# Supplementary material for: Wireless laptop-based phonocardiograph and diagnosis
Source: PeerJ. 2015 Aug 11;3:e1178. doi: 10.7717/peerj.1178 (PMC4558084; doi:10.7717/peerj.1178)
Supplement: Supplemental Information 1 [file peerj-03-1178-s001.zip › 27-Jul-2014-a2.txt]

   1.2100000e+02
   5.0000000e+01
   4.6000000e+01   4.7000000e+01   1.0000000e+02   9.7000000e+01   1.1600000e+02   9.7000000e+01   4.7000000e+01   4.9000000e+01   4.8000000e+01   4.5000000e+01   7.4000000e+01   1.1700000e+02   1.0800000e+02   4.5000000e+01   5.0000000e+01   4.8000000e+01   4.9000000e+01   5.2000000e+01   9.5000000e+01   9.7000000e+01   1.0900000e+02   1.2100000e+02   5.0000000e+01   4.6000000e+01   1.0900000e+02   9.7000000e+01   1.1600000e+02
   9.7000000e+01   1.0900000e+02   1.2100000e+02   5.0000000e+01
   8.4000000e+01   1.2100000e+02   1.1200000e+02   1.0100000e+02   3.2000000e+01   1.1400000e+02   3.2000000e+01   1.1600000e+02   1.1100000e+02   3.2000000e+01   1.1400000e+02   1.0100000e+02   9.9000000e+01   1.1100000e+02   1.1400000e+02   1.0000000e+02   3.2000000e+01   1.1000000e+02   1.0100000e+02   1.1900000e+02   3.2000000e+01   8.0000000e+01   6.7000000e+01   7.1000000e+01   3.2000000e+01   1.1100000e+02   1.1400000e+02   3.2000000e+01   1.0800000e+02   3.2000000e+01   1.1600000e+02   1.1100000e+02   3.2000000e+01   1.0800000e+02   1.1100000e+02   9.7000000e+01   1.0000000e+02   3.2000000e+01   1.1100000e+02   1.0800000e+02   1.0000000e+02   3.2000000e+01   1.0000000e+02   9.7000000e+01   1.1600000e+02   9.7000000e+01   3.2000000e+01   3.2000000e+01
   3.2000000e+04
   1.1400000e+02
   5.0253780e+01
   3.2440186e-02
   4.2572021e-02
   3.8848877e-02
   4.2144775e-02
   4.1381836e-02
   4.1931152e-02
   4.1107178e-02
   4.1381836e-02
   4.2297363e-02
   4.2602539e-02
   4.2755127e-02
   4.4403076e-02
   4.5196533e-02
   4.5501709e-02
   4.6264648e-02
   4.6966553e-02
   4.8675537e-02
   4.8889160e-02
   4.8614502e-02
   4.8675537e-02
   4.8187256e-02
   4.7912598e-02
   4.7668457e-02
   4.7271729e-02
   4.6722412e-02
   4.6478271e-02
   4.6234131e-02
   4.5440674e-02
   4.5043945e-02
   4.4738770e-02
   4.4982910e-02
   4.5654297e-02
   4.5318604e-02
   4.5013428e-02
   4.5837402e-02
   4.6386719e-02
   4.6905518e-02
   4.7241211e-02
   4.7515869e-02
   4.8034668e-02
   4.8736572e-02
   4.8675537e-02
   4.8736572e-02
   4.9591064e-02
   5.0170898e-02
   5.0415039e-02
   4.9835205e-02
   5.0781250e-02
   5.1635742e-02
   5.1971436e-02
   5.4412842e-02
   5.5938721e-02
   5.5847168e-02
   5.6274414e-02
   5.3009033e-02
   5.2795410e-02
   5.8166504e-02
   5.5816650e-02
   5.4779053e-02
   5.7250977e-02
   5.7281494e-02
   5.5969238e-02
   5.5145264e-02
   5.3527832e-02
   5.2886963e-02
   5.3833008e-02
   5.0689697e-02
   4.6569824e-02
   4.4891357e-02
   4.4342041e-02
   4.2236328e-02
   3.8421631e-02
   3.6041260e-02
   3.5675049e-02
   3.5827637e-02
   3.5003662e-02
   3.3325195e-02
   3.2501221e-02
   3.3111572e-02
   3.2867432e-02
   3.1311035e-02
   3.0883789e-02
   3.1250000e-02
   3.1372070e-02
   3.1066895e-02
   3.1127930e-02
   3.1188965e-02
   3.1036377e-02
   2.9632568e-02
   2.8503418e-02
   2.8137207e-02
   2.7496338e-02
   2.7038574e-02
   2.6550293e-02
   2.5787354e-02
   2.5054932e-02
   2.3162842e-02
   2.2125244e-02
   2.1972656e-02
   2.1026611e-02
   2.0324707e-02
   1.9866943e-02
   1.9714355e-02
   2.1057129e-02
   2.1667480e-02
   2.2216797e-02
   2.3834229e-02
   2.4719238e-02
   2.6367188e-02
   2.7496338e-02
   2.7587891e-02
   2.8656006e-02
   2.9846191e-02
   3.0181885e-02
   3.1768799e-02
   3.3752441e-02
   3.4790039e-02
   3.6407471e-02
   3.7139893e-02
   3.6987305e-02
   3.7109375e-02
   3.7048340e-02
   3.6956787e-02
   3.6224365e-02
   3.5614014e-02
   3.5034180e-02
   3.4820557e-02
   3.4240723e-02
   3.3599854e-02
   3.3264160e-02
   3.3142090e-02
   3.1250000e-02
   2.9113770e-02
   2.8747559e-02
   2.8594971e-02
   2.8594971e-02
   2.6885986e-02
   2.6275635e-02
   2.6489258e-02
   2.5421143e-02
   2.4993896e-02
   2.4505615e-02
   2.3223877e-02
   2.3803711e-02
   2.4353027e-02
   2.3437500e-02
   2.2399902e-02
   2.1759033e-02
   2.0416260e-02
   1.8859863e-02
   1.8493652e-02
   1.8066406e-02
   1.7150879e-02
   1.6723633e-02
   1.6448975e-02
   1.5930176e-02
   1.4892578e-02
   1.3641357e-02
   1.3641357e-02
   1.3244629e-02
   1.2725830e-02
   1.3305664e-02
   1.2359619e-02
   1.1779785e-02
   1.1718750e-02
   1.1505127e-02
   1.1383057e-02
   1.1810303e-02
   1.2207031e-02
   1.2695313e-02
   1.3977051e-02
   1.4495850e-02
   1.3977051e-02
   1.2634277e-02
   1.1566162e-02
   1.2115479e-02
   1.2115479e-02
   1.2054443e-02
   1.1993408e-02
   1.0467529e-02
   9.7351074e-03
   9.2468262e-03
   8.4228516e-03
   7.8430176e-03
   7.1411133e-03
   7.5378418e-03
   7.8430176e-03
   7.1105957e-03
   7.2937012e-03
   7.7819824e-03
   6.8359375e-03
   5.6762695e-03
   4.7912598e-03
   4.7607422e-03
   4.3029785e-03
   4.3945313e-03
   4.7302246e-03
   3.7536621e-03
   2.7770996e-03
   1.8005371e-03
   1.6784668e-03
   1.3122559e-03
   1.8310547e-04
  -6.4086914e-04
  -2.0141602e-03
  -3.7536621e-03
  -5.6762695e-03
  -6.0729980e-03
  -7.1105957e-03
  -8.2397461e-03
  -9.3078613e-03
  -1.1108398e-02
  -1.2084961e-02
  -1.2512207e-02
  -1.2817383e-02
  -1.3488770e-02
  -1.4831543e-02
  -1.5106201e-02
  -1.6326904e-02
  -1.7486572e-02
  -1.7364502e-02
  -1.6540527e-02
  -1.5228271e-02
  -1.5136719e-02
  -1.5747070e-02
  -1.5106201e-02
  -1.4587402e-02
  -1.4282227e-02
  -1.3519287e-02
  -1.3885498e-02
  -1.3122559e-02
  -1.2573242e-02
  -1.2878418e-02
  -1.3031006e-02
  -1.3854980e-02
  -1.3793945e-02
  -1.3183594e-02
  -1.2847900e-02
  -1.2756348e-02
  -1.4160156e-02
  -1.5472412e-02
  -1.7028809e-02
  -1.8280029e-02
  -1.9653320e-02
  -1.9958496e-02
  -1.9805908e-02
  -2.0812988e-02
  -2.1972656e-02
  -2.3223877e-02
  -2.3803711e-02
  -2.5024414e-02
  -2.6611328e-02
  -2.8320313e-02
  -2.9083252e-02
  -2.9693604e-02
  -2.9602051e-02
  -2.9602051e-02
  -2.9571533e-02
  -2.8259277e-02
  -2.8564453e-02
  -2.8320313e-02
  -2.7557373e-02
  -2.7740479e-02
  -2.7557373e-02
  -2.7374268e-02
  -2.7496338e-02
  -2.8076172e-02
  -2.7099609e-02
  -2.6763916e-02
  -2.7923584e-02
  -2.8015137e-02
  -2.8076172e-02
  -2.8564453e-02
  -2.9388428e-02
  -3.0303955e-02
  -3.0853271e-02
  -3.1463623e-02
  -3.1738281e-02
  -3.1402588e-02
  -3.1494141e-02
  -3.2989502e-02
  -3.3264160e-02
  -3.3386230e-02
  -3.3020020e-02
  -3.3111572e-02
  -3.3569336e-02
  -3.4271240e-02
  -3.4851074e-02
  -3.4759521e-02
  -3.4576416e-02
  -3.4332275e-02
  -3.4423828e-02
  -3.3721924e-02
  -3.3569336e-02
  -3.3813477e-02
  -3.4057617e-02
  -3.5644531e-02
  -3.6041260e-02
  -3.5400391e-02
  -3.4545898e-02
  -3.4301758e-02
  -3.5980225e-02
  -3.7017822e-02
  -3.7445068e-02
  -3.7414551e-02
  -3.7475586e-02
  -3.8085938e-02
  -3.8513184e-02
  -3.8482666e-02
  -3.8391113e-02
  -3.7963867e-02
  -3.7841797e-02
  -3.7994385e-02
  -3.8757324e-02
  -3.9276123e-02
  -3.9886475e-02
  -4.0405273e-02
  -3.9520264e-02
  -3.9581299e-02
  -3.9154053e-02
  -3.8574219e-02
  -3.8482666e-02
  -3.7841797e-02
  -3.6499023e-02
  -3.5919189e-02
  -3.5522461e-02
  -3.5186768e-02
  -3.4454346e-02
  -3.4484863e-02
  -3.5583496e-02
  -3.4820557e-02
  -3.3660889e-02
  -3.3355713e-02
  -3.3294678e-02
  -3.2867432e-02
  -3.2775879e-02
  -3.2653809e-02
  -3.2958984e-02
  -3.3081055e-02
  -3.2501221e-02
  -3.3142090e-02
  -3.3264160e-02
  -3.2653809e-02
  -3.3020020e-02
  -3.1402588e-02
  -3.1127930e-02
  -3.2440186e-02
  -3.2623291e-02
  -3.3081055e-02
  -3.3050537e-02
  -3.2714844e-02
  -3.2775879e-02
  -3.2287598e-02
  -3.1951904e-02
  -3.1677246e-02
  -3.2257080e-02
  -3.2440186e-02
  -3.2348633e-02
  -3.1280518e-02
  -3.0792236e-02
  -3.1616211e-02
  -3.1311035e-02
  -3.0242920e-02
  -2.8747559e-02
  -2.7954102e-02
  -2.6855469e-02
  -2.6184082e-02
  -2.5787354e-02
  -2.5939941e-02
  -2.5146484e-02
  -2.4475098e-02
  -2.4047852e-02
  -2.3742676e-02
  -2.4139404e-02
  -2.3345947e-02
  -2.2491455e-02
  -2.2430420e-02
  -2.1697998e-02
  -2.0599365e-02
  -2.0599365e-02
  -2.0446777e-02
  -1.9500732e-02
  -1.8890381e-02
  -1.8951416e-02
  -1.8371582e-02
  -1.7974854e-02
  -1.8280029e-02
  -1.8768311e-02
  -1.8981934e-02
  -1.9409180e-02
  -2.0324707e-02
  -2.1209717e-02
  -2.1850586e-02
  -2.2949219e-02
  -2.3620605e-02
  -2.4871826e-02
  -2.6245117e-02
  -2.7740479e-02
  -2.9205322e-02
  -2.8930664e-02
  -2.8564453e-02
  -2.8839111e-02
  -2.8137207e-02
  -2.7221680e-02
  -2.6641846e-02
  -2.6702881e-02
  -2.6367188e-02
  -2.4871826e-02
  -2.4597168e-02
  -2.3986816e-02
  -2.1881104e-02
  -2.0202637e-02
  -1.9042969e-02
  -1.7913818e-02
  -1.6906738e-02
  -1.4678955e-02
  -1.3641357e-02
  -1.3122559e-02
  -1.1322021e-02
  -1.1444092e-02
  -1.1779785e-02
  -1.1444092e-02
  -1.1322021e-02
  -1.2237549e-02
  -1.2969971e-02
  -1.3336182e-02
  -1.3305664e-02
  -1.3458252e-02
  -1.4068604e-02
  -1.5350342e-02
  -1.6326904e-02
  -1.7761230e-02
  -1.9012451e-02
  -1.8768311e-02
  -1.9226074e-02
  -1.9439697e-02
  -1.9805908e-02
  -2.1148682e-02
  -2.1820068e-02
  -2.1423340e-02
  -2.1789551e-02
  -2.2399902e-02
  -2.1789551e-02
  -2.0874023e-02
  -2.1087646e-02
  -2.0690918e-02
  -1.9836426e-02
  -1.9439697e-02
  -1.9470215e-02
  -1.7913818e-02
  -1.6998291e-02
  -1.6693115e-02
  -1.5930176e-02
  -1.6265869e-02
  -1.6571045e-02
  -1.6784668e-02
  -1.7395020e-02
  -1.7364502e-02
  -1.7761230e-02
  -1.7913818e-02
  -1.8463135e-02
  -1.9744873e-02
  -1.9531250e-02
  -1.9927979e-02
  -2.1179199e-02
  -2.1697998e-02
  -2.1942139e-02
  -2.2155762e-02
  -2.3132324e-02
  -2.3162842e-02
  -2.2888184e-02
  -2.2735596e-02
  -2.2644043e-02
  -2.3132324e-02
  -2.2888184e-02
  -2.3498535e-02
  -2.4444580e-02
  -2.5238037e-02
  -2.5268555e-02
  -2.5054932e-02
  -2.5085449e-02
  -2.5360107e-02
  -2.6672363e-02
  -2.7191162e-02
  -2.7252197e-02
  -2.8076172e-02
  -2.8656006e-02
  -2.8839111e-02
  -2.8778076e-02
  -2.8656006e-02
  -2.8686523e-02
  -2.8442383e-02
  -2.8045654e-02
  -2.8076172e-02
  -2.7282715e-02
  -2.6916504e-02
  -2.6000977e-02
  -2.5207520e-02
  -2.4871826e-02
  -2.4230957e-02
  -2.4749756e-02
  -2.4414063e-02
  -2.4444580e-02
  -2.5054932e-02
  -2.5207520e-02
  -2.5390625e-02
  -2.5207520e-02
  -2.5573730e-02
  -2.6519775e-02
  -2.7648926e-02
  -2.8350830e-02
  -2.8442383e-02
  -2.8625488e-02
  -2.8625488e-02
  -2.8930664e-02
  -2.8594971e-02
  -2.8656006e-02
  -2.9174805e-02
  -2.9022217e-02
  -2.8503418e-02
  -2.8900146e-02
  -2.9388428e-02
  -2.9907227e-02
  -3.0242920e-02
  -3.0944824e-02
  -3.1677246e-02
  -3.2043457e-02
  -3.1555176e-02
  -3.2012939e-02
  -3.2867432e-02
  -3.2287598e-02
  -3.3172607e-02
  -3.2989502e-02
  -3.2012939e-02
  -3.1677246e-02
  -3.0395508e-02
  -2.9296875e-02
  -2.9083252e-02
  -2.8625488e-02
  -2.8961182e-02
  -2.8808594e-02
  -2.8076172e-02
  -2.8381348e-02
  -2.8015137e-02
  -2.6367188e-02
  -2.6062012e-02
  -2.6275635e-02
  -2.6794434e-02
  -2.6702881e-02
  -2.6794434e-02
  -2.7038574e-02
  -2.6397705e-02
  -2.5634766e-02
  -2.5695801e-02
  -2.5146484e-02
  -2.4261475e-02
  -2.3712158e-02
  -2.3864746e-02
  -2.4780273e-02
  -2.5360107e-02
  -2.5604248e-02
  -2.4658203e-02
  -2.3773193e-02
  -2.2735596e-02
  -2.3651123e-02
  -2.4536133e-02
  -2.4139404e-02
  -2.4414063e-02
  -2.3803711e-02
  -2.3010254e-02
  -2.3284912e-02
  -2.3162842e-02
  -2.2399902e-02
  -2.2552490e-02
  -2.2094727e-02
  -2.1270752e-02
  -2.0599365e-02
  -1.9744873e-02
  -1.9042969e-02
  -1.8646240e-02
  -1.7272949e-02
  -1.7211914e-02
  -1.6967773e-02
  -1.5655518e-02
  -1.5380859e-02
  -1.5167236e-02
  -1.3977051e-02
  -1.4038086e-02
  -1.4862061e-02
  -1.4953613e-02
  -1.4526367e-02
  -1.3854980e-02
  -1.3763428e-02
  -1.4068604e-02
  -1.4923096e-02
  -1.4556885e-02
  -1.4831543e-02
  -1.5136719e-02
  -1.5808105e-02
  -1.5350342e-02
  -1.5167236e-02
  -1.4617920e-02
  -1.4068604e-02
  -1.4648438e-02
  -1.4770508e-02
  -1.4770508e-02
  -1.4770508e-02
  -1.5106201e-02
  -1.3824463e-02
  -1.2878418e-02
  -1.2634277e-02
  -1.1871338e-02
  -1.1413574e-02
  -1.0406494e-02
  -9.3994141e-03
  -9.3688965e-03
  -8.5449219e-03
  -7.7209473e-03
  -7.6293945e-03
  -7.1411133e-03
  -7.2937012e-03
  -7.8125000e-03
  -7.1411133e-03
  -6.8969727e-03
  -6.1035156e-03
  -5.8593750e-03
  -5.6457520e-03
  -4.9133301e-03
  -5.4321289e-03
  -5.7678223e-03
  -5.1574707e-03
  -4.7302246e-03
  -4.5166016e-03
  -4.0893555e-03
  -3.6621094e-03
  -3.5705566e-03
  -2.5939941e-03
  -1.6174316e-03
  -1.4038086e-03
  -9.1552734e-04
  -6.1035156e-05
   6.4086914e-04
   9.1552734e-04
   2.7465820e-03
   3.6926270e-03
   3.9367676e-03
   4.0588379e-03
   4.5776367e-03
   5.1269531e-03
   4.7912598e-03
   5.3405762e-03
   5.6457520e-03
   5.7373047e-03
   5.3100586e-03
   4.4250488e-03
   4.5471191e-03
   4.6386719e-03
   4.1198730e-03
   3.3874512e-03
   3.4790039e-03
   2.4414063e-03
   1.2817383e-03
   7.9345703e-04
  -1.0986328e-03
  -2.5024414e-03
  -2.8991699e-03
  -2.6855469e-03
  -3.3264160e-03
  -3.9367676e-03
  -3.9672852e-03
  -4.2724609e-03
  -4.1198730e-03
  -4.7607422e-03
  -4.6691895e-03
  -4.6081543e-03
  -5.5541992e-03
  -5.6152344e-03
  -5.4626465e-03
  -6.5307617e-03
  -6.5612793e-03
  -6.5002441e-03
  -6.1340332e-03
  -6.0729980e-03
  -5.7678223e-03
  -7.1105957e-03
  -9.2163086e-03
  -8.5754395e-03
  -7.9650879e-03
  -7.8125000e-03
  -8.3618164e-03
  -7.9956055e-03
  -7.8735352e-03
  -8.3312988e-03
  -7.6904297e-03
  -8.0566406e-03
  -8.3923340e-03
  -7.1411133e-03
  -7.4157715e-03
  -8.4228516e-03
  -8.0566406e-03
  -8.0566406e-03
  -8.3618164e-03
  -8.7585449e-03
  -9.3078613e-03
  -1.0437012e-02
  -1.0620117e-02
  -1.0314941e-02
  -1.1077881e-02
  -1.1993408e-02
  -1.1627197e-02
  -1.1779785e-02
  -1.2573242e-02
  -1.3336182e-02
  -1.3885498e-02
  -1.2451172e-02
  -1.1077881e-02
  -1.0864258e-02
  -1.1108398e-02
  -1.0681152e-02
  -9.2773438e-03
  -8.2397461e-03
  -8.2092285e-03
  -7.2631836e-03
  -6.5002441e-03
  -7.3852539e-03
  -6.8359375e-03
  -5.8288574e-03
  -5.7678223e-03
  -5.2795410e-03
  -6.6528320e-03
  -7.4157715e-03
  -7.0495605e-03
  -7.8430176e-03
  -8.3007813e-03
  -8.9111328e-03
  -9.7656250e-03
  -9.9792480e-03
  -1.0406494e-02
  -1.1383057e-02
  -1.1077881e-02
  -1.1352539e-02
  -1.2176514e-02
  -1.1138916e-02
  -1.1199951e-02
  -1.1169434e-02
  -1.0345459e-02
  -9.9182129e-03
  -8.0871582e-03
  -7.4768066e-03
  -8.0566406e-03
  -7.5683594e-03
  -6.3781738e-03
  -5.3405762e-03
  -4.6081543e-03
  -3.2348633e-03
  -1.9531250e-03
  -4.8828125e-04
  -3.6621094e-04
  -8.2397461e-04
  -8.5449219e-04
   1.2207031e-04
  -3.0517578e-04
  -7.6293945e-04
  -7.3242188e-04
  -1.1901855e-03
  -1.5258789e-03
  -1.9226074e-03
  -2.6550293e-03
  -3.0517578e-03
  -3.7536621e-03
  -4.1503906e-03
  -4.0283203e-03
  -4.6081543e-03
  -3.7841797e-03
  -3.4790039e-03
  -3.4179688e-03
  -3.4790039e-03
  -2.2888184e-03
  -2.1362305e-04
   4.2724609e-04
   8.2397461e-04
   2.4414063e-03
   3.4790039e-03
   3.6621094e-03
   4.3334961e-03
   5.8288574e-03
   6.1340332e-03
   5.7678223e-03
   6.1340332e-03
   5.9814453e-03
   5.9509277e-03
   6.1035156e-03
   5.6457520e-03
   5.7373047e-03
   6.3476563e-03
   6.4697266e-03
   7.1716309e-03
   7.0800781e-03
   6.0119629e-03
   5.0964355e-03
   4.8522949e-03
   5.4016113e-03
   5.2490234e-03
   4.5166016e-03
   4.0283203e-03
   3.4790039e-03
   3.3874512e-03
   3.7536621e-03
   3.5095215e-03
   3.6315918e-03
   3.6926270e-03
   3.8757324e-03
   3.2653809e-03
   1.8310547e-03
   1.5869141e-03
   5.1879883e-04
  -2.1362305e-04
  -2.1362305e-04
   1.5258789e-04
   5.4931641e-04
   1.8310547e-04
  -1.2207031e-03
  -2.0751953e-03
  -1.8310547e-03
  -2.1667480e-03
  -1.3122559e-03
   9.1552734e-05
   5.1879883e-04
   1.6174316e-03
   1.9531250e-03
   1.5869141e-03
   1.8005371e-03
   1.5258789e-03
   1.4648438e-03
   2.1667480e-03
   2.8381348e-03
   3.2958984e-03
   2.5329590e-03
   1.3732910e-03
   1.0070801e-03
   9.1552734e-04
   1.3427734e-03
   7.3242188e-04
   7.6293945e-04
   4.5776367e-04
  -7.3242188e-04
  -1.3122559e-03
  -1.6479492e-03
  -2.5024414e-03
  -2.9907227e-03
  -3.3264160e-03
  -3.2348633e-03
  -3.6315918e-03
  -3.5705566e-03
  -2.7770996e-03
  -2.7465820e-03
  -1.0681152e-03
   2.1972656e-03
   2.0446777e-03
  -3.9672852e-04
  -1.1901855e-03
  -1.4648438e-03
  -1.7089844e-03
  -2.6855469e-03
  -3.7841797e-03
  -3.6315918e-03
  -2.8076172e-03
  -2.6855469e-03
  -2.1057129e-03
  -2.4719238e-03
  -2.2277832e-03
  -1.8310547e-03
  -2.3498535e-03
  -2.0751953e-03
  -1.0986328e-03
  -9.1552734e-05
   3.0517578e-05
  -4.8828125e-04
  -3.9672852e-04
   0.0000000e+00
  -3.3569336e-04
  -1.2207031e-04
  -1.1291504e-03
  -7.3242188e-04
   7.9345703e-04
   2.7465820e-04
   1.0681152e-03
   1.9531250e-03
   1.5258789e-03
   1.4953613e-03
   1.8615723e-03
   1.9226074e-03
   2.2583008e-03
   2.2277832e-03
   2.3498535e-03
   2.2277832e-03
   1.8005371e-03
   2.3498535e-03
   2.1057129e-03
   1.4953613e-03
   1.6784668e-03
   1.1596680e-03
   9.4604492e-04
   1.1901855e-03
   1.3122559e-03
   1.8005371e-03
   2.6855469e-03
   2.8686523e-03
   2.5329590e-03
   2.4719238e-03
   2.6855469e-03
   3.0822754e-03
   2.7160645e-03
   2.9296875e-03
   3.2958984e-03
   3.7536621e-03
   4.0283203e-03
   4.5776367e-03
   5.1879883e-03
   5.6152344e-03
   6.8664551e-03
   8.2092285e-03
   9.5520020e-03
   1.0467529e-02
   1.0070801e-02
   1.0131836e-02
   1.0894775e-02
   1.0498047e-02
   1.1535645e-02
   1.2023926e-02
   1.2603760e-02
   1.3061523e-02
   1.2969971e-02
   1.2451172e-02
   1.2634277e-02
   1.4160156e-02
   1.5228271e-02
   1.5014648e-02
   1.5014648e-02
   1.6296387e-02
   1.6448975e-02
   1.6845703e-02
   1.7456055e-02
   1.6998291e-02
   1.6479492e-02
   1.6876221e-02
   1.6662598e-02
   1.6113281e-02
   1.6113281e-02
   1.5594482e-02
   1.5533447e-02
   1.5838623e-02
   1.6326904e-02
   1.6693115e-02
   1.6143799e-02
   1.5747070e-02
   1.5838623e-02
   1.5380859e-02
   1.5655518e-02
   1.6387939e-02
   1.6265869e-02
   1.6418457e-02
   1.7456055e-02
   1.7974854e-02
   1.7883301e-02
   1.8066406e-02
   1.8218994e-02
   1.8218994e-02
   1.8646240e-02
   1.8920898e-02
   1.8646240e-02
   1.9256592e-02
   1.9470215e-02
   1.8554688e-02
   1.8310547e-02
   1.8493652e-02
   1.8188477e-02
   1.8035889e-02
   1.7852783e-02
   1.7761230e-02
   1.7395020e-02
   1.7333984e-02
   1.8188477e-02
   1.8615723e-02
   1.8402100e-02
   1.8737793e-02
   1.9226074e-02
   1.9195557e-02
   1.8981934e-02
   1.8798828e-02
   1.9226074e-02
   1.9775391e-02
   1.9622803e-02
   1.9531250e-02
   1.9042969e-02
   1.8066406e-02
   1.7425537e-02
   1.7669678e-02
   1.7944336e-02
   1.7974854e-02
   1.7547607e-02
   1.7578125e-02
   1.7791748e-02
   1.7730713e-02
   1.7272949e-02
   1.6662598e-02
   1.6845703e-02
   1.7028809e-02
   1.6143799e-02
   1.5777588e-02
   1.5808105e-02
   1.5289307e-02
   1.5075684e-02
   1.4953613e-02
   1.5563965e-02
   1.5228271e-02
   1.5777588e-02
   1.6265869e-02
   1.6876221e-02
   1.7028809e-02
   1.6082764e-02
   1.4770508e-02
   1.3458252e-02
   1.4160156e-02
   1.3427734e-02
   1.2634277e-02
   1.2603760e-02
   1.2084961e-02
   1.1474609e-02
   1.0681152e-02
   1.0009766e-02
   1.0681152e-02
   1.0528564e-02
   1.0253906e-02
   1.0864258e-02
   1.1749268e-02
   1.1016846e-02
   9.7656250e-03
   9.4909668e-03
   9.9182129e-03
   1.0589600e-02
   1.0467529e-02
   1.0528564e-02
   1.0223389e-02
   9.8571777e-03
   9.8571777e-03
   1.0040283e-02
   1.0223389e-02
   1.0040283e-02
   1.0559082e-02
   1.0253906e-02
   1.0925293e-02
   1.1779785e-02
   1.1901855e-02
   1.2084961e-02
   1.1169434e-02
   1.1047363e-02
   1.2084961e-02
   1.1657715e-02
   1.1993408e-02
   1.2268066e-02
   1.1749268e-02
   1.2054443e-02
   1.1566162e-02
   1.1749268e-02
   1.1505127e-02
   1.0650635e-02
   1.0894775e-02
   1.0040283e-02
   8.4838867e-03
   7.8125000e-03
   7.5073242e-03
   7.2021484e-03
   6.9885254e-03
   6.6223145e-03
   6.1340332e-03
   6.3781738e-03
   6.3781738e-03
   5.7373047e-03
   5.2490234e-03
   6.1340332e-03
   6.5917969e-03
   6.8359375e-03
   7.1411133e-03
   7.3547363e-03
   7.3852539e-03
   7.7514648e-03
   8.6669922e-03
   9.0942383e-03
   9.8876953e-03
   1.0192871e-02
   1.0650635e-02
   1.1260986e-02
   1.1108398e-02
   1.0742188e-02
   1.0864258e-02
   1.0681152e-02
   1.0070801e-02
   8.3312988e-03
   8.6059570e-03
   8.0871582e-03
   6.4697266e-03
   5.8593750e-03
   5.3405762e-03
   4.0283203e-03
   3.4484863e-03
   4.4250488e-03
   4.2419434e-03
   3.6926270e-03
   4.0893555e-03
   3.4790039e-03
   2.5024414e-03
   1.9836426e-03
   2.2277832e-03
   2.1057129e-03
   2.1667480e-03
   2.0446777e-03
   3.2348633e-03
   4.9438477e-03
   5.8898926e-03
   7.0800781e-03
   6.2866211e-03
   6.0424805e-03
   6.3171387e-03
   5.4626465e-03
   6.8359375e-03
   8.0566406e-03
   7.9345703e-03
   8.1176758e-03
   6.7138672e-03
   6.0424805e-03
   5.7678223e-03
   4.6386719e-03
   3.6315918e-03
   2.8381348e-03
   2.7770996e-03
   2.2888184e-03
   2.6550293e-03
   2.5329590e-03
   2.1667480e-03
   2.8076172e-03
   3.4484863e-03
   3.2653809e-03
   3.8757324e-03
   4.0588379e-03
   4.0588379e-03
   4.1503906e-03
   4.2419434e-03
   5.1574707e-03
   6.1035156e-03
   7.0190430e-03
   7.9345703e-03
   8.2092285e-03
   7.7209473e-03
   6.8969727e-03
   7.2631836e-03
   6.7138672e-03
   6.5917969e-03
   6.5917969e-03
   7.7209473e-03
   8.2702637e-03
   8.0566406e-03
   8.8806152e-03
   8.7585449e-03
   7.9650879e-03
   7.6599121e-03
   7.1716309e-03
   6.2561035e-03
   5.7983398e-03
   6.3781738e-03
   5.1879883e-03
   4.8217773e-03
   5.4626465e-03
   5.9814453e-03
   5.8288574e-03
   6.1950684e-03
   6.6223145e-03
   5.8288574e-03
   6.7749023e-03
   6.8969727e-03
   7.6293945e-03
   8.1787109e-03
   8.2397461e-03
   9.6435547e-03
   1.0314941e-02
   1.2512207e-02
   1.4007568e-02
   1.4648438e-02
   1.5533447e-02
   1.5380859e-02
   1.6235352e-02
   1.8585205e-02
   2.0538330e-02
   2.0660400e-02
   1.9348145e-02
   1.9622803e-02
   1.9409180e-02
   1.7333984e-02
   1.5930176e-02
   1.4312744e-02
   1.3214111e-02
   1.2390137e-02
   1.1444092e-02
   1.0711670e-02
   9.1857910e-03
   8.5144043e-03
   8.5144043e-03
   8.2092285e-03
   7.9650879e-03
   8.2092285e-03
   8.1176758e-03
   7.7514648e-03
   8.4228516e-03
   8.3923340e-03
   8.4838867e-03
   9.1247559e-03
   9.7961426e-03
   1.0253906e-02
   9.8571777e-03
   1.0772705e-02
   1.1993408e-02
   1.1535645e-02
   1.1138916e-02
   1.1047363e-02
   1.0925293e-02
   1.0742188e-02
   1.0772705e-02
   1.1260986e-02
   1.0589600e-02
   9.6740723e-03
   8.6975098e-03
   7.6293945e-03
   5.7983398e-03
   4.8828125e-03
   3.9672852e-03
   3.2653809e-03
   4.1198730e-03
   4.3640137e-03
   4.5166016e-03
   4.6691895e-03
   4.4555664e-03
   4.4860840e-03
   5.9204102e-03
   6.9274902e-03
   7.4768066e-03
   7.9650879e-03
   7.4768066e-03
   7.3547363e-03
   6.5612793e-03
   6.3781738e-03
   6.7443848e-03
   6.6528320e-03
   6.5002441e-03
   5.9814453e-03
   6.5307617e-03
   6.5612793e-03
   6.6833496e-03
   7.0190430e-03
   6.4697266e-03
   7.4768066e-03
   7.2937012e-03
   6.5612793e-03
   5.8593750e-03
   5.2490234e-03
   5.9814453e-03
   6.4697266e-03
   7.0190430e-03
   6.5917969e-03
   6.5002441e-03
   6.1950684e-03
   6.1035156e-03
   5.9204102e-03
   6.1340332e-03
   7.2631836e-03
   7.5683594e-03
   7.1411133e-03
   5.7067871e-03
   5.3100586e-03
   5.5541992e-03
   4.7912598e-03
   4.5166016e-03
   4.3334961e-03
   5.1269531e-03
   5.5541992e-03
   6.1035156e-03
   5.7983398e-03
   5.6762695e-03
   5.4626465e-03
   5.5236816e-03
   6.1340332e-03
   6.9580078e-03
   8.8500977e-03
   8.6364746e-03
   8.7280273e-03
   8.5144043e-03
   8.6059570e-03
   8.6364746e-03
   8.2092285e-03
   9.1552734e-03
   8.2397461e-03
   7.9040527e-03
   8.2702637e-03
   7.0495605e-03
   6.1035156e-03
   5.0354004e-03
   3.5705566e-03
   2.8381348e-03
   2.6550293e-03
   2.5634766e-03
   1.5258789e-03
   3.3569336e-04
  -1.3122559e-03
  -2.8076172e-03
  -3.2348633e-03
  -4.0893555e-03
  -4.8828125e-03
  -5.0354004e-03
  -4.3334961e-03
  -3.9672852e-03
  -3.7231445e-03
  -3.8146973e-03
  -5.1574707e-03
  -4.9438477e-03
  -2.2888184e-03
  -1.9531250e-03
  -2.0141602e-03
  -1.4648438e-03
  -5.7983398e-04
   2.1362305e-04
   2.7465820e-04
   8.2397461e-04
   2.7465820e-04
   1.2207031e-04
   1.1901855e-03
   1.1901855e-03
   1.5258789e-03
   1.7395020e-03
   1.0681152e-03
   1.1901855e-03
   1.0375977e-03
   6.7138672e-04
  -9.1552734e-05
  -7.0190430e-04
  -1.6784668e-03
  -2.8991699e-03
  -3.5705566e-03
  -4.3945313e-03
  -4.6997070e-03
  -5.2795410e-03
  -6.8359375e-03
  -7.9956055e-03
  -7.8430176e-03
  -7.9956055e-03
  -8.6975098e-03
  -9.6740723e-03
  -1.0162354e-02
  -1.0528564e-02
  -1.0345459e-02
  -1.0833740e-02
  -1.1260986e-02
  -1.1199951e-02
  -1.1779785e-02
  -1.2329102e-02
  -1.2939453e-02
  -1.3000488e-02
  -1.2664795e-02
  -1.3397217e-02
  -1.5441895e-02
  -1.6601563e-02
  -1.7913818e-02
  -1.8157959e-02
  -1.8585205e-02
  -1.9165039e-02
  -1.9866943e-02
  -2.0080566e-02
  -1.9409180e-02
  -2.0019531e-02
  -2.1453857e-02
  -2.2308350e-02
  -2.2979736e-02
  -2.2918701e-02
  -2.2338867e-02
  -2.2247314e-02
  -2.1545410e-02
  -2.1789551e-02
  -2.2216797e-02
  -2.1667480e-02
  -2.1209717e-02
  -2.0904541e-02
  -2.0874023e-02
  -2.0721436e-02
  -1.9561768e-02
  -1.8859863e-02
  -1.7791748e-02
  -1.6754150e-02
  -1.5380859e-02
  -1.3824463e-02
  -1.2329102e-02
  -1.1474609e-02
  -1.0681152e-02
  -9.0637207e-03
  -8.2397461e-03
  -7.4157715e-03
  -6.1645508e-03
  -5.1574707e-03
  -4.3640137e-03
  -3.4179688e-03
  -2.7770996e-03
  -1.7700195e-03
  -1.0375977e-03
  -1.2207031e-03
  -9.4604492e-04
  -1.2512207e-03
  -2.5939941e-03
  -3.2348633e-03
  -2.6550293e-03
  -3.2653809e-03
  -3.6926270e-03
  -3.8146973e-03
  -3.5705566e-03
  -4.9133301e-03
  -6.0119629e-03
  -6.8664551e-03
  -7.0800781e-03
  -6.0729980e-03
  -6.5002441e-03
  -7.0800781e-03
  -6.7138672e-03
  -5.2795410e-03
  -4.4555664e-03
  -4.3945313e-03
  -3.4484863e-03
  -2.4414063e-03
  -6.1035156e-04
   1.4343262e-03
   2.2583008e-03
   2.5634766e-03
   3.2653809e-03
   5.1879883e-03
   6.2866211e-03
   7.5988770e-03
   8.9721680e-03
   9.9182129e-03
   1.0620117e-02
   1.1566162e-02
   1.1474609e-02
   1.1383057e-02
   1.2054443e-02
   1.1016846e-02
   1.1383057e-02
   1.2603760e-02
   1.3732910e-02
   1.3793945e-02
   1.3763428e-02
   1.4434814e-02
   1.4251709e-02
   1.5045166e-02
   1.6113281e-02
   1.6815186e-02
   1.8096924e-02
   1.8829346e-02
   1.8951416e-02
   1.9897461e-02
   2.0996094e-02
   2.2460938e-02
   2.4047852e-02
   2.4627686e-02
   2.6214600e-02
   2.7313232e-02
   2.7679443e-02
   2.7893066e-02
   3.0059814e-02
   3.1433105e-02
   3.2409668e-02
   3.3966064e-02
   3.4881592e-02
   3.5064697e-02
   3.4729004e-02
   3.5217285e-02
   3.6102295e-02
   3.6010742e-02
   3.6132813e-02
   3.6163330e-02
   3.5614014e-02
   3.5064697e-02
   3.4576416e-02
   3.3294678e-02
   3.1829834e-02
   3.2226563e-02
   3.2409668e-02
   3.1555176e-02
   3.1402588e-02
   3.1280518e-02
   3.1005859e-02
   3.1127930e-02
   3.1494141e-02
   3.1738281e-02
   3.1860352e-02
   3.1860352e-02
   3.2775879e-02
   3.3111572e-02
   3.2836914e-02
   3.3447266e-02
   3.2623291e-02
   3.2318115e-02
   3.1951904e-02
   3.2165527e-02
   3.3538818e-02
   3.4362793e-02
   3.4637451e-02
   3.4515381e-02
   3.5034180e-02
   3.4484863e-02
   3.3172607e-02
   3.2989502e-02
   3.2592773e-02
   3.2104492e-02
   3.1311035e-02
   3.0487061e-02
   2.9479980e-02
   2.8808594e-02
   2.7618408e-02
   2.5909424e-02
   2.6550293e-02
   2.6000977e-02
   2.4932861e-02
   2.3895264e-02
   2.2674561e-02
   2.2430420e-02
   2.2277832e-02
   2.1301270e-02
   2.0568848e-02
   2.0294189e-02
   1.9622803e-02
   1.9042969e-02
   1.8890381e-02
   1.8218994e-02
   1.7974854e-02
   1.8127441e-02
   1.7211914e-02
   1.6815186e-02
   1.6754150e-02
   1.7547607e-02
   1.7333984e-02
   1.5991211e-02
   1.5533447e-02
   1.4831543e-02
   1.4587402e-02
   1.3183594e-02
   1.0833740e-02
   1.1047363e-02
   1.1383057e-02
   1.2054443e-02
   1.1413574e-02
   9.7961426e-03
   9.3994141e-03
   8.3312988e-03
   7.9040527e-03
   7.9040527e-03
   7.4768066e-03
   7.0190430e-03
   7.2021484e-03
   6.4086914e-03
   5.4931641e-03
   5.0354004e-03
   4.1198730e-03
   2.8991699e-03
   2.2888184e-03
   1.7395020e-03
   1.6479492e-03
   2.1972656e-03
   1.1901855e-03
   6.1035156e-05
   7.3242188e-04
   9.4604492e-04
   7.6293945e-04
  -2.7465820e-04
  -1.0681152e-03
  -7.9345703e-04
  -2.7465820e-04
  -4.5776367e-04
  -1.1291504e-03
  -1.2817383e-03
  -2.4108887e-03
  -2.6855469e-03
  -1.9226074e-03
  -3.4790039e-03
  -3.6010742e-03
  -3.9672852e-03
  -4.0893555e-03
  -4.5776367e-03
  -5.0964355e-03
  -4.5776367e-03
  -4.5166016e-03
  -5.4931641e-03
  -6.1035156e-03
  -5.3710938e-03
  -6.0119629e-03
  -5.8288574e-03
  -5.4931641e-03
  -6.2255859e-03
  -5.1269531e-03
  -4.3334961e-03
  -4.3334961e-03
  -4.1198730e-03
  -3.9978027e-03
  -3.7231445e-03
  -2.6550293e-03
  -2.3193359e-03
  -2.4414063e-03
  -1.4038086e-03
   7.3242188e-04
   3.1127930e-03
   2.6855469e-03
   1.4343262e-03
   2.6245117e-03
   4.0283203e-03
   4.0893555e-03
   4.4250488e-03
   4.3945313e-03
   4.6997070e-03
   5.7067871e-03
   5.8288574e-03
   6.6528320e-03
   7.4157715e-03
   8.6669922e-03
   9.7045898e-03
   1.0528564e-02
   1.0864258e-02
   1.1077881e-02
   1.1566162e-02
   1.2298584e-02
   1.2939453e-02
   1.4221191e-02
   1.5869141e-02
   1.6906738e-02
   1.7700195e-02
   1.7028809e-02
   1.6174316e-02
   1.6265869e-02
   1.6357422e-02
   1.5716553e-02
   1.5350342e-02
   1.6113281e-02
   1.6479492e-02
   1.6113281e-02
   1.6998291e-02
   1.7242432e-02
   1.7333984e-02
   1.7730713e-02
   1.8096924e-02
   1.7944336e-02
   1.8432617e-02
   1.9378662e-02
   1.9775391e-02
   1.9775391e-02
   1.9073486e-02
   1.9744873e-02
   1.9561768e-02
   1.8951416e-02
   1.9012451e-02
   1.9073486e-02
   1.8859863e-02
   1.8707275e-02
   1.8432617e-02
   1.7974854e-02
   1.7944336e-02
   1.7700195e-02
   1.7272949e-02
   1.6906738e-02
   1.6754150e-02
   1.5960693e-02
   1.6082764e-02
   1.6326904e-02
   1.5472412e-02
   1.5899658e-02
   1.6174316e-02
   1.5319824e-02
   1.5167236e-02
   1.4831543e-02
   1.4160156e-02
   1.3763428e-02
   1.3671875e-02
   1.4282227e-02
   1.5075684e-02
   1.6021729e-02
   1.5838623e-02
   1.5991211e-02
   1.5930176e-02
   1.6357422e-02
   1.7822266e-02
   1.7883301e-02
   1.8432617e-02
   1.9104004e-02
   1.9317627e-02
   1.9409180e-02
   1.9348145e-02
   1.9897461e-02
   2.0050049e-02
   1.9592285e-02
   1.9439697e-02
   1.9348145e-02
   1.8707275e-02
   1.8188477e-02
   1.6937256e-02
   1.5014648e-02
   1.5014648e-02
   1.5502930e-02
   1.4953613e-02
   1.3824463e-02
   1.2908936e-02
   1.1932373e-02
   1.0681152e-02
   9.6130371e-03
   8.5449219e-03
   7.2021484e-03
   6.8054199e-03
   7.0495605e-03
   7.6293945e-03
   7.9650879e-03
   7.4462891e-03
   7.5988770e-03
   7.9650879e-03
   7.9040527e-03
   7.1411133e-03
   6.8054199e-03
   7.6293945e-03
   7.3852539e-03
   6.3781738e-03
   6.1950684e-03
   6.0424805e-03
   5.8593750e-03
   4.3640137e-03
   3.7841797e-03
   3.4790039e-03
   3.4790039e-03
   5.0048828e-03
   4.6081543e-03
   3.5705566e-03
   4.3945313e-03
   4.8522949e-03
   4.2724609e-03
   4.8217773e-03
   4.2114258e-03
   3.4790039e-03
   2.5634766e-03
   2.1057129e-03
   1.8615723e-03
   1.3122559e-03
   2.1362305e-04
  -1.2817383e-03
  -2.1057129e-03
  -3.2043457e-03
  -3.3874512e-03
  -3.3874512e-03
  -4.4555664e-03
  -4.6386719e-03
  -4.4250488e-03
  -4.4555664e-03
  -3.4179688e-03
  -4.2724609e-03
  -4.9133301e-03
  -5.3100586e-03
  -5.9814453e-03
  -5.5236816e-03
  -3.3264160e-03
  -1.3427734e-03
  -3.0517578e-04
   7.9345703e-04
   1.1596680e-03
   1.4038086e-03
   2.9296875e-03
   3.7536621e-03
   2.5634766e-03
   2.1667480e-03
   1.6479492e-03
   8.2397461e-04
   1.3122559e-03
   1.1901855e-03
   5.7983398e-04
   1.1596680e-03
   8.5449219e-04
   4.2724609e-04
   8.8500977e-04
  -1.2207031e-04
  -1.5258789e-04
  -3.0517578e-05
  -8.5449219e-04
  -1.8310547e-04
  -6.1035156e-05
   1.8310547e-04
   8.8500977e-04
   6.4086914e-04
   4.8828125e-04
   1.4038086e-03
   2.0751953e-03
   3.0212402e-03
   3.7231445e-03
   3.8146973e-03
   4.5471191e-03
   5.3405762e-03
   5.2795410e-03
   5.6457520e-03
   7.5988770e-03
   8.9416504e-03
   9.8266602e-03
   1.1840820e-02
   1.3183594e-02
   1.2756348e-02
   1.3397217e-02
   1.4068604e-02
   1.3946533e-02
   1.4221191e-02
   1.4678955e-02
   1.5808105e-02
   1.5594482e-02
   1.5808105e-02
   1.6510010e-02
   1.6540527e-02
   1.6021729e-02
   1.5747070e-02
   1.5930176e-02
   1.4770508e-02
   1.4526367e-02
   1.5441895e-02
   1.5289307e-02
   1.4892578e-02
   1.5441895e-02
   1.4739990e-02
   1.4312744e-02
   1.4099121e-02
   1.4007568e-02
   1.5472412e-02
   1.6082764e-02
   1.6632080e-02
   1.8737793e-02
   2.0324707e-02
   2.0416260e-02
   1.9927979e-02
   1.9683838e-02
   1.8981934e-02
   1.7974854e-02
   1.8035889e-02
   1.8066406e-02
   1.7089844e-02
   1.5716553e-02
   1.5136719e-02
   1.4404297e-02
   1.3671875e-02
   1.3641357e-02
   1.3946533e-02
   1.4648438e-02
   1.5777588e-02
   1.6632080e-02
   1.6998291e-02
   1.8096924e-02
   1.9042969e-02
   1.9165039e-02
   1.9805908e-02
   2.0202637e-02
   2.0202637e-02
   2.1148682e-02
   2.1453857e-02
   2.1514893e-02
   2.1911621e-02
   2.1911621e-02
   2.2399902e-02
   2.3925781e-02
   2.4291992e-02
   2.2949219e-02
   2.2644043e-02
   2.1759033e-02
   2.1881104e-02
   2.2430420e-02
   2.1881104e-02
   2.1881104e-02
   2.0874023e-02
   1.9561768e-02
   1.8463135e-02
   1.6479492e-02
   1.5747070e-02
   1.4953613e-02
   1.4099121e-02
   1.3122559e-02
   1.3854980e-02
   1.6723633e-02
   1.9042969e-02
   2.0355225e-02
   2.0019531e-02
   1.8432617e-02
   1.7669678e-02
   1.6387939e-02
   1.5441895e-02
   1.6448975e-02
   1.7761230e-02
   1.9592285e-02
   2.1026611e-02
   2.1514893e-02
   2.1331787e-02
   2.0935059e-02
   1.8646240e-02
   1.5441895e-02
   1.5808105e-02
   1.6876221e-02
   1.6265869e-02
   1.5472412e-02
   1.3336182e-02
   1.2237549e-02
   1.2054443e-02
   1.1566162e-02
   1.0955811e-02
   1.0528564e-02
   1.0833740e-02
   1.0742188e-02
   9.7961426e-03
   8.6669922e-03
   7.5988770e-03
   7.4768066e-03
   7.4768066e-03
   7.8125000e-03
   9.3078613e-03
   1.0192871e-02
   1.0864258e-02
   1.0192871e-02
   9.6740723e-03
   1.0131836e-02
   1.0345459e-02
   1.0925293e-02
   1.1627197e-02
   1.2817383e-02
   1.2878418e-02
   1.3183594e-02
   1.4038086e-02
   1.3458252e-02
   1.3061523e-02
   1.3214111e-02
   1.3641357e-02
   1.2847900e-02
   1.2420654e-02
   1.1718750e-02
   1.1047363e-02
   1.0040283e-02
   8.9416504e-03
   9.3078613e-03
   9.7045898e-03
   1.0406494e-02
   1.1383057e-02
   1.1474609e-02
   1.1566162e-02
   1.2390137e-02
   1.1993408e-02
   1.1718750e-02
   1.3214111e-02
   1.4038086e-02
   1.5258789e-02
   1.7395020e-02
   1.8554688e-02
   1.9653320e-02
   2.1423340e-02
   2.2247314e-02
   2.2125244e-02
   2.2033691e-02
   2.1240234e-02
   2.2552490e-02
   2.3284912e-02
   2.2979736e-02
   2.2857666e-02
   2.1636963e-02
   2.0660400e-02
   1.9348145e-02
   1.8676758e-02
   1.7822266e-02
   1.6845703e-02
   1.6021729e-02
   1.5350342e-02
   1.5075684e-02
   1.4404297e-02
   1.2542725e-02
   1.2268066e-02
   1.3031006e-02
   1.3061523e-02
   1.3336182e-02
   1.4038086e-02
   1.4678955e-02
   1.4282227e-02
   1.4068604e-02
   1.3610840e-02
   1.4251709e-02
   1.4739990e-02
   1.5136719e-02
   1.6265869e-02
   1.6693115e-02
   1.7028809e-02
   1.6815186e-02
   1.6632080e-02
   1.6265869e-02
   1.5533447e-02
   1.4465332e-02
   1.2451172e-02
   1.1169434e-02
   1.0192871e-02
   8.9111328e-03
   7.6599121e-03
   6.1950684e-03
   5.4321289e-03
   4.0283203e-03
   2.3498535e-03
   1.0070801e-03
  -5.4931641e-04
  -2.1972656e-03
  -2.9907227e-03
  -4.3640137e-03
  -5.4931641e-03
  -6.2866211e-03
  -7.0800781e-03
  -7.0190430e-03
  -6.9274902e-03
  -7.3242188e-03
  -7.1716309e-03
  -6.4392090e-03
  -5.5541992e-03
  -5.7067871e-03
  -5.7983398e-03
  -5.3405762e-03
  -5.5847168e-03
  -6.7443848e-03
  -6.2255859e-03
  -5.6762695e-03
  -7.2631836e-03
  -8.4228516e-03
  -9.6130371e-03
  -9.9792480e-03
  -1.1688232e-02
  -1.3366699e-02
  -1.3671875e-02
  -1.5045166e-02
  -1.5563965e-02
  -1.5411377e-02
  -1.5777588e-02
  -1.5930176e-02
  -1.7395020e-02
  -1.7150879e-02
  -1.6174316e-02
  -1.6357422e-02
  -1.6448975e-02
  -1.6693115e-02
  -1.6052246e-02
  -1.6021729e-02
  -1.6052246e-02
  -1.5655518e-02
  -1.5167236e-02
  -1.5350342e-02
  -1.5747070e-02
  -1.5625000e-02
  -1.5838623e-02
  -1.5838623e-02
  -1.5899658e-02
  -1.6265869e-02
  -1.5838623e-02
  -1.4862061e-02
  -1.4556885e-02
  -1.4587402e-02
  -1.4678955e-02
  -1.4953613e-02
  -1.5289307e-02
  -1.4343262e-02
  -1.2847900e-02
  -1.2512207e-02
  -1.2603760e-02
  -1.2786865e-02
  -1.2359619e-02
  -1.2390137e-02
  -1.2390137e-02
  -1.2298584e-02
  -1.1138916e-02
  -1.1260986e-02
  -1.2054443e-02
  -1.2084961e-02
  -1.1871338e-02
  -1.1474609e-02
  -1.1016846e-02
  -1.1016846e-02
  -1.1352539e-02
  -1.1291504e-02
  -1.1505127e-02
  -1.1322021e-02
  -1.0711670e-02
  -1.1322021e-02
  -1.1383057e-02
  -1.0467529e-02
  -1.0559082e-02
  -1.1077881e-02
  -1.0467529e-02
  -1.0253906e-02
  -1.1199951e-02
  -1.1047363e-02
  -1.1657715e-02
  -1.2634277e-02
  -1.1779785e-02
  -1.1108398e-02
  -9.8571777e-03
  -1.0009766e-02
  -1.0864258e-02
  -1.0986328e-02
  -1.0711670e-02
  -1.1688232e-02
  -1.2786865e-02
  -1.3366699e-02
  -1.4251709e-02
  -1.5106201e-02
  -1.5472412e-02
  -1.5686035e-02
  -1.7059326e-02
  -1.8035889e-02
  -1.7547607e-02
  -1.7272949e-02
  -1.6693115e-02
  -1.6387939e-02
  -1.6082764e-02
  -1.5197754e-02
  -1.3946533e-02
  -1.3580322e-02
  -1.3458252e-02
  -1.1566162e-02
  -1.1444092e-02
  -1.2512207e-02
  -1.1779785e-02
  -1.1657715e-02
  -1.1688232e-02
  -1.1932373e-02
  -1.3397217e-02
  -1.3427734e-02
  -1.2237549e-02
  -1.2634277e-02
  -1.3305664e-02
  -1.4068604e-02
  -1.3427734e-02
  -1.3275146e-02
  -1.3702393e-02
  -1.3122559e-02
  -1.2023926e-02
  -1.1383057e-02
  -1.1749268e-02
  -1.1749268e-02
  -1.1505127e-02
  -1.1322021e-02
  -1.0925293e-02
  -1.1108398e-02
  -1.0253906e-02
  -9.5214844e-03
  -9.1857910e-03
  -8.0261230e-03
  -8.1787109e-03
  -8.0871582e-03
  -7.0190430e-03
  -6.0424805e-03
  -6.0119629e-03
  -6.0424805e-03
  -5.6762695e-03
  -4.9743652e-03
  -4.9133301e-03
  -4.7302246e-03
  -4.2114258e-03
  -4.5776367e-03
  -4.1503906e-03
  -3.4179688e-03
  -2.4414063e-03
  -2.2888184e-03
  -1.8005371e-03
  -1.0375977e-03
  -1.2817383e-03
  -5.1879883e-04
  -1.5258789e-04
   3.0517578e-05
   2.7465820e-04
  -2.4414063e-04
  -3.0517578e-05
  -9.1552734e-05
  -1.5258789e-03
  -2.4719238e-03
  -2.2277832e-03
  -1.9226074e-03
  -2.0141602e-03
  -1.9836426e-03
  -1.8615723e-03
  -2.3498535e-03
  -2.3193359e-03
  -2.3193359e-03
  -2.5634766e-03
  -3.0822754e-03
  -3.6315918e-03
  -3.5095215e-03
  -2.5024414e-03
  -1.8310547e-03
  -2.0141602e-03
  -2.6855469e-03
  -4.3640137e-03
  -5.1879883e-03
  -5.1574707e-03
  -4.9743652e-03
  -4.2114258e-03
  -4.4860840e-03
  -4.2114258e-03
  -2.4719238e-03
  -1.7700195e-03
  -2.4719238e-03
  -3.1433105e-03
  -2.4414063e-03
  -4.2724609e-04
  -8.8500977e-04
  -1.6479492e-03
  -1.8615723e-03
  -2.3498535e-03
  -1.2817383e-03
   1.8310547e-04
   1.8005371e-03
   2.2888184e-03
   1.5563965e-03
   2.2583008e-03
   2.7160645e-03
   1.1596680e-03
   5.1879883e-04
   5.1879883e-04
   7.0190430e-04
   1.0681152e-03
   1.0986328e-03
   2.1362305e-04
   3.3569336e-04
   7.9345703e-04
   1.0070801e-03
   7.3242188e-04
   9.1552734e-04
   1.9531250e-03
   2.5329590e-03
   2.1057129e-03
   1.8310547e-03
   2.0141602e-03
   1.7089844e-03
   1.5563965e-03
   1.2817383e-03
   1.4343262e-03
   1.7700195e-03
   2.6550293e-03
   2.7770996e-03
   1.4038086e-03
   3.3569336e-04
  -4.8828125e-04
  -5.4931641e-04
  -1.2207031e-03
  -2.3193359e-03
  -2.6855469e-03
  -1.3427734e-03
  -1.2207031e-04
  -1.1596680e-03
  -2.1057129e-03
  -2.3803711e-03
  -3.0517578e-04
   3.6621094e-04
  -1.7395020e-03
  -2.5939941e-03
  -2.7465820e-03
  -3.4790039e-03
  -3.5095215e-03
  -4.6691895e-03
  -6.0424805e-03
  -6.7138672e-03
  -7.3242188e-03
  -6.7749023e-03
  -5.7373047e-03
  -5.3405762e-03
  -5.4016113e-03
  -5.8288574e-03
  -4.6386719e-03
  -4.2114258e-03
  -5.2185059e-03
  -5.2795410e-03
  -4.9743652e-03
  -3.9672852e-03
  -3.8452148e-03
  -3.8452148e-03
  -3.3264160e-03
  -2.2888184e-03
  -1.4343262e-03
  -7.3242188e-04
  -2.4414063e-04
  -6.1035156e-05
  -6.1035156e-05
  -9.4604492e-04
  -7.9345703e-04
  -8.2397461e-04
  -1.7395020e-03
  -2.0446777e-03
  -2.9907227e-03
  -3.6315918e-03
  -4.0283203e-03
  -4.8522949e-03
  -4.6081543e-03
  -4.6081543e-03
  -5.4016113e-03
  -3.6621094e-03
  -3.6621094e-03
  -7.6599121e-03
  -8.9416504e-03
  -6.6528320e-03
  -6.1340332e-03
  -7.5378418e-03
  -8.1176758e-03
  -7.7819824e-03
  -7.3547363e-03
  -6.9580078e-03
  -6.6223145e-03
  -6.5002441e-03
  -6.1950684e-03
  -5.9204102e-03
  -6.2255859e-03
  -6.8969727e-03
  -6.2255859e-03
  -5.9814453e-03
  -6.8054199e-03
  -6.9274902e-03
  -7.1411133e-03
  -7.6293945e-03
  -7.5683594e-03
  -7.3852539e-03
  -7.2631836e-03
  -7.3242188e-03
  -7.1716309e-03
  -7.3547363e-03
  -6.4697266e-03
  -6.1340332e-03
  -5.9204102e-03
  -6.1340332e-03
  -6.4392090e-03
  -5.1269531e-03
  -4.0588379e-03
  -3.2043457e-03
  -2.5329590e-03
  -1.7700195e-03
  -5.1879883e-04
   2.1362305e-04
   4.5776367e-04
   9.1552734e-04
   1.0070801e-03
   1.7395020e-03
   2.5329590e-03
   2.1972656e-03
   2.5634766e-03
   2.1362305e-03
   2.5329590e-03
   2.7465820e-03
   3.4484863e-03
   3.9672852e-03
   2.9602051e-03
   3.8146973e-03
   4.6081543e-03
   4.8522949e-03
   4.4250488e-03
   4.2419434e-03
   4.1198730e-03
   3.9062500e-03
   4.3029785e-03
   4.0588379e-03
   3.9978027e-03
   4.4860840e-03
   5.1574707e-03
   5.3710938e-03
   5.2490234e-03
   4.9438477e-03
   4.5471191e-03
   4.6386719e-03
   4.6691895e-03
   4.5471191e-03
   4.7302246e-03
   4.7607422e-03
   5.1269531e-03
   5.5236816e-03
   5.0964355e-03
   4.2724609e-03
   3.6315918e-03
   4.8522949e-03
   5.4931641e-03
   4.8217773e-03
   4.9133301e-03
   4.4250488e-03
   3.9062500e-03
   4.4555664e-03
   4.4555664e-03
   4.4250488e-03
   3.6621094e-03
   4.2114258e-03
   5.0048828e-03
   4.5166016e-03
   5.0659180e-03
   5.5847168e-03
   5.3100586e-03
   5.6762695e-03
   5.8288574e-03
   5.6762695e-03
   5.8898926e-03
   6.1950684e-03
   6.3781738e-03
   7.1105957e-03
   8.0566406e-03
   8.3312988e-03
   9.1857910e-03
   9.1247559e-03
   8.8195801e-03
   8.6669922e-03
   8.5754395e-03
   8.5754395e-03
   8.4838867e-03
   9.6435547e-03
   9.2773438e-03
   8.2092285e-03
   7.8735352e-03
   8.3618164e-03
   8.6975098e-03
   9.1247559e-03
   1.0192871e-02
   1.0742188e-02
   1.1077881e-02
   1.1627197e-02
   1.1810303e-02
   1.1993408e-02
   1.2542725e-02
   1.2298584e-02
   1.2603760e-02
   1.3092041e-02
   1.3336182e-02
   1.3793945e-02
   1.3427734e-02
   1.3946533e-02
   1.5045166e-02
   1.5472412e-02
   1.5808105e-02
   1.6052246e-02
   1.6265869e-02
   1.6143799e-02
   1.5777588e-02
   1.5655518e-02
   1.5563965e-02
   1.4587402e-02
   1.3610840e-02
   1.2756348e-02
   1.1749268e-02
   1.0467529e-02
   8.9416504e-03
   8.6975098e-03
   8.8500977e-03
   8.7280273e-03
   8.2397461e-03
   7.9650879e-03
   9.2163086e-03
   1.0009766e-02
   1.0070801e-02
   1.1383057e-02
   1.2512207e-02
   1.3061523e-02
   1.4007568e-02
   1.5014648e-02
   1.6265869e-02
   1.7272949e-02
   1.7456055e-02
   1.7333984e-02
   1.6967773e-02
   1.7150879e-02
   1.7181396e-02
   1.6632080e-02
   1.6448975e-02
   1.6845703e-02
   1.6540527e-02
   1.6113281e-02
   1.5686035e-02
   1.4892578e-02
   1.4984131e-02
   1.5625000e-02
   1.5838623e-02
   1.5228271e-02
   1.5991211e-02
   1.5686035e-02
   1.3671875e-02
   1.3397217e-02
   1.3000488e-02
   1.2756348e-02
   1.3275146e-02
   1.3763428e-02
   1.4190674e-02
   1.3549805e-02
   1.2939453e-02
   1.3427734e-02
   1.2939453e-02
   1.2237549e-02
   1.2664795e-02
   1.2481689e-02
   1.2390137e-02
   1.2664795e-02
   1.2512207e-02
   1.2237549e-02
   1.1932373e-02
   1.1169434e-02
   1.0467529e-02
   1.0925293e-02
   1.1199951e-02
   1.0559082e-02
   1.0375977e-02
   9.6130371e-03
   8.7890625e-03
   9.3688965e-03
   9.0026855e-03
   7.8735352e-03
   7.4768066e-03
   6.9274902e-03
   6.9885254e-03
   7.4768066e-03
   7.2021484e-03
   6.1340332e-03
   7.2631836e-03
   8.7585449e-03
   7.7209473e-03
   6.1035156e-03
   4.4860840e-03
   3.7841797e-03
   3.2958984e-03
   2.2277832e-03
   1.9531250e-03
   1.7089844e-03
   2.0141602e-03
   2.2888184e-03
   2.5939941e-03
   2.9296875e-03
   3.4179688e-03
   4.2724609e-03
   4.8217773e-03
   5.8593750e-03
   6.4392090e-03
   6.8969727e-03
   7.2326660e-03
   7.2021484e-03
   6.5307617e-03
   6.3171387e-03
   6.6528320e-03
   6.0119629e-03
   6.0424805e-03
   6.5307617e-03
   6.4086914e-03
   5.6762695e-03
   5.0354004e-03
   4.9743652e-03
   4.9743652e-03
   5.0964355e-03
   4.9133301e-03
   3.0517578e-03
   1.8615723e-03
   1.3732910e-03
   7.0190430e-04
   1.1596680e-03
   7.0190430e-04
   1.8310547e-04
   6.1035156e-05
  -3.0517578e-05
   3.0517578e-04
   8.2397461e-04
   7.9345703e-04
   1.0986328e-03
   1.7700195e-03
   1.8005371e-03
   1.6784668e-03
   1.7395020e-03
   1.7089844e-03
   2.1362305e-04
  -1.2207031e-04
   8.2397461e-04
   4.5776367e-04
   1.5258789e-04
  -2.1362305e-04
  -5.7983398e-04
  -1.0375977e-03
  -1.4038086e-03
  -2.2583008e-03
  -2.5329590e-03
  -2.5939941e-03
  -1.9226074e-03
  -1.0070801e-03
  -2.0446777e-03
  -2.3803711e-03
  -2.6245117e-03
  -2.5634766e-03
  -2.8381348e-03
  -3.3569336e-03
  -3.2348633e-03
  -2.8686523e-03
  -3.1127930e-03
  -3.4790039e-03
  -3.0822754e-03
  -3.1127930e-03
  -2.2583008e-03
  -2.3498535e-03
  -2.0446777e-03
  -1.5258789e-03
  -6.1035156e-04
   3.0517578e-04
   9.1552734e-04
   2.0446777e-03
   2.5939941e-03
   2.7770996e-03
   3.6315918e-03
   3.1738281e-03
   3.3874512e-03
   4.0283203e-03
   3.8452148e-03
   4.5471191e-03
   3.3264160e-03
   3.4484863e-03
   4.4860840e-03
   4.1809082e-03
   4.2419434e-03
   3.6621094e-03
   3.4790039e-03
   3.2043457e-03
   3.1433105e-03
   3.3569336e-03
   2.7160645e-03
   2.5024414e-03
   2.7770996e-03
   3.0212402e-03
   2.4414063e-03
   2.1972656e-03
   2.8991699e-03
   2.8686523e-03
   1.8615723e-03
   7.9345703e-04
   5.1879883e-04
   1.0681152e-03
   1.7395020e-03
   3.1433105e-03
   3.3874512e-03
   3.3874512e-03
   2.6550293e-03
   1.5258789e-03
   1.4648438e-03
   2.1057129e-03
   2.5634766e-03
   2.5634766e-03
   3.9062500e-03
   5.2185059e-03
   5.4626465e-03
   6.3476563e-03
   7.6904297e-03
   8.3923340e-03
   8.3007813e-03
   8.2702637e-03
   8.6975098e-03
   8.5144043e-03
   7.5988770e-03
   6.5307617e-03
   5.8593750e-03
   5.7373047e-03
   5.3100586e-03
   4.7302246e-03
   4.3029785e-03
   3.6315918e-03
   3.7841797e-03
   3.2348633e-03
   2.8076172e-03
   3.6010742e-03
   3.1738281e-03
   3.2958984e-03
   3.9978027e-03
   5.0354004e-03
   5.3710938e-03
   4.9743652e-03
   5.7678223e-03
   6.7138672e-03
   6.7749023e-03
   7.7514648e-03
   8.9111328e-03
   9.0332031e-03
   9.6740723e-03
   1.0437012e-02
   9.9487305e-03
   9.9182129e-03
   1.0742188e-02
   1.1016846e-02
   1.1444092e-02
   1.1383057e-02
   1.1169434e-02
   1.1444092e-02
   1.0772705e-02
   9.7961426e-03
   8.3618164e-03
   7.5683594e-03
   7.0800781e-03
   5.8898926e-03
   4.7912598e-03
   3.6010742e-03
   3.5705566e-03
   2.8076172e-03
   2.7160645e-03
   3.2043457e-03
   4.3945313e-03
   6.1645508e-03
   6.1950684e-03
   6.3476563e-03
   7.3242188e-03
   8.4228516e-03
   8.7280273e-03
   8.4838867e-03
   8.6364746e-03
   9.3994141e-03
   1.1383057e-02
   1.2023926e-02
   1.0803223e-02
   1.0559082e-02
   1.0620117e-02
   1.0375977e-02
   9.7351074e-03
   8.4533691e-03
   6.7749023e-03
   5.1879883e-03
   3.9978027e-03
   3.5095215e-03
   2.2277832e-03
   7.0190430e-04
  -3.0517578e-04
  -1.0681152e-03
  -1.8920898e-03
  -1.8005371e-03
  -1.9531250e-03
  -2.4108887e-03
  -2.5024414e-03
  -2.3498535e-03
  -6.1035156e-04
   6.1035156e-04
   1.0375977e-03
   2.6550293e-03
   3.6926270e-03
   4.1198730e-03
   5.1879883e-03
   6.4086914e-03
   6.6223145e-03
   6.8969727e-03
   7.8430176e-03
   9.0637207e-03
   9.3078613e-03
   8.6059570e-03
   8.7585449e-03
   8.6059570e-03
   8.2092285e-03
   8.1176758e-03
   7.5378418e-03
   6.8359375e-03
   5.8898926e-03
   5.0354004e-03
   5.4321289e-03
   6.2561035e-03
   6.7749023e-03
   7.2937012e-03
   6.6223145e-03
   4.8522949e-03
   4.3334961e-03
   5.3405762e-03
   5.0659180e-03
   4.1809082e-03
   3.9978027e-03
   4.1503906e-03
   5.5847168e-03
   5.6762695e-03
   2.1667480e-03
  -4.0283203e-03
  -8.1176758e-03
  -9.8266602e-03
  -9.4299316e-03
  -1.2023926e-02
  -1.1016846e-02
  -5.8898926e-03
  -4.7302246e-03
  -3.8757324e-03
  -3.2653809e-03
  -1.0986328e-03
   7.9345703e-04
   1.9836426e-03
   4.7912598e-03
   7.3242188e-03
   8.4838867e-03
   7.6599121e-03
   7.5683594e-03
   8.6364746e-03
   1.0223389e-02
   1.1322021e-02
   1.1657715e-02
   1.1413574e-02
   9.7656250e-03
   8.8500977e-03
   8.1481934e-03
   8.0871582e-03
   9.1247559e-03
   8.8500977e-03
   8.0566406e-03
   7.8430176e-03
   8.1176758e-03
   8.2397461e-03
   7.5683594e-03
   6.1340332e-03
   5.6457520e-03
   6.3171387e-03
   6.8664551e-03
   7.2021484e-03
   7.4462891e-03
   7.8735352e-03
   8.2092285e-03
   8.0566406e-03
   7.5683594e-03
   6.0424805e-03
   5.5541992e-03
   5.2490234e-03
   3.8757324e-03
   3.4484863e-03
   3.0517578e-03
   2.0141602e-03
   1.1596680e-03
   6.1035156e-05
   1.2207031e-04
   2.1362305e-04
   9.1552734e-05
   8.8500977e-04
   5.1879883e-04
   1.2207031e-03
   2.6245117e-03
   2.5634766e-03
   2.8076172e-03
   2.4414063e-03
   2.8686523e-03
   2.7770996e-03
   4.3640137e-03
   6.5917969e-03
   5.6457520e-03
   5.4016113e-03
   6.5917969e-03
   6.6833496e-03
   6.7138672e-03
   5.9509277e-03
   5.2185059e-03
   4.5776367e-03
   4.2114258e-03
   4.2419434e-03
   3.9367676e-03
   3.1738281e-03
   1.6479492e-03
   6.1035156e-04
  -1.5258789e-03
  -3.1738281e-03
  -3.6315918e-03
  -4.2419434e-03
  -4.7607422e-03
  -5.7983398e-03
  -7.1105957e-03
  -7.5988770e-03
  -8.2702637e-03
  -9.6435547e-03
  -9.5520020e-03
  -1.0070801e-02
  -1.0375977e-02
  -1.0345459e-02
  -1.0894775e-02
  -1.1474609e-02
  -1.1627197e-02
  -1.1718750e-02
  -1.2329102e-02
  -1.2481689e-02
  -1.2329102e-02
  -1.2207031e-02
  -1.2298584e-02
  -1.2298584e-02
  -1.2512207e-02
  -1.2359619e-02
  -1.2084961e-02
  -1.2359619e-02
  -1.3183594e-02
  -1.3916016e-02
  -1.4343262e-02
  -1.4587402e-02
  -1.4892578e-02
  -1.5228271e-02
  -1.5899658e-02
  -1.5441895e-02
  -1.5106201e-02
  -1.4892578e-02
  -1.3031006e-02
  -1.1932373e-02
  -1.2145996e-02
  -1.1688232e-02
  -1.0314941e-02
  -9.5214844e-03
  -9.5520020e-03
  -8.8195801e-03
  -7.7209473e-03
  -6.6223145e-03
  -4.5776367e-03
  -3.4179688e-03
  -2.6550293e-03
  -2.6245117e-03
  -2.8686523e-03
  -2.4108887e-03
  -2.2277832e-03
  -1.7089844e-03
  -1.3122559e-03
  -8.5449219e-04
   8.8500977e-04
   1.3427734e-03
   8.2397461e-04
   1.2207031e-03
   1.3732910e-03
   1.6174316e-03
   2.5939941e-03
   3.9978027e-03
   4.5166016e-03
   4.7302246e-03
   5.4321289e-03
   5.7067871e-03
   5.9509277e-03
   7.0190430e-03
   6.9580078e-03
   7.9040527e-03
   9.2468262e-03
   9.7961426e-03
   9.7045898e-03
   9.7961426e-03
   1.0192871e-02
   1.0528564e-02
   1.0955811e-02
   1.0070801e-02
   1.0772705e-02
   1.1993408e-02
   1.2268066e-02
   1.3366699e-02
   1.3610840e-02
   1.3610840e-02
   1.5319824e-02
   1.6113281e-02
   1.7425537e-02
   1.8249512e-02
   1.7730713e-02
   1.7822266e-02
   1.8524170e-02
   1.7364502e-02
   1.5411377e-02
   1.5136719e-02
   1.4526367e-02
   1.3488770e-02
   1.1596680e-02
   9.7961426e-03
   8.2092285e-03
   7.5073242e-03
   6.1035156e-03
   5.2185059e-03
   5.0048828e-03
   3.9367676e-03
   2.8381348e-03
   1.3427734e-03
   1.1291504e-03
   1.3427734e-03
   1.5258789e-03
   2.2277832e-03
   2.4414063e-03
   2.2888184e-03
   1.9226074e-03
   1.3732910e-03
   1.6784668e-03
   3.2043457e-03
   3.5400391e-03
   3.4179688e-03
   3.3264160e-03
   3.8452148e-03
   5.2185059e-03
   5.5847168e-03
   4.5471191e-03
   4.1503906e-03
   3.3264160e-03
   3.3569336e-03
   3.2348633e-03
   2.9907227e-03
   2.5024414e-03
   1.1596680e-03
  -3.3569336e-04
  -1.0375977e-03
  -1.4038086e-03
  -2.3803711e-03
  -2.6855469e-03
  -3.1127930e-03
  -2.9602051e-03
  -2.3193359e-03
  -2.9602051e-03
  -3.1738281e-03
  -3.2653809e-03
  -2.9602051e-03
  -1.6784668e-03
  -1.8615723e-03
  -1.1291504e-03
  -1.8310547e-04
   2.9296875e-03
   8.1176758e-03
   8.3312988e-03
   5.0659180e-03
   3.7231445e-03
   5.3405762e-03
   6.4697266e-03
   6.6833496e-03
   6.8664551e-03
   6.9885254e-03
   7.6293945e-03
   9.0637207e-03
   1.0192871e-02
   1.0375977e-02
   1.0101318e-02
   1.1047363e-02
   1.1383057e-02
   1.1962891e-02
   1.2786865e-02
   1.4038086e-02
   1.5350342e-02
   1.6082764e-02
   1.5686035e-02
   1.4923096e-02
   1.5533447e-02
   1.6510010e-02
   1.8859863e-02
   2.1148682e-02
   2.2705078e-02
   2.4078369e-02
   2.5085449e-02
   2.6794434e-02
   2.8778076e-02
   3.0212402e-02
   3.1250000e-02
   3.3020020e-02
   3.3721924e-02
   3.4423828e-02
   3.5736084e-02
   3.6468506e-02
   3.8330078e-02
   3.8391113e-02
   3.6315918e-02
   3.5919189e-02
   3.5949707e-02
   3.5369873e-02
   3.5125732e-02
   3.5766602e-02
   3.5766602e-02
   3.5614014e-02
   3.5430908e-02
   3.5064697e-02
   3.6163330e-02
   3.6773682e-02
   3.7322998e-02
   3.7963867e-02
   3.8177490e-02
   3.8787842e-02
   4.1290283e-02
   4.1839600e-02
   4.2327881e-02
   4.3334961e-02
   4.3395996e-02
   4.3731689e-02
   4.3670654e-02
   4.4677734e-02
   4.4250488e-02
   4.2694092e-02
   4.2694092e-02
   4.2419434e-02
   4.1229248e-02
   4.0191650e-02
   3.8452148e-02
   3.6346436e-02
   3.4912109e-02
   3.4332275e-02
   3.3050537e-02
   3.1677246e-02
   3.0944824e-02
   3.0242920e-02
   2.9754639e-02
   2.8686523e-02
   2.7099609e-02
   2.5756836e-02
   2.5756836e-02
   2.5726318e-02
   2.5390625e-02
   2.4871826e-02
   2.2949219e-02
   2.1301270e-02
   1.9592285e-02
   1.8188477e-02
   1.6265869e-02
   1.3671875e-02
   1.2695313e-02
   1.1291504e-02
   9.0942383e-03
   7.8735352e-03
   6.1035156e-03
   4.2724609e-03
   2.2583008e-03
   1.5258789e-04
  -2.5939941e-03
  -4.8522949e-03
  -5.3405762e-03
  -6.2561035e-03
  -6.5307617e-03
  -6.7138672e-03
  -8.0261230e-03
  -8.6059570e-03
  -9.3383789e-03
  -1.0009766e-02
  -1.0986328e-02
  -1.2207031e-02
  -1.3122559e-02
  -1.4465332e-02
  -1.4770508e-02
  -1.4587402e-02
  -1.6143799e-02
  -1.7456055e-02
  -1.7974854e-02
  -1.9195557e-02
  -2.0935059e-02
  -2.1606445e-02
  -2.2552490e-02
  -2.4536133e-02
  -2.5512695e-02
  -2.5817871e-02
  -2.5970459e-02
  -2.7221680e-02
  -2.8503418e-02
  -2.9937744e-02
  -3.0975342e-02
  -3.2379150e-02
  -3.4393311e-02
  -3.5430908e-02
  -3.5919189e-02
  -3.5339355e-02
  -3.5247803e-02
  -3.6224365e-02
  -3.6834717e-02
  -3.6651611e-02
  -3.6926270e-02
  -3.6987305e-02
  -3.5552979e-02
  -3.4881592e-02
  -3.4423828e-02
  -3.4240723e-02
  -3.3325195e-02
  -3.1890869e-02
  -3.2348633e-02
  -3.1372070e-02
  -3.1494141e-02
  -3.2257080e-02
  -3.2073975e-02
  -3.2470703e-02
  -3.2806396e-02
  -3.4088135e-02
  -3.4515381e-02
  -3.5308838e-02
  -3.5552979e-02
  -3.6041260e-02
  -3.5919189e-02
  -3.5369873e-02
  -3.5064697e-02
  -3.4454346e-02
  -3.3691406e-02
  -3.3477783e-02
  -3.2196045e-02
  -3.0151367e-02
  -2.9083252e-02
  -2.8442383e-02
  -2.7587891e-02
  -2.6092529e-02
  -2.5238037e-02
  -2.3651123e-02
  -2.2735596e-02
  -2.2583008e-02
  -2.1270752e-02
  -1.9866943e-02
  -1.8493652e-02
  -1.8127441e-02
  -1.7883301e-02
  -1.7639160e-02
  -1.7211914e-02
  -1.6510010e-02
  -1.4068604e-02
  -1.2817383e-02
  -1.2634277e-02
  -1.1596680e-02
  -1.1657715e-02
  -1.1108398e-02
  -9.0026855e-03
  -7.6599121e-03
  -6.1950684e-03
  -4.9133301e-03
  -4.6386719e-03
  -4.4250488e-03
  -4.1503906e-03
  -3.3264160e-03
  -1.9226074e-03
  -7.3242188e-04
  -4.2724609e-04
   3.0517578e-04
   1.3427734e-03
   3.2348633e-03
   4.1198730e-03
   4.4250488e-03
   5.5847168e-03
   6.4392090e-03
   7.4462891e-03
   9.1857910e-03
   1.1749268e-02
   1.3427734e-02
   1.3305664e-02
   1.2695313e-02
   1.2329102e-02
   1.3793945e-02
   1.5380859e-02
   1.6662598e-02
   1.8096924e-02
   1.9378662e-02
   2.1667480e-02
   2.3406982e-02
   2.4810791e-02
   2.6672363e-02
   2.6916504e-02
   2.7557373e-02
   2.8808594e-02
   2.9510498e-02
   3.0303955e-02
   3.0731201e-02
   3.0242920e-02
   3.0700684e-02
   3.1921387e-02
   3.2989502e-02
   3.2958984e-02
   3.3233643e-02
   3.3691406e-02
   3.3874512e-02
   3.3325195e-02
   3.3630371e-02
   3.4271240e-02
   3.5278320e-02
   3.7017822e-02
   3.7658691e-02
   3.7780762e-02
   3.7780762e-02
   3.7963867e-02
   3.9093018e-02
   3.9855957e-02
   4.1564941e-02
   4.2053223e-02
   4.2999268e-02
   4.4403076e-02
   4.4586182e-02
   4.4403076e-02
   4.4128418e-02
   4.4036865e-02
   4.5196533e-02
   4.5715332e-02
   4.5745850e-02
   4.6478271e-02
   4.5959473e-02
   4.4921875e-02
   4.3945313e-02
   4.3090820e-02
   4.3395996e-02
   4.3975830e-02
   4.3670654e-02
   4.3975830e-02
   4.3823242e-02
   4.2907715e-02
   4.2541504e-02
   4.1290283e-02
   4.1320801e-02
   4.0893555e-02
   4.0222168e-02
   3.9733887e-02
   3.9093018e-02
   3.9642334e-02
   3.9733887e-02
   3.9520264e-02
   3.9001465e-02
   3.9154053e-02
   3.9428711e-02
   3.9123535e-02
   3.9459229e-02
   3.8970947e-02
   3.8330078e-02
   3.7902832e-02
   3.8116455e-02
   3.8513184e-02
   3.8604736e-02
   3.8055420e-02
   3.7628174e-02
   3.7017822e-02
   3.6285400e-02
   3.5400391e-02
   3.5247803e-02
   3.4484863e-02
   3.3599854e-02
   3.3569336e-02
   3.3355713e-02
   3.2562256e-02
   3.2073975e-02
   3.1402588e-02
   3.0426025e-02
   2.9541016e-02
   2.8930664e-02
   2.8350830e-02
   2.6977539e-02
   2.6397705e-02
   2.6672363e-02
   2.5695801e-02
   2.3834229e-02
   2.2033691e-02
   2.1697998e-02
   2.0935059e-02
   2.0416260e-02
   2.1179199e-02
   2.1514893e-02
   2.1636963e-02
   2.1209717e-02
   2.0294189e-02
   2.1606445e-02
   2.3254395e-02
   2.3925781e-02
   2.4932861e-02
   2.5878906e-02
   2.6489258e-02
   2.7038574e-02
   2.8564453e-02
   2.8228760e-02
   2.7770996e-02
   2.7648926e-02
   2.7954102e-02
   2.8167725e-02
   2.8167725e-02
   2.8289795e-02
   2.9449463e-02
   2.9968262e-02
   2.8808594e-02
   2.8015137e-02
   2.7008057e-02
   2.5756836e-02
   2.6000977e-02
   2.8045654e-02
   2.6763916e-02
   2.3010254e-02
   2.0843506e-02
   2.0996094e-02
   2.1118164e-02
   1.9866943e-02
   1.9348145e-02
   1.9439697e-02
   1.9592285e-02
   2.0446777e-02
   2.1270752e-02
   2.2644043e-02
   2.3590088e-02
   2.5848389e-02
   2.8076172e-02
   2.7832031e-02
   2.7893066e-02
   2.9022217e-02
   2.9418945e-02
   2.9998779e-02
   3.0303955e-02
   2.9266357e-02
   2.9388428e-02
   2.9113770e-02
   2.9663086e-02
   2.9296875e-02
   2.7618408e-02
   2.6641846e-02
   2.6153564e-02
   2.6977539e-02
   2.6947021e-02
   2.6611328e-02
   2.7404785e-02
   2.7709961e-02
   2.7770996e-02
   2.7587891e-02
   2.7343750e-02
   2.6763916e-02
   2.6062012e-02
   2.6855469e-02
   2.6733398e-02
   2.6916504e-02
   2.7679443e-02
   2.8747559e-02
   2.9388428e-02
   3.0578613e-02
   3.1005859e-02
   3.1433105e-02
   3.2318115e-02
   3.3660889e-02
   3.4362793e-02
   3.6499023e-02
   3.8238525e-02
   3.8116455e-02
   3.9184570e-02
   3.9550781e-02
   4.0588379e-02
   4.1076660e-02
   4.0039063e-02
   3.8879395e-02
   3.7719727e-02
   3.7139893e-02
   3.6468506e-02
   3.5797119e-02
   3.5858154e-02
   3.5125732e-02
   3.3660889e-02
   3.1829834e-02
   3.2043457e-02
   3.2745361e-02
   3.2196045e-02
   3.2775879e-02
   3.3294678e-02
   3.2409668e-02
   3.2165527e-02
   3.2440186e-02
   3.2073975e-02
   3.2135010e-02
   3.2012939e-02
   3.1982422e-02
   3.2867432e-02
   3.2257080e-02
   3.1250000e-02
   3.1677246e-02
   3.1311035e-02
   3.0639648e-02
   3.0181885e-02
   2.9144287e-02
   2.8320313e-02
   2.8137207e-02
   2.7587891e-02
   2.7496338e-02
   2.7770996e-02
   2.6824951e-02
   2.5909424e-02
   2.5482178e-02
   2.4993896e-02
   2.4841309e-02
   2.4536133e-02
   2.4566650e-02
   2.4993896e-02
   2.4383545e-02
   2.3956299e-02
   2.3803711e-02
   2.2735596e-02
   2.2003174e-02
   2.1392822e-02
   2.1057129e-02
   2.0507813e-02
   2.0202637e-02
   2.0812988e-02
   1.9653320e-02
   1.9104004e-02
   1.8615723e-02
   1.7181396e-02
   1.5960693e-02
   1.4648438e-02
   1.3824463e-02
   1.3885498e-02
   1.4038086e-02
   1.3519287e-02
   1.3031006e-02
   1.2115479e-02
   1.1291504e-02
   1.0742188e-02
   9.8571777e-03
   8.7890625e-03
   7.7514648e-03
   8.3312988e-03
   8.3312988e-03
   7.2631836e-03
   6.8359375e-03
   6.7749023e-03
   7.4157715e-03
   8.2702637e-03
   7.9650879e-03
   8.2397461e-03
   8.0566406e-03
   7.1716309e-03
   7.4462891e-03
   7.0800781e-03
   7.5683594e-03
   7.2021484e-03
   6.3171387e-03
   6.2255859e-03
   5.9814453e-03
   5.2490234e-03
   5.2490234e-03
   4.5471191e-03
   3.9978027e-03
   3.7841797e-03
   2.6550293e-03
   2.6550293e-03
   2.1362305e-03
   1.2207031e-03
   1.2817383e-03
   1.3732910e-03
   1.2817383e-03
   7.3242188e-04
   5.7983398e-04
   9.1552734e-04
   7.3242188e-04
   1.5258789e-04
  -1.2207031e-04
   4.5776367e-04
   1.2207031e-03
   1.0070801e-03
   1.1596680e-03
   1.4038086e-03
   8.5449219e-04
   1.2207031e-03
   1.5563965e-03
   1.2207031e-03
   1.3122559e-03
   1.7089844e-03
   2.0751953e-03
   1.7700195e-03
   2.2583008e-03
   1.1596680e-03
   1.4343262e-03
   2.0141602e-03
   8.2397461e-04
  -1.0986328e-03
  -1.9531250e-03
  -1.4648438e-03
  -1.5563965e-03
  -2.4719238e-03
  -3.4179688e-03
  -4.5776367e-03
  -5.2490234e-03
  -5.5847168e-03
  -6.5002441e-03
  -7.2631836e-03
  -8.4533691e-03
  -9.0332031e-03
  -9.5520020e-03
  -1.0101318e-02
  -1.0742188e-02
  -1.1199951e-02
  -1.1169434e-02
  -1.1535645e-02
  -1.2847900e-02
  -1.2756348e-02
  -1.2634277e-02
  -1.3122559e-02
  -1.2695313e-02
  -1.1444092e-02
  -1.1688232e-02
  -1.1138916e-02
  -1.0528564e-02
  -1.0437012e-02
  -1.0040283e-02
  -1.0833740e-02
  -1.1260986e-02
  -1.2023926e-02
  -1.3885498e-02
  -1.4434814e-02
  -1.4892578e-02
  -1.6021729e-02
  -1.7639160e-02
  -1.9561768e-02
  -1.9989014e-02
  -2.0996094e-02
  -2.1942139e-02
  -2.2857666e-02
  -2.3162842e-02
  -2.3071289e-02
  -2.3864746e-02
  -2.3742676e-02
  -2.3620605e-02
  -2.3834229e-02
  -2.5756836e-02
  -2.6641846e-02
  -2.5756836e-02
  -2.6123047e-02
  -2.6062012e-02
  -2.6580811e-02
  -2.6947021e-02
  -2.6550293e-02
  -2.6062012e-02
  -2.6519775e-02
  -2.5817871e-02
  -2.5421143e-02
  -2.5329590e-02
  -2.4871826e-02
  -2.4291992e-02
  -2.2552490e-02
  -2.0599365e-02
  -1.9592285e-02
  -1.9104004e-02
  -1.9561768e-02
  -1.9470215e-02
  -1.9134521e-02
  -1.9409180e-02
  -1.8890381e-02
  -1.8798828e-02
  -1.8188477e-02
  -1.8127441e-02
  -1.9042969e-02
  -1.9104004e-02
  -2.0050049e-02
  -2.1209717e-02
  -2.1881104e-02
  -2.1911621e-02
  -2.1759033e-02
  -2.2460938e-02
  -2.2644043e-02
  -2.2735596e-02
  -2.3345947e-02
  -2.4200439e-02
  -2.4719238e-02
  -2.5726318e-02
  -2.5909424e-02
  -2.6397705e-02
  -2.7313232e-02
  -2.7923584e-02
  -2.9205322e-02
  -2.9541016e-02
  -3.0364990e-02
  -3.0975342e-02
  -3.1219482e-02
  -3.2440186e-02
  -3.2714844e-02
  -3.3660889e-02
  -3.5003662e-02
  -3.5217285e-02
  -3.5461426e-02
  -3.6193848e-02
  -3.6071777e-02
  -3.6041260e-02
  -3.7017822e-02
  -3.6376953e-02
  -3.5949707e-02
  -3.5614014e-02
  -3.5186768e-02
  -3.4667969e-02
  -3.4484863e-02
  -3.4759521e-02
  -3.4637451e-02
  -3.4515381e-02
  -3.4576416e-02
  -3.3294678e-02
  -3.2409668e-02
  -3.2012939e-02
  -3.1738281e-02
  -3.1707764e-02
  -3.1433105e-02
  -3.2165527e-02
  -3.2073975e-02
  -3.1280518e-02
  -3.0944824e-02
  -3.0700684e-02
  -2.9754639e-02
  -2.9418945e-02
  -3.0151367e-02
  -2.9907227e-02
  -3.0426025e-02
  -3.0639648e-02
  -3.0578613e-02
  -3.0792236e-02
  -3.0364990e-02
  -3.1250000e-02
  -3.0822754e-02
  -3.1005859e-02
  -3.2867432e-02
  -3.2562256e-02
  -3.1524658e-02
  -3.1433105e-02
  -3.1799316e-02
  -3.1951904e-02
  -3.1921387e-02
  -3.2409668e-02
  -3.1707764e-02
  -3.1280518e-02
  -3.1860352e-02
  -3.1250000e-02
  -3.0700684e-02
  -3.1097412e-02
  -3.0731201e-02
  -3.2012939e-02
  -3.2867432e-02
  -3.2775879e-02
  -3.3325195e-02
  -3.3416748e-02
  -3.2226563e-02
  -3.2196045e-02
  -3.3233643e-02
  -3.3630371e-02
  -3.3721924e-02
  -3.3416748e-02
  -3.3325195e-02
  -3.3660889e-02
  -3.2531738e-02
  -3.1311035e-02
  -3.1677246e-02
  -3.0944824e-02
  -3.0639648e-02
  -3.1066895e-02
  -2.9907227e-02
  -2.9144287e-02
  -2.8564453e-02
  -2.8442383e-02
  -2.8411865e-02
  -2.8106689e-02
  -2.8167725e-02
  -2.8778076e-02
  -2.9266357e-02
  -2.8717041e-02
  -2.8991699e-02
  -2.9693604e-02
  -2.9998779e-02
  -2.9541016e-02
  -3.0273438e-02
  -3.1585693e-02
  -3.2348633e-02
  -3.2714844e-02
  -3.2653809e-02
  -3.2623291e-02
  -3.2287598e-02
  -3.2501221e-02
  -3.3233643e-02
  -3.3508301e-02
  -3.3569336e-02
  -3.3721924e-02
  -3.3721924e-02
  -3.3050537e-02
  -3.3477783e-02
  -3.3416748e-02
  -3.2745361e-02
  -3.3538818e-02
  -3.4698486e-02
  -3.5064697e-02
  -3.4637451e-02
  -3.4332275e-02
  -3.3996582e-02
  -3.3721924e-02
  -3.3905029e-02
  -3.4027100e-02
  -3.3905029e-02
  -3.3966064e-02
  -3.3111572e-02
  -3.2226563e-02
  -3.1829834e-02
  -3.1066895e-02
  -3.0975342e-02
  -3.1677246e-02
  -3.2928467e-02
  -3.3386230e-02
  -3.3294678e-02
  -3.3813477e-02
  -3.4606934e-02
  -3.5247803e-02
  -3.5614014e-02
  -3.5339355e-02
  -3.5858154e-02
  -3.6621094e-02
  -3.6926270e-02
  -3.5583496e-02
  -3.3996582e-02
  -3.3172607e-02
  -3.3386230e-02
  -3.3721924e-02
  -3.2379150e-02
  -3.1738281e-02
  -3.2196045e-02
  -3.2135010e-02
  -3.2043457e-02
  -3.2653809e-02
  -3.2989502e-02
  -3.1951904e-02
  -3.1524658e-02
  -3.1799316e-02
  -3.2165527e-02
  -3.2379150e-02
  -3.1433105e-02
  -3.0212402e-02
  -3.0364990e-02
  -3.0029297e-02
  -2.9022217e-02
  -2.9876709e-02
  -2.9418945e-02
  -2.8259277e-02
  -2.7923584e-02
  -2.7923584e-02
  -2.7496338e-02
  -2.6763916e-02
  -2.6275635e-02
  -2.5665283e-02
  -2.4902344e-02
  -2.4719238e-02
  -2.4871826e-02
  -2.4932861e-02
  -2.3681641e-02
  -2.3742676e-02
  -2.4810791e-02
  -2.4108887e-02
  -2.4444580e-02
  -2.5024414e-02
  -2.4780273e-02
  -2.4719238e-02
  -2.5054932e-02
  -2.5054932e-02
  -2.4414063e-02
  -2.4291992e-02
  -2.4200439e-02
  -2.2918701e-02
  -2.2705078e-02
  -2.2674561e-02
  -2.2186279e-02
  -2.1820068e-02
  -2.1759033e-02
  -2.1392822e-02
  -2.0721436e-02
  -2.0050049e-02
  -1.9836426e-02
  -2.0477295e-02
  -2.0233154e-02
  -2.0446777e-02
  -2.0294189e-02
  -1.9744873e-02
  -2.0019531e-02
  -1.8981934e-02
  -1.8646240e-02
  -1.9195557e-02
  -1.8554688e-02
  -1.8005371e-02
  -1.8218994e-02
  -1.8615723e-02
  -1.8554688e-02
  -1.8005371e-02
  -1.7181396e-02
  -1.6143799e-02
  -1.5686035e-02
  -1.5106201e-02
  -1.5533447e-02
  -1.5655518e-02
  -1.5533447e-02
  -1.4770508e-02
  -1.4556885e-02
  -1.4129639e-02
  -1.4038086e-02
  -1.4251709e-02
  -1.4221191e-02
  -1.4251709e-02
  -1.3244629e-02
  -1.3824463e-02
  -1.5167236e-02
  -1.5563965e-02
  -1.6113281e-02
  -1.6235352e-02
  -1.6448975e-02
  -1.6723633e-02
  -1.6967773e-02
  -1.7364502e-02
  -1.6632080e-02
  -1.5045166e-02
  -1.4953613e-02
  -1.5045166e-02
  -1.4373779e-02
  -1.3244629e-02
  -1.2908936e-02
  -1.2603760e-02
  -1.2573242e-02
  -1.2756348e-02
  -1.2725830e-02
  -1.2725830e-02
  -1.2298584e-02
  -1.2054443e-02
  -1.2298584e-02
  -1.2390137e-02
  -1.2207031e-02
  -1.1505127e-02
  -1.0742188e-02
  -9.7045898e-03
  -9.9792480e-03
  -1.0528564e-02
  -9.7961426e-03
  -8.7280273e-03
  -9.1857910e-03
  -9.9487305e-03
  -9.9792480e-03
  -9.3383789e-03
  -8.5754395e-03
  -9.1857910e-03
  -1.0284424e-02
  -1.1016846e-02
  -1.2359619e-02
  -1.3580322e-02
  -1.4739990e-02
  -1.4923096e-02
  -1.5258789e-02
  -1.5380859e-02
  -1.4862061e-02
  -1.5991211e-02
  -1.6510010e-02
  -1.5625000e-02
  -1.5869141e-02
  -1.6113281e-02
  -1.5380859e-02
  -1.4099121e-02
  -1.3732910e-02
  -1.3244629e-02
  -1.1627197e-02
  -1.0528564e-02
  -1.0162354e-02
  -9.5520020e-03
  -8.9111328e-03
  -8.6059570e-03
  -8.2092285e-03
  -8.5754395e-03
  -8.4228516e-03
  -7.8125000e-03
  -7.5988770e-03
  -7.8430176e-03
  -7.2326660e-03
  -6.1035156e-03
  -5.7067871e-03
  -4.9133301e-03
  -4.4250488e-03
  -3.7231445e-03
  -1.5563965e-03
  -9.7656250e-04
  -7.9345703e-04
  -9.1552734e-04
  -8.8500977e-04
  -5.7983398e-04
  -7.9345703e-04
  -2.4414063e-04
  -4.2724609e-04
  -3.6621094e-04
  -2.1362305e-04
  -1.0375977e-03
  -2.1362305e-03
  -2.1057129e-03
  -1.3122559e-03
  -1.0986328e-03
  -7.9345703e-04
  -1.2207031e-03
  -1.4343262e-03
  -1.8920898e-03
  -1.3732910e-03
  -1.5258789e-04
   2.7465820e-04
   2.0446777e-03
   3.3874512e-03
   3.8757324e-03
   4.5471191e-03
   5.1574707e-03
   6.3476563e-03
   7.2937012e-03
   7.3547363e-03
   7.5988770e-03
   8.1787109e-03
   8.9111328e-03
   8.6364746e-03
   8.3312988e-03
   8.6669922e-03
   7.9650879e-03
   7.5378418e-03
   6.5002441e-03
   6.5002441e-03
   7.5073242e-03
   7.5988770e-03
   7.2631836e-03
   6.8969727e-03
   7.0495605e-03
   7.8125000e-03
   8.3618164e-03
   8.2702637e-03
   8.5144043e-03
   8.6364746e-03
   8.4838867e-03
   9.5520020e-03
   1.0925293e-02
   1.0772705e-02
   1.1444092e-02
   1.2390137e-02
   1.2023926e-02
   1.2115479e-02
   1.2451172e-02
   1.2237549e-02
   1.2939453e-02
   1.3183594e-02
   1.3214111e-02
   1.3122559e-02
   1.3122559e-02
   1.3824463e-02
   1.4160156e-02
   1.4434814e-02
   1.4404297e-02
   1.3397217e-02
   1.2054443e-02
   1.1596680e-02
   1.1810303e-02
   1.1444092e-02
   1.1322021e-02
   1.0284424e-02
   9.2773438e-03
   9.1552734e-03
   7.9345703e-03
   6.7749023e-03
   6.2561035e-03
   5.6762695e-03
   4.6081543e-03
   4.8217773e-03
   4.7302246e-03
   3.9367676e-03
   3.4484863e-03
   2.5024414e-03
   2.3803711e-03
   2.5329590e-03
   2.2888184e-03
   2.9296875e-03
   2.7770996e-03
   1.8920898e-03
   1.4953613e-03
   2.0141602e-03
   2.8686523e-03
   2.5939941e-03
   1.8005371e-03
   1.5869141e-03
   1.0070801e-03
   9.7656250e-04
   4.2724609e-04
  -2.4414063e-04
  -1.6784668e-03
  -2.6245117e-03
  -3.0212402e-03
  -4.3029785e-03
  -4.5471191e-03
  -4.6081543e-03
  -5.1574707e-03
  -5.9204102e-03
  -6.4086914e-03
  -6.7749023e-03
  -6.8664551e-03
  -6.1340332e-03
  -6.0119629e-03
  -6.8969727e-03
  -7.7209473e-03
  -8.5754395e-03
  -7.9040527e-03
  -7.7819824e-03
  -7.3242188e-03
  -6.4392090e-03
  -6.2561035e-03
  -5.6457520e-03
  -5.9509277e-03
  -6.2255859e-03
  -5.7373047e-03
  -5.3100586e-03
  -5.3710938e-03
  -6.2255859e-03
  -6.2255859e-03
  -5.8288574e-03
  -6.4392090e-03
  -6.6223145e-03
  -6.4086914e-03
  -6.9580078e-03
  -8.0261230e-03
  -7.9650879e-03
  -8.8806152e-03
  -9.6740723e-03
  -1.0772705e-02
  -1.0803223e-02
  -1.0437012e-02
  -1.0314941e-02
  -1.0559082e-02
  -1.1474609e-02
  -1.0986328e-02
  -1.1169434e-02
  -1.0772705e-02
  -1.0253906e-02
  -9.5214844e-03
  -8.4838867e-03
  -7.2326660e-03
  -6.1035156e-03
  -6.7443848e-03
  -6.9885254e-03
  -6.3171387e-03
  -6.0729980e-03
  -5.9204102e-03
  -6.3476563e-03
  -7.4768066e-03
  -8.3618164e-03
  -9.9792480e-03
  -1.2176514e-02
  -1.2969971e-02
  -1.2878418e-02
  -1.3061523e-02
  -1.3122559e-02
  -1.3977051e-02
  -1.3946533e-02
  -1.3244629e-02
  -1.3702393e-02
  -1.4221191e-02
  -1.4343262e-02
  -1.3885498e-02
  -1.4434814e-02
  -1.5411377e-02
  -1.4495850e-02
  -1.4007568e-02
  -1.3732910e-02
  -1.2542725e-02
  -1.1901855e-02
  -1.0925293e-02
  -9.4299316e-03
  -8.3923340e-03
  -7.7819824e-03
  -8.0566406e-03
  -7.8125000e-03
  -7.0190430e-03
  -6.4392090e-03
  -6.4392090e-03
  -6.8969727e-03
  -6.7443848e-03
  -7.1105957e-03
  -7.4768066e-03
  -7.8735352e-03
  -7.9345703e-03
  -6.8359375e-03
  -6.6223145e-03
  -7.2937012e-03
  -7.0800781e-03
  -7.6599121e-03
  -7.6904297e-03
  -6.8664551e-03
  -5.9814453e-03
  -5.1879883e-03
  -4.2419434e-03
  -2.6550293e-03
  -1.9531250e-03
  -1.5258789e-03
  -1.1901855e-03
  -1.0986328e-03
  -1.5258789e-04
   6.4086914e-04
   1.0986328e-03
   1.2512207e-03
   1.7089844e-03
   2.1362305e-03
   2.5024414e-03
   3.4484863e-03
   4.1809082e-03
   4.5776367e-03
   5.5541992e-03
   7.5683594e-03
   8.4533691e-03
   9.0332031e-03
   9.9487305e-03
   1.0925293e-02
   1.2939453e-02
   1.4953613e-02
   1.7150879e-02
   1.9287109e-02
   2.0141602e-02
   2.0935059e-02
   2.1728516e-02
   2.2399902e-02
   2.2857666e-02
   2.3986816e-02
   2.4536133e-02
   2.5604248e-02
   2.7069092e-02
   2.8747559e-02
   3.0242920e-02
   3.0578613e-02
   3.1066895e-02
   3.2714844e-02
   3.4423828e-02
   3.5736084e-02
   3.7200928e-02
   3.8269043e-02
   3.9367676e-02
   4.0710449e-02
   4.1473389e-02
   4.2114258e-02
   4.2816162e-02
   4.3273926e-02
   4.4372559e-02
   4.5532227e-02
   4.6051025e-02
   4.5837402e-02
   4.5074463e-02
   4.6081543e-02
   4.7058105e-02
   4.6447754e-02
   4.5623779e-02
   4.5562744e-02
   4.6997070e-02
   4.8461914e-02
   4.7332764e-02
   4.6081543e-02
   4.6295166e-02
   4.6447754e-02
   4.8126221e-02
   4.9957275e-02
   5.1239014e-02
   5.1605225e-02
   5.2001953e-02
   5.2673340e-02
   5.2337646e-02
   5.2734375e-02
   5.3466797e-02
   5.3558350e-02
   5.2917480e-02
   5.2154541e-02
   5.1940918e-02
   5.3924561e-02
   5.3985596e-02
   5.2947998e-02
   5.2886963e-02
   5.2520752e-02
   5.3375244e-02
   5.3558350e-02
   5.2917480e-02
   5.3680420e-02
   5.3680420e-02
   5.3619385e-02
   5.5023193e-02
   5.5053711e-02
   5.4504395e-02
   5.4779053e-02
   5.5145264e-02
   5.4931641e-02
   5.4962158e-02
   5.4931641e-02
   5.4504395e-02
   5.4840088e-02
   5.3894043e-02
   5.2459717e-02
   5.1177979e-02
   4.9499512e-02
   4.8034668e-02
   4.5989990e-02
   4.4219971e-02
   4.3121338e-02
   4.2388916e-02
   4.0527344e-02
   3.8574219e-02
   3.7811279e-02
   3.7353516e-02
   3.6743164e-02
   3.6285400e-02
   3.6834717e-02
   3.6987305e-02
   3.6712646e-02
   3.5736084e-02
   3.5583496e-02
   3.5675049e-02
   3.6163330e-02
   3.6590576e-02
   3.6499023e-02
   3.5919189e-02
   3.5430908e-02
   3.5369873e-02
   3.5003662e-02
   3.4973145e-02
   3.5156250e-02
   3.4179688e-02
   3.2623291e-02
   3.1372070e-02
   2.9785156e-02
   2.8778076e-02
   2.8015137e-02
   2.6947021e-02
   2.7252197e-02
   2.7313232e-02
   2.7343750e-02
   2.7282715e-02
   2.6184082e-02
   2.5360107e-02
   2.6336670e-02
   2.7282715e-02
   2.7893066e-02
   2.8991699e-02
   2.9449463e-02
   2.9022217e-02
   2.7801514e-02
   2.7313232e-02
   2.7526855e-02
   2.6702881e-02
   2.6336670e-02
   2.6367188e-02
   2.5390625e-02
   2.4536133e-02
   2.4597168e-02
   2.4078369e-02
   2.2369385e-02
   2.1270752e-02
   2.0965576e-02
   2.0477295e-02
   2.0324707e-02
   2.0416260e-02
   1.9195557e-02
   1.8554688e-02
   1.8157959e-02
   1.7761230e-02
   1.7608643e-02
   1.7974854e-02
   1.8829346e-02
   2.0233154e-02
   2.1087646e-02
   2.1240234e-02
   2.1881104e-02
   2.2033691e-02
   2.2155762e-02
   2.2857666e-02
   2.3376465e-02
   2.2735596e-02
   2.2216797e-02
   2.3193359e-02
   2.2888184e-02
   2.1728516e-02
   2.0507813e-02
   2.0263672e-02
   1.9683838e-02
   1.9165039e-02
   1.8341064e-02
   1.7242432e-02
   1.5716553e-02
   1.4312744e-02
   1.3214111e-02
   1.3031006e-02
   1.3793945e-02
   1.4068604e-02
   1.3366699e-02
   1.3214111e-02
   1.3153076e-02
   1.1993408e-02
   1.2023926e-02
   1.3977051e-02
   1.5716553e-02
   1.5350342e-02
   1.6235352e-02
   1.7333984e-02
   1.6845703e-02
   1.6479492e-02
   1.7364502e-02
   1.9561768e-02
   2.0721436e-02
   2.1301270e-02
   2.1759033e-02
   2.1820068e-02
   2.1148682e-02
   2.0172119e-02
   1.9683838e-02
   1.9866943e-02
   1.9775391e-02
   1.9165039e-02
   1.7364502e-02
   1.6326904e-02
   1.6052246e-02
   1.4221191e-02
   1.2664795e-02
   1.2023926e-02
   1.1932373e-02
   1.1657715e-02
   1.0894775e-02
   1.0894775e-02
   1.0589600e-02
   1.1138916e-02
   1.2176514e-02
   1.2969971e-02
   1.3427734e-02
   1.3793945e-02
   1.5197754e-02
   1.6479492e-02
   1.7761230e-02
   1.8371582e-02
   1.8463135e-02
   1.8341064e-02
   1.7242432e-02
   1.7089844e-02
   1.6204834e-02
   1.4862061e-02
   1.5655518e-02
   1.5747070e-02
   1.4709473e-02
   1.3336182e-02
   1.1627197e-02
   1.0742188e-02
   1.0345459e-02
   9.7045898e-03
   9.2163086e-03
   9.2773438e-03
   8.8806152e-03
   9.2163086e-03
   9.3078613e-03
   8.8195801e-03
   8.9721680e-03
   9.3688965e-03
   9.1552734e-03
   8.7890625e-03
   8.7585449e-03
   9.1247559e-03
   1.0131836e-02
   1.0955811e-02
   1.1505127e-02
   1.1932373e-02
   1.2603760e-02
   1.2481689e-02
   1.2145996e-02
   1.2237549e-02
   1.1627197e-02
   1.1749268e-02
   1.1657715e-02
   1.1352539e-02
   1.2176514e-02
   1.1657715e-02
   1.1840820e-02
   1.1657715e-02
   1.0101318e-02
   8.8195801e-03
   8.3007813e-03
   8.3007813e-03
   8.0261230e-03
   7.8735352e-03
   7.5988770e-03
   6.5612793e-03
   6.1645508e-03
   6.5307617e-03
   5.5236816e-03
   4.6997070e-03
   4.7912598e-03
   4.4555664e-03
   4.1198730e-03
   3.5705566e-03
   3.0517578e-03
   2.4719238e-03
   1.4038086e-03
   1.0986328e-03
   1.6784668e-03
   1.9226074e-03
   1.3122559e-03
   7.9345703e-04
   1.0681152e-03
   4.5776367e-04
  -5.7983398e-04
  -1.1596680e-03
  -1.7089844e-03
  -1.9226074e-03
  -3.0517578e-03
  -4.5166016e-03
  -5.9814453e-03
  -7.6904297e-03
  -8.5449219e-03
  -9.6740723e-03
  -1.1566162e-02
  -1.2725830e-02
  -1.3580322e-02
  -1.4739990e-02
  -1.5197754e-02
  -1.5289307e-02
  -1.6326904e-02
  -1.6754150e-02
  -1.6326904e-02
  -1.5747070e-02
  -1.5289307e-02
  -1.5441895e-02
  -1.5869141e-02
  -1.5411377e-02
  -1.4862061e-02
  -1.4739990e-02
  -1.3793945e-02
  -1.2756348e-02
  -1.1871338e-02
  -1.2023926e-02
  -1.2512207e-02
  -1.3519287e-02
  -1.4526367e-02
  -1.6143799e-02
  -1.8585205e-02
  -1.9195557e-02
  -1.9683838e-02
  -1.9897461e-02
  -2.1118164e-02
  -2.3681641e-02
  -2.4627686e-02
  -2.5054932e-02
  -2.5909424e-02
  -2.5451660e-02
  -2.5024414e-02
  -2.5787354e-02
  -2.5024414e-02
  -2.4597168e-02
  -2.4841309e-02
  -2.5329590e-02
  -2.5024414e-02
  -2.5146484e-02
  -2.4658203e-02
  -2.4993896e-02
  -2.5177002e-02
  -2.5268555e-02
  -2.5512695e-02
  -2.5939941e-02
  -2.6885986e-02
  -2.7526855e-02
  -2.7435303e-02
  -2.8625488e-02
  -2.9388428e-02
  -2.9022217e-02
  -2.9541016e-02
  -3.0761719e-02
  -3.0792236e-02
  -2.9724121e-02
  -2.9144287e-02
  -2.9632568e-02
  -2.9937744e-02
  -3.0822754e-02
  -3.1494141e-02
  -3.1219482e-02
  -3.1036377e-02
  -3.0761719e-02
  -3.0059814e-02
  -3.0975342e-02
  -3.0792236e-02
  -3.0426025e-02
  -3.2043457e-02
  -3.2318115e-02
  -3.3264160e-02
  -3.4423828e-02
  -3.4332275e-02
  -3.3508301e-02
  -3.2745361e-02
  -3.2806396e-02
  -3.2806396e-02
  -3.2348633e-02
  -3.2379150e-02
  -3.2653809e-02
  -3.2104492e-02
  -3.1494141e-02
  -3.1250000e-02
  -3.0761719e-02
  -3.0914307e-02
  -3.0822754e-02
  -3.0731201e-02
  -3.0548096e-02
  -3.1066895e-02
  -3.1677246e-02
  -3.1616211e-02
  -3.2165527e-02
  -3.2409668e-02
  -3.2165527e-02
  -3.2287598e-02
  -3.3264160e-02
  -3.3569336e-02
  -3.3874512e-02
  -3.4667969e-02
  -3.4576416e-02
  -3.5430908e-02
  -3.6437988e-02
  -3.6224365e-02
  -3.6773682e-02
  -3.7078857e-02
  -3.7170410e-02
  -3.7506104e-02
  -3.7994385e-02
  -3.8360596e-02
  -3.9184570e-02
  -3.9733887e-02
  -3.9093018e-02
  -4.0069580e-02
  -4.0802002e-02
  -4.0374756e-02
  -4.0924072e-02
  -4.0832520e-02
  -4.0435791e-02
  -4.1107178e-02
  -4.0466309e-02
  -4.0069580e-02
  -4.0069580e-02
  -3.8848877e-02
  -3.8330078e-02
  -3.8421631e-02
  -3.8787842e-02
  -3.9062500e-02
  -3.8269043e-02
  -3.7872314e-02
  -3.8391113e-02
  -3.7536621e-02
  -3.6956787e-02
  -3.6926270e-02
  -3.7322998e-02
  -3.7872314e-02
  -3.6743164e-02
  -3.5858154e-02
  -3.6163330e-02
  -3.6254883e-02
  -3.5919189e-02
  -3.5339355e-02
  -3.5461426e-02
  -3.5980225e-02
  -3.6743164e-02
  -3.7811279e-02
  -3.8024902e-02
  -3.8757324e-02
  -3.8574219e-02
  -3.8574219e-02
  -3.8513184e-02
  -3.8421631e-02
  -3.8848877e-02
  -3.9215088e-02
  -3.9459229e-02
  -3.9062500e-02
  -3.8146973e-02
  -3.7841797e-02
  -3.7933350e-02
  -3.7963867e-02
  -3.7597656e-02
  -3.7384033e-02
  -3.7597656e-02
  -3.7322998e-02
  -3.6926270e-02
  -3.6529541e-02
  -3.6254883e-02
  -3.5949707e-02
  -3.5461426e-02
  -3.5644531e-02
  -3.5400391e-02
  -3.4637451e-02
  -3.5675049e-02
  -3.5522461e-02
  -3.4729004e-02
  -3.4027100e-02
  -3.3508301e-02
  -3.3874512e-02
  -3.4545898e-02
  -3.5614014e-02
  -3.6437988e-02
  -3.6926270e-02
  -3.7414551e-02
  -3.7841797e-02
  -3.6865234e-02
  -3.6315918e-02
  -3.6010742e-02
  -3.5614014e-02
  -3.5003662e-02
  -3.5217285e-02
  -3.5034180e-02
  -3.5308838e-02
  -3.5491943e-02
  -3.5217285e-02
  -3.6163330e-02
  -3.6865234e-02
  -3.7963867e-02
  -3.8574219e-02
  -3.9642334e-02
  -4.0832520e-02
  -4.1381836e-02
  -4.2510986e-02
  -4.2541504e-02
  -4.3395996e-02
  -4.3792725e-02
  -4.3762207e-02
  -4.4555664e-02
  -4.4525146e-02
  -4.4708252e-02
  -4.4891357e-02
  -4.4372559e-02
  -4.2480469e-02
  -4.1748047e-02
  -4.1992188e-02
  -4.1229248e-02
  -4.1290283e-02
  -4.1687012e-02
  -4.1046143e-02
  -4.1076660e-02
  -4.0130615e-02
  -3.8879395e-02
  -3.9245605e-02
  -3.9001465e-02
  -3.8696289e-02
  -3.8909912e-02
  -3.8330078e-02
  -3.8330078e-02
  -3.7506104e-02
  -3.6743164e-02
  -3.7750244e-02
  -3.7719727e-02
  -3.7170410e-02
  -3.8848877e-02
  -4.0069580e-02
  -3.9947510e-02
  -4.0039063e-02
  -4.0496826e-02
  -4.0802002e-02
  -4.0405273e-02
  -4.0618896e-02
  -4.0924072e-02
  -4.1473389e-02
  -4.1564941e-02
  -4.1717529e-02
  -4.1931152e-02
  -4.2266846e-02
  -4.2572021e-02
  -4.1381836e-02
  -4.1015625e-02
  -4.0863037e-02
  -4.0527344e-02
  -4.0618896e-02
  -4.0710449e-02
  -4.1259766e-02
  -4.1046143e-02
  -4.0954590e-02
  -4.1107178e-02
  -4.0344238e-02
  -4.0069580e-02
  -3.9672852e-02
  -3.9916992e-02
  -3.9703369e-02
  -3.9154053e-02
  -3.9093018e-02
  -3.8421631e-02
  -3.7292480e-02
  -3.7536621e-02
  -3.7200928e-02
  -3.7017822e-02
  -3.7200928e-02
  -3.6895752e-02
  -3.6560059e-02
  -3.6407471e-02
  -3.5949707e-02
  -3.5583496e-02
  -3.4973145e-02
  -3.4851074e-02
  -3.5186768e-02
  -3.4698486e-02
  -3.4790039e-02
  -3.4637451e-02
  -3.4210205e-02
  -3.4088135e-02
  -3.4332275e-02
  -3.3813477e-02
  -3.2684326e-02
  -3.2409668e-02
  -3.1799316e-02
  -3.1738281e-02
  -3.1433105e-02
  -3.0975342e-02
  -2.9876709e-02
  -2.8411865e-02
  -2.7557373e-02
  -2.7435303e-02
  -2.7313232e-02
  -2.7038574e-02
  -2.7160645e-02
  -2.7282715e-02
  -2.7343750e-02
  -2.7984619e-02
  -2.7770996e-02
  -2.7618408e-02
  -2.7893066e-02
  -2.6885986e-02
  -2.6458740e-02
  -2.7679443e-02
  -2.9235840e-02
  -2.9907227e-02
  -3.0334473e-02
  -3.0731201e-02
  -3.1311035e-02
  -3.1799316e-02
  -3.1402588e-02
  -3.1188965e-02
  -3.1616211e-02
  -3.2012939e-02
  -3.2287598e-02
  -3.2836914e-02
  -3.3294678e-02
  -3.2348633e-02
  -3.0944824e-02
  -3.1738281e-02
  -3.0853271e-02
  -2.9083252e-02
  -2.9266357e-02
  -2.9052734e-02
  -2.7923584e-02
  -2.7313232e-02
  -2.7526855e-02
  -2.7343750e-02
  -2.6214600e-02
  -2.6000977e-02
  -2.5299072e-02
  -2.4414063e-02
  -2.4719238e-02
  -2.3864746e-02
  -2.3376465e-02
  -2.3498535e-02
  -2.3834229e-02
  -2.4780273e-02
  -2.4597168e-02
  -2.3773193e-02
  -2.3498535e-02
  -2.4078369e-02
  -2.3925781e-02
  -2.3010254e-02
  -2.2247314e-02
  -2.2094727e-02
  -2.3071289e-02
  -2.2949219e-02
  -2.3162842e-02
  -2.3437500e-02
  -2.3071289e-02
  -2.3010254e-02
  -2.2338867e-02
  -2.2064209e-02
  -2.2430420e-02
  -2.1942139e-02
  -2.1697998e-02
  -2.1514893e-02
  -2.0751953e-02
  -2.1148682e-02
  -2.1392822e-02
  -2.0660400e-02
  -2.0477295e-02
  -2.0385742e-02
  -1.9836426e-02
  -1.9531250e-02
  -1.8768311e-02
  -1.8981934e-02
  -1.9409180e-02
  -1.9104004e-02
  -1.8371582e-02
  -1.7425537e-02
  -1.7730713e-02
  -1.8280029e-02
  -1.8463135e-02
  -1.8402100e-02
  -1.7974854e-02
  -1.8096924e-02
  -1.8280029e-02
  -1.7486572e-02
  -1.7272949e-02
  -1.7517090e-02
  -1.7639160e-02
  -1.7242432e-02
  -1.6632080e-02
  -1.6876221e-02
  -1.7181396e-02
  -1.7181396e-02
  -1.6357422e-02
  -1.5258789e-02
  -1.4251709e-02
  -1.4678955e-02
  -1.5167236e-02
  -1.5686035e-02
  -1.5350342e-02
  -1.5441895e-02
  -1.5838623e-02
  -1.5411377e-02
  -1.5594482e-02
  -1.4282227e-02
  -1.4068604e-02
  -1.4373779e-02
  -1.4587402e-02
  -1.5838623e-02
  -1.5808105e-02
  -1.6540527e-02
  -1.6876221e-02
  -1.6723633e-02
  -1.6632080e-02
  -1.5563965e-02
  -1.5716553e-02
  -1.6021729e-02
  -1.5411377e-02
  -1.4526367e-02
  -1.4404297e-02
  -1.4373779e-02
  -1.3732910e-02
  -1.3427734e-02
  -1.3000488e-02
  -1.2603760e-02
  -1.3031006e-02
  -1.3916016e-02
  -1.4007568e-02
  -1.2603760e-02
  -1.1413574e-02
  -1.0742188e-02
  -1.0009766e-02
  -9.5520020e-03
  -9.9792480e-03
  -9.7045898e-03
  -8.5144043e-03
  -8.0261230e-03
  -7.2937012e-03
  -7.0800781e-03
  -6.7138672e-03
  -5.6762695e-03
  -5.0048828e-03
  -4.4860840e-03
  -3.7841797e-03
  -3.2653809e-03
  -2.1057129e-03
  -1.0681152e-03
  -2.4414063e-04
  -5.7983398e-04
  -4.8828125e-04
  -1.2207031e-04
   9.1552734e-05
   9.1552734e-05
   0.0000000e+00
   1.8310547e-04
   2.4414063e-04
   0.0000000e+00
  -3.3569336e-04
  -5.7983398e-04
  -1.0986328e-03
  -1.4648438e-03
  -1.5869141e-03
  -1.4648438e-03
  -1.3427734e-03
  -1.2207031e-03
  -4.8828125e-04
  -4.5776367e-04
  -1.2512207e-03
  -1.2512207e-03
  -9.4604492e-04
  -1.2817383e-03
  -1.3427734e-03
  -1.1596680e-03
  -8.8500977e-04
  -1.0070801e-03
  -8.5449219e-04
  -7.0190430e-04
  -8.5449219e-04
  -1.2207031e-03
  -1.3732910e-03
  -1.0681152e-03
   7.0190430e-04
   1.7700195e-03
   1.5869141e-03
   2.4414063e-03
   2.8686523e-03
   2.5329590e-03
   2.8076172e-03
   3.1738281e-03
   3.3264160e-03
   4.4860840e-03
   6.1645508e-03
   6.3171387e-03
   6.2255859e-03
   7.3852539e-03
   8.9721680e-03
   9.3078613e-03
   1.1077881e-02
   1.2115479e-02
   1.1718750e-02
   1.2817383e-02
   1.4221191e-02
   1.4556885e-02
   1.3488770e-02
   1.3763428e-02
   1.4343262e-02
   1.4617920e-02
   1.4831543e-02
   1.4129639e-02
   1.3732910e-02
   1.3488770e-02
   1.2847900e-02
   1.2603760e-02
   1.2054443e-02
   1.2115479e-02
   1.1444092e-02
   1.1138916e-02
   1.2237549e-02
   1.1718750e-02
   1.1505127e-02
   1.2847900e-02
   1.3031006e-02
   1.3488770e-02
   1.3641357e-02
   1.2817383e-02
   1.2481689e-02
   1.1779785e-02
   1.1627197e-02
   1.1718750e-02
   1.1810303e-02
   1.1871338e-02
   1.1840820e-02
   1.1993408e-02
   1.1566162e-02
   1.0375977e-02
   9.7656250e-03
   9.9487305e-03
   1.0223389e-02
   9.9487305e-03
   9.6435547e-03
   8.6975098e-03
   8.2092285e-03
   8.5754395e-03
   7.8430176e-03
   7.7514648e-03
   8.0566406e-03
   7.7209473e-03
   7.2021484e-03
   6.8054199e-03
   6.6528320e-03
   6.1035156e-03
   5.0964355e-03
   4.1198730e-03
   4.0588379e-03
   4.3029785e-03
   5.3100586e-03
   5.6457520e-03
   5.1879883e-03
   5.0048828e-03
   3.9672852e-03
   4.5471191e-03
   5.7983398e-03
   5.4626465e-03
   5.7678223e-03
   6.0424805e-03
   6.8969727e-03
   7.9650879e-03
   8.0871582e-03
   8.5144043e-03
   8.7280273e-03
   9.8876953e-03
   1.0101318e-02
   9.6740723e-03
   1.0620117e-02
   1.1077881e-02
   1.0833740e-02
   1.0681152e-02
   1.1962891e-02
   1.1566162e-02
   1.1383057e-02
   1.2329102e-02
   1.1840820e-02
   1.0772705e-02
   9.3383789e-03
   8.0566406e-03
   7.7514648e-03
   6.7443848e-03
   6.1950684e-03
   5.4626465e-03
   5.1269531e-03
   4.5776367e-03
   3.6010742e-03
   3.2958984e-03
   2.2583008e-03
   1.9836426e-03
   2.5024414e-03
   2.2277832e-03
   1.9226074e-03
   2.5939941e-03
   2.2583008e-03
   3.1433105e-03
   3.6010742e-03
   3.2043457e-03
   3.9367676e-03
   3.7536621e-03
   3.4790039e-03
   4.9133301e-03
   5.2795410e-03
   5.2795410e-03
   6.0119629e-03
   6.1950684e-03
   5.6457520e-03
   5.9509277e-03
   6.1950684e-03
   6.6528320e-03
   7.1716309e-03
   6.6223145e-03
   6.5917969e-03
   6.6833496e-03
   6.6223145e-03
   6.3781738e-03
   6.1645508e-03
   7.0495605e-03
   7.1105957e-03
   6.6528320e-03
   6.4086914e-03
   5.5541992e-03
   5.6457520e-03
   5.3710938e-03
   4.7302246e-03
   4.9438477e-03
   5.3100586e-03
   5.8288574e-03
   5.6762695e-03
   5.0659180e-03
   4.8217773e-03
   5.0048828e-03
   4.3945313e-03
   4.8522949e-03
   4.9438477e-03
   4.8522949e-03
   4.8522949e-03
   4.9133301e-03
   5.7678223e-03
   5.3100586e-03
   6.5307617e-03
   7.1411133e-03
   5.6762695e-03
   5.7678223e-03
   6.0424805e-03
   5.7678223e-03
   6.0729980e-03
   6.4392090e-03
   6.6833496e-03
   7.1411133e-03
   7.5073242e-03
   7.9040527e-03
   7.6293945e-03
   8.0261230e-03
   8.1787109e-03
   7.6293945e-03
   8.3618164e-03
   8.2092285e-03
   7.4768066e-03
   7.2021484e-03
   6.5612793e-03
   5.5847168e-03
   5.1269531e-03
   5.0354004e-03
   4.3945313e-03
   3.4484863e-03
   3.1127930e-03
   1.9226074e-03
   1.6784668e-03
   1.8920898e-03
   1.7395020e-03
   1.2512207e-03
   1.0070801e-03
   1.2817383e-03
   9.4604492e-04
   8.2397461e-04
   1.4038086e-03
   1.0986328e-03
   1.7700195e-03
   2.4414063e-03
   2.8991699e-03
   3.2653809e-03
   3.6010742e-03
   4.0588379e-03
   3.5400391e-03
   3.5400391e-03
   3.9672852e-03
   4.4250488e-03
   4.6081543e-03
   2.7465820e-03
   1.5869141e-03
   1.4038086e-03
   1.2817383e-03
   1.2817383e-03
   1.4648438e-03
   1.2817383e-03
   8.8500977e-04
   7.0190430e-04
   1.2817383e-03
   1.3427734e-03
   7.9345703e-04
   1.0070801e-03
   1.0986328e-03
   1.2207031e-03
   2.7465820e-03
   4.0893555e-03
   3.6926270e-03
   2.9296875e-03
   2.6550293e-03
   3.0822754e-03
   2.9296875e-03
   3.2653809e-03
   3.9367676e-03
   3.8757324e-03
   3.9367676e-03
   3.5095215e-03
   3.4179688e-03
   3.3874512e-03
   2.4414063e-03
   1.8615723e-03
   1.6479492e-03
   1.1901855e-03
   4.5776367e-04
  -2.7465820e-04
  -1.1901855e-03
  -1.2512207e-03
  -1.4648438e-03
  -1.9836426e-03
  -1.5258789e-03
  -9.1552734e-05
  -6.1035156e-05
  -3.3569336e-04
   1.5258789e-04
   0.0000000e+00
   1.2207031e-04
   9.7656250e-04
   1.8920898e-03
   2.8991699e-03
   2.9296875e-03
   1.7089844e-03
   1.7089844e-03
   2.4108887e-03
   1.4648438e-03
   1.0986328e-03
   8.5449219e-04
   4.8828125e-04
   1.2207031e-04
  -6.7138672e-04
  -7.6293945e-04
  -1.0070801e-03
  -1.8615723e-03
  -3.0517578e-03
  -3.8146973e-03
  -3.7841797e-03
  -3.9062500e-03
  -4.3945313e-03
  -4.4860840e-03
  -4.9438477e-03
  -5.2795410e-03
  -5.3100586e-03
  -5.9814453e-03
  -6.6528320e-03
  -6.1645508e-03
  -6.5002441e-03
  -7.1105957e-03
  -8.1787109e-03
  -9.0332031e-03
  -9.4909668e-03
  -9.7656250e-03
  -9.0942383e-03
  -9.9487305e-03
  -1.0192871e-02
  -1.0223389e-02
  -1.1566162e-02
  -1.1932373e-02
  -1.1108398e-02
  -1.0681152e-02
  -1.0711670e-02
  -1.1260986e-02
  -1.1108398e-02
  -1.0772705e-02
  -9.9792480e-03
  -9.9487305e-03
  -1.0650635e-02
  -1.0253906e-02
  -9.7351074e-03
  -9.8876953e-03
  -1.0772705e-02
  -1.0772705e-02
  -1.1901855e-02
  -1.2390137e-02
  -1.1840820e-02
  -1.1535645e-02
  -1.0284424e-02
  -1.0681152e-02
  -1.1474609e-02
  -1.1108398e-02
  -1.1169434e-02
  -1.1474609e-02
  -1.1047363e-02
  -1.0345459e-02
  -1.0681152e-02
  -1.1077881e-02
  -1.2084961e-02
  -1.3305664e-02
  -1.3366699e-02
  -1.3610840e-02
  -1.3275146e-02
  -1.2634277e-02
  -1.2634277e-02
  -1.2420654e-02
  -1.2817383e-02
  -1.2451172e-02
  -1.2145996e-02
  -1.1505127e-02
  -1.0375977e-02
  -9.1857910e-03
  -8.0871582e-03
  -7.0495605e-03
  -7.4462891e-03
  -7.1105957e-03
  -5.3710938e-03
  -5.0048828e-03
  -3.9062500e-03
  -3.7231445e-03
  -4.1503906e-03
  -4.3029785e-03
  -4.8217773e-03
  -5.1879883e-03
  -6.1950684e-03
  -6.2866211e-03
  -6.5002441e-03
  -5.1879883e-03
  -4.6691895e-03
  -6.1645508e-03
  -8.0261230e-03
  -8.6669922e-03
  -8.8806152e-03
  -9.3078613e-03
  -9.9182129e-03
  -1.0498047e-02
  -1.1016846e-02
  -1.0345459e-02
  -1.0833740e-02
  -1.1657715e-02
  -1.0864258e-02
  -1.0070801e-02
  -8.9721680e-03
  -8.2092285e-03
  -7.9040527e-03
  -7.5378418e-03
  -7.9345703e-03
  -7.5988770e-03
  -7.6599121e-03
  -7.5683594e-03
  -6.9274902e-03
  -6.5917969e-03
  -6.4086914e-03
  -6.5612793e-03
  -7.4768066e-03
  -7.5073242e-03
  -7.3547363e-03
  -7.3242188e-03
  -7.1716309e-03
  -6.7443848e-03
  -5.1879883e-03
  -5.9814453e-03
  -7.9956055e-03
  -8.0871582e-03
  -7.4768066e-03
  -6.5002441e-03
  -7.0190430e-03
  -7.1105957e-03
  -6.6833496e-03
  -6.7443848e-03
  -7.0190430e-03
  -8.6975098e-03
  -9.4604492e-03
  -9.0942383e-03
  -9.6130371e-03
  -9.7351074e-03
  -9.2773438e-03
  -9.9182129e-03
  -1.0437012e-02
  -1.2023926e-02
  -1.3153076e-02
  -1.2542725e-02
  -1.1627197e-02
  -1.1718750e-02
  -1.2115479e-02
  -1.2023926e-02
  -1.3000488e-02
  -1.2817383e-02
  -1.2359619e-02
  -1.2420654e-02
  -1.1627197e-02
  -1.0192871e-02
  -9.7045898e-03
  -1.0711670e-02
  -1.0498047e-02
  -1.0131836e-02
  -9.8266602e-03
  -9.2468262e-03
  -9.0637207e-03
  -9.0942383e-03
  -8.9111328e-03
  -8.4838867e-03
  -8.2702637e-03
  -8.4533691e-03
  -8.6669922e-03
  -9.0637207e-03
  -8.3923340e-03
  -7.9040527e-03
  -7.7819824e-03
  -7.8125000e-03
  -7.0800781e-03
  -6.5612793e-03
  -6.9580078e-03
  -6.5307617e-03
  -6.6223145e-03
  -5.9204102e-03
  -4.8217773e-03
  -4.0588379e-03
  -3.3874512e-03
  -3.1738281e-03
  -3.1738281e-03
  -3.6621094e-03
  -3.9062500e-03
  -3.2043457e-03
  -3.2958984e-03
  -4.3640137e-03
  -5.7983398e-03
  -5.5847168e-03
  -5.0048828e-03
  -5.3405762e-03
  -5.3710938e-03
  -5.9204102e-03
  -6.8359375e-03
  -7.2021484e-03
  -7.1716309e-03
  -7.4157715e-03
  -7.2631836e-03
  -6.9580078e-03
  -7.0495605e-03
  -7.1105957e-03
  -7.0495605e-03
  -6.8359375e-03
  -6.8664551e-03
  -6.6528320e-03
  -5.8593750e-03
  -4.8217773e-03
  -4.7607422e-03
  -4.9438477e-03
  -4.1809082e-03
  -4.0893555e-03
  -4.7302246e-03
  -3.8452148e-03
  -2.9296875e-03
  -2.5024414e-03
  -1.5258789e-03
  -8.5449219e-04
  -4.2724609e-04
  -1.1596680e-03
  -1.3122559e-03
  -1.8005371e-03
  -1.2207031e-03
  -6.1035156e-04
   0.0000000e+00
   3.0517578e-04
   7.3242188e-04
   4.8828125e-04
   6.4086914e-04
   1.6479492e-03
   1.8310547e-03
   1.9531250e-03
   1.8920898e-03
   1.8310547e-03
   2.1667480e-03
   3.3569336e-03
   3.0212402e-03
   2.8686523e-03
   3.7841797e-03
   4.2724609e-03
   4.8217773e-03
   4.3029785e-03
   3.9978027e-03
   3.9978027e-03
   2.7160645e-03
   1.7089844e-03
   4.5776367e-04
  -1.0681152e-03
  -1.9836426e-03
  -1.5563965e-03
  -1.2207031e-03
  -2.1667480e-03
  -2.4719238e-03
  -3.7841797e-03
  -3.6621094e-03
  -2.6245117e-03
  -2.5024414e-03
  -1.3427734e-03
  -2.1362305e-04
   1.5258789e-04
   1.5258789e-03
   2.0751953e-03
   3.1738281e-03
   4.7912598e-03
   5.7067871e-03
   6.5917969e-03
   7.5073242e-03
   8.2092285e-03
   8.3007813e-03
   8.7890625e-03
   9.3688965e-03
   9.0026855e-03
   8.3007813e-03
   8.0871582e-03
   7.9040527e-03
   7.0190430e-03
   5.9814453e-03
   5.4931641e-03
   4.5776367e-03
   4.4860840e-03
   4.6386719e-03
   4.7302246e-03
   4.9133301e-03
   3.5400391e-03
   1.6784668e-03
   1.4343262e-03
   8.8500977e-04
   9.4604492e-04
   9.7656250e-04
   1.3122559e-03
   2.3193359e-03
   3.2043457e-03
   3.2348633e-03
   2.4719238e-03
   2.6855469e-03
   3.1433105e-03
   2.2888184e-03
   1.9531250e-03
   3.0517578e-03
   2.8076172e-03
   2.0751953e-03
   1.8005371e-03
   1.8005371e-03
   1.2817383e-03
   1.2207031e-04
   9.1552734e-04
   8.8500977e-04
   5.4931641e-04
   1.5869141e-03
   1.4953613e-03
   6.1035156e-04
   1.2207031e-04
  -9.7656250e-04
  -1.6784668e-03
  -1.9226074e-03
  -1.9531250e-03
  -2.0751953e-03
  -1.9836426e-03
  -1.8310547e-03
  -2.1972656e-03
  -1.7395020e-03
  -1.9226074e-03
  -2.3193359e-03
  -1.4038086e-03
  -1.7089844e-03
  -8.5449219e-04
   4.5776367e-04
   7.6293945e-04
   1.0681152e-03
   1.1291504e-03
   9.7656250e-04
   1.8005371e-03
   1.9836426e-03
   2.1362305e-03
   2.8076172e-03
   3.4790039e-03
   4.0893555e-03
   3.9367676e-03
   3.3264160e-03
   3.2653809e-03
   2.8076172e-03
   2.6550293e-03
   2.5939941e-03
   2.1362305e-03
   2.0141602e-03
   3.4179688e-03
   4.0588379e-03
   3.4179688e-03
   2.1972656e-03
   1.2512207e-03
   1.7700195e-03
   1.5258789e-03
   1.2817383e-03
   1.4953613e-03
   9.1552734e-04
   1.0375977e-03
   1.2817383e-03
   2.0141602e-03
   2.6855469e-03
   2.8381348e-03
   3.6010742e-03
   4.3334961e-03
   4.8522949e-03
   5.2490234e-03
   5.9509277e-03
   5.7373047e-03
   5.6762695e-03
   6.4392090e-03
   6.4086914e-03
   5.8288574e-03
   5.7678223e-03
   5.9814453e-03
   6.5917969e-03
   7.1411133e-03
   7.8125000e-03
   6.5612793e-03
   6.0424805e-03
   6.6528320e-03
   5.6152344e-03
   5.1574707e-03
   6.7443848e-03
   7.6599121e-03
   8.1481934e-03
   9.1552734e-03
   9.0942383e-03
   7.8430176e-03
   7.3547363e-03
   8.4838867e-03
   8.3312988e-03
   7.6904297e-03
   8.9721680e-03
   8.9721680e-03
   9.6740723e-03
   1.1169434e-02
   1.0986328e-02
   1.1535645e-02
   1.1505127e-02
   1.1108398e-02
   1.1474609e-02
   1.1993408e-02
   1.1840820e-02
   1.1688232e-02
   1.1566162e-02
   1.1993408e-02
   1.1596680e-02
   1.1596680e-02
   1.2115479e-02
   1.1993408e-02
   1.1901855e-02
   1.2512207e-02
   1.3671875e-02
   1.3763428e-02
   1.3366699e-02
   1.3549805e-02
   1.3275146e-02
   1.3244629e-02
   1.3916016e-02
   1.4526367e-02
   1.4068604e-02
   1.3946533e-02
   1.4617920e-02
   1.4831543e-02
   1.4984131e-02
   1.4953613e-02
   1.4739990e-02
   1.4495850e-02
   1.4648438e-02
   1.4587402e-02
   1.4312744e-02
   1.3732910e-02
   1.3275146e-02
   1.3519287e-02
   1.3336182e-02
   1.3732910e-02
   1.4160156e-02
   1.3854980e-02
   1.4190674e-02
   1.4190674e-02
   1.4160156e-02
   1.4160156e-02
   1.4282227e-02
   1.4923096e-02
   1.4984131e-02
   1.5594482e-02
   1.6082764e-02
   1.5472412e-02
   1.6357422e-02
   1.8188477e-02
   1.8768311e-02
   1.9653320e-02
   2.0690918e-02
   2.2277832e-02
   2.4169922e-02
   2.4658203e-02
   2.5329590e-02
   2.6275635e-02
   2.6916504e-02
   2.7435303e-02
   2.8289795e-02
   2.8839111e-02
   2.9663086e-02
   2.9388428e-02
   2.9937744e-02
   3.0548096e-02
   2.9998779e-02
   3.0548096e-02
   3.0090332e-02
   2.9235840e-02
   2.7282715e-02
   2.6184082e-02
   2.5543213e-02
   2.4993896e-02
   2.3376465e-02
   2.3284912e-02
   2.4017334e-02
   2.3254395e-02
   2.3132324e-02
   2.3376465e-02
   2.2674561e-02
   2.2583008e-02
   2.2460938e-02
   2.2430420e-02
   2.4017334e-02
   2.5024414e-02
   2.5634766e-02
   2.6123047e-02
   2.7343750e-02
   2.7954102e-02
   2.8350830e-02
   2.9113770e-02
   2.8900146e-02
   2.8076172e-02
   2.7618408e-02
   2.7862549e-02
   2.7526855e-02
   2.6947021e-02
   2.6092529e-02
   2.5299072e-02
   2.4353027e-02
   2.3468018e-02
   2.2949219e-02
   2.3376465e-02
   2.3773193e-02
   2.3193359e-02
   2.2033691e-02
   2.2186279e-02
   2.1667480e-02
   2.0935059e-02
   2.1026611e-02
   2.0812988e-02
   2.0446777e-02
   2.0843506e-02
   2.1057129e-02
   2.0965576e-02
   2.0782471e-02
   2.1148682e-02
   2.1453857e-02
   2.1911621e-02
   2.2369385e-02
   2.2918701e-02
   2.3590088e-02
   2.3376465e-02
   2.4566650e-02
   2.4017334e-02
   2.3742676e-02
   2.3651123e-02
   2.2827148e-02
   2.3498535e-02
   2.3254395e-02
   2.3193359e-02
   2.3742676e-02
   2.2857666e-02
   2.2888184e-02
   2.2735596e-02
   2.2613525e-02
   2.2613525e-02
   2.2338867e-02
   2.2094727e-02
   2.2888184e-02
   2.2369385e-02
   2.2033691e-02
   2.1606445e-02
   2.0141602e-02
   2.0019531e-02
   1.9622803e-02
   1.9195557e-02
   1.9470215e-02
   1.9348145e-02
   1.9134521e-02
   1.8585205e-02
   1.7333984e-02
   1.6510010e-02
   1.5869141e-02
   1.5899658e-02
   1.5991211e-02
   1.5869141e-02
   1.5869141e-02
   1.6296387e-02
   1.5991211e-02
   1.5380859e-02
   1.4984131e-02
   1.4526367e-02
   1.4373779e-02
   1.4770508e-02
   1.6448975e-02
   1.7608643e-02
   1.7913818e-02
   1.7028809e-02
   1.8157959e-02
   2.0446777e-02
   2.1514893e-02
   2.1728516e-02
   2.1942139e-02
   2.2308350e-02
   2.3132324e-02
   2.3742676e-02
   2.3803711e-02
   2.4993896e-02
   2.4993896e-02
   2.4719238e-02
   2.4932861e-02
   2.5573730e-02
   2.5909424e-02
   2.5726318e-02
   2.6062012e-02
   2.6763916e-02
   2.7587891e-02
   2.8625488e-02
   2.8869629e-02
   2.8106689e-02
   2.8869629e-02
   2.8625488e-02
   2.8167725e-02
   2.8289795e-02
   2.7679443e-02
   2.8350830e-02
   2.8564453e-02
   2.7587891e-02
   2.5939941e-02
   2.4749756e-02
   2.4017334e-02
   2.2979736e-02
   2.3345947e-02
   2.3864746e-02
   2.3620605e-02
   2.3376465e-02
   2.3590088e-02
   2.3406982e-02
   2.2705078e-02
   2.2613525e-02
   2.2369385e-02
   2.3193359e-02
   2.4902344e-02
   2.5390625e-02
   2.6275635e-02
   2.6947021e-02
   2.6733398e-02
   2.7404785e-02
   2.8442383e-02
   2.9266357e-02
   2.9876709e-02
   2.9144287e-02
   2.8778076e-02
   2.8778076e-02
   2.8381348e-02
   2.7679443e-02
   2.7557373e-02
   2.6885986e-02
   2.5573730e-02
   2.4688721e-02
   2.3956299e-02
   2.3101807e-02
   2.2491455e-02
   2.2003174e-02
   2.1362305e-02
   2.0355225e-02
   1.9561768e-02
   1.9561768e-02
   1.9226074e-02
   1.8768311e-02
   1.8218994e-02
   1.7974854e-02
   1.7791748e-02
   1.6845703e-02
   1.7913818e-02
   1.9073486e-02
   1.8554688e-02
   1.7791748e-02
   1.7944336e-02
   1.7700195e-02
   1.6906738e-02
   1.6235352e-02
   1.5533447e-02
   1.5228271e-02
   1.5075684e-02
   1.4312744e-02
   1.3336182e-02
   1.2481689e-02
   1.2084961e-02
   1.1047363e-02
   9.8876953e-03
   1.0375977e-02
   1.0589600e-02
   1.0437012e-02
   1.0742188e-02
   1.1596680e-02
   1.1901855e-02
   1.1108398e-02
   1.0345459e-02
   1.1291504e-02
   1.1962891e-02
   1.1413574e-02
   9.7045898e-03
   7.8735352e-03
   7.0800781e-03
   6.8054199e-03
   5.7678223e-03
   5.1879883e-03
   4.6386719e-03
   4.7607422e-03
   4.9133301e-03
   5.4016113e-03
   5.0354004e-03
   4.7607422e-03
   5.4016113e-03
   5.7983398e-03
   5.5541992e-03
   5.0048828e-03
   5.2185059e-03
   5.4931641e-03
   5.3405762e-03
   5.7067871e-03
   6.0424805e-03
   7.0800781e-03
   7.7514648e-03
   6.9885254e-03
   7.5683594e-03
   8.5449219e-03
   8.9721680e-03
   8.9111328e-03
   9.2773438e-03
   9.6740723e-03
   1.0314941e-02
   1.0955811e-02
   1.1199951e-02
   1.1779785e-02
   1.2176514e-02
   1.2908936e-02
   1.3671875e-02
   1.3427734e-02
   1.3702393e-02
   1.4282227e-02
   1.3977051e-02
   1.5533447e-02
   1.6815186e-02
   1.6876221e-02
   1.6571045e-02
   1.6021729e-02
   1.5930176e-02
   1.6723633e-02
   1.6387939e-02
   1.5441895e-02
   1.5136719e-02
   1.4678955e-02
   1.5075684e-02
   1.5075684e-02
   1.3916016e-02
   1.2725830e-02
   1.1718750e-02
   1.2329102e-02
   1.2756348e-02
   1.1932373e-02
   1.1383057e-02
   1.0955811e-02
   1.0375977e-02
   9.7656250e-03
   9.3994141e-03
   8.3923340e-03
   7.7514648e-03
   7.5683594e-03
   6.7749023e-03
   6.1035156e-03
   6.0119629e-03
   5.4626465e-03
   4.6691895e-03
   4.1503906e-03
   3.2653809e-03
   3.1433105e-03
   3.5095215e-03
   3.4790039e-03
   3.6010742e-03
   3.2958984e-03
   4.5471191e-03
   5.7373047e-03
   5.0659180e-03
   4.6691895e-03
   4.3334961e-03
   4.1198730e-03
   4.4250488e-03
   5.2795410e-03
   6.0119629e-03
   6.3781738e-03
   6.0424805e-03
   5.0659180e-03
   4.6691895e-03
   4.0893555e-03
   3.4790039e-03
   3.0517578e-03
   2.1667480e-03
   1.8615723e-03
   2.3193359e-03
   2.2277832e-03
   3.1738281e-03
   3.4179688e-03
   3.7841797e-03
   4.3334961e-03
   4.8217773e-03
   5.3100586e-03
   6.6528320e-03
   8.3007813e-03
   9.4909668e-03
   9.7961426e-03
   9.7961426e-03
   1.1047363e-02
   1.0406494e-02
   9.7351074e-03
   1.0009766e-02
   9.8266602e-03
   8.5754395e-03
   7.4462891e-03
   6.7749023e-03
   6.5307617e-03
   6.0424805e-03
   5.5541992e-03
   5.4016113e-03
   4.9743652e-03
   4.9743652e-03
   3.7536621e-03
   3.0517578e-03
   3.5095215e-03
   2.6245117e-03
   2.1057129e-03
   2.1667480e-03
   1.6174316e-03
   1.8920898e-03
   2.1972656e-03
   3.4790039e-03
   3.9062500e-03
   4.0588379e-03
   5.7067871e-03
   6.1950684e-03
   7.2326660e-03
   8.3007813e-03
   9.5825195e-03
   1.0650635e-02
   1.1016846e-02
   1.2298584e-02
   1.3397217e-02
   1.4984131e-02
   1.5533447e-02
   1.7059326e-02
   1.7761230e-02
   1.7395020e-02
   1.6876221e-02
   1.6082764e-02
   1.5686035e-02
   1.5319824e-02
   1.4709473e-02
   1.2969971e-02
   1.1932373e-02
   1.1138916e-02
   9.7656250e-03
   7.9040527e-03
   6.3171387e-03
   6.6223145e-03
   6.6223145e-03
   5.4016113e-03
   4.7302246e-03
   4.2114258e-03
   4.7912598e-03
   5.7983398e-03
   5.9204102e-03
   6.1035156e-03
   6.1950684e-03
   6.8359375e-03
   8.4533691e-03
   8.5449219e-03
   8.6059570e-03
   9.7656250e-03
   1.1260986e-02
   1.2573242e-02
   1.3885498e-02
   1.5838623e-02
   1.6937256e-02
   1.6876221e-02
   1.6479492e-02
   1.6052246e-02
   1.7059326e-02
   1.7822266e-02
   1.6418457e-02
   1.5045166e-02
   1.4312744e-02
   1.3763428e-02
   1.3305664e-02
   1.2664795e-02
   1.0498047e-02
   8.8806152e-03
   8.0871582e-03
   7.3547363e-03
   6.9274902e-03
   6.5917969e-03
   5.4931641e-03
   4.4555664e-03
   3.9978027e-03
   3.6010742e-03
   3.1738281e-03
   2.7465820e-03
   1.9836426e-03
   1.9836426e-03
   2.2583008e-03
   2.4108887e-03
   2.7770996e-03
   3.0212402e-03
   2.4414063e-03
   1.7395020e-03
   1.6479492e-03
   1.1291504e-03
   3.6621094e-04
  -3.0517578e-05
   4.5776367e-04
   1.4953613e-03
   8.8500977e-04
  -3.0517578e-04
  -5.4931641e-04
  -3.3569336e-04
  -5.4931641e-04
  -1.3122559e-03
  -1.6479492e-03
  -2.1667480e-03
  -2.1667480e-03
  -1.7395020e-03
  -1.4343262e-03
  -2.5024414e-03
  -2.7770996e-03
  -2.1972656e-03
  -1.8615723e-03
  -1.9836426e-03
  -1.8615723e-03
  -1.6479492e-03
  -2.5024414e-03
  -2.1362305e-03
  -1.7089844e-03
  -3.1127930e-03
  -3.4484863e-03
  -2.4719238e-03
  -1.8615723e-03
  -1.6784668e-03
  -6.4086914e-04
   1.0375977e-03
   1.4343262e-03
   1.7700195e-03
   1.7700195e-03
   8.5449219e-04
   3.3569336e-04
   1.8310547e-04
   2.7465820e-04
  -7.3242188e-04
  -1.0375977e-03
  -7.9345703e-04
  -2.1362305e-03
  -3.2958984e-03
  -6.1035156e-03
  -8.5449219e-03
  -9.0942383e-03
  -9.3383789e-03
  -1.0131836e-02
  -1.1108398e-02
  -1.1566162e-02
  -1.1840820e-02
  -1.2695313e-02
  -1.3732910e-02
  -1.3092041e-02
  -1.1962891e-02
  -1.0864258e-02
  -9.3688965e-03
  -8.6059570e-03
  -8.5754395e-03
  -8.5144043e-03
  -6.8359375e-03
  -5.5847168e-03
  -4.6997070e-03
  -3.6926270e-03
  -3.2348633e-03
  -2.8686523e-03
  -2.2583008e-03
  -2.5329590e-03
  -2.8686523e-03
  -2.6855469e-03
  -2.8381348e-03
  -3.3264160e-03
  -3.2043457e-03
  -3.5400391e-03
  -3.9978027e-03
  -4.6081543e-03
  -5.2490234e-03
  -5.7678223e-03
  -6.3171387e-03
  -6.8969727e-03
  -8.1481934e-03
  -8.8806152e-03
  -9.6435547e-03
  -1.1108398e-02
  -1.1932373e-02
  -1.2298584e-02
  -1.2359619e-02
  -1.2451172e-02
  -1.2786865e-02
  -1.3519287e-02
  -1.3397217e-02
  -1.3580322e-02
  -1.3458252e-02
  -1.3153076e-02
  -1.3183594e-02
  -1.1688232e-02
  -1.1688232e-02
  -1.1505127e-02
  -9.9182129e-03
  -9.9487305e-03
  -1.0131836e-02
  -9.2773438e-03
  -8.8806152e-03
  -9.5520020e-03
  -9.2163086e-03
  -9.3078613e-03
  -9.7045898e-03
  -9.6740723e-03
  -1.0101318e-02
  -1.0681152e-02
  -1.1138916e-02
  -1.1260986e-02
  -1.1505127e-02
  -1.1840820e-02
  -1.2817383e-02
  -1.4038086e-02
  -1.4373779e-02
  -1.4068604e-02
  -1.3885498e-02
  -1.3916016e-02
  -1.2756348e-02
  -1.2542725e-02
  -1.2451172e-02
  -1.3610840e-02
  -1.3244629e-02
  -1.2115479e-02
  -1.1810303e-02
  -1.1352539e-02
  -1.1169434e-02
  -1.0223389e-02
  -9.5520020e-03
  -9.8876953e-03
  -1.0314941e-02
  -1.0467529e-02
  -9.3688965e-03
  -7.9345703e-03
  -7.0495605e-03
  -6.0424805e-03
  -4.1503906e-03
  -3.9062500e-03
  -4.9438477e-03
  -4.6997070e-03
  -3.9062500e-03
  -3.8146973e-03
  -3.5705566e-03
  -2.2583008e-03
  -1.9836426e-03
  -2.9602051e-03
  -2.8076172e-03
  -2.6245117e-03
  -3.9367676e-03
  -3.3569336e-03
  -2.3193359e-03
  -2.6245117e-03
  -2.5939941e-03
  -3.4179688e-03
  -5.7067871e-03
  -6.8054199e-03
  -8.0566406e-03
  -1.0620117e-02
  -1.0406494e-02
  -8.3007813e-03
  -6.5307617e-03
  -5.3100586e-03
  -4.7302246e-03
  -3.1433105e-03
  -1.6174316e-03
   9.1552734e-05
   1.1596680e-03
   2.3498535e-03
   2.4719238e-03
   2.4719238e-03
   3.3874512e-03
   3.6621094e-03
   4.3945313e-03
   5.2490234e-03
   4.3945313e-03
   3.0822754e-03
   2.1362305e-03
   1.1596680e-03
   0.0000000e+00
  -1.4343262e-03
  -2.5329590e-03
  -4.5166016e-03
  -6.3476563e-03
  -7.6293945e-03
  -9.3078613e-03
  -1.0009766e-02
  -9.7351074e-03
  -9.9182129e-03
  -1.0955811e-02
  -1.1169434e-02
  -1.0833740e-02
  -1.0131836e-02
  -9.2773438e-03
  -8.7280273e-03
  -9.3688965e-03
  -1.0101318e-02
  -1.0406494e-02
  -1.0284424e-02
  -1.0009766e-02
  -1.0101318e-02
  -1.0101318e-02
  -9.8876953e-03
  -1.0345459e-02
  -1.1047363e-02
  -1.1199951e-02
  -1.1444092e-02
  -1.1230469e-02
  -1.1474609e-02
  -1.0803223e-02
  -9.9182129e-03
  -1.0040283e-02
  -9.9792480e-03
  -9.2773438e-03
  -8.5144043e-03
  -8.9111328e-03
  -9.0026855e-03
  -9.3383789e-03
  -8.8806152e-03
  -8.6364746e-03
  -9.1857910e-03
  -9.5520020e-03
  -1.0711670e-02
  -1.0864258e-02
  -1.0314941e-02
  -1.0986328e-02
  -1.1779785e-02
  -1.2603760e-02
  -1.1962891e-02
  -1.0833740e-02
  -1.0925293e-02
  -1.0803223e-02
  -1.1352539e-02
  -1.0467529e-02
  -1.0345459e-02
  -1.0467529e-02
  -9.4604492e-03
  -9.4909668e-03
  -8.6975098e-03
  -7.9040527e-03
  -7.8735352e-03
  -7.7209473e-03
  -6.7443848e-03
  -5.1879883e-03
  -5.3100586e-03
  -5.7373047e-03
  -4.7912598e-03
  -4.5471191e-03
  -3.9672852e-03
  -2.7770996e-03
  -2.0446777e-03
  -1.9531250e-03
  -1.6174316e-03
  -4.5776367e-04
  -3.0517578e-05
  -1.2207031e-04
  -9.1552734e-05
   7.9345703e-04
   1.1596680e-03
   8.8500977e-04
   1.3732910e-03
   2.1057129e-03
   2.2583008e-03
   2.0446777e-03
   3.1738281e-03
   3.5095215e-03
   4.3945313e-03
   5.4626465e-03
   6.7443848e-03
   7.5988770e-03
   7.0190430e-03
   8.4533691e-03
   1.0650635e-02
   1.1779785e-02
   1.1627197e-02
   1.2145996e-02
   1.2817383e-02
   1.2268066e-02
   1.3549805e-02
   1.4831543e-02
   1.4923096e-02
   1.5380859e-02
   1.4434814e-02
   1.3427734e-02
   1.2939453e-02
   1.2084961e-02
   1.0070801e-02
   9.4604492e-03
   1.0864258e-02
   9.7656250e-03
   6.9274902e-03
   4.5471191e-03
   2.7465820e-03
   1.2512207e-03
  -2.1362305e-04
  -5.4931641e-04
  -1.3427734e-03
  -2.7770996e-03
  -2.8991699e-03
  -3.6315918e-03
  -3.3569336e-03
  -1.6784668e-03
  -8.5449219e-04
  -6.1035156e-04
  -5.1879883e-04
  -1.2207031e-04
   8.5449219e-04
   1.3732910e-03
   2.0446777e-03
   1.9836426e-03
   6.1035156e-04
   5.4931641e-04
   1.2207031e-03
   1.3732910e-03
   1.3732910e-03
   9.4604492e-04
  -3.0517578e-05
  -6.4086914e-04
  -7.6293945e-04
  -1.3427734e-03
  -1.8615723e-03
  -2.3193359e-03
  -3.5705566e-03
  -3.6621094e-03
  -4.3640137e-03
  -6.1950684e-03
  -5.9204102e-03
  -5.5847168e-03
  -6.6223145e-03
  -5.7983398e-03
  -4.8828125e-03
  -4.6386719e-03
  -4.6997070e-03
  -4.4250488e-03
  -4.7912598e-03
  -5.5847168e-03
  -5.4016113e-03
  -5.0048828e-03
  -4.8522949e-03
  -4.9743652e-03
  -4.6081543e-03
  -4.4555664e-03
  -4.5471191e-03
  -5.4016113e-03
  -5.7067871e-03
  -5.9204102e-03
  -5.4016113e-03
  -4.0588379e-03
  -3.8452148e-03
  -4.4860840e-03
  -5.1879883e-03
  -4.7302246e-03
  -4.1809082e-03
  -3.3874512e-03
  -2.8686523e-03
  -3.0517578e-03
  -2.4414063e-03
  -1.6174316e-03
  -1.6174316e-03
  -6.4086914e-04
   8.2397461e-04
   8.2397461e-04
   7.9345703e-04
   1.6784668e-03
   1.7700195e-03
   1.2207031e-03
   2.4719238e-03
   3.2348633e-03
   3.7231445e-03
   5.1269531e-03
   5.9814453e-03
   8.0261230e-03
   1.0375977e-02
   1.1749268e-02
   1.2451172e-02
   1.3336182e-02
   1.4190674e-02
   1.4953613e-02
   1.5869141e-02
   1.5838623e-02
   1.5625000e-02
   1.4678955e-02
   1.3885498e-02
   1.2786865e-02
   1.2512207e-02
   1.2268066e-02
   1.1199951e-02
   1.0650635e-02
   1.0253906e-02
   9.0942383e-03
   7.5683594e-03
   6.7749023e-03
   6.0424805e-03
   5.5541992e-03
   5.5236816e-03
   4.9743652e-03
   3.7841797e-03
   3.2653809e-03
   2.6855469e-03
   2.1057129e-03
   2.6550293e-03
   2.8686523e-03
   2.5634766e-03
   3.3264160e-03
   3.6315918e-03
   4.1809082e-03
   4.6997070e-03
   5.2795410e-03
   6.0119629e-03
   6.6833496e-03
   8.1481934e-03
   9.3078613e-03
   1.1352539e-02
   1.2603760e-02
   1.3122559e-02
   1.4434814e-02
   1.5716553e-02
   1.6448975e-02
   1.7517090e-02
   1.8280029e-02
   1.9256592e-02
   1.9226074e-02
   1.9470215e-02
   1.9836426e-02
   1.9012451e-02
   1.7974854e-02
   1.8157959e-02
   1.8920898e-02
   1.9409180e-02
   1.9500732e-02
   1.7303467e-02
   7.8125000e-03
   4.6691895e-03
   1.0864258e-02
   3.3569336e-03
  -9.7656250e-04
   7.8430176e-03
   2.1759033e-02
   3.6621094e-02
   4.1290283e-02
   3.1585693e-02
   2.3498535e-02
   2.8778076e-02
   2.9693604e-02
   2.8137207e-02
   3.6437988e-02
   4.3823242e-02
   4.4433594e-02
   4.3640137e-02
   4.0405273e-02
   3.6987305e-02
   3.7780762e-02
   3.5827637e-02
   2.9418945e-02
   3.0456543e-02
   3.5919189e-02
   3.4667969e-02
   2.7832031e-02
   2.1972656e-02
   2.0233154e-02
   2.2766113e-02
   2.6672363e-02
   2.8442383e-02
   2.9388428e-02
   2.9724121e-02
   2.8778076e-02
   2.6916504e-02
   2.6733398e-02
   2.7557373e-02
   2.8472900e-02
   2.9052734e-02
   3.0456543e-02
   3.2745361e-02
   3.4423828e-02
   3.3996582e-02
   3.4423828e-02
   3.6132813e-02
   3.8787842e-02
   4.0771484e-02
   4.1687012e-02
   4.2877197e-02
   4.1961670e-02
   4.0740967e-02
   3.9367676e-02
   3.8452148e-02
   3.7963867e-02
   3.6926270e-02
   3.4790039e-02
   3.2348633e-02
   2.9357910e-02
   2.6458740e-02
   2.4353027e-02
   2.1453857e-02
   1.9256592e-02
   1.7242432e-02
   1.4953613e-02
   1.4312744e-02
   1.3061523e-02
   1.1322021e-02
   1.0009766e-02
   9.9182129e-03
   1.0437012e-02
   1.2359619e-02
   1.3244629e-02
   1.4953613e-02
   1.7181396e-02
   1.8066406e-02
   2.1240234e-02
   2.3956299e-02
   2.5604248e-02
   2.6977539e-02
   2.8839111e-02
   3.1219482e-02
   3.2623291e-02
   3.2562256e-02
   3.1402588e-02
   2.9846191e-02
   2.7923584e-02
   2.7252197e-02
   2.6367188e-02
   2.4047852e-02
   2.1728516e-02
   1.9622803e-02
   1.7883301e-02
   1.6448975e-02
   1.4434814e-02
   1.3183594e-02
   1.2145996e-02
   1.1474609e-02
   1.1291504e-02
   1.0925293e-02
   1.1291504e-02
   1.0864258e-02
   1.1413574e-02
   1.2207031e-02
   1.3488770e-02
   1.4434814e-02
   1.5594482e-02
   1.6967773e-02
   1.7852783e-02
   1.9287109e-02
   2.0080566e-02
   2.0935059e-02
   2.1331787e-02
   2.2613525e-02
   2.3895264e-02
   2.2674561e-02
   2.2583008e-02
   2.3437500e-02
   2.3315430e-02
   2.2064209e-02
   2.1301270e-02
   2.1270752e-02
   2.1240234e-02
   2.0904541e-02
   2.0629883e-02
   2.0111084e-02
   1.8615723e-02
   1.8096924e-02
   1.7456055e-02
   1.6906738e-02
   1.7150879e-02
   1.6387939e-02
   1.5380859e-02
   1.4343262e-02
   1.4648438e-02
   1.5228271e-02
   1.4709473e-02
   1.4739990e-02
   1.4312744e-02
   1.4678955e-02
   1.6479492e-02
   1.8707275e-02
   1.9714355e-02
   2.0294189e-02
   2.1392822e-02
   2.2277832e-02
   2.3223877e-02
   2.3803711e-02
   2.4414063e-02
   2.5115967e-02
   2.5665283e-02
   2.6550293e-02
   2.6763916e-02
   2.6397705e-02
   2.6245117e-02
   2.6580811e-02
   2.6184082e-02
   2.6336670e-02
   2.6336670e-02
   2.7069092e-02
   2.7252197e-02
   2.6458740e-02
   2.6580811e-02
   2.5787354e-02
   2.5939941e-02
   2.5878906e-02
   2.4932861e-02
   2.4597168e-02
   2.4871826e-02
   2.4505615e-02
   2.3559570e-02
   2.3468018e-02
   2.2979736e-02
   2.2583008e-02
   2.2583008e-02
   2.2644043e-02
   2.3956299e-02
   2.4169922e-02
   2.3620605e-02
   2.2583008e-02
   2.1087646e-02
   2.1057129e-02
   2.1392822e-02
   2.2003174e-02
   2.2583008e-02
   2.2491455e-02
   2.1636963e-02
   2.1636963e-02
   2.1453857e-02
   1.9897461e-02
   1.8951416e-02
   1.8768311e-02
   1.7944336e-02
   1.8096924e-02
   1.8096924e-02
   1.6296387e-02
   1.6113281e-02
   1.5747070e-02
   1.5319824e-02
   1.5045166e-02
   1.4465332e-02
   1.3885498e-02
   1.3580322e-02
   1.3244629e-02
   1.2725830e-02
   1.1688232e-02
   1.0284424e-02
   9.5214844e-03
   8.5754395e-03
   8.3007813e-03
   8.8500977e-03
   8.0871582e-03
   7.7819824e-03
   8.3923340e-03
   7.6904297e-03
   6.7443848e-03
   7.5988770e-03
   8.4228516e-03
   9.2163086e-03
   1.0314941e-02
   1.0681152e-02
   1.1260986e-02
   1.2420654e-02
   1.2451172e-02
   1.3000488e-02
   1.4068604e-02
   1.5655518e-02
   1.7028809e-02
   1.8066406e-02
   1.8493652e-02
   1.7913818e-02
   1.7181396e-02
   1.7059326e-02
   1.6601563e-02
   1.6387939e-02
   1.6326904e-02
   1.5258789e-02
   1.4160156e-02
   1.3732910e-02
   1.3031006e-02
   1.2359619e-02
   1.1871338e-02
   1.1840820e-02
   1.1932373e-02
   1.2390137e-02
   1.3336182e-02
   1.3092041e-02
   1.3519287e-02
   1.3763428e-02
   1.2969971e-02
   1.3000488e-02
   1.3397217e-02
   1.3061523e-02
   1.3793945e-02
   1.3916016e-02
   1.3732910e-02
   1.3916016e-02
   1.3946533e-02
   1.4038086e-02
   1.3366699e-02
   1.2939453e-02
   1.2756348e-02
   1.3580322e-02
   1.3610840e-02
   1.3824463e-02
   1.4678955e-02
   1.4923096e-02
   1.5136719e-02
   1.5594482e-02
   1.4923096e-02
   1.4160156e-02
   1.4709473e-02
   1.4404297e-02
   1.4556885e-02
   1.4617920e-02
   1.3458252e-02
   1.3183594e-02
   1.2420654e-02
   1.0955811e-02
   9.8876953e-03
   9.1247559e-03
   8.3007813e-03
   7.0190430e-03
   5.2490234e-03
   3.4790039e-03
   2.0751953e-03
   9.1552734e-04
  -9.7656250e-04
  -3.6010742e-03
  -3.9978027e-03
  -3.9672852e-03
  -6.2255859e-03
  -7.2937012e-03
  -6.5002441e-03
  -5.4931641e-03
  -2.9907227e-03
  -8.5449219e-04
  -4.2724609e-04
   3.6621094e-04
  -1.8310547e-04
   3.0517578e-05
   3.3264160e-03
   6.5002441e-03
   8.6669922e-03
   1.1352539e-02
   1.3427734e-02
   1.4129639e-02
   1.3641357e-02
   1.2603760e-02
   1.1596680e-02
   1.0711670e-02
   1.0131836e-02
   1.0192871e-02
   1.0101318e-02
   9.3078613e-03
   8.1176758e-03
   6.0119629e-03
   3.7841797e-03
   2.5329590e-03
   2.4108887e-03
   2.2277832e-03
   2.6855469e-03
   2.6855469e-03
   1.1596680e-03
   2.1362305e-04
   1.5258789e-04
   1.4343262e-03
   3.5400391e-03
   3.5400391e-03
   3.2653809e-03
   4.1198730e-03
   4.0588379e-03
   3.9978027e-03
   4.0588379e-03
   3.5400391e-03
   3.7536621e-03
   4.0893555e-03
   4.4860840e-03
   5.2185059e-03
   4.8217773e-03
   4.4860840e-03
   3.1127930e-03
   1.9226074e-03
   7.3242188e-04
  -1.3427734e-03
  -2.1057129e-03
  -1.8615723e-03
  -2.0446777e-03
  -3.9367676e-03
  -5.0354004e-03
  -5.4931641e-03
  -6.0424805e-03
  -6.1950684e-03
  -6.3171387e-03
  -6.3476563e-03
  -5.5541992e-03
  -4.4250488e-03
  -3.0517578e-03
  -2.7160645e-03
  -2.7160645e-03
  -2.6855469e-03
  -3.4179688e-03
  -8.4838867e-03
  -9.4299316e-03
  -4.5776367e-04
   1.8310547e-04
  -9.9792480e-03
  -9.9792480e-03
   1.4038086e-03
   7.8735352e-03
   1.0986328e-02
   1.4984131e-02
   1.4648438e-02
   1.0528564e-02
   1.0650635e-02
   1.3763428e-02
   1.5899658e-02
   1.7517090e-02
   1.5228271e-02
   9.9487305e-03
   6.0424805e-03
   4.9743652e-03
   2.0446777e-03
  -4.6691895e-03
  -9.5520020e-03
  -1.1596680e-02
  -1.2176514e-02
  -1.2054443e-02
  -1.4282227e-02
  -1.8066406e-02
  -2.1209717e-02
  -2.3864746e-02
  -2.4597168e-02
  -2.2613525e-02
  -2.0568848e-02
  -2.1270752e-02
  -2.2705078e-02
  -2.2796631e-02
  -2.0843506e-02
  -2.0416260e-02
  -2.1209717e-02
  -2.0751953e-02
  -1.9653320e-02
  -1.6510010e-02
  -1.3000488e-02
  -1.1932373e-02
  -1.1810303e-02
  -1.0009766e-02
  -8.6364746e-03
  -7.7819824e-03
  -6.0119629e-03
  -3.9978027e-03
  -3.7841797e-03
  -4.8828125e-03
  -5.9509277e-03
  -5.6457520e-03
  -5.8593750e-03
  -6.7443848e-03
  -6.9885254e-03
  -7.1105957e-03
  -7.7514648e-03
  -9.9182129e-03
  -1.2115479e-02
  -1.3854980e-02
  -1.4160156e-02
  -1.4587402e-02
  -1.4770508e-02
  -1.5777588e-02
  -1.7639160e-02
  -1.8951416e-02
  -1.9042969e-02
  -1.8768311e-02
  -1.7730713e-02
  -1.6937256e-02
  -1.6876221e-02
  -1.6845703e-02
  -1.6967773e-02
  -1.5838623e-02
  -1.5716553e-02
  -1.5228271e-02
  -1.3488770e-02
  -1.4221191e-02
  -1.4587402e-02
  -1.3854980e-02
  -1.2725830e-02
  -1.1352539e-02
  -1.0894775e-02
  -1.0955811e-02
  -1.0803223e-02
  -9.7656250e-03
  -9.9182129e-03
  -1.0925293e-02
  -1.1199951e-02
  -1.0742188e-02
  -1.0162354e-02
  -1.0711670e-02
  -1.1352539e-02
  -1.2176514e-02
  -1.3061523e-02
  -1.4648438e-02
  -1.4312744e-02
  -1.3427734e-02
  -1.3031006e-02
  -1.2237549e-02
  -1.1505127e-02
  -1.0437012e-02
  -9.2773438e-03
  -8.0566406e-03
  -6.6833496e-03
  -6.8359375e-03
  -6.7749023e-03
  -5.0659180e-03
  -3.6315918e-03
  -2.9602051e-03
  -1.9836426e-03
  -1.0070801e-03
  -1.5258789e-04
   9.7656250e-04
   3.9672852e-04
   7.6293945e-04
   1.8920898e-03
   2.1362305e-03
   2.7770996e-03
   2.8991699e-03
   2.2888184e-03
   1.9226074e-03
   2.0751953e-03
   1.4038086e-03
  -2.7465820e-04
  -1.7395020e-03
  -2.0751953e-03
  -2.6245117e-03
  -4.2724609e-03
  -4.8522949e-03
  -5.7678223e-03
  -7.2937012e-03
  -9.2773438e-03
  -1.0345459e-02
  -1.0864258e-02
  -1.2481689e-02
  -1.3458252e-02
  -1.4465332e-02
  -1.5441895e-02
  -1.5594482e-02
  -1.7028809e-02
  -1.7852783e-02
  -1.7761230e-02
  -1.7456055e-02
  -1.6296387e-02
  -1.6723633e-02
  -1.6113281e-02
  -1.4801025e-02
  -1.4862061e-02
  -1.4465332e-02
  -1.4434814e-02
  -1.4038086e-02
  -1.2725830e-02
  -1.2268066e-02
  -1.1352539e-02
  -1.1901855e-02
  -1.2634277e-02
  -1.1779785e-02
  -1.0803223e-02
  -9.6130371e-03
  -8.9721680e-03
  -8.8500977e-03
  -8.5144043e-03
  -9.0332031e-03
  -1.0406494e-02
  -1.0162354e-02
  -9.4909668e-03
  -1.0620117e-02
  -1.1260986e-02
  -1.1444092e-02
  -1.1627197e-02
  -1.2512207e-02
  -1.3244629e-02
  -1.4801025e-02
  -1.6662598e-02
  -1.6448975e-02
  -1.6174316e-02
  -1.6815186e-02
  -1.7517090e-02
  -1.7669678e-02
  -1.8737793e-02
  -2.0263672e-02
  -2.0660400e-02
  -2.1057129e-02
  -2.0019531e-02
  -1.8981934e-02
  -1.9226074e-02
  -2.0904541e-02
  -2.1057129e-02
  -2.1240234e-02
  -2.2888184e-02
  -2.3223877e-02
  -2.3498535e-02
  -2.4322510e-02
  -2.4719238e-02
  -2.4993896e-02
  -2.5878906e-02
  -2.7008057e-02
  -2.8228760e-02
  -2.8991699e-02
  -3.0364990e-02
  -2.9846191e-02
  -2.9541016e-02
  -3.0090332e-02
  -3.0029297e-02
  -3.0822754e-02
  -3.0853271e-02
  -3.1127930e-02
  -3.0578613e-02
  -3.0303955e-02
  -2.9510498e-02
  -2.8778076e-02
  -2.8106689e-02
  -2.6916504e-02
  -2.6702881e-02
  -2.6336670e-02
  -2.5817871e-02
  -2.4719238e-02
  -2.4108887e-02
  -2.2979736e-02
  -2.1881104e-02
  -2.1575928e-02
  -2.1057129e-02
  -2.1179199e-02
  -2.1209717e-02
  -2.1209717e-02
  -2.2583008e-02
  -2.2277832e-02
  -2.2125244e-02
  -2.1911621e-02
  -2.0843506e-02
  -2.1972656e-02
  -2.3864746e-02
  -2.4200439e-02
  -2.5238037e-02
  -2.5878906e-02
  -2.5604248e-02
  -2.6153564e-02
  -2.7404785e-02
  -2.7038574e-02
  -2.6489258e-02
  -2.6702881e-02
  -2.6672363e-02
  -2.6184082e-02
  -2.5695801e-02
  -2.5329590e-02
  -2.5054932e-02
  -2.4261475e-02
  -2.3559570e-02
  -2.3742676e-02
  -2.3406982e-02
  -2.3193359e-02
  -2.3132324e-02
  -2.3010254e-02
  -2.3712158e-02
  -2.4627686e-02
  -2.4414063e-02
  -2.4047852e-02
  -2.4597168e-02
  -2.5054932e-02
  -2.4871826e-02
  -2.4963379e-02
  -2.5115967e-02
  -2.5726318e-02
  -2.6489258e-02
  -2.6397705e-02
  -2.5177002e-02
  -2.5421143e-02
  -2.6123047e-02
  -2.5360107e-02
  -2.4322510e-02
  -2.3712158e-02
  -2.3590088e-02
  -2.3651123e-02
  -2.1789551e-02
  -2.0355225e-02
  -1.9744873e-02
  -1.8951416e-02
  -1.8432617e-02
  -1.7303467e-02
  -1.6326904e-02
  -1.5686035e-02
  -1.4526367e-02
  -1.3610840e-02
  -1.2573242e-02
  -1.1749268e-02
  -1.0742188e-02
  -8.1481934e-03
  -7.6293945e-03
  -6.6528320e-03
  -5.2185059e-03
  -5.3405762e-03
  -4.1809082e-03
  -3.2653809e-03
  -3.3264160e-03
  -3.3874512e-03
  -3.8452148e-03
  -4.7607422e-03
  -5.8288574e-03
  -6.8664551e-03
  -8.1787109e-03
  -8.7280273e-03
  -9.8266602e-03
  -1.1810303e-02
  -1.1871338e-02
  -1.0345459e-02
  -9.7045898e-03
  -9.1247559e-03
  -7.3852539e-03
  -5.7678223e-03
  -5.2795410e-03
  -5.0354004e-03
  -5.4016113e-03
  -3.7841797e-03
  -1.0070801e-03
   1.0681152e-03
   2.9602051e-03
   3.7231445e-03
   4.3640137e-03
   4.4250488e-03
   4.2724609e-03
   3.7231445e-03
   3.7231445e-03
   3.3264160e-03
   1.6174316e-03
   1.1596680e-03
   7.9345703e-04
  -9.4604492e-04
  -1.8920898e-03
  -2.2583008e-03
  -3.4790039e-03
  -3.8757324e-03
  -3.5400391e-03
  -3.6926270e-03
  -3.2348633e-03
  -3.0212402e-03
  -3.2043457e-03
  -3.0212402e-03
  -3.0822754e-03
  -2.1362305e-03
  -8.2397461e-04
   5.1879883e-04
   1.3427734e-03
   2.5024414e-03
   3.2653809e-03
   3.6315918e-03
   4.3945313e-03
   4.6386719e-03
   4.6386719e-03
   5.4321289e-03
   6.3781738e-03
   7.1411133e-03
   7.9040527e-03
   7.9040527e-03
   7.8430176e-03
   7.4157715e-03
   6.0424805e-03
   5.7373047e-03
   6.0119629e-03
   4.5471191e-03
   3.6621094e-03
   3.8452148e-03
   3.7536621e-03
   3.5400391e-03
   3.3874512e-03
   3.2348633e-03
   2.3498535e-03
   1.4648438e-03
   1.0986328e-03
   3.6621094e-04
  -3.0517578e-04
  -7.0190430e-04
  -1.8005371e-03
  -2.8686523e-03
  -3.8452148e-03
  -5.2185059e-03
  -4.6691895e-03
  -3.4484863e-03
  -2.6245117e-03
  -2.5329590e-03
  -3.8452148e-03
  -3.9978027e-03
  -2.9907227e-03
  -1.8005371e-03
  -7.9345703e-04
  -9.1552734e-04
   3.6621094e-04
   1.2207031e-03
   1.9531250e-03
   3.8757324e-03
   5.7983398e-03
   6.2866211e-03
   6.5612793e-03
   7.5683594e-03
   8.6975098e-03
   9.9792480e-03
   1.1566162e-02
   1.1993408e-02
   1.2329102e-02
   1.2634277e-02
   1.2664795e-02
   1.2237549e-02
   1.1535645e-02
   1.1749268e-02
   1.1810303e-02
   1.2176514e-02
   1.1993408e-02
   1.1260986e-02
   1.0772705e-02
   9.4299316e-03
   8.6364746e-03
   8.0566406e-03
   7.8125000e-03
   7.4768066e-03
   6.3171387e-03
   5.9509277e-03
   5.7067871e-03
   4.6691895e-03
   3.6315918e-03
   3.8452148e-03
   4.1809082e-03
   4.3640137e-03
   5.4626465e-03
   6.6833496e-03
   7.6904297e-03
   7.5073242e-03
   6.3781738e-03
   5.4016113e-03
   5.8593750e-03
   6.6833496e-03
   5.6152344e-03
   4.7607422e-03
   5.1269531e-03
   4.7302246e-03
   3.3874512e-03
   3.2043457e-03
   1.4343262e-03
   1.3122559e-03
   2.1972656e-03
   7.3242188e-04
   3.9672852e-04
   4.2724609e-04
   3.0517578e-04
   1.8310547e-04
  -1.8005371e-03
  -2.4108887e-03
  -2.4108887e-03
  -2.8381348e-03
  -2.7770996e-03
  -2.8686523e-03
  -2.4414063e-03
  -1.8615723e-03
  -1.9836426e-03
  -1.5258789e-03
  -2.1362305e-04
  -1.0375977e-03
  -1.6479492e-03
  -1.7700195e-03
  -2.7770996e-03
  -2.7465820e-03
  -3.2348633e-03
  -3.0212402e-03
  -2.9907227e-03
  -3.5705566e-03
  -3.6010742e-03
  -2.7770996e-03
  -2.1972656e-03
  -2.8076172e-03
  -3.5705566e-03
  -4.5166016e-03
  -4.2114258e-03
  -3.9062500e-03
  -4.3945313e-03
  -3.5095215e-03
  -3.6315918e-03
  -4.8522949e-03
  -5.2795410e-03
  -6.0424805e-03
  -5.7067871e-03
  -5.1574707e-03
  -6.0119629e-03
  -6.0119629e-03
  -6.0729980e-03
  -6.8359375e-03
  -7.6293945e-03
  -7.7514648e-03
  -6.2866211e-03
  -6.3476563e-03
  -6.6223145e-03
  -6.0729980e-03
  -5.7678223e-03
  -6.2866211e-03
  -5.7678223e-03
  -5.7373047e-03
  -6.7138672e-03
  -5.8288574e-03
  -5.0659180e-03
  -5.7067871e-03
  -5.5541992e-03
  -5.7983398e-03
  -6.3781738e-03
  -6.8969727e-03
  -7.2326660e-03
  -7.9345703e-03
  -7.6599121e-03
  -6.9885254e-03
  -7.4157715e-03
  -7.1105957e-03
  -7.2326660e-03
  -8.3618164e-03
  -9.3383789e-03
  -1.0192871e-02
  -1.0650635e-02
  -1.1413574e-02
  -1.1138916e-02
  -1.1016846e-02
  -1.1657715e-02
  -1.1901855e-02
  -1.2969971e-02
  -1.3122559e-02
  -1.3061523e-02
  -1.3916016e-02
  -1.3671875e-02
  -1.3488770e-02
  -1.4038086e-02
  -1.4251709e-02
  -1.5167236e-02
  -1.6052246e-02
  -1.5197754e-02
  -1.4770508e-02
  -1.5106201e-02
  -1.4251709e-02
  -1.3549805e-02
  -1.4251709e-02
  -1.4343262e-02
  -1.4526367e-02
  -1.4343262e-02
  -1.4953613e-02
  -1.6448975e-02
  -1.7486572e-02
  -1.8218994e-02
  -1.7822266e-02
  -1.6998291e-02
  -1.7578125e-02
  -1.8127441e-02
  -1.9073486e-02
  -1.8707275e-02
  -1.8066406e-02
  -1.8127441e-02
  -1.6357422e-02
  -1.6021729e-02
  -1.6326904e-02
  -1.5594482e-02
  -1.4984131e-02
  -1.3641357e-02
  -1.2451172e-02
  -1.2207031e-02
  -1.2237549e-02
  -1.0955811e-02
  -1.0559082e-02
  -1.0803223e-02
  -1.0559082e-02
  -1.1535645e-02
  -1.2725830e-02
  -1.3305664e-02
  -1.2786865e-02
  -1.1688232e-02
  -1.3153076e-02
  -1.4343262e-02
  -1.5686035e-02
  -1.7120361e-02
  -1.6174316e-02
  -1.4862061e-02
  -1.6754150e-02
  -1.8524170e-02
  -1.9134521e-02
  -2.0355225e-02
  -2.1026611e-02
  -1.9866943e-02
  -1.9409180e-02
  -2.1392822e-02
  -2.2735596e-02
  -2.3376465e-02
  -2.4047852e-02
  -2.3803711e-02
  -2.3895264e-02
  -2.6153564e-02
  -2.9052734e-02
  -2.9144287e-02
  -2.7893066e-02
  -2.7770996e-02
  -2.6977539e-02
  -2.6916504e-02
  -2.7770996e-02
  -2.7130127e-02
  -2.6977539e-02
  -2.7526855e-02
  -2.6855469e-02
  -2.6519775e-02
  -2.6397705e-02
  -2.4810791e-02
  -2.2094727e-02
  -2.0629883e-02
  -1.9805908e-02
  -2.0019531e-02
  -2.0629883e-02
  -2.0507813e-02
  -1.9256592e-02
  -1.8676758e-02
  -1.8859863e-02
  -1.8066406e-02
  -1.7517090e-02
  -1.7883301e-02
  -1.6326904e-02
  -1.5625000e-02
  -1.7761230e-02
  -1.9714355e-02
  -1.9256592e-02
  -1.8066406e-02
  -1.9409180e-02
  -2.1301270e-02
  -2.1240234e-02
  -2.1209717e-02
  -2.1545410e-02
  -2.1209717e-02
  -2.0843506e-02
  -2.0599365e-02
  -2.0843506e-02
  -2.0477295e-02
  -1.9622803e-02
  -1.9348145e-02
  -1.9439697e-02
  -1.8920898e-02
  -1.8615723e-02
  -1.7333984e-02
  -1.5594482e-02
  -1.4892578e-02
  -1.4587402e-02
  -1.4282227e-02
  -1.4282227e-02
  -1.3946533e-02
  -1.4068604e-02
  -1.5075684e-02
  -1.6143799e-02
  -1.7425537e-02
  -1.8310547e-02
  -1.8524170e-02
  -1.9287109e-02
  -2.1575928e-02
  -2.3529053e-02
  -2.3864746e-02
  -2.3925781e-02
  -2.4169922e-02
  -2.3803711e-02
  -2.3559570e-02
  -2.3773193e-02
  -2.2674561e-02
  -2.1575928e-02
  -2.0507813e-02
  -1.9561768e-02
  -1.8157959e-02
  -1.7578125e-02
  -1.6632080e-02
  -1.5441895e-02
  -1.3702393e-02
  -1.2207031e-02
  -1.1291504e-02
  -1.0162354e-02
  -8.4228516e-03
  -6.8969727e-03
  -6.0119629e-03
  -5.3100586e-03
  -4.4250488e-03
  -3.6926270e-03
  -2.6245117e-03
  -1.7395020e-03
  -1.5258789e-03
  -8.5449219e-04
   5.4931641e-04
   8.2397461e-04
  -2.4414063e-04
   6.1035156e-04
   8.2397461e-04
  -3.0517578e-04
  -7.6293945e-04
  -1.4648438e-03
  -1.8310547e-03
  -1.8005371e-03
  -1.8005371e-03
  -1.3122559e-03
  -8.2397461e-04
  -6.4086914e-04
  -9.1552734e-04
  -4.5776367e-04
   1.0986328e-03
   2.6855469e-03
   2.2888184e-03
   2.4108887e-03
   3.4484863e-03
   5.4321289e-03
   6.9885254e-03
   7.2631836e-03
   7.2021484e-03
   7.2631836e-03
   7.8735352e-03
   9.4909668e-03
   1.1077881e-02
   1.1322021e-02
   1.1474609e-02
   1.2695313e-02
   1.3793945e-02
   1.3824463e-02
   1.4160156e-02
   1.4373779e-02
   1.5106201e-02
   1.5533447e-02
   1.4770508e-02
   1.6143799e-02
   1.6265869e-02
   1.6540527e-02
   1.8280029e-02
   1.8920898e-02
   1.9744873e-02
   2.0446777e-02
   2.0843506e-02
   2.2094727e-02
   2.2857666e-02
   2.3498535e-02
   2.5024414e-02
   2.6184082e-02
   2.7221680e-02
   2.8167725e-02
   2.8137207e-02
   2.8015137e-02
   2.8900146e-02
   3.0303955e-02
   3.1463623e-02
   3.3599854e-02
   3.4973145e-02
   3.6132813e-02
   3.5766602e-02
   3.6315918e-02
   3.8146973e-02
   3.8848877e-02
   4.0618896e-02
   4.2083740e-02
   4.3243408e-02
   4.4921875e-02
   4.5776367e-02
   4.5745850e-02
   4.6600342e-02
   4.7821045e-02
   4.7973633e-02
   4.8889160e-02
   4.8980713e-02
   4.8675537e-02
   4.9316406e-02
   4.8614502e-02
   4.7149658e-02
   4.7576904e-02
   4.7912598e-02
   4.7058105e-02
   4.6264648e-02
   4.5196533e-02
   4.5135498e-02
   4.4189453e-02
   4.2907715e-02
   4.3365479e-02
   4.3182373e-02
   4.2846680e-02
   4.3853760e-02
   4.3670654e-02
   4.2022705e-02
   4.1992188e-02
   4.3121338e-02
   4.2999268e-02
   4.2846680e-02
   4.3487549e-02
   4.3701172e-02
   4.3792725e-02
   4.3731689e-02
   4.2877197e-02
   4.1412354e-02
   4.1107178e-02
   4.0618896e-02
   4.0069580e-02
   4.0252686e-02
   3.8909912e-02
   3.7567139e-02
   3.6804199e-02
   3.7200928e-02
   3.7872314e-02
   3.7597656e-02
   3.7750244e-02
   3.7536621e-02
   3.6743164e-02
   3.6834717e-02
   3.6987305e-02
   3.7445068e-02
   3.6895752e-02
   3.7414551e-02
   3.7963867e-02
   3.8452148e-02
   3.8177490e-02
   3.7658691e-02
   3.8360596e-02
   3.7933350e-02
   3.6865234e-02
   3.5888672e-02
   3.4851074e-02
   3.4271240e-02
   3.3905029e-02
   3.3142090e-02
   3.2440186e-02
   3.1768799e-02
   3.1280518e-02
   3.0609131e-02
   2.8533936e-02
   2.8503418e-02
   2.8808594e-02
   2.7465820e-02
   2.6702881e-02
   2.4902344e-02
   2.4017334e-02
   2.3132324e-02
   2.2308350e-02
   2.2430420e-02
   2.1789551e-02
   2.0446777e-02
   1.8859863e-02
   1.7425537e-02
   1.6754150e-02
   1.6815186e-02
   1.6632080e-02
   1.7150879e-02
   1.6540527e-02
   1.5472412e-02
   1.5411377e-02
   1.5167236e-02
   1.3732910e-02
   1.2390137e-02
   1.2298584e-02
   1.3031006e-02
   1.3336182e-02
   1.3763428e-02
   1.3427734e-02
   1.3092041e-02
   1.2725830e-02
   1.3427734e-02
   1.2969971e-02
   1.2359619e-02
   1.2634277e-02
   1.2023926e-02
   1.2298584e-02
   1.3153076e-02
   1.3244629e-02
   1.3153076e-02
   1.2969971e-02
   1.2390137e-02
   1.2451172e-02
   1.3458252e-02
   1.4068604e-02
   1.3854980e-02
   1.4099121e-02
   1.4068604e-02
   1.3580322e-02
   1.4068604e-02
   1.4038086e-02
   1.3336182e-02
   1.4038086e-02
   1.4678955e-02
   1.3763428e-02
   1.2451172e-02
   1.2512207e-02
   1.2908936e-02
   1.2603760e-02
   1.2359619e-02
   1.2359619e-02
   1.2725830e-02
   1.3214111e-02
   1.3427734e-02
   1.2939453e-02
   1.2481689e-02
   1.1901855e-02
   1.1535645e-02
   1.1352539e-02
   1.1169434e-02
   1.1688232e-02
   1.2939453e-02
   1.3946533e-02
   1.3183594e-02
   1.2023926e-02
   1.2298584e-02
   1.2969971e-02
   1.2847900e-02
   1.2664795e-02
   1.3061523e-02
   1.3702393e-02
   1.3305664e-02
   1.2329102e-02
   1.2268066e-02
   1.2054443e-02
   1.2634277e-02
   1.2756348e-02
   1.2115479e-02
   1.2634277e-02
   1.3244629e-02
   1.3061523e-02
   1.2237549e-02
   1.0986328e-02
   1.0314941e-02
   9.6740723e-03
   9.8876953e-03
   9.2163086e-03
   7.8735352e-03
   8.1481934e-03
   7.7514648e-03
   6.6223145e-03
   6.8969727e-03
   7.2326660e-03
   7.1716309e-03
   8.2702637e-03
   9.1247559e-03
   1.0192871e-02
   1.1627197e-02
   1.2481689e-02
   1.2725830e-02
   1.2725830e-02
   1.2878418e-02
   1.3214111e-02
   1.3854980e-02
   1.3549805e-02
   1.3061523e-02
   1.2817383e-02
   1.2390137e-02
   1.1505127e-02
   9.9182129e-03
   8.3923340e-03
   8.5449219e-03
   7.0800781e-03
   5.4016113e-03
   4.7912598e-03
   4.6386719e-03
   3.9978027e-03
   3.5400391e-03
   4.7607422e-03
   6.1645508e-03
   6.8969727e-03
   7.2937012e-03
   8.2397461e-03
   8.9416504e-03
   9.2163086e-03
   9.6130371e-03
   1.0253906e-02
   1.0711670e-02
   1.1260986e-02
   1.1932373e-02
   1.2115479e-02
   1.2023926e-02
   1.2176514e-02
   1.2786865e-02
   1.2329102e-02
   1.2817383e-02
   1.4038086e-02
   1.3824463e-02
   1.3519287e-02
   1.3854980e-02
   1.2664795e-02
   1.1260986e-02
   1.0986328e-02
   1.0894775e-02
   1.0803223e-02
   1.0650635e-02
   1.0467529e-02
   9.8266602e-03
   9.0026855e-03
   7.4768066e-03
   5.7373047e-03
   4.6691895e-03
   3.7231445e-03
   3.7536621e-03
   3.4179688e-03
   2.9602051e-03
   2.5634766e-03
   2.4108887e-03
   2.1972656e-03
   2.1972656e-03
   1.9226074e-03
   1.8920898e-03
   3.7231445e-03
   5.4016113e-03
   6.0729980e-03
   6.5307617e-03
   5.2185059e-03
   5.4321289e-03
   6.0424805e-03
   5.4321289e-03
   6.5002441e-03
   6.1340332e-03
   5.5847168e-03
   5.5847168e-03
   4.6997070e-03
   2.7160645e-03
   1.1901855e-03
  -1.5258789e-04
  -1.6784668e-03
  -3.3264160e-03
  -5.7678223e-03
  -6.5917969e-03
  -7.2326660e-03
  -8.7280273e-03
  -9.9792480e-03
  -1.0650635e-02
  -1.0559082e-02
  -1.1444092e-02
  -1.2664795e-02
  -1.2237549e-02
  -1.2176514e-02
  -1.1352539e-02
  -1.1688232e-02
  -1.2054443e-02
  -1.0406494e-02
  -9.4604492e-03
  -8.7890625e-03
  -8.6669922e-03
  -8.0871582e-03
  -8.1787109e-03
  -8.6059570e-03
  -9.0637207e-03
  -8.9721680e-03
  -9.4604492e-03
  -1.0131836e-02
  -1.1016846e-02
  -1.2268066e-02
  -1.3061523e-02
  -1.3946533e-02
  -1.5075684e-02
  -1.6326904e-02
  -1.7150879e-02
  -1.8066406e-02
  -1.8524170e-02
  -1.8463135e-02
  -1.9500732e-02
  -2.0660400e-02
  -2.1759033e-02
  -2.2094727e-02
  -2.2766113e-02
  -2.3742676e-02
  -2.4688721e-02
  -2.4871826e-02
  -2.4230957e-02
  -2.4383545e-02
  -2.4444580e-02
  -2.4505615e-02
  -2.4932861e-02
  -2.4169922e-02
  -2.3895264e-02
  -2.4078369e-02
  -2.4261475e-02
  -2.4139404e-02
  -2.3315430e-02
  -2.2064209e-02
  -2.0812988e-02
  -2.0965576e-02
  -2.0935059e-02
  -2.0751953e-02
  -2.0568848e-02
  -2.0599365e-02
  -2.1697998e-02
  -2.1972656e-02
  -2.1850586e-02
  -2.1209717e-02
  -2.1972656e-02
  -2.2430420e-02
  -2.2949219e-02
  -2.3498535e-02
  -2.4291992e-02
  -2.5695801e-02
  -2.6763916e-02
  -2.6641846e-02
  -2.6489258e-02
  -2.6641846e-02
  -2.6947021e-02
  -2.7282715e-02
  -2.8228760e-02
  -2.8930664e-02
  -2.9083252e-02
  -2.9785156e-02
  -2.9357910e-02
  -2.9022217e-02
  -2.9235840e-02
  -2.8686523e-02
  -2.8320313e-02
  -2.7984619e-02
  -2.7557373e-02
  -2.7770996e-02
  -2.7099609e-02
  -2.6306152e-02
  -2.6123047e-02
  -2.5085449e-02
  -2.2888184e-02
  -2.2399902e-02
  -2.1942139e-02
  -2.1057129e-02
  -1.9866943e-02
  -1.8951416e-02
  -1.8463135e-02
  -1.8005371e-02
  -1.7639160e-02
  -1.8157959e-02
  -1.8798828e-02
  -1.8524170e-02
  -1.8463135e-02
  -1.7974854e-02
  -1.8646240e-02
  -2.0141602e-02
  -2.1484375e-02
  -2.3406982e-02
  -2.5329590e-02
  -2.7038574e-02
  -2.8350830e-02
  -2.9052734e-02
  -3.0548096e-02
  -3.0975342e-02
  -3.1555176e-02
  -3.2287598e-02
  -3.2379150e-02
  -3.3355713e-02
  -3.3630371e-02
  -3.3111572e-02
  -3.1799316e-02
  -3.0456543e-02
  -2.9449463e-02
  -2.8320313e-02
  -2.7435303e-02
  -2.6428223e-02
  -2.5573730e-02
  -2.5024414e-02
  -2.4047852e-02
  -2.3406982e-02
  -2.2766113e-02
  -2.2491455e-02
  -2.2186279e-02
  -2.1697998e-02
  -2.1270752e-02
  -2.0660400e-02
  -2.0172119e-02
  -1.9683838e-02
  -1.9897461e-02
  -2.0446777e-02
  -1.9805908e-02
  -1.9714355e-02
  -2.0019531e-02
  -1.9897461e-02
  -2.0660400e-02
  -2.1148682e-02
  -2.1484375e-02
  -2.1606445e-02
  -2.1026611e-02
  -2.1118164e-02
  -2.1820068e-02
  -2.1514893e-02
  -2.1087646e-02
  -2.1545410e-02
  -2.3132324e-02
  -2.3773193e-02
  -2.3742676e-02
  -2.4353027e-02
  -2.4536133e-02
  -2.5146484e-02
  -2.5543213e-02
  -2.5726318e-02
  -2.4749756e-02
  -2.3834229e-02
  -2.3620605e-02
  -2.2827148e-02
  -2.2369385e-02
  -2.2674561e-02
  -2.2552490e-02
  -2.1667480e-02
  -2.0996094e-02
  -2.1453857e-02
  -2.1209717e-02
  -2.1392822e-02
  -2.1423340e-02
  -2.0782471e-02
  -2.0141602e-02
  -1.8951416e-02
  -1.8920898e-02
  -1.8402100e-02
  -1.7272949e-02
  -1.6906738e-02
  -1.7089844e-02
  -1.6967773e-02
  -1.6571045e-02
  -1.6937256e-02
  -1.8402100e-02
  -1.9470215e-02
  -1.9622803e-02
  -1.8615723e-02
  -1.8066406e-02
  -1.8463135e-02
  -1.7852783e-02
  -1.8188477e-02
  -1.9134521e-02
  -1.9897461e-02
  -2.0843506e-02
  -2.0874023e-02
  -2.0141602e-02
  -1.9683838e-02
  -1.8432617e-02
  -1.7486572e-02
  -1.7700195e-02
  -1.6296387e-02
  -1.6052246e-02
  -1.5594482e-02
  -1.4526367e-02
  -1.3427734e-02
  -1.2756348e-02
  -1.2603760e-02
  -1.2359619e-02
  -1.2359619e-02
  -1.1199951e-02
  -1.1291504e-02
  -1.2512207e-02
  -1.2664795e-02
  -1.2939453e-02
  -1.3305664e-02
  -1.3610840e-02
  -1.4617920e-02
  -1.5228271e-02
  -1.6265869e-02
  -1.7333984e-02
  -1.7120361e-02
  -1.7608643e-02
  -1.8493652e-02
  -1.8920898e-02
  -1.9195557e-02
  -1.9134521e-02
  -1.9348145e-02
  -1.9592285e-02
  -2.0019531e-02
  -2.0996094e-02
  -2.1820068e-02
  -2.2247314e-02
  -2.2277832e-02
  -2.1759033e-02
  -2.2155762e-02
  -2.1789551e-02
  -2.1697998e-02
  -2.2430420e-02
  -2.2460938e-02
  -2.2979736e-02
  -2.2705078e-02
  -2.1728516e-02
  -2.1331787e-02
  -2.1209717e-02
  -2.1148682e-02
  -2.1392822e-02
  -2.1820068e-02
  -2.1087646e-02
  -2.0751953e-02
  -2.1118164e-02
  -2.0111084e-02
  -1.9592285e-02
  -1.9897461e-02
  -1.9805908e-02
  -2.0050049e-02
  -1.9866943e-02
  -2.0111084e-02
  -2.0385742e-02
  -1.9744873e-02
  -1.9714355e-02
  -1.9653320e-02
  -2.0294189e-02
  -2.1179199e-02
  -2.1179199e-02
  -2.1057129e-02
  -2.1179199e-02
  -2.0904541e-02
  -2.0935059e-02
  -2.0843506e-02
  -2.0202637e-02
  -2.0507813e-02
  -2.1484375e-02
  -2.1728516e-02
  -2.2064209e-02
  -2.2308350e-02
  -2.0812988e-02
  -1.9958496e-02
  -2.0080566e-02
  -2.0751953e-02
  -2.1179199e-02
  -2.0385742e-02
  -1.9866943e-02
  -1.9866943e-02
  -1.9165039e-02
  -1.9104004e-02
  -1.8249512e-02
  -1.6967773e-02
  -1.6967773e-02
  -1.6662598e-02
  -1.6021729e-02
  -1.6143799e-02
  -1.6387939e-02
  -1.6082764e-02
  -1.5014648e-02
  -1.5045166e-02
  -1.4495850e-02
  -1.3885498e-02
  -1.4495850e-02
  -1.3977051e-02
  -1.3031006e-02
  -1.3549805e-02
  -1.2969971e-02
  -1.2359619e-02
  -1.2908936e-02
  -1.2786865e-02
  -1.2817383e-02
  -1.3854980e-02
  -1.4801025e-02
  -1.5197754e-02
  -1.5686035e-02
  -1.5563965e-02
  -1.4953613e-02
  -1.5350342e-02
  -1.5808105e-02
  -1.6601563e-02
  -1.6876221e-02
  -1.6265869e-02
  -1.6571045e-02
  -1.5899658e-02
  -1.6113281e-02
  -1.7150879e-02
  -1.6784668e-02
  -1.6082764e-02
  -1.5960693e-02
  -1.5747070e-02
  -1.5747070e-02
  -1.6815186e-02
  -1.6906738e-02
  -1.5777588e-02
  -1.5075684e-02
  -1.4862061e-02
  -1.4556885e-02
  -1.4739990e-02
  -1.5106201e-02
  -1.4923096e-02
  -1.5228271e-02
  -1.5258789e-02
  -1.4312744e-02
  -1.4160156e-02
  -1.4312744e-02
  -1.4770508e-02
  -1.5533447e-02
  -1.6204834e-02
  -1.7211914e-02
  -1.7333984e-02
  -1.7395020e-02
  -1.7669678e-02
  -1.8188477e-02
  -1.9378662e-02
  -2.0812988e-02
  -2.1331787e-02
  -2.1331787e-02
  -2.0904541e-02
  -2.1179199e-02
  -2.0996094e-02
  -1.9836426e-02
  -1.9836426e-02
  -1.9622803e-02
  -1.9195557e-02
  -1.9165039e-02
  -1.8249512e-02
  -1.7150879e-02
  -1.7059326e-02
  -1.6876221e-02
  -1.6479492e-02
  -1.6113281e-02
  -1.6387939e-02
  -1.6723633e-02
  -1.6540527e-02
  -1.6082764e-02
  -1.6387939e-02
  -1.6479492e-02
  -1.5625000e-02
  -1.6418457e-02
  -1.7059326e-02
  -1.7517090e-02
  -1.8066406e-02
  -1.7791748e-02
  -1.8218994e-02
  -1.7913818e-02
  -1.7150879e-02
  -1.7059326e-02
  -1.7120361e-02
  -1.7791748e-02
  -1.8615723e-02
  -1.8157959e-02
  -1.7974854e-02
  -1.8768311e-02
  -1.9348145e-02
  -2.0629883e-02
  -2.0477295e-02
  -2.0599365e-02
  -2.1392822e-02
  -2.1575928e-02
  -2.1270752e-02
  -2.1087646e-02
  -2.0843506e-02
  -2.0202637e-02
  -1.9775391e-02
  -1.9866943e-02
  -1.9042969e-02
  -1.7059326e-02
  -1.6937256e-02
  -1.5777588e-02
  -1.5289307e-02
  -1.4862061e-02
  -1.3397217e-02
  -1.3092041e-02
  -1.2695313e-02
  -1.1718750e-02
  -1.1383057e-02
  -1.2084961e-02
  -1.2664795e-02
  -1.2481689e-02
  -1.1993408e-02
  -1.2268066e-02
  -1.3183594e-02
  -1.3275146e-02
  -1.2542725e-02
  -1.1657715e-02
  -1.0437012e-02
  -9.8876953e-03
  -1.0223389e-02
  -8.6669922e-03
  -7.7209473e-03
  -7.7514648e-03
  -7.2021484e-03
  -5.7983398e-03
  -5.7678223e-03
  -4.9133301e-03
  -4.6386719e-03
  -4.7912598e-03
  -3.0517578e-03
  -3.2348633e-03
  -2.9907227e-03
  -1.4648438e-03
  -4.8828125e-04
  -6.7138672e-04
  -6.1035156e-04
   9.1552734e-05
   9.1552734e-04
   1.2207031e-03
   2.0751953e-03
   2.3803711e-03
   2.5939941e-03
   3.5705566e-03
   3.7536621e-03
   3.2958984e-03
   3.3569336e-03
   3.3569336e-03
   2.7465820e-03
   2.6245117e-03
   2.1667480e-03
   2.5024414e-03
   2.3193359e-03
   2.6245117e-03
   2.6550293e-03
   2.3803711e-03
   3.1433105e-03
   3.1738281e-03
   3.0822754e-03
   2.1667480e-03
   1.8615723e-03
   1.6784668e-03
   2.8381348e-03
   3.9672852e-03
   3.5095215e-03
   3.0212402e-03
   2.8686523e-03
   3.2043457e-03
   4.9438477e-03
   5.4321289e-03
   5.6152344e-03
   5.9204102e-03
   5.2795410e-03
   5.3100586e-03
   5.9509277e-03
   6.5612793e-03
   6.8664551e-03
   6.8969727e-03
   7.5988770e-03
   8.3312988e-03
   8.5754395e-03
   8.3618164e-03
   8.1481934e-03
   8.5144043e-03
   8.7585449e-03
   9.0942383e-03
   8.5144043e-03
   8.8500977e-03
   9.9487305e-03
   1.0437012e-02
   1.0559082e-02
   1.0253906e-02
   9.9182129e-03
   9.6740723e-03
   9.9792480e-03
   9.6740723e-03
   9.0637207e-03
   8.2702637e-03
   8.1176758e-03
   7.9956055e-03
   7.5988770e-03
   8.4228516e-03
   8.3312988e-03
   7.6293945e-03
   7.0800781e-03
   7.9345703e-03
   9.7351074e-03
   8.9416504e-03
   9.2773438e-03
   1.1138916e-02
   1.1749268e-02
   1.1352539e-02
   1.0314941e-02
   1.0955811e-02
   1.2084961e-02
   1.2756348e-02
   1.2939453e-02
   1.3366699e-02
   1.3824463e-02
   1.4038086e-02
   1.3336182e-02
   1.3031006e-02
   1.4221191e-02
   1.5045166e-02
   1.5197754e-02
   1.4343262e-02
   1.3427734e-02
   1.3092041e-02
   1.2176514e-02
   1.1169434e-02
   1.0131836e-02
   9.3688965e-03
   8.7890625e-03
   8.1176758e-03
   7.3547363e-03
   6.9274902e-03
   6.8969727e-03
   6.2561035e-03
   6.1340332e-03
   6.5612793e-03
   6.5307617e-03
   6.7138672e-03
   6.6833496e-03
   6.7749023e-03
   7.0495605e-03
   6.2866211e-03
   6.5307617e-03
   6.9885254e-03
   6.8664551e-03
   6.8054199e-03
   5.8898926e-03
   4.5776367e-03
   4.4555664e-03
   4.9438477e-03
   4.5776367e-03
   4.3945313e-03
   5.0354004e-03
   4.9743652e-03
   4.7607422e-03
   5.1574707e-03
   4.5776367e-03
   3.4790039e-03
   3.9672852e-03
   4.2114258e-03
   3.6621094e-03
   3.9672852e-03
   3.1433105e-03
   2.5024414e-03
   2.1667480e-03
   9.4604492e-04
   1.0070801e-03
   1.7089844e-03
   7.6293945e-04
   7.9345703e-04
   1.1291504e-03
   2.4414063e-04
  -3.0517578e-05
   3.9672852e-04
   5.4931641e-04
   9.7656250e-04
   2.9296875e-03
   3.9367676e-03
   3.8452148e-03
   4.1503906e-03
   5.2490234e-03
   5.5236816e-03
   4.9743652e-03
   5.3100586e-03
   6.6223145e-03
   7.3547363e-03
   8.8195801e-03
   9.4299316e-03
   8.9111328e-03
   9.3078613e-03
   9.6435547e-03
   9.9487305e-03
   1.1322021e-02
   1.2084961e-02
   1.2023926e-02
   1.1138916e-02
   1.0528564e-02
   1.0742188e-02
   1.1077881e-02
   1.1627197e-02
   1.0925293e-02
   1.0559082e-02
   9.7351074e-03
   9.4909668e-03
   9.9792480e-03
   1.0345459e-02
   1.1047363e-02
   1.1993408e-02
   1.2054443e-02
   1.2329102e-02
   1.3397217e-02
   1.3702393e-02
   1.4404297e-02
   1.5319824e-02
   1.7333984e-02
   1.9561768e-02
   2.0446777e-02
   2.0935059e-02
   2.1331787e-02
   2.1240234e-02
   2.0324707e-02
   2.1423340e-02
   2.2460938e-02
   2.2796631e-02
   2.3468018e-02
   2.3284912e-02
   2.2888184e-02
   2.2979736e-02
   2.2491455e-02
   2.1301270e-02
   2.1820068e-02
   2.2430420e-02
   2.3040771e-02
   2.3010254e-02
   2.0263672e-02
   2.0050049e-02
   2.0080566e-02
   1.8402100e-02
   1.7883301e-02
   1.8280029e-02
   1.9073486e-02
   1.9287109e-02
   1.8371582e-02
   1.7028809e-02
   1.6082764e-02
   1.4953613e-02
   1.5716553e-02
   1.7364502e-02
   1.7761230e-02
   1.7547607e-02
   1.6265869e-02
   1.5716553e-02
   1.3977051e-02
   1.3427734e-02
   1.3793945e-02
   1.3519287e-02
   1.3519287e-02
   1.2145996e-02
   1.1108398e-02
   1.0742188e-02
   1.0589600e-02
   1.0009766e-02
   9.2163086e-03
   9.3994141e-03
   9.7961426e-03
   9.6740723e-03
   1.0162354e-02
   1.0253906e-02
   9.4909668e-03
   9.2773438e-03
   9.1552734e-03
   9.0942383e-03
   9.5825195e-03
   1.0253906e-02
   9.6435547e-03
   9.0026855e-03
   8.9416504e-03
   9.4604492e-03
   1.0040283e-02
   1.0314941e-02
   1.1596680e-02
   1.1474609e-02
   1.0803223e-02
   1.1047363e-02
   1.0559082e-02
   9.4909668e-03
   9.5825195e-03
   1.0131836e-02
   1.0803223e-02
   1.0498047e-02
   1.0589600e-02
   1.0742188e-02
   1.0070801e-02
   9.9487305e-03
   9.8571777e-03
   9.8876953e-03
   9.6130371e-03
   8.7280273e-03
   8.5754395e-03
   8.2397461e-03
   8.0261230e-03
   7.9345703e-03
   7.6904297e-03
   7.5378418e-03
   8.6364746e-03
   9.2468262e-03
   8.3923340e-03
   9.2468262e-03
   1.0498047e-02
   1.0772705e-02
   1.0528564e-02
   1.0040283e-02
   1.0711670e-02
   1.0345459e-02
   1.0925293e-02
   1.1779785e-02
   1.0803223e-02
   1.0711670e-02
   9.6435547e-03
   8.9111328e-03
   8.6059570e-03
   7.3547363e-03
   7.3547363e-03
   7.8430176e-03
   9.0332031e-03
   8.5449219e-03
   7.6293945e-03
   7.1411133e-03
   5.2490234e-03
   4.5166016e-03
   5.1879883e-03
   5.5236816e-03
   6.2255859e-03
   5.4931641e-03
   3.9062500e-03
   3.2348633e-03
   2.6855469e-03
   2.5634766e-03
   1.6174316e-03
   9.4604492e-04
   1.0070801e-03
   8.8500977e-04
   6.1035156e-04
   7.3242188e-04
   3.0517578e-04
  -3.0517578e-04
  -9.1552734e-05
   9.1552734e-05
   2.1362305e-04
   6.1035156e-04
   6.7138672e-04
   3.3569336e-04
   3.0517578e-05
   1.3732910e-03
   2.3193359e-03
   2.3803711e-03
   2.7465820e-03
   3.2653809e-03
   4.0283203e-03
   5.0354004e-03
   5.6152344e-03
   5.9814453e-03
   5.9814453e-03
   5.7067871e-03
   5.4321289e-03
   6.0119629e-03
   5.9204102e-03
   4.7912598e-03
   5.0048828e-03
   5.0659180e-03
   4.9133301e-03
   4.6081543e-03
   3.4179688e-03
   3.0822754e-03
   1.4038086e-03
  -3.3569336e-04
  -1.8005371e-03
  -3.1433105e-03
  -3.6315918e-03
  -4.2114258e-03
  -4.0893555e-03
  -4.5166016e-03
  -5.1574707e-03
  -6.1340332e-03
  -6.7138672e-03
  -7.2937012e-03
  -8.4228516e-03
  -7.9040527e-03
  -7.5683594e-03
  -7.2326660e-03
  -7.0800781e-03
  -6.7443848e-03
  -6.2561035e-03
  -5.6762695e-03
  -5.2490234e-03
  -4.5776367e-03
  -3.6621094e-03
  -2.0751953e-03
  -1.3122559e-03
  -9.4604492e-04
   0.0000000e+00
   6.1035156e-04
   1.4038086e-03
   2.1667480e-03
   3.1127930e-03
   4.5166016e-03
   4.3334961e-03
   3.8757324e-03
   4.2724609e-03
   3.6621094e-03
   4.1809082e-03
   5.0659180e-03
   4.3029785e-03
   3.9978027e-03
   3.4484863e-03
   2.8686523e-03
   2.6245117e-03
   1.4648438e-03
   1.4038086e-03
   1.7395020e-03
   1.6784668e-03
   1.5563965e-03
   1.2817383e-03
   1.1901855e-03
   1.1291504e-03
   6.7138672e-04
   9.1552734e-05
   5.4931641e-04
   7.0190430e-04
   8.5449219e-04
   3.0517578e-05
  -7.3242188e-04
  -1.3732910e-03
  -1.5869141e-03
  -1.5869141e-03
  -1.2512207e-03
  -5.7983398e-04
   5.1879883e-04
   1.1596680e-03
   1.7700195e-03
   1.9226074e-03
   1.7700195e-03
   3.0517578e-03
   2.6855469e-03
   2.3193359e-03
   2.8991699e-03
   3.2348633e-03
   3.6926270e-03
   4.3945313e-03
   4.0893555e-03
   3.2348633e-03
   3.0517578e-03
   3.0212402e-03
   3.0517578e-03
   3.0212402e-03
   2.2888184e-03
   2.0141602e-03
   2.9296875e-03
   2.5329590e-03
   1.8920898e-03
   2.1057129e-03
   2.0751953e-03
   2.0141602e-03
   2.9907227e-03
   2.9602051e-03
   3.0822754e-03
   4.6081543e-03
   4.9133301e-03
   5.9814453e-03
   7.2021484e-03
   8.0566406e-03
   8.7585449e-03
   8.3923340e-03
   8.6975098e-03
   9.4299316e-03
   9.8876953e-03
   8.0871582e-03
   7.2937012e-03
   7.8735352e-03
   7.4462891e-03
   7.5683594e-03
   7.2937012e-03
   6.7443848e-03
   5.9204102e-03
   6.1340332e-03
   6.0119629e-03
   5.7373047e-03
   6.1340332e-03
   5.8898926e-03
   6.1645508e-03
   6.1035156e-03
   5.7373047e-03
   5.0659180e-03
   4.5776367e-03
   3.9978027e-03
   3.9672852e-03
   4.3334961e-03
   3.9062500e-03
   3.8757324e-03
   4.0893555e-03
   4.1809082e-03
   4.2114258e-03
   3.5705566e-03
   3.7231445e-03
   4.2114258e-03
   3.7841797e-03
   4.2419434e-03
   5.5847168e-03
   5.8288574e-03
   5.9814453e-03
   5.4626465e-03
   6.4697266e-03
   7.3852539e-03
   6.8969727e-03
   6.4086914e-03
   6.1950684e-03
   6.2255859e-03
   6.5002441e-03
   6.2866211e-03
   5.8288574e-03
   5.2490234e-03
   5.0048828e-03
   4.5166016e-03
   4.0283203e-03
   3.7231445e-03
   3.3569336e-03
   2.8381348e-03
   1.9836426e-03
   2.7160645e-03
   1.1596680e-03
  -4.5776367e-04
  -6.4086914e-04
  -9.4604492e-04
  -8.8500977e-04
  -1.0070801e-03
  -5.4931641e-04
  -3.0517578e-04
  -6.1035156e-05
   1.0681152e-03
   1.2817383e-03
   1.3122559e-03
   1.1596680e-03
   1.6784668e-03
   2.2277832e-03
   2.1362305e-03
   2.7160645e-03
   3.5705566e-03
   4.1198730e-03
   4.3029785e-03
   4.0283203e-03
   3.7536621e-03
   3.7231445e-03
   3.8452148e-03
   2.8991699e-03
   2.4108887e-03
   1.8920898e-03
   1.9226074e-03
   2.5939941e-03
   2.1362305e-03
   1.3732910e-03
   1.9226074e-03
   1.8310547e-03
   2.5024414e-03
   3.8757324e-03
   5.1574707e-03
   6.0729980e-03
   6.6833496e-03
   8.3312988e-03
   8.4228516e-03
   8.5144043e-03
   9.7045898e-03
   1.1749268e-02
   1.2908936e-02
   1.3397217e-02
   1.3580322e-02
   1.3458252e-02
   1.4160156e-02
   1.3977051e-02
   1.3549805e-02
   1.3427734e-02
   1.2969971e-02
   1.2512207e-02
   1.2390137e-02
   1.2390137e-02
   1.1657715e-02
   9.9182129e-03
   8.5754395e-03
   7.8735352e-03
   6.2866211e-03
   4.3945313e-03
   3.9672852e-03
   4.0283203e-03
   3.1433105e-03
   1.7395020e-03
   1.3427734e-03
   1.1291504e-03
   8.8500977e-04
   1.1291504e-03
   6.1035156e-05
  -2.7465820e-04
   6.7138672e-04
   1.1291504e-03
   1.8310547e-03
   2.4108887e-03
   1.8310547e-03
   8.8500977e-04
   1.1291504e-03
   1.4953613e-03
   1.2512207e-03
   1.7089844e-03
   1.5563965e-03
   1.2207031e-03
   1.7089844e-03
   2.1362305e-03
   1.9226074e-03
   1.2207031e-03
   1.1291504e-03
   2.0141602e-03
   1.4343262e-03
   9.1552734e-04
   1.2207031e-03
   7.0190430e-04
   1.2207031e-04
   4.8828125e-04
   1.4343262e-03
   1.4038086e-03
   1.5563965e-03
   1.8615723e-03
   1.6479492e-03
   1.6479492e-03
   2.3498535e-03
   1.1901855e-03
   3.0517578e-04
   1.3732910e-03
   1.3732910e-03
   1.6784668e-03
   1.4648438e-03
   1.3427734e-03
   1.5258789e-03
   7.3242188e-04
   1.8005371e-03
   2.5329590e-03
   1.6174316e-03
   1.5869141e-03
   1.1596680e-03
   2.4414063e-04
   6.1035156e-05
   2.7465820e-04
   2.1362305e-04
  -4.8828125e-04
  -4.5776367e-04
   3.3569336e-04
   3.9672852e-04
   6.1035156e-05
   4.8828125e-04
  -9.1552734e-05
  -3.9672852e-04
   2.7465820e-04
   9.1552734e-04
   1.3732910e-03
   1.8005371e-03
   2.1362305e-03
   1.8920898e-03
   2.2888184e-03
   1.5563965e-03
   3.0517578e-04
  -9.1552734e-05
  -5.7983398e-04
  -1.0375977e-03
  -1.7700195e-03
  -2.8381348e-03
  -2.3193359e-03
  -2.3193359e-03
  -3.4790039e-03
  -3.7231445e-03
  -4.0283203e-03
  -4.1503906e-03
  -4.3334961e-03
  -4.5471191e-03
  -3.2653809e-03
  -2.1667480e-03
  -2.8381348e-03
  -3.1127930e-03
  -2.2583008e-03
  -2.0751953e-03
  -1.7700195e-03
  -1.1596680e-03
  -1.4343262e-03
  -1.0375977e-03
  -1.5258789e-04
   7.3242188e-04
   1.4038086e-03
   1.5869141e-03
   2.2277832e-03
   2.3803711e-03
   3.1433105e-03
   3.5400391e-03
   2.3803711e-03
   2.5024414e-03
   2.4719238e-03
   2.8076172e-03
   2.8381348e-03
   2.4108887e-03
   2.6550293e-03
   1.8005371e-03
   6.7138672e-04
   5.4931641e-04
   6.1035156e-04
   8.8500977e-04
   1.2817383e-03
   5.4931641e-04
   1.8310547e-04
   4.5776367e-04
   1.8310547e-04
  -9.1552734e-05
  -5.1879883e-04
  -7.9345703e-04
  -3.9672852e-04
  -9.1552734e-04
  -8.5449219e-04
  -1.4343262e-03
  -2.3803711e-03
  -2.5634766e-03
  -3.2958984e-03
  -2.9907227e-03
  -2.3193359e-03
  -2.1057129e-03
  -1.4953613e-03
  -2.1057129e-03
  -1.8005371e-03
  -8.8500977e-04
  -9.1552734e-05
   5.4931641e-04
   7.6293945e-04
   1.3732910e-03
   2.2888184e-03
   3.4484863e-03
   4.6081543e-03
   4.8217773e-03
   4.0283203e-03
   4.9743652e-03
   5.5847168e-03
   6.1340332e-03
   7.0495605e-03
   6.8664551e-03
   6.3781738e-03
   6.3171387e-03
   7.5073242e-03
   7.3852539e-03
   6.7749023e-03
   7.7209473e-03
   6.7443848e-03
   5.4931641e-03
   5.5541992e-03
   6.4697266e-03
   7.6599121e-03
   6.8969727e-03
   5.8288574e-03
   6.7443848e-03
   6.5917969e-03
   5.7678223e-03
   4.9438477e-03
   5.1269531e-03
   5.4016113e-03
   5.2185059e-03
   4.6997070e-03
   4.6081543e-03
   5.0354004e-03
   4.6691895e-03
   4.1198730e-03
   3.7841797e-03
   3.2043457e-03
   3.3264160e-03
   3.4790039e-03
   3.5095215e-03
   3.5400391e-03
   3.3874512e-03
   2.7770996e-03
   3.6315918e-03
   4.1809082e-03
   4.1503906e-03
   5.0659180e-03
   5.0964355e-03
   4.5471191e-03
   4.3029785e-03
   4.7302246e-03
   4.5166016e-03
   4.1198730e-03
   3.3264160e-03
   2.8991699e-03
   2.5329590e-03
   2.8991699e-03
   3.3569336e-03
   3.8757324e-03
   4.9743652e-03
   5.3405762e-03
   5.1879883e-03
   5.3710938e-03
   5.7983398e-03
   6.1035156e-03
   7.1411133e-03
   6.9885254e-03
   6.8664551e-03
   8.0261230e-03
   8.4838867e-03
   8.6975098e-03
   9.3383789e-03
   9.5214844e-03
   9.2468262e-03
   9.2163086e-03
   9.2773438e-03
   9.5825195e-03
   9.8266602e-03
   9.1247559e-03
   8.3923340e-03
   9.3688965e-03
   9.4909668e-03
   9.7961426e-03
   8.9416504e-03
   9.0026855e-03
   8.3618164e-03
   7.4157715e-03
   7.2937012e-03
   6.2255859e-03
   5.6762695e-03
   5.6152344e-03
   6.2255859e-03
   7.4462891e-03
   7.3242188e-03
   6.8969727e-03
   7.2326660e-03
   7.0190430e-03
   7.1105957e-03
   7.1716309e-03
   7.5378418e-03
   6.8054199e-03
   6.0729980e-03
   6.6833496e-03
   6.0424805e-03
   5.5541992e-03
   5.0659180e-03
   4.6386719e-03
   4.7912598e-03
   4.0893555e-03
   2.5329590e-03
   1.4648438e-03
   1.0375977e-03
   4.8828125e-04
  -6.1035156e-05
  -1.1596680e-03
  -1.3732910e-03
  -1.6479492e-03
  -2.6550293e-03
  -3.1127930e-03
  -3.2653809e-03
  -2.7160645e-03
  -3.0822754e-03
  -3.5095215e-03
  -2.7465820e-03
  -1.2817383e-03
  -7.0190430e-04
  -1.8310547e-04
   6.1035156e-04
   1.0681152e-03
   2.7770996e-03
   4.0283203e-03
   6.0119629e-03
   8.1481934e-03
   9.2773438e-03
   9.2773438e-03
   9.4299316e-03
   1.0131836e-02
   9.8571777e-03
   8.9111328e-03
   8.4838867e-03
   8.3923340e-03
   8.8500977e-03
   8.1176758e-03
   6.7443848e-03
   6.0424805e-03
   4.7607422e-03
   3.9978027e-03
   3.4790039e-03
   2.8686523e-03
   2.5634766e-03
   2.8686523e-03
   2.9907227e-03
   2.7465820e-03
   3.7231445e-03
   4.0893555e-03
   3.6926270e-03
   3.8146973e-03
   3.3569336e-03
   2.5939941e-03
   1.6479492e-03
   1.3732910e-03
   1.2512207e-03
   1.1901855e-03
   9.4604492e-04
  -6.1035156e-04
  -1.4343262e-03
  -2.2888184e-03
  -2.7465820e-03
  -2.1057129e-03
  -1.0681152e-03
  -5.4931641e-04
  -9.7656250e-04
  -3.0517578e-04
  -6.1035156e-05
  -9.4604492e-04
  -1.3122559e-03
  -1.5258789e-03
  -2.0141602e-03
  -3.0517578e-03
  -3.8146973e-03
  -3.6010742e-03
  -3.6315918e-03
  -3.3569336e-03
  -3.6621094e-03
  -3.0212402e-03
  -3.1738281e-03
  -2.6550293e-03
  -1.6479492e-03
  -2.3498535e-03
  -2.6550293e-03
  -3.0212402e-03
  -2.5939941e-03
  -3.0212402e-03
  -3.6621094e-03
  -3.5400391e-03
  -3.8146973e-03
  -4.3029785e-03
  -4.7607422e-03
  -5.5847168e-03
  -5.5236816e-03
  -5.8288574e-03
  -5.5847168e-03
  -5.2795410e-03
  -5.2490234e-03
  -5.2490234e-03
  -5.2185059e-03
  -6.0424805e-03
  -6.5002441e-03
  -6.1340332e-03
  -6.7749023e-03
  -8.3312988e-03
  -8.8195801e-03
  -9.0942383e-03
  -9.9487305e-03
  -1.0284424e-02
  -1.1291504e-02
  -1.1840820e-02
  -1.2847900e-02
  -1.4282227e-02
  -1.4892578e-02
  -1.5563965e-02
  -1.7700195e-02
  -1.9897461e-02
  -2.2094727e-02
  -2.4200439e-02
  -3.0151367e-02
  -2.8686523e-02
  -6.4086914e-04
  -5.7067871e-03
  -3.2470703e-02
  -1.1474609e-02
   1.5075684e-02
   1.5899658e-02
   4.9438477e-03
  -1.2695313e-02
  -2.6367188e-02
  -1.5594482e-02
   3.8757324e-03
   6.1950684e-03
   6.4697266e-03
   1.2512207e-02
   7.9650879e-03
  -2.7770996e-03
  -9.7656250e-03
  -1.5258789e-02
  -2.2369385e-02
  -3.1402588e-02
  -3.4515381e-02
  -2.5695801e-02
  -1.3671875e-02
  -1.2542725e-02
  -2.1362305e-02
  -2.9510498e-02
  -3.1463623e-02
  -2.6580811e-02
  -2.5115967e-02
  -2.9296875e-02
  -3.2897949e-02
  -3.4027100e-02
  -3.1768799e-02
  -2.5573730e-02
  -1.7974854e-02
  -1.5106201e-02
  -1.7669678e-02
  -1.7669678e-02
  -1.4129639e-02
  -1.1474609e-02
  -1.1535645e-02
  -1.3916016e-02
  -1.4160156e-02
  -1.1169434e-02
  -7.1716309e-03
  -4.7607422e-03
  -6.4392090e-03
  -8.5144043e-03
  -8.4533691e-03
  -9.3078613e-03
  -1.0528564e-02
  -1.0101318e-02
  -1.0803223e-02
  -1.3092041e-02
  -1.4190674e-02
  -1.5014648e-02
  -1.4953613e-02
  -1.4251709e-02
  -1.4465332e-02
  -1.4282227e-02
  -1.0528564e-02
  -5.6762695e-03
  -3.2958984e-03
  -2.9296875e-03
  -1.7700195e-03
  -1.8310547e-04
  -1.2207031e-04
   8.2397461e-04
   1.3732910e-03
   1.5869141e-03
   9.7656250e-04
  -3.0517578e-05
  -2.1362305e-04
  -7.0190430e-04
  -5.7983398e-04
  -8.5449219e-04
  -1.1291504e-03
  -3.3569336e-04
   5.1879883e-04
   6.4086914e-04
  -1.2207031e-04
  -5.1879883e-04
  -4.8828125e-04
  -1.0986328e-03
  -1.4953613e-03
  -1.9226074e-03
  -2.2583008e-03
  -2.9602051e-03
  -3.4790039e-03
  -3.2653809e-03
  -2.8686523e-03
  -2.4414063e-03
  -1.8005371e-03
  -7.9345703e-04
   4.5776367e-04
   1.9531250e-03
   4.4250488e-03
   5.9204102e-03
   6.9580078e-03
   9.1247559e-03
   9.9487305e-03
   1.1047363e-02
   1.1596680e-02
   1.2115479e-02
   1.2237549e-02
   1.2847900e-02
   1.3977051e-02
   1.3702393e-02
   1.4556885e-02
   1.4343262e-02
   1.4434814e-02
   1.4739990e-02
   1.3641357e-02
   1.3153076e-02
   1.3305664e-02
   1.1657715e-02
   1.0101318e-02
   8.4228516e-03
   5.3710938e-03
   3.9978027e-03
   3.2043457e-03
   1.9226074e-03
  -7.3242188e-04
  -3.2043457e-03
  -4.6691895e-03
  -5.4016113e-03
  -6.2866211e-03
  -8.3312988e-03
  -1.0223389e-02
  -1.0375977e-02
  -1.0314941e-02
  -1.0498047e-02
  -1.1474609e-02
  -1.2145996e-02
  -1.1749268e-02
  -1.2451172e-02
  -1.2023926e-02
  -1.1077881e-02
  -9.5214844e-03
  -8.7890625e-03
  -9.2468262e-03
  -8.7280273e-03
  -7.9956055e-03
  -8.3923340e-03
  -7.1716309e-03
  -5.0659180e-03
  -3.2958984e-03
  -1.1596680e-03
   1.0681152e-03
   1.9531250e-03
   1.4343262e-03
   1.4038086e-03
   2.3498535e-03
   4.4250488e-03
   4.8522949e-03
   5.0964355e-03
   5.9509277e-03
   6.4086914e-03
   5.8898926e-03
   4.8828125e-03
   4.3640137e-03
   3.7231445e-03
   2.6245117e-03
   1.8615723e-03
   1.3122559e-03
   1.4343262e-03
   8.5449219e-04
  -6.7138672e-04
  -1.0070801e-03
  -1.0986328e-03
  -5.7983398e-04
  -3.9672852e-04
   5.7983398e-04
   1.4953613e-03
   2.2888184e-03
   3.0212402e-03
   4.2724609e-03
   4.9743652e-03
   5.7983398e-03
   6.4697266e-03
   7.7514648e-03
   9.0332031e-03
   8.4533691e-03
   7.3547363e-03
   7.3852539e-03
   7.9345703e-03
   8.7280273e-03
   9.7656250e-03
   1.0223389e-02
   1.0528564e-02
   1.1108398e-02
   1.1901855e-02
   1.1596680e-02
   9.7351074e-03
   9.6435547e-03
   1.1718750e-02
   1.2786865e-02
   1.3458252e-02
   1.3977051e-02
   1.4648438e-02
   1.3488770e-02
   1.1718750e-02
   1.0833740e-02
   1.1077881e-02
   1.1291504e-02
   1.0864258e-02
   1.0314941e-02
   1.0223389e-02
   1.0223389e-02
   1.0101318e-02
   9.3078613e-03
   8.6669922e-03
   9.0332031e-03
   8.6059570e-03
   8.4228516e-03
   9.3078613e-03
   8.2092285e-03
   8.5144043e-03
   8.4228516e-03
   6.8664551e-03
   6.2866211e-03
   5.7983398e-03
   5.0964355e-03
   4.8828125e-03
   4.2114258e-03
   3.5095215e-03
   3.1127930e-03
   2.2888184e-03
   1.7395020e-03
   1.2207031e-03
   0.0000000e+00
  -4.8828125e-04
  -6.7138672e-04
  -7.9345703e-04
  -2.5329590e-03
  -3.5705566e-03
  -4.5166016e-03
  -5.3100586e-03
  -5.8288574e-03
  -6.6223145e-03
  -6.6833496e-03
  -7.5073242e-03
  -7.9956055e-03
  -8.8195801e-03
  -9.4604492e-03
  -8.6364746e-03
  -7.9650879e-03
  -9.3078613e-03
  -9.7961426e-03
  -9.3383789e-03
  -9.2773438e-03
  -9.5825195e-03
  -9.8266602e-03
  -9.5520020e-03
  -9.2163086e-03
  -9.1857910e-03
  -8.6364746e-03
  -7.9345703e-03
  -8.2092285e-03
  -7.9956055e-03
  -9.5214844e-03
  -1.1291504e-02
  -1.1413574e-02
  -1.1291504e-02
  -1.3031006e-02
  -1.3977051e-02
  -1.3854980e-02
  -1.3854980e-02
  -1.2939453e-02
  -1.3214111e-02
  -1.4038086e-02
  -1.4770508e-02
  -1.4892578e-02
  -1.4404297e-02
  -1.4160156e-02
  -1.3671875e-02
  -1.2695313e-02
  -1.1962891e-02
  -1.1383057e-02
  -1.1230469e-02
  -9.3383789e-03
  -6.9580078e-03
  -6.6528320e-03
  -7.1411133e-03
  -6.3171387e-03
  -5.4016113e-03
  -5.1269531e-03
  -4.6386719e-03
  -3.5095215e-03
  -2.2583008e-03
  -2.1972656e-03
  -2.3803711e-03
  -2.6550293e-03
  -2.5939941e-03
  -2.0751953e-03
  -1.9531250e-03
  -1.5258789e-03
  -3.6621094e-04
   3.0517578e-04
   7.3242188e-04
   9.1552734e-04
   5.7983398e-04
   5.1879883e-04
   1.1901855e-03
   1.4343262e-03
   2.1362305e-03
   4.2724609e-03
   5.0659180e-03
   4.7912598e-03
   5.2185059e-03
   5.0659180e-03
   6.6833496e-03
   8.3618164e-03
   9.6435547e-03
   1.0681152e-02
   1.1383057e-02
   1.2664795e-02
   1.3671875e-02
   1.4312744e-02
   1.4984131e-02
   1.4923096e-02
   1.5197754e-02
   1.6784668e-02
   1.7181396e-02
   1.8310547e-02
   1.8127441e-02
   1.6998291e-02
   1.6571045e-02
   1.5228271e-02
   1.4434814e-02
   1.3641357e-02
   1.2817383e-02
   1.1962891e-02
   1.1352539e-02
   1.0559082e-02
   9.9487305e-03
   1.0559082e-02
   1.0131836e-02
   1.0833740e-02
   1.1596680e-02
   1.1627197e-02
   1.1413574e-02
   1.0406494e-02
   1.0437012e-02
   1.1047363e-02
   9.1552734e-03
   8.4228516e-03
   1.1322021e-02
   1.2664795e-02
   1.3244629e-02
   1.3610840e-02
   1.3793945e-02
   1.2542725e-02
   1.2908936e-02
   1.3885498e-02
   1.2878418e-02
   1.4221191e-02
   1.6571045e-02
   1.7303467e-02
   1.7639160e-02
   1.7700195e-02
   1.8127441e-02
   1.9073486e-02
   1.9104004e-02
   1.9073486e-02
   1.9989014e-02
   2.1118164e-02
   2.0385742e-02
   2.0721436e-02
   2.1514893e-02
   2.1972656e-02
   2.2888184e-02
   2.3681641e-02
   2.3864746e-02
   2.4322510e-02
   2.4780273e-02
   2.4932861e-02
   2.5756836e-02
   2.5848389e-02
   2.6336670e-02
   2.6824951e-02
   2.6702881e-02
   2.6977539e-02
   2.6367188e-02
   2.5726318e-02
   2.5817871e-02
   2.5756836e-02
   2.5207520e-02
   2.5421143e-02
   2.5146484e-02
   2.4444580e-02
   2.4230957e-02
   2.3071289e-02
   2.2003174e-02
   2.1484375e-02
   2.0935059e-02
   2.0355225e-02
   2.0996094e-02
   2.0629883e-02
   1.9989014e-02
   1.9561768e-02
   1.9592285e-02
   1.9439697e-02
   1.9561768e-02
   2.0507813e-02
   1.9561768e-02
   1.9744873e-02
   2.0782471e-02
   2.2735596e-02
   2.3406982e-02
   2.2918701e-02
   2.3864746e-02
   2.6062012e-02
   2.6916504e-02
   2.7984619e-02
   2.8900146e-02
   2.8381348e-02
   2.8167725e-02
   2.9418945e-02
   2.9632568e-02
   2.9571533e-02
   2.8778076e-02
   2.6336670e-02
   2.4810791e-02
   2.4322510e-02
   2.3040771e-02
   2.1179199e-02
   1.9775391e-02
   1.7974854e-02
   1.5808105e-02
   1.5167236e-02
   1.3946533e-02
   1.2359619e-02
   1.1505127e-02
   1.0467529e-02
   9.6435547e-03
   8.7280273e-03
   7.8125000e-03
   7.4462891e-03
   7.5683594e-03
   7.7209473e-03
   9.2163086e-03
   9.7351074e-03
   9.0026855e-03
   9.7045898e-03
   1.0467529e-02
   1.0711670e-02
   1.1016846e-02
   1.0772705e-02
   1.0650635e-02
   1.0589600e-02
   1.0223389e-02
   9.3994141e-03
   9.4604492e-03
   9.6130371e-03
   9.3688965e-03
   9.0942383e-03
   9.5520020e-03
   8.9416504e-03
   7.9040527e-03
   6.7443848e-03
   4.6691895e-03
   3.2043457e-03
   2.2888184e-03
   1.2817383e-03
  -2.4414063e-04
  -7.9345703e-04
  -3.9672852e-04
  -6.4086914e-04
  -8.2397461e-04
  -1.4648438e-03
  -2.0751953e-03
  -1.4648438e-03
  -5.4931641e-04
   6.1035156e-05
  -6.4086914e-04
  -4.2724609e-04
  -3.3569336e-04
  -3.9672852e-04
   3.0517578e-04
  -3.0517578e-05
   5.4931641e-04
   4.5776367e-04
   3.6621094e-04
   2.1362305e-04
  -3.0517578e-05
   4.2724609e-04
   3.6621094e-04
  -9.1552734e-05
  -3.9672852e-04
  -4.8828125e-04
   8.5449219e-04
   1.5258789e-03
   1.0681152e-03
   6.7138672e-04
   1.3122559e-03
   2.1057129e-03
   1.2512207e-03
   1.4343262e-03
   1.6479492e-03
   1.3732910e-03
   1.5258789e-04
   6.1035156e-05
   5.1879883e-04
   7.0190430e-04
   1.2817383e-03
   1.1291504e-03
   9.4604492e-04
   2.2583008e-03
   2.8381348e-03
   2.8991699e-03
   3.2043457e-03
   4.2114258e-03
   4.5166016e-03
   4.7607422e-03
   5.3710938e-03
   5.2795410e-03
   6.1645508e-03
   7.4768066e-03
   7.1411133e-03
   7.5988770e-03
   8.3007813e-03
   8.1481934e-03
   7.4462891e-03
   7.0190430e-03
   6.8969727e-03
   6.3171387e-03
   5.3710938e-03
   3.7841797e-03
   2.6550293e-03
   1.6784668e-03
   6.7138672e-04
  -2.4414063e-04
  -2.1667480e-03
  -3.2043457e-03
  -4.1503906e-03
  -4.9133301e-03
  -5.1879883e-03
  -6.2866211e-03
  -7.3852539e-03
  -8.5144043e-03
  -8.8500977e-03
  -9.7961426e-03
  -1.0284424e-02
  -1.1108398e-02
  -1.2115479e-02
  -1.2084961e-02
  -1.2664795e-02
  -1.2451172e-02
  -1.2451172e-02
  -1.1657715e-02
  -1.1993408e-02
  -1.2420654e-02
  -1.2695313e-02
  -1.2664795e-02
  -1.1138916e-02
  -1.1047363e-02
  -1.1383057e-02
  -1.1108398e-02
  -1.1596680e-02
  -1.2359619e-02
  -1.2725830e-02
  -1.2695313e-02
  -1.2786865e-02
  -1.3244629e-02
  -1.3732910e-02
  -1.3732910e-02
  -1.3946533e-02
  -1.3793945e-02
  -1.3397217e-02
  -1.3458252e-02
  -1.3427734e-02
  -1.4099121e-02
  -1.4739990e-02
  -1.4709473e-02
  -1.4587402e-02
  -1.4862061e-02
  -1.4465332e-02
  -1.3702393e-02
  -1.3427734e-02
  -1.3885498e-02
  -1.4282227e-02
  -1.3824463e-02
  -1.3763428e-02
  -1.4831543e-02
  -1.5502930e-02
  -1.6204834e-02
  -1.6510010e-02
  -1.6204834e-02
  -1.6601563e-02
  -1.6876221e-02
  -1.6784668e-02
  -1.7059326e-02
  -1.7028809e-02
  -1.5930176e-02
  -1.5411377e-02
  -1.5289307e-02
  -1.5258789e-02
  -1.5136719e-02
  -1.5258789e-02
  -1.4007568e-02
  -1.2603760e-02
  -1.1932373e-02
  -1.2390137e-02
  -1.2786865e-02
  -1.2817383e-02
  -1.2359619e-02
  -1.2512207e-02
  -1.2420654e-02
  -1.1291504e-02
  -1.0742188e-02
  -1.0009766e-02
  -8.9721680e-03
  -8.1787109e-03
  -8.3923340e-03
  -8.6975098e-03
  -8.5754395e-03
  -7.6904297e-03
  -7.2021484e-03
  -7.6599121e-03
  -7.2937012e-03
  -6.6833496e-03
  -6.9885254e-03
  -7.0495605e-03
  -6.2255859e-03
  -5.6457520e-03
  -5.5236816e-03
  -5.3405762e-03
  -5.2795410e-03
  -5.7373047e-03
  -5.4321289e-03
  -4.4250488e-03
  -3.6010742e-03
  -2.9602051e-03
  -2.2583008e-03
  -2.5634766e-03
  -2.6245117e-03
  -2.3498535e-03
  -1.8920898e-03
  -1.2817383e-03
  -1.5563965e-03
  -1.1596680e-03
  -3.6621094e-04
  -3.6621094e-04
  -4.2724609e-04
   0.0000000e+00
  -2.7465820e-04
  -9.4604492e-04
  -8.8500977e-04
  -3.6621094e-04
  -2.4414063e-04
   5.1879883e-04
   5.7983398e-04
   1.3122559e-03
   1.2512207e-03
   4.8828125e-04
   1.0986328e-03
   8.8500977e-04
   1.0375977e-03
   1.5563965e-03
   9.1552734e-04
   6.1035156e-04
   1.0375977e-03
   4.5776367e-04
   1.0681152e-03
   1.3122559e-03
   3.9672852e-04
   1.1901855e-03
   1.3122559e-03
   1.5869141e-03
   1.4648438e-03
   1.5258789e-03
   1.1901855e-03
   8.2397461e-04
   1.4648438e-03
   1.0986328e-03
   4.5776367e-04
   5.7983398e-04
   6.1035156e-05
  -8.2397461e-04
  -6.4086914e-04
  -7.6293945e-04
  -1.5563965e-03
  -1.4953613e-03
  -2.1667480e-03
  -3.2043457e-03
  -4.0588379e-03
  -4.9133301e-03
  -5.5847168e-03
  -6.4086914e-03
  -7.2937012e-03
  -7.3852539e-03
  -6.7443848e-03
  -7.5378418e-03
  -8.0261230e-03
  -8.4533691e-03
  -8.4533691e-03
  -7.8125000e-03
  -7.7514648e-03
  -9.0942383e-03
  -9.9792480e-03
  -1.0192871e-02
  -1.0742188e-02
  -1.0192871e-02
  -1.0192871e-02
  -1.0681152e-02
  -1.0345459e-02
  -1.0589600e-02
  -1.1535645e-02
  -1.1840820e-02
  -1.1505127e-02
  -1.1657715e-02
  -1.2145996e-02
  -1.2329102e-02
  -1.2786865e-02
  -1.2634277e-02
  -1.2329102e-02
  -1.2359619e-02
  -1.2634277e-02
  -1.2451172e-02
  -1.1291504e-02
  -1.1932373e-02
  -1.1657715e-02
  -8.8806152e-03
  -1.0131836e-02
  -1.1688232e-02
  -9.0332031e-03
  -1.0040283e-02
  -1.0711670e-02
  -1.0131836e-02
  -1.0070801e-02
  -1.0833740e-02
  -1.1169434e-02
  -1.0101318e-02
  -1.0894775e-02
  -1.1993408e-02
  -1.1505127e-02
  -1.1962891e-02
  -1.2481689e-02
  -1.1505127e-02
  -1.0986328e-02
  -1.0559082e-02
  -1.1871338e-02
  -1.2725830e-02
  -1.2207031e-02
  -1.2786865e-02
  -1.2542725e-02
  -1.1413574e-02
  -1.1291504e-02
  -1.0833740e-02
  -9.7656250e-03
  -9.4909668e-03
  -1.0040283e-02
  -1.0589600e-02
  -1.0589600e-02
  -1.0040283e-02
  -9.0942383e-03
  -8.3618164e-03
  -7.4157715e-03
  -7.3547363e-03
  -7.3852539e-03
  -5.7373047e-03
  -5.7678223e-03
  -6.5612793e-03
  -6.6528320e-03
  -6.5002441e-03
  -6.4086914e-03
  -5.9204102e-03
  -5.8593750e-03
  -6.4392090e-03
  -5.9204102e-03
  -6.2255859e-03
  -7.0800781e-03
  -6.4392090e-03
  -6.1340332e-03
  -5.6457520e-03
  -5.4016113e-03
  -6.7443848e-03
  -6.8054199e-03
  -5.8288574e-03
  -5.8288574e-03
  -5.3405762e-03
  -3.7841797e-03
  -3.5400391e-03
  -3.7536621e-03
  -2.6550293e-03
  -1.9836426e-03
  -1.5869141e-03
  -2.1972656e-03
  -1.8920898e-03
  -1.1291504e-03
  -1.3732910e-03
  -1.5563965e-03
  -1.2512207e-03
  -4.5776367e-04
  -1.4343262e-03
  -1.9836426e-03
  -1.8920898e-03
  -2.3803711e-03
  -2.5634766e-03
  -2.8076172e-03
  -3.3569336e-03
  -3.0822754e-03
  -2.4108887e-03
  -1.3122559e-03
  -1.1596680e-03
  -9.4604492e-04
  -9.1552734e-04
  -1.2207031e-03
  -7.9345703e-04
  -1.0375977e-03
  -5.7983398e-04
   8.8500977e-04
   1.1291504e-03
   1.3732910e-03
   1.7089844e-03
   7.3242188e-04
  -2.7465820e-04
  -7.6293945e-04
  -7.9345703e-04
  -1.9531250e-03
  -2.3803711e-03
  -2.1057129e-03
  -3.2043457e-03
  -3.7231445e-03
  -3.6621094e-03
  -4.3029785e-03
  -5.4931641e-03
  -5.0964355e-03
  -3.9367676e-03
  -3.6010742e-03
  -3.0517578e-03
  -3.0517578e-03
  -2.0446777e-03
  -7.0190430e-04
  -1.3122559e-03
  -6.7138672e-04
   1.8310547e-04
   9.7656250e-04
   1.7700195e-03
   2.8381348e-03
   3.5705566e-03
   3.7841797e-03
   4.2114258e-03
   3.7536621e-03
   4.2114258e-03
   4.7912598e-03
   4.3945313e-03
   5.2185059e-03
   5.9204102e-03
   6.1035156e-03
   5.7067871e-03
   4.4860840e-03
   4.2724609e-03
   4.6081543e-03
   4.7912598e-03
   5.7067871e-03
   7.0495605e-03
   6.7443848e-03
   5.7678223e-03
   5.2490234e-03
   5.4016113e-03
   6.5612793e-03
   6.6528320e-03
   6.6833496e-03
   6.4697266e-03
   6.5002441e-03
   6.6223145e-03
   6.0424805e-03
   5.8288574e-03
   5.5236816e-03
   5.2490234e-03
   5.0354004e-03
   5.0048828e-03
   5.3710938e-03
   3.9367676e-03
   3.3264160e-03
   3.5705566e-03
   2.5329590e-03
   2.1667480e-03
   2.1667480e-03
   1.8005371e-03
   1.7395020e-03
   1.4648438e-03
   1.4648438e-03
   9.1552734e-04
   1.6174316e-03
   1.8310547e-03
   1.3427734e-03
   1.7700195e-03
   6.7138672e-04
   1.2512207e-03
   1.8615723e-03
   1.6479492e-03
   1.6784668e-03
   1.8310547e-03
   1.9531250e-03
   1.6784668e-03
   1.5563965e-03
   2.4108887e-03
   2.5024414e-03
   2.5939941e-03
   2.6245117e-03
   2.6550293e-03
   2.4414063e-03
   2.4719238e-03
   1.9836426e-03
   1.0681152e-03
   3.0517578e-04
   3.0517578e-04
   6.1035156e-05
  -1.1596680e-03
  -1.8005371e-03
  -2.4108887e-03
  -2.6855469e-03
  -3.4484863e-03
  -3.8452148e-03
  -3.8757324e-03
  -4.3029785e-03
  -4.6691895e-03
  -3.7231445e-03
  -2.5939941e-03
  -2.5939941e-03
  -3.1738281e-03
  -2.0446777e-03
  -1.9836426e-03
  -2.5634766e-03
  -1.4343262e-03
  -8.5449219e-04
  -7.6293945e-04
   1.1596680e-03
   1.9531250e-03
   6.1035156e-04
  -1.5258789e-04
   2.1362305e-04
   9.1552734e-04
   8.8500977e-04
   9.1552734e-04
   4.8828125e-04
   3.3569336e-04
   3.3569336e-04
  -6.1035156e-05
  -4.5776367e-04
  -1.4343262e-03
  -1.8310547e-03
  -1.7089844e-03
  -2.2888184e-03
  -2.3803711e-03
  -2.5329590e-03
  -3.2653809e-03
  -3.2348633e-03
  -3.5705566e-03
  -3.5095215e-03
  -3.0212402e-03
  -3.0212402e-03
  -3.4484863e-03
  -3.8757324e-03
  -3.6926270e-03
  -3.4790039e-03
  -3.4484863e-03
  -3.0517578e-03
  -1.6174316e-03
  -8.5449219e-04
  -7.6293945e-04
  -4.5776367e-04
  -1.8310547e-04
  -3.0517578e-05
   1.5258789e-04
   4.5776367e-04
   5.7983398e-04
   4.5776367e-04
   3.3569336e-04
   0.0000000e+00
  -5.4931641e-04
  -1.0070801e-03
  -1.4648438e-03
  -1.8310547e-03
  -2.1972656e-03
  -3.3874512e-03
  -4.5166016e-03
  -5.0659180e-03
  -6.1645508e-03
  -6.4697266e-03
  -7.4157715e-03
  -8.0566406e-03
  -6.8664551e-03
  -6.3171387e-03
  -6.4697266e-03
  -5.4931641e-03
  -5.4321289e-03
  -6.0729980e-03
  -6.4392090e-03
  -6.7138672e-03
  -5.9204102e-03
  -4.4250488e-03
  -3.6926270e-03
  -3.0517578e-03
  -2.6855469e-03
  -2.6245117e-03
  -3.1738281e-03
  -4.4860840e-03
  -4.0283203e-03
  -4.3640137e-03
  -5.5847168e-03
  -4.6997070e-03
  -3.9367676e-03
  -3.1433105e-03
  -2.8686523e-03
  -3.5705566e-03
  -3.9978027e-03
  -3.9367676e-03
  -3.4484863e-03
  -3.4179688e-03
  -3.6621094e-03
  -3.3264160e-03
  -3.7536621e-03
  -3.2653809e-03
  -3.2653809e-03
  -5.0354004e-03
  -5.7373047e-03
  -5.9509277e-03
  -5.2490234e-03
  -4.0588379e-03
  -3.9672852e-03
  -4.0283203e-03
  -4.7607422e-03
  -6.5307617e-03
  -6.9885254e-03
  -7.1716309e-03
  -7.9040527e-03
  -7.8125000e-03
  -8.2092285e-03
  -9.3078613e-03
  -8.4533691e-03
  -8.7280273e-03
  -9.0332031e-03
  -9.0637207e-03
  -9.2773438e-03
  -9.6130371e-03
  -8.9416504e-03
  -8.1481934e-03
  -7.7819824e-03
  -7.4768066e-03
  -7.1411133e-03
  -6.3476563e-03
  -5.7067871e-03
  -4.7607422e-03
  -4.3334961e-03
  -2.4719238e-03
  -1.3427734e-03
  -1.0986328e-03
  -5.1879883e-04
  -1.0070801e-03
  -7.6293945e-04
   6.1035156e-05
  -4.5776367e-04
  -3.9672852e-04
  -7.3242188e-04
  -1.4953613e-03
  -2.7465820e-03
  -3.4484863e-03
  -3.9978027e-03
  -4.8217773e-03
  -4.3945313e-03
  -5.4321289e-03
  -7.1411133e-03
  -6.7138672e-03
  -6.4392090e-03
  -7.5683594e-03
  -8.5144043e-03
  -8.2397461e-03
  -9.2163086e-03
  -8.6364746e-03
  -8.6059570e-03
  -9.4604492e-03
  -1.0040283e-02
  -1.0345459e-02
  -1.1047363e-02
  -1.1749268e-02
  -1.1749268e-02
  -1.1169434e-02
  -1.2176514e-02
  -1.3244629e-02
  -1.4038086e-02
  -1.4648438e-02
  -1.4495850e-02
  -1.4251709e-02
  -1.4068604e-02
  -1.3519287e-02
  -1.4068604e-02
  -1.3977051e-02
  -1.4404297e-02
  -1.4678955e-02
  -1.4038086e-02
  -1.3916016e-02
  -1.3305664e-02
  -1.2908936e-02
  -1.3000488e-02
  -1.1993408e-02
  -1.0437012e-02
  -1.0925293e-02
  -1.0894775e-02
  -1.0101318e-02
  -1.0253906e-02
  -1.0498047e-02
  -1.0833740e-02
  -1.1108398e-02
  -1.1596680e-02
  -1.1718750e-02
  -1.1077881e-02
  -1.0894775e-02
  -1.1138916e-02
  -1.0833740e-02
  -1.0864258e-02
  -1.1474609e-02
  -1.2817383e-02
  -1.1627197e-02
  -1.0406494e-02
  -1.0833740e-02
  -1.0131836e-02
  -9.2163086e-03
  -9.0942383e-03
  -7.7514648e-03
  -7.1716309e-03
  -7.0495605e-03
  -5.2185059e-03
  -5.5541992e-03
  -5.5847168e-03
  -5.3100586e-03
  -5.4016113e-03
  -5.2185059e-03
  -5.5541992e-03
  -5.7678223e-03
  -5.8593750e-03
  -6.0729980e-03
  -6.6833496e-03
  -7.1716309e-03
  -7.9040527e-03
  -8.8806152e-03
  -1.0101318e-02
  -1.1047363e-02
  -1.1260986e-02
  -1.1657715e-02
  -1.2939453e-02
  -1.3000488e-02
  -1.2908936e-02
  -1.3244629e-02
  -1.3214111e-02
  -1.3336182e-02
  -1.4190674e-02
  -1.4465332e-02
  -1.3885498e-02
  -1.3854980e-02
  -1.3702393e-02
  -1.2878418e-02
  -1.1840820e-02
  -1.0406494e-02
  -9.9792480e-03
  -9.2163086e-03
  -8.3007813e-03
  -7.7209473e-03
  -7.3242188e-03
  -6.8359375e-03
  -6.5002441e-03
  -6.8359375e-03
  -7.3242188e-03
  -7.2937012e-03
  -7.3547363e-03
  -7.3242188e-03
  -7.7514648e-03
  -7.9040527e-03
  -7.5988770e-03
  -8.0871582e-03
  -8.4533691e-03
  -9.3688965e-03
  -9.6130371e-03
  -9.5214844e-03
  -9.6435547e-03
  -1.0589600e-02
  -1.1901855e-02
  -1.2573242e-02
  -1.3000488e-02
  -1.4007568e-02
  -1.5258789e-02
  -1.5686035e-02
  -1.5838623e-02
  -1.6113281e-02
  -1.7089844e-02
  -1.8127441e-02
  -1.8737793e-02
  -1.8371582e-02
  -1.8218994e-02
  -1.7852783e-02
  -1.6693115e-02
  -1.5899658e-02
  -1.5808105e-02
  -1.4953613e-02
  -1.3336182e-02
  -1.1901855e-02
  -1.2145996e-02
  -1.2420654e-02
  -1.1352539e-02
  -1.0803223e-02
  -1.0589600e-02
  -1.0650635e-02
  -1.0711670e-02
  -1.0681152e-02
  -1.0772705e-02
  -1.0711670e-02
  -1.0559082e-02
  -1.1322021e-02
  -1.2176514e-02
  -1.1810303e-02
  -1.1932373e-02
  -1.1871338e-02
  -1.2237549e-02
  -1.2817383e-02
  -1.2786865e-02
  -1.1993408e-02
  -1.2481689e-02
  -1.2054443e-02
  -1.1657715e-02
  -1.2115479e-02
  -1.1901855e-02
  -1.2207031e-02
  -1.2176514e-02
  -1.1901855e-02
  -1.2268066e-02
  -1.1291504e-02
  -1.1444092e-02
  -1.2451172e-02
  -1.1962891e-02
  -1.3153076e-02
  -1.3702393e-02
  -1.3885498e-02
  -1.4801025e-02
  -1.5289307e-02
  -1.5319824e-02
  -1.6937256e-02
  -1.8096924e-02
  -1.8035889e-02
  -1.8218994e-02
  -1.9042969e-02
  -1.9592285e-02
  -1.9653320e-02
  -1.9378662e-02
  -1.9042969e-02
  -1.9378662e-02
  -1.9104004e-02
  -1.8615723e-02
  -1.8432617e-02
  -1.7333984e-02
  -1.6632080e-02
  -1.6510010e-02
  -1.5808105e-02
  -1.5869141e-02
  -1.6387939e-02
  -1.7272949e-02
  -1.7425537e-02
  -1.7181396e-02
  -1.7120361e-02
  -1.7425537e-02
  -1.8646240e-02
  -1.8890381e-02
  -1.9378662e-02
  -2.0172119e-02
  -2.1453857e-02
  -2.2613525e-02
  -2.2521973e-02
  -2.2796631e-02
  -2.3498535e-02
  -2.3956299e-02
  -2.4291992e-02
  -2.4139404e-02
  -2.4017334e-02
  -2.4414063e-02
  -2.4688721e-02
  -2.4444580e-02
  -2.3498535e-02
  -2.2521973e-02
  -2.2979736e-02
  -2.2705078e-02
  -2.1972656e-02
  -2.1881104e-02
  -2.1820068e-02
  -2.1514893e-02
  -2.0843506e-02
  -2.1026611e-02
  -2.0263672e-02
  -1.9958496e-02
  -1.9409180e-02
  -1.8951416e-02
  -1.9287109e-02
  -1.9317627e-02
  -1.9012451e-02
  -1.8402100e-02
  -1.7883301e-02
  -1.7730713e-02
  -1.7852783e-02
  -1.7364502e-02
  -1.7791748e-02
  -1.8432617e-02
  -1.8188477e-02
  -1.7578125e-02
  -1.6143799e-02
  -1.5747070e-02
  -1.7211914e-02
  -1.7974854e-02
  -1.7852783e-02
  -1.9409180e-02
  -1.9958496e-02
  -1.9714355e-02
  -2.0294189e-02
  -1.9866943e-02
  -1.9622803e-02
  -2.0538330e-02
  -2.1453857e-02
  -2.2216797e-02
  -2.2155762e-02
  -2.2430420e-02
  -2.2003174e-02
  -2.0812988e-02
  -2.0996094e-02
  -2.0019531e-02
  -1.9866943e-02
  -1.9622803e-02
  -1.9042969e-02
  -1.8768311e-02
  -1.7791748e-02
  -1.7547607e-02
  -1.7181396e-02
  -1.5716553e-02
  -1.5899658e-02
  -1.5625000e-02
  -1.5106201e-02
  -1.5258789e-02
  -1.3946533e-02
  -1.2725830e-02
  -1.2786865e-02
  -1.2542725e-02
  -1.2573242e-02
  -1.2969971e-02
  -1.2145996e-02
  -1.1749268e-02
  -1.2481689e-02
  -1.2786865e-02
  -1.2268066e-02
  -1.1871338e-02
  -1.2145996e-02
  -1.2115479e-02
  -1.1993408e-02
  -1.3000488e-02
  -1.3183594e-02
  -1.3000488e-02
  -1.2847900e-02
  -1.3275146e-02
  -1.3854980e-02
  -1.4251709e-02
  -1.4984131e-02
  -1.5625000e-02
  -1.6357422e-02
  -1.7303467e-02
  -1.8035889e-02
  -1.9042969e-02
  -2.0385742e-02
  -2.0629883e-02
  -2.1850586e-02
  -2.2399902e-02
  -2.2430420e-02
  -2.2949219e-02
  -2.3712158e-02
  -2.3925781e-02
  -2.3956299e-02
  -2.4414063e-02
  -2.3956299e-02
  -2.3864746e-02
  -2.3651123e-02
  -2.3468018e-02
  -2.3101807e-02
  -2.2186279e-02
  -2.2155762e-02
  -2.2918701e-02
  -2.2644043e-02
  -2.2308350e-02
  -2.2308350e-02
  -2.1911621e-02
  -2.2369385e-02
  -2.1881104e-02
  -2.2033691e-02
  -2.2033691e-02
  -2.2003174e-02
  -2.2552490e-02
  -2.2796631e-02
  -2.3254395e-02
  -2.3223877e-02
  -2.4291992e-02
  -2.5360107e-02
  -2.5756836e-02
  -2.6000977e-02
  -2.6916504e-02
  -2.6977539e-02
  -2.5451660e-02
  -2.4627686e-02
  -2.5543213e-02
  -2.6092529e-02
  -2.6062012e-02
  -2.6306152e-02
  -2.5512695e-02
  -2.4841309e-02
  -2.3834229e-02
  -2.2460938e-02
  -2.1942139e-02
  -2.1606445e-02
  -2.1392822e-02
  -2.1026611e-02
  -2.0507813e-02
  -2.0202637e-02
  -1.9317627e-02
  -1.8463135e-02
  -1.7791748e-02
  -1.7486572e-02
  -1.8157959e-02
  -1.9073486e-02
  -1.9500732e-02
  -1.9287109e-02
  -1.7211914e-02
  -1.6174316e-02
  -1.5472412e-02
  -1.4984131e-02
  -1.5258789e-02
  -1.6174316e-02
  -1.6235352e-02
  -1.5869141e-02
  -1.5594482e-02
  -1.5441895e-02
  -1.5930176e-02
  -1.5960693e-02
  -1.5594482e-02
  -1.5838623e-02
  -1.7517090e-02
  -1.8524170e-02
  -1.9500732e-02
  -1.9042969e-02
  -1.8371582e-02
  -1.9195557e-02
  -1.9866943e-02
  -2.0996094e-02
  -2.2552490e-02
  -2.2430420e-02
  -2.2552490e-02
  -2.2796631e-02
  -2.3254395e-02
  -2.3406982e-02
  -2.2949219e-02
  -2.2735596e-02
  -2.2491455e-02
  -2.2003174e-02
  -2.1453857e-02
  -2.0172119e-02
  -1.9165039e-02
  -1.8218994e-02
  -1.6998291e-02
  -1.6296387e-02
  -1.5533447e-02
  -1.4770508e-02
  -1.3641357e-02
  -1.2451172e-02
  -1.2756348e-02
  -1.2390137e-02
  -1.0498047e-02
  -9.8266602e-03
  -9.8266602e-03
  -9.6740723e-03
  -9.7045898e-03
  -8.9721680e-03
  -8.3923340e-03
  -9.5825195e-03
  -9.8266602e-03
  -9.6435547e-03
  -9.6130371e-03
  -1.0009766e-02
  -1.0437012e-02
  -1.0681152e-02
  -1.1016846e-02
  -1.1199951e-02
  -1.1047363e-02
  -1.0742188e-02
  -1.0162354e-02
  -9.7656250e-03
  -8.8806152e-03
  -8.5144043e-03
  -8.2092285e-03
  -8.0871582e-03
  -8.2397461e-03
  -7.5683594e-03
  -8.3618164e-03
  -8.1176758e-03
  -7.5683594e-03
  -7.9650879e-03
  -8.1176758e-03
  -8.7280273e-03
  -9.0637207e-03
  -9.2163086e-03
  -8.7280273e-03
  -8.6059570e-03
  -9.3383789e-03
  -9.1552734e-03
  -9.0332031e-03
  -8.9111328e-03
  -8.5144043e-03
  -8.6059570e-03
  -8.3007813e-03
  -8.1787109e-03
  -7.7819824e-03
  -7.1716309e-03
  -7.1411133e-03
  -7.9345703e-03
  -7.2326660e-03
  -6.3781738e-03
  -6.1340332e-03
  -5.5541992e-03
  -5.7983398e-03
  -6.1340332e-03
  -6.2255859e-03
  -6.0119629e-03
  -6.5002441e-03
  -6.7138672e-03
  -6.2561035e-03
  -5.8898926e-03
  -5.1574707e-03
  -5.2490234e-03
  -5.4626465e-03
  -5.2795410e-03
  -4.8828125e-03
  -4.3945313e-03
  -5.0964355e-03
  -5.3100586e-03
  -5.0048828e-03
  -5.2185059e-03
  -5.0354004e-03
  -5.1574707e-03
  -4.3640137e-03
  -2.8991699e-03
  -2.2277832e-03
  -1.9836426e-03
  -1.5258789e-03
  -8.5449219e-04
   0.0000000e+00
   7.3242188e-04
   7.3242188e-04
   8.5449219e-04
   1.0681152e-03
   1.4343262e-03
   1.6174316e-03
   1.6174316e-03
   2.4414063e-03
   2.8991699e-03
   2.8991699e-03
   2.6855469e-03
   2.7770996e-03
   3.5095215e-03
   2.9907227e-03
   1.7700195e-03
   1.5258789e-03
   1.3122559e-03
   1.2207031e-03
   1.7700195e-03
   2.2277832e-03
   3.1433105e-03
   3.2348633e-03
   2.9907227e-03
   3.4484863e-03
   3.8757324e-03
   3.8452148e-03
   4.3640137e-03
   5.3100586e-03
   6.0119629e-03
   7.2021484e-03
   7.9040527e-03
   8.3618164e-03
   8.7890625e-03
   9.3078613e-03
   9.7351074e-03
   1.0314941e-02
   1.1566162e-02
   1.2329102e-02
   1.2817383e-02
   1.2603760e-02
   1.2176514e-02
   1.2451172e-02
   1.1474609e-02
   1.1322021e-02
   1.1932373e-02
   1.1779785e-02
   1.2176514e-02
   1.1047363e-02
   9.7351074e-03
   8.9721680e-03
   8.7280273e-03
   8.0871582e-03
   7.5988770e-03
   7.2631836e-03
   7.5073242e-03
   7.4157715e-03
   7.2326660e-03
   7.6599121e-03
   7.2937012e-03
   8.0871582e-03
   9.0637207e-03
   9.3688965e-03
   1.0711670e-02
   1.1688232e-02
   1.2420654e-02
   1.2756348e-02
   1.3031006e-02
   1.4221191e-02
   1.5228271e-02
   1.6265869e-02
   1.7028809e-02
   1.7089844e-02
   1.7364502e-02
   1.8218994e-02
   1.9409180e-02
   2.0874023e-02
   2.2552490e-02
   2.3284912e-02
   2.3040771e-02
   2.3162842e-02
   2.2216797e-02
   2.2033691e-02
   2.3376465e-02
   2.3101807e-02
   2.3010254e-02
   2.3681641e-02
   2.4047852e-02
   2.4505615e-02
   2.5634766e-02
   2.5939941e-02
   2.5787354e-02
   2.6092529e-02
   2.6031494e-02
   2.6092529e-02
   2.7008057e-02
   2.7709961e-02
   2.7984619e-02
   2.8076172e-02
   2.7557373e-02
   2.8228760e-02
   2.9052734e-02
   2.9510498e-02
   3.0212402e-02
   3.0914307e-02
   3.2318115e-02
   3.2531738e-02
   3.2989502e-02
   3.3721924e-02
   3.4576416e-02
   3.6041260e-02
   3.6041260e-02
   3.4851074e-02
   3.4637451e-02
   3.5339355e-02
   3.7078857e-02
   3.8360596e-02
   3.9031982e-02
   3.9459229e-02
   3.9581299e-02
   4.0100098e-02
   4.0832520e-02
   4.2266846e-02
   4.2755127e-02
   4.3395996e-02
   4.5135498e-02
   4.5837402e-02
   4.7058105e-02
   4.7607422e-02
   4.7851563e-02
   4.8553467e-02
   4.8431396e-02
   4.8767090e-02
   4.9743652e-02
   5.1025391e-02
   5.1025391e-02
   5.0720215e-02
   5.1666260e-02
   5.2368164e-02
   5.2642822e-02
   5.2307129e-02
   5.2734375e-02
   5.3588867e-02
   5.3283691e-02
   5.3253174e-02
   5.3527832e-02
   5.3649902e-02
   5.3863525e-02
   5.4107666e-02
   5.4046631e-02
   5.5358887e-02
   5.6243896e-02
   5.6152344e-02
   5.7189941e-02
   5.7769775e-02
   5.8593750e-02
   5.9600830e-02
   5.9692383e-02
   6.0485840e-02
   6.1950684e-02
   6.2500000e-02
   6.3140869e-02
   6.3262939e-02
   6.3201904e-02
   6.3385010e-02
   6.4300537e-02
   6.5399170e-02
   6.6009521e-02
   6.6101074e-02
   6.5734863e-02
   6.5307617e-02
   6.5429688e-02
   6.5338135e-02
   6.5582275e-02
   6.5917969e-02
   6.5582275e-02
   6.5216064e-02
   6.4514160e-02
   6.3354492e-02
   6.2530518e-02
   6.2194824e-02
   6.2927246e-02
   6.3140869e-02
   6.2561035e-02
   6.4300537e-02
   6.4666748e-02
   6.4270020e-02
   6.5185547e-02
   6.4971924e-02
   6.4788818e-02
   6.6711426e-02
   6.6772461e-02
   6.7169189e-02
   6.9091797e-02
   6.9458008e-02
   7.0465088e-02
   7.1105957e-02
   7.1075439e-02
   7.1502686e-02
   7.1075439e-02
   7.1563721e-02
   7.2204590e-02
   7.2875977e-02
   7.3760986e-02
   7.3974609e-02
   7.4951172e-02
   7.5988770e-02
   7.6171875e-02
   7.5408936e-02
   7.5622559e-02
   7.6477051e-02
   7.7362061e-02
   7.7941895e-02
   7.8155518e-02
   7.9071045e-02
   7.9437256e-02
   7.9925537e-02
   8.1390381e-02
   8.1939697e-02
   8.2305908e-02
   8.2885742e-02
   8.4533691e-02
   8.5693359e-02
   8.7097168e-02
   8.8104248e-02
   8.8043213e-02
   8.9782715e-02
   9.0423584e-02
   9.1278076e-02
   9.2376709e-02
   9.2926025e-02
   9.3811035e-02
   9.4421387e-02
   9.4787598e-02
   9.5275879e-02
   9.6374512e-02
   9.6679688e-02
   9.6374512e-02
   9.6771240e-02
   9.5550537e-02
   9.5031738e-02
   9.4360352e-02
   9.4085693e-02
   9.4726563e-02
   9.4207764e-02
   9.3963623e-02
   9.4451904e-02
   9.4390869e-02
   9.4909668e-02
   9.4848633e-02
   9.5092773e-02
   9.6160889e-02
   9.6313477e-02
   9.7839355e-02
   9.9639893e-02
   1.0031128e-01
   1.0140991e-01
   1.0214233e-01
   1.0305786e-01
   1.0464478e-01
   1.0601807e-01
   1.0748291e-01
   1.0980225e-01
   1.1096191e-01
   1.1218262e-01
   1.1404419e-01
   1.1453247e-01
   1.1569214e-01
   1.1648560e-01
   1.1758423e-01
   1.1929321e-01
   1.1898804e-01
   1.1917114e-01
   1.2017822e-01
   1.1929321e-01
   1.1975098e-01
   1.2036133e-01
   1.1953735e-01
   1.1968994e-01
   1.1886597e-01
   1.1834717e-01
   1.1813354e-01
   1.1755371e-01
   1.1700439e-01
   1.1724854e-01
   1.1883545e-01
   1.1926270e-01
   1.1950684e-01
   1.2005615e-01
   1.1962891e-01
   1.2081909e-01
   1.2255859e-01
   1.2243652e-01
   1.2280273e-01
   1.2368774e-01
   1.2445068e-01
   1.2457275e-01
   1.2432861e-01
   1.2603760e-01
   1.2631226e-01
   1.2545776e-01
   1.2667847e-01
   1.2780762e-01
   1.2805176e-01
   1.2847900e-01
   1.2887573e-01
   1.3037109e-01
   1.3095093e-01
   1.3070679e-01
   1.3101196e-01
   1.3143921e-01
   1.3180542e-01
   1.3180542e-01
   1.3174438e-01
   1.3180542e-01
   1.3201904e-01
   1.3223267e-01
   1.3247681e-01
   1.3195801e-01
   1.3180542e-01
   1.3241577e-01
   1.3259888e-01
   1.3272095e-01
   1.3302612e-01
   1.3214111e-01
   1.3330078e-01
   1.3427734e-01
   1.3516235e-01
   1.3668823e-01
   1.3763428e-01
   1.3912964e-01
   1.4004517e-01
   1.4019775e-01
   1.4147949e-01
   1.4285278e-01
   1.4318848e-01
   1.4245605e-01
   1.4257813e-01
   1.4263916e-01
   1.4294434e-01
   1.4352417e-01
   1.4328003e-01
   1.4202881e-01
   1.4236450e-01
   1.4215088e-01
   1.4163208e-01
   1.4294434e-01
   1.4294434e-01
   1.4328003e-01
   1.4294434e-01
   1.4285278e-01
   1.4385986e-01
   1.4401245e-01
   1.4526367e-01
   1.4688110e-01
   1.4788818e-01
   1.4859009e-01
   1.4923096e-01
   1.4874268e-01
   1.4935303e-01
   1.5072632e-01
   1.5045166e-01
   1.5115356e-01
   1.5213013e-01
   1.5341187e-01
   1.5386963e-01
   1.5371704e-01
   1.5420532e-01
   1.5426636e-01
   1.5444946e-01
   1.5414429e-01
   1.5417480e-01
   1.5472412e-01
   1.5496826e-01
   1.5499878e-01
   1.5423584e-01
   1.5380859e-01
   1.5429688e-01
   1.5426636e-01
   1.5365601e-01
   1.5447998e-01
   1.5579224e-01
   1.5664673e-01
   1.5689087e-01
   1.5728760e-01
   1.5789795e-01
   1.5847778e-01
   1.5902710e-01
   1.6064453e-01
   1.6213989e-01
   1.6400146e-01
   1.6522217e-01
   1.6586304e-01
   1.6732788e-01
   1.6787720e-01
   1.6806030e-01
   1.6860962e-01
   1.6989136e-01
   1.7077637e-01
   1.7083740e-01
   1.7102051e-01
   1.7086792e-01
   1.7089844e-01
   1.7053223e-01
   1.7102051e-01
   1.7074585e-01
   1.7077637e-01
   1.7166138e-01
   1.7077637e-01
   1.7102051e-01
   1.7068481e-01
   1.7016602e-01
   1.7105103e-01
   1.7153931e-01
   1.7187500e-01
   1.7175293e-01
   1.7260742e-01
   1.7416382e-01
   1.7434692e-01
   1.7428589e-01
   1.7483521e-01
   1.7483521e-01
   1.7541504e-01
   1.7687988e-01
   1.7886353e-01
   1.8011475e-01
   1.8032837e-01
   1.8096924e-01
   1.8142700e-01
   1.8255615e-01
   1.8395996e-01
   1.8466187e-01
   1.8438721e-01
   1.8572998e-01
   1.8673706e-01
   1.8728638e-01
   1.8832397e-01
   1.8762207e-01
   1.8765259e-01
   1.8890381e-01
   1.8930054e-01
   1.8927002e-01
   1.8847656e-01
   1.8872070e-01
   1.8917847e-01
   1.8884277e-01
   1.8902588e-01
   1.8991089e-01
   1.8997192e-01
   1.9003296e-01
   1.9033813e-01
   1.9049072e-01
   1.9088745e-01
   1.9155884e-01
   1.9229126e-01
   1.9250488e-01
   1.9247437e-01
   1.9299316e-01
   1.9244385e-01
   1.9180298e-01
   1.9241333e-01
   1.9293213e-01
   1.9577026e-01
   1.9659424e-01
   1.9500732e-01
   1.9549561e-01
   1.9586182e-01
   1.9641113e-01
   1.9763184e-01
   1.9787598e-01
   1.9903564e-01
   2.0004272e-01
   1.9992065e-01
   2.0156860e-01
   2.0269775e-01
   2.0272827e-01
   2.0306396e-01
   2.0248413e-01
   2.0443726e-01
   2.0690918e-01
   2.0419312e-01
   2.0388794e-01
   2.0626831e-01
   2.0837402e-01
   2.1075439e-01
   2.1243286e-01
   2.1368408e-01
   2.1273804e-01
   2.1221924e-01
   2.1319580e-01
   2.1243286e-01
   2.1203613e-01
   2.1298218e-01
   2.1218872e-01
   2.1258545e-01
   2.1398926e-01
   2.1450806e-01
   2.1496582e-01
   2.1343994e-01
   2.1444702e-01
   2.1749878e-01
   2.1835327e-01
   2.2009277e-01
   2.2018433e-01
   2.2039795e-01
   2.2344971e-01
   2.2476196e-01
   2.2610474e-01
   2.2692871e-01
   2.2698975e-01
   2.2775269e-01
   2.2793579e-01
   2.2863770e-01
   2.2952271e-01
   2.2930908e-01
   2.2909546e-01
   2.2857666e-01
   2.2811890e-01
   2.2772217e-01
   2.2662354e-01
   2.2601318e-01
   2.2570801e-01
   2.2430420e-01
   2.2442627e-01
   2.2485352e-01
   2.2460938e-01
   2.2601318e-01
   2.2451782e-01
   2.2308350e-01
   2.2363281e-01
   2.2299194e-01
   2.2363281e-01
   2.2375488e-01
   2.2326660e-01
   2.2412109e-01
   2.2415161e-01
   2.2485352e-01
   2.2540283e-01
   2.2479248e-01
   2.2595215e-01
   2.2656250e-01
   2.2695923e-01
   2.2747803e-01
   2.2714233e-01
   2.2708130e-01
   2.2680664e-01
   2.2744751e-01
   2.2875977e-01
   2.2821045e-01
   2.2775269e-01
   2.2747803e-01
   2.2625732e-01
   2.2671509e-01
   2.2637939e-01
   2.2503662e-01
   2.2463989e-01
   2.2381592e-01
   2.2470093e-01
   2.2497559e-01
   2.2360229e-01
   2.2247314e-01
   2.2070313e-01
   2.2033691e-01
   2.2106934e-01
   2.1960449e-01
   2.1896362e-01
   2.1850586e-01
   2.1804810e-01
   2.1917725e-01
   2.1868896e-01
   2.1893311e-01
   2.1932983e-01
   2.1850586e-01
   2.1896362e-01
   2.1981812e-01
   2.1890259e-01
   2.1856689e-01
   2.1707153e-01
   2.1667480e-01
   2.1844482e-01
   2.1853638e-01
   2.1856689e-01
   2.1801758e-01
   2.1633911e-01
   2.1633911e-01
   2.1554565e-01
   2.1386719e-01
   2.1234131e-01
   2.1014404e-01
   2.0971680e-01
   2.1041870e-01
   2.0910645e-01
   2.0675659e-01
   2.0309448e-01
   2.0083618e-01
   2.0019531e-01
   1.9897461e-01
   1.9869995e-01
   1.9757080e-01
   1.9515991e-01
   1.9427490e-01
   1.9390869e-01
   1.9320679e-01
   1.9229126e-01
   1.8991089e-01
   1.8753052e-01
   1.8591309e-01
   1.8539429e-01
   1.8484497e-01
   1.8218994e-01
   1.7926025e-01
   1.7767334e-01
   1.7663574e-01
   1.7614746e-01
   1.7495728e-01
   1.7166138e-01
   1.6955566e-01
   1.6748047e-01
   1.6650391e-01
   1.6595459e-01
   1.6323853e-01
   1.6180420e-01
   1.6067505e-01
   1.5994263e-01
   1.5771484e-01
   1.5478516e-01
   1.5219116e-01
   1.5051270e-01
   1.4923096e-01
   1.4886475e-01
   1.4730835e-01
   1.4450073e-01
   1.4236450e-01
   1.3934326e-01
   1.3598633e-01
   1.3223267e-01
   1.2948608e-01
   1.2747192e-01
   1.2451172e-01
   1.2179565e-01
   1.1947632e-01
   1.1608887e-01
   1.1203003e-01
   1.0800171e-01
   1.0464478e-01
   1.0180664e-01
   9.8663330e-02
   9.6496582e-02
   9.3994141e-02
   8.8806152e-02
   8.4533691e-02
   8.2305908e-02
   7.8674316e-02
   7.5622559e-02
   7.3455811e-02
   7.1807861e-02
   6.8664551e-02
   6.4880371e-02
   6.2866211e-02
   6.0638428e-02
   5.8563232e-02
   5.6549072e-02
   5.3619385e-02
   5.1635742e-02
   4.9804688e-02
   4.7393799e-02
   4.5989990e-02
   4.4311523e-02
   4.1320801e-02
   3.8970947e-02
   3.6437988e-02
   3.3905029e-02
   3.0273438e-02
   2.6885986e-02
   2.3620605e-02
   2.1636963e-02
   1.9714355e-02
   1.5808105e-02
   1.2573242e-02
   9.6130371e-03
   6.9885254e-03
   4.5166016e-03
   1.9531250e-03
  -1.4038086e-03
  -4.5776367e-03
  -7.0190430e-03
  -9.4299316e-03
  -1.3336182e-02
  -1.7761230e-02
  -2.1850586e-02
  -2.5695801e-02
  -2.8289795e-02
  -3.0883789e-02
  -3.3477783e-02
  -3.6895752e-02
  -4.0740967e-02
  -4.3395996e-02
  -4.6325684e-02
  -4.8553467e-02
  -5.0292969e-02
  -5.2917480e-02
  -5.5023193e-02
  -5.6793213e-02
  -5.9326172e-02
  -6.1889648e-02
  -6.5124512e-02
  -6.9641113e-02
  -7.3211670e-02
  -7.6232910e-02
  -7.9132080e-02
  -8.2092285e-02
  -8.6303711e-02
  -9.0057373e-02
  -9.2895508e-02
  -9.6313477e-02
  -9.8541260e-02
  -1.0092163e-01
  -1.0385132e-01
  -1.0653687e-01
  -1.0955811e-01
  -1.1267090e-01
  -1.1431885e-01
  -1.1608887e-01
  -1.1801147e-01
  -1.2127686e-01
  -1.2457275e-01
  -1.2695313e-01
  -1.3012695e-01
  -1.3323975e-01
  -1.3650513e-01
  -1.3989258e-01
  -1.4352417e-01
  -1.4669800e-01
  -1.4935303e-01
  -1.5249634e-01
  -1.5734863e-01
  -1.6140747e-01
  -1.6494751e-01
  -1.6821289e-01
  -1.7184448e-01
  -1.7544556e-01
  -1.7898560e-01
  -1.8267822e-01
  -1.8713379e-01
  -1.9131470e-01
  -1.9494629e-01
  -1.9894409e-01
  -2.0294189e-01
  -2.0663452e-01
  -2.0910645e-01
  -2.1142578e-01
  -2.1432495e-01
  -2.1707153e-01
  -2.1963501e-01
  -2.2174072e-01
  -2.2399902e-01
  -2.2665405e-01
  -2.2784424e-01
  -2.2909546e-01
  -2.3242188e-01
  -2.3522949e-01
  -2.3809814e-01
  -2.3974609e-01
  -2.4139404e-01
  -2.4459839e-01
  -2.4774170e-01
  -2.5112915e-01
  -2.5485229e-01
  -2.5711060e-01
  -2.6028442e-01
  -2.6437378e-01
  -2.6791382e-01
  -2.7255249e-01
  -2.7795410e-01
  -2.8485107e-01
  -2.8872681e-01
  -2.9129028e-01
  -2.9953003e-01
  -3.0435181e-01
  -3.0252075e-01
  -3.0014038e-01
  -2.9925537e-01
  -3.0096436e-01
  -3.0392456e-01
  -3.0825806e-01
  -3.1106567e-01
  -3.1011963e-01
  -3.0767822e-01
  -3.0587769e-01
  -3.0593872e-01
  -3.0889893e-01
  -3.1051636e-01
  -3.0953979e-01
  -3.1127930e-01
  -3.1533813e-01
  -3.1936646e-01
  -3.2308960e-01
  -3.2406616e-01
  -3.2489014e-01
  -3.2815552e-01
  -3.3212280e-01
  -3.3666992e-01
  -3.3956909e-01
  -3.4167480e-01
  -3.4268188e-01
  -3.4286499e-01
  -3.4518433e-01
  -3.4771729e-01
  -3.4951782e-01
  -3.4991455e-01
  -3.4924316e-01
  -3.5122681e-01
  -3.5470581e-01
  -3.5537720e-01
  -3.5372925e-01
  -3.5296631e-01
  -3.5443115e-01
  -3.5775757e-01
  -3.5964966e-01
  -3.6169434e-01
  -3.6352539e-01
  -3.6312866e-01
  -3.6489868e-01
  -3.6697388e-01
  -3.6962891e-01
  -3.7387085e-01
  -3.7594604e-01
  -3.7802124e-01
  -3.8021851e-01
  -3.8327026e-01
  -3.8793945e-01
  -3.9196777e-01
  -3.9639282e-01
  -4.0075684e-01
  -4.0466309e-01
  -4.1149902e-01
  -4.1650391e-01
  -4.2010498e-01
  -4.2568970e-01
  -4.2904663e-01
  -4.3368530e-01
  -4.3972778e-01
  -4.4296265e-01
  -4.4610596e-01
  -4.4845581e-01
  -4.4982910e-01
  -4.5169067e-01
  -4.5123291e-01
  -4.5214844e-01
  -4.5364380e-01
  -4.5278931e-01
  -4.5239258e-01
  -4.5108032e-01
  -4.4860840e-01
  -4.4830322e-01
  -4.4595337e-01
  -4.4485474e-01
  -4.4445801e-01
  -4.4305420e-01
  -4.4519043e-01
  -4.4580078e-01
  -4.4720459e-01
  -4.5013428e-01
  -4.4989014e-01
  -4.5175171e-01
  -4.5361328e-01
  -4.5626831e-01
  -4.5962524e-01
  -4.6026611e-01
  -4.6151733e-01
  -4.6582031e-01
  -4.6707153e-01
  -4.6789551e-01
  -4.6936035e-01
  -4.7082520e-01
  -4.7329712e-01
  -4.7396851e-01
  -4.7573853e-01
  -4.7674561e-01
  -4.7567749e-01
  -4.7705078e-01
  -4.7857666e-01
  -4.7851563e-01
  -4.7985840e-01
  -4.7946167e-01
  -4.7976685e-01
  -4.8156738e-01
  -4.8107910e-01
  -4.8236084e-01
  -4.8284912e-01
  -4.8284912e-01
  -4.8443604e-01
  -4.8443604e-01
  -4.8516846e-01
  -4.8559570e-01
  -4.8461914e-01
  -4.8602295e-01
  -4.8638916e-01
  -4.8687744e-01
  -4.8803711e-01
  -4.8733521e-01
  -4.8809814e-01
  -4.8907471e-01
  -4.8980713e-01
  -4.9127197e-01
  -4.9227905e-01
  -4.9316406e-01
  -4.9496460e-01
  -4.9502563e-01
  -4.9591064e-01
  -4.9765015e-01
  -4.9929810e-01
  -5.0039673e-01
  -4.9945068e-01
  -4.9993896e-01
  -5.0036621e-01
  -4.9902344e-01
  -4.9972534e-01
  -4.9948120e-01
  -4.9835205e-01
  -4.9905396e-01
  -4.9703979e-01
  -4.9633789e-01
  -4.9746704e-01
  -4.9639893e-01
  -4.9716187e-01
  -4.9761963e-01
  -4.9636841e-01
  -4.9548340e-01
  -4.9453735e-01
  -4.9517822e-01
  -4.9523926e-01
  -4.9325562e-01
  -4.9243164e-01
  -4.9102783e-01
  -4.8748779e-01
  -4.8703003e-01
  -4.8516846e-01
  -4.8306274e-01
  -4.8471069e-01
  -4.8364258e-01
  -4.8168945e-01
  -4.8095703e-01
  -4.7933960e-01
  -4.7869873e-01
  -4.7811890e-01
  -4.8004150e-01
  -4.8220825e-01
  -4.8284912e-01
  -4.8464966e-01
  -4.8278809e-01
  -4.8175049e-01
  -4.8342896e-01
  -4.8229980e-01
  -4.8101807e-01
  -4.8098755e-01
  -4.8126221e-01
  -4.8251343e-01
  -4.8178101e-01
  -4.8260498e-01
  -4.8312378e-01
  -4.8046875e-01
  -4.8150635e-01
  -4.8159790e-01
  -4.8144531e-01
  -4.8208618e-01
  -4.7976685e-01
  -4.7976685e-01
  -4.8056030e-01
  -4.7906494e-01
  -4.7848511e-01
  -4.7491455e-01
  -4.7204590e-01
  -4.7198486e-01
  -4.6951294e-01
  -4.6801758e-01
  -4.6749878e-01
  -4.6371460e-01
  -4.6109009e-01
  -4.5877075e-01
  -4.5309448e-01
  -4.5202637e-01
  -4.5349121e-01
  -4.5336914e-01
  -4.5065308e-01
  -4.4766235e-01
  -4.4644165e-01
  -4.4369507e-01
  -4.4259644e-01
  -4.4247437e-01
  -4.3893433e-01
  -4.3643188e-01
  -4.3392944e-01
  -4.3106079e-01
  -4.3096924e-01
  -4.2935181e-01
  -4.2764282e-01
  -4.2709351e-01
  -4.2370605e-01
  -4.2254639e-01
  -4.2059326e-01
  -4.1769409e-01
  -4.1586304e-01
  -4.1238403e-01
  -4.1271973e-01
  -4.1244507e-01
  -4.0939331e-01
  -4.0914917e-01
  -4.0844727e-01
  -4.0750122e-01
  -4.0808105e-01
  -4.0612793e-01
  -4.0603638e-01
  -4.0646362e-01
  -4.0460205e-01
  -4.0478516e-01
  -4.0270996e-01
  -4.0066528e-01
  -4.0036011e-01
  -3.9682007e-01
  -3.9416504e-01
  -3.9181519e-01
  -3.8885498e-01
  -3.8745117e-01
  -3.8409424e-01
  -3.8107300e-01
  -3.7951660e-01
  -3.7667847e-01
  -3.7545776e-01
  -3.7350464e-01
  -3.7036133e-01
  -3.6853027e-01
  -3.6553955e-01
  -3.6404419e-01
  -3.6294556e-01
  -3.6068726e-01
  -3.5958862e-01
  -3.5675049e-01
  -3.5461426e-01
  -3.5507202e-01
  -3.5333252e-01
  -3.5086060e-01
  -3.4994507e-01
  -3.4753418e-01
  -3.4545898e-01
  -3.4259033e-01
  -3.4017944e-01
  -3.3880615e-01
  -3.3584595e-01
  -3.3465576e-01
  -3.3386230e-01
  -3.3078003e-01
  -3.2952881e-01
  -3.2821655e-01
  -3.2589722e-01
  -3.2446289e-01
  -3.2144165e-01
  -3.1921387e-01
  -3.1848145e-01
  -3.1588745e-01
  -3.1329346e-01
  -3.0978394e-01
  -3.0627441e-01
  -3.0541992e-01
  -3.0300903e-01
  -3.0099487e-01
  -2.9873657e-01
  -2.9461670e-01
  -2.9284668e-01
  -2.9077148e-01
  -2.8808594e-01
  -2.8576660e-01
  -2.8259277e-01
  -2.8128052e-01
  -2.8033447e-01
  -2.7871704e-01
  -2.7685547e-01
  -2.7401733e-01
  -2.7325439e-01
  -2.7374268e-01
  -2.7200317e-01
  -2.7066040e-01
  -2.6904297e-01
  -2.6742554e-01
  -2.6641846e-01
  -2.6443481e-01
  -2.6217651e-01
  -2.6040649e-01
  -2.5833130e-01
  -2.5683594e-01
  -2.5485229e-01
  -2.5192261e-01
  -2.4945068e-01
  -2.4609375e-01
  -2.4349976e-01
  -2.4182129e-01
  -2.3864746e-01
  -2.3596191e-01
  -2.3452759e-01
  -2.3257446e-01
  -2.3013306e-01
  -2.2708130e-01
  -2.2409058e-01
  -2.2241211e-01
  -2.2045898e-01
  -2.1783447e-01
  -2.1466064e-01
  -2.1182251e-01
  -2.0910645e-01
  -2.0535278e-01
  -2.0184326e-01
  -1.9818115e-01
  -1.9442749e-01
  -1.9235229e-01
  -1.8881226e-01
  -1.8585205e-01
  -1.8331909e-01
  -1.7932129e-01
  -1.7733765e-01
  -1.7431641e-01
  -1.7141724e-01
  -1.6876221e-01
  -1.6525269e-01
  -1.6375732e-01
  -1.6323853e-01
  -1.5951538e-01
  -1.5707397e-01
  -1.5429688e-01
  -1.5176392e-01
  -1.5063477e-01
  -1.4810181e-01
  -1.4501953e-01
  -1.4248657e-01
  -1.4028931e-01
  -1.3867188e-01
  -1.3806152e-01
  -1.3623047e-01
  -1.3397217e-01
  -1.3208008e-01
  -1.3113403e-01
  -1.3027954e-01
  -1.2872314e-01
  -1.2652588e-01
  -1.2481689e-01
  -1.2365723e-01
  -1.2322998e-01
  -1.2194824e-01
  -1.2057495e-01
  -1.1834717e-01
  -1.1660767e-01
  -1.1560059e-01
  -1.1401367e-01
  -1.1239624e-01
  -1.1026001e-01
  -1.0806274e-01
  -1.0650635e-01
  -1.0430908e-01
  -1.0232544e-01
  -1.0061646e-01
  -9.7625732e-02
  -9.4879150e-02
  -9.2956543e-02
  -9.0209961e-02
  -8.7341309e-02
  -8.4197998e-02
  -8.1115723e-02
  -7.8643799e-02
  -7.6202393e-02
  -7.4127197e-02
  -7.1472168e-02
  -6.8542480e-02
  -6.7138672e-02
  -6.5002441e-02
  -6.2042236e-02
  -6.1126709e-02
  -5.9356689e-02
  -5.7403564e-02
  -5.6152344e-02
  -5.5541992e-02
  -5.4718018e-02
  -5.3436279e-02
  -5.1849365e-02
  -5.0567627e-02
  -4.9377441e-02
  -4.8187256e-02
  -4.5349121e-02
  -4.3029785e-02
  -4.1564941e-02
  -3.8055420e-02
  -3.5919189e-02
  -3.3782959e-02
  -3.0517578e-02
  -2.8106689e-02
  -2.5238037e-02
  -2.1881104e-02
  -2.0050049e-02
  -1.8035889e-02
  -1.5899658e-02
  -1.3214111e-02
  -1.0528564e-02
  -9.2163086e-03
  -7.6904297e-03
  -6.6528320e-03
  -4.5776367e-03
  -3.0517578e-03
  -2.3498535e-03
  -1.8615723e-03
  -1.7395020e-03
  -8.2397461e-04
   3.0517578e-05
   5.1879883e-04
   7.3242188e-04
   1.3732910e-03
   2.2583008e-03
   2.4414063e-03
   3.1127930e-03
   4.4860840e-03
   6.2561035e-03
   8.4228516e-03
   1.0742188e-02
   1.2237549e-02
   1.4801025e-02
   1.7181396e-02
   1.9195557e-02
   2.1850586e-02
   2.3956299e-02
   2.7374268e-02
   3.0456543e-02
   3.2440186e-02
   3.4332275e-02
   3.6285400e-02
   3.7811279e-02
   3.7902832e-02
   3.8970947e-02
   4.0313721e-02
   4.1107178e-02
   4.2297363e-02
   4.3457031e-02
   4.3823242e-02
   4.4738770e-02
   4.6081543e-02
   4.7119141e-02
   4.8950195e-02
   5.1239014e-02
   5.2459717e-02
   5.4473877e-02
   5.6457520e-02
   5.7373047e-02
   5.8715820e-02
   6.0668945e-02
   6.2438965e-02
   6.4483643e-02
   6.6589355e-02
   6.8420410e-02
   6.9824219e-02
   7.1716309e-02
   7.2906494e-02
   7.4645996e-02
   7.6324463e-02
   7.8155518e-02
   8.0810547e-02
   8.2427979e-02
   8.4625244e-02
   8.6029053e-02
   8.6547852e-02
   8.7860107e-02
   9.0118408e-02
   9.2010498e-02
   9.3780518e-02
   9.5489502e-02
   9.6588135e-02
   9.7778320e-02
   9.9395752e-02
   1.0031128e-01
   1.0198975e-01
   1.0394287e-01
   1.0424805e-01
   1.0559082e-01
   1.0720825e-01
   1.0800171e-01
   1.0961914e-01
   1.1047363e-01
   1.1163330e-01
   1.1340332e-01
   1.1465454e-01
   1.1584473e-01
   1.1587524e-01
   1.1596680e-01
   1.1822510e-01
   1.1938477e-01
   1.1999512e-01
   1.2109375e-01
   1.2182617e-01
   1.2341309e-01
   1.2490845e-01
   1.2622070e-01
   1.2765503e-01
   1.2799072e-01
   1.2930298e-01
   1.3043213e-01
   1.3043213e-01
   1.3110352e-01
   1.3140869e-01
   1.3293457e-01
   1.3412476e-01
   1.3458252e-01
   1.3519287e-01
   1.3479614e-01
   1.3562012e-01
   1.3641357e-01
   1.3632202e-01
   1.3684082e-01
   1.3723755e-01
   1.3790894e-01
   1.3858032e-01
   1.3937378e-01
   1.3885498e-01
   1.3916016e-01
   1.4010620e-01
   1.4028931e-01
   1.4111328e-01
   1.4157104e-01
   1.4166260e-01
   1.4245605e-01
   1.4270020e-01
   1.4413452e-01
   1.4492798e-01
   1.4431763e-01
   1.4489746e-01
   1.4575195e-01
   1.4700317e-01
   1.4831543e-01
   1.4883423e-01
   1.5032959e-01
   1.5090942e-01
   1.5109253e-01
   1.5191650e-01
   1.5231323e-01
   1.5249634e-01
   1.5322876e-01
   1.5338135e-01
   1.5316772e-01
   1.5286255e-01
   1.5289307e-01
   1.5283203e-01
   1.5185547e-01
   1.5176392e-01
   1.5142822e-01
   1.5145874e-01
   1.5148926e-01
   1.5063477e-01
   1.4993286e-01
   1.4901733e-01
   1.4874268e-01
   1.4898682e-01
   1.4837646e-01
   1.4849854e-01
   1.4941406e-01
   1.4981079e-01
   1.5063477e-01
   1.5057373e-01
   1.5008545e-01
   1.5145874e-01
   1.5176392e-01
   1.5194702e-01
   1.5231323e-01
   1.5295410e-01
   1.5380859e-01
   1.5426636e-01
   1.5383911e-01
   1.5356445e-01
   1.5338135e-01
   1.5441895e-01
   1.5496826e-01
   1.5472412e-01
   1.5563965e-01
   1.5487671e-01
   1.5493774e-01
   1.5509033e-01
   1.5380859e-01
   1.5393066e-01
   1.5365601e-01
   1.5307617e-01
   1.5386963e-01
   1.5432739e-01
   1.5447998e-01
   1.5353394e-01
   1.5292358e-01
   1.5270996e-01
   1.5246582e-01
   1.5231323e-01
   1.5249634e-01
   1.5222168e-01
   1.5155029e-01
   1.5093994e-01
   1.4981079e-01
   1.5002441e-01
   1.4932251e-01
   1.4923096e-01
   1.5014648e-01
   1.4886475e-01
   1.4886475e-01
   1.4935303e-01
   1.4956665e-01
   1.4962769e-01
   1.4941406e-01
   1.4944458e-01
   1.4990234e-01
   1.4959717e-01
   1.4923096e-01
   1.4901733e-01
   1.4849854e-01
   1.4855957e-01
   1.4797974e-01
   1.4767456e-01
   1.4718628e-01
   1.4617920e-01
   1.4553833e-01
   1.4477539e-01
   1.4413452e-01
   1.4431763e-01
   1.4395142e-01
   1.4321899e-01
   1.4218140e-01
   1.4205933e-01
   1.4135742e-01
   1.4041138e-01
   1.4099121e-01
   1.4062500e-01
   1.3973999e-01
   1.4010620e-01
   1.4062500e-01
   1.4025879e-01
   1.3958740e-01
   1.3897705e-01
   1.3824463e-01
   1.3796997e-01
   1.3742065e-01
   1.3674927e-01
   1.3635254e-01
   1.3604736e-01
   1.3491821e-01
   1.3446045e-01
   1.3299561e-01
   1.3174438e-01
   1.3092041e-01
   1.3046265e-01
   1.2985229e-01
   1.2860107e-01
   1.2808228e-01
   1.2646484e-01
   1.2579346e-01
   1.2579346e-01
   1.2487793e-01
   1.2414551e-01
   1.2295532e-01
   1.2115479e-01
   1.2124634e-01
   1.2084961e-01
   1.2045288e-01
   1.2008667e-01
   1.1883545e-01
   1.1831665e-01
   1.1801147e-01
   1.1801147e-01
   1.1782837e-01
   1.1730957e-01
   1.1779785e-01
   1.1810303e-01
   1.1779785e-01
   1.1737061e-01
   1.1614990e-01
   1.1642456e-01
   1.1688232e-01
   1.1587524e-01
   1.1621094e-01
   1.1694336e-01
   1.1563110e-01
   1.1608887e-01
   1.1581421e-01
   1.1508179e-01
   1.1544800e-01
   1.1544800e-01
   1.1639404e-01
   1.1648560e-01
   1.1614990e-01
   1.1712646e-01
   1.1648560e-01
   1.1529541e-01
   1.1541748e-01
   1.1447144e-01
   1.1352539e-01
   1.1318970e-01
   1.1166382e-01
   1.1096191e-01
   1.1029053e-01
   1.0934448e-01
   1.0794067e-01
   1.0699463e-01
   1.0681152e-01
   1.0598755e-01
   1.0485840e-01
   1.0482788e-01
   1.0348511e-01
   1.0260010e-01
   1.0244751e-01
   1.0214233e-01
   1.0128784e-01
   9.9700928e-02
   9.8449707e-02
   9.7351074e-02
   9.5947266e-02
   9.4879150e-02
   9.4238281e-02
   9.2681885e-02
   9.1461182e-02
   8.9691162e-02
   8.8653564e-02
   8.7799072e-02
   8.6212158e-02
   8.5479736e-02
   8.5510254e-02
   8.5449219e-02
   8.5479736e-02
   8.6029053e-02
   8.6029053e-02
   8.6608887e-02
   8.7280273e-02
   8.7554932e-02
   8.9141846e-02
   9.0270996e-02
   9.1491699e-02
   9.3048096e-02
   9.3780518e-02
   9.5397949e-02
   9.6771240e-02
   9.7167969e-02
   9.7290039e-02
   9.7717285e-02
   9.8846436e-02
   9.8724365e-02
   9.8571777e-02
   9.8022461e-02
   9.6923828e-02
   9.6130371e-02
   9.5367432e-02
   9.5336914e-02
   9.4055176e-02
   9.2163086e-02
   9.1735840e-02
   9.1522217e-02
   9.0698242e-02
   8.8745117e-02
   8.5998535e-02
   8.5327148e-02
   8.4655762e-02
   8.2885742e-02
   8.0871582e-02
   7.9833984e-02
   7.9589844e-02
   7.8399658e-02
   7.7636719e-02
   7.6843262e-02
   7.5714111e-02
   7.4584961e-02
   7.2387695e-02
   7.1105957e-02
   7.0983887e-02
   7.0465088e-02
   6.9458008e-02
   6.9122314e-02
   6.8359375e-02
   6.8298340e-02
   6.9091797e-02
   6.8908691e-02
   6.8603516e-02
   6.8634033e-02
   6.8450928e-02
   6.8328857e-02
   6.8359375e-02
   6.8359375e-02
   6.8450928e-02
   6.9610596e-02
   6.9000244e-02
   6.8176270e-02
   6.8267822e-02
   6.7657471e-02
   6.7199707e-02
   6.6253662e-02
   6.5795898e-02
   6.5856934e-02
   6.5399170e-02
   6.5155029e-02
   6.4483643e-02
   6.3812256e-02
   6.3781738e-02
   6.3354492e-02
   6.2835693e-02
   6.2469482e-02
   6.2347412e-02
   6.2347412e-02
   6.1340332e-02
   6.0943604e-02
   6.0852051e-02
   6.0150146e-02
   6.0638428e-02
   6.0760498e-02
   6.0913086e-02
   6.1584473e-02
   6.1218262e-02
   6.2377930e-02
   6.3415527e-02
   6.3507080e-02
   6.4544678e-02
   6.5795898e-02
   6.6925049e-02
   6.6284180e-02
   6.5704346e-02
   6.6772461e-02
   6.6955566e-02
   6.6864014e-02
   6.7474365e-02
   6.8267822e-02
   6.8481445e-02
   6.7932129e-02
   6.7138672e-02
   6.6589355e-02
   6.6314697e-02
   6.6375732e-02
   6.6040039e-02
   6.6802979e-02
   6.6711426e-02
   6.5338135e-02
   6.5582275e-02
   6.5643311e-02
   6.5521240e-02
   6.6131592e-02
   6.7321777e-02
   6.7749023e-02
   6.7871094e-02
   6.8298340e-02
   6.9122314e-02
   7.0526123e-02
   7.1655273e-02
   7.2387695e-02
   7.3883057e-02
   7.5317383e-02
   7.5103760e-02
   7.5714111e-02
   7.6324463e-02
   7.6690674e-02
   7.6751709e-02
   7.7697754e-02
   7.7880859e-02
   7.7545166e-02
   7.8094482e-02
   7.7758789e-02
   7.6904297e-02
   7.6721191e-02
   7.6690674e-02
   7.6538086e-02
   7.7117920e-02
   7.6416016e-02
   7.5714111e-02
   7.5347900e-02
   7.5561523e-02
   7.5500488e-02
   7.4584961e-02
   7.4584961e-02
   7.5378418e-02
   7.5836182e-02
   7.5683594e-02
   7.7148438e-02
   7.8216553e-02
   7.8430176e-02
   7.8308105e-02
   7.9681396e-02
   8.1604004e-02
   8.2641602e-02
   8.3496094e-02
   8.4869385e-02
   8.5784912e-02
   8.6669922e-02
   8.6700439e-02
   8.6639404e-02
   8.7493896e-02
   8.8714600e-02
   8.9569092e-02
   9.0087891e-02
   9.0545654e-02
   9.0484619e-02
   9.1369629e-02
   9.2498779e-02
   9.3078613e-02
   9.3811035e-02
   9.4299316e-02
   9.3658447e-02
   9.3383789e-02
   9.4573975e-02
   9.4726563e-02
   9.4024658e-02
   9.4299316e-02
   9.4329834e-02
   9.3750000e-02
   9.3688965e-02
   9.4543457e-02
   9.4085693e-02
   9.4207764e-02
   9.4543457e-02
   9.4787598e-02
   9.6832275e-02
   9.7839355e-02
   9.6893311e-02
   9.7351074e-02
   9.8510742e-02
   9.9670410e-02
   1.0110474e-01
   1.0208130e-01
   1.0357666e-01
   1.0556030e-01
   1.0668945e-01
   1.0900879e-01
   1.1087036e-01
   1.1193848e-01
   1.1395264e-01
   1.1456299e-01
   1.1538696e-01
   1.1752319e-01
   1.1914063e-01
   1.2014771e-01
   1.2088013e-01
   1.2106323e-01
   1.2188721e-01
   1.2249756e-01
   1.2258911e-01
   1.2292480e-01
   1.2319946e-01
   1.2356567e-01
   1.2371826e-01
   1.2329102e-01
   1.2258911e-01
   1.2240601e-01
   1.2225342e-01
   1.2237549e-01
   1.2188721e-01
   1.2219238e-01
   1.2246704e-01
   1.2191772e-01
   1.2252808e-01
   1.2219238e-01
   1.2170410e-01
   1.2286377e-01
   1.2329102e-01
   1.2350464e-01
   1.2326050e-01
   1.2310791e-01
   1.2365723e-01
   1.2374878e-01
   1.2408447e-01
   1.2408447e-01
   1.2387085e-01
   1.2484741e-01
   1.2524414e-01
   1.2591553e-01
   1.2716675e-01
   1.2808228e-01
   1.2872314e-01
   1.2881470e-01
   1.2939453e-01
   1.3058472e-01
   1.3085938e-01
   1.3150024e-01
   1.3153076e-01
   1.3125610e-01
   1.3198853e-01
   1.3107300e-01
   1.3015747e-01
   1.3104248e-01
   1.3006592e-01
   1.2945557e-01
   1.3052368e-01
   1.3018799e-01
   1.2927246e-01
   1.2911987e-01
   1.2805176e-01
   1.2783813e-01
   1.2774658e-01
   1.2744141e-01
   1.2698364e-01
   1.2701416e-01
   1.2701416e-01
   1.2689209e-01
   1.2704468e-01
   1.2689209e-01
   1.2615967e-01
   1.2536621e-01
   1.2554932e-01
   1.2612915e-01
   1.2628174e-01
   1.2631226e-01
   1.2582397e-01
   1.2655640e-01
   1.2707520e-01
   1.2777710e-01
   1.2844849e-01
   1.2841797e-01
   1.2893677e-01
   1.2875366e-01
   1.2890625e-01
   1.2844849e-01
   1.2814331e-01
   1.2814331e-01
   1.2850952e-01
   1.2829590e-01
   1.2701416e-01
   1.2609863e-01
   1.2545776e-01
   1.2451172e-01
   1.2408447e-01
   1.2298584e-01
   1.2225342e-01
   1.2213135e-01
   1.2200928e-01
   1.2228394e-01
   1.2210083e-01
   1.2203979e-01
   1.2228394e-01
   1.2203979e-01
   1.2182617e-01
   1.2210083e-01
   1.2167358e-01
   1.2008667e-01
   1.1996460e-01
   1.2081909e-01
   1.2118530e-01
   1.2200928e-01
   1.2280273e-01
   1.2274170e-01
   1.2353516e-01
   1.2399292e-01
   1.2338257e-01
   1.2258911e-01
   1.2332153e-01
   1.2384033e-01
   1.2356567e-01
   1.2332153e-01
   1.2408447e-01
   1.2438965e-01
   1.2414551e-01
   1.2374878e-01
   1.2301636e-01
   1.2362671e-01
   1.2319946e-01
   1.2353516e-01
   1.2350464e-01
   1.2432861e-01
   1.2533569e-01
   1.2515259e-01
   1.2487793e-01
   1.2527466e-01
   1.2530518e-01
   1.2573242e-01
   1.2576294e-01
   1.2512207e-01
   1.2609863e-01
   1.2637329e-01
   1.2631226e-01
   1.2707520e-01
   1.2722778e-01
   1.2734985e-01
   1.2774658e-01
   1.2811279e-01
   1.2796021e-01
   1.2747192e-01
   1.2683105e-01
   1.2661743e-01
   1.2594604e-01
   1.2551880e-01
   1.2487793e-01
   1.2451172e-01
   1.2426758e-01
   1.2228394e-01
   1.2139893e-01
   1.2127686e-01
   1.2072754e-01
   1.2173462e-01
   1.2139893e-01
   1.2258911e-01
   1.2356567e-01
   1.2298584e-01
   1.2316895e-01
   1.2258911e-01
   1.2191772e-01
   1.2234497e-01
   1.2246704e-01
   1.2234497e-01
   1.2237549e-01
   1.2246704e-01
   1.2249756e-01
   1.2176514e-01
   1.2039185e-01
   1.2069702e-01
   1.2203979e-01
   1.2170410e-01
   1.2100220e-01
   1.2084961e-01
   1.2039185e-01
   1.1984253e-01
   1.1901855e-01
   1.1914063e-01
   1.1898804e-01
   1.1801147e-01
   1.1871338e-01
   1.1819458e-01
   1.1743164e-01
   1.1752319e-01
   1.1740112e-01
   1.1785889e-01
   1.1740112e-01
   1.1825562e-01
   1.1959839e-01
   1.1880493e-01
   1.1837769e-01
   1.1822510e-01
   1.1746216e-01
   1.1761475e-01
   1.1746216e-01
   1.1727905e-01
   1.1724854e-01
   1.1611938e-01
   1.1608887e-01
   1.1660767e-01
   1.1544800e-01
   1.1602783e-01
   1.1532593e-01
   1.1383057e-01
   1.1306763e-01
   1.1148071e-01
   1.1068726e-01
   1.1010742e-01
   1.0992432e-01
   1.0928345e-01
   1.0794067e-01
   1.0757446e-01
   1.0617065e-01
   1.0443115e-01
   1.0360718e-01
   1.0287476e-01
   1.0177612e-01
   1.0110474e-01
   1.0058594e-01
   9.8968506e-02
   9.7900391e-02
   9.6740723e-02
   9.6191406e-02
   9.5001221e-02
   9.4085693e-02
   9.3170166e-02
   9.2346191e-02
   9.1674805e-02
   9.0972900e-02
   9.0606689e-02
   9.0850830e-02
   9.0301514e-02
   8.9996338e-02
   8.9630127e-02
   8.8989258e-02
   8.9050293e-02
   8.7951660e-02
   8.6975098e-02
   8.6120605e-02
   8.4381104e-02
   8.4014893e-02
   8.4289551e-02
   8.3068848e-02
   8.1329346e-02
   7.9284668e-02
   7.7056885e-02
   7.5866699e-02
   7.4188232e-02
   7.2357178e-02
   7.0861816e-02
   6.8298340e-02
   6.7382813e-02
   6.6986084e-02
   6.5765381e-02
   6.4178467e-02
   6.2957764e-02
   6.2866211e-02
   6.1859131e-02
   6.0119629e-02
   5.8929443e-02
   5.7952881e-02
   5.6518555e-02
   5.5389404e-02
   5.4290771e-02
   5.3009033e-02
   5.2337646e-02
   5.1483154e-02
   4.9835205e-02
   4.8919678e-02
   4.8065186e-02
   4.7180176e-02
   4.6020508e-02
   4.4738770e-02
   4.3945313e-02
   4.3426514e-02
   4.2297363e-02
   4.1290283e-02
   4.1290283e-02
   4.0924072e-02
   3.9733887e-02
   3.9520264e-02
   3.8940430e-02
   3.8208008e-02
   3.7231445e-02
   3.5644531e-02
   3.3752441e-02
   3.2226563e-02
   3.1402588e-02
   3.0212402e-02
   2.9968262e-02
   2.9785156e-02
   2.8625488e-02
   2.7618408e-02
   2.7313232e-02
   2.6336670e-02
   2.5848389e-02
   2.4993896e-02
   2.4169922e-02
   2.3834229e-02
   2.3010254e-02
   2.1301270e-02
   1.9927979e-02
   1.9683838e-02
   1.8585205e-02
   1.7059326e-02
   1.5930176e-02
   1.5594482e-02
   1.5289307e-02
   1.4892578e-02
   1.4099121e-02
   1.2786865e-02
   1.1810303e-02
   1.0589600e-02
   9.9487305e-03
   9.7656250e-03
   8.4533691e-03
   7.6293945e-03
   7.2021484e-03
   5.7983398e-03
   5.0048828e-03
   4.1809082e-03
   2.5024414e-03
   1.5563965e-03
  -4.2724609e-04
  -2.2277832e-03
  -2.8381348e-03
  -4.5166016e-03
  -5.4931641e-03
  -6.9885254e-03
  -8.9111328e-03
  -1.0040283e-02
  -1.1840820e-02
  -1.4556885e-02
  -1.6632080e-02
  -1.8585205e-02
  -2.0111084e-02
  -2.2308350e-02
  -2.4810791e-02
  -2.6550293e-02
  -2.7709961e-02
  -2.9571533e-02
  -3.1097412e-02
  -3.3325195e-02
  -3.4973145e-02
  -3.6163330e-02
  -3.6926270e-02
  -3.8818359e-02
  -4.0863037e-02
  -4.2816162e-02
  -4.5196533e-02
  -4.6051025e-02
  -4.7943115e-02
  -5.0109863e-02
  -5.2185059e-02
  -5.4443359e-02
  -5.6823730e-02
  -5.8868408e-02
  -6.0302734e-02
  -6.1279297e-02
  -6.1950684e-02
  -6.3140869e-02
  -6.4819336e-02
  -6.4605713e-02
  -6.4300537e-02
  -6.5093994e-02
  -6.4483643e-02
  -6.3964844e-02
  -6.3629150e-02
  -6.3720703e-02
  -6.3873291e-02
  -6.2957764e-02
  -6.2438965e-02
  -6.1828613e-02
  -6.1584473e-02
  -6.1157227e-02
  -6.0180664e-02
  -5.9814453e-02
  -6.0485840e-02
  -6.0729980e-02
  -6.0852051e-02
  -6.0394287e-02
  -5.9906006e-02
  -6.0272217e-02
  -6.1462402e-02
  -6.2164307e-02
  -6.2530518e-02
  -6.3781738e-02
  -6.4483643e-02
  -6.5612793e-02
  -6.6802979e-02
  -6.7901611e-02
  -6.9183350e-02
  -7.0556641e-02
  -7.2174072e-02
  -7.4096680e-02
  -7.5164795e-02
  -7.6568604e-02
  -7.9040527e-02
  -8.1085205e-02
  -8.2458496e-02
  -8.3740234e-02
  -8.4686279e-02
  -8.5754395e-02
  -8.6120605e-02
  -8.6120605e-02
  -8.5693359e-02
  -8.5693359e-02
  -8.5266113e-02
  -8.4899902e-02
  -8.5205078e-02
  -8.4716797e-02
  -8.3740234e-02
  -8.3068848e-02
  -8.1909180e-02
  -8.1237793e-02
  -8.0108643e-02
  -7.9528809e-02
  -7.8582764e-02
  -7.7575684e-02
  -7.7575684e-02
  -7.6660156e-02
  -7.5347900e-02
  -7.4218750e-02
  -7.3059082e-02
  -7.2204590e-02
  -7.0648193e-02
  -6.9488525e-02
  -6.8939209e-02
  -6.7840576e-02
  -6.6558838e-02
  -6.5460205e-02
  -6.3629150e-02
  -6.1828613e-02
  -6.0668945e-02
  -5.9234619e-02
  -5.7281494e-02
  -5.5877686e-02
  -5.3771973e-02
  -5.2185059e-02
  -5.0872803e-02
  -4.8828125e-02
  -4.8034668e-02
  -4.7149658e-02
  -4.6081543e-02
  -4.5898438e-02
  -4.5349121e-02
  -4.4830322e-02
  -4.5532227e-02
  -4.5745850e-02
  -4.6234131e-02
  -4.6569824e-02
  -4.6600342e-02
  -4.8614502e-02
  -4.8522949e-02
  -4.7698975e-02
  -4.9102783e-02
  -5.0323486e-02
  -5.1208496e-02
  -5.0476074e-02
  -5.0933838e-02
  -5.2062988e-02
  -5.2032471e-02
  -5.2337646e-02
  -5.2429199e-02
  -5.2825928e-02
  -5.3253174e-02
  -5.3649902e-02
  -5.2734375e-02
  -5.2124023e-02
  -5.2368164e-02
  -5.1055908e-02
  -5.0689697e-02
  -5.0994873e-02
  -5.1147461e-02
  -5.1635742e-02
  -5.1940918e-02
  -5.1696777e-02
  -5.1483154e-02
  -5.1147461e-02
  -5.1055908e-02
  -5.0811768e-02
  -5.0811768e-02
  -5.0872803e-02
  -5.2001953e-02
  -5.3039551e-02
  -5.3375244e-02
  -5.3955078e-02
  -5.3894043e-02
  -5.4809570e-02
  -5.5755615e-02
  -5.5541992e-02
  -5.7098389e-02
  -5.9539795e-02
  -6.0882568e-02
  -6.3018799e-02
  -6.4697266e-02
  -6.5979004e-02
  -6.8206787e-02
  -6.9396973e-02
  -7.1319580e-02
  -7.3852539e-02
  -7.5134277e-02
  -7.6934814e-02
  -7.8918457e-02
  -8.0444336e-02
  -8.1390381e-02
  -8.1634521e-02
  -8.2427979e-02
  -8.3892822e-02
  -8.5632324e-02
  -8.7615967e-02
  -8.9019775e-02
  -8.9935303e-02
  -9.0637207e-02
  -9.1796875e-02
  -9.3505859e-02
  -9.5184326e-02
  -9.6679688e-02
  -9.6984863e-02
  -9.7442627e-02
  -9.8602295e-02
  -9.9822998e-02
  -9.9761963e-02
  -1.0037231e-01
  -1.0119629e-01
  -1.0092163e-01
  -1.0205078e-01
  -1.0293579e-01
  -1.0412598e-01
  -1.0534668e-01
  -1.0528564e-01
  -1.0577393e-01
  -1.0617065e-01
  -1.0699463e-01
  -1.0772705e-01
  -1.0787964e-01
  -1.0897827e-01
  -1.0958862e-01
  -1.1004639e-01
  -1.1093140e-01
  -1.1129761e-01
  -1.1022949e-01
  -1.1007690e-01
  -1.1120605e-01
  -1.1166382e-01
  -1.1215210e-01
  -1.1218262e-01
  -1.1157227e-01
  -1.1178589e-01
  -1.1102295e-01
  -1.1047363e-01
  -1.1090088e-01
  -1.1013794e-01
  -1.0968018e-01
  -1.0806274e-01
  -1.0635376e-01
  -1.0507202e-01
  -1.0391235e-01
  -1.0198975e-01
  -1.0086060e-01
  -9.9792480e-02
  -9.8907471e-02
  -9.8602295e-02
  -9.8236084e-02
  -9.7412109e-02
  -9.6649170e-02
  -9.6313477e-02
  -9.6496582e-02
  -9.8266602e-02
  -9.9151611e-02
  -9.9578857e-02
  -1.0037231e-01
  -1.0153198e-01
  -1.0180664e-01
  -1.0140991e-01
  -1.0156250e-01
  -1.0159302e-01
  -1.0137939e-01
  -1.0092163e-01
  -1.0040283e-01
  -9.9517822e-02
  -9.8663330e-02
  -9.7503662e-02
  -9.5275879e-02
  -9.4726563e-02
  -9.2926025e-02
  -8.9691162e-02
  -8.7951660e-02
  -8.5937500e-02
  -8.4106445e-02
  -8.2763672e-02
  -8.0474854e-02
  -7.9528809e-02
  -7.7941895e-02
  -7.6721191e-02
  -7.5836182e-02
  -7.4768066e-02
  -7.3913574e-02
  -7.3425293e-02
  -7.3974609e-02
  -7.4157715e-02
  -7.4096680e-02
  -7.3913574e-02
  -7.3425293e-02
  -7.2723389e-02
  -7.2326660e-02
  -7.2418213e-02
  -7.1899414e-02
  -7.1350098e-02
  -7.0465088e-02
  -6.8786621e-02
  -6.8359375e-02
  -6.6741943e-02
  -6.6223145e-02
  -6.5643311e-02
  -6.3964844e-02
  -6.3995361e-02
  -6.1767578e-02
  -6.0211182e-02
  -5.9509277e-02
  -5.7952881e-02
  -5.7067871e-02
  -5.6762695e-02
  -5.5725098e-02
  -5.4718018e-02
  -5.3802490e-02
  -5.2001953e-02
  -5.0476074e-02
  -4.9743652e-02
  -4.9102783e-02
  -4.8339844e-02
  -4.7271729e-02
  -4.6386719e-02
  -4.5684814e-02
  -4.4952393e-02
  -4.4494629e-02
  -4.3243408e-02
  -4.3090820e-02
  -4.2022705e-02
  -4.0161133e-02
  -3.8543701e-02
  -3.7750244e-02
  -3.6529541e-02
  -3.4912109e-02
  -3.3172607e-02
  -3.1066895e-02
  -2.8991699e-02
  -2.5848389e-02
  -2.3956299e-02
  -2.1697998e-02
  -1.8676758e-02
  -1.6815186e-02
  -1.6174316e-02
  -1.6204834e-02
  -1.4923096e-02
  -1.2512207e-02
  -1.0375977e-02
  -9.4909668e-03
  -9.5214844e-03
  -8.7585449e-03
  -6.7443848e-03
  -6.3171387e-03
  -5.4321289e-03
  -4.7607422e-03
  -3.6010742e-03
  -3.0212402e-03
  -2.4719238e-03
  -1.6784668e-03
  -1.4648438e-03
  -6.4086914e-04
   1.3122559e-03
   2.0446777e-03
   2.5329590e-03
   4.0893555e-03
   4.9438477e-03
   5.2490234e-03
   5.4931641e-03
   6.9274902e-03
   8.5144043e-03
   1.0498047e-02
   1.1962891e-02
   1.3153076e-02
   1.5136719e-02
   1.6113281e-02
   1.6662598e-02
   1.7974854e-02
   1.8280029e-02
   1.9073486e-02
   2.0446777e-02
   2.1911621e-02
   2.2857666e-02
   2.3498535e-02
   2.4597168e-02
   2.5817871e-02
   2.6062012e-02
   2.7282715e-02
   2.8533936e-02
   3.0090332e-02
   3.1250000e-02
   3.2775879e-02
   3.4393311e-02
   3.4912109e-02
   3.5980225e-02
   3.7353516e-02
   3.8574219e-02
   4.0283203e-02
   4.1503906e-02
   4.1564941e-02
   4.3212891e-02
   4.4464111e-02
   4.5257568e-02
   4.6813965e-02
   4.7943115e-02
   4.8492432e-02
   5.0354004e-02
   5.1788330e-02
   5.1177979e-02
   5.1086426e-02
   5.1635742e-02
   5.2673340e-02
   5.3253174e-02
   5.3375244e-02
   5.4809570e-02
   5.5175781e-02
   5.6365967e-02
   5.7281494e-02
   5.6915283e-02
   5.7922363e-02
   5.8624268e-02
   5.9356689e-02
   6.0302734e-02
   6.1279297e-02
   6.1737061e-02
   6.2866211e-02
   6.4392090e-02
   6.5582275e-02
   6.7169189e-02
   6.8481445e-02
   6.9335938e-02
   7.0098877e-02
   7.1624756e-02
   7.2204590e-02
   7.3150635e-02
   7.4127197e-02
   7.4859619e-02
   7.6019287e-02
   7.7484131e-02
   7.8216553e-02
   7.7636719e-02
   7.8399658e-02
   7.9223633e-02
   7.9895020e-02
   8.0200195e-02
   7.9925537e-02
   8.0139160e-02
   7.9528809e-02
   7.9040527e-02
   7.9284668e-02
   7.9772949e-02
   8.0535889e-02
   8.1085205e-02
   8.1146240e-02
   8.1787109e-02
   8.1756592e-02
   8.2153320e-02
   8.3312988e-02
   8.4686279e-02
   8.6242676e-02
   8.7036133e-02
   8.7371826e-02
   8.7829590e-02
   8.8806152e-02
   9.0270996e-02
   9.0881348e-02
   9.2041016e-02
   9.2956543e-02
   9.3963623e-02
   9.5458984e-02
   9.5947266e-02
   9.5886230e-02
   9.5733643e-02
   9.6038818e-02
   9.6710205e-02
   9.7473145e-02
   9.7778320e-02
   9.8876953e-02
   9.8388672e-02
   9.7991943e-02
   9.9151611e-02
   9.8846436e-02
   9.9212646e-02
   9.9548340e-02
   9.9121094e-02
   9.9578857e-02
   1.0015869e-01
   1.0079956e-01
   1.0116577e-01
   1.0031128e-01
   1.0040283e-01
   1.0272217e-01
   1.0305786e-01
   1.0327148e-01
   1.0299683e-01
   1.0269165e-01
   1.0250854e-01
   1.0214233e-01
   1.0287476e-01
   1.0284424e-01
   1.0345459e-01
   1.0473633e-01
   1.0543823e-01
   1.0543823e-01
   1.0525513e-01
   1.0568237e-01
   1.0586548e-01
   1.0626221e-01
   1.0678101e-01
   1.0671997e-01
   1.0705566e-01
   1.0678101e-01
   1.0726929e-01
   1.0687256e-01
   1.0656738e-01
   1.0656738e-01
   1.0653687e-01
   1.0626221e-01
   1.0595703e-01
   1.0641479e-01
   1.0632324e-01
   1.0552979e-01
   1.0549927e-01
   1.0580444e-01
   1.0595703e-01
   1.0620117e-01
   1.0684204e-01
   1.0708618e-01
   1.0702515e-01
   1.0739136e-01
   1.0818481e-01
   1.0821533e-01
   1.0839844e-01
   1.0839844e-01
   1.0867310e-01
   1.0827637e-01
   1.0760498e-01
   1.0739136e-01
   1.0797119e-01
   1.0787964e-01
   1.0861206e-01
   1.0870361e-01
   1.0763550e-01
   1.0815430e-01
   1.0842896e-01
   1.0775757e-01
   1.0757446e-01
   1.0760498e-01
   1.0784912e-01
   1.0855103e-01
   1.0797119e-01
   1.0754395e-01
   1.0812378e-01
   1.0815430e-01
   1.0821533e-01
   1.0794067e-01
   1.0769653e-01
   1.0720825e-01
   1.0626221e-01
   1.0586548e-01
   1.0577393e-01
   1.0479736e-01
   1.0470581e-01
   1.0437012e-01
   1.0391235e-01
   1.0440063e-01
   1.0403442e-01
   1.0421753e-01
   1.0409546e-01
   1.0366821e-01
   1.0397339e-01
   1.0372925e-01
   1.0327148e-01
   1.0360718e-01
   1.0369873e-01
   1.0437012e-01
   1.0531616e-01
   1.0568237e-01
   1.0623169e-01
   1.0714722e-01
   1.0806274e-01
   1.0940552e-01
   1.0971069e-01
   1.1056519e-01
   1.1199951e-01
   1.1251831e-01
   1.1367798e-01
   1.1392212e-01
   1.1389160e-01
   1.1502075e-01
   1.1557007e-01
   1.1709595e-01
   1.1831665e-01
   1.1895752e-01
   1.1938477e-01
   1.1895752e-01
   1.1911011e-01
   1.1880493e-01
   1.2002563e-01
   1.2103271e-01
   1.2130737e-01
   1.2158203e-01
   1.2185669e-01
   1.2124634e-01
   1.2100220e-01
   1.2100220e-01
   1.2075806e-01
   1.2072754e-01
   1.2072754e-01
   1.2142944e-01
   1.2115479e-01
   1.2149048e-01
   1.2149048e-01
   1.2069702e-01
   1.2072754e-01
   1.2075806e-01
   1.2115479e-01
   1.2161255e-01
   1.2142944e-01
   1.2142944e-01
   1.2167358e-01
   1.2155151e-01
   1.2249756e-01
   1.2316895e-01
   1.2246704e-01
   1.2191772e-01
   1.2268066e-01
   1.2271118e-01
   1.2219238e-01
   1.2194824e-01
   1.2200928e-01
   1.2185669e-01
   1.2081909e-01
   1.2112427e-01
   1.2130737e-01
   1.1999512e-01
   1.1993408e-01
   1.1975098e-01
   1.1929321e-01
   1.1904907e-01
   1.1813354e-01
   1.1782837e-01
   1.1724854e-01
   1.1691284e-01
   1.1663818e-01
   1.1550903e-01
   1.1453247e-01
   1.1428833e-01
   1.1303711e-01
   1.1227417e-01
   1.1172485e-01
   1.1157227e-01
   1.1132813e-01
   1.1080933e-01
   1.0946655e-01
   1.0931396e-01
   1.0885620e-01
   1.0778809e-01
   1.0754395e-01
   1.0754395e-01
   1.0714722e-01
   1.0595703e-01
   1.0684204e-01
   1.0794067e-01
   1.0751343e-01
   1.0745239e-01
   1.0699463e-01
   1.0684204e-01
   1.0723877e-01
   1.0610962e-01
   1.0601807e-01
   1.0565186e-01
   1.0592651e-01
   1.0537720e-01
   1.0400391e-01
   1.0357666e-01
   1.0290527e-01
   1.0125732e-01
   1.0079956e-01
   9.9975586e-02
   9.8510742e-02
   9.8510742e-02
   9.7656250e-02
   9.6832275e-02
   9.4696045e-02
   9.3078613e-02
   9.3414307e-02
   9.2681885e-02
   9.2376709e-02
   9.1857910e-02
   9.0698242e-02
   9.0454102e-02
   9.0179443e-02
   9.0454102e-02
   9.1613770e-02
   9.1461182e-02
   8.9965820e-02
   8.9233398e-02
   8.8531494e-02
   8.8470459e-02
   8.8806152e-02
   8.7371826e-02
   8.6364746e-02
   8.5723877e-02
   8.6090088e-02
   8.6608887e-02
   8.5723877e-02
   8.5510254e-02
   8.6425781e-02
   8.6425781e-02
   8.6730957e-02
   8.8470459e-02
   8.8714600e-02
   8.8165283e-02
   8.8836670e-02
   8.7951660e-02
   8.7066650e-02
   8.7554932e-02
   8.7097168e-02
   8.5632324e-02
   8.5327148e-02
   8.5052490e-02
   8.4930420e-02
   8.4716797e-02
   8.2763672e-02
   8.0902100e-02
   8.0596924e-02
   7.9223633e-02
   7.7880859e-02
   7.7545166e-02
   7.6446533e-02
   7.5378418e-02
   7.3883057e-02
   7.1929932e-02
   7.0617676e-02
   6.9732666e-02
   6.8939209e-02
   6.8389893e-02
   6.7718506e-02
   6.7230225e-02
   6.6680908e-02
   6.6101074e-02
   6.6192627e-02
   6.6558838e-02
   6.6558838e-02
   6.6650391e-02
   6.7840576e-02
   6.8664551e-02
   6.9061279e-02
   7.0251465e-02
   7.1746826e-02
   7.1990967e-02
   7.3699951e-02
   7.6080322e-02
   7.6721191e-02
   7.6690674e-02
   7.7484131e-02
   7.9681396e-02
   8.1695557e-02
   8.1970215e-02
   8.1054688e-02
   8.1451416e-02
   8.2916260e-02
   8.2916260e-02
   8.3099365e-02
   8.2397461e-02
   8.2031250e-02
   8.1909180e-02
   8.0902100e-02
   8.0261230e-02
   8.0230713e-02
   8.0169678e-02
   7.9925537e-02
   7.9772949e-02
   7.9284668e-02
   7.8887939e-02
   7.8399658e-02
   7.7728271e-02
   7.7606201e-02
   7.8094482e-02
   7.8430176e-02
   7.9162598e-02
   7.9406738e-02
   7.9315186e-02
   7.9528809e-02
   7.9284668e-02
   7.9956055e-02
   8.1298828e-02
   8.1512451e-02
   8.2000732e-02
   8.3374023e-02
   8.2489014e-02
   8.1207275e-02
   8.0413818e-02
   8.0322266e-02
   8.0627441e-02
   8.0963135e-02
   8.1298828e-02
   8.0718994e-02
   8.1268311e-02
   8.1878662e-02
   8.1604004e-02
   8.0566406e-02
   8.0963135e-02
   8.1085205e-02
   8.0291748e-02
   8.0566406e-02
   7.9620361e-02
   7.8826904e-02
   7.8247070e-02
   7.8247070e-02
   7.8094482e-02
   7.6904297e-02
   7.6019287e-02
   7.5134277e-02
   7.4401855e-02
   7.3516846e-02
   7.2326660e-02
   7.0922852e-02
   7.0312500e-02
   6.9976807e-02
   6.9915771e-02
   6.9458008e-02
   6.9213867e-02
   6.8511963e-02
   6.7596436e-02
   6.8023682e-02
   6.8145752e-02
   6.8084717e-02
   6.7810059e-02
   6.7077637e-02
   6.7047119e-02
   6.7108154e-02
   6.7565918e-02
   6.8145752e-02
   6.9274902e-02
   6.9763184e-02
   7.0343018e-02
   7.1044922e-02
   7.1502686e-02
   7.2418213e-02
   7.2296143e-02
   7.2814941e-02
   7.3150635e-02
   7.2540283e-02
   7.3272705e-02
   7.3638916e-02
   7.2448730e-02
   7.2387695e-02
   7.2875977e-02
   7.2357178e-02
   7.1594238e-02
   7.1197510e-02
   7.1533203e-02
   7.1563721e-02
   7.0831299e-02
   7.0281982e-02
   6.8664551e-02
   6.8511963e-02
   6.8664551e-02
   6.8420410e-02
   6.8359375e-02
   6.7840576e-02
   6.7291260e-02
   6.7138672e-02
   6.7291260e-02
   6.6528320e-02
   6.5032959e-02
   6.4483643e-02
   6.4788818e-02
   6.4392090e-02
   6.3995361e-02
   6.4361572e-02
   6.3323975e-02
   6.2683105e-02
   6.3598633e-02
   6.2988281e-02
   6.2011719e-02
   6.2561035e-02
   6.3079834e-02
   6.2438965e-02
   6.1523438e-02
   6.2225342e-02
   6.1706543e-02
   6.0729980e-02
   6.1614990e-02
   6.1279297e-02
   6.0516357e-02
   6.0516357e-02
   5.9906006e-02
   5.9295654e-02
   5.9265137e-02
   5.8990479e-02
   5.9082031e-02
   5.8349609e-02
   5.8258057e-02
   5.9051514e-02
   5.9204102e-02
   5.9295654e-02
   5.9631348e-02
   6.0516357e-02
   6.0485840e-02
   5.9417725e-02
   5.9448242e-02
   6.0485840e-02
   6.0485840e-02
   6.0455322e-02
   6.0272217e-02
   6.0241699e-02
   6.0272217e-02
   6.0394287e-02
   6.0516357e-02
   5.9936523e-02
   5.9265137e-02
   5.9387207e-02
   6.0058594e-02
   6.0668945e-02
   5.9997559e-02
   5.9478760e-02
   5.8349609e-02
   5.7739258e-02
   5.9051514e-02
   5.9570313e-02
   5.7891846e-02
   5.7159424e-02
   5.7373047e-02
   5.5694580e-02
   5.4931641e-02
   5.4931641e-02
   5.4260254e-02
   5.3955078e-02
   5.4565430e-02
   5.5358887e-02
   5.4443359e-02
   5.3039551e-02
   5.3649902e-02
   5.4260254e-02
   5.5053711e-02
   5.5755615e-02
   5.5419922e-02
   5.5541992e-02
   5.6030273e-02
   5.5236816e-02
   5.5999756e-02
   5.6823730e-02
   5.6457520e-02
   5.7037354e-02
   5.6701660e-02
   5.5725098e-02
   5.5694580e-02
   5.5603027e-02
   5.5084229e-02
   5.3985596e-02
   5.3894043e-02
   5.4595947e-02
   5.4138184e-02
   5.3497314e-02
   5.2551270e-02
   5.1971436e-02
   5.2124023e-02
   5.1116943e-02
   5.1483154e-02
   5.0994873e-02
   4.9621582e-02
   4.9438477e-02
   4.9041748e-02
   4.8339844e-02
   4.7576904e-02
   4.6569824e-02
   4.5135498e-02
   4.5410156e-02
   4.5623779e-02
   4.4494629e-02
   4.3060303e-02
   4.1870117e-02
   4.0924072e-02
   4.0130615e-02
   3.9855957e-02
   3.9581299e-02
   3.7994385e-02
   3.7109375e-02
   3.6499023e-02
   3.5949707e-02
   3.5675049e-02
   3.3691406e-02
   3.2379150e-02
   3.1341553e-02
   3.0120850e-02
   2.9602051e-02
   2.7893066e-02
   2.6855469e-02
   2.5787354e-02
   2.4017334e-02
   2.2979736e-02
   2.2369385e-02
   2.1759033e-02
   2.0904541e-02
   1.9805908e-02
   1.9653320e-02
   1.9927979e-02
   1.9042969e-02
   1.8798828e-02
   1.8249512e-02
   1.7272949e-02
   1.6815186e-02
   1.6052246e-02
   1.5502930e-02
   1.5289307e-02
   1.3885498e-02
   1.2847900e-02
   1.2695313e-02
   1.2908936e-02
   1.2268066e-02
   1.1901855e-02
   1.1016846e-02
   9.2163086e-03
   8.5449219e-03
   8.7585449e-03
   7.9345703e-03
   6.5002441e-03
   4.9133301e-03
   3.6315918e-03
   4.1809082e-03
   4.3334961e-03
   2.3498535e-03
   4.8828125e-04
   3.0517578e-05
   3.6621094e-04
   1.8310547e-04
  -9.7656250e-04
  -2.4719238e-03
  -3.2958984e-03
  -2.7465820e-03
  -2.5329590e-03
  -2.3498535e-03
  -3.1433105e-03
  -3.6926270e-03
  -3.1127930e-03
  -3.6315918e-03
  -3.4179688e-03
  -4.9743652e-03
  -6.2561035e-03
  -6.8664551e-03
  -7.8125000e-03
  -7.7209473e-03
  -8.8500977e-03
  -1.0131836e-02
  -1.0620117e-02
  -1.1566162e-02
  -1.2329102e-02
  -1.2939453e-02
  -1.4221191e-02
  -1.4434814e-02
  -1.4282227e-02
  -1.5014648e-02
  -1.6296387e-02
  -1.6967773e-02
  -1.7517090e-02
  -1.7761230e-02
  -1.8310547e-02
  -1.9195557e-02
  -1.9042969e-02
  -1.9287109e-02
  -1.9744873e-02
  -1.9653320e-02
  -1.9714355e-02
  -2.0019531e-02
  -2.0599365e-02
  -2.0416260e-02
  -2.0751953e-02
  -2.1270752e-02
  -2.0629883e-02
  -2.1026611e-02
  -2.1789551e-02
  -2.2216797e-02
  -2.2521973e-02
  -2.4047852e-02
  -2.5421143e-02
  -2.5665283e-02
  -2.6000977e-02
  -2.6824951e-02
  -2.7252197e-02
  -2.9052734e-02
  -3.0273438e-02
  -3.1097412e-02
  -3.2653809e-02
  -3.2440186e-02
  -3.2806396e-02
  -3.3386230e-02
  -3.3569336e-02
  -3.3538818e-02
  -3.3508301e-02
  -3.3874512e-02
  -3.3477783e-02
  -3.3203125e-02
  -3.2501221e-02
  -3.2379150e-02
  -3.3203125e-02
  -3.3294678e-02
  -3.3569336e-02
  -3.4149170e-02
  -3.4484863e-02
  -3.4301758e-02
  -3.4881592e-02
  -3.5736084e-02
  -3.6682129e-02
  -3.7445068e-02
  -3.8330078e-02
  -3.9306641e-02
  -3.9764404e-02
  -3.9733887e-02
  -4.1015625e-02
  -4.1809082e-02
  -4.2816162e-02
  -4.4708252e-02
  -4.5257568e-02
  -4.4952393e-02
  -4.5379639e-02
  -4.6325684e-02
  -4.6722412e-02
  -4.7515869e-02
  -4.7332764e-02
  -4.6417236e-02
  -4.6264648e-02
  -4.6569824e-02
  -4.6691895e-02
  -4.5288086e-02
  -4.5166016e-02
  -4.5745850e-02
  -4.6295166e-02
  -4.6630859e-02
  -4.5867920e-02
  -4.4952393e-02
  -4.5196533e-02
  -4.6051025e-02
  -4.6417236e-02
  -4.6722412e-02
  -4.6203613e-02
  -4.7058105e-02
  -4.8492432e-02
  -4.7821045e-02
  -4.6813965e-02
  -4.6722412e-02
  -4.7027588e-02
  -4.9499512e-02
  -5.1361084e-02
  -5.0903320e-02
  -5.0354004e-02
  -4.9438477e-02
  -4.9713135e-02
  -5.0415039e-02
  -5.0842285e-02
  -5.2825928e-02
  -5.3833008e-02
  -5.4260254e-02
  -5.5603027e-02
  -5.6793213e-02
  -5.7800293e-02
  -5.9112549e-02
  -5.9967041e-02
  -6.0699463e-02
  -6.1676025e-02
  -6.2957764e-02
  -6.4025879e-02
  -6.3964844e-02
  -6.3842773e-02
  -6.3751221e-02
  -6.3385010e-02
  -6.4849854e-02
  -6.5307617e-02
  -6.4270020e-02
  -6.3446045e-02
  -6.2316895e-02
  -6.1981201e-02
  -6.1370850e-02
  -6.0180664e-02
  -5.8776855e-02
  -5.8074951e-02
  -5.8074951e-02
  -5.8319092e-02
  -5.8990479e-02
  -5.8502197e-02
  -5.7464600e-02
  -5.7922363e-02
  -5.8380127e-02
  -5.9112549e-02
  -5.9967041e-02
  -6.0028076e-02
  -6.1309814e-02
  -6.2072754e-02
  -6.3171387e-02
  -6.4666748e-02
  -6.5795898e-02
  -6.6528320e-02
  -6.7779541e-02
  -6.8908691e-02
  -6.9549561e-02
  -7.0404053e-02
  -7.0373535e-02
  -7.0922852e-02
  -7.1411133e-02
  -7.1960449e-02
  -7.2479248e-02
  -7.1807861e-02
  -7.1868896e-02
  -7.2235107e-02
  -7.1502686e-02
  -7.0404053e-02
  -6.9549561e-02
  -6.9366455e-02
  -6.9396973e-02
  -6.9976807e-02
  -6.9763184e-02
  -6.9152832e-02
  -6.9091797e-02
  -6.9763184e-02
  -6.9335938e-02
  -6.9580078e-02
  -7.0404053e-02
  -7.0220947e-02
  -7.1075439e-02
  -7.0800781e-02
  -7.0343018e-02
  -7.1258545e-02
  -7.1960449e-02
  -7.2174072e-02
  -7.2692871e-02
  -7.2906494e-02
  -7.3486328e-02
  -7.3944092e-02
  -7.3944092e-02
  -7.3913574e-02
  -7.3242188e-02
  -7.1960449e-02
  -7.2113037e-02
  -7.2387695e-02
  -7.2967529e-02
  -7.2174072e-02
  -6.9488525e-02
  -6.9061279e-02
  -6.9427490e-02
  -6.8969727e-02
  -6.9122314e-02
  -6.8267822e-02
  -6.7138672e-02
  -6.6772461e-02
  -6.6467285e-02
  -6.6802979e-02
  -6.6345215e-02
  -6.5856934e-02
  -6.6101074e-02
  -6.6101074e-02
  -6.6711426e-02
  -6.6833496e-02
  -6.6772461e-02
  -6.6650391e-02
  -6.5551758e-02
  -6.5216064e-02
  -6.5612793e-02
  -6.6864014e-02
  -6.7108154e-02
  -6.5765381e-02
  -6.4208984e-02
  -6.3201904e-02
  -6.2622070e-02
  -6.1981201e-02
  -6.1462402e-02
  -6.1584473e-02
  -6.1096191e-02
  -6.0272217e-02
  -5.9509277e-02
  -5.8898926e-02
  -5.9082031e-02
  -5.9020996e-02
  -5.9631348e-02
  -5.9143066e-02
  -5.8837891e-02
  -5.9997559e-02
  -5.9661865e-02
  -5.8441162e-02
  -5.8471680e-02
  -5.8502197e-02
  -5.7342529e-02
  -5.6457520e-02
  -5.6243896e-02
  -5.6396484e-02
  -5.5358887e-02
  -5.4077148e-02
  -5.2612305e-02
  -5.1818848e-02
  -5.1940918e-02
  -5.1605225e-02
  -5.0689697e-02
  -5.0079346e-02
  -4.8675537e-02
  -4.8858643e-02
  -4.9041748e-02
  -4.8065186e-02
  -4.7088623e-02
  -4.6539307e-02
  -4.7302246e-02
  -4.7241211e-02
  -4.6661377e-02
  -4.6264648e-02
  -4.5989990e-02
  -4.5715332e-02
  -4.6356201e-02
  -4.6325684e-02
  -4.5715332e-02
  -4.5440674e-02
  -4.5043945e-02
  -4.4769287e-02
  -4.5715332e-02
  -4.6478271e-02
  -4.6020508e-02
  -4.5837402e-02
  -4.6386719e-02
  -4.5440674e-02
  -4.4921875e-02
  -4.3670654e-02
  -4.2907715e-02
  -4.3945313e-02
  -4.3304443e-02
  -4.2449951e-02
  -4.2846680e-02
  -4.2144775e-02
  -4.0557861e-02
  -3.9886475e-02
  -3.9581299e-02
  -3.9550781e-02
  -3.9459229e-02
  -3.9642334e-02
  -4.0130615e-02
  -3.9978027e-02
  -3.9398193e-02
  -3.8696289e-02
  -3.8269043e-02
  -3.7658691e-02
  -3.7445068e-02
  -3.7933350e-02
  -3.8238525e-02
  -3.8055420e-02
  -3.7200928e-02
  -3.4484863e-02
  -3.4484863e-02
  -3.4790039e-02
  -3.4179688e-02
  -3.3843994e-02
  -3.2379150e-02
  -3.1280518e-02
  -3.1097412e-02
  -3.0029297e-02
  -2.9083252e-02
  -2.7526855e-02
  -2.6184082e-02
  -2.5634766e-02
  -2.4902344e-02
  -2.4627686e-02
  -2.4169922e-02
  -2.2521973e-02
  -2.0782471e-02
  -2.0477295e-02
  -1.9775391e-02
  -1.8615723e-02
  -1.7608643e-02
  -1.6693115e-02
  -1.5991211e-02
  -1.5258789e-02
  -1.5014648e-02
  -1.3671875e-02
  -1.2817383e-02
  -1.1840820e-02
  -1.0437012e-02
  -1.0437012e-02
  -9.7961426e-03
  -9.1857910e-03
  -8.0566406e-03
  -6.7138672e-03
  -6.0424805e-03
  -4.6081543e-03
  -2.4719238e-03
  -2.1667480e-03
  -2.0751953e-03
  -7.6293945e-04
   0.0000000e+00
   1.4343262e-03
   2.3498535e-03
   2.5329590e-03
   3.1433105e-03
   3.9062500e-03
   5.0659180e-03
   5.6152344e-03
   6.9580078e-03
   8.1787109e-03
   9.3078613e-03
   1.0223389e-02
   1.1383057e-02
   1.2908936e-02
   1.4221191e-02
   1.4831543e-02
   1.5167236e-02
   1.5625000e-02
   1.6387939e-02
   1.6632080e-02
   1.6815186e-02
   1.6448975e-02
   1.6448975e-02
   1.7333984e-02
   1.7761230e-02
   1.8066406e-02
   1.7028809e-02
   1.6693115e-02
   1.7700195e-02
   1.7486572e-02
   1.8157959e-02
   1.7944336e-02
   1.8096924e-02
   1.9073486e-02
   1.9744873e-02
   2.0477295e-02
   2.2094727e-02
   2.3925781e-02
   2.4658203e-02
   2.5787354e-02
   2.6855469e-02
   2.8015137e-02
   2.8961182e-02
   2.8991699e-02
   2.9296875e-02
   3.0303955e-02
   3.1860352e-02
   3.1494141e-02
   3.1555176e-02
   3.2196045e-02
   3.2135010e-02
   3.3386230e-02
   3.4332275e-02
   3.5217285e-02
   3.5736084e-02
   3.5797119e-02
   3.5797119e-02
   3.6407471e-02
   3.8482666e-02
   4.0344238e-02
   4.0832520e-02
   4.0557861e-02
   4.1381836e-02
   4.2480469e-02
   4.2541504e-02
   4.2938232e-02
   4.3060303e-02
   4.3853760e-02
   4.3884277e-02
   4.4403076e-02
   4.4860840e-02
   4.4982910e-02
   4.4952393e-02
   4.5166016e-02
   4.6203613e-02
   4.6478271e-02
   4.6508789e-02
   4.7485352e-02
   4.8187256e-02
   4.8736572e-02
   4.8980713e-02
   4.8858643e-02
   4.8919678e-02
   4.9896240e-02
   5.0018311e-02
   4.9896240e-02
   5.0079346e-02
   4.9896240e-02
   5.0354004e-02
   5.2062988e-02
   5.3558350e-02
   5.3497314e-02
   5.3161621e-02
   5.3863525e-02
   5.4687500e-02
   5.5145264e-02
   5.5328369e-02
   5.5145264e-02
   5.5389404e-02
   5.5877686e-02
   5.5633545e-02
   5.6274414e-02
   5.7098389e-02
   5.7067871e-02
   5.6823730e-02
   5.7006836e-02
   5.6823730e-02
   5.7434082e-02
   5.7495117e-02
   5.7159424e-02
   5.8502197e-02
   5.9539795e-02
   5.9509277e-02
   5.9051514e-02
   5.9173584e-02
   5.9692383e-02
   6.0028076e-02
   6.0607910e-02
   5.9814453e-02
   5.9570313e-02
   6.0241699e-02
   5.9936523e-02
   6.0089111e-02
   6.0974121e-02
   6.0363770e-02
   5.9020996e-02
   5.8044434e-02
   5.7617188e-02
   5.7891846e-02
   5.7769775e-02
   5.7403564e-02
   5.7220459e-02
   5.8380127e-02
   5.9570313e-02
   5.8258057e-02
   5.7098389e-02
   5.7006836e-02
   5.6915283e-02
   5.7434082e-02
   5.7556152e-02
   5.7403564e-02
   5.8380127e-02
   5.8624268e-02
   5.9020996e-02
   5.8990479e-02
   5.8135986e-02
   5.8105469e-02
   5.8563232e-02
   5.8837891e-02
   5.9509277e-02
   6.0119629e-02
   5.9936523e-02
   6.0485840e-02
   6.0546875e-02
   6.0333252e-02
   6.0455322e-02
   6.0211182e-02
   5.9875488e-02
   5.9600830e-02
   5.9448242e-02
   5.9539795e-02
   5.8746338e-02
   5.8868408e-02
   5.8898926e-02
   5.8349609e-02
   5.7342529e-02
   5.5847168e-02
   5.5297852e-02
   5.5236816e-02
   5.5450439e-02
   5.6823730e-02
   5.6945801e-02
   5.7189941e-02
   5.7952881e-02
   5.7189941e-02
   5.6854248e-02
   5.6488037e-02
   5.6243896e-02
   5.5999756e-02
   5.6549072e-02
   5.6365967e-02
   5.4840088e-02
   5.3497314e-02
   5.3070068e-02
   5.3314209e-02
   5.2947998e-02
   5.2154541e-02
   5.1086426e-02
   5.0506592e-02
   5.0842285e-02
   5.0994873e-02
   5.0628662e-02
   4.9621582e-02
   4.9194336e-02
   5.0323486e-02
   5.1147461e-02
   5.1391602e-02
   5.1940918e-02
   5.2856445e-02
   5.2612305e-02
   5.2703857e-02
   5.4321289e-02
   5.4748535e-02
   5.4687500e-02
   5.6335449e-02
   5.6396484e-02
   5.6365967e-02
   5.6701660e-02
   5.5877686e-02
   5.6701660e-02
   5.7647705e-02
   5.7922363e-02
   5.8624268e-02
   5.7556152e-02
   5.6701660e-02
   5.6213379e-02
   5.5236816e-02
   5.4534912e-02
   5.3863525e-02
   5.3100586e-02
   5.3222656e-02
   5.3131104e-02
   5.1422119e-02
   4.9652100e-02
   4.8126221e-02
   4.7668457e-02
   4.8034668e-02
   4.8797607e-02
   4.8248291e-02
   4.7149658e-02
   4.6630859e-02
   4.5959473e-02
   4.5166016e-02
   4.4494629e-02
   4.4036865e-02
   4.4189453e-02
   4.3884277e-02
   4.3487549e-02
   4.3060303e-02
   4.1534424e-02
   3.9459229e-02
   3.9428711e-02
   3.9062500e-02
   3.9031982e-02
   4.0100098e-02
   3.8879395e-02
   3.8513184e-02
   3.9428711e-02
   3.9886475e-02
   4.0161133e-02
   3.9520264e-02
   3.8665771e-02
   3.8970947e-02
   3.8726807e-02
   3.7719727e-02
   3.6621094e-02
   3.5217285e-02
   3.4454346e-02
   3.4027100e-02
   3.2897949e-02
   3.1768799e-02
   3.1280518e-02
   3.0761719e-02
   3.0670166e-02
   3.0029297e-02
   2.9327393e-02
   2.9052734e-02
   2.9296875e-02
   2.9235840e-02
   2.9449463e-02
   3.1097412e-02
   3.1585693e-02
   3.1219482e-02
   3.0303955e-02
   2.8778076e-02
   2.8259277e-02
   2.7465820e-02
   2.6123047e-02
   2.5482178e-02
   2.4047852e-02
   2.4017334e-02
   2.3834229e-02
   2.2583008e-02
   2.1728516e-02
   2.0843506e-02
   2.0385742e-02
   1.9866943e-02
   1.9561768e-02
   1.8463135e-02
   1.7700195e-02
   1.7059326e-02
   1.5808105e-02
   1.4495850e-02
   1.3275146e-02
   1.2420654e-02
   1.1932373e-02
   1.1322021e-02
   1.1199951e-02
   1.0040283e-02
   7.9956055e-03
   7.5683594e-03
   8.3312988e-03
   9.6435547e-03
   9.7045898e-03
   8.5449219e-03
   7.4768066e-03
   7.6293945e-03
   7.4462891e-03
   7.5378418e-03
   6.9580078e-03
   6.7443848e-03
   6.8359375e-03
   5.6762695e-03
   4.0893555e-03
   3.1433105e-03
   9.1552734e-04
  -1.0375977e-03
  -1.3732910e-03
  -2.0141602e-03
  -3.4179688e-03
  -4.8217773e-03
  -4.9438477e-03
  -5.4931641e-03
  -6.0729980e-03
  -6.6833496e-03
  -7.6904297e-03
  -7.3852539e-03
  -8.0871582e-03
  -8.2092285e-03
  -9.2468262e-03
  -1.0467529e-02
  -1.0314941e-02
  -9.5520020e-03
  -9.1247559e-03
  -1.0284424e-02
  -1.1169434e-02
  -1.2420654e-02
  -1.3885498e-02
  -1.2969971e-02
  -1.3366699e-02
  -1.4587402e-02
  -1.3854980e-02
  -1.3610840e-02
  -1.3824463e-02
  -1.4373779e-02
  -1.4709473e-02
  -1.4556885e-02
  -1.5167236e-02
  -1.6082764e-02
  -1.6845703e-02
  -1.7791748e-02
  -1.8768311e-02
  -1.9775391e-02
  -2.1362305e-02
  -2.3040771e-02
  -2.4047852e-02
  -2.5421143e-02
  -2.5878906e-02
  -2.7130127e-02
  -2.7709961e-02
  -2.7923584e-02
  -2.8778076e-02
  -2.8381348e-02
  -2.7801514e-02
  -2.9266357e-02
  -3.0761719e-02
  -3.0487061e-02
  -3.1158447e-02
  -3.2714844e-02
  -3.4179688e-02
  -3.4545898e-02
  -3.4790039e-02
  -3.5278320e-02
  -3.6254883e-02
  -3.6712646e-02
  -3.7902832e-02
  -3.8269043e-02
  -3.8055420e-02
  -3.8604736e-02
  -3.8574219e-02
  -3.8696289e-02
  -3.9581299e-02
  -4.0466309e-02
  -4.0740967e-02
  -4.1931152e-02
  -4.4677734e-02
  -4.6356201e-02
  -4.6875000e-02
  -4.7729492e-02
  -4.9041748e-02
  -4.9591064e-02
  -5.0872803e-02
  -5.2429199e-02
  -5.3283691e-02
  -5.3894043e-02
  -5.5328369e-02
  -5.6610107e-02
  -5.7739258e-02
  -5.8105469e-02
  -5.8898926e-02
  -5.9906006e-02
  -6.0028076e-02
  -6.0668945e-02
  -6.1157227e-02
  -6.0699463e-02
  -6.0180664e-02
  -6.0363770e-02
  -6.0729980e-02
  -6.1645508e-02
  -6.2683105e-02
  -6.3201904e-02
  -6.3140869e-02
  -6.2774658e-02
  -6.2957764e-02
  -6.4544678e-02
  -6.6253662e-02
  -6.7626953e-02
  -6.8267822e-02
  -6.9366455e-02
  -7.1472168e-02
  -7.2662354e-02
  -7.2357178e-02
  -7.1807861e-02
  -7.2296143e-02
  -7.3974609e-02
  -7.5469971e-02
  -7.5286865e-02
  -7.4859619e-02
  -7.4737549e-02
  -7.5042725e-02
  -7.5866699e-02
  -7.7697754e-02
  -7.7789307e-02
  -7.7667236e-02
  -7.8857422e-02
  -8.0078125e-02
  -8.1390381e-02
  -8.1939697e-02
  -8.1878662e-02
  -8.1237793e-02
  -8.2489014e-02
  -8.5052490e-02
  -8.5418701e-02
  -8.5113525e-02
  -8.5205078e-02
  -8.6273193e-02
  -8.6730957e-02
  -8.7707520e-02
  -8.8500977e-02
  -8.7921143e-02
  -8.8623047e-02
  -8.9813232e-02
  -9.0087891e-02
  -8.9813232e-02
  -8.9141846e-02
  -8.8500977e-02
  -8.8226318e-02
  -8.7768555e-02
  -8.7921143e-02
  -8.7463379e-02
  -8.6395264e-02
  -8.5937500e-02
  -8.5510254e-02
  -8.6181641e-02
  -8.7219238e-02
  -8.8409424e-02
  -9.0454102e-02
  -9.1979980e-02
  -9.2987061e-02
  -9.3261719e-02
  -9.3597412e-02
  -9.4299316e-02
  -9.5764160e-02
  -9.6618652e-02
  -9.7686768e-02
  -9.8876953e-02
  -9.9853516e-02
  -1.0113525e-01
  -1.0183716e-01
  -1.0266113e-01
  -1.0226440e-01
  -1.0284424e-01
  -1.0449219e-01
  -1.0446167e-01
  -1.0546875e-01
  -1.0665894e-01
  -1.0595703e-01
  -1.0568237e-01
  -1.0601807e-01
  -1.0641479e-01
  -1.0729980e-01
  -1.0763550e-01
  -1.0848999e-01
  -1.0900879e-01
  -1.0797119e-01
  -1.0830688e-01
  -1.0848999e-01
  -1.0900879e-01
  -1.1029053e-01
  -1.1083984e-01
  -1.1212158e-01
  -1.1331177e-01
  -1.1422729e-01
  -1.1535645e-01
  -1.1584473e-01
  -1.1672974e-01
  -1.1721802e-01
  -1.1743164e-01
  -1.1871338e-01
  -1.1932373e-01
  -1.1935425e-01
  -1.1993408e-01
  -1.1959839e-01
  -1.1959839e-01
  -1.1950684e-01
  -1.1853027e-01
  -1.1883545e-01
  -1.1865234e-01
  -1.1819458e-01
  -1.1834717e-01
  -1.1880493e-01
  -1.1947632e-01
  -1.1990356e-01
  -1.2127686e-01
  -1.2213135e-01
  -1.2286377e-01
  -1.2353516e-01
  -1.2506104e-01
  -1.2597656e-01
  -1.2768555e-01
  -1.2756348e-01
  -1.2771606e-01
  -1.2982178e-01
  -1.3027954e-01
  -1.3168335e-01
  -1.3375854e-01
  -1.3446045e-01
  -1.3528442e-01
  -1.3623047e-01
  -1.3616943e-01
  -1.3659668e-01
  -1.3723755e-01
  -1.3793945e-01
  -1.3891602e-01
  -1.3909912e-01
  -1.3922119e-01
  -1.3876343e-01
  -1.3989258e-01
  -1.4077759e-01
  -1.3888550e-01
  -1.3919067e-01
  -1.3973999e-01
  -1.3995361e-01
  -1.4151001e-01
  -1.4169312e-01
  -1.4038086e-01
  -1.4044189e-01
  -1.4028931e-01
  -1.3940430e-01
  -1.3940430e-01
  -1.3894653e-01
  -1.3784790e-01
  -1.3693237e-01
  -1.3601685e-01
  -1.3635254e-01
  -1.3571167e-01
  -1.3507080e-01
  -1.3421631e-01
  -1.3354492e-01
  -1.3601685e-01
  -1.3635254e-01
  -1.3528442e-01
  -1.3504028e-01
  -1.3500977e-01
  -1.3644409e-01
  -1.3732910e-01
  -1.3690186e-01
  -1.3729858e-01
  -1.3742065e-01
  -1.3891602e-01
  -1.4083862e-01
  -1.4099121e-01
  -1.4126587e-01
  -1.4224243e-01
  -1.4315796e-01
  -1.4379883e-01
  -1.4413452e-01
  -1.4474487e-01
  -1.4477539e-01
  -1.4413452e-01
  -1.4468384e-01
  -1.4501953e-01
  -1.4501953e-01
  -1.4505005e-01
  -1.4370728e-01
  -1.4364624e-01
  -1.4361572e-01
  -1.4230347e-01
  -1.4111328e-01
  -1.4007568e-01
  -1.3903809e-01
  -1.3845825e-01
  -1.3702393e-01
  -1.3522339e-01
  -1.3552856e-01
  -1.3613892e-01
  -1.3635254e-01
  -1.3583374e-01
  -1.3507080e-01
  -1.3537598e-01
  -1.3546753e-01
  -1.3552856e-01
  -1.3601685e-01
  -1.3571167e-01
  -1.3595581e-01
  -1.3708496e-01
  -1.3754272e-01
  -1.3754272e-01
  -1.3751221e-01
  -1.3818359e-01
  -1.3778687e-01
  -1.3674927e-01
  -1.3699341e-01
  -1.3635254e-01
  -1.3723755e-01
  -1.3766479e-01
  -1.3763428e-01
  -1.3833618e-01
  -1.3958740e-01
  -1.3967896e-01
  -1.3989258e-01
  -1.3937378e-01
  -1.3973999e-01
  -1.4147949e-01
  -1.4135742e-01
  -1.4166260e-01
  -1.4178467e-01
  -1.4126587e-01
  -1.4221191e-01
  -1.4303589e-01
  -1.4135742e-01
  -1.4047241e-01
  -1.4025879e-01
  -1.3912964e-01
  -1.3922119e-01
  -1.3790894e-01
  -1.3714600e-01
  -1.3629150e-01
  -1.3522339e-01
  -1.3378906e-01
  -1.3336182e-01
  -1.3296509e-01
  -1.3189697e-01
  -1.3122559e-01
  -1.3110352e-01
  -1.3137817e-01
  -1.3201904e-01
  -1.3275146e-01
  -1.3211060e-01
  -1.3232422e-01
  -1.3235474e-01
  -1.3287354e-01
  -1.3357544e-01
  -1.3363647e-01
  -1.3345337e-01
  -1.3290405e-01
  -1.3253784e-01
  -1.3296509e-01
  -1.3287354e-01
  -1.3336182e-01
  -1.3366699e-01
  -1.3272095e-01
  -1.3278198e-01
  -1.3241577e-01
  -1.3122559e-01
  -1.3153076e-01
  -1.3110352e-01
  -1.3092041e-01
  -1.3134766e-01
  -1.3040161e-01
  -1.2884521e-01
  -1.2823486e-01
  -1.2768555e-01
  -1.2710571e-01
  -1.2707520e-01
  -1.2731934e-01
  -1.2713623e-01
  -1.2686157e-01
  -1.2695313e-01
  -1.2631226e-01
  -1.2680054e-01
  -1.2741089e-01
  -1.2728882e-01
  -1.2860107e-01
  -1.2872314e-01
  -1.2811279e-01
  -1.2878418e-01
  -1.2948608e-01
  -1.2921143e-01
  -1.2973022e-01
  -1.2899780e-01
  -1.2924194e-01
  -1.3009644e-01
  -1.2969971e-01
  -1.2966919e-01
  -1.2860107e-01
  -1.2789917e-01
  -1.2893677e-01
  -1.2890625e-01
  -1.2847900e-01
  -1.2780762e-01
  -1.2692261e-01
  -1.2652588e-01
  -1.2631226e-01
  -1.2600708e-01
  -1.2579346e-01
  -1.2509155e-01
  -1.2527466e-01
  -1.2591553e-01
  -1.2643433e-01
  -1.2741089e-01
  -1.2738037e-01
  -1.2808228e-01
  -1.2866211e-01
  -1.2792969e-01
  -1.2878418e-01
  -1.2918091e-01
  -1.2811279e-01
  -1.2808228e-01
  -1.2789917e-01
  -1.2707520e-01
  -1.2582397e-01
  -1.2472534e-01
  -1.2387085e-01
  -1.2289429e-01
  -1.2121582e-01
  -1.1938477e-01
  -1.1715698e-01
  -1.1492920e-01
  -1.1459351e-01
  -1.1346436e-01
  -1.1334229e-01
  -1.1325073e-01
  -1.1230469e-01
  -1.1239624e-01
  -1.1218262e-01
  -1.1273193e-01
  -1.1346436e-01
  -1.1383057e-01
  -1.1312866e-01
  -1.1154175e-01
  -1.1227417e-01
  -1.1355591e-01
  -1.1279297e-01
  -1.1245728e-01
  -1.1270142e-01
  -1.1349487e-01
  -1.1462402e-01
  -1.1410522e-01
  -1.1315918e-01
  -1.1328125e-01
  -1.1334229e-01
  -1.1395264e-01
  -1.1419678e-01
  -1.1428833e-01
  -1.1492920e-01
  -1.1468506e-01
  -1.1560059e-01
  -1.1602783e-01
  -1.1425781e-01
  -1.1236572e-01
  -1.1163330e-01
  -1.1166382e-01
  -1.1181641e-01
  -1.1044312e-01
  -1.0919189e-01
  -1.0852051e-01
  -1.0812378e-01
  -1.0827637e-01
  -1.0742188e-01
  -1.0607910e-01
  -1.0617065e-01
  -1.0571289e-01
  -1.0632324e-01
  -1.0671997e-01
  -1.0580444e-01
  -1.0476685e-01
  -1.0388184e-01
  -1.0385132e-01
  -1.0409546e-01
  -1.0379028e-01
  -1.0314941e-01
  -1.0293579e-01
  -1.0235596e-01
  -1.0229492e-01
  -1.0110474e-01
  -1.0067749e-01
  -1.0110474e-01
  -1.0031128e-01
  -1.0034180e-01
  -1.0021973e-01
  -1.0037231e-01
  -1.0107422e-01
  -9.9395752e-02
  -9.8999023e-02
  -9.9517822e-02
  -9.9945068e-02
  -1.0140991e-01
  -1.0153198e-01
  -1.0070801e-01
  -9.9212646e-02
  -9.7991943e-02
  -9.7442627e-02
  -9.6496582e-02
  -9.3536377e-02
  -9.1278076e-02
  -9.0209961e-02
  -8.9355469e-02
  -8.9477539e-02
  -8.8287354e-02
  -8.6517334e-02
  -8.5510254e-02
  -8.4564209e-02
  -8.4503174e-02
  -8.4594727e-02
  -8.4503174e-02
  -8.3496094e-02
  -8.3282471e-02
  -8.3648682e-02
  -8.3435059e-02
  -8.4045410e-02
  -8.3923340e-02
  -8.2885742e-02
  -8.2885742e-02
  -8.3160400e-02
  -8.3404541e-02
  -8.2580566e-02
  -8.0902100e-02
  -8.0505371e-02
  -8.1207275e-02
  -8.0261230e-02
  -7.8826904e-02
  -7.7514648e-02
  -7.6599121e-02
  -7.6599121e-02
  -7.5897217e-02
  -7.4554443e-02
  -7.3638916e-02
  -7.2662354e-02
  -7.2052002e-02
  -7.2174072e-02
  -7.2113037e-02
  -7.1960449e-02
  -7.2021484e-02
  -7.2113037e-02
  -7.2357178e-02
  -7.2692871e-02
  -7.2967529e-02
  -7.2052002e-02
  -7.1533203e-02
  -7.2052002e-02
  -7.2357178e-02
  -7.1533203e-02
  -7.0678711e-02
  -7.0007324e-02
  -7.0190430e-02
  -6.9274902e-02
  -6.7352295e-02
  -6.5887451e-02
  -6.3568115e-02
  -6.3293457e-02
  -6.2042236e-02
  -6.0485840e-02
  -6.0211182e-02
  -5.9112549e-02
  -5.8624268e-02
  -5.8532715e-02
  -5.7556152e-02
  -5.6091309e-02
  -5.5938721e-02
  -5.6610107e-02
  -5.7220459e-02
  -5.8227539e-02
  -5.8441162e-02
  -5.8013916e-02
  -5.7189941e-02
  -5.7495117e-02
  -5.6579590e-02
  -5.5053711e-02
  -5.5389404e-02
  -5.5450439e-02
  -5.5480957e-02
  -5.6243896e-02
  -5.4931641e-02
  -5.3558350e-02
  -5.3924561e-02
  -5.4595947e-02
  -5.4260254e-02
  -5.3588867e-02
  -5.4046631e-02
  -5.3955078e-02
  -5.2825928e-02
  -5.2459717e-02
  -5.1971436e-02
  -5.0994873e-02
  -5.0628662e-02
  -5.1208496e-02
  -5.1391602e-02
  -5.0079346e-02
  -4.8156738e-02
  -4.6508789e-02
  -4.5623779e-02
  -4.5806885e-02
  -4.5227051e-02
  -4.4403076e-02
  -4.3640137e-02
  -4.2266846e-02
  -4.0893555e-02
  -4.0588379e-02
  -3.9367676e-02
  -3.8421631e-02
  -3.8116455e-02
  -3.6773682e-02
  -3.7231445e-02
  -3.7261963e-02
  -3.6651611e-02
  -3.6804199e-02
  -3.6041260e-02
  -3.5491943e-02
  -3.5736084e-02
  -3.5552979e-02
  -3.4942627e-02
  -3.4271240e-02
  -3.4057617e-02
  -3.3660889e-02
  -3.2623291e-02
  -3.2592773e-02
  -3.2836914e-02
  -3.2501221e-02
  -3.1677246e-02
  -3.1646729e-02
  -3.1707764e-02
  -3.1311035e-02
  -3.1677246e-02
  -3.1738281e-02
  -3.1799316e-02
  -3.1707764e-02
  -3.2104492e-02
  -3.2043457e-02
  -3.0395508e-02
  -2.9724121e-02
  -3.0456543e-02
  -3.0670166e-02
  -3.0151367e-02
  -2.9693604e-02
  -2.9083252e-02
  -2.8717041e-02
  -2.8503418e-02
  -2.8259277e-02
  -2.7404785e-02
  -2.7313232e-02
  -2.7954102e-02
  -2.8320313e-02
  -2.8717041e-02
  -2.8350830e-02
  -2.7832031e-02
  -2.7557373e-02
  -2.6306152e-02
  -2.6000977e-02
  -2.6550293e-02
  -2.6458740e-02
  -2.5573730e-02
  -2.4627686e-02
  -2.4627686e-02
  -2.3345947e-02
  -2.2460938e-02
  -2.3284912e-02
  -2.3345947e-02
  -2.2979736e-02
  -2.2186279e-02
  -2.0904541e-02
  -2.0599365e-02
  -2.0141602e-02
  -1.9317627e-02
  -1.9012451e-02
  -1.8371582e-02
  -1.7852783e-02
  -1.7608643e-02
  -1.6082764e-02
  -1.4984131e-02
  -1.4709473e-02
  -1.5014648e-02
  -1.5075684e-02
  -1.4862061e-02
  -1.5502930e-02
  -1.5594482e-02
  -1.4343262e-02
  -1.3580322e-02
  -1.3275146e-02
  -1.3916016e-02
  -1.5075684e-02
  -1.5106201e-02
  -1.4434814e-02
  -1.4770508e-02
  -1.4923096e-02
  -1.4282227e-02
  -1.4312744e-02
  -1.4526367e-02
  -1.4526367e-02
  -1.5350342e-02
  -1.4556885e-02
  -1.4373779e-02
  -1.4190674e-02
  -1.3305664e-02
  -1.2969971e-02
  -1.2634277e-02
  -1.3061523e-02
  -1.2512207e-02
  -1.1749268e-02
  -1.1230469e-02
  -1.1016846e-02
  -1.0650635e-02
  -1.0070801e-02
  -9.0637207e-03
  -9.1247559e-03
  -9.1247559e-03
  -8.3923340e-03
  -7.3547363e-03
  -6.5917969e-03
  -6.3171387e-03
  -5.3405762e-03
  -5.3710938e-03
  -5.3100586e-03
  -4.6081543e-03
  -4.2724609e-03
  -5.6762695e-03
  -5.8288574e-03
  -4.9743652e-03
  -4.0588379e-03
  -3.3874512e-03
  -4.3945313e-03
  -5.0048828e-03
  -4.9743652e-03
  -5.4321289e-03
  -4.9438477e-03
  -4.9743652e-03
  -5.5236816e-03
  -4.6081543e-03
  -3.7841797e-03
  -4.5166016e-03
  -5.3710938e-03
  -5.0659180e-03
  -5.8898926e-03
  -6.1950684e-03
  -5.1879883e-03
  -4.6386719e-03
  -4.2114258e-03
  -4.1809082e-03
  -4.6691895e-03
  -4.3640137e-03
  -4.6081543e-03
  -4.7912598e-03
  -3.6621094e-03
  -3.3264160e-03
  -4.1503906e-03
  -4.2419434e-03
  -4.6691895e-03
  -5.2795410e-03
  -4.8217773e-03
  -4.7912598e-03
  -4.9438477e-03
  -5.2795410e-03
  -6.4086914e-03
  -7.0800781e-03
  -8.0566406e-03
  -9.6130371e-03
  -9.6130371e-03
  -9.9182129e-03
  -1.0589600e-02
  -1.0192871e-02
  -1.0742188e-02
  -1.1901855e-02
  -1.3275146e-02
  -1.3336182e-02
  -1.3458252e-02
  -1.2268066e-02
  -1.0955811e-02
  -1.0253906e-02
  -1.0192871e-02
  -9.4604492e-03
  -8.2397461e-03
  -8.2397461e-03
  -7.0800781e-03
  -5.6152344e-03
  -5.0659180e-03
  -4.7912598e-03
  -3.6315918e-03
  -2.6245117e-03
  -2.5939941e-03
  -2.3803711e-03
  -2.4108887e-03
  -1.8920898e-03
  -4.2724609e-04
   8.2397461e-04
   7.3242188e-04
   1.8310547e-04
  -2.7465820e-04
  -6.1035156e-04
  -4.2724609e-04
   3.0517578e-04
  -1.2207031e-04
  -1.4343262e-03
  -2.6245117e-03
  -3.5400391e-03
  -3.8452148e-03
  -4.3945313e-03
  -5.9509277e-03
  -6.6833496e-03
  -8.2092285e-03
  -8.8806152e-03
  -8.6364746e-03
  -1.0223389e-02
  -1.1383057e-02
  -1.1169434e-02
  -1.1230469e-02
  -1.0803223e-02
  -1.0437012e-02
  -1.0498047e-02
  -1.0772705e-02
  -1.0681152e-02
  -8.8500977e-03
  -8.5144043e-03
  -9.3383789e-03
  -8.6364746e-03
  -7.0190430e-03
  -5.5236816e-03
  -4.8217773e-03
  -4.5166016e-03
  -4.7607422e-03
  -4.4555664e-03
  -3.4790039e-03
  -3.1127930e-03
  -2.9296875e-03
  -2.2583008e-03
  -1.8920898e-03
  -1.3122559e-03
   1.2207031e-04
  -6.1035156e-04
  -1.4343262e-03
  -1.5258789e-03
  -1.1596680e-03
  -1.8310547e-04
  -1.4343262e-03
  -3.7536621e-03
  -4.4250488e-03
  -4.8522949e-03
  -5.6762695e-03
  -5.8288574e-03
  -5.8898926e-03
  -6.4086914e-03
  -6.3781738e-03
  -6.2866211e-03
  -6.7443848e-03
  -6.5307617e-03
  -6.7443848e-03
  -6.0424805e-03
  -3.6621094e-03
  -2.1362305e-03
  -1.3122559e-03
  -1.8615723e-03
  -2.0751953e-03
  -1.1596680e-03
  -1.1901855e-03
  -1.5869141e-03
  -6.4086914e-04
   6.7138672e-04
   7.0190430e-04
   6.4086914e-04
   0.0000000e+00
  -1.4648438e-03
  -1.6784668e-03
  -1.1901855e-03
  -5.1879883e-04
  -6.4086914e-04
  -1.4648438e-03
  -2.1362305e-03
  -1.6174316e-03
  -1.9531250e-03
  -2.5939941e-03
  -1.0986328e-03
  -3.6621094e-04
  -3.6621094e-04
  -2.4414063e-04
  -5.1879883e-04
  -9.7656250e-04
  -1.2207031e-03
  -1.4343262e-03
  -2.6245117e-03
  -2.5634766e-03
  -2.2583008e-03
  -2.7465820e-03
  -3.3569336e-03
  -4.0283203e-03
  -3.5400391e-03
  -2.9296875e-03
  -1.9531250e-03
  -1.2207031e-03
   3.0517578e-05
   5.4931641e-04
   9.4604492e-04
   1.2207031e-03
   6.4086914e-04
   3.9672852e-04
  -3.3569336e-04
   2.4414063e-04
   1.6174316e-03
   1.4343262e-03
   7.3242188e-04
  -6.1035156e-04
  -1.3427734e-03
  -4.8828125e-04
  -5.7983398e-04
  -1.8310547e-03
  -2.1667480e-03
  -1.1291504e-03
   2.7465820e-04
   9.1552734e-05
  -1.3732910e-03
  -2.8076172e-03
  -3.0517578e-03
  -1.8615723e-03
  -3.3569336e-04
   2.7465820e-04
   0.0000000e+00
  -8.5449219e-04
  -6.4086914e-04
  -3.9672852e-04
  -1.6174316e-03
  -2.5634766e-03
  -2.5939941e-03
  -2.5939941e-03
  -1.3427734e-03
   2.7465820e-04
  -3.3569336e-04
  -1.3122559e-03
  -1.6784668e-03
  -9.7656250e-04
  -6.7138672e-04
  -6.1035156e-05
   8.2397461e-04
  -6.1035156e-05
   7.6293945e-04
   1.1291504e-03
   1.5258789e-04
   7.0190430e-04
   2.2583008e-03
   3.1433105e-03
   4.3945313e-03
   5.4626465e-03
   5.1574707e-03
   5.8898926e-03
   6.7443848e-03
   7.4768066e-03
   8.8806152e-03
   8.3618164e-03
   9.3994141e-03
   1.0345459e-02
   1.0253906e-02
   1.0101318e-02
   8.7585449e-03
   8.7585449e-03
   8.9111328e-03
   8.9721680e-03
   8.5449219e-03
   7.8125000e-03
   6.4392090e-03
   5.4626465e-03
   5.0964355e-03
   4.5166016e-03
   4.6386719e-03
   4.0283203e-03
   3.3874512e-03
   2.6245117e-03
   2.7770996e-03
   2.6245117e-03
   2.7770996e-03
   3.1738281e-03
   3.4484863e-03
   4.6386719e-03
   5.2185059e-03
   5.1879883e-03
   5.7373047e-03
   5.4931641e-03
   5.1574707e-03
   6.0729980e-03
   6.6833496e-03
   6.6223145e-03
   6.6528320e-03
   6.8664551e-03
   6.8054199e-03
   8.1481934e-03
   8.5449219e-03
   8.8195801e-03
   1.0253906e-02
   1.0253906e-02
   1.0437012e-02
   1.1169434e-02
   1.1627197e-02
   1.2176514e-02
   1.3427734e-02
   1.3641357e-02
   1.3641357e-02
   1.3244629e-02
   1.2573242e-02
   1.2268066e-02
   1.1199951e-02
   9.8571777e-03
   9.1857910e-03
   9.4299316e-03
   9.4604492e-03
   8.1176758e-03
   7.3547363e-03
   7.7819824e-03
   6.6833496e-03
   6.7443848e-03
   7.2631836e-03
   7.3547363e-03
   7.8735352e-03
   6.7138672e-03
   6.4086914e-03
   6.7138672e-03
   6.8359375e-03
   6.8969727e-03
   7.7209473e-03
   8.2702637e-03
   9.5214844e-03
   9.2773438e-03
   9.0637207e-03
   9.2163086e-03
   8.7890625e-03
   9.4299316e-03
   9.4909668e-03
   9.9792480e-03
   1.1138916e-02
   1.2634277e-02
   1.3214111e-02
   1.3244629e-02
   1.2786865e-02
   1.2908936e-02
   1.2817383e-02
   1.3854980e-02
   1.5014648e-02
   1.4739990e-02
   1.4099121e-02
   1.3946533e-02
   1.2878418e-02
   1.2420654e-02
   1.2023926e-02
   1.1962891e-02
   1.2176514e-02
   1.2145996e-02
   1.2573242e-02
   1.2207031e-02
   1.1383057e-02
   1.1138916e-02
   1.0498047e-02
   1.0528564e-02
   1.0772705e-02
   1.1047363e-02
   1.1260986e-02
   1.2512207e-02
   1.2756348e-02
   1.2512207e-02
   1.4404297e-02
   1.5716553e-02
   1.5686035e-02
   1.5258789e-02
   1.6021729e-02
   1.6906738e-02
   1.7425537e-02
   1.8585205e-02
   1.9195557e-02
   1.9165039e-02
   1.9195557e-02
   1.9989014e-02
   2.0172119e-02
   2.0263672e-02
   1.9836426e-02
   1.8615723e-02
   1.8920898e-02
   2.0111084e-02
   2.0111084e-02
   1.9348145e-02
   1.9195557e-02
   1.9012451e-02
   1.9256592e-02
   1.9470215e-02
   1.8829346e-02
   1.8585205e-02
   1.9348145e-02
   2.0324707e-02
   2.0050049e-02
   2.0935059e-02
   2.1118164e-02
   2.1057129e-02
   2.1514893e-02
   2.1575928e-02
   2.3223877e-02
   2.3620605e-02
   2.3498535e-02
   2.3529053e-02
   2.3437500e-02
   2.5115967e-02
   2.5573730e-02
   2.5665283e-02
   2.6184082e-02
   2.5726318e-02
   2.7160645e-02
   2.8381348e-02
   2.8503418e-02
   2.8564453e-02
   2.9968262e-02
   3.1646729e-02
   3.1646729e-02
   3.1921387e-02
   3.2012939e-02
   3.1921387e-02
   3.1036377e-02
   3.0487061e-02
   3.0426025e-02
   3.0151367e-02
   2.9693604e-02
   2.9174805e-02
   2.8503418e-02
   2.8808594e-02
   2.9022217e-02
   2.9602051e-02
   2.8869629e-02
   2.7008057e-02
   2.7587891e-02
   2.7221680e-02
   2.7221680e-02
   2.8594971e-02
   2.8076172e-02
   2.8442383e-02
   2.9052734e-02
   2.8900146e-02
   2.9327393e-02
   2.9052734e-02
   2.8900146e-02
   2.8686523e-02
   2.9449463e-02
   3.0364990e-02
   2.9693604e-02
   3.0242920e-02
   3.0303955e-02
   2.9998779e-02
   3.0548096e-02
   3.0914307e-02
   3.0639648e-02
   3.0395508e-02
   3.1280518e-02
   3.1524658e-02
   3.0395508e-02
   3.0242920e-02
   3.0517578e-02
   3.0914307e-02
   3.1402588e-02
   3.1799316e-02
   3.1219482e-02
   3.0578613e-02
   3.1158447e-02
   3.1341553e-02
   3.1890869e-02
   3.2104492e-02
   3.1646729e-02
   3.1860352e-02
   3.1799316e-02
   3.1524658e-02
   3.1677246e-02
   3.2073975e-02
   3.2501221e-02
   3.2257080e-02
   3.1951904e-02
   3.2073975e-02
   3.2257080e-02
   3.3355713e-02
   3.3630371e-02
   3.3050537e-02
   3.2989502e-02
   3.3813477e-02
   3.4851074e-02
   3.5491943e-02
   3.5461426e-02
   3.5614014e-02
   3.6529541e-02
   3.6865234e-02
   3.6529541e-02
   3.6682129e-02
   3.6468506e-02
   3.5522461e-02
   3.5888672e-02
   3.7475586e-02
   3.7017822e-02
   3.6193848e-02
   3.6376953e-02
   3.6224365e-02
   3.6590576e-02
   3.6743164e-02
   3.6315918e-02
   3.5949707e-02
   3.5919189e-02
   3.6743164e-02
   3.7475586e-02
   3.6651611e-02
   3.6285400e-02
   3.6437988e-02
   3.6224365e-02
   3.6682129e-02
   3.6956787e-02
   3.6987305e-02
   3.7017822e-02
   3.6895752e-02
   3.7170410e-02
   3.6315918e-02
   3.6071777e-02
   3.6956787e-02
   3.6499023e-02
   3.6407471e-02
   3.7017822e-02
   3.6254883e-02
   3.6102295e-02
   3.6865234e-02
   3.5858154e-02
   3.4606934e-02
   3.4973145e-02
   3.4790039e-02
   3.5186768e-02
   3.5308838e-02
   3.4667969e-02
   3.4545898e-02
   3.4667969e-02
   3.5797119e-02
   3.4912109e-02
   3.4545898e-02
   3.4759521e-02
   3.3843994e-02
   3.3843994e-02
   3.3996582e-02
   3.4149170e-02
   3.4637451e-02
   3.4973145e-02
   3.5125732e-02
   3.5461426e-02
   3.5308838e-02
   3.4942627e-02
   3.4057617e-02
   3.3843994e-02
   3.4362793e-02
   3.4637451e-02
   3.5675049e-02
   3.5400391e-02
   3.4179688e-02
   3.4179688e-02
   3.4088135e-02
   3.4088135e-02
   3.4576416e-02
   3.5064697e-02
   3.5339355e-02
   3.5217285e-02
   3.5552979e-02
   3.5797119e-02
   3.5339355e-02
   3.4942627e-02
   3.5217285e-02
   3.4667969e-02
   3.4759521e-02
   3.5186768e-02
   3.5278320e-02
   3.5461426e-02
   3.5614014e-02
   3.5217285e-02
   3.6224365e-02
   3.6773682e-02
   3.5644531e-02
   3.5675049e-02
   3.5339355e-02
   3.5247803e-02
   3.5095215e-02
   3.4393311e-02
   3.4515381e-02
   3.5827637e-02
   3.5980225e-02
   3.4606934e-02
   3.3843994e-02
   3.4362793e-02
   3.4881592e-02
   3.4301758e-02
   3.3660889e-02
   3.3874512e-02
   3.3355713e-02
   3.2989502e-02
   3.2501221e-02
   3.1646729e-02
   3.1219482e-02
   3.1005859e-02
   3.1066895e-02
   3.1280518e-02
   3.2043457e-02
   3.1646729e-02
   3.0914307e-02
   3.0456543e-02
   3.0517578e-02
   3.0761719e-02
   3.0426025e-02
   3.0029297e-02
   2.9327393e-02
   2.9693604e-02
   2.9876709e-02
   2.8930664e-02
   2.8198242e-02
   2.8228760e-02
   2.7557373e-02
   2.6763916e-02
   2.5543213e-02
   2.4414063e-02
   2.4017334e-02
   2.3864746e-02
   2.3620605e-02
   2.4261475e-02
   2.5085449e-02
   2.4871826e-02
   2.5421143e-02
   2.5604248e-02
   2.6428223e-02
   2.7191162e-02
   2.8167725e-02
   2.9479980e-02
   2.9479980e-02
   3.0395508e-02
   3.1280518e-02
   3.1951904e-02
   3.3233643e-02
   3.3355713e-02
   3.3203125e-02
   3.3599854e-02
   3.3538818e-02
   3.3386230e-02
   3.3172607e-02
   3.2836914e-02
   3.2592773e-02
   3.2653809e-02
   3.2073975e-02
   3.1616211e-02
   3.1585693e-02
   2.9937744e-02
   2.8839111e-02
   2.8411865e-02
   2.7709961e-02
   2.7374268e-02
   2.7435303e-02
   2.6916504e-02
   2.6306152e-02
   2.5482178e-02
   2.5238037e-02
   2.6184082e-02
   2.5665283e-02
   2.5848389e-02
   2.6428223e-02
   2.6519775e-02
   2.7160645e-02
   2.7221680e-02
   2.7740479e-02
   2.8625488e-02
   2.8961182e-02
   3.0273438e-02
   3.0487061e-02
   3.0517578e-02
   3.1585693e-02
   3.1768799e-02
   3.0975342e-02
   3.1097412e-02
   3.0853271e-02
   3.0273438e-02
   3.0883789e-02
   3.0456543e-02
   3.0212402e-02
   3.0242920e-02
   3.0944824e-02
   3.2104492e-02
   3.1585693e-02
   3.0578613e-02
   3.0120850e-02
   3.0151367e-02
   3.0395508e-02
   3.0731201e-02
   3.0700684e-02
   2.9968262e-02
   2.9144287e-02
   2.7832031e-02
   2.6855469e-02
   2.6153564e-02
   2.5115967e-02
   2.4841309e-02
   2.5482178e-02
   2.5695801e-02
   2.5238037e-02
   2.5329590e-02
   2.4230957e-02
   2.3834229e-02
   2.4566650e-02
   2.4749756e-02
   2.5054932e-02
   2.5970459e-02
   2.6550293e-02
   2.5970459e-02
   2.5146484e-02
   2.5238037e-02
   2.5146484e-02
   2.5451660e-02
   2.5878906e-02
   2.6000977e-02
   2.6367188e-02
   2.6153564e-02
   2.6000977e-02
   2.6550293e-02
   2.7160645e-02
   2.7679443e-02
   2.8167725e-02
   2.8320313e-02
   2.8625488e-02
   2.8137207e-02
   2.8137207e-02
   2.8839111e-02
   2.9174805e-02
   2.9510498e-02
   2.9815674e-02
   3.0151367e-02
   2.9235840e-02
   2.9479980e-02
   3.0242920e-02
   3.0853271e-02
   3.0822754e-02
   3.2073975e-02
   3.1951904e-02
   3.1463623e-02
   3.1890869e-02
   2.9998779e-02
   2.8991699e-02
   2.8747559e-02
   2.7923584e-02
   2.7435303e-02
   2.6763916e-02
   2.5970459e-02
   2.5573730e-02
   2.4932861e-02
   2.4047852e-02
   2.2521973e-02
   2.0507813e-02
   1.9958496e-02
   2.0263672e-02
   1.9836426e-02
   2.0050049e-02
   1.9531250e-02
   1.9226074e-02
   1.9927979e-02
   2.0599365e-02
   2.1331787e-02
   2.1453857e-02
   2.0904541e-02
   2.0660400e-02
   2.1667480e-02
   2.1728516e-02
   2.2094727e-02
   2.2796631e-02
   2.2521973e-02
   2.2308350e-02
   2.1759033e-02
   2.2369385e-02
   2.2369385e-02
   2.1362305e-02
   2.1362305e-02
   2.2796631e-02
   2.2338867e-02
   2.2125244e-02
   2.2186279e-02
   2.2491455e-02
   2.2216797e-02
   2.2216797e-02
   2.2583008e-02
   2.2033691e-02
   2.1728516e-02
   2.1179199e-02
   2.1148682e-02
   2.1179199e-02
   2.0263672e-02
   1.9958496e-02
   1.9836426e-02
   1.9653320e-02
   1.9836426e-02
   2.0477295e-02
   2.0263672e-02
   1.9226074e-02
   1.8981934e-02
   1.8859863e-02
   1.9653320e-02
   2.0263672e-02
   2.1057129e-02
   2.0355225e-02
   1.9409180e-02
   1.9927979e-02
   1.9561768e-02
   1.9226074e-02
   1.8341064e-02
   1.7761230e-02
   1.8310547e-02
   1.8341064e-02
   1.8188477e-02
   1.8188477e-02
   1.8096924e-02
   1.7883301e-02
   1.8066406e-02
   1.8829346e-02
   1.9683838e-02
   1.9805908e-02
   2.0355225e-02
   2.0172119e-02
   2.0568848e-02
   2.1026611e-02
   2.1362305e-02
   2.2583008e-02
   2.1667480e-02
   2.1575928e-02
   2.1972656e-02
   2.1453857e-02
   2.1545410e-02
   2.1545410e-02
   2.1423340e-02
   2.1942139e-02
   2.1423340e-02
   2.0111084e-02
   1.9958496e-02
   1.9775391e-02
   1.9958496e-02
   2.0111084e-02
   2.0080566e-02
   1.9836426e-02
   2.0599365e-02
   2.1820068e-02
   2.1697998e-02
   2.0965576e-02
   2.1697998e-02
   2.2338867e-02
   2.2644043e-02
   2.3162842e-02
   2.3223877e-02
   2.3559570e-02
   2.5177002e-02
   2.6245117e-02
   2.5299072e-02
   2.4993896e-02
   2.4414063e-02
   2.3864746e-02
   2.4841309e-02
   2.5299072e-02
   2.5390625e-02
   2.6062012e-02
   2.6641846e-02
   2.7313232e-02
   2.7435303e-02
   2.6702881e-02
   2.6763916e-02
   2.6031494e-02
   2.5634766e-02
   2.5695801e-02
   2.5238037e-02
   2.5543213e-02
   2.5756836e-02
   2.5299072e-02
   2.4566650e-02
   2.5024414e-02
   2.6214600e-02
   2.6794434e-02
   2.8045654e-02
   2.8472900e-02
   2.7557373e-02
   2.6611328e-02
   2.5878906e-02
   2.5238037e-02
   2.5512695e-02
   2.6184082e-02
   2.5604248e-02
   2.5238037e-02
   2.5085449e-02
   2.4902344e-02
   2.4627686e-02
   2.4017334e-02
   2.4353027e-02
   2.4261475e-02
   2.4536133e-02
   2.4017334e-02
   2.3345947e-02
   2.4169922e-02
   2.4017334e-02
   2.3010254e-02
   2.2460938e-02
   2.1575928e-02
   2.1026611e-02
   2.1514893e-02
   2.2247314e-02
   2.1392822e-02
   2.0355225e-02
   1.9897461e-02
   2.0019531e-02
   1.9531250e-02
   2.0263672e-02
   2.0721436e-02
   1.9805908e-02
   1.9714355e-02
   2.0355225e-02
   2.0202637e-02
   2.0080566e-02
   2.0172119e-02
   1.9927979e-02
   2.0416260e-02
   2.0507813e-02
   1.9836426e-02
   1.9226074e-02
   1.8615723e-02
   1.8402100e-02
   1.8493652e-02
   1.7913818e-02
   1.7425537e-02
   1.6693115e-02
   1.6815186e-02
   1.7700195e-02
   1.8188477e-02
   1.8157959e-02
   1.8157959e-02
   1.8280029e-02
   1.8157959e-02
   1.8615723e-02
   1.9317627e-02
   1.9592285e-02
   1.9897461e-02
   2.0538330e-02
   2.1087646e-02
   2.0996094e-02
   2.1484375e-02
   2.1301270e-02
   2.0874023e-02
   2.0874023e-02
   2.0294189e-02
   2.0935059e-02
   2.1636963e-02
   2.1118164e-02
   1.9317627e-02
   1.8463135e-02
   1.7913818e-02
   1.6265869e-02
   1.5991211e-02
   1.5777588e-02
   1.6143799e-02
   1.6174316e-02
   1.5258789e-02
   1.4495850e-02
   1.5502930e-02
   1.5502930e-02
   1.4526367e-02
   1.4831543e-02
   1.5014648e-02
   1.4282227e-02
   1.3946533e-02
   1.3214111e-02
   1.3916016e-02
   1.4068604e-02
   1.3153076e-02
   1.3549805e-02
   1.4160156e-02
   1.4526367e-02
   1.4648438e-02
   1.5075684e-02
   1.5655518e-02
   1.6418457e-02
   1.6571045e-02
   1.7333984e-02
   1.8524170e-02
   1.9439697e-02
   1.9165039e-02
   1.8066406e-02
   1.8524170e-02
   1.8035889e-02
   1.7150879e-02
   1.7028809e-02
   1.6479492e-02
   1.5960693e-02
   1.4953613e-02
   1.4282227e-02
   1.3916016e-02
   1.4068604e-02
   1.4068604e-02
   1.3702393e-02
   1.2695313e-02
   1.3275146e-02
   1.3000488e-02
   1.1718750e-02
   1.1444092e-02
   1.0925293e-02
   1.0681152e-02
   1.1779785e-02
   1.2969971e-02
   1.3366699e-02
   1.2725830e-02
   1.2329102e-02
   1.2268066e-02
   1.2786865e-02
   1.3458252e-02
   1.3793945e-02
   1.3366699e-02
   1.2878418e-02
   1.3519287e-02
   1.3854980e-02
   1.4373779e-02
   1.4617920e-02
   1.3397217e-02
   1.2664795e-02
   1.3305664e-02
   1.4007568e-02
   1.3763428e-02
   1.2207031e-02
   1.1566162e-02
   1.1749268e-02
   1.1291504e-02
   1.1138916e-02
   1.1047363e-02
   1.0528564e-02
   1.0772705e-02
   1.0772705e-02
   1.0650635e-02
   1.0955811e-02
   1.0711670e-02
   1.0589600e-02
   1.0009766e-02
   9.4299316e-03
   1.0314941e-02
   9.4909668e-03
   8.1787109e-03
   7.7819824e-03
   7.6599121e-03
   8.3618164e-03
   9.3994141e-03
   8.8500977e-03
   7.0800781e-03
   6.3476563e-03
   5.7373047e-03
   5.4016113e-03
   4.6997070e-03
   4.1809082e-03
   4.0588379e-03
   3.9062500e-03
   3.9062500e-03
   3.0212402e-03
   2.8991699e-03
   2.7770996e-03
   1.7395020e-03
   2.0446777e-03
   3.1127930e-03
   3.9672852e-03
   3.9672852e-03
   4.4860840e-03
   5.1574707e-03
   4.8522949e-03
   5.4321289e-03
   5.5847168e-03
   5.7983398e-03
   6.2866211e-03
   5.7678223e-03
   5.1574707e-03
   3.9367676e-03
   3.2653809e-03
   3.4484863e-03
   2.9296875e-03
   2.3193359e-03
   1.5869141e-03
   1.1291504e-03
   3.0517578e-04
  -5.7983398e-04
  -5.4931641e-04
  -1.3427734e-03
  -1.8005371e-03
  -2.0141602e-03
  -1.8310547e-03
  -1.5258789e-03
  -1.2207031e-03
  -2.1362305e-04
  -7.9345703e-04
  -1.3732910e-03
  -1.2512207e-03
  -1.7395020e-03
  -1.3427734e-03
  -1.2512207e-03
  -2.0446777e-03
  -1.3122559e-03
  -5.4931641e-04
   1.8310547e-04
   7.3242188e-04
   2.1362305e-04
  -7.0190430e-04
  -1.5258789e-04
  -3.0517578e-04
  -6.4086914e-04
  -6.4086914e-04
   2.4414063e-04
  -6.4086914e-04
  -1.7700195e-03
  -1.3427734e-03
  -2.3193359e-03
  -2.4719238e-03
  -2.4108887e-03
  -3.2348633e-03
  -3.1127930e-03
  -3.5095215e-03
  -3.0822754e-03
  -3.8757324e-03
  -4.6997070e-03
  -4.5166016e-03
  -3.9672852e-03
  -3.5705566e-03
  -4.0283203e-03
  -3.5705566e-03
  -3.1433105e-03
  -3.3264160e-03
  -2.8076172e-03
  -2.2277832e-03
  -2.0446777e-03
  -2.3803711e-03
  -1.7089844e-03
  -1.8615723e-03
  -1.9531250e-03
  -1.6784668e-03
  -2.0751953e-03
  -2.3498535e-03
  -1.6479492e-03
  -7.9345703e-04
  -5.1879883e-04
  -7.0190430e-04
  -1.0375977e-03
  -9.4604492e-04
  -1.0986328e-03
  -6.7138672e-04
  -1.5258789e-04
  -1.2207031e-04
  -1.2817383e-03
  -7.6293945e-04
  -1.2207031e-03
  -2.1362305e-03
  -2.0751953e-03
  -2.0141602e-03
  -3.2043457e-03
  -3.8452148e-03
  -3.7231445e-03
  -3.9978027e-03
  -4.3029785e-03
  -5.0354004e-03
  -5.1269531e-03
  -5.9204102e-03
  -4.9133301e-03
  -4.3945313e-03
  -4.4860840e-03
  -3.9367676e-03
  -3.4484863e-03
  -2.4414063e-03
  -1.9531250e-03
  -1.8615723e-03
  -2.7770996e-03
  -3.0517578e-03
  -2.8381348e-03
  -2.5634766e-03
  -2.0141602e-03
  -2.3803711e-03
  -2.9907227e-03
  -2.4414063e-03
  -1.4648438e-03
  -1.7395020e-03
  -2.7160645e-03
  -2.8381348e-03
  -3.6010742e-03
  -3.7231445e-03
  -3.8146973e-03
  -3.9978027e-03
  -2.6855469e-03
  -2.4719238e-03
  -1.9531250e-03
  -8.2397461e-04
  -1.0681152e-03
  -1.0681152e-03
  -1.5258789e-04
  -5.4931641e-04
  -1.2207031e-03
  -3.0517578e-05
   6.7138672e-04
   1.2207031e-03
   2.1972656e-03
   2.1057129e-03
   1.9836426e-03
   1.4648438e-03
   1.2207031e-03
   1.3427734e-03
   2.0751953e-03
   2.4414063e-03
   6.7138672e-04
   9.1552734e-05
  -7.6293945e-04
  -2.0751953e-03
  -3.1738281e-03
  -3.8452148e-03
  -4.0893555e-03
  -4.4555664e-03
  -4.7607422e-03
  -4.7302246e-03
  -4.7607422e-03
  -4.9743652e-03
  -4.1198730e-03
  -5.0048828e-03
  -6.4086914e-03
  -5.0354004e-03
  -4.6081543e-03
  -4.4250488e-03
  -4.0588379e-03
  -4.6081543e-03
  -5.0048828e-03
  -4.0588379e-03
  -3.6010742e-03
  -3.8452148e-03
  -3.4179688e-03
  -4.5776367e-03
  -5.6457520e-03
  -5.3100586e-03
  -4.5471191e-03
  -4.8217773e-03
  -4.7302246e-03
  -4.4555664e-03
  -3.6315918e-03
  -3.2958984e-03
  -4.0588379e-03
  -4.4860840e-03
  -4.7302246e-03
  -4.3945313e-03
  -4.6081543e-03
  -5.3405762e-03
  -4.3334961e-03
  -3.8146973e-03
  -4.5166016e-03
  -4.3640137e-03
  -4.3945313e-03
  -4.9133301e-03
  -4.9743652e-03
  -5.7983398e-03
  -6.1645508e-03
  -5.2490234e-03
  -4.3029785e-03
  -3.1738281e-03
  -1.9531250e-03
  -2.2888184e-03
  -2.4414063e-03
  -3.2348633e-03
  -3.1433105e-03
  -2.1972656e-03
  -1.5563965e-03
  -8.8500977e-04
  -9.1552734e-05
   6.4086914e-04
   6.7138672e-04
   7.3242188e-04
   1.2207031e-03
   1.8615723e-03
   2.5329590e-03
   3.0212402e-03
   3.9062500e-03
   4.9133301e-03
   5.6457520e-03
   4.9133301e-03
   4.1198730e-03
   4.2724609e-03
   4.2114258e-03
   4.0283203e-03
   4.3640137e-03
   4.5166016e-03
   3.1433105e-03
   2.3498535e-03
   2.3803711e-03
   2.1362305e-03
   1.1901855e-03
   9.4604492e-04
   3.6621094e-04
  -3.0517578e-05
   1.0375977e-03
   1.3732910e-03
   1.8005371e-03
   2.1972656e-03
   2.0751953e-03
   2.6855469e-03
   2.4108887e-03
   2.7160645e-03
   3.7841797e-03
   3.9978027e-03
   4.5471191e-03
   5.6457520e-03
   4.7607422e-03
   5.3100586e-03
   6.7138672e-03
   6.7138672e-03
   7.3547363e-03
   7.4157715e-03
   8.0261230e-03
   7.7514648e-03
   7.0800781e-03
   7.2021484e-03
   7.4462891e-03
   7.3242188e-03
   7.0495605e-03
   6.8054199e-03
   7.6293945e-03
   8.2092285e-03
   7.4462891e-03
   6.5917969e-03
   6.0119629e-03
   6.2255859e-03
   6.0119629e-03
   4.9438477e-03
   5.3100586e-03
   6.3476563e-03
   6.1035156e-03
   6.3781738e-03
   5.2185059e-03
   4.7912598e-03
   6.2866211e-03
   6.5612793e-03
   6.7443848e-03
   6.8054199e-03
   6.9274902e-03
   7.8735352e-03
   8.3312988e-03
   8.3312988e-03
   7.9650879e-03
   7.6293945e-03
   7.6293945e-03
   8.0261230e-03
   8.1481934e-03
   8.3923340e-03
   9.0637207e-03
   8.6059570e-03
   7.2326660e-03
   7.5988770e-03
   7.9040527e-03
   6.7749023e-03
   5.1879883e-03
   3.7841797e-03
   3.0822754e-03
   3.1127930e-03
   2.7770996e-03
   1.7700195e-03
   2.2277832e-03
   2.3498535e-03
   2.4108887e-03
   3.2348633e-03
   2.9907227e-03
   2.7465820e-03
   3.1738281e-03
   2.8381348e-03
   3.5705566e-03
   5.0659180e-03
   4.7912598e-03
   4.0588379e-03
   3.9367676e-03
   4.7607422e-03
   5.5236816e-03
   5.8288574e-03
   5.7373047e-03
   5.6457520e-03
   5.6762695e-03
   5.3405762e-03
   5.7983398e-03
   6.5002441e-03
   5.9204102e-03
   5.2490234e-03
   5.7678223e-03
   5.2490234e-03
   4.2724609e-03
   3.4179688e-03
   2.8076172e-03
   2.8991699e-03
   3.5400391e-03
   3.6621094e-03
   3.2958984e-03
   3.6926270e-03
   3.6621094e-03
   3.8146973e-03
   4.1809082e-03
   4.6386719e-03
   5.6152344e-03
   5.9509277e-03
   6.8969727e-03
   7.0190430e-03
   6.8054199e-03
   7.7819824e-03
   7.6599121e-03
   7.8125000e-03
   8.6669922e-03
   8.4228516e-03
   8.2702637e-03
   6.9580078e-03
   6.2866211e-03
   6.8359375e-03
   6.9274902e-03
   7.0495605e-03
   7.5073242e-03
   7.4768066e-03
   7.4768066e-03
   8.4228516e-03
   9.1857910e-03
   8.3923340e-03
   8.3007813e-03
   8.8195801e-03
   9.3383789e-03
   1.0070801e-02
   1.0681152e-02
   1.0498047e-02
   1.0070801e-02
   1.0437012e-02
   1.0070801e-02
   1.0406494e-02
   1.0742188e-02
   1.0864258e-02
   1.1291504e-02
   1.1718750e-02
   1.1108398e-02
   1.1474609e-02
   1.2512207e-02
   1.1962891e-02
   1.2664795e-02
   1.1901855e-02
   1.1260986e-02
   1.1566162e-02
   1.1138916e-02
   1.0406494e-02
   1.0375977e-02
   9.7351074e-03
   8.4838867e-03
   9.4604492e-03
   1.0009766e-02
   9.9182129e-03
   9.4909668e-03
   9.4604492e-03
   1.1016846e-02
   1.2176514e-02
   1.1291504e-02
   1.1230469e-02
   1.2756348e-02
   1.3305664e-02
   1.4129639e-02
   1.5045166e-02
   1.5502930e-02
   1.5930176e-02
   1.5594482e-02
   1.6265869e-02
   1.6204834e-02
   1.6174316e-02
   1.5594482e-02
   1.5655518e-02
   1.6174316e-02
   1.6296387e-02
   1.6296387e-02
   1.4648438e-02
   1.4251709e-02
   1.3885498e-02
   1.3854980e-02
   1.3885498e-02
   1.3153076e-02
   1.2298584e-02
   1.1077881e-02
   1.0070801e-02
   9.8571777e-03
   9.1552734e-03
   7.5683594e-03
   7.0190430e-03
   6.7138672e-03
   6.2561035e-03
   6.6833496e-03
   7.2326660e-03
   7.5988770e-03
   8.3923340e-03
   9.8266602e-03
   1.1291504e-02
   1.2573242e-02
   1.3641357e-02
   1.4190674e-02
   1.4923096e-02
   1.5380859e-02
   1.6326904e-02
   1.6693115e-02
   1.7272949e-02
   1.7913818e-02
   1.7791748e-02
   1.7944336e-02
   1.7425537e-02
   1.7059326e-02
   1.6265869e-02
   1.5441895e-02
   1.5045166e-02
   1.6052246e-02
   1.6601563e-02
   1.5777588e-02
   1.5014648e-02
   1.4099121e-02
   1.3702393e-02
   1.3824463e-02
   1.4404297e-02
   1.4678955e-02
   1.5472412e-02
   1.6021729e-02
   1.5838623e-02
   1.6082764e-02
   1.6693115e-02
   1.7120361e-02
   1.7272949e-02
   1.8066406e-02
   1.8646240e-02
   1.9012451e-02
   1.8920898e-02
   1.8615723e-02
   1.8005371e-02
   1.9073486e-02
   1.9927979e-02
   2.0172119e-02
   1.9226074e-02
   1.7913818e-02
   1.8188477e-02
   1.8402100e-02
   1.8127441e-02
   1.7791748e-02
   1.7303467e-02
   1.7333984e-02
   1.7364502e-02
   1.5960693e-02
   1.4923096e-02
   1.5563965e-02
   1.5899658e-02
   1.5319824e-02
   1.5228271e-02
   1.5350342e-02
   1.5441895e-02
   1.6510010e-02
   1.7333984e-02
   1.7272949e-02
   1.7364502e-02
   1.8463135e-02
   1.9226074e-02
   2.0080566e-02
   2.0751953e-02
   2.0233154e-02
   2.0446777e-02
   2.0568848e-02
   2.0324707e-02
   1.9805908e-02
   2.0202637e-02
   2.1270752e-02
   2.0690918e-02
   2.0355225e-02
   2.0599365e-02
   2.0446777e-02
   1.9775391e-02
   2.0202637e-02
   2.0233154e-02
   1.8249512e-02
   1.8615723e-02
   1.8463135e-02
   1.7303467e-02
   1.6632080e-02
   1.5869141e-02
   1.5472412e-02
   1.5136719e-02
   1.5075684e-02
   1.4526367e-02
   1.4373779e-02
   1.4038086e-02
   1.3458252e-02
   1.3671875e-02
   1.3763428e-02
   1.3366699e-02
   1.2939453e-02
   1.3092041e-02
   1.2176514e-02
   1.1566162e-02
   1.0742188e-02
   1.0223389e-02
   1.0253906e-02
   1.0589600e-02
   9.8876953e-03
   9.5520020e-03
   1.0284424e-02
   1.0864258e-02
   1.1047363e-02
   1.1505127e-02
   1.2054443e-02
   1.1901855e-02
   1.3458252e-02
   1.4221191e-02
   1.3366699e-02
   1.3275146e-02
   1.2054443e-02
   1.2451172e-02
   1.3610840e-02
   1.3977051e-02
   1.4099121e-02
   1.4495850e-02
   1.5991211e-02
   1.5228271e-02
   1.4373779e-02
   1.4526367e-02
   1.4556885e-02
   1.4526367e-02
   1.4526367e-02
   1.4282227e-02
   1.4251709e-02
   1.3916016e-02
   1.3641357e-02
   1.3885498e-02
   1.4648438e-02
   1.5319824e-02
   1.5136719e-02
   1.4617920e-02
   1.4709473e-02
   1.4831543e-02
   1.4801025e-02
   1.4648438e-02
   1.5289307e-02
   1.7028809e-02
   1.7883301e-02
   1.8432617e-02
   1.8585205e-02
   1.8798828e-02
   1.9165039e-02
   2.0111084e-02
   2.1026611e-02
   2.1423340e-02
   2.1606445e-02
   2.2033691e-02
   2.2430420e-02
   2.1942139e-02
   2.3986816e-02
   2.4566650e-02
   2.2766113e-02
   2.1514893e-02
   2.2277832e-02
   2.2918701e-02
   2.1942139e-02
   2.2338867e-02
   2.3010254e-02
   2.2705078e-02
   2.2705078e-02
   2.2491455e-02
   2.2521973e-02
   2.3803711e-02
   2.3681641e-02
   2.4688721e-02
   2.5878906e-02
   2.5634766e-02
   2.6397705e-02
   2.7801514e-02
   2.9754639e-02
   3.0639648e-02
   3.1341553e-02
   3.2714844e-02
   3.3416748e-02
   3.4729004e-02
   3.6651611e-02
   3.6804199e-02
   3.6743164e-02
   3.7231445e-02
   3.6987305e-02
   3.7109375e-02
   3.8146973e-02
   3.9306641e-02
   3.9184570e-02
   3.9062500e-02
   3.8970947e-02
   3.9703369e-02
   4.0710449e-02
   4.0313721e-02
   3.9855957e-02
   3.9916992e-02
   3.9825439e-02
   3.9459229e-02
   3.9428711e-02
   3.9581299e-02
   3.9764404e-02
   4.0100098e-02
   3.9337158e-02
   3.7811279e-02
   3.7139893e-02
   3.5919189e-02
   3.4881592e-02
   3.5339355e-02
   3.5186768e-02
   3.4454346e-02
   3.4881592e-02
   3.5766602e-02
   3.5400391e-02
   3.4454346e-02
   3.3538818e-02
   3.3691406e-02
   3.3294678e-02
   3.2501221e-02
   3.2226563e-02
   3.2226563e-02
   3.2806396e-02
   3.1585693e-02
   2.9144287e-02
   2.8930664e-02
   2.8411865e-02
   2.8656006e-02
   2.9052734e-02
   2.8381348e-02
   2.7648926e-02
   2.8076172e-02
   2.8808594e-02
   2.8778076e-02
   2.7618408e-02
   2.6123047e-02
   2.5329590e-02
   2.5238037e-02
   2.5543213e-02
   2.6489258e-02
   2.8717041e-02
   2.9083252e-02
   2.6947021e-02
   2.6855469e-02
   2.7618408e-02
   2.6977539e-02
   2.6519775e-02
   2.6855469e-02
   2.7801514e-02
   2.8808594e-02
   2.8442383e-02
   2.7954102e-02
   2.7404785e-02
   2.6672363e-02
   2.6062012e-02
   2.5115967e-02
   2.4902344e-02
   2.4322510e-02
   2.2796631e-02
   2.1972656e-02
   2.0751953e-02
   1.9439697e-02
   1.9256592e-02
   1.9470215e-02
   1.9561768e-02
   1.9256592e-02
   1.8737793e-02
   1.8737793e-02
   1.9256592e-02
   1.9714355e-02
   1.9409180e-02
   1.8096924e-02
   1.8829346e-02
   2.0416260e-02
   1.9836426e-02
   1.9958496e-02
   2.0355225e-02
   2.0507813e-02
   2.1240234e-02
   2.0965576e-02
   2.0507813e-02
   2.1667480e-02
   2.1759033e-02
   2.1850586e-02
   2.2338867e-02
   2.1606445e-02
   2.1209717e-02
   2.0812988e-02
   1.9744873e-02
   1.9927979e-02
   2.1514893e-02
   2.0263672e-02
   1.9165039e-02
   1.9012451e-02
   1.8676758e-02
   1.8341064e-02
   1.8371582e-02
   1.9073486e-02
   1.8798828e-02
   1.8859863e-02
   1.9989014e-02
   2.0721436e-02
   2.0355225e-02
   1.9683838e-02
   2.0538330e-02
   2.1209717e-02
   2.1301270e-02
   2.0721436e-02
   2.0385742e-02
   2.0538330e-02
   1.9714355e-02
   1.9561768e-02
   1.8798828e-02
   1.7791748e-02
   1.7425537e-02
   1.7059326e-02
   1.6723633e-02
   1.6937256e-02
   1.7425537e-02
   1.7089844e-02
   1.6815186e-02
   1.7059326e-02
   1.7303467e-02
   1.7364502e-02
   1.7700195e-02
   1.7639160e-02
   1.7211914e-02
   1.7303467e-02
   1.8737793e-02
   1.8737793e-02
   1.9256592e-02
   1.8951416e-02
   1.9195557e-02
   2.0507813e-02
   1.9104004e-02
   1.8646240e-02
   1.9805908e-02
   1.9805908e-02
   1.8493652e-02
   1.7944336e-02
   1.7486572e-02
   1.7089844e-02
   1.6632080e-02
   1.7211914e-02
   1.7852783e-02
   1.7028809e-02
   1.6845703e-02
   1.7608643e-02
   1.7303467e-02
   1.7669678e-02
   1.8432617e-02
   1.8798828e-02
   1.9134521e-02
   1.8920898e-02
   1.9714355e-02
   2.0660400e-02
   2.0141602e-02
   1.9470215e-02
   1.9714355e-02
   2.0263672e-02
   2.0660400e-02
   2.0843506e-02
   2.1575928e-02
   2.2186279e-02
   2.2216797e-02
   2.2796631e-02
   2.3437500e-02
   2.3590088e-02
   2.3742676e-02
   2.2735596e-02
   2.1026611e-02
   2.2064209e-02
   2.2155762e-02
   2.0782471e-02
   2.0019531e-02
   1.9653320e-02
   1.9927979e-02
   1.9683838e-02
   1.9836426e-02
   2.0294189e-02
   2.0996094e-02
   2.2491455e-02
   2.3529053e-02
   2.2827148e-02
   2.2796631e-02
   2.4505615e-02
   2.5360107e-02
   2.5024414e-02
   2.4505615e-02
   2.5482178e-02
   2.6428223e-02
   2.6367188e-02
   2.6275635e-02
   2.5543213e-02
   2.5360107e-02
   2.5512695e-02
   2.4627686e-02
   2.4780273e-02
   2.4993896e-02
   2.4566650e-02
   2.7160645e-02
   2.7709961e-02
   2.7435303e-02
   2.8381348e-02
   2.7374268e-02
   2.6977539e-02
   2.7160645e-02
   2.7069092e-02
   2.6367188e-02
   2.6885986e-02
   2.8259277e-02
   2.8472900e-02
   2.7313232e-02
   2.6794434e-02
   2.7069092e-02
   2.7038574e-02
   2.5970459e-02
   2.5054932e-02
   2.4749756e-02
   2.4139404e-02
   2.4230957e-02
   2.4108887e-02
   2.3376465e-02
   2.3193359e-02
   2.2827148e-02
   2.3376465e-02
   2.3406982e-02
   2.3162842e-02
   2.3620605e-02
   2.3315430e-02
   2.3681641e-02
   2.4414063e-02
   2.5207520e-02
   2.5512695e-02
   2.4688721e-02
   2.5726318e-02
   2.6916504e-02
   2.7679443e-02
   2.7893066e-02
   2.7587891e-02
   2.7618408e-02
   2.7557373e-02
   2.8289795e-02
   2.8320313e-02
   2.8289795e-02
   2.8381348e-02
   2.7648926e-02
   2.6214600e-02
   2.5878906e-02
   2.5024414e-02
   2.4169922e-02
   2.4139404e-02
   2.3010254e-02
   2.2003174e-02
   2.0385742e-02
   1.9439697e-02
   1.9989014e-02
   1.9958496e-02
   1.9866943e-02
   2.0263672e-02
   2.0599365e-02
   2.1759033e-02
   2.2125244e-02
   2.1850586e-02
   2.1728516e-02
   2.1728516e-02
   2.2094727e-02
   2.2155762e-02
   2.3193359e-02
   2.4017334e-02
   2.3773193e-02
   2.4017334e-02
   2.3620605e-02
   2.3010254e-02
   2.3834229e-02
   2.4963379e-02
   2.5085449e-02
   2.5482178e-02
   2.5451660e-02
   2.5726318e-02
   2.6214600e-02
   2.6123047e-02
   2.5787354e-02
   2.5146484e-02
   2.5238037e-02
   2.5054932e-02
   2.5268555e-02
   2.5573730e-02
   2.4688721e-02
   2.3559570e-02
   2.3345947e-02
   2.2705078e-02
   2.2216797e-02
   2.0721436e-02
   1.8829346e-02
   1.8554688e-02
   1.8951416e-02
   1.8737793e-02
   1.8707275e-02
   1.8798828e-02
   1.7700195e-02
   1.7181396e-02
   1.7272949e-02
   1.8005371e-02
   1.6632080e-02
   1.4434814e-02
   1.4007568e-02
   1.4160156e-02
   1.4038086e-02
   1.3549805e-02
   1.4404297e-02
   1.5716553e-02
   1.7395020e-02
   1.9714355e-02
   1.9561768e-02
   1.7150879e-02
   1.5686035e-02
   1.6052246e-02
   1.7211914e-02
   1.9042969e-02
   1.9653320e-02
   1.9836426e-02
   2.0172119e-02
   1.9287109e-02
   1.9836426e-02
   2.0538330e-02
   2.0843506e-02
   2.1026611e-02
   2.0935059e-02
   2.0904541e-02
   2.1209717e-02
   2.1942139e-02
   2.3101807e-02
   2.3498535e-02
   2.2949219e-02
   2.3590088e-02
   2.4383545e-02
   2.4688721e-02
   2.5207520e-02
   2.4169922e-02
   2.2766113e-02
   2.2491455e-02
   2.2216797e-02
   2.1484375e-02
   2.0294189e-02
   1.9226074e-02
   1.8615723e-02
   1.8127441e-02
   1.7639160e-02
   1.7883301e-02
   1.7639160e-02
   1.7333984e-02
   1.7456055e-02
   1.7364502e-02
   1.7730713e-02
   1.7456055e-02
   1.7913818e-02
   1.8829346e-02
   1.9134521e-02
   1.9744873e-02
   2.1026611e-02
   2.1942139e-02
   2.1606445e-02
   2.2308350e-02
   2.4108887e-02
   2.5207520e-02
   2.5695801e-02
   2.5665283e-02
   2.5665283e-02
   2.4993896e-02
   2.5421143e-02
   2.5909424e-02
   2.5909424e-02
   2.4871826e-02
   2.5573730e-02
   2.7770996e-02
   2.8717041e-02
   2.9327393e-02
   2.8411865e-02
   2.8869629e-02
   3.1127930e-02
   3.1982422e-02
   3.2379150e-02
   3.1707764e-02
   3.0792236e-02
   3.1616211e-02
   3.1646729e-02
   3.1982422e-02
   3.2409668e-02
   3.2196045e-02
   3.3050537e-02
   3.2836914e-02
   3.2135010e-02
   3.2257080e-02
   3.1372070e-02
   3.1402588e-02
   3.2958984e-02
   3.3477783e-02
   3.4210205e-02
   3.4057617e-02
   3.4484863e-02
   3.4973145e-02
   3.4576416e-02
   3.5064697e-02
   3.5278320e-02
   3.5888672e-02
   3.5858154e-02
   3.5888672e-02
   3.6071777e-02
   3.6621094e-02
   3.6834717e-02
   3.6346436e-02
   3.6468506e-02
   3.6651611e-02
   3.6682129e-02
   3.7292480e-02
   3.8085938e-02
   3.7689209e-02
   3.8116455e-02
   3.9337158e-02
   3.8940430e-02
   3.8848877e-02
   3.9245605e-02
   3.9764404e-02
   4.0344238e-02
   3.9947510e-02
   3.9489746e-02
   3.9886475e-02
   3.9916992e-02
   3.8574219e-02
   3.6712646e-02
   3.5125732e-02
   3.4423828e-02
   3.4179688e-02
   3.3813477e-02
   3.3813477e-02
   3.3538818e-02
   3.2501221e-02
   3.2287598e-02
   3.2501221e-02
   3.1311035e-02
   3.1311035e-02
   3.1707764e-02
   3.1372070e-02
   3.0761719e-02
   3.0670166e-02
   2.9998779e-02
   2.8564453e-02
   2.8015137e-02
   2.7465820e-02
   2.6885986e-02
   2.7099609e-02
   2.7130127e-02
   2.8076172e-02
   2.8961182e-02
   2.9541016e-02
   3.0181885e-02
   3.0334473e-02
   3.0303955e-02
   3.0639648e-02
   3.1036377e-02
   3.1829834e-02
   3.1616211e-02
   3.1311035e-02
   3.1768799e-02
   3.0670166e-02
   3.1097412e-02
   3.2073975e-02
   3.1738281e-02
   3.2775879e-02
   3.3020020e-02
   3.2470703e-02
   3.3020020e-02
   3.3630371e-02
   3.3905029e-02
   3.5125732e-02
   3.6193848e-02
   3.6407471e-02
   3.6621094e-02
   3.7933350e-02
   3.9031982e-02
   3.8452148e-02
   3.8269043e-02
   3.9245605e-02
   3.8726807e-02
   3.8238525e-02
   3.9062500e-02
   3.8604736e-02
   3.8970947e-02
   3.8421631e-02
   3.6773682e-02
   3.6132813e-02
   3.5858154e-02
   3.6193848e-02
   3.8665771e-02
   3.9672852e-02
   4.0954590e-02
   4.2449951e-02
   4.1748047e-02
   4.2266846e-02
   4.2449951e-02
   4.3243408e-02
   4.3823242e-02
   4.4433594e-02
   4.5928955e-02
   4.6417236e-02
   4.7241211e-02
   4.8187256e-02
   4.8553467e-02
   4.8187256e-02
   4.6783447e-02
   4.6936035e-02
   4.7760010e-02
   4.7454834e-02
   4.6478271e-02
   4.5928955e-02
   4.4433594e-02
   4.2236328e-02
   4.0588379e-02
   4.0283203e-02
   4.1015625e-02
   4.1503906e-02
   4.0863037e-02
   4.0252686e-02
   4.0435791e-02
   3.9520264e-02
   3.8177490e-02
   3.7994385e-02
   3.9093018e-02
   3.8879395e-02
   3.7780762e-02
   3.7872314e-02
   3.9154053e-02
   4.0100098e-02
   3.9520264e-02
   3.8665771e-02
   3.9001465e-02
   3.8909912e-02
   3.8452148e-02
   3.8482666e-02
   3.9855957e-02
   4.0344238e-02
   3.9916992e-02
   3.9733887e-02
   3.9123535e-02
   3.7963867e-02
   3.7109375e-02
   3.6895752e-02
   3.7170410e-02
   3.7414551e-02
   3.7506104e-02
   3.7628174e-02
   3.7261963e-02
   3.7841797e-02
   3.8116455e-02
   3.6499023e-02
   3.5919189e-02
   3.4820557e-02
   3.5095215e-02
   3.6315918e-02
   3.5247803e-02
   3.4729004e-02
   3.2989502e-02
   3.0914307e-02
   3.1402588e-02
   3.2318115e-02
   3.2165527e-02
   3.1402588e-02
   3.0548096e-02
   2.9846191e-02
   2.9846191e-02
   2.8930664e-02
   2.8778076e-02
   2.8594971e-02
   2.7160645e-02
   2.7801514e-02
   2.8198242e-02
   2.8350830e-02
   2.9052734e-02
   2.9418945e-02
   2.9632568e-02
   2.9571533e-02
   3.0334473e-02
   3.1188965e-02
   3.2165527e-02
   3.2318115e-02
   3.1219482e-02
   3.0670166e-02
   3.1616211e-02
   3.1768799e-02
   3.1768799e-02
   3.1951904e-02
   3.1219482e-02
   3.1341553e-02
   3.0609131e-02
   2.8869629e-02
   2.8320313e-02
   2.7618408e-02
   2.7038574e-02
   2.6489258e-02
   2.4597168e-02
   2.3529053e-02
   2.3193359e-02
   2.2979736e-02
   2.2674561e-02
   2.1514893e-02
   1.9989014e-02
   1.9897461e-02
   2.0233154e-02
   2.0172119e-02
   2.0812988e-02
   2.0141602e-02
   1.8524170e-02
   1.7456055e-02
   1.6723633e-02
   1.6815186e-02
   1.6662598e-02
   1.6021729e-02
   1.5167236e-02
   1.4556885e-02
   1.4221191e-02
   1.2908936e-02
   1.1962891e-02
   1.1779785e-02
   1.1108398e-02
   1.0528564e-02
   1.0620117e-02
   1.1077881e-02
   1.1322021e-02
   1.0467529e-02
   1.0253906e-02
   1.1596680e-02
   1.2237549e-02
   1.2634277e-02
   1.2695313e-02
   1.3671875e-02
   1.4221191e-02
   1.3122559e-02
   1.3305664e-02
   1.3427734e-02
   1.3427734e-02
   1.3244629e-02
   1.2786865e-02
   1.3275146e-02
   1.3397217e-02
   1.2451172e-02
   1.2054443e-02
   1.1901855e-02
   1.2603760e-02
   1.3977051e-02
   1.4526367e-02
   1.5350342e-02
   1.5838623e-02
   1.5563965e-02
   1.5838623e-02
   1.7578125e-02
   1.8280029e-02
   1.7120361e-02
   1.6204834e-02
   1.5594482e-02
   1.6662598e-02
   1.7089844e-02
   1.6601563e-02
   1.7517090e-02
   1.7852783e-02
   1.8066406e-02
   1.8341064e-02
   1.8310547e-02
   1.7730713e-02
   1.7517090e-02
   1.7181396e-02
   1.7120361e-02
   1.9317627e-02
   2.0263672e-02
   1.9317627e-02
   1.7974854e-02
   1.7181396e-02
   1.7272949e-02
   1.6296387e-02
   1.4709473e-02
   1.5411377e-02
   1.5502930e-02
   1.4953613e-02
   1.4831543e-02
   1.6418457e-02
   1.6479492e-02
   1.6082764e-02
   1.6632080e-02
   1.7120361e-02
   1.8280029e-02
   1.9226074e-02
   1.9927979e-02
   2.0446777e-02
   2.0385742e-02
   2.0751953e-02
   2.0904541e-02
   2.0690918e-02
   2.1362305e-02
   2.2827148e-02
   2.3834229e-02
   2.3498535e-02
   2.3010254e-02
   2.1636963e-02
   2.1148682e-02
   2.2613525e-02
   2.2430420e-02
   2.1301270e-02
   2.1484375e-02
   2.2521973e-02
   2.2460938e-02
   2.3010254e-02
   2.3284912e-02
   2.3681641e-02
   2.3925781e-02
   2.3925781e-02
   2.4139404e-02
   2.4536133e-02
   2.4261475e-02
   2.4780273e-02
   2.5604248e-02
   2.6306152e-02
   2.6947021e-02
   2.6702881e-02
   2.5604248e-02
   2.5268555e-02
   2.4658203e-02
   2.5024414e-02
   2.6458740e-02
   2.6672363e-02
   2.7679443e-02
   2.8320313e-02
   2.8045654e-02
   2.7801514e-02
   2.7038574e-02
   2.6306152e-02
   2.5695801e-02
   2.6214600e-02
   2.7252197e-02
   2.7191162e-02
   2.7984619e-02
   2.7832031e-02
   2.6458740e-02
   2.6611328e-02
   2.7313232e-02
   2.8381348e-02
   2.9174805e-02
   2.8900146e-02
   2.8778076e-02
   2.8778076e-02
   2.9174805e-02
   2.9266357e-02
   2.9052734e-02
   3.0364990e-02
   3.1829834e-02
   3.1585693e-02
   3.2348633e-02
   3.2043457e-02
   3.1768799e-02
   3.1127930e-02
   3.3355713e-02
   3.5461426e-02
   3.3386230e-02
   3.1677246e-02
   3.1372070e-02
   3.0975342e-02
   3.0670166e-02
   2.9296875e-02
   2.8320313e-02
   2.8533936e-02
   2.7801514e-02
   2.6855469e-02
   2.6062012e-02
   2.5848389e-02
   2.5024414e-02
   2.3834229e-02
   2.3162842e-02
   2.3284912e-02
   2.3925781e-02
   2.3834229e-02
   2.3651123e-02
   2.3040771e-02
   2.1179199e-02
   2.0141602e-02
   1.9683838e-02
   1.9287109e-02
   1.9866943e-02
   1.9104004e-02
   1.9073486e-02
   1.9317627e-02
   1.9439697e-02
   1.9683838e-02
   1.9622803e-02
   1.9836426e-02
   1.9042969e-02
   1.8737793e-02
   1.9287109e-02
   1.9531250e-02
   2.0538330e-02
   2.0904541e-02
   2.1331787e-02
   2.0904541e-02
   2.0111084e-02
   2.0172119e-02
   2.0721436e-02
   2.0843506e-02
   2.0904541e-02
   2.0568848e-02
   1.9714355e-02
   1.9744873e-02
   2.0477295e-02
   2.1392822e-02
   2.0904541e-02
   2.0446777e-02
   2.0629883e-02
   2.0935059e-02
   2.2277832e-02
   2.3254395e-02
   2.3376465e-02
   2.2705078e-02
   2.2613525e-02
   2.2247314e-02
   2.1942139e-02
   2.1667480e-02
   2.1148682e-02
   2.1148682e-02
   2.0568848e-02
   1.9348145e-02
   1.8676758e-02
   1.7669678e-02
   1.6540527e-02
   1.5319824e-02
   1.3946533e-02
   1.4038086e-02
   1.4709473e-02
   1.4312744e-02
   1.3549805e-02
   1.2603760e-02
   1.1932373e-02
   1.0833740e-02
   1.1474609e-02
   1.2298584e-02
   1.2084961e-02
   1.1901855e-02
   1.1688232e-02
   1.2054443e-02
   1.1901855e-02
   1.0681152e-02
   1.0131836e-02
   1.1749268e-02
   1.2451172e-02
   1.2908936e-02
   1.2664795e-02
   1.2695313e-02
   1.3977051e-02
   1.4831543e-02
   1.4221191e-02
   1.4373779e-02
   1.5045166e-02
   1.5777588e-02
   1.5716553e-02
   1.5014648e-02
   1.5838623e-02
   1.6571045e-02
   1.6326904e-02
   1.6601563e-02
   1.7120361e-02
   1.7578125e-02
   1.7120361e-02
   1.6448975e-02
   1.6174316e-02
   1.6296387e-02
   1.5228271e-02
   1.5472412e-02
   1.5808105e-02
   1.5075684e-02
   1.4831543e-02
   1.4801025e-02
   1.4282227e-02
   1.3549805e-02
   1.4190674e-02
   1.4526367e-02
   1.4129639e-02
   1.5106201e-02
   1.4953613e-02
   1.3732910e-02
   1.4038086e-02
   1.3610840e-02
   1.3671875e-02
   1.4282227e-02
   1.5045166e-02
   1.5319824e-02
   1.6052246e-02
   1.6448975e-02
   1.6479492e-02
   1.7181396e-02
   1.7181396e-02
   1.7639160e-02
   1.7669678e-02
   1.7639160e-02
   1.6876221e-02
   1.6113281e-02
   1.5533447e-02
   1.5197754e-02
   1.5045166e-02
   1.5289307e-02
   1.5441895e-02
   1.5106201e-02
   1.4709473e-02
   1.4160156e-02
   1.4587402e-02
   1.4617920e-02
   1.4862061e-02
   1.3977051e-02
   1.3641357e-02
   1.4160156e-02
   1.3519287e-02
   1.2695313e-02
   1.2756348e-02
   1.2145996e-02
   1.2054443e-02
   1.3275146e-02
   1.3641357e-02
   1.4434814e-02
   1.4556885e-02
   1.4282227e-02
   1.4801025e-02
   1.4526367e-02
   1.4617920e-02
   1.4007568e-02
   1.3549805e-02
   1.4190674e-02
   1.4373779e-02
   1.5136719e-02
   1.5197754e-02
   1.3793945e-02
   1.3244629e-02
   1.2451172e-02
   1.2145996e-02
   1.2023926e-02
   1.2603760e-02
   1.3122559e-02
   1.2756348e-02
   1.2634277e-02
   1.1169434e-02
   9.6130371e-03
   1.0223389e-02
   1.0986328e-02
   1.0894775e-02
   1.0894775e-02
   1.1169434e-02
   1.1413574e-02
   1.0284424e-02
   9.3078613e-03
   8.3007813e-03
   7.3242188e-03
   6.9580078e-03
   7.2937012e-03
   6.7749023e-03
   5.8288574e-03
   5.4321289e-03
   4.6081543e-03
   5.2490234e-03
   5.9814453e-03
   6.2561035e-03
   6.1035156e-03
   4.6386719e-03
   4.0893555e-03
   3.5095215e-03
   3.2043457e-03
   3.2958984e-03
   3.0212402e-03
   2.3803711e-03
   1.2817383e-03
   1.6174316e-03
   1.5869141e-03
   1.5869141e-03
   8.8500977e-04
  -8.2397461e-04
  -1.7089844e-03
  -1.8615723e-03
  -1.7089844e-03
  -1.6174316e-03
  -1.6784668e-03
  -1.5258789e-03
  -1.2817383e-03
  -1.0681152e-03
  -2.7465820e-04
   3.3569336e-04
   8.5449219e-04
   1.4953613e-03
   3.1127930e-03
   3.7841797e-03
   3.9672852e-03
   4.6081543e-03
   4.8828125e-03
   5.5847168e-03
   6.6833496e-03
   7.8125000e-03
   7.0800781e-03
   6.6528320e-03
   8.3923340e-03
   1.0650635e-02
   1.0681152e-02
   1.1474609e-02
   1.3214111e-02
   1.3824463e-02
   1.4282227e-02
   1.4038086e-02
   1.4221191e-02
   1.4617920e-02
   1.3763428e-02
   1.3427734e-02
   1.3305664e-02
   1.2023926e-02
   1.1077881e-02
   1.1138916e-02
   1.0803223e-02
   9.6130371e-03
   9.0637207e-03
   9.4299316e-03
   1.0559082e-02
   1.0467529e-02
   1.0925293e-02
   1.1291504e-02
   1.0711670e-02
   1.0528564e-02
   1.0650635e-02
   1.1383057e-02
   1.0375977e-02
   9.1552734e-03
   8.8500977e-03
   8.7280273e-03
   8.4533691e-03
   7.7209473e-03
   7.6599121e-03
   8.3007813e-03
   7.8430176e-03
   7.6599121e-03
   7.7209473e-03
   7.8430176e-03
   8.4838867e-03
   8.5754395e-03
   8.3923340e-03
   7.9040527e-03
   7.0190430e-03
   6.4697266e-03
   6.9580078e-03
   6.8359375e-03
   4.9743652e-03
   3.4790039e-03
   2.8076172e-03
   2.9602051e-03
   2.1667480e-03
   2.2888184e-03
   3.2348633e-03
   3.7231445e-03
   4.1809082e-03
   4.3334961e-03
   4.1809082e-03
   3.5095215e-03
   4.7912598e-03
   2.8381348e-03
   2.0446777e-03
   4.0588379e-03
   3.5400391e-03
   3.4790039e-03
   3.9367676e-03
   3.8146973e-03
   3.2958984e-03
   4.1809082e-03
   5.8288574e-03
   5.3100586e-03
   6.2255859e-03
   7.4462891e-03
   7.6599121e-03
   9.0026855e-03
   1.0437012e-02
   1.1962891e-02
   1.2908936e-02
   1.3061523e-02
   1.3641357e-02
   1.4373779e-02
   1.5625000e-02
   1.7242432e-02
   1.8676758e-02
   1.9256592e-02
   1.9775391e-02
   1.9622803e-02
   1.9378662e-02
   2.0904541e-02
   2.0965576e-02
   2.0629883e-02
   2.0965576e-02
   2.0202637e-02
   2.0507813e-02
   2.1087646e-02
   2.0263672e-02
   1.9500732e-02
   1.7974854e-02
   1.7181396e-02
   1.6540527e-02
   1.6143799e-02
   1.6204834e-02
   1.5258789e-02
   1.4801025e-02
   1.4862061e-02
   1.4923096e-02
   1.4099121e-02
   1.2512207e-02
   1.2481689e-02
   1.1322021e-02
   9.8266602e-03
   9.9792480e-03
   1.0345459e-02
   1.1108398e-02
   1.1627197e-02
   1.1840820e-02
   1.0955811e-02
   1.1138916e-02
   1.1840820e-02
   1.2512207e-02
   1.1993408e-02
   1.1840820e-02
   1.2847900e-02
   1.2359619e-02
   1.1901855e-02
   1.1993408e-02
   1.0467529e-02
   1.0192871e-02
   9.6435547e-03
   8.0871582e-03
   8.0566406e-03
   7.5073242e-03
   6.9885254e-03
   6.6528320e-03
   5.5541992e-03
   5.6457520e-03
   7.4157715e-03
   8.5144043e-03
   8.6059570e-03
   8.3312988e-03
   8.5144043e-03
   8.3923340e-03
   7.7209473e-03
   8.3007813e-03
   8.4838867e-03
   7.5683594e-03
   6.6833496e-03
   6.7443848e-03
   7.9345703e-03
   7.9650879e-03
   7.3242188e-03
   6.0119629e-03
   4.2114258e-03
   2.2888184e-03
   7.9345703e-04
   8.5449219e-04
   3.9672852e-04
  -3.3569336e-04
  -3.0517578e-05
   4.8828125e-04
   1.2207031e-04
  -1.8005371e-03
  -2.9296875e-03
  -3.1433105e-03
  -4.0283203e-03
  -4.2724609e-03
  -3.8452148e-03
  -3.7231445e-03
  -4.2114258e-03
  -5.2795410e-03
  -4.8828125e-03
  -3.6315918e-03
  -3.9672852e-04
   1.6784668e-03
   3.1127930e-03
   3.6315918e-03
   4.0588379e-03
   5.6152344e-03
   6.4086914e-03
   7.5073242e-03
   7.1716309e-03
   6.6223145e-03
   7.1411133e-03
   6.7749023e-03
   6.9885254e-03
   6.8664551e-03
   6.0119629e-03
   5.4016113e-03
   6.1340332e-03
   6.2255859e-03
   6.1340332e-03
   6.8054199e-03
   7.2021484e-03
   6.6223145e-03
   6.8054199e-03
   6.4392090e-03
   5.3405762e-03
   4.7302246e-03
   4.4860840e-03
   4.3334961e-03
   3.3874512e-03
   2.4414063e-03
   1.9531250e-03
   2.2583008e-03
   2.2583008e-03
   1.4648438e-03
  -4.5776367e-04
  -1.5563965e-03
  -2.2277832e-03
  -2.6550293e-03
  -1.9226074e-03
  -9.1552734e-04
  -1.5563965e-03
  -1.8005371e-03
  -1.1291504e-03
  -1.2512207e-03
  -2.1362305e-03
  -2.3803711e-03
  -2.1667480e-03
  -2.4108887e-03
  -2.4108887e-03
  -3.0822754e-03
  -4.2724609e-03
  -5.5847168e-03
  -6.1645508e-03
  -6.6833496e-03
  -7.6293945e-03
  -7.2021484e-03
  -7.4157715e-03
  -7.3852539e-03
  -8.0566406e-03
  -8.3312988e-03
  -8.0566406e-03
  -8.0871582e-03
  -7.0495605e-03
  -6.0119629e-03
  -5.5236816e-03
  -5.3710938e-03
  -5.2795410e-03
  -5.3405762e-03
  -5.0048828e-03
  -4.6386719e-03
  -3.5400391e-03
  -3.2348633e-03
  -2.8381348e-03
  -2.8076172e-03
  -2.9907227e-03
  -2.5939941e-03
  -2.1057129e-03
  -1.2207031e-03
  -1.2207031e-04
   1.2207031e-04
   9.1552734e-05
   4.2724609e-04
   1.3427734e-03
   1.7700195e-03
   2.1057129e-03
   1.6174316e-03
   1.2207031e-03
   1.3122559e-03
   9.7656250e-04
   2.1057129e-03
   2.3498535e-03
   2.0141602e-03
   1.9226074e-03
   1.6174316e-03
   1.7700195e-03
   1.7089844e-03
   1.8920898e-03
   2.7770996e-03
   2.3803711e-03
   2.3803711e-03
   2.0446777e-03
   1.8920898e-03
   2.1362305e-03
   3.6621094e-04
  -5.1879883e-04
   3.9672852e-04
  -6.1035156e-04
  -2.8076172e-03
  -4.6691895e-03
  -5.4016113e-03
  -5.4931641e-03
  -6.1645508e-03
  -8.4228516e-03
  -1.0009766e-02
  -1.1322021e-02
  -1.1779785e-02
  -1.2451172e-02
  -1.2237549e-02
  -1.1932373e-02
  -1.2359619e-02
  -1.2359619e-02
  -1.2145996e-02
  -1.1047363e-02
  -1.0589600e-02
  -1.1810303e-02
  -1.2298584e-02
  -1.1047363e-02
  -9.9487305e-03
  -9.3994141e-03
  -9.9792480e-03
  -1.0955811e-02
  -1.0986328e-02
  -1.0650635e-02
  -1.0559082e-02
  -1.0040283e-02
  -8.7890625e-03
  -8.1787109e-03
  -8.1787109e-03
  -9.0942383e-03
  -8.7890625e-03
  -7.4768066e-03
  -6.9580078e-03
  -6.8969727e-03
  -6.8054199e-03
  -6.3171387e-03
  -5.9814453e-03
  -5.9509277e-03
  -6.8359375e-03
  -6.8969727e-03
  -7.0800781e-03
  -7.5988770e-03
  -7.9040527e-03
  -8.7585449e-03
  -8.5144043e-03
  -8.3312988e-03
  -7.9345703e-03
  -7.1105957e-03
  -7.2937012e-03
  -8.6059570e-03
  -8.7280273e-03
  -7.5073242e-03
  -6.7443848e-03
  -5.0048828e-03
  -3.6621094e-03
  -2.6245117e-03
  -1.0070801e-03
   4.2724609e-04
   1.7089844e-03
   1.0375977e-03
   7.9345703e-04
   1.1596680e-03
   1.9531250e-03
   2.9602051e-03
   2.3193359e-03
   1.2817383e-03
   7.0190430e-04
  -2.1362305e-04
  -6.7138672e-04
  -1.3732910e-03
  -1.0681152e-03
  -1.2207031e-04
  -1.1291504e-03
  -1.6479492e-03
  -1.8615723e-03
  -2.0141602e-03
  -1.2207031e-03
  -1.3732910e-03
  -1.7700195e-03
  -2.0751953e-03
  -2.5634766e-03
  -3.1127930e-03
  -4.3640137e-03
  -5.8593750e-03
  -6.6223145e-03
  -7.6293945e-03
  -7.8735352e-03
  -7.0190430e-03
  -7.8430176e-03
  -8.4228516e-03
  -8.6059570e-03
  -1.0009766e-02
  -1.1322021e-02
  -1.1566162e-02
  -1.1383057e-02
  -1.1016846e-02
  -1.0223389e-02
  -1.0040283e-02
  -9.7045898e-03
  -7.9345703e-03
  -7.1716309e-03
  -7.0495605e-03
  -6.0729980e-03
  -5.6762695e-03
  -6.1035156e-03
  -7.3242188e-03
  -7.4768066e-03
  -7.4157715e-03
  -6.8054199e-03
  -6.6223145e-03
  -6.6223145e-03
  -4.7302246e-03
  -3.3874512e-03
  -3.3264160e-03
  -3.1738281e-03
  -3.2958984e-03
  -2.6855469e-03
  -1.5869141e-03
  -1.4038086e-03
  -1.6479492e-03
  -1.4038086e-03
  -1.4648438e-03
  -1.1596680e-03
  -1.6784668e-03
  -1.5563965e-03
  -1.2817383e-03
  -1.7700195e-03
  -1.0986328e-03
  -1.9531250e-03
  -4.2114258e-03
  -4.8522949e-03
  -5.6457520e-03
  -7.5378418e-03
  -7.6599121e-03
  -6.7138672e-03
  -6.9580078e-03
  -7.6904297e-03
  -9.1552734e-03
  -1.0833740e-02
  -1.1230469e-02
  -1.1169434e-02
  -9.6130371e-03
  -7.9040527e-03
  -6.8359375e-03
  -5.7067871e-03
  -5.7678223e-03
  -5.6457520e-03
  -5.4016113e-03
  -5.0964355e-03
  -4.6386719e-03
  -3.9062500e-03
  -4.3640137e-03
  -4.4555664e-03
  -3.6926270e-03
  -3.7841797e-03
  -4.2724609e-03
  -6.4392090e-03
  -6.8664551e-03
  -6.3781738e-03
  -5.2795410e-03
  -4.9133301e-03
  -5.7678223e-03
  -5.5847168e-03
  -5.3405762e-03
  -5.5541992e-03
  -5.9814453e-03
  -5.5847168e-03
  -5.4931641e-03
  -6.1950684e-03
  -6.5307617e-03
  -5.6152344e-03
  -4.6386719e-03
  -4.8828125e-03
  -5.8288574e-03
  -5.0659180e-03
  -4.7302246e-03
  -4.4860840e-03
  -3.3874512e-03
  -3.8757324e-03
  -4.3945313e-03
  -4.5776367e-03
  -4.0283203e-03
  -3.6926270e-03
  -4.8828125e-03
  -5.1574707e-03
  -5.9204102e-03
  -7.1105957e-03
  -7.1411133e-03
  -7.0495605e-03
  -6.5917969e-03
  -6.3781738e-03
  -6.7443848e-03
  -6.3781738e-03
  -5.8898926e-03
  -5.6762695e-03
  -5.0659180e-03
  -4.9438477e-03
  -4.8522949e-03
  -3.9367676e-03
  -4.1503906e-03
  -5.2490234e-03
  -6.9885254e-03
  -8.2092285e-03
  -9.2773438e-03
  -1.0437012e-02
  -1.0040283e-02
  -9.0332031e-03
  -9.0026855e-03
  -9.1857910e-03
  -9.8876953e-03
  -1.0803223e-02
  -1.0589600e-02
  -1.0589600e-02
  -1.0528564e-02
  -9.4604492e-03
  -9.3078613e-03
  -8.4838867e-03
  -8.0261230e-03
  -9.2773438e-03
  -8.8806152e-03
  -8.5754395e-03
  -9.0026855e-03
  -8.6059570e-03
  -9.1857910e-03
  -9.8571777e-03
  -1.0040283e-02
  -1.0040283e-02
  -1.0559082e-02
  -1.1413574e-02
  -1.0406494e-02
  -9.1857910e-03
  -7.6293945e-03
  -6.5917969e-03
  -6.2255859e-03
  -5.6152344e-03
  -5.6152344e-03
  -4.9743652e-03
  -5.1574707e-03
  -4.5166016e-03
  -4.0588379e-03
  -4.1503906e-03
  -3.9978027e-03
  -4.8522949e-03
  -5.0354004e-03
  -4.3334961e-03
  -3.1127930e-03
  -3.3264160e-03
  -3.7536621e-03
  -2.9907227e-03
  -2.9296875e-03
  -2.6245117e-03
  -2.5329590e-03
  -2.5634766e-03
  -2.4414063e-03
  -2.0751953e-03
  -1.9531250e-03
  -2.1362305e-03
  -2.1057129e-03
  -2.7160645e-03
  -2.2888184e-03
  -2.2277832e-03
  -1.8310547e-03
  -3.6621094e-04
  -6.1035156e-05
  -3.9672852e-04
  -6.1035156e-04
  -1.9226074e-03
  -2.4719238e-03
  -2.5939941e-03
  -2.4414063e-03
  -1.3122559e-03
  -8.5449219e-04
  -8.8500977e-04
  -1.3122559e-03
  -1.7700195e-03
  -1.5563965e-03
  -2.2888184e-03
  -3.4790039e-03
  -3.3569336e-03
  -3.7841797e-03
  -4.4555664e-03
  -4.2724609e-03
  -3.9367676e-03
  -3.8452148e-03
  -5.2795410e-03
  -5.3100586e-03
  -4.9438477e-03
  -5.0964355e-03
  -4.4555664e-03
  -4.1503906e-03
  -4.3640137e-03
  -4.6386719e-03
  -4.7607422e-03
  -5.7678223e-03
  -7.0495605e-03
  -6.4697266e-03
  -6.5002441e-03
  -7.4768066e-03
  -8.3007813e-03
  -7.4462891e-03
  -7.5378418e-03
  -8.3618164e-03
  -8.3007813e-03
  -8.8195801e-03
  -9.0026855e-03
  -8.3312988e-03
  -7.0800781e-03
  -6.5917969e-03
  -5.7373047e-03
  -5.1574707e-03
  -5.8898926e-03
  -6.9885254e-03
  -5.6152344e-03
  -4.5471191e-03
  -4.1503906e-03
  -3.2348633e-03
  -3.4790039e-03
  -3.4484863e-03
  -2.3498535e-03
  -2.3803711e-03
  -2.8381348e-03
  -3.4790039e-03
  -3.5095215e-03
  -3.5400391e-03
  -3.7841797e-03
  -3.1127930e-03
  -3.5400391e-03
  -4.6386719e-03
  -5.3405762e-03
  -5.3710938e-03
  -5.2490234e-03
  -4.6997070e-03
  -5.0964355e-03
  -6.0119629e-03
  -7.8125000e-03
  -8.6059570e-03
  -9.0942383e-03
  -8.9416504e-03
  -8.3007813e-03
  -8.5754395e-03
  -9.2163086e-03
  -9.7961426e-03
  -8.8806152e-03
  -8.6669922e-03
  -9.0026855e-03
  -9.7656250e-03
  -1.0498047e-02
  -9.6740723e-03
  -8.8500977e-03
  -7.8430176e-03
  -7.6293945e-03
  -8.5144043e-03
  -8.6975098e-03
  -9.0026855e-03
  -8.1481934e-03
  -8.2702637e-03
  -8.8500977e-03
  -8.6669922e-03
  -9.6740723e-03
  -9.0942383e-03
  -7.7514648e-03
  -8.6669922e-03
  -7.9650879e-03
  -7.3547363e-03
  -6.6833496e-03
  -6.1950684e-03
  -6.2255859e-03
  -6.1340332e-03
  -5.3710938e-03
  -4.7607422e-03
  -4.9438477e-03
  -5.5236816e-03
  -6.5002441e-03
  -6.9580078e-03
  -7.5683594e-03
  -8.9111328e-03
  -9.4604492e-03
  -9.3688965e-03
  -8.8806152e-03
  -7.9650879e-03
  -7.6599121e-03
  -7.8125000e-03
  -7.5988770e-03
  -8.3618164e-03
  -8.8806152e-03
  -9.7351074e-03
  -1.1138916e-02
  -1.0467529e-02
  -1.0742188e-02
  -1.1383057e-02
  -1.1383057e-02
  -1.1810303e-02
  -1.2481689e-02
  -1.2756348e-02
  -1.2908936e-02
  -1.3183594e-02
  -1.2481689e-02
  -1.1657715e-02
  -1.1779785e-02
  -1.1230469e-02
  -1.1016846e-02
  -1.0253906e-02
  -8.7890625e-03
  -7.8430176e-03
  -7.0190430e-03
  -6.8359375e-03
  -6.2255859e-03
  -5.3405762e-03
  -6.2255859e-03
  -6.5002441e-03
  -5.0659180e-03
  -3.7536621e-03
  -3.2653809e-03
  -3.3569336e-03
  -4.2419434e-03
  -4.4555664e-03
  -2.3193359e-03
  -1.1901855e-03
  -2.2277832e-03
  -2.4108887e-03
  -1.6479492e-03
  -6.1035156e-05
   8.2397461e-04
   4.5776367e-04
  -3.6621094e-04
  -9.7656250e-04
  -7.0190430e-04
  -1.5258789e-03
  -2.5329590e-03
  -2.5939941e-03
  -1.8920898e-03
  -2.1057129e-03
  -3.4790039e-03
  -4.0283203e-03
  -5.2795410e-03
  -7.0495605e-03
  -6.7749023e-03
  -6.9885254e-03
  -7.4462891e-03
  -7.8735352e-03
  -8.4838867e-03
  -9.1247559e-03
  -9.6130371e-03
  -9.3383789e-03
  -9.0332031e-03
  -8.7585449e-03
  -9.0637207e-03
  -9.2468262e-03
  -8.9111328e-03
  -9.9792480e-03
  -1.1322021e-02
  -1.1413574e-02
  -1.0894775e-02
  -1.0375977e-02
  -1.0437012e-02
  -9.8571777e-03
  -9.1552734e-03
  -9.1857910e-03
  -8.6364746e-03
  -8.0566406e-03
  -7.2021484e-03
  -7.4462891e-03
  -8.1787109e-03
  -7.7209473e-03
  -7.5073242e-03
  -7.7209473e-03
  -7.1716309e-03
  -6.8359375e-03
  -7.2937012e-03
  -7.6293945e-03
  -8.0871582e-03
  -8.1481934e-03
  -8.1787109e-03
  -8.8806152e-03
  -9.6435547e-03
  -1.0192871e-02
  -1.0681152e-02
  -1.0131836e-02
  -9.4299316e-03
  -1.0589600e-02
  -1.1993408e-02
  -1.2573242e-02
  -1.1810303e-02
  -1.1688232e-02
  -1.1993408e-02
  -1.2023926e-02
  -1.2268066e-02
  -1.1383057e-02
  -1.0528564e-02
  -1.0620117e-02
  -1.0498047e-02
  -1.0406494e-02
  -9.9487305e-03
  -8.5754395e-03
  -8.0261230e-03
  -7.1105957e-03
  -6.9580078e-03
  -6.8664551e-03
  -7.3852539e-03
  -8.4228516e-03
  -8.2702637e-03
  -1.1596680e-02
  -1.4099121e-02
  -1.6448975e-02
  -1.7700195e-02
  -1.8585205e-02
  -2.1545410e-02
  -2.4353027e-02
  -2.5451660e-02
  -2.5451660e-02
  -2.5665283e-02
  -2.6184082e-02
  -2.6153564e-02
  -2.5756836e-02
  -2.5421143e-02
  -2.4505615e-02
  -2.4169922e-02
  -2.3834229e-02
  -2.2521973e-02
  -2.2277832e-02
  -2.2521973e-02
  -2.2125244e-02
  -2.0690918e-02
  -1.9897461e-02
  -1.9531250e-02
  -1.8798828e-02
  -1.8707275e-02
  -1.8249512e-02
  -1.7486572e-02
  -1.7120361e-02
  -1.6998291e-02
  -1.7700195e-02
  -1.7242432e-02
  -1.5960693e-02
  -1.5655518e-02
  -1.5747070e-02
  -1.6143799e-02
  -1.6143799e-02
  -1.5625000e-02
  -1.4739990e-02
  -1.4526367e-02
  -1.4648438e-02
  -1.4099121e-02
  -1.2695313e-02
  -1.1688232e-02
  -1.1077881e-02
  -1.0925293e-02
  -1.0681152e-02
  -1.0192871e-02
  -9.9182129e-03
  -8.2397461e-03
  -5.8593750e-03
  -5.8898926e-03
  -6.7138672e-03
  -5.7678223e-03
  -5.1879883e-03
  -5.6152344e-03
  -5.2185059e-03
  -5.0354004e-03
  -4.4555664e-03
  -3.1433105e-03
  -2.9907227e-03
  -2.8381348e-03
  -1.8615723e-03
  -2.3498535e-03
  -3.6621094e-03
  -4.2419434e-03
  -5.6762695e-03
  -6.2255859e-03
  -6.8969727e-03
  -8.3618164e-03
  -8.8195801e-03
  -9.7961426e-03
  -1.0467529e-02
  -1.0528564e-02
  -1.0498047e-02
  -9.9487305e-03
  -9.4299316e-03
  -8.9111328e-03
  -7.4768066e-03
  -5.3405762e-03
  -4.2419434e-03
  -3.5400391e-03
  -2.1057129e-03
  -2.5634766e-03
  -3.6621094e-03
  -2.7465820e-03
  -2.6550293e-03
  -2.3498535e-03
  -1.0986328e-03
  -1.8005371e-03
  -2.6245117e-03
  -2.9602051e-03
  -2.5329590e-03
  -2.8076172e-03
  -4.1198730e-03
  -3.7536621e-03
  -3.6315918e-03
  -3.2348633e-03
  -2.2583008e-03
  -3.0822754e-03
  -3.0822754e-03
  -1.9531250e-03
  -2.1972656e-03
  -2.5634766e-03
  -2.9602051e-03
  -2.9602051e-03
  -3.3569336e-03
  -3.2348633e-03
  -1.7089844e-03
  -2.4108887e-03
  -2.4719238e-03
  -2.0751953e-03
  -2.6245117e-03
  -1.6479492e-03
  -1.6174316e-03
  -3.2043457e-03
  -3.9367676e-03
  -3.5705566e-03
  -3.6621094e-03
  -4.9133301e-03
  -5.6457520e-03
  -6.4086914e-03
  -7.0800781e-03
  -7.6599121e-03
  -8.1176758e-03
  -8.0871582e-03
  -7.9040527e-03
  -8.3618164e-03
  -9.0942383e-03
  -9.6740723e-03
  -9.3688965e-03
  -8.6364746e-03
  -8.7890625e-03
  -8.3312988e-03
  -7.7819824e-03
  -7.0800781e-03
  -5.1574707e-03
  -4.3945313e-03
  -4.4860840e-03
  -3.9062500e-03
  -2.5634766e-03
  -1.4038086e-03
  -3.9672852e-04
   5.7983398e-04
   4.8828125e-04
  -1.2207031e-04
  -1.0681152e-03
  -2.9296875e-03
  -4.5776367e-03
  -4.1198730e-03
  -3.3264160e-03
  -3.2653809e-03
  -4.1503906e-03
  -5.4016113e-03
  -5.8898926e-03
  -6.2866211e-03
  -6.5612793e-03
  -7.2937012e-03
  -8.9721680e-03
  -9.4299316e-03
  -9.0942383e-03
  -8.5144043e-03
  -8.8195801e-03
  -9.7351074e-03
  -1.0467529e-02
  -1.1260986e-02
  -1.1077881e-02
  -1.1322021e-02
  -1.0864258e-02
  -1.0559082e-02
  -1.0040283e-02
  -8.9721680e-03
  -8.4533691e-03
  -8.0261230e-03
  -7.7514648e-03
  -7.5988770e-03
  -7.0495605e-03
  -5.7983398e-03
  -4.6081543e-03
  -4.6997070e-03
  -3.9978027e-03
  -3.6926270e-03
  -3.9672852e-03
  -4.3334961e-03
  -4.8522949e-03
  -4.7912598e-03
  -5.3710938e-03
  -6.1950684e-03
  -6.3781738e-03
  -6.7749023e-03
  -7.5683594e-03
  -7.5683594e-03
  -8.0261230e-03
  -8.3618164e-03
  -8.6364746e-03
  -9.5214844e-03
  -9.3078613e-03
  -9.4604492e-03
  -1.0559082e-02
  -1.0009766e-02
  -8.8806152e-03
  -8.7890625e-03
  -9.3383789e-03
  -9.3078613e-03
  -8.3007813e-03
  -8.0566406e-03
  -8.4533691e-03
  -6.4697266e-03
  -5.4016113e-03
  -6.9274902e-03
  -6.0729980e-03
  -5.5236816e-03
  -6.3781738e-03
  -6.5307617e-03
  -6.1340332e-03
  -5.7678223e-03
  -5.6762695e-03
  -4.8828125e-03
  -5.1574707e-03
  -6.2866211e-03
  -5.4626465e-03
  -5.7373047e-03
  -6.7749023e-03
  -6.0729980e-03
  -5.2185059e-03
  -4.7302246e-03
  -5.4321289e-03
  -5.5847168e-03
  -6.9274902e-03
  -8.9416504e-03
  -9.4909668e-03
  -9.2468262e-03
  -8.0261230e-03
  -7.2631836e-03
  -7.2631836e-03
  -7.9956055e-03
  -8.7890625e-03
  -9.6435547e-03
  -1.0681152e-02
  -1.1291504e-02
  -1.1230469e-02
  -1.0040283e-02
  -7.9040527e-03
  -5.7983398e-03
  -5.8593750e-03
  -6.6833496e-03
  -8.1176758e-03
  -9.0332031e-03
  -8.0871582e-03
  -6.9580078e-03
  -5.8288574e-03
  -4.0893555e-03
  -3.8757324e-03
  -5.2185059e-03
  -5.5847168e-03
  -6.6223145e-03
  -7.7514648e-03
  -6.4697266e-03
  -4.3640137e-03
  -3.6926270e-03
  -4.4860840e-03
  -5.4016113e-03
  -6.6223145e-03
  -8.1481934e-03
  -8.7280273e-03
  -9.6130371e-03
  -9.0942383e-03
  -8.3007813e-03
  -8.0871582e-03
  -7.9345703e-03
  -8.4838867e-03
  -9.3078613e-03
  -1.0925293e-02
  -1.2329102e-02
  -1.1840820e-02
  -1.2084961e-02
  -1.1932373e-02
  -1.1688232e-02
  -1.3092041e-02
  -1.3183594e-02
  -1.3031006e-02
  -1.3885498e-02
  -1.4617920e-02
  -1.4923096e-02
  -1.4587402e-02
  -1.4373779e-02
  -1.4617920e-02
  -1.4892578e-02
  -1.4617920e-02
  -1.4556885e-02
  -1.5747070e-02
  -1.5747070e-02
  -1.5136719e-02
  -1.4373779e-02
  -1.4160156e-02
  -1.4434814e-02
  -1.5075684e-02
  -1.5991211e-02
  -1.5960693e-02
  -1.7211914e-02
  -1.8096924e-02
  -1.7852783e-02
  -1.8798828e-02
  -1.8798828e-02
  -1.7944336e-02
  -1.8432617e-02
  -1.9256592e-02
  -1.9805908e-02
  -1.9622803e-02
  -1.8951416e-02
  -1.8859863e-02
  -1.9744873e-02
  -2.1362305e-02
  -2.2888184e-02
  -2.2552490e-02
  -2.1972656e-02
  -2.2308350e-02
  -2.2155762e-02
  -2.1850586e-02
  -2.2033691e-02
  -2.2216797e-02
  -2.2827148e-02
  -2.2399902e-02
  -2.1759033e-02
  -2.0538330e-02
  -2.0874023e-02
  -2.1942139e-02
  -2.1759033e-02
  -2.2521973e-02
  -2.3284912e-02
  -2.2735596e-02
  -2.2979736e-02
  -2.4169922e-02
  -2.4108887e-02
  -2.3956299e-02
  -2.3681641e-02
  -2.2430420e-02
  -2.2247314e-02
  -2.2064209e-02
  -2.2399902e-02
  -2.1911621e-02
  -2.2216797e-02
  -2.2613525e-02
  -2.2399902e-02
  -2.3315430e-02
  -2.3925781e-02
  -2.3559570e-02
  -2.3010254e-02
  -2.4108887e-02
  -2.4414063e-02
  -2.5299072e-02
  -2.5573730e-02
  -2.4322510e-02
  -2.4780273e-02
  -2.5299072e-02
  -2.5177002e-02
  -2.5238037e-02
  -2.5573730e-02
  -2.6428223e-02
  -2.5848389e-02
  -2.4902344e-02
  -2.4658203e-02
  -2.3468018e-02
  -2.3254395e-02
  -2.3651123e-02
  -2.2583008e-02
  -2.4169922e-02
  -2.4688721e-02
  -2.3468018e-02
  -2.1972656e-02
  -1.9775391e-02
  -2.0202637e-02
  -2.1392822e-02
  -2.1392822e-02
  -2.0812988e-02
  -2.0904541e-02
  -2.0568848e-02
  -1.9348145e-02
  -1.9378662e-02
  -1.9470215e-02
  -1.8737793e-02
  -1.8157959e-02
  -1.8371582e-02
  -1.7578125e-02
  -1.7028809e-02
  -1.6418457e-02
  -1.5991211e-02
  -1.5289307e-02
  -1.5502930e-02
  -1.6021729e-02
  -1.5625000e-02
  -1.6143799e-02
  -1.6967773e-02
  -1.6052246e-02
  -1.6021729e-02
  -1.6265869e-02
  -1.6326904e-02
  -1.6418457e-02
  -1.6143799e-02
  -1.5411377e-02
  -1.4434814e-02
  -1.3732910e-02
  -1.3183594e-02
  -1.2878418e-02
  -1.0681152e-02
  -8.6669922e-03
  -6.4086914e-03
  -5.1879883e-03
  -5.6457520e-03
  -4.9133301e-03
  -4.1198730e-03
  -3.2958984e-03
  -3.5095215e-03
  -3.8146973e-03
  -3.8757324e-03
  -3.9367676e-03
  -3.7841797e-03
  -4.9743652e-03
  -5.7678223e-03
  -6.1035156e-03
  -7.5073242e-03
  -8.1787109e-03
  -8.4838867e-03
  -8.3007813e-03
  -8.4533691e-03
  -9.1552734e-03
  -9.1552734e-03
  -9.1857910e-03
  -8.9721680e-03
  -8.1481934e-03
  -7.9040527e-03
  -7.5378418e-03
  -7.1105957e-03
  -6.3781738e-03
  -6.1035156e-03
  -7.5378418e-03
  -8.7280273e-03
  -8.2702637e-03
  -7.0190430e-03
  -6.3781738e-03
  -6.3171387e-03
  -7.5988770e-03
  -8.7890625e-03
  -9.2468262e-03
  -8.7585449e-03
  -8.3618164e-03
  -8.2702637e-03
  -7.9040527e-03
  -8.2397461e-03
  -7.7209473e-03
  -8.5754395e-03
  -1.0253906e-02
  -1.1199951e-02
  -1.2084961e-02
  -1.2359619e-02
  -1.3183594e-02
  -1.4892578e-02
  -1.6174316e-02
  -1.7395020e-02
  -1.8493652e-02
  -2.0477295e-02
  -2.2338867e-02
  -2.2735596e-02
  -2.2644043e-02
  -2.3223877e-02
  -2.3559570e-02
  -2.3864746e-02
  -2.5207520e-02
  -2.5360107e-02
  -2.4230957e-02
  -2.3834229e-02
  -2.3223877e-02
  -2.3284912e-02
  -2.3651123e-02
  -2.2857666e-02
  -2.1850586e-02
  -2.0904541e-02
  -2.0599365e-02
  -2.0416260e-02
  -1.8737793e-02
  -1.7791748e-02
  -1.7120361e-02
  -1.5869141e-02
  -1.5716553e-02
  -1.5747070e-02
  -1.6174316e-02
  -1.6387939e-02
  -1.5045166e-02
  -1.4068604e-02
  -1.4129639e-02
  -1.4892578e-02
  -1.6387939e-02
  -1.5655518e-02
  -1.4526367e-02
  -1.5533447e-02
  -1.6326904e-02
  -1.7059326e-02
  -1.7822266e-02
  -1.8524170e-02
  -1.8676758e-02
  -1.9165039e-02
  -2.0904541e-02
  -2.1026611e-02
  -2.0385742e-02
  -1.9989014e-02
  -1.9317627e-02
  -1.8829346e-02
  -1.9683838e-02
  -2.0141602e-02
  -1.9958496e-02
  -2.0721436e-02
  -1.9989014e-02
  -1.7883301e-02
  -1.7059326e-02
  -1.6662598e-02
  -1.5991211e-02
  -1.6021729e-02
  -1.5625000e-02
  -1.5716553e-02
  -1.5380859e-02
  -1.5197754e-02
  -1.5594482e-02
  -1.5838623e-02
  -1.6235352e-02
  -1.6723633e-02
  -1.8005371e-02
  -1.9226074e-02
  -1.9927979e-02
  -1.8951416e-02
  -1.9012451e-02
  -1.9165039e-02
  -2.0019531e-02
  -2.1331787e-02
  -2.0812988e-02
  -2.0172119e-02
  -1.9836426e-02
  -1.9714355e-02
  -1.9958496e-02
  -1.8585205e-02
  -1.6540527e-02
  -1.6082764e-02
  -1.4923096e-02
  -1.4709473e-02
  -1.4221191e-02
  -1.3031006e-02
  -1.1444092e-02
  -1.0131836e-02
  -9.3688965e-03
  -8.3923340e-03
  -7.9040527e-03
  -9.0026855e-03
  -9.8571777e-03
  -9.5825195e-03
  -9.4299316e-03
  -9.8876953e-03
  -1.1932373e-02
  -1.2756348e-02
  -1.2725830e-02
  -1.3305664e-02
  -1.3580322e-02
  -1.4587402e-02
  -1.3854980e-02
  -1.3336182e-02
  -1.3519287e-02
  -1.3793945e-02
  -1.4831543e-02
  -1.5838623e-02
  -1.5594482e-02
  -1.5136719e-02
  -1.6235352e-02
  -1.6143799e-02
  -1.5930176e-02
  -1.6021729e-02
  -1.6448975e-02
  -1.6540527e-02
  -1.5930176e-02
  -1.6357422e-02
  -1.6265869e-02
  -1.5655518e-02
  -1.4465332e-02
  -1.3732910e-02
  -1.2023926e-02
  -1.0375977e-02
  -9.8571777e-03
  -9.3078613e-03
  -9.0942383e-03
  -8.5449219e-03
  -7.7819824e-03
  -7.4768066e-03
  -6.8664551e-03
  -5.7983398e-03
  -6.2561035e-03
  -6.4697266e-03
  -6.4086914e-03
  -5.9509277e-03
  -7.3852539e-03
  -8.1787109e-03
  -6.9580078e-03
  -7.1105957e-03
  -7.1411133e-03
  -7.0495605e-03
  -6.7138672e-03
  -6.2255859e-03
  -6.4392090e-03
  -6.8359375e-03
  -6.5917969e-03
  -5.8593750e-03
  -6.2866211e-03
  -7.2631836e-03
  -8.5754395e-03
  -9.3078613e-03
  -9.0332031e-03
  -9.9182129e-03
  -1.0375977e-02
  -1.0711670e-02
  -1.1474609e-02
  -1.2207031e-02
  -1.2603760e-02
  -1.2664795e-02
  -1.2725830e-02
  -1.3488770e-02
  -1.3031006e-02
  -1.2237549e-02
  -1.2817383e-02
  -1.2908936e-02
  -1.2695313e-02
  -1.3000488e-02
  -1.4160156e-02
  -1.4892578e-02
  -1.4343262e-02
  -1.4556885e-02
  -1.5350342e-02
  -1.5930176e-02
  -1.5991211e-02
  -1.6204834e-02
  -1.7486572e-02
  -1.7883301e-02
  -1.7791748e-02
  -1.8127441e-02
  -1.8707275e-02
  -1.7944336e-02
  -1.7578125e-02
  -1.6479492e-02
  -1.6143799e-02
  -1.6998291e-02
  -1.6601563e-02
  -1.6174316e-02
  -1.6387939e-02
  -1.6510010e-02
  -1.5594482e-02
  -1.5350342e-02
  -1.5991211e-02
  -1.6357422e-02
  -1.7272949e-02
  -1.7578125e-02
  -1.7852783e-02
  -1.8798828e-02
  -1.9104004e-02
  -1.9653320e-02
  -2.1209717e-02
  -2.1667480e-02
  -2.2521973e-02
  -2.3712158e-02
  -2.3956299e-02
  -2.3681641e-02
  -2.3620605e-02
  -2.4627686e-02
  -2.5573730e-02
  -2.5695801e-02
  -2.5573730e-02
  -2.6031494e-02
  -2.6397705e-02
  -2.6885986e-02
  -2.6641846e-02
  -2.6611328e-02
  -2.7099609e-02
  -2.4932861e-02
  -2.3193359e-02
  -2.2674561e-02
  -2.2399902e-02
  -2.2949219e-02
  -2.2674561e-02
  -2.0202637e-02
  -1.8035889e-02
  -1.8463135e-02
  -1.8798828e-02
  -1.6845703e-02
  -1.6357422e-02
  -1.6326904e-02
  -1.6357422e-02
  -1.6082764e-02
  -1.5747070e-02
  -1.5930176e-02
  -1.6082764e-02
  -1.5960693e-02
  -1.6082764e-02
  -1.6296387e-02
  -1.6052246e-02
  -1.6815186e-02
  -1.8493652e-02
  -1.9226074e-02
  -1.9500732e-02
  -1.9866943e-02
  -1.8646240e-02
  -1.7547607e-02
  -1.7181396e-02
  -1.5563965e-02
  -1.5228271e-02
  -1.6082764e-02
  -1.5563965e-02
  -1.5228271e-02
  -1.3854980e-02
  -1.2420654e-02
  -1.2390137e-02
  -1.1871338e-02
  -1.1322021e-02
  -1.0559082e-02
  -1.0894775e-02
  -1.1016846e-02
  -1.0620117e-02
  -1.0253906e-02
  -8.8806152e-03
  -7.6904297e-03
  -7.4157715e-03
  -8.8195801e-03
  -9.9182129e-03
  -1.0711670e-02
  -1.1383057e-02
  -1.2664795e-02
  -1.4038086e-02
  -1.4556885e-02
  -1.3793945e-02
  -1.3366699e-02
  -1.3732910e-02
  -1.3977051e-02
  -1.3732910e-02
  -1.2939453e-02
  -1.3366699e-02
  -1.2512207e-02
  -1.1291504e-02
  -1.1535645e-02
  -1.0986328e-02
  -1.0131836e-02
  -9.1247559e-03
  -7.7819824e-03
  -7.7514648e-03
  -8.4533691e-03
  -8.4228516e-03
  -7.9650879e-03
  -7.2326660e-03
  -7.1105957e-03
  -6.8359375e-03
  -6.4086914e-03
  -5.9814453e-03
  -4.9438477e-03
  -5.1574707e-03
  -6.8359375e-03
  -7.4157715e-03
  -7.3852539e-03
  -7.4157715e-03
  -8.0261230e-03
  -8.5754395e-03
  -9.0332031e-03
  -1.0620117e-02
  -1.2115479e-02
  -1.3183594e-02
  -1.3977051e-02
  -1.4373779e-02
  -1.6082764e-02
  -1.7425537e-02
  -1.7547607e-02
  -1.8554688e-02
  -1.9042969e-02
  -1.9744873e-02
  -2.0904541e-02
  -2.0446777e-02
  -1.9195557e-02
  -1.8554688e-02
  -1.8615723e-02
  -1.8951416e-02
  -1.8310547e-02
  -1.5960693e-02
  -1.4068604e-02
  -1.3641357e-02
  -1.4495850e-02
  -1.6113281e-02
  -1.5563965e-02
  -1.2115479e-02
  -1.1596680e-02
  -1.2817383e-02
  -1.2420654e-02
  -1.2939453e-02
  -1.2176514e-02
  -8.9416504e-03
  -7.6293945e-03
  -7.9345703e-03
  -7.1105957e-03
  -6.2866211e-03
  -5.9204102e-03
  -2.8686523e-03
  -4.5471191e-03
  -9.0637207e-03
  -8.8806152e-03
  -1.5655518e-02
  -1.8280029e-02
  -9.8266602e-03
  -9.6740723e-03
  -1.7181396e-02
  -1.9134521e-02
  -1.8768311e-02
  -2.1301270e-02
  -1.9653320e-02
  -1.5441895e-02
  -1.6174316e-02
  -1.7669678e-02
  -1.7242432e-02
  -1.7303467e-02
  -1.6571045e-02
  -1.4770508e-02
  -1.5075684e-02
  -1.4984131e-02
  -1.2878418e-02
  -1.1077881e-02
  -9.0026855e-03
  -8.4838867e-03
  -1.0467529e-02
  -1.0589600e-02
  -9.7351074e-03
  -9.3688965e-03
  -8.2702637e-03
  -8.6059570e-03
  -9.7656250e-03
  -1.0406494e-02
  -1.0772705e-02
  -1.0864258e-02
  -9.7045898e-03
  -8.4533691e-03
  -8.8806152e-03
  -1.0009766e-02
  -1.0498047e-02
  -1.0498047e-02
  -1.1169434e-02
  -1.2390137e-02
  -1.2634277e-02
  -1.2756348e-02
  -1.2969971e-02
  -1.1871338e-02
  -1.2329102e-02
  -1.2542725e-02
  -1.1077881e-02
  -9.2468262e-03
  -8.4533691e-03
  -8.6669922e-03
  -8.3618164e-03
  -7.5378418e-03
  -6.9274902e-03
  -7.2326660e-03
  -7.2021484e-03
  -7.0190430e-03
  -6.5612793e-03
  -6.9274902e-03
  -7.4768066e-03
  -6.8359375e-03
  -6.0424805e-03
  -5.9204102e-03
  -6.9274902e-03
  -7.6904297e-03
  -6.5307617e-03
  -6.0119629e-03
  -7.0495605e-03
  -7.1411133e-03
  -7.2326660e-03
  -8.9416504e-03
  -8.7585449e-03
  -7.5988770e-03
  -7.2937012e-03
  -7.7514648e-03
  -7.2021484e-03
  -7.4157715e-03
  -7.9956055e-03
  -7.5683594e-03
  -7.4157715e-03
  -8.0566406e-03
  -8.2092285e-03
  -8.1176758e-03
  -7.9650879e-03
  -9.0637207e-03
  -9.9487305e-03
  -1.0345459e-02
  -1.1352539e-02
  -1.2359619e-02
  -1.0406494e-02
  -8.6975098e-03
  -7.9956055e-03
  -7.7819824e-03
  -8.3007813e-03
  -7.6599121e-03
  -6.7443848e-03
  -7.0495605e-03
  -7.7514648e-03
  -7.9040527e-03
  -8.2092285e-03
  -9.3994141e-03
  -1.1138916e-02
  -1.1901855e-02
  -1.2237549e-02
  -1.3031006e-02
  -1.3397217e-02
  -1.3366699e-02
  -1.2939453e-02
  -1.2298584e-02
  -1.1413574e-02
  -1.2237549e-02
  -1.3732910e-02
  -1.3580322e-02
  -1.3183594e-02
  -1.2695313e-02
  -1.1779785e-02
  -1.0650635e-02
  -9.7961426e-03
  -9.8876953e-03
  -8.9111328e-03
  -8.0871582e-03
  -7.0800781e-03
  -6.0729980e-03
  -5.7067871e-03
  -4.6386719e-03
  -3.3874512e-03
  -2.5024414e-03
  -3.2958984e-03
  -3.6315918e-03
  -3.9367676e-03
  -5.0964355e-03
  -5.8593750e-03
  -6.3171387e-03
  -6.8969727e-03
  -7.6599121e-03
  -7.8125000e-03
  -7.7514648e-03
  -8.2702637e-03
  -8.4228516e-03
  -9.7656250e-03
  -1.0711670e-02
  -9.1857910e-03
  -8.1787109e-03
  -7.3852539e-03
  -6.2561035e-03
  -5.9509277e-03
  -5.6457520e-03
  -5.8288574e-03
  -6.1645508e-03
  -5.6762695e-03
  -5.4931641e-03
  -5.2185059e-03
  -5.2185059e-03
  -6.1950684e-03
  -5.9509277e-03
  -5.3405762e-03
  -6.0119629e-03
  -6.4697266e-03
  -5.6457520e-03
  -6.2866211e-03
  -6.9580078e-03
  -8.2397461e-03
  -8.0871582e-03
  -7.1411133e-03
  -6.8969727e-03
  -6.6833496e-03
  -6.8054199e-03
  -7.9650879e-03
  -8.9721680e-03
  -8.2397461e-03
  -7.4768066e-03
  -7.2631836e-03
  -6.6528320e-03
  -5.9509277e-03
  -6.6528320e-03
  -5.8898926e-03
  -4.4860840e-03
  -6.3171387e-03
  -6.7749023e-03
  -6.6833496e-03
  -7.0190430e-03
  -6.1340332e-03
  -6.7443848e-03
  -7.2326660e-03
  -6.8969727e-03
  -7.3547363e-03
  -8.0871582e-03
  -8.8195801e-03
  -8.3312988e-03
  -8.4533691e-03
  -8.6059570e-03
  -7.5683594e-03
  -6.8664551e-03
  -6.4392090e-03
  -7.5073242e-03
  -8.2092285e-03
  -6.9885254e-03
  -6.7443848e-03
  -6.4086914e-03
  -6.4697266e-03
  -7.0190430e-03
  -7.1105957e-03
  -7.2631836e-03
  -6.9885254e-03
  -7.0190430e-03
  -6.9274902e-03
  -7.5988770e-03
  -6.9580078e-03
  -5.8288574e-03
  -6.0424805e-03
  -6.0424805e-03
  -7.1716309e-03
  -8.1481934e-03
  -7.2937012e-03
  -6.4392090e-03
  -5.5847168e-03
  -4.5471191e-03
  -4.8828125e-03
  -5.3710938e-03
  -5.4016113e-03
  -5.0964355e-03
  -4.2724609e-03
  -3.5705566e-03
  -3.1433105e-03
  -3.1127930e-03
  -3.7536621e-03
  -3.4179688e-03
  -3.0822754e-03
  -3.3569336e-03
  -3.8146973e-03
  -4.7912598e-03
  -5.5541992e-03
  -4.7607422e-03
  -4.5471191e-03
  -4.3945313e-03
  -4.7607422e-03
  -5.8593750e-03
  -6.1340332e-03
  -5.3710938e-03
  -4.6691895e-03
  -4.3640137e-03
  -3.9978027e-03
  -4.3029785e-03
  -4.7302246e-03
  -4.0893555e-03
  -4.3334961e-03
  -4.8828125e-03
  -4.7302246e-03
  -4.7912598e-03
  -5.0659180e-03
  -5.6762695e-03
  -6.9580078e-03
  -7.0800781e-03
  -6.5002441e-03
  -6.3171387e-03
  -6.1645508e-03
  -6.5307617e-03
  -6.8054199e-03
  -6.7138672e-03
  -7.2326660e-03
  -7.5683594e-03
  -7.1716309e-03
  -7.2326660e-03
  -7.1105957e-03
  -7.0800781e-03
  -6.7749023e-03
  -6.8054199e-03
  -7.5988770e-03
  -7.4768066e-03
  -7.0190430e-03
  -6.8054199e-03
  -5.7678223e-03
  -5.4931641e-03
  -5.8593750e-03
  -6.4392090e-03
  -5.8288574e-03
  -5.6762695e-03
  -6.4392090e-03
  -6.5917969e-03
  -7.1105957e-03
  -7.4462891e-03
  -8.0871582e-03
  -8.3923340e-03
  -8.2702637e-03
  -8.4533691e-03
  -8.7280273e-03
  -8.3007813e-03
  -7.8125000e-03
  -8.1481934e-03
  -9.1552734e-03
  -8.9111328e-03
  -8.6975098e-03
  -9.6435547e-03
  -1.0009766e-02
  -1.0559082e-02
  -1.0314941e-02
  -9.1552734e-03
  -7.9040527e-03
  -7.6599121e-03
  -7.4157715e-03
  -6.1645508e-03
  -5.4016113e-03
  -5.0964355e-03
  -5.0048828e-03
  -4.8828125e-03
  -4.5776367e-03
  -3.1433105e-03
  -2.4414063e-03
  -1.9226074e-03
  -1.6784668e-03
  -2.4414063e-03
  -2.4414063e-03
  -2.8686523e-03
  -3.2348633e-03
  -3.5705566e-03
  -3.8757324e-03
  -4.0283203e-03
  -3.7536621e-03
  -3.0212402e-03
  -3.4790039e-03
  -4.2114258e-03
  -4.2114258e-03
  -4.4250488e-03
  -3.8146973e-03
  -2.9296875e-03
  -2.2888184e-03
  -1.4953613e-03
  -2.1057129e-03
  -3.0517578e-03
  -3.3874512e-03
  -3.3569336e-03
  -2.5329590e-03
  -2.1972656e-03
  -2.9296875e-03
  -4.1809082e-03
  -4.6386719e-03
  -5.7373047e-03
  -7.0495605e-03
  -8.7585449e-03
  -9.5825195e-03
  -9.3383789e-03
  -1.0162354e-02
  -1.0131836e-02
  -9.5214844e-03
  -9.3688965e-03
  -9.2773438e-03
  -8.8500977e-03
  -8.3923340e-03
  -7.6904297e-03
  -6.5917969e-03
  -5.4626465e-03
  -5.1574707e-03
  -5.8898926e-03
  -6.7138672e-03
  -6.8664551e-03
  -7.5378418e-03
  -8.3007813e-03
  -9.2773438e-03
  -1.0498047e-02
  -1.0559082e-02
  -9.7656250e-03
  -8.5754395e-03
  -8.2397461e-03
  -1.0162354e-02
  -1.1871338e-02
  -1.1505127e-02
  -9.3994141e-03
  -6.9885254e-03
  -6.1340332e-03
  -5.9204102e-03
  -4.9743652e-03
  -5.0354004e-03
  -4.8522949e-03
  -4.5471191e-03
  -4.3029785e-03
  -3.7841797e-03
  -4.2724609e-03
  -4.6997070e-03
  -4.5166016e-03
  -5.2490234e-03
  -6.4697266e-03
  -7.1411133e-03
  -8.8806152e-03
  -9.4299316e-03
  -9.2163086e-03
  -9.0332031e-03
  -9.2773438e-03
  -1.1199951e-02
  -1.2664795e-02
  -1.3427734e-02
  -1.3610840e-02
  -1.4221191e-02
  -1.4221191e-02
  -1.2908936e-02
  -1.1749268e-02
  -1.0498047e-02
  -9.8876953e-03
  -9.6740723e-03
  -8.2702637e-03
  -7.2937012e-03
  -7.5073242e-03
  -7.1105957e-03
  -6.3171387e-03
  -5.3710938e-03
  -5.1269531e-03
  -4.8217773e-03
  -3.7536621e-03
  -3.5400391e-03
  -3.5095215e-03
  -3.9978027e-03
  -5.0964355e-03
  -5.5236816e-03
  -5.4016113e-03
  -6.1950684e-03
  -7.1716309e-03
  -7.4462891e-03
  -7.4768066e-03
  -7.4462891e-03
  -7.9650879e-03
  -7.0190430e-03
  -8.0566406e-03
  -8.4228516e-03
  -6.5612793e-03
  -5.9509277e-03
  -5.2490234e-03
  -5.1269531e-03
  -4.6386719e-03
  -4.3334961e-03
  -5.0354004e-03
  -4.1809082e-03
  -2.8686523e-03
  -1.7089844e-03
  -1.8615723e-03
  -2.2583008e-03
  -1.0375977e-03
  -2.1362305e-04
  -1.2512207e-03
  -1.4038086e-03
  -1.4648438e-03
  -2.5024414e-03
  -2.8076172e-03
  -2.8381348e-03
  -2.5329590e-03
  -2.9296875e-03
  -3.3874512e-03
  -3.8146973e-03
  -4.2419434e-03
  -4.2114258e-03
  -4.1198730e-03
  -4.8522949e-03
  -5.0048828e-03
  -5.1879883e-03
  -5.2185059e-03
  -6.1645508e-03
  -6.6528320e-03
  -6.5002441e-03
  -7.5073242e-03
  -8.4228516e-03
  -8.7585449e-03
  -9.7656250e-03
  -1.0620117e-02
  -1.0070801e-02
  -9.9487305e-03
  -1.0894775e-02
  -1.2115479e-02
  -1.3275146e-02
  -1.3824463e-02
  -1.3885498e-02
  -1.4251709e-02
  -1.4556885e-02
  -1.4801025e-02
  -1.4556885e-02
  -1.4984131e-02
  -1.5014648e-02
  -1.5441895e-02
  -1.5991211e-02
  -1.5625000e-02
  -1.5716553e-02
  -1.5563965e-02
  -1.5655518e-02
  -1.5899658e-02
  -1.5350342e-02
  -1.5563965e-02
  -1.6052246e-02
  -1.6571045e-02
  -1.5930176e-02
  -1.5686035e-02
  -1.6998291e-02
  -1.7395020e-02
  -1.9104004e-02
  -2.0782471e-02
  -2.1453857e-02
  -2.2430420e-02
  -2.4597168e-02
  -2.8869629e-02
  -3.4667969e-02
  -4.1717529e-02
  -4.8339844e-02
  -5.0506592e-02
  -5.3161621e-02
  -5.7708740e-02
  -5.0720215e-02
  -4.3151855e-02
  -4.0405273e-02
  -3.7902832e-02
  -4.1320801e-02
  -4.4769287e-02
  -4.0618896e-02
  -3.1616211e-02
  -2.2949219e-02
  -1.4343262e-02
  -6.4392090e-03
  -4.7912598e-03
  -6.0729980e-03
  -5.4931641e-03
  -3.8757324e-03
  -2.9907227e-03
  -1.8310547e-03
  -1.2512207e-03
  -1.0070801e-03
   1.0070801e-03
   5.4931641e-04
  -2.8686523e-03
  -5.3710938e-03
  -6.5002441e-03
  -5.2795410e-03
  -2.6855469e-03
  -3.0517578e-04
   1.8920898e-03
   1.4953613e-03
  -3.3569336e-04
  -1.9531250e-03
  -3.2958984e-03
  -3.9367676e-03
  -2.4719238e-03
   6.1035156e-04
   3.9367676e-03
   6.3476563e-03
   8.2397461e-03
   8.7280273e-03
   8.5144043e-03
   8.9721680e-03
   1.0009766e-02
   1.1474609e-02
   1.2634277e-02
   1.2573242e-02
   1.1505127e-02
   9.4604492e-03
   5.0659180e-03
   6.4086914e-04
  -3.8757324e-03
  -8.7585449e-03
  -1.3458252e-02
  -1.7456055e-02
  -2.1728516e-02
  -2.6519775e-02
  -3.1402588e-02
  -3.4912109e-02
  -3.6773682e-02
  -3.6804199e-02
  -3.6010742e-02
  -3.6407471e-02
  -3.6743164e-02
  -3.6499023e-02
  -3.6102295e-02
  -3.5491943e-02
  -3.4332275e-02
  -3.1677246e-02
  -2.8106689e-02
  -2.5085449e-02
  -2.2491455e-02
  -2.0202637e-02
  -1.7761230e-02
  -1.5350342e-02
  -1.4862061e-02
  -1.4709473e-02
  -1.3244629e-02
  -1.2451172e-02
  -1.2115479e-02
  -1.2145996e-02
  -1.3336182e-02
  -1.4495850e-02
  -1.4617920e-02
  -1.6235352e-02
  -1.9165039e-02
  -2.0782471e-02
  -2.2827148e-02
  -2.5299072e-02
  -2.8625488e-02
  -3.3294678e-02
  -3.6102295e-02
  -3.7353516e-02
  -4.0283203e-02
  -4.2755127e-02
  -4.5532227e-02
  -4.5989990e-02
  -4.5379639e-02
  -4.7698975e-02
  -4.8217773e-02
  -4.6447754e-02
  -4.6386719e-02
  -4.6447754e-02
  -4.4708252e-02
  -4.4036865e-02
  -4.3182373e-02
  -4.1320801e-02
  -3.9642334e-02
  -3.7200928e-02
  -3.5766602e-02
  -3.4881592e-02
  -3.2989502e-02
  -3.1585693e-02
  -3.0456543e-02
  -2.9571533e-02
  -2.9144287e-02
  -2.9388428e-02
  -2.9510498e-02
  -2.9785156e-02
  -3.0792236e-02
  -3.1860352e-02
  -3.3905029e-02
  -3.5186768e-02
  -3.7231445e-02
  -3.9306641e-02
  -4.0374756e-02
  -4.2388916e-02
  -4.5806885e-02
  -4.8065186e-02
  -4.9346924e-02
  -5.0079346e-02
  -5.0964355e-02
  -5.0872803e-02
  -4.8858643e-02
  -4.7515869e-02
  -4.5654297e-02
  -4.3273926e-02
  -4.2297363e-02
  -4.1137695e-02
  -3.9093018e-02
  -3.6315918e-02
  -3.4118652e-02
  -3.1738281e-02
  -2.8778076e-02
  -2.7130127e-02
  -2.5909424e-02
  -2.4444580e-02
  -2.3040771e-02
  -2.2186279e-02
  -2.1545410e-02
  -2.0996094e-02
  -2.0111084e-02
  -1.8951416e-02
  -1.7669678e-02
  -1.6784668e-02
  -1.6448975e-02
  -1.6174316e-02
  -1.5045166e-02
  -1.4709473e-02
  -1.4526367e-02
  -1.3946533e-02
  -1.3153076e-02
  -1.2115479e-02
  -1.3366699e-02
  -1.4404297e-02
  -1.3702393e-02
  -1.3519287e-02
  -1.5197754e-02
  -1.6418457e-02
  -1.6723633e-02
  -1.7456055e-02
  -1.8646240e-02
  -1.9683838e-02
  -2.2155762e-02
  -2.3803711e-02
  -2.4902344e-02
  -2.5573730e-02
  -2.6458740e-02
  -2.6733398e-02
  -2.6580811e-02
  -2.6885986e-02
  -2.6672363e-02
  -2.6184082e-02
  -2.5360107e-02
  -2.5268555e-02
  -2.5695801e-02
  -2.4780273e-02
  -2.3559570e-02
  -2.1575928e-02
  -1.9226074e-02
  -1.7425537e-02
  -1.6418457e-02
  -1.5472412e-02
  -1.4404297e-02
  -1.3031006e-02
  -1.0620117e-02
  -8.4838867e-03
  -7.5378418e-03
  -5.6457520e-03
  -3.4484863e-03
  -1.6784668e-03
   1.5258789e-04
   1.8310547e-03
   2.2583008e-03
   3.6926270e-03
   4.8828125e-03
   5.8288574e-03
   7.1716309e-03
   8.0261230e-03
   9.1857910e-03
   9.8571777e-03
   9.7045898e-03
   9.9487305e-03
   1.0192871e-02
   1.0833740e-02
   1.1932373e-02
   1.2481689e-02
   1.2908936e-02
   1.2969971e-02
   1.2207031e-02
   1.1383057e-02
   1.0986328e-02
   9.6740723e-03
   9.3383789e-03
   9.3688965e-03
   8.1787109e-03
   8.3923340e-03
   7.9650879e-03
   6.5917969e-03
   5.4931641e-03
   3.4179688e-03
   1.4343262e-03
   7.6293945e-04
   2.1362305e-04
  -9.4604492e-04
  -1.5869141e-03
  -2.1667480e-03
  -3.6315918e-03
  -3.6926270e-03
  -3.3874512e-03
  -4.7607422e-03
  -4.9743652e-03
  -4.8522949e-03
  -4.9743652e-03
  -4.1198730e-03
  -2.6855469e-03
  -1.8310547e-03
  -1.8005371e-03
  -1.1291504e-03
   2.4414063e-04
   5.1879883e-04
   7.9345703e-04
   2.6855469e-03
   2.1972656e-03
   2.0141602e-03
   2.1667480e-03
   1.0375977e-03
   1.2207031e-04
  -2.0141602e-03
  -4.2724609e-03
  -5.8288574e-03
  -6.3476563e-03
  -7.2021484e-03
  -8.7890625e-03
  -9.2773438e-03
  -9.4909668e-03
  -1.0528564e-02
  -1.2176514e-02
  -1.2207031e-02
  -1.2573242e-02
  -1.3153076e-02
  -1.2634277e-02
  -1.3671875e-02
  -1.4190674e-02
  -1.4068604e-02
  -1.4617920e-02
  -1.5686035e-02
  -1.6174316e-02
  -1.6113281e-02
  -1.6143799e-02
  -1.6204834e-02
  -1.6387939e-02
  -1.7425537e-02
  -1.8768311e-02
  -1.9317627e-02
  -1.9744873e-02
  -2.0568848e-02
  -2.0751953e-02
  -2.1575928e-02
  -2.2705078e-02
  -2.3132324e-02
  -2.3681641e-02
  -2.3010254e-02
  -2.2796631e-02
  -2.4322510e-02
  -2.5360107e-02
  -2.5939941e-02
  -2.6733398e-02
  -2.7526855e-02
  -2.8320313e-02
  -2.9449463e-02
  -3.0426025e-02
  -3.0731201e-02
  -3.0731201e-02
  -3.1524658e-02
  -3.1616211e-02
  -3.1677246e-02
  -3.2257080e-02
  -3.1738281e-02
  -3.0517578e-02
  -2.9418945e-02
  -2.9357910e-02
  -2.9327393e-02
  -2.9205322e-02
  -2.8381348e-02
  -2.7221680e-02
  -2.7008057e-02
  -2.6062012e-02
  -2.6458740e-02
  -2.7313232e-02
  -2.5512695e-02
  -2.5146484e-02
  -2.5848389e-02
  -2.8320313e-02
  -3.1127930e-02
  -2.9632568e-02
  -2.7648926e-02
  -2.9296875e-02
  -3.0944824e-02
  -3.2104492e-02
  -3.3477783e-02
  -3.3721924e-02
  -3.3294678e-02
  -3.3874512e-02
  -3.2775879e-02
  -3.2470703e-02
  -3.3325195e-02
  -3.3081055e-02
  -3.3355713e-02
  -3.3142090e-02
  -3.2867432e-02
  -3.3477783e-02
  -3.2989502e-02
  -3.1127930e-02
  -3.0151367e-02
  -2.9968262e-02
  -2.9968262e-02
  -3.0487061e-02
  -2.9968262e-02
  -3.0487061e-02
  -3.1860352e-02
  -3.2775879e-02
  -3.3569336e-02
  -3.3111572e-02
  -3.2196045e-02
  -3.1402588e-02
  -3.1799316e-02
  -3.2318115e-02
  -3.2684326e-02
  -3.3691406e-02
  -3.2714844e-02
  -3.2196045e-02
  -3.2073975e-02
  -3.1341553e-02
  -3.1005859e-02
  -3.1707764e-02
  -3.0242920e-02
  -2.9052734e-02
  -2.9541016e-02
  -2.9052734e-02
  -2.7343750e-02
  -2.4932861e-02
  -2.2949219e-02
  -2.1331787e-02
  -1.9836426e-02
  -1.9714355e-02
  -1.8554688e-02
  -1.7364502e-02
  -1.5747070e-02
  -1.4556885e-02
  -1.3488770e-02
  -1.1627197e-02
  -1.2237549e-02
  -1.3122559e-02
  -1.2603760e-02
  -1.1566162e-02
  -1.1505127e-02
  -1.1444092e-02
  -1.1077881e-02
  -1.1932373e-02
  -1.3153076e-02
  -1.3061523e-02
  -1.4007568e-02
  -1.5625000e-02
  -1.6418457e-02
  -1.7089844e-02
  -1.8249512e-02
  -1.9226074e-02
  -1.9531250e-02
  -1.9927979e-02
  -2.0904541e-02
  -2.1240234e-02
  -2.2003174e-02
  -2.2613525e-02
  -2.2644043e-02
  -2.2613525e-02
  -2.2430420e-02
  -2.2766113e-02
  -2.2369385e-02
  -2.2491455e-02
  -2.3010254e-02
  -2.1209717e-02
  -1.9134521e-02
  -1.8524170e-02
  -1.8127441e-02
  -1.8280029e-02
  -1.7852783e-02
  -1.6845703e-02
  -1.6235352e-02
  -1.5350342e-02
  -1.4312744e-02
  -1.3458252e-02
  -1.2420654e-02
  -1.1047363e-02
  -1.0894775e-02
  -1.0620117e-02
  -1.0070801e-02
  -1.0437012e-02
  -1.0223389e-02
  -9.5214844e-03
  -9.6130371e-03
  -9.9182129e-03
  -1.0284424e-02
  -1.0101318e-02
  -9.8266602e-03
  -1.0009766e-02
  -1.0314941e-02
  -1.0559082e-02
  -1.0070801e-02
  -1.0833740e-02
  -1.1352539e-02
  -1.2145996e-02
  -1.3183594e-02
  -1.3336182e-02
  -1.3671875e-02
  -1.4343262e-02
  -1.5655518e-02
  -1.6632080e-02
  -1.6418457e-02
  -1.6174316e-02
  -1.7211914e-02
  -1.8829346e-02
  -1.9439697e-02
  -1.8859863e-02
  -1.8463135e-02
  -1.8890381e-02
  -1.8768311e-02
  -1.8615723e-02
  -1.8585205e-02
  -1.7517090e-02
  -1.8127441e-02
  -1.9104004e-02
  -1.9042969e-02
  -1.9409180e-02
  -1.8402100e-02
  -1.7059326e-02
  -1.7181396e-02
  -1.6815186e-02
  -1.7028809e-02
  -1.7944336e-02
  -1.8127441e-02
  -1.7517090e-02
  -1.6967773e-02
  -1.5960693e-02
  -1.5777588e-02
  -1.5075684e-02
  -1.5075684e-02
  -1.5167236e-02
  -1.4617920e-02
  -1.5808105e-02
  -1.6693115e-02
  -1.6448975e-02
  -1.5228271e-02
  -1.4404297e-02
  -1.3702393e-02
  -1.4343262e-02
  -1.5289307e-02
  -1.5106201e-02
  -1.4251709e-02
  -1.4099121e-02
  -1.3244629e-02
  -1.2725830e-02
  -1.3000488e-02
  -1.2390137e-02
  -1.2725830e-02
  -1.2329102e-02
  -1.2542725e-02
  -1.3153076e-02
  -1.2512207e-02
  -1.2451172e-02
  -1.2969971e-02
  -1.4007568e-02
  -1.4831543e-02
  -1.4129639e-02
  -1.5533447e-02
  -1.8646240e-02
  -1.8280029e-02
  -1.7028809e-02
  -1.5838623e-02
  -1.5625000e-02
  -1.7761230e-02
  -1.8676758e-02
  -1.9256592e-02
  -1.9897461e-02
  -1.9317627e-02
  -1.8585205e-02
  -1.8829346e-02
  -1.8890381e-02
  -1.9470215e-02
  -2.1606445e-02
  -2.3529053e-02
  -2.4047852e-02
  -2.3681641e-02
  -2.3803711e-02
  -2.3986816e-02
  -2.4230957e-02
  -2.3681641e-02
  -2.3162842e-02
  -2.2918701e-02
  -2.2583008e-02
  -2.2277832e-02
  -2.1728516e-02
  -2.1423340e-02
  -2.0874023e-02
  -2.1087646e-02
  -2.1026611e-02
  -2.1362305e-02
  -2.1240234e-02
  -2.1026611e-02
  -2.1759033e-02
  -2.1942139e-02
  -2.0996094e-02
  -2.0782471e-02
  -2.0812988e-02
  -2.0050049e-02
  -1.9836426e-02
  -1.9927979e-02
  -1.9805908e-02
  -1.9439697e-02
  -1.8890381e-02
  -1.9042969e-02
  -1.8402100e-02
  -1.8157959e-02
  -1.7974854e-02
  -1.6998291e-02
  -1.8066406e-02
  -1.9958496e-02
  -2.0385742e-02
  -1.9866943e-02
  -2.0202637e-02
  -2.1026611e-02
  -2.2491455e-02
  -2.2735596e-02
  -2.2918701e-02
  -2.3559570e-02
  -2.4047852e-02
  -2.4353027e-02
  -2.3956299e-02
  -2.4108887e-02
  -2.4597168e-02
  -2.4902344e-02
  -2.5115967e-02
  -2.4261475e-02
  -2.4444580e-02
  -2.4780273e-02
  -2.5207520e-02
  -2.5115967e-02
  -2.5848389e-02
  -2.7252197e-02
  -2.8381348e-02
  -2.9266357e-02
  -2.8686523e-02
  -2.7343750e-02
  -2.6855469e-02
  -2.7648926e-02
  -2.7496338e-02
  -2.6916504e-02
  -2.6947021e-02
  -2.7648926e-02
  -2.7893066e-02
  -2.7801514e-02
  -2.7770996e-02
  -2.7618408e-02
  -2.7435303e-02
  -2.8015137e-02
  -2.8259277e-02
  -2.7893066e-02
  -2.8076172e-02
  -2.8411865e-02
  -2.7740479e-02
  -2.6824951e-02
  -2.6062012e-02
  -2.6550293e-02
  -2.6336670e-02
  -2.6641846e-02
  -2.7282715e-02
  -2.7008057e-02
  -2.7832031e-02
  -3.0090332e-02
  -3.0548096e-02
  -2.9479980e-02
  -2.9357910e-02
  -2.9418945e-02
  -2.9754639e-02
  -3.1860352e-02
  -3.4118652e-02
  -3.4912109e-02
  -3.6376953e-02
  -3.7078857e-02
  -3.6895752e-02
  -3.8024902e-02
  -3.8879395e-02
  -3.9245605e-02
  -4.1137695e-02
  -4.2358398e-02
  -4.3243408e-02
  -4.4219971e-02
  -4.3670654e-02
  -4.3060303e-02
  -4.3640137e-02
  -4.4799805e-02
  -4.4555664e-02
  -4.4647217e-02
  -4.6478271e-02
  -4.6234131e-02
  -4.4677734e-02
  -4.4250488e-02
  -4.4250488e-02
  -4.4403076e-02
  -4.4830322e-02
  -4.5440674e-02
  -4.7637939e-02
  -4.9224854e-02
  -4.9194336e-02
  -4.9835205e-02
  -4.9346924e-02
  -4.9621582e-02
  -4.9774170e-02
  -5.0201416e-02
  -5.1116943e-02
  -5.0628662e-02
  -5.1086426e-02
  -5.1269531e-02
  -5.0384521e-02
  -5.0598145e-02
  -4.9957275e-02
  -4.9499512e-02
  -4.9194336e-02
  -4.8217773e-02
  -4.8767090e-02
  -4.8736572e-02
  -4.7271729e-02
  -4.5745850e-02
  -4.5684814e-02
  -4.7851563e-02
  -4.8706055e-02
  -4.8004150e-02
  -4.7973633e-02
  -4.6966553e-02
  -4.6844482e-02
  -4.8065186e-02
  -4.8828125e-02
  -4.9591064e-02
  -5.0964355e-02
  -5.2124023e-02
  -5.2276611e-02
  -5.3192139e-02
  -5.3863525e-02
  -5.4229736e-02
  -5.4565430e-02
  -5.4626465e-02
  -5.4626465e-02
  -5.4504395e-02
  -5.3436279e-02
  -5.2429199e-02
  -5.1971436e-02
  -5.1940918e-02
  -5.1696777e-02
  -5.0384521e-02
  -4.9621582e-02
  -4.8309326e-02
  -4.8126221e-02
  -4.8034668e-02
  -4.6661377e-02
  -4.6966553e-02
  -4.6630859e-02
  -4.5776367e-02
  -4.4281006e-02
  -4.2755127e-02
  -4.2266846e-02
  -4.1046143e-02
  -4.0374756e-02
  -4.0466309e-02
  -4.0069580e-02
  -4.0161133e-02
  -4.0039063e-02
  -3.9825439e-02
  -3.9489746e-02
  -3.8848877e-02
  -3.9001465e-02
  -3.9367676e-02
  -3.9031982e-02
  -3.8726807e-02
  -3.9215088e-02
  -3.8940430e-02
  -3.8726807e-02
  -3.7078857e-02
  -3.6376953e-02
  -3.6560059e-02
  -3.4606934e-02
  -3.4454346e-02
  -3.4393311e-02
  -3.2501221e-02
  -3.0639648e-02
  -2.8686523e-02
  -2.8442383e-02
  -2.9022217e-02
  -2.8533936e-02
  -2.7618408e-02
  -2.7496338e-02
  -2.7709961e-02
  -2.8503418e-02
  -2.7893066e-02
  -2.6672363e-02
  -2.7496338e-02
  -2.8137207e-02
  -2.8869629e-02
  -2.9205322e-02
  -2.9693604e-02
  -2.9754639e-02
  -2.8900146e-02
  -2.9174805e-02
  -2.9357910e-02
  -2.9266357e-02
  -2.9815674e-02
  -2.9785156e-02
  -2.9876709e-02
  -3.1250000e-02
  -3.1524658e-02
  -3.1005859e-02
  -3.1036377e-02
  -3.0242920e-02
  -2.9754639e-02
  -2.9632568e-02
  -2.8198242e-02
  -2.7496338e-02
  -2.8411865e-02
  -2.7832031e-02
  -2.6611328e-02
  -2.5848389e-02
  -2.4566650e-02
  -2.3529053e-02
  -2.1423340e-02
  -2.0294189e-02
  -2.0294189e-02
  -2.0812988e-02
  -2.1179199e-02
  -2.0599365e-02
  -1.9683838e-02
  -1.9592285e-02
  -1.9989014e-02
  -2.0660400e-02
  -2.1697998e-02
  -2.2155762e-02
  -2.3345947e-02
  -2.4047852e-02
  -2.4841309e-02
  -2.5451660e-02
  -2.5177002e-02
  -2.4688721e-02
  -2.3803711e-02
  -2.3620605e-02
  -2.4017334e-02
  -2.4139404e-02
  -2.3895264e-02
  -2.2705078e-02
  -2.3101807e-02
  -2.3468018e-02
  -2.3132324e-02
  -2.2888184e-02
  -2.2308350e-02
  -2.2338867e-02
  -2.2521973e-02
  -2.2369385e-02
  -2.3406982e-02
  -2.4261475e-02
  -2.4597168e-02
  -2.3956299e-02
  -2.3834229e-02
  -2.5848389e-02
  -2.7130127e-02
  -2.8472900e-02
  -2.8869629e-02
  -2.7862549e-02
  -2.7862549e-02
  -2.7954102e-02
  -2.8320313e-02
  -2.9571533e-02
  -3.0456543e-02
  -3.0364990e-02
  -3.0853271e-02
  -3.1524658e-02
  -3.2714844e-02
  -3.3966064e-02
  -3.3599854e-02
  -3.3538818e-02
  -3.3935547e-02
  -3.4301758e-02
  -3.5644531e-02
  -3.5705566e-02
  -3.4790039e-02
  -3.4576416e-02
  -3.4851074e-02
  -3.4667969e-02
  -3.5125732e-02
  -3.6407471e-02
  -3.6071777e-02
  -3.5430908e-02
  -3.4515381e-02
  -3.3630371e-02
  -3.4118652e-02
  -3.5400391e-02
  -3.5675049e-02
  -3.5064697e-02
  -3.4301758e-02
  -3.3599854e-02
  -3.3050537e-02
  -3.3081055e-02
  -3.1982422e-02
  -3.1890869e-02
  -3.2592773e-02
  -3.2562256e-02
  -3.2409668e-02
  -3.2104492e-02
  -3.2440186e-02
  -3.3081055e-02
  -3.3447266e-02
  -3.2989502e-02
  -3.3721924e-02
  -3.4881592e-02
  -3.4912109e-02
  -3.4820557e-02
  -3.5186768e-02
  -3.6315918e-02
  -3.6956787e-02
  -3.7353516e-02
  -3.8024902e-02
  -3.8299561e-02
  -3.8543701e-02
  -3.8146973e-02
  -3.6712646e-02
  -3.6407471e-02
  -3.6804199e-02
  -3.6926270e-02
  -3.5949707e-02
  -3.5247803e-02
  -3.4820557e-02
  -3.3660889e-02
  -3.2989502e-02
  -3.2623291e-02
  -3.1829834e-02
  -3.1036377e-02
  -3.0487061e-02
  -2.8778076e-02
  -2.8381348e-02
  -2.7557373e-02
  -2.6031494e-02
  -2.5543213e-02
  -2.5299072e-02
  -2.5177002e-02
  -2.4505615e-02
  -2.3101807e-02
  -2.2613525e-02
  -2.2521973e-02
  -2.1667480e-02
  -2.1392822e-02
  -2.1850586e-02
  -2.2247314e-02
  -2.2979736e-02
  -2.3345947e-02
  -2.4078369e-02
  -2.4566650e-02
  -2.4688721e-02
  -2.4291992e-02
  -2.4841309e-02
  -2.6519775e-02
  -2.7313232e-02
  -2.6855469e-02
  -2.7465820e-02
  -2.8045654e-02
  -2.8198242e-02
  -2.8106689e-02
  -2.7496338e-02
  -2.7435303e-02
  -2.6916504e-02
  -2.6489258e-02
  -2.6153564e-02
  -2.4719238e-02
  -2.4200439e-02
  -2.3071289e-02
  -2.1148682e-02
  -2.0202637e-02
  -1.9317627e-02
  -1.7364502e-02
  -1.5808105e-02
  -1.5472412e-02
  -1.4678955e-02
  -1.2786865e-02
  -1.1627197e-02
  -1.0620117e-02
  -9.8876953e-03
  -9.8266602e-03
  -9.4604492e-03
  -9.3994141e-03
  -9.4299316e-03
  -8.0871582e-03
  -7.8735352e-03
  -8.5449219e-03
  -7.8125000e-03
  -7.5378418e-03
  -7.1411133e-03
  -6.7443848e-03
  -5.6152344e-03
  -5.6457520e-03
  -5.3710938e-03
  -3.9672852e-03
  -3.8452148e-03
  -3.3264160e-03
  -2.4414063e-03
  -2.2583008e-03
  -1.9226074e-03
  -9.7656250e-04
  -1.2207031e-04
   0.0000000e+00
  -4.2724609e-04
   3.3569336e-04
   1.2207031e-04
   3.3569336e-04
   1.2817383e-03
   2.1362305e-04
   1.5258789e-04
  -1.0070801e-03
  -1.9836426e-03
  -2.3193359e-03
  -3.0517578e-03
  -2.4414063e-03
  -1.0070801e-03
  -4.5776367e-04
  -7.3242188e-04
  -1.4648438e-03
  -1.4648438e-03
  -1.5563965e-03
  -2.9907227e-03
  -3.2653809e-03
  -3.0822754e-03
  -3.9367676e-03
  -4.5166016e-03
  -3.4179688e-03
  -4.6691895e-03
  -5.0964355e-03
  -4.2724609e-03
  -4.4555664e-03
  -4.6386719e-03
  -4.7912598e-03
  -4.3945313e-03
  -3.7231445e-03
  -2.2583008e-03
  -1.8005371e-03
  -2.8381348e-03
  -2.9907227e-03
  -2.1972656e-03
  -1.0681152e-03
  -2.7465820e-04
  -3.0517578e-05
   1.2207031e-03
   1.9226074e-03
   1.9836426e-03
   2.4719238e-03
   3.2043457e-03
   3.7841797e-03
   4.0893555e-03
   4.5776367e-03
   5.4016113e-03
   5.6152344e-03
   4.9438477e-03
   4.4555664e-03
   4.1198730e-03
   3.7536621e-03
   4.1503906e-03
   3.8452148e-03
   4.6386719e-03
   5.4931641e-03
   4.0893555e-03
   3.7536621e-03
   3.8757324e-03
   4.0893555e-03
   4.8828125e-03
   3.7536621e-03
   2.2888184e-03
   2.1362305e-03
   2.3803711e-03
   3.4484863e-03
   4.7302246e-03
   6.1645508e-03
   6.9580078e-03
   7.3547363e-03
   6.6528320e-03
   6.5002441e-03
   6.7443848e-03
   7.3242188e-03
   9.4299316e-03
   1.0284424e-02
   1.0406494e-02
   1.1230469e-02
   9.2468262e-03
   6.4086914e-03
   6.8664551e-03
   7.5988770e-03
   7.0190430e-03
   6.4392090e-03
   7.1411133e-03
   8.6364746e-03
   9.2163086e-03
   9.3383789e-03
   1.0040283e-02
   1.0620117e-02
   1.1871338e-02
   1.4038086e-02
   1.4770508e-02
   1.5625000e-02
   1.5960693e-02
   1.6479492e-02
   1.6876221e-02
   1.7700195e-02
   1.7822266e-02
   1.6906738e-02
   1.7700195e-02
   1.8615723e-02
   1.9226074e-02
   1.9592285e-02
   2.0019531e-02
   2.0233154e-02
   2.0446777e-02
   2.1606445e-02
   2.0935059e-02
   2.1209717e-02
   2.1118164e-02
   2.1301270e-02
   2.2705078e-02
   2.3040771e-02
   2.3101807e-02
   2.3773193e-02
   2.4597168e-02
   2.5451660e-02
   2.5573730e-02
   2.6306152e-02
   2.7618408e-02
   2.7832031e-02
   2.8442383e-02
   2.9571533e-02
   2.9602051e-02
   3.0242920e-02
   3.0578613e-02
   3.1585693e-02
   3.3660889e-02
   3.5034180e-02
   3.5278320e-02
   3.5003662e-02
   3.4393311e-02
   3.3813477e-02
   3.4240723e-02
   3.5614014e-02
   3.6163330e-02
   3.5552979e-02
   3.6376953e-02
   3.6499023e-02
   3.6224365e-02
   3.6926270e-02
   3.6285400e-02
   3.6224365e-02
   3.6682129e-02
   3.6346436e-02
   3.7170410e-02
   3.7322998e-02
   3.7475586e-02
   3.7445068e-02
   3.7109375e-02
   3.7292480e-02
   3.7597656e-02
   3.7963867e-02
   3.7750244e-02
   3.7139893e-02
   3.7261963e-02
   3.7170410e-02
   3.6926270e-02
   3.7322998e-02
   3.7414551e-02
   3.7567139e-02
   3.8360596e-02
   3.9215088e-02
   3.9337158e-02
   3.9642334e-02
   4.0496826e-02
   4.0710449e-02
   4.1320801e-02
   4.2663574e-02
   4.3762207e-02
   4.4586182e-02
   4.4799805e-02
   4.4250488e-02
   4.4311523e-02
   4.5532227e-02
   4.7515869e-02
   4.8736572e-02
   4.8767090e-02
   5.0201416e-02
   5.0750732e-02
   5.0384521e-02
   5.0476074e-02
   5.1849365e-02
   5.3619385e-02
   5.4260254e-02
   5.4473877e-02
   5.5053711e-02
   5.5114746e-02
   5.5511475e-02
   5.5969238e-02
   5.6427002e-02
   5.6610107e-02
   5.7525635e-02
   5.8715820e-02
   5.9753418e-02
   5.9600830e-02
   6.0180664e-02
   6.1614990e-02
   6.1004639e-02
   6.0760498e-02
   6.1431885e-02
   6.2988281e-02
   6.3354492e-02
   6.2469482e-02
   6.2713623e-02
   6.3323975e-02
   6.2469482e-02
   6.1767578e-02
   6.1340332e-02
   6.1370850e-02
   6.1431885e-02
   6.1126709e-02
   6.1309814e-02
   6.2042236e-02
   6.2469482e-02
   6.3110352e-02
   6.2469482e-02
   6.2194824e-02
   6.3934326e-02
   6.5002441e-02
   6.5887451e-02
   6.6833496e-02
   6.7779541e-02
   6.9335938e-02
   7.0343018e-02
   7.1533203e-02
   7.3852539e-02
   7.5744629e-02
   7.6599121e-02
   7.7972412e-02
   7.8918457e-02
   8.0017090e-02
   8.0627441e-02
   8.1695557e-02
   8.3099365e-02
   8.2916260e-02
   8.2763672e-02
   8.3129883e-02
   8.3465576e-02
   8.3648682e-02
   8.3648682e-02
   8.4320068e-02
   8.4167480e-02
   8.4014893e-02
   8.2885742e-02
   8.1512451e-02
   8.2000732e-02
   8.2153320e-02
   8.1695557e-02
   8.1726074e-02
   8.1787109e-02
   8.1359863e-02
   8.1054688e-02
   8.1115723e-02
   8.2122803e-02
   8.2763672e-02
   8.3587646e-02
   8.5693359e-02
   8.6700439e-02
   8.6395264e-02
   8.7402344e-02
   8.9752197e-02
   9.1613770e-02
   9.1857910e-02
   9.3139648e-02
   9.3688965e-02
   9.3597412e-02
   9.4177246e-02
   9.5092773e-02
   9.5642090e-02
   9.6252441e-02
   9.6557617e-02
   9.6130371e-02
   9.6374512e-02
   9.6557617e-02
   9.6466064e-02
   9.7564697e-02
   9.7869873e-02
   9.7930908e-02
   9.9090576e-02
   9.9975586e-02
   1.0046387e-01
   1.0058594e-01
   1.0150146e-01
   1.0305786e-01
   1.0366821e-01
   1.0568237e-01
   1.0684204e-01
   1.0665894e-01
   1.0714722e-01
   1.0760498e-01
   1.0787964e-01
   1.0885620e-01
   1.0968018e-01
   1.0974121e-01
   1.0925293e-01
   1.0937500e-01
   1.1029053e-01
   1.1090088e-01
   1.1050415e-01
   1.1032104e-01
   1.1138916e-01
   1.1245728e-01
   1.1294556e-01
   1.1248779e-01
   1.1270142e-01
   1.1242676e-01
   1.1294556e-01
   1.1346436e-01
   1.1373901e-01
   1.1450195e-01
   1.1437988e-01
   1.1492920e-01
   1.1578369e-01
   1.1563110e-01
   1.1560059e-01
   1.1639404e-01
   1.1697388e-01
   1.1788940e-01
   1.1898804e-01
   1.1895752e-01
   1.1846924e-01
   1.1929321e-01
   1.2008667e-01
   1.1999512e-01
   1.2097168e-01
   1.2200928e-01
   1.2139893e-01
   1.2115479e-01
   1.2210083e-01
   1.2194824e-01
   1.2194824e-01
   1.2268066e-01
   1.2350464e-01
   1.2362671e-01
   1.2374878e-01
   1.2390137e-01
   1.2448120e-01
   1.2521362e-01
   1.2567139e-01
   1.2539673e-01
   1.2582397e-01
   1.2673950e-01
   1.2686157e-01
   1.2835693e-01
   1.2921143e-01
   1.2924194e-01
   1.3067627e-01
   1.3092041e-01
   1.3140869e-01
   1.3305664e-01
   1.3385010e-01
   1.3452148e-01
   1.3433838e-01
   1.3406372e-01
   1.3540649e-01
   1.3586426e-01
   1.3595581e-01
   1.3720703e-01
   1.3803101e-01
   1.3873291e-01
   1.3919067e-01
   1.4004517e-01
   1.4047241e-01
   1.3992310e-01
   1.4038086e-01
   1.4105225e-01
   1.4114380e-01
   1.4190674e-01
   1.4294434e-01
   1.4434814e-01
   1.4642334e-01
   1.4688110e-01
   1.4739990e-01
   1.4874268e-01
   1.5017700e-01
   1.5151978e-01
   1.5280151e-01
   1.5371704e-01
   1.5414429e-01
   1.5429688e-01
   1.5557861e-01
   1.5637207e-01
   1.5637207e-01
   1.5689087e-01
   1.5689087e-01
   1.5676880e-01
   1.5713501e-01
   1.5670776e-01
   1.5719604e-01
   1.5866089e-01
   1.5887451e-01
   1.5960693e-01
   1.5966797e-01
   1.6107178e-01
   1.6241455e-01
   1.6149902e-01
   1.6235352e-01
   1.6348267e-01
   1.6452026e-01
   1.6665649e-01
   1.6665649e-01
   1.6729736e-01
   1.6903687e-01
   1.6946411e-01
   1.6992188e-01
   1.7056274e-01
   1.7120361e-01
   1.7196655e-01
   1.7233276e-01
   1.7214966e-01
   1.7233276e-01
   1.7306519e-01
   1.7428589e-01
   1.7553711e-01
   1.7504883e-01
   1.7544556e-01
   1.7712402e-01
   1.7761230e-01
   1.7825317e-01
   1.7910767e-01
   1.8002319e-01
   1.8081665e-01
   1.8060303e-01
   1.8148804e-01
   1.8228149e-01
   1.8347168e-01
   1.8469238e-01
   1.8484497e-01
   1.8475342e-01
   1.8469238e-01
   1.8469238e-01
   1.8591309e-01
   1.8527222e-01
   1.8508911e-01
   1.8572998e-01
   1.8630981e-01
   1.8695068e-01
   1.8701172e-01
   1.8768311e-01
   1.8820190e-01
   1.8878174e-01
   1.9015503e-01
   1.9000244e-01
   1.9027710e-01
   1.9119263e-01
   1.9140625e-01
   1.9216919e-01
   1.9366455e-01
   1.9458008e-01
   1.9598389e-01
   1.9683838e-01
   1.9699097e-01
   1.9845581e-01
   2.0080566e-01
   2.0327759e-01
   2.0440674e-01
   2.0544434e-01
   2.0678711e-01
   2.0797729e-01
   2.0938110e-01
   2.1090698e-01
   2.1124268e-01
   2.1252441e-01
   2.1386719e-01
   2.1337891e-01
   2.1417236e-01
   2.1475220e-01
   2.1337891e-01
   2.1337891e-01
   2.1322632e-01
   2.1401978e-01
   2.1469116e-01
   2.1374512e-01
   2.1289063e-01
   2.1209717e-01
   2.1151733e-01
   2.1130371e-01
   2.1102905e-01
   2.1118164e-01
   2.1166992e-01
   2.1160889e-01
   2.1179199e-01
   2.1200562e-01
   2.1182251e-01
   2.1218872e-01
   2.1249390e-01
   2.1356201e-01
   2.1453857e-01
   2.1566772e-01
   2.1755981e-01
   2.1624756e-01
   2.1542358e-01
   2.1722412e-01
   2.1688843e-01
   2.1804810e-01
   2.1853638e-01
   2.1768188e-01
   2.1786499e-01
   2.1783447e-01
   2.1734619e-01
   2.1667480e-01
   2.1557617e-01
   2.1609497e-01
   2.1612549e-01
   2.1484375e-01
   2.1496582e-01
   2.1511841e-01
   2.1588135e-01
   2.1630859e-01
   2.1530151e-01
   2.1472168e-01
   2.1487427e-01
   2.1539307e-01
   2.1719360e-01
   2.1765137e-01
   2.1673584e-01
   2.1667480e-01
   2.1688843e-01
   2.1826172e-01
   2.1841431e-01
   2.1881104e-01
   2.2003174e-01
   2.1890259e-01
   2.1914673e-01
   2.1929932e-01
   2.1823120e-01
   2.1890259e-01
   2.1862793e-01
   2.1755981e-01
   2.1810913e-01
   2.1688843e-01
   2.1560669e-01
   2.1505737e-01
   2.1530151e-01
   2.1545410e-01
   2.1389771e-01
   2.1298218e-01
   2.1173096e-01
   2.0922852e-01
   2.0806885e-01
   2.0733643e-01
   2.0596313e-01
   2.0544434e-01
   2.0443726e-01
   2.0324707e-01
   2.0233154e-01
   2.0034790e-01
   1.9995117e-01
   1.9915771e-01
   1.9854736e-01
   1.9821167e-01
   1.9631958e-01
   1.9583130e-01
   1.9570923e-01
   1.9448853e-01
   1.9415283e-01
   1.9390869e-01
   1.9335938e-01
   1.9369507e-01
   1.9281006e-01
   1.9268799e-01
   1.9235229e-01
   1.9113159e-01
   1.9116211e-01
   1.9039917e-01
   1.8954468e-01
   1.8875122e-01
   1.8792725e-01
   1.8740845e-01
   1.8637085e-01
   1.8417358e-01
   1.8270874e-01
   1.8218994e-01
   1.8099976e-01
   1.8038940e-01
   1.7892456e-01
   1.7831421e-01
   1.7727661e-01
   1.7523193e-01
   1.7449951e-01
   1.7245483e-01
   1.7089844e-01
   1.7187500e-01
   1.7111206e-01
   1.7068481e-01
   1.6983032e-01
   1.6775513e-01
   1.6647339e-01
   1.6418457e-01
   1.6412354e-01
   1.6384888e-01
   1.6143799e-01
   1.6137695e-01
   1.6076660e-01
   1.6082764e-01
   1.6030884e-01
   1.5802002e-01
   1.5658569e-01
   1.5502930e-01
   1.5338135e-01
   1.5304565e-01
   1.5130615e-01
   1.4898682e-01
   1.4804077e-01
   1.4569092e-01
   1.4309692e-01
   1.4083862e-01
   1.3891602e-01
   1.3693237e-01
   1.3470459e-01
   1.3403320e-01
   1.3284302e-01
   1.3104248e-01
   1.2979126e-01
   1.2832642e-01
   1.2744141e-01
   1.2680054e-01
   1.2496948e-01
   1.2420654e-01
   1.2265015e-01
   1.2060547e-01
   1.1959839e-01
   1.1886597e-01
   1.1807251e-01
   1.1679077e-01
   1.1505127e-01
   1.1456299e-01
   1.1373901e-01
   1.1276245e-01
   1.1203003e-01
   1.1145020e-01
   1.1016846e-01
   1.0830688e-01
   1.0675049e-01
   1.0595703e-01
   1.0433960e-01
   1.0195923e-01
   1.0040283e-01
   9.8114014e-02
   9.6221924e-02
   9.5703125e-02
   9.4055176e-02
   9.1979980e-02
   9.0240479e-02
   8.8317871e-02
   8.6914063e-02
   8.4411621e-02
   8.2885742e-02
   8.1817627e-02
   8.1085205e-02
   7.9650879e-02
   7.7911377e-02
   7.6538086e-02
   7.5195313e-02
   7.4279785e-02
   7.3150635e-02
   7.2875977e-02
   7.2052002e-02
   7.1655273e-02
   7.1777344e-02
   7.1350098e-02
   7.0831299e-02
   6.9976807e-02
   7.0098877e-02
   7.0343018e-02
   7.0556641e-02
   7.0709229e-02
   6.9885254e-02
   6.9152832e-02
   6.8664551e-02
   6.8084717e-02
   6.7718506e-02
   6.7871094e-02
   6.7260742e-02
   6.6650391e-02
   6.5093994e-02
   6.3476563e-02
   6.2622070e-02
   6.1401367e-02
   6.0241699e-02
   5.8929443e-02
   5.8044434e-02
   5.7006836e-02
   5.4992676e-02
   5.4382324e-02
   5.3161621e-02
   5.0598145e-02
   5.0079346e-02
   4.9499512e-02
   4.8217773e-02
   4.7882080e-02
   4.7332764e-02
   4.5501709e-02
   4.4158936e-02
   4.3304443e-02
   4.2419434e-02
   4.1473389e-02
   4.1198730e-02
   3.9947510e-02
   3.8177490e-02
   3.8330078e-02
   3.8513184e-02
   3.8024902e-02
   3.7597656e-02
   3.8360596e-02
   3.8940430e-02
   3.9581299e-02
   3.9306641e-02
   3.9337158e-02
   3.9459229e-02
   3.8513184e-02
   3.8238525e-02
   3.8391113e-02
   3.8208008e-02
   3.7139893e-02
   3.6468506e-02
   3.5217285e-02
   3.4240723e-02
   3.3416748e-02
   3.2470703e-02
   3.1524658e-02
   3.1494141e-02
   3.1494141e-02
   3.0487061e-02
   3.0456543e-02
   2.9235840e-02
   2.7862549e-02
   2.8167725e-02
   2.7343750e-02
   2.7648926e-02
   2.7923584e-02
   2.7435303e-02
   2.7252197e-02
   2.6580811e-02
   2.5543213e-02
   2.4475098e-02
   2.3071289e-02
   2.1820068e-02
   2.1697998e-02
   2.0843506e-02
   2.0111084e-02
   1.9866943e-02
   1.7974854e-02
   1.5350342e-02
   1.3702393e-02
   1.2023926e-02
   9.6130371e-03
   7.2631836e-03
   5.7067871e-03
   4.0588379e-03
   1.4648438e-03
  -7.6293945e-04
  -2.8381348e-03
  -5.1574707e-03
  -7.2021484e-03
  -9.0637207e-03
  -1.0650635e-02
  -1.2634277e-02
  -1.3427734e-02
  -1.4556885e-02
  -1.6662598e-02
  -1.7883301e-02
  -1.9744873e-02
  -2.0996094e-02
  -2.2552490e-02
  -2.4078369e-02
  -2.4902344e-02
  -2.5726318e-02
  -2.6824951e-02
  -2.8381348e-02
  -2.9541016e-02
  -3.0670166e-02
  -3.2409668e-02
  -3.3966064e-02
  -3.5034180e-02
  -3.6773682e-02
  -3.7170410e-02
  -3.8177490e-02
  -4.0527344e-02
  -4.2388916e-02
  -4.4067383e-02
  -4.5104980e-02
  -4.6386719e-02
  -4.8004150e-02
  -4.9652100e-02
  -5.1055908e-02
  -5.2246094e-02
  -5.3161621e-02
  -5.4412842e-02
  -5.5419922e-02
  -5.6762695e-02
  -5.8319092e-02
  -6.0363770e-02
  -6.1553955e-02
  -6.2255859e-02
  -6.3568115e-02
  -6.5368652e-02
  -6.7016602e-02
  -6.8969727e-02
  -6.9854736e-02
  -7.0983887e-02
  -7.2998047e-02
  -7.4951172e-02
  -7.7423096e-02
  -7.9193115e-02
  -8.0780029e-02
  -8.2672119e-02
  -8.4747314e-02
  -8.6120605e-02
  -8.8256836e-02
  -9.0301514e-02
  -9.1613770e-02
  -9.4207764e-02
  -9.6496582e-02
  -9.8114014e-02
  -1.0058594e-01
  -1.0226440e-01
  -1.0424805e-01
  -1.0552979e-01
  -1.0748291e-01
  -1.0937500e-01
  -1.1035156e-01
  -1.1132813e-01
  -1.1090088e-01
  -1.1120605e-01
  -1.1273193e-01
  -1.1303711e-01
  -1.1425781e-01
  -1.1581421e-01
  -1.1560059e-01
  -1.1654663e-01
  -1.1666870e-01
  -1.1679077e-01
  -1.1880493e-01
  -1.1944580e-01
  -1.2185669e-01
  -1.2503052e-01
  -1.2670898e-01
  -1.2957764e-01
  -1.3110352e-01
  -1.3186646e-01
  -1.3479614e-01
  -1.3754272e-01
  -1.3986206e-01
  -1.4193726e-01
  -1.4337158e-01
  -1.4450073e-01
  -1.4523315e-01
  -1.4743042e-01
  -1.4941406e-01
  -1.5020752e-01
  -1.5182495e-01
  -1.5411377e-01
  -1.5603638e-01
  -1.5802002e-01
  -1.5856934e-01
  -1.5930176e-01
  -1.6131592e-01
  -1.6195679e-01
  -1.6366577e-01
  -1.6558838e-01
  -1.6647339e-01
  -1.6799927e-01
  -1.6806030e-01
  -1.6851807e-01
  -1.6928101e-01
  -1.7007446e-01
  -1.7086792e-01
  -1.7138672e-01
  -1.7193604e-01
  -1.7190552e-01
  -1.7172241e-01
  -1.7150879e-01
  -1.7068481e-01
  -1.7153931e-01
  -1.7276001e-01
  -1.7288208e-01
  -1.7379761e-01
  -1.7471313e-01
  -1.7456055e-01
  -1.7422485e-01
  -1.7425537e-01
  -1.7459106e-01
  -1.7443848e-01
  -1.7395020e-01
  -1.7453003e-01
  -1.7510986e-01
  -1.7489624e-01
  -1.7611694e-01
  -1.7703247e-01
  -1.7666626e-01
  -1.7761230e-01
  -1.7779541e-01
  -1.7761230e-01
  -1.7913818e-01
  -1.7965698e-01
  -1.8023682e-01
  -1.8103027e-01
  -1.8069458e-01
  -1.8182373e-01
  -1.8234253e-01
  -1.8246460e-01
  -1.8307495e-01
  -1.8298340e-01
  -1.8304443e-01
  -1.8402100e-01
  -1.8447876e-01
  -1.8554688e-01
  -1.8539429e-01
  -1.8569946e-01
  -1.8600464e-01
  -1.8576050e-01
  -1.8743896e-01
  -1.8835449e-01
  -1.8890381e-01
  -1.9039917e-01
  -1.9094849e-01
  -1.9073486e-01
  -1.9104004e-01
  -1.9161987e-01
  -1.9244385e-01
  -1.9311523e-01
  -1.9256592e-01
  -1.9274902e-01
  -1.9253540e-01
  -1.9235229e-01
  -1.9287109e-01
  -1.9265747e-01
  -1.9308472e-01
  -1.9293213e-01
  -1.9268799e-01
  -1.9201660e-01
  -1.9143677e-01
  -1.9067383e-01
  -1.9000244e-01
  -1.8981934e-01
  -1.9003296e-01
  -1.8954468e-01
  -1.8914795e-01
  -1.8994141e-01
  -1.8960571e-01
  -1.8881226e-01
  -1.8798828e-01
  -1.8734741e-01
  -1.8740845e-01
  -1.8637085e-01
  -1.8615723e-01
  -1.8658447e-01
  -1.8646240e-01
  -1.8685913e-01
  -1.8679810e-01
  -1.8640137e-01
  -1.8673706e-01
  -1.8667603e-01
  -1.8725586e-01
  -1.8664551e-01
  -1.8591309e-01
  -1.8542480e-01
  -1.8432617e-01
  -1.8530273e-01
  -1.8597412e-01
  -1.8490601e-01
  -1.8560791e-01
  -1.8490601e-01
  -1.8405151e-01
  -1.8374634e-01
  -1.8267822e-01
  -1.8255615e-01
  -1.8289185e-01
  -1.8200684e-01
  -1.8225098e-01
  -1.8286133e-01
  -1.8209839e-01
  -1.8246460e-01
  -1.8237305e-01
  -1.8273926e-01
  -1.8267822e-01
  -1.8243408e-01
  -1.8258667e-01
  -1.8313599e-01
  -1.8341064e-01
  -1.8316650e-01
  -1.8325806e-01
  -1.8316650e-01
  -1.8295288e-01
  -1.8267822e-01
  -1.8377686e-01
  -1.8362427e-01
  -1.8334961e-01
  -1.8417358e-01
  -1.8237305e-01
  -1.8115234e-01
  -1.8115234e-01
  -1.8084717e-01
  -1.8096924e-01
  -1.8090820e-01
  -1.7959595e-01
  -1.7874146e-01
  -1.7880249e-01
  -1.7868042e-01
  -1.7694092e-01
  -1.7565918e-01
  -1.7684937e-01
  -1.7654419e-01
  -1.7663574e-01
  -1.7700195e-01
  -1.7703247e-01
  -1.7785645e-01
  -1.7852783e-01
  -1.7953491e-01
  -1.8081665e-01
  -1.8066406e-01
  -1.8164063e-01
  -1.8298340e-01
  -1.8246460e-01
  -1.8341064e-01
  -1.8395996e-01
  -1.8377686e-01
  -1.8463135e-01
  -1.8426514e-01
  -1.8423462e-01
  -1.8453979e-01
  -1.8441772e-01
  -1.8533325e-01
  -1.8441772e-01
  -1.8441772e-01
  -1.8499756e-01
  -1.8380737e-01
  -1.8356323e-01
  -1.8304443e-01
  -1.8255615e-01
  -1.8154907e-01
  -1.8020630e-01
  -1.7944336e-01
  -1.7935181e-01
  -1.7996216e-01
  -1.7996216e-01
  -1.7956543e-01
  -1.7968750e-01
  -1.7980957e-01
  -1.7886353e-01
  -1.7758179e-01
  -1.7636108e-01
  -1.7559814e-01
  -1.7529297e-01
  -1.7492676e-01
  -1.7376709e-01
  -1.7340088e-01
  -1.7312622e-01
  -1.7303467e-01
  -1.7239380e-01
  -1.7181396e-01
  -1.7233276e-01
  -1.7160034e-01
  -1.7086792e-01
  -1.7028809e-01
  -1.6839600e-01
  -1.6665649e-01
  -1.6546631e-01
  -1.6439819e-01
  -1.6348267e-01
  -1.6226196e-01
  -1.6146851e-01
  -1.6091919e-01
  -1.5899658e-01
  -1.5737915e-01
  -1.5734863e-01
  -1.5719604e-01
  -1.5722656e-01
  -1.5725708e-01
  -1.5652466e-01
  -1.5640259e-01
  -1.5573120e-01
  -1.5625000e-01
  -1.5658569e-01
  -1.5695190e-01
  -1.5811157e-01
  -1.5789795e-01
  -1.5777588e-01
  -1.5835571e-01
  -1.5753174e-01
  -1.5692139e-01
  -1.5716553e-01
  -1.5676880e-01
  -1.5701294e-01
  -1.5698242e-01
  -1.5673828e-01
  -1.5682983e-01
  -1.5563965e-01
  -1.5545654e-01
  -1.5557861e-01
  -1.5490723e-01
  -1.5484619e-01
  -1.5444946e-01
  -1.5344238e-01
  -1.5188599e-01
  -1.4987183e-01
  -1.4822388e-01
  -1.4712524e-01
  -1.4538574e-01
  -1.4361572e-01
  -1.4242554e-01
  -1.4147949e-01
  -1.3989258e-01
  -1.3858032e-01
  -1.3812256e-01
  -1.3696289e-01
  -1.3616943e-01
  -1.3589478e-01
  -1.3510132e-01
  -1.3494873e-01
  -1.3482666e-01
  -1.3452148e-01
  -1.3452148e-01
  -1.3381958e-01
  -1.3305664e-01
  -1.3323975e-01
  -1.3269043e-01
  -1.3275146e-01
  -1.3345337e-01
  -1.3296509e-01
  -1.3296509e-01
  -1.3320923e-01
  -1.3232422e-01
  -1.3180542e-01
  -1.3134766e-01
  -1.3107300e-01
  -1.3110352e-01
  -1.3000488e-01
  -1.2930298e-01
  -1.2979126e-01
  -1.2951660e-01
  -1.2911987e-01
  -1.2863159e-01
  -1.2799072e-01
  -1.2744141e-01
  -1.2710571e-01
  -1.2713623e-01
  -1.2570190e-01
  -1.2454224e-01
  -1.2374878e-01
  -1.2152100e-01
  -1.2039185e-01
  -1.1959839e-01
  -1.1810303e-01
  -1.1761475e-01
  -1.1657715e-01
  -1.1544800e-01
  -1.1453247e-01
  -1.1294556e-01
  -1.1242676e-01
  -1.1126709e-01
  -1.1019897e-01
  -1.0998535e-01
  -1.0906982e-01
  -1.0827637e-01
  -1.0714722e-01
  -1.0531616e-01
  -1.0379028e-01
  -1.0217285e-01
  -1.0131836e-01
  -9.9700928e-02
  -9.7808838e-02
  -9.7808838e-02
  -9.7442627e-02
  -9.6740723e-02
  -9.6862793e-02
  -9.6405029e-02
  -9.5764160e-02
  -9.4818115e-02
  -9.4268799e-02
  -9.4238281e-02
  -9.4268799e-02
  -9.4726563e-02
  -9.4329834e-02
  -9.3170166e-02
  -9.2895508e-02
  -9.2712402e-02
  -9.1552734e-02
  -9.0972900e-02
  -9.1644287e-02
  -9.1491699e-02
  -9.1552734e-02
  -9.1766357e-02
  -9.1796875e-02
  -9.1369629e-02
  -9.0393066e-02
  -9.0942383e-02
  -9.0820313e-02
  -9.0393066e-02
  -9.0301514e-02
  -8.9538574e-02
  -8.8989258e-02
  -8.7646484e-02
  -8.6944580e-02
  -8.7341309e-02
  -8.5968018e-02
  -8.5296631e-02
  -8.4869385e-02
  -8.3587646e-02
  -8.3068848e-02
  -8.2794189e-02
  -8.2702637e-02
  -8.2550049e-02
  -8.2092285e-02
  -8.1634521e-02
  -8.1878662e-02
  -8.1817627e-02
  -8.1634521e-02
  -8.1176758e-02
  -8.1115723e-02
  -8.1451416e-02
  -8.0810547e-02
  -7.9650879e-02
  -7.9437256e-02
  -7.9254150e-02
  -7.9040527e-02
  -7.8643799e-02
  -7.7484131e-02
  -7.6629639e-02
  -7.5317383e-02
  -7.4493408e-02
  -7.4310303e-02
  -7.3638916e-02
  -7.3089600e-02
  -7.2021484e-02
  -7.2326660e-02
  -7.2814941e-02
  -7.2082520e-02
  -7.2021484e-02
  -7.1624756e-02
  -7.0709229e-02
  -7.0434570e-02
  -7.0526123e-02
  -7.0587158e-02
  -7.0556641e-02
  -7.0495605e-02
  -7.0709229e-02
  -7.0159912e-02
  -6.9976807e-02
  -7.0312500e-02
  -6.9335938e-02
  -6.9763184e-02
  -7.0312500e-02
  -7.0709229e-02
  -7.1044922e-02
  -7.0495605e-02
  -7.0251465e-02
  -7.0892334e-02
  -7.0343018e-02
  -6.9488525e-02
  -6.8450928e-02
  -6.7871094e-02
  -6.7565918e-02
  -6.6772461e-02
  -6.6131592e-02
  -6.5124512e-02
  -6.4239502e-02
  -6.3385010e-02
  -6.3171387e-02
  -6.2225342e-02
  -6.0974121e-02
  -5.9387207e-02
  -5.8319092e-02
  -5.7769775e-02
  -5.6732178e-02
  -5.5694580e-02
  -5.4412842e-02
  -5.2978516e-02
  -5.2368164e-02
  -5.1849365e-02
  -5.0354004e-02
  -4.9041748e-02
  -4.8889160e-02
  -4.7821045e-02
  -4.5654297e-02
  -4.3701172e-02
  -4.2083740e-02
  -4.1107178e-02
  -3.9855957e-02
  -3.8238525e-02
  -3.7445068e-02
  -3.6346436e-02
  -3.4790039e-02
  -3.2775879e-02
  -3.1127930e-02
  -2.9510498e-02
  -2.7954102e-02
  -2.6489258e-02
  -2.4230957e-02
  -2.3590088e-02
  -2.3010254e-02
  -2.1209717e-02
  -2.0263672e-02
  -1.9012451e-02
  -1.8188477e-02
  -1.8554688e-02
  -1.7730713e-02
  -1.8463135e-02
  -1.9348145e-02
  -1.8737793e-02
  -1.9317627e-02
  -1.9226074e-02
  -1.9348145e-02
  -2.0385742e-02
  -2.1514893e-02
  -2.2369385e-02
  -2.2369385e-02
  -2.2521973e-02
  -2.3468018e-02
  -2.3956299e-02
  -2.3132324e-02
  -2.3254395e-02
  -2.3193359e-02
  -2.3406982e-02
  -2.3742676e-02
  -2.3956299e-02
  -2.4261475e-02
  -2.4475098e-02
  -2.4658203e-02
  -2.4017334e-02
  -2.3559570e-02
  -2.3254395e-02
  -2.2796631e-02
  -2.1881104e-02
  -2.0660400e-02
  -2.0111084e-02
  -1.8218994e-02
  -1.6326904e-02
  -1.4556885e-02
  -1.2207031e-02
  -1.1108398e-02
  -1.0131836e-02
  -8.6975098e-03
  -8.5449219e-03
  -7.7209473e-03
  -6.9274902e-03
  -7.0190430e-03
  -6.5307617e-03
  -5.8898926e-03
  -5.5847168e-03
  -5.3100586e-03
  -5.2490234e-03
  -4.8828125e-03
  -5.0048828e-03
  -3.9062500e-03
  -3.0212402e-03
  -2.8991699e-03
  -2.6550293e-03
  -2.0751953e-03
  -1.5258789e-03
  -1.0070801e-03
   1.2207031e-04
   6.1035156e-05
   2.4414063e-04
   3.0517578e-05
  -3.6621094e-04
  -1.5258789e-04
  -1.2207031e-04
  -5.4931641e-04
  -5.4931641e-04
  -3.6621094e-04
  -7.6293945e-04
  -1.5258789e-04
  -4.2724609e-04
  -1.2207031e-04
   2.4414063e-04
   9.1552734e-04
   1.4953613e-03
   2.3498535e-03
   4.4860840e-03
   5.4931641e-03
   7.2937012e-03
   9.3383789e-03
   1.0650635e-02
   1.1932373e-02
   1.4038086e-02
   1.6204834e-02
   1.8341064e-02
   2.1270752e-02
   2.3834229e-02
   2.5878906e-02
   2.8045654e-02
   2.9907227e-02
   3.2073975e-02
   3.4332275e-02
   3.4179688e-02
   3.4454346e-02
   3.5369873e-02
   3.6102295e-02
   3.6651611e-02
   3.6499023e-02
   3.5583496e-02
   3.4271240e-02
   3.3203125e-02
   3.1402588e-02
   3.0426025e-02
   2.9144287e-02
   2.8717041e-02
   2.8686523e-02
   2.7160645e-02
   2.5482178e-02
   2.4169922e-02
   2.2460938e-02
   2.1606445e-02
   2.1545410e-02
   2.1484375e-02
   2.1301270e-02
   1.9897461e-02
   1.8463135e-02
   1.8218994e-02
   1.8066406e-02
   1.7730713e-02
   1.8127441e-02
   1.7974854e-02
   1.8554688e-02
   1.9653320e-02
   1.9683838e-02
   1.9775391e-02
   2.0019531e-02
   2.1057129e-02
   2.1759033e-02
   2.2766113e-02
   2.3651123e-02
   2.4078369e-02
   2.5360107e-02
   2.5695801e-02
   2.6000977e-02
   2.6000977e-02
   2.5482178e-02
   2.5604248e-02
   2.5054932e-02
   2.3864746e-02
   2.3376465e-02
   2.2552490e-02
   2.0874023e-02
   1.9622803e-02
   1.8432617e-02
   1.6265869e-02
   1.4465332e-02
   1.4251709e-02
   1.3244629e-02
   1.2573242e-02
   1.1901855e-02
   1.0528564e-02
   8.8195801e-03
   7.8735352e-03
   7.7514648e-03
   7.6599121e-03
   7.5988770e-03
   7.0495605e-03
   5.8288574e-03
   5.1879883e-03
   4.2419434e-03
   3.1738281e-03
   1.8310547e-03
   9.7656250e-04
   0.0000000e+00
  -3.6621094e-04
  -5.1879883e-04
  -1.7700195e-03
  -2.8076172e-03
  -3.1738281e-03
  -3.3874512e-03
  -3.7536621e-03
  -5.4626465e-03
  -6.8359375e-03
  -7.1105957e-03
  -8.4838867e-03
  -1.0101318e-02
  -1.1627197e-02
  -1.3244629e-02
  -1.4465332e-02
  -1.5502930e-02
  -1.6723633e-02
  -1.7730713e-02
  -1.8402100e-02
  -1.9378662e-02
  -2.0660400e-02
  -2.1911621e-02
  -2.2491455e-02
  -2.3620605e-02
  -2.5390625e-02
  -2.6794434e-02
  -2.7893066e-02
  -2.7893066e-02
  -2.7740479e-02
  -2.8472900e-02
  -2.9571533e-02
  -3.0303955e-02
  -3.1250000e-02
  -3.2348633e-02
  -3.3294678e-02
  -3.4118652e-02
  -3.5614014e-02
  -3.6163330e-02
  -3.6437988e-02
  -3.7445068e-02
  -3.7597656e-02
  -3.7078857e-02
  -3.7017822e-02
  -3.6437988e-02
  -3.6102295e-02
  -3.5461426e-02
  -3.4454346e-02
  -3.4545898e-02
  -3.3447266e-02
  -3.3172607e-02
  -3.3142090e-02
  -3.2623291e-02
  -3.1799316e-02
  -3.0822754e-02
  -2.9296875e-02
  -2.8259277e-02
  -2.9754639e-02
  -3.0639648e-02
  -3.0700684e-02
  -3.0853271e-02
  -3.0914307e-02
  -3.0883789e-02
  -3.0426025e-02
  -3.0212402e-02
  -3.0822754e-02
  -3.1341553e-02
  -3.1036377e-02
  -3.1829834e-02
  -3.1127930e-02
  -3.0212402e-02
  -3.0853271e-02
  -3.0181885e-02
  -2.9663086e-02
  -2.9541016e-02
  -2.8411865e-02
  -2.8076172e-02
  -2.6611328e-02
  -2.5177002e-02
  -2.4047852e-02
  -2.3071289e-02
  -2.2247314e-02
  -2.1148682e-02
  -2.0507813e-02
  -1.9775391e-02
  -1.8432617e-02
  -1.5655518e-02
  -1.4221191e-02
  -1.2329102e-02
  -1.1688232e-02
  -1.1688232e-02
  -1.0314941e-02
  -9.1552734e-03
  -8.6059570e-03
  -7.7209473e-03
  -6.6223145e-03
  -6.5612793e-03
  -6.1340332e-03
  -5.8898926e-03
  -6.6223145e-03
  -6.3476563e-03
  -6.3476563e-03
  -7.8125000e-03
  -8.6059570e-03
  -8.9111328e-03
  -8.7280273e-03
  -8.4838867e-03
  -8.3007813e-03
  -7.8430176e-03
  -6.8054199e-03
  -6.8969727e-03
  -7.0190430e-03
  -6.8054199e-03
  -6.3781738e-03
  -5.0354004e-03
  -3.9978027e-03
  -3.8452148e-03
  -3.5095215e-03
  -2.8991699e-03
  -1.8310547e-03
  -9.4604492e-04
  -1.6479492e-03
  -7.6293945e-04
   7.3242188e-04
   5.1879883e-04
  -3.0517578e-05
   6.7138672e-04
   1.0986328e-03
   1.8920898e-03
   2.1667480e-03
   2.0141602e-03
   1.4038086e-03
   8.8500977e-04
   1.8310547e-03
   1.5563965e-03
   7.6293945e-04
   5.4931641e-04
   1.2207031e-04
  -1.0986328e-03
  -1.8615723e-03
  -2.2888184e-03
  -3.9367676e-03
  -4.8522949e-03
  -5.9204102e-03
  -7.0495605e-03
  -7.1716309e-03
  -7.2937012e-03
  -7.8735352e-03
  -7.5683594e-03
  -7.3242188e-03
  -8.0261230e-03
  -7.4462891e-03
  -6.9274902e-03
  -7.3242188e-03
  -6.8664551e-03
  -6.5307617e-03
  -6.8359375e-03
  -6.2561035e-03
  -5.8288574e-03
  -5.6762695e-03
  -5.4321289e-03
  -5.2490234e-03
  -4.0283203e-03
  -2.8076172e-03
  -2.9907227e-03
  -2.8381348e-03
  -2.5939941e-03
  -2.2583008e-03
  -2.4719238e-03
  -2.3498535e-03
  -1.3732910e-03
  -1.7089844e-03
  -1.7395020e-03
  -1.1596680e-03
  -1.8310547e-03
  -2.9296875e-03
  -2.8076172e-03
  -4.0283203e-03
  -5.1574707e-03
  -5.1879883e-03
  -6.3781738e-03
  -8.0871582e-03
  -1.0314941e-02
  -1.2237549e-02
  -1.2329102e-02
  -1.3519287e-02
  -1.4709473e-02
  -1.5838623e-02
  -1.7486572e-02
  -1.8188477e-02
  -1.8798828e-02
  -1.9226074e-02
  -2.0812988e-02
  -2.1026611e-02
  -2.0721436e-02
  -2.1057129e-02
  -2.1026611e-02
  -2.1331787e-02
  -2.2705078e-02
  -2.3437500e-02
  -2.4047852e-02
  -2.4230957e-02
  -2.3681641e-02
  -2.4383545e-02
  -2.5451660e-02
  -2.5787354e-02
  -2.6367188e-02
  -2.7221680e-02
  -2.8533936e-02
  -2.9205322e-02
  -2.9174805e-02
  -2.8961182e-02
  -2.9235840e-02
  -2.9418945e-02
  -2.9754639e-02
  -2.9846191e-02
  -2.9327393e-02
  -2.9815674e-02
  -3.0487061e-02
  -3.0212402e-02
  -2.9510498e-02
  -2.9327393e-02
  -2.9205322e-02
  -2.9357910e-02
  -2.9266357e-02
  -2.8686523e-02
  -2.7954102e-02
  -2.8289795e-02
  -2.8320313e-02
  -2.8594971e-02
  -2.8472900e-02
  -2.8961182e-02
  -3.0242920e-02
  -2.9785156e-02
  -3.0212402e-02
  -3.1890869e-02
  -3.2745361e-02
  -3.3294678e-02
  -3.3477783e-02
  -3.4545898e-02
  -3.4851074e-02
  -3.5369873e-02
  -3.5583496e-02
  -3.5583496e-02
  -3.5614014e-02
  -3.5766602e-02
  -3.5644531e-02
  -3.4179688e-02
  -3.2623291e-02
  -3.1890869e-02
  -3.1280518e-02
  -3.0792236e-02
  -2.8869629e-02
  -2.7862549e-02
  -2.6611328e-02
  -2.4749756e-02
  -2.3498535e-02
  -2.1881104e-02
  -2.0996094e-02
  -1.8951416e-02
  -1.6601563e-02
  -1.4984131e-02
  -1.3427734e-02
  -1.1383057e-02
  -1.0070801e-02
  -9.0637207e-03
  -7.5073242e-03
  -6.3781738e-03
  -5.5236816e-03
  -4.3640137e-03
  -3.6315918e-03
  -2.4108887e-03
  -1.6174316e-03
  -1.4343262e-03
  -1.4343262e-03
  -1.0070801e-03
  -6.1035156e-04
   1.0070801e-03
   2.6245117e-03
   4.6997070e-03
   6.8054199e-03
   8.0871582e-03
   9.3078613e-03
   1.1993408e-02
   1.4251709e-02
   1.6754150e-02
   1.9958496e-02
   2.1667480e-02
   2.3620605e-02
   2.5909424e-02
   2.8198242e-02
   2.9205322e-02
   3.0761719e-02
   3.2989502e-02
   3.4332275e-02
   3.5766602e-02
   3.5980225e-02
   3.6743164e-02
   3.6895752e-02
   3.6376953e-02
   3.6437988e-02
   3.6254883e-02
   3.5491943e-02
   3.4606934e-02
   3.4820557e-02
   3.4515381e-02
   3.4027100e-02
   3.3294678e-02
   3.2043457e-02
   3.1402588e-02
   3.0395508e-02
   3.0944824e-02
   3.2287598e-02
   3.2196045e-02
   3.2928467e-02
   3.3966064e-02
   3.3966064e-02
   3.4240723e-02
   3.4912109e-02
   3.5858154e-02
   3.7536621e-02
   3.8970947e-02
   4.0496826e-02
   4.1564941e-02
   4.2907715e-02
   4.5043945e-02
   4.6600342e-02
   4.7271729e-02
   4.6905518e-02
   4.7241211e-02
   4.7454834e-02
   4.7760010e-02
   4.7943115e-02
   4.7668457e-02
   4.7180176e-02
   4.6081543e-02
   4.4769287e-02
   4.3823242e-02
   4.2633057e-02
   4.1259766e-02
   3.9733887e-02
   3.8482666e-02
   3.7200928e-02
   3.5766602e-02
   3.4606934e-02
   3.2989502e-02
   3.1188965e-02
   2.9907227e-02
   2.7923584e-02
   2.7526855e-02
   2.8533936e-02
   2.8533936e-02
   2.9235840e-02
   2.9693604e-02
   2.9571533e-02
   2.9144287e-02
   3.0151367e-02
   3.1311035e-02
   3.2653809e-02
   3.4545898e-02
   3.5522461e-02
   3.6926270e-02
   3.7414551e-02
   3.8391113e-02
   3.9489746e-02
   3.9825439e-02
   4.0679932e-02
   4.1931152e-02
   4.3273926e-02
   4.3945313e-02
   4.4189453e-02
   4.3945313e-02
   4.3975830e-02
   4.4281006e-02
   4.4525146e-02
   4.4860840e-02
   4.5684814e-02
   4.5196533e-02
   4.3579102e-02
   4.2877197e-02
   4.2724609e-02
   4.1595459e-02
   4.0649414e-02
   3.9154053e-02
   3.8055420e-02
   3.8177490e-02
   3.6895752e-02
   3.5644531e-02
   3.4851074e-02
   3.4027100e-02
   3.3874512e-02
   3.3691406e-02
   3.4454346e-02
   3.5064697e-02
   3.5583496e-02
   3.6499023e-02
   3.7445068e-02
   3.8452148e-02
   3.9306641e-02
   4.1229248e-02
   4.3151855e-02
   4.4738770e-02
   4.6783447e-02
   4.7912598e-02
   4.8767090e-02
   4.9865723e-02
   5.0964355e-02
   5.2825928e-02
   5.4321289e-02
   5.4626465e-02
   5.5053711e-02
   5.6060791e-02
   5.6854248e-02
   5.7739258e-02
   5.7861328e-02
   5.7403564e-02
   5.7983398e-02
   5.8868408e-02
   5.8563232e-02
   5.8868408e-02
   5.8807373e-02
   5.8319092e-02
   5.7922363e-02
   5.7525635e-02
   5.6030273e-02
   5.4870605e-02
   5.4412842e-02
   5.3710938e-02
   5.4351807e-02
   5.4412842e-02
   5.3802490e-02
   5.4321289e-02
   5.3741455e-02
   5.3405762e-02
   5.3833008e-02
   5.4565430e-02
   5.5236816e-02
   5.5450439e-02
   5.5969238e-02
   5.7312012e-02
   5.7556152e-02
   5.8441162e-02
   5.8898926e-02
   5.8929443e-02
   5.9661865e-02
   6.0485840e-02
   6.1065674e-02
   6.1309814e-02
   6.0943604e-02
   6.2042236e-02
   6.2225342e-02
   6.1584473e-02
   6.2500000e-02
   6.2255859e-02
   6.1401367e-02
   6.1798096e-02
   6.1370850e-02
   6.1248779e-02
   6.1248779e-02
   6.0485840e-02
   5.9631348e-02
   5.8166504e-02
   5.6945801e-02
   5.7037354e-02
   5.6457520e-02
   5.5236816e-02
   5.5206299e-02
   5.5114746e-02
   5.5419922e-02
   5.5847168e-02
   5.4901123e-02
   5.5755615e-02
   5.7128906e-02
   5.7250977e-02
   5.6793213e-02
   5.6335449e-02
   5.6304932e-02
   5.5389404e-02
   5.5633545e-02
   5.5664063e-02
   5.4321289e-02
   5.4260254e-02
   5.3619385e-02
   5.2032471e-02
   5.0567627e-02
   4.9530029e-02
   4.8645020e-02
   4.7058105e-02
   4.5471191e-02
   4.4342041e-02
   4.3395996e-02
   4.3029785e-02
   4.1107178e-02
   3.8055420e-02
   3.7689209e-02
   3.6468506e-02
   3.5339355e-02
   3.5705566e-02
   3.5217285e-02
   3.4118652e-02
   3.3050537e-02
   3.2287598e-02
   3.1158447e-02
   3.0639648e-02
   3.0090332e-02
   2.8900146e-02
   2.7954102e-02
   2.6733398e-02
   2.5634766e-02
   2.4353027e-02
   2.2979736e-02
   2.2552490e-02
   2.2766113e-02
   2.2399902e-02
   2.1240234e-02
   2.0385742e-02
   1.9775391e-02
   1.8981934e-02
   1.7578125e-02
   1.6876221e-02
   1.6967773e-02
   1.6815186e-02
   1.5655518e-02
   1.4495850e-02
   1.3519287e-02
   1.1688232e-02
   1.1352539e-02
   1.1016846e-02
   1.0833740e-02
   1.0589600e-02
   1.0772705e-02
   1.1199951e-02
   1.0284424e-02
   8.8500977e-03
   8.0566406e-03
   7.6599121e-03
   8.4228516e-03
   8.8195801e-03
   9.0332031e-03
   8.8806152e-03
   8.8806152e-03
   8.3618164e-03
   8.1176758e-03
   8.8806152e-03
   8.9111328e-03
   1.0223389e-02
   9.9182129e-03
   9.6130371e-03
   9.1857910e-03
   8.5754395e-03
   9.4909668e-03
   9.4604492e-03
   9.1247559e-03
   9.4604492e-03
   1.0223389e-02
   1.0284424e-02
   1.0864258e-02
   1.1688232e-02
   1.1627197e-02
   1.2451172e-02
   1.3366699e-02
   1.3427734e-02
   1.4129639e-02
   1.5472412e-02
   1.4770508e-02
   1.5136719e-02
   1.6693115e-02
   1.7364502e-02
   1.8432617e-02
   1.8615723e-02
   1.8524170e-02
   1.8890381e-02
   1.9592285e-02
   2.0019531e-02
   1.9836426e-02
   2.0385742e-02
   2.0874023e-02
   2.1148682e-02
   2.1545410e-02
   2.1820068e-02
   2.2064209e-02
   2.3132324e-02
   2.3437500e-02
   2.3681641e-02
   2.4841309e-02
   2.5421143e-02
   2.6763916e-02
   2.7770996e-02
   2.9083252e-02
   3.0426025e-02
   3.1402588e-02
   3.2684326e-02
   3.3538818e-02
   3.4271240e-02
   3.4698486e-02
   3.5034180e-02
   3.5064697e-02
   3.5644531e-02
   3.5705566e-02
   3.6682129e-02
   3.7353516e-02
   3.8360596e-02
   3.9703369e-02
   4.0191650e-02
   4.0679932e-02
   4.0405273e-02
   4.1168213e-02
   4.2175293e-02
   4.3548584e-02
   4.5135498e-02
   4.5379639e-02
   4.6630859e-02
   4.7607422e-02
   4.7821045e-02
   4.7851563e-02
   4.7851563e-02
   4.8919678e-02
   5.0415039e-02
   5.2215576e-02
   5.3527832e-02
   5.4199219e-02
   5.4779053e-02
   5.4473877e-02
   5.3649902e-02
   5.4016113e-02
   5.4687500e-02
   5.5389404e-02
   5.6274414e-02
   5.5267334e-02
   5.4840088e-02
   5.4840088e-02
   5.4779053e-02
   5.5084229e-02
   5.4626465e-02
   5.4016113e-02
   5.4046631e-02
   5.2154541e-02
   5.1361084e-02
   5.0567627e-02
   4.8950195e-02
   4.8950195e-02
   4.9163818e-02
   4.7821045e-02
   4.7668457e-02
   4.8339844e-02
   4.7302246e-02
   4.6417236e-02
   4.6081543e-02
   4.5623779e-02
   4.5318604e-02
   4.4891357e-02
   4.4921875e-02
   4.4769287e-02
   4.4067383e-02
   4.3640137e-02
   4.2602539e-02
   4.2816162e-02
   4.3029785e-02
   4.3060303e-02
   4.3762207e-02
   4.4250488e-02
   4.4708252e-02
   4.4250488e-02
   4.3060303e-02
   4.3487549e-02
   4.2938232e-02
   4.1900635e-02
   4.2907715e-02
   4.3182373e-02
   4.4219971e-02
   4.3762207e-02
   4.1870117e-02
   4.2053223e-02
   4.1473389e-02
   4.0893555e-02
   4.0802002e-02
   4.0161133e-02
   3.9276123e-02
   3.8330078e-02
   3.7780762e-02
   3.6285400e-02
   3.5583496e-02
   3.3935547e-02
   3.2897949e-02
   3.1311035e-02
   2.9296875e-02
   2.7893066e-02
   2.6000977e-02
   2.4627686e-02
   2.3101807e-02
   2.1209717e-02
   1.8524170e-02
   1.6693115e-02
   1.5441895e-02
   1.4892578e-02
   1.4709473e-02
   1.4099121e-02
   1.4038086e-02
   1.3336182e-02
   1.3000488e-02
   1.3000488e-02
   1.1901855e-02
   1.1138916e-02
   1.1566162e-02
   1.1840820e-02
   1.1657715e-02
   1.1840820e-02
   1.2542725e-02
   1.2176514e-02
   1.2390137e-02
   1.1688232e-02
   1.0681152e-02
   1.0314941e-02
   9.9792480e-03
   8.8195801e-03
   7.5988770e-03
   6.6833496e-03
   5.1574707e-03
   3.1127930e-03
   1.3122559e-03
  -3.6621094e-04
  -2.5634766e-03
  -4.0588379e-03
  -5.1879883e-03
  -6.6833496e-03
  -7.1411133e-03
  -7.3852539e-03
  -6.6528320e-03
  -5.4931641e-03
  -6.3171387e-03
  -6.5307617e-03
  -6.5612793e-03
  -6.2866211e-03
  -6.3781738e-03
  -6.6528320e-03
  -6.4392090e-03
  -5.8898926e-03
  -5.7067871e-03
  -4.7302246e-03
  -2.9602051e-03
  -2.1362305e-03
  -1.9836426e-03
  -1.2512207e-03
  -4.8828125e-04
   6.7138672e-04
   1.8310547e-03
   2.0141602e-03
   2.0446777e-03
   2.5939941e-03
   2.6855469e-03
   2.4414063e-03
   2.8686523e-03
   2.6550293e-03
   1.8920898e-03
   1.7700195e-03
   1.0375977e-03
   3.0517578e-04
  -1.3732910e-03
  -2.9907227e-03
  -3.8146973e-03
  -4.3945313e-03
  -4.3945313e-03
  -5.6152344e-03
  -6.7138672e-03
  -7.6599121e-03
  -8.6669922e-03
  -8.8806152e-03
  -9.8571777e-03
  -1.0131836e-02
  -9.8876953e-03
  -1.1016846e-02
  -1.1962891e-02
  -1.1505127e-02
  -1.1077881e-02
  -1.1230469e-02
  -1.1199951e-02
  -1.0711670e-02
  -1.0864258e-02
  -1.0864258e-02
  -1.0681152e-02
  -1.0650635e-02
  -1.0040283e-02
  -9.7045898e-03
  -9.5825195e-03
  -8.6669922e-03
  -8.0566406e-03
  -8.3923340e-03
  -8.0871582e-03
  -8.8195801e-03
  -9.7961426e-03
  -1.0498047e-02
  -1.1535645e-02
  -1.2054443e-02
  -1.4190674e-02
  -1.6296387e-02
  -1.7639160e-02
  -1.9195557e-02
  -2.0294189e-02
  -2.1667480e-02
  -2.2583008e-02
  -2.3284912e-02
  -2.4261475e-02
  -2.4597168e-02
  -2.5787354e-02
  -2.7343750e-02
  -2.7252197e-02
  -2.7923584e-02
  -2.8289795e-02
  -2.7893066e-02
  -2.8015137e-02
  -2.8686523e-02
  -2.9693604e-02
  -3.0731201e-02
  -3.0883789e-02
  -3.0944824e-02
  -3.0303955e-02
  -3.0212402e-02
  -3.1005859e-02
  -3.1005859e-02
  -3.0487061e-02
  -3.0151367e-02
  -3.0456543e-02
  -3.0212402e-02
  -2.8930664e-02
  -2.7923584e-02
  -2.8198242e-02
  -2.9113770e-02
  -2.9113770e-02
  -2.9235840e-02
  -3.0090332e-02
  -3.1127930e-02
  -3.1097412e-02
  -3.1219482e-02
  -3.2409668e-02
  -3.2806396e-02
  -3.3172607e-02
  -3.4149170e-02
  -3.4667969e-02
  -3.5614014e-02
  -3.6193848e-02
  -3.6987305e-02
  -3.8177490e-02
  -3.9398193e-02
  -4.1595459e-02
  -4.2297363e-02
  -4.2877197e-02
  -4.4342041e-02
  -4.5227051e-02
  -4.6447754e-02
  -4.7119141e-02
  -4.8126221e-02
  -5.0262451e-02
  -5.1116943e-02
  -5.2764893e-02
  -5.4351807e-02
  -5.4199219e-02
  -5.4504395e-02
  -5.4687500e-02
  -5.4687500e-02
  -5.3955078e-02
  -5.3497314e-02
  -5.3863525e-02
  -5.3649902e-02
  -5.3131104e-02
  -5.2490234e-02
  -5.0842285e-02
  -4.9316406e-02
  -4.8126221e-02
  -4.6844482e-02
  -4.5776367e-02
  -4.4891357e-02
  -4.3945313e-02
  -4.3792725e-02
  -4.3365479e-02
  -4.2114258e-02
  -4.1351318e-02
  -4.1625977e-02
  -4.1687012e-02
  -4.1564941e-02
  -4.2663574e-02
  -4.3182373e-02
  -4.2877197e-02
  -4.3029785e-02
  -4.2907715e-02
  -4.2968750e-02
  -4.3304443e-02
  -4.3670654e-02
  -4.4555664e-02
  -4.4677734e-02
  -4.4708252e-02
  -4.6112061e-02
  -4.7210693e-02
  -4.8400879e-02
  -4.9835205e-02
  -5.0811768e-02
  -5.0903320e-02
  -5.1452637e-02
  -5.2246094e-02
  -5.3161621e-02
  -5.3985596e-02
  -5.4107666e-02
  -5.3802490e-02
  -5.3192139e-02
  -5.2062988e-02
  -5.0964355e-02
  -4.9957275e-02
  -4.8645020e-02
  -4.7912598e-02
  -4.7088623e-02
  -4.5288086e-02
  -4.3975830e-02
  -4.2205811e-02
  -4.1473389e-02
  -4.0252686e-02
  -3.9093018e-02
  -3.8940430e-02
  -3.7933350e-02
  -3.6743164e-02
  -3.6499023e-02
  -3.5675049e-02
  -3.4149170e-02
  -3.4576416e-02
  -3.4606934e-02
  -3.4423828e-02
  -3.4271240e-02
  -3.4576416e-02
  -3.6010742e-02
  -3.6407471e-02
  -3.6834717e-02
  -3.7933350e-02
  -3.8543701e-02
  -3.9794922e-02
  -4.0771484e-02
  -4.1931152e-02
  -4.3334961e-02
  -4.4158936e-02
  -4.5257568e-02
  -4.5898438e-02
  -4.6386719e-02
  -4.7241211e-02
  -4.6081543e-02
  -4.5471191e-02
  -4.5196533e-02
  -4.3792725e-02
  -4.1656494e-02
  -4.0679932e-02
  -3.9276123e-02
  -3.7200928e-02
  -3.5797119e-02
  -3.4362793e-02
  -3.2592773e-02
  -2.9907227e-02
  -2.8198242e-02
  -2.7526855e-02
  -2.6428223e-02
  -2.5634766e-02
  -2.4444580e-02
  -2.3986816e-02
  -2.3925781e-02
  -2.1850586e-02
  -2.0935059e-02
  -1.9775391e-02
  -1.8707275e-02
  -1.8310547e-02
  -1.7303467e-02
  -1.6143799e-02
  -1.5594482e-02
  -1.4648438e-02
  -1.4312744e-02
  -1.4495850e-02
  -1.3916016e-02
  -1.3000488e-02
  -1.2542725e-02
  -1.1413574e-02
  -1.0742188e-02
  -1.0223389e-02
  -1.0467529e-02
  -9.9792480e-03
  -9.8266602e-03
  -9.1857910e-03
  -8.5449219e-03
  -8.6059570e-03
  -8.1176758e-03
  -8.0566406e-03
  -8.0261230e-03
  -8.2702637e-03
  -8.2092285e-03
  -7.2937012e-03
  -7.2021484e-03
  -7.2326660e-03
  -6.8359375e-03
  -6.8664551e-03
  -7.1105957e-03
  -6.8969727e-03
  -7.0800781e-03
  -6.5917969e-03
  -5.5847168e-03
  -4.8217773e-03
  -3.6315918e-03
  -2.6245117e-03
  -1.6479492e-03
  -1.1291504e-03
  -7.0190430e-04
   1.0681152e-03
   2.7770996e-03
   4.5471191e-03
   6.4697266e-03
   7.3242188e-03
   8.1787109e-03
   9.8571777e-03
   1.1230469e-02
   1.1962891e-02
   1.2145996e-02
   1.2512207e-02
   1.2603760e-02
   1.2145996e-02
   1.2023926e-02
   1.1444092e-02
   9.6435547e-03
   8.8500977e-03
   7.8735352e-03
   5.8898926e-03
   4.5471191e-03
   3.4790039e-03
   2.0751953e-03
   2.4414063e-04
  -1.8615723e-03
  -4.3640137e-03
[truncated: 26,801,368 more chars]
