# Supplementary material for: Wireless laptop-based phonocardiograph and diagnosis
Source: PeerJ. 2015 Aug 11;3:e1178. doi: 10.7717/peerj.1178 (PMC4558084; doi:10.7717/peerj.1178)
Supplement: Supplemental Information 2 [file peerj-03-1178-s002.zip › 27-Jul-2014-ad3.txt]

   1.2100000e+02
   5.0000000e+01
   4.6000000e+01   4.7000000e+01   1.0000000e+02   9.7000000e+01   1.1600000e+02   9.7000000e+01   4.7000000e+01   4.9000000e+01   4.8000000e+01   4.5000000e+01   7.4000000e+01   1.1700000e+02   1.0800000e+02   4.5000000e+01   5.0000000e+01   4.8000000e+01   4.9000000e+01   5.2000000e+01   9.5000000e+01   9.7000000e+01   1.0900000e+02   1.2100000e+02   5.1000000e+01   4.6000000e+01   1.0900000e+02   9.7000000e+01   1.1600000e+02
   9.7000000e+01   1.0900000e+02   1.2100000e+02   5.1000000e+01
   8.4000000e+01   1.2100000e+02   1.1200000e+02   1.0100000e+02   3.2000000e+01   1.1400000e+02   3.2000000e+01   1.1600000e+02   1.1100000e+02   3.2000000e+01   1.1400000e+02   1.0100000e+02   9.9000000e+01   1.1100000e+02   1.1400000e+02   1.0000000e+02   3.2000000e+01   1.1000000e+02   1.0100000e+02   1.1900000e+02   3.2000000e+01   8.0000000e+01   6.7000000e+01   7.1000000e+01   3.2000000e+01   1.1100000e+02   1.1400000e+02   3.2000000e+01   1.0800000e+02   3.2000000e+01   1.1600000e+02   1.1100000e+02   3.2000000e+01   1.0800000e+02   1.1100000e+02   9.7000000e+01   1.0000000e+02   3.2000000e+01   1.1100000e+02   1.0800000e+02   1.0000000e+02   3.2000000e+01   1.0000000e+02   9.7000000e+01   1.1600000e+02   9.7000000e+01   3.2000000e+01   3.2000000e+01
   3.2000000e+04
   1.1400000e+02
   5.0214065e+01
   1.7211914e-02
   2.0660400e-02
   1.7456055e-02
   1.8859863e-02
   1.7181396e-02
   1.7089844e-02
   1.6479492e-02
   1.5899658e-02
   1.5319824e-02
   1.5380859e-02
   1.4801025e-02
   1.4282227e-02
   1.3549805e-02
   1.2268066e-02
   1.2145996e-02
   1.1535645e-02
   1.0681152e-02
   9.5214844e-03
   8.7890625e-03
   7.9345703e-03
   7.2631836e-03
   6.0729980e-03
   4.9743652e-03
   3.8452148e-03
   3.0212402e-03
   3.0517578e-03
   2.7770996e-03
   2.8686523e-03
   2.5024414e-03
   7.3242188e-04
   3.3569336e-04
  -3.0517578e-05
  -5.1879883e-04
  -1.0986328e-03
  -1.8310547e-03
  -1.4343262e-03
  -1.6174316e-03
  -2.6245117e-03
  -4.0893555e-03
  -4.7912598e-03
  -5.5541992e-03
  -6.6528320e-03
  -6.4392090e-03
  -7.2937012e-03
  -7.9956055e-03
  -8.1481934e-03
  -9.1857910e-03
  -9.9487305e-03
  -1.1138916e-02
  -1.1688232e-02
  -1.2359619e-02
  -1.3092041e-02
  -1.4282227e-02
  -1.4892578e-02
  -1.5014648e-02
  -1.5716553e-02
  -1.6448975e-02
  -1.7700195e-02
  -1.8859863e-02
  -1.9409180e-02
  -2.0355225e-02
  -2.1270752e-02
  -2.2003174e-02
  -2.2644043e-02
  -2.2918701e-02
  -2.3559570e-02
  -2.3223877e-02
  -2.3376465e-02
  -2.3712158e-02
  -2.3223877e-02
  -2.3773193e-02
  -2.4505615e-02
  -2.4444580e-02
  -2.4139404e-02
  -2.4536133e-02
  -2.4200439e-02
  -2.4536133e-02
  -2.5665283e-02
  -2.6031494e-02
  -2.6672363e-02
  -2.7954102e-02
  -2.8778076e-02
  -2.9327393e-02
  -3.0090332e-02
  -3.0761719e-02
  -3.1646729e-02
  -3.2470703e-02
  -3.2623291e-02
  -3.3172607e-02
  -3.3447266e-02
  -3.4088135e-02
  -3.4362793e-02
  -3.4759521e-02
  -3.5339355e-02
  -3.5675049e-02
  -3.5705566e-02
  -3.6010742e-02
  -3.6865234e-02
  -3.7048340e-02
  -3.7109375e-02
  -3.7689209e-02
  -3.8574219e-02
  -3.9062500e-02
  -3.9703369e-02
  -4.0191650e-02
  -4.0313721e-02
  -4.1046143e-02
  -4.1717529e-02
  -4.2968750e-02
  -4.3853760e-02
  -4.4433594e-02
  -4.5501709e-02
  -4.5959473e-02
  -4.6112061e-02
  -4.6325684e-02
  -4.7424316e-02
  -4.7454834e-02
  -4.7332764e-02
  -4.8339844e-02
  -4.7729492e-02
  -4.7485352e-02
  -4.7637939e-02
  -4.7424316e-02
  -4.6997070e-02
  -4.7058105e-02
  -4.6356201e-02
  -4.6051025e-02
  -4.6783447e-02
  -4.6783447e-02
  -4.7088623e-02
  -4.7760010e-02
  -4.7058105e-02
  -4.7760010e-02
  -4.9133301e-02
  -4.9987793e-02
  -5.1208496e-02
  -5.1696777e-02
  -5.3497314e-02
  -5.4870605e-02
  -5.5664063e-02
  -5.5999756e-02
  -5.6457520e-02
  -5.6854248e-02
  -5.7739258e-02
  -5.8837891e-02
  -5.8044434e-02
  -5.7800293e-02
  -5.7983398e-02
  -5.7922363e-02
  -5.8166504e-02
  -5.7800293e-02
  -5.7495117e-02
  -5.6732178e-02
  -5.7312012e-02
  -5.7678223e-02
  -5.7006836e-02
  -5.7464600e-02
  -5.7281494e-02
  -5.7067871e-02
  -5.7434082e-02
  -5.7891846e-02
  -5.7495117e-02
  -5.7678223e-02
  -5.7830811e-02
  -5.7800293e-02
  -5.7434082e-02
  -5.8319092e-02
  -5.8959961e-02
  -5.8319092e-02
  -5.8990479e-02
  -5.9234619e-02
  -5.8898926e-02
  -5.8868408e-02
  -5.8593750e-02
  -5.8685303e-02
  -5.8074951e-02
  -5.8502197e-02
  -5.8563232e-02
  -5.8441162e-02
  -5.8624268e-02
  -5.8135986e-02
  -5.8715820e-02
  -5.8990479e-02
  -5.8807373e-02
  -5.8807373e-02
  -5.8624268e-02
  -5.8898926e-02
  -5.9234619e-02
  -5.9692383e-02
  -5.8990479e-02
  -5.9600830e-02
  -5.9692383e-02
  -5.9082031e-02
  -6.0089111e-02
  -6.0211182e-02
  -5.9051514e-02
  -5.8502197e-02
  -5.8349609e-02
  -5.8746338e-02
  -5.8319092e-02
  -5.7525635e-02
  -5.7373047e-02
  -5.6854248e-02
  -5.6549072e-02
  -5.5969238e-02
  -5.5511475e-02
  -5.5694580e-02
  -5.4687500e-02
  -5.5084229e-02
  -5.5480957e-02
  -5.5023193e-02
  -5.5175781e-02
  -5.5358887e-02
  -5.5694580e-02
  -5.5328369e-02
  -5.4992676e-02
  -5.5114746e-02
  -5.4595947e-02
  -5.4321289e-02
  -5.3771973e-02
  -5.3314209e-02
  -5.2520752e-02
  -5.1788330e-02
  -5.1055908e-02
  -5.0537109e-02
  -5.0018311e-02
  -4.9591064e-02
  -4.9316406e-02
  -4.8217773e-02
  -4.8370361e-02
  -4.8431396e-02
  -4.7912598e-02
  -4.8339844e-02
  -4.8431396e-02
  -4.8278809e-02
  -4.8370361e-02
  -4.8156738e-02
  -4.8645020e-02
  -4.9285889e-02
  -4.9377441e-02
  -4.9682617e-02
  -4.9346924e-02
  -4.9194336e-02
  -4.8919678e-02
  -4.8797607e-02
  -4.8492432e-02
  -4.8065186e-02
  -4.7363281e-02
  -4.6844482e-02
  -4.6539307e-02
  -4.5623779e-02
  -4.5898438e-02
  -4.5013428e-02
  -4.4311523e-02
  -4.4555664e-02
  -4.4067383e-02
  -4.4738770e-02
  -4.4097900e-02
  -4.2999268e-02
  -4.2419434e-02
  -4.1625977e-02
  -4.1412354e-02
  -4.1687012e-02
  -4.1076660e-02
  -4.0740967e-02
  -4.1564941e-02
  -4.1076660e-02
  -4.0924072e-02
  -4.0832520e-02
  -3.9672852e-02
  -3.9947510e-02
  -3.9825439e-02
  -3.9764404e-02
  -4.0130615e-02
  -4.0069580e-02
  -4.0130615e-02
  -3.9520264e-02
  -3.9367676e-02
  -3.8696289e-02
  -3.7597656e-02
  -3.7261963e-02
  -3.6743164e-02
  -3.6254883e-02
  -3.5430908e-02
  -3.4362793e-02
  -3.4179688e-02
  -3.3935547e-02
  -3.3538818e-02
  -3.2897949e-02
  -3.2379150e-02
  -3.2806396e-02
  -3.2409668e-02
  -3.1433105e-02
  -3.2562256e-02
  -3.2958984e-02
  -3.2775879e-02
  -3.2928467e-02
  -3.2196045e-02
  -3.2104492e-02
  -3.1524658e-02
  -3.0822754e-02
  -3.1036377e-02
  -3.0090332e-02
  -2.9449463e-02
  -2.9357910e-02
  -2.8259277e-02
  -2.7221680e-02
  -2.6550293e-02
  -2.5695801e-02
  -2.5299072e-02
  -2.4414063e-02
  -2.3468018e-02
  -2.2369385e-02
  -2.1636963e-02
  -2.0294189e-02
  -1.9470215e-02
  -1.9317627e-02
  -1.8280029e-02
  -1.7730713e-02
  -1.6998291e-02
  -1.6723633e-02
  -1.5899658e-02
  -1.5319824e-02
  -1.4770508e-02
  -1.3610840e-02
  -1.3397217e-02
  -1.3641357e-02
  -1.4038086e-02
  -1.3946533e-02
  -1.3122559e-02
  -1.2847900e-02
  -1.3183594e-02
  -1.3031006e-02
  -1.3092041e-02
  -1.2908936e-02
  -1.2084961e-02
  -1.1505127e-02
  -1.0528564e-02
  -1.0009766e-02
  -8.9111328e-03
  -8.5144043e-03
  -7.9650879e-03
  -7.3547363e-03
  -6.9580078e-03
  -6.3781738e-03
  -6.1035156e-03
  -5.6762695e-03
  -5.4931641e-03
  -5.5236816e-03
  -4.3945313e-03
  -3.4179688e-03
  -2.7160645e-03
  -2.4414063e-03
  -2.5329590e-03
  -1.8615723e-03
  -5.1879883e-04
   7.0190430e-04
   9.7656250e-04
   1.2207031e-03
   1.8005371e-03
   1.9836426e-03
   3.0517578e-03
   3.3264160e-03
   3.3264160e-03
   3.9672852e-03
   4.3640137e-03
   4.6386719e-03
   5.1574707e-03
   5.4626465e-03
   6.4392090e-03
   6.1035156e-03
   7.0495605e-03
   7.9040527e-03
   7.5073242e-03
   8.6364746e-03
   9.2468262e-03
   1.0162354e-02
   1.1016846e-02
   1.0833740e-02
   1.1352539e-02
   1.1627197e-02
   1.1810303e-02
   1.1993408e-02
   1.1993408e-02
   1.2939453e-02
   1.2451172e-02
   1.2023926e-02
   1.3763428e-02
   1.4434814e-02
   1.4465332e-02
   1.4739990e-02
   1.4923096e-02
   1.5716553e-02
   1.5808105e-02
   1.6815186e-02
   1.7425537e-02
   1.7913818e-02
   1.8920898e-02
   1.9989014e-02
   2.1423340e-02
   2.2369385e-02
   2.3254395e-02
   2.3864746e-02
   2.4078369e-02
   2.4902344e-02
   2.6306152e-02
   2.6733398e-02
   2.6794434e-02
   2.7526855e-02
   2.7435303e-02
   2.7221680e-02
   2.7526855e-02
   2.8106689e-02
   2.8106689e-02
   2.8503418e-02
   2.8747559e-02
   2.8625488e-02
   2.8747559e-02
   2.8503418e-02
   2.9113770e-02
   2.9754639e-02
   2.9876709e-02
   3.0059814e-02
   3.0731201e-02
   3.0761719e-02
   3.0944824e-02
   3.2012939e-02
   3.2806396e-02
   3.3172607e-02
   3.3599854e-02
   3.4118652e-02
   3.4820557e-02
   3.5095215e-02
   3.5491943e-02
   3.5675049e-02
   3.5369873e-02
   3.5552979e-02
   3.5949707e-02
   3.6651611e-02
   3.6956787e-02
   3.7170410e-02
   3.7628174e-02
   3.7536621e-02
   3.7689209e-02
   3.8024902e-02
   3.8452148e-02
   3.8909912e-02
   3.9093018e-02
   3.9428711e-02
   3.9703369e-02
   4.0100098e-02
   4.0679932e-02
   4.1351318e-02
   4.1748047e-02
   4.2358398e-02
   4.2968750e-02
   4.2602539e-02
   4.3029785e-02
   4.4097900e-02
   4.2663574e-02
   4.3579102e-02
   4.4189453e-02
   4.3334961e-02
   4.3212891e-02
   4.3060303e-02
   4.2053223e-02
   4.1046143e-02
   4.0802002e-02
   4.0954590e-02
   4.0496826e-02
   3.9916992e-02
   3.9672852e-02
   3.9123535e-02
   3.8696289e-02
   3.8787842e-02
   3.8970947e-02
   3.9245605e-02
   3.9855957e-02
   4.0771484e-02
   4.1687012e-02
   4.1870117e-02
   4.1656494e-02
   4.2083740e-02
   4.2388916e-02
   4.3060303e-02
   4.2388916e-02
   4.2633057e-02
   4.3609619e-02
   4.2694092e-02
   4.3060303e-02
   4.3395996e-02
   4.2846680e-02
   4.3487549e-02
   4.2572021e-02
   4.2968750e-02
   4.3731689e-02
   4.2816162e-02
   4.3212891e-02
   4.2816162e-02
   4.2022705e-02
   4.2816162e-02
   4.3121338e-02
   4.3182373e-02
   4.2846680e-02
   4.2419434e-02
   4.2419434e-02
   4.2205811e-02
   4.1412354e-02
   4.1107178e-02
   4.0954590e-02
   4.0985107e-02
   4.0649414e-02
   3.9978027e-02
   4.0496826e-02
   4.0435791e-02
   4.0771484e-02
   4.0893555e-02
   3.9916992e-02
   3.9581299e-02
   3.9550781e-02
   3.9855957e-02
   4.0161133e-02
   3.9581299e-02
   4.0283203e-02
   4.1015625e-02
   4.1259766e-02
   4.1076660e-02
   4.1625977e-02
   4.2541504e-02
   4.2877197e-02
   4.3243408e-02
   4.2816162e-02
   4.2724609e-02
   4.3762207e-02
   4.3548584e-02
   4.3792725e-02
   4.4372559e-02
   4.3762207e-02
   4.3731689e-02
   4.4097900e-02
   4.2785645e-02
   4.2205811e-02
   4.2938232e-02
   4.2388916e-02
   4.1961670e-02
   4.2236328e-02
   4.2205811e-02
   4.2419434e-02
   4.2572021e-02
   4.1351318e-02
   4.1076660e-02
   4.0863037e-02
   4.1992188e-02
   4.2175293e-02
   4.1137695e-02
   4.1870117e-02
   4.1168213e-02
   4.0893555e-02
   4.1168213e-02
   4.0740967e-02
   4.0985107e-02
   4.0832520e-02
   4.0069580e-02
   3.9520264e-02
   3.8421631e-02
   3.8360596e-02
   3.7902832e-02
   3.7170410e-02
   3.6773682e-02
   3.6376953e-02
   3.6804199e-02
   3.6254883e-02
   3.6193848e-02
   3.6041260e-02
   3.5308838e-02
   3.4729004e-02
   3.4973145e-02
   3.4606934e-02
   3.4179688e-02
   3.5125732e-02
   3.5003662e-02
   3.4149170e-02
   3.3386230e-02
   3.2592773e-02
   3.1799316e-02
   3.1311035e-02
   3.1341553e-02
   3.0700684e-02
   3.0059814e-02
   2.9754639e-02
   2.9602051e-02
   2.8717041e-02
   2.8076172e-02
   2.8503418e-02
   2.8320313e-02
   2.8015137e-02
   2.8137207e-02
   2.8747559e-02
   2.8808594e-02
   2.8045654e-02
   2.8137207e-02
   2.7221680e-02
   2.6000977e-02
   2.5573730e-02
   2.4963379e-02
   2.4597168e-02
   2.4139404e-02
   2.3895264e-02
   2.2888184e-02
   2.2369385e-02
   2.1911621e-02
   2.1636963e-02
   2.1209717e-02
   2.0202637e-02
   1.8951416e-02
   1.8157959e-02
   1.8432617e-02
   1.7608643e-02
   1.7181396e-02
   1.6021729e-02
   1.5167236e-02
   1.5930176e-02
   1.4984131e-02
   1.4282227e-02
   1.5319824e-02
   1.5533447e-02
   1.4770508e-02
   1.4312744e-02
   1.4739990e-02
   1.4343262e-02
   1.3427734e-02
   1.3427734e-02
   1.3183594e-02
   1.2664795e-02
   1.2145996e-02
   1.1535645e-02
   1.1627197e-02
   1.0894775e-02
   1.0803223e-02
   1.0833740e-02
   9.6435547e-03
   9.0332031e-03
   8.9111328e-03
   9.3078613e-03
   8.8500977e-03
   8.5144043e-03
   7.9040527e-03
   7.4768066e-03
   7.2937012e-03
   7.0495605e-03
   6.4392090e-03
   5.7373047e-03
   5.7067871e-03
   5.0659180e-03
   4.6997070e-03
   4.3640137e-03
   3.3569336e-03
   2.1972656e-03
   1.6784668e-03
   6.1035156e-04
  -1.1901855e-03
  -2.1057129e-03
  -2.9296875e-03
  -3.3264160e-03
  -4.0588379e-03
  -5.0048828e-03
  -6.1035156e-03
  -6.4392090e-03
  -6.8054199e-03
  -7.8735352e-03
  -7.5378418e-03
  -7.6904297e-03
  -7.6599121e-03
  -7.2326660e-03
  -7.5683594e-03
  -7.7209473e-03
  -7.0495605e-03
  -7.8735352e-03
  -9.3994141e-03
  -9.8571777e-03
  -1.0498047e-02
  -1.1016846e-02
  -1.0894775e-02
  -1.0681152e-02
  -1.1596680e-02
  -1.2451172e-02
  -1.2481689e-02
  -1.3336182e-02
  -1.3458252e-02
  -1.3061523e-02
  -1.3580322e-02
  -1.3641357e-02
  -1.4495850e-02
  -1.4923096e-02
  -1.5502930e-02
  -1.6540527e-02
  -1.7120361e-02
  -1.8157959e-02
  -1.9256592e-02
  -2.0141602e-02
  -2.0111084e-02
  -2.0172119e-02
  -2.1514893e-02
  -2.3101807e-02
  -2.3559570e-02
  -2.4566650e-02
  -2.5360107e-02
  -2.5115967e-02
  -2.5787354e-02
  -2.6367188e-02
  -2.6794434e-02
  -2.8015137e-02
  -2.9266357e-02
  -3.0029297e-02
  -3.0731201e-02
  -3.0609131e-02
  -3.1311035e-02
  -3.2531738e-02
  -3.2928467e-02
  -3.3752441e-02
  -3.4118652e-02
  -3.5369873e-02
  -3.6499023e-02
  -3.6499023e-02
  -3.7322998e-02
  -3.7384033e-02
  -3.7109375e-02
  -3.8146973e-02
  -3.7933350e-02
  -3.7475586e-02
  -3.8360596e-02
  -3.8940430e-02
  -3.8757324e-02
  -3.9184570e-02
  -4.0008545e-02
  -4.0466309e-02
  -4.0985107e-02
  -4.1198730e-02
  -4.1412354e-02
  -4.1839600e-02
  -4.3029785e-02
  -4.4708252e-02
  -4.5318604e-02
  -4.6142578e-02
  -4.6600342e-02
  -4.7241211e-02
  -4.7790527e-02
  -4.8217773e-02
  -4.8797607e-02
  -4.8980713e-02
  -4.9896240e-02
  -4.9835205e-02
  -4.9194336e-02
  -4.9621582e-02
  -4.9713135e-02
  -5.0140381e-02
  -5.0842285e-02
  -5.0628662e-02
  -5.0689697e-02
  -5.1269531e-02
  -5.1696777e-02
  -5.2307129e-02
  -5.2062988e-02
  -5.2368164e-02
  -5.3131104e-02
  -5.3375244e-02
  -5.3955078e-02
  -5.4595947e-02
  -5.4229736e-02
  -5.4901123e-02
  -5.5297852e-02
  -5.5297852e-02
  -5.5877686e-02
  -5.6793213e-02
  -5.7739258e-02
  -5.8746338e-02
  -5.9387207e-02
  -6.0150146e-02
  -6.1004639e-02
  -6.1523438e-02
  -6.1737061e-02
  -6.1767578e-02
  -6.2774658e-02
  -6.3629150e-02
  -6.4025879e-02
  -6.4727783e-02
  -6.5093994e-02
  -6.5368652e-02
  -6.6314697e-02
  -6.6253662e-02
  -6.6864014e-02
  -6.7504883e-02
  -6.7626953e-02
  -6.8939209e-02
  -7.0037842e-02
  -7.0526123e-02
  -7.0892334e-02
  -7.1350098e-02
  -7.2631836e-02
  -7.3150635e-02
  -7.2265625e-02
  -7.2662354e-02
  -7.3425293e-02
  -7.3760986e-02
  -7.3699951e-02
  -7.4371338e-02
  -7.6019287e-02
  -7.6690674e-02
  -7.7636719e-02
  -7.7972412e-02
  -7.7789307e-02
  -7.9132080e-02
  -8.0566406e-02
  -8.1237793e-02
  -8.2122803e-02
  -8.2366943e-02
  -8.2031250e-02
  -8.3190918e-02
  -8.3984375e-02
  -8.3587646e-02
  -8.3831787e-02
  -8.4136963e-02
  -8.4136963e-02
  -8.4899902e-02
  -8.5479736e-02
  -8.5845947e-02
  -8.5723877e-02
  -8.6456299e-02
  -8.5845947e-02
  -8.5479736e-02
  -8.6364746e-02
  -8.7249756e-02
  -8.7707520e-02
  -8.8104248e-02
  -8.8745117e-02
  -8.8867188e-02
  -8.8409424e-02
  -8.9019775e-02
  -8.9843750e-02
  -8.9416504e-02
  -8.9965820e-02
  -9.0789795e-02
  -9.1033936e-02
  -9.1796875e-02
  -9.2773438e-02
  -9.2987061e-02
  -9.3811035e-02
  -9.3963623e-02
  -9.4055176e-02
  -9.4482422e-02
  -9.4573975e-02
  -9.5489502e-02
  -9.5458984e-02
  -9.4726563e-02
  -9.5367432e-02
  -9.5428467e-02
  -9.6099854e-02
  -9.7442627e-02
  -9.7167969e-02
  -9.8052979e-02
  -9.8815918e-02
  -9.9060059e-02
  -1.0021973e-01
  -9.9731445e-02
  -9.9945068e-02
  -1.0110474e-01
  -1.0119629e-01
  -1.0174561e-01
  -1.0183716e-01
  -1.0189819e-01
  -1.0247803e-01
  -1.0241699e-01
  -1.0278320e-01
  -1.0324097e-01
  -1.0339355e-01
  -1.0467529e-01
  -1.0452271e-01
  -1.0394287e-01
  -1.0418701e-01
  -1.0348511e-01
  -1.0317993e-01
  -1.0357666e-01
  -1.0339355e-01
  -1.0394287e-01
  -1.0418701e-01
  -1.0394287e-01
  -1.0375977e-01
  -1.0250854e-01
  -1.0168457e-01
  -1.0165405e-01
  -1.0192871e-01
  -1.0238647e-01
  -1.0211182e-01
  -1.0192871e-01
  -1.0226440e-01
  -1.0232544e-01
  -1.0269165e-01
  -1.0333252e-01
  -1.0342407e-01
  -1.0400391e-01
  -1.0394287e-01
  -1.0458374e-01
  -1.0488892e-01
  -1.0458374e-01
  -1.0522461e-01
  -1.0589600e-01
  -1.0601807e-01
  -1.0659790e-01
  -1.0769653e-01
  -1.0806274e-01
  -1.0815430e-01
  -1.0772705e-01
  -1.0791016e-01
  -1.0812378e-01
  -1.0852051e-01
  -1.1016846e-01
  -1.0952759e-01
  -1.0961914e-01
  -1.1013794e-01
  -1.0992432e-01
  -1.0992432e-01
  -1.0964966e-01
  -1.1038208e-01
  -1.1022949e-01
  -1.0952759e-01
  -1.1013794e-01
  -1.1007690e-01
  -1.0989380e-01
  -1.1083984e-01
  -1.1123657e-01
  -1.1108398e-01
  -1.1102295e-01
  -1.1022949e-01
  -1.1001587e-01
  -1.1019897e-01
  -1.1022949e-01
  -1.1019897e-01
  -1.0925293e-01
  -1.0855103e-01
  -1.0845947e-01
  -1.0794067e-01
  -1.0751343e-01
  -1.0653687e-01
  -1.0595703e-01
  -1.0568237e-01
  -1.0513306e-01
  -1.0552979e-01
  -1.0543823e-01
  -1.0510254e-01
  -1.0479736e-01
  -1.0437012e-01
  -1.0522461e-01
  -1.0498047e-01
  -1.0467529e-01
  -1.0543823e-01
  -1.0537720e-01
  -1.0607910e-01
  -1.0586548e-01
  -1.0516357e-01
  -1.0473633e-01
  -1.0455322e-01
  -1.0433960e-01
  -1.0440063e-01
  -1.0430908e-01
  -1.0394287e-01
  -1.0424805e-01
  -1.0379028e-01
  -1.0345459e-01
  -1.0299683e-01
  -1.0198975e-01
  -1.0232544e-01
  -1.0205078e-01
  -1.0189819e-01
  -1.0137939e-01
  -1.0052490e-01
  -9.9975586e-02
  -9.9884033e-02
  -9.9639893e-02
  -9.9578857e-02
  -9.9609375e-02
  -9.9090576e-02
  -9.8937988e-02
  -9.8083496e-02
  -9.8022461e-02
  -9.7686768e-02
  -9.7625732e-02
  -9.7534180e-02
  -9.7564697e-02
  -9.7290039e-02
  -9.7747803e-02
  -9.8022461e-02
  -9.8388672e-02
  -9.9212646e-02
  -9.8632813e-02
  -9.9212646e-02
  -9.9639893e-02
  -1.0009766e-01
  -1.0147095e-01
  -1.0137939e-01
  -1.0125732e-01
  -1.0165405e-01
  -1.0119629e-01
  -1.0128784e-01
  -1.0067749e-01
  -1.0031128e-01
  -1.0101318e-01
  -1.0064697e-01
  -1.0043335e-01
  -9.9822998e-02
  -9.9426270e-02
  -9.8999023e-02
  -9.9304199e-02
  -9.9853516e-02
  -9.9365234e-02
  -9.9884033e-02
  -9.9700928e-02
  -9.9578857e-02
  -9.9212646e-02
  -9.8907471e-02
  -9.8785400e-02
  -9.8266602e-02
  -9.8236084e-02
  -9.7229004e-02
  -9.5550537e-02
  -9.4177246e-02
  -9.3811035e-02
  -9.3750000e-02
  -9.1522217e-02
  -9.0393066e-02
  -9.0362549e-02
  -8.9691162e-02
  -8.9935303e-02
  -8.9599609e-02
  -8.8531494e-02
  -8.8104248e-02
  -8.8653564e-02
  -8.8562012e-02
  -8.8104248e-02
  -8.8256836e-02
  -8.8104248e-02
  -8.7890625e-02
  -8.7860107e-02
  -8.8317871e-02
  -8.8195801e-02
  -8.7982178e-02
  -8.7493896e-02
  -8.6822510e-02
  -8.7036133e-02
  -8.6425781e-02
  -8.5845947e-02
  -8.5723877e-02
  -8.5144043e-02
  -8.4777832e-02
  -8.3190918e-02
  -8.2702637e-02
  -8.2824707e-02
  -8.2061768e-02
  -8.1512451e-02
  -8.0902100e-02
  -7.9620361e-02
  -7.7789307e-02
  -7.6934814e-02
  -7.6812744e-02
  -7.5988770e-02
  -7.5531006e-02
  -7.4890137e-02
  -7.4096680e-02
  -7.3699951e-02
  -7.3699951e-02
  -7.3150635e-02
  -7.3455811e-02
  -7.3822021e-02
  -7.3089600e-02
  -7.2998047e-02
  -7.2509766e-02
  -7.1655273e-02
  -7.2052002e-02
  -7.1441650e-02
  -7.0922852e-02
  -7.1166992e-02
  -7.0739746e-02
  -7.0861816e-02
  -7.0587158e-02
  -6.9671631e-02
  -6.9305420e-02
  -6.9122314e-02
  -6.8817139e-02
  -6.8756104e-02
  -6.7230225e-02
  -6.6528320e-02
  -6.7138672e-02
  -6.6070557e-02
  -6.4361572e-02
  -6.3812256e-02
  -6.4270020e-02
  -6.3629150e-02
  -6.2835693e-02
  -6.2805176e-02
  -6.2286377e-02
  -6.1523438e-02
  -5.9692383e-02
  -5.8288574e-02
  -5.8105469e-02
  -5.7342529e-02
  -5.6243896e-02
  -5.5419922e-02
  -5.5175781e-02
  -5.4626465e-02
  -5.4046631e-02
  -5.3100586e-02
  -5.2337646e-02
  -5.1940918e-02
  -5.2124023e-02
  -5.2825928e-02
  -5.1940918e-02
  -5.1208496e-02
  -5.0903320e-02
  -5.0201416e-02
  -4.9774170e-02
  -4.9926758e-02
  -4.9865723e-02
  -4.9194336e-02
  -4.8767090e-02
  -4.8339844e-02
  -4.7119141e-02
  -4.6600342e-02
  -4.7241211e-02
  -4.6783447e-02
  -4.5806885e-02
  -4.5013428e-02
  -4.4799805e-02
  -4.4311523e-02
  -4.4494629e-02
  -4.4128418e-02
  -4.3395996e-02
  -4.3060303e-02
  -4.2694092e-02
  -4.1992188e-02
  -4.0496826e-02
  -3.9978027e-02
  -3.8543701e-02
  -3.7658691e-02
  -3.7750244e-02
  -3.6743164e-02
  -3.6224365e-02
  -3.6163330e-02
  -3.5186768e-02
  -3.4912109e-02
  -3.4332275e-02
  -3.4149170e-02
  -3.4149170e-02
  -3.3416748e-02
  -3.3843994e-02
  -3.3569336e-02
  -3.2653809e-02
  -3.2501221e-02
  -3.1799316e-02
  -3.1250000e-02
  -3.1188965e-02
  -3.1402588e-02
  -3.1127930e-02
  -3.0914307e-02
  -3.0090332e-02
  -2.9754639e-02
  -2.9052734e-02
  -2.7954102e-02
  -2.7954102e-02
  -2.7679443e-02
  -2.7099609e-02
  -2.7832031e-02
  -2.7099609e-02
  -2.5939941e-02
  -2.5817871e-02
  -2.5482178e-02
  -2.4932861e-02
  -2.4200439e-02
  -2.3864746e-02
  -2.3193359e-02
  -2.1514893e-02
  -2.0660400e-02
  -2.0416260e-02
  -1.9500732e-02
  -1.8951416e-02
  -1.8096924e-02
  -1.6693115e-02
  -1.6174316e-02
  -1.6387939e-02
  -1.5777588e-02
  -1.4739990e-02
  -1.4282227e-02
  -1.3854980e-02
  -1.3946533e-02
  -1.3671875e-02
  -1.3275146e-02
  -1.3122559e-02
  -1.3793945e-02
  -1.3671875e-02
  -1.3580322e-02
  -1.2939453e-02
  -1.2329102e-02
  -1.1932373e-02
  -1.1871338e-02
  -1.2023926e-02
  -1.1657715e-02
  -1.0742188e-02
  -1.0192871e-02
  -8.9721680e-03
  -7.6293945e-03
  -7.9040527e-03
  -6.5917969e-03
  -6.2561035e-03
  -6.2255859e-03
  -5.8898926e-03
  -5.5847168e-03
  -4.2419434e-03
  -3.8452148e-03
  -3.7231445e-03
  -3.2043457e-03
  -3.0212402e-03
  -2.1972656e-03
  -1.7700195e-03
  -1.9226074e-03
  -1.8920898e-03
  -1.9226074e-03
  -1.8310547e-03
  -1.3122559e-03
  -9.1552734e-04
  -1.2817383e-03
  -1.3732910e-03
  -1.1901855e-03
  -1.2817383e-03
  -1.0375977e-03
  -1.0681152e-03
  -9.7656250e-04
   1.8310547e-04
   2.4414063e-04
  -9.1552734e-05
   3.0517578e-04
   1.0070801e-03
   4.2724609e-04
   6.1035156e-05
   6.7138672e-04
   1.4343262e-03
   1.7395020e-03
   2.6855469e-03
   3.4179688e-03
   3.2043457e-03
   3.9367676e-03
   4.4250488e-03
   4.3029785e-03
   5.3100586e-03
   6.8359375e-03
   8.0871582e-03
   8.6669922e-03
   7.8430176e-03
   8.6669922e-03
   1.0040283e-02
   9.5825195e-03
   9.5520020e-03
   1.0375977e-02
   1.1291504e-02
   1.2054443e-02
   1.2817383e-02
   1.3061523e-02
   1.3305664e-02
   1.2908936e-02
   1.3519287e-02
   1.4068604e-02
   1.3580322e-02
   1.3275146e-02
   1.3336182e-02
   1.3366699e-02
   1.2908936e-02
   1.2542725e-02
   1.2268066e-02
   1.2268066e-02
   1.1962891e-02
   1.1871338e-02
   1.1962891e-02
   1.2054443e-02
   1.2298584e-02
   1.2390137e-02
   1.2390137e-02
   1.3275146e-02
   1.4068604e-02
   1.4129639e-02
   1.4312744e-02
   1.5197754e-02
   1.5350342e-02
   1.4984131e-02
   1.5533447e-02
   1.5747070e-02
   1.5930176e-02
   1.6571045e-02
   1.6571045e-02
   1.6967773e-02
   1.7211914e-02
   1.7333984e-02
   1.7852783e-02
   1.8280029e-02
   1.8615723e-02
   1.8798828e-02
   1.9042969e-02
   1.8493652e-02
   1.8554688e-02
   1.9226074e-02
   1.9653320e-02
   2.0385742e-02
   2.0690918e-02
   2.1026611e-02
   2.1789551e-02
   2.2277832e-02
   2.2338867e-02
   2.2705078e-02
   2.2949219e-02
   2.3345947e-02
   2.3742676e-02
   2.3406982e-02
   2.3590088e-02
   2.4108887e-02
   2.4688721e-02
   2.4627686e-02
   2.4871826e-02
   2.4963379e-02
   2.5115967e-02
   2.5146484e-02
   2.4475098e-02
   2.4871826e-02
   2.4780273e-02
   2.5177002e-02
   2.5085449e-02
   2.4291992e-02
   2.4261475e-02
   2.3529053e-02
   2.2766113e-02
   2.2949219e-02
   2.3223877e-02
   2.2949219e-02
   2.2949219e-02
   2.3101807e-02
   2.2888184e-02
   2.2521973e-02
   2.1728516e-02
   2.2155762e-02
   2.2338867e-02
   2.2338867e-02
   2.3223877e-02
   2.4047852e-02
   2.4871826e-02
   2.4383545e-02
   2.3712158e-02
   2.3834229e-02
   2.4139404e-02
   2.5146484e-02
   2.6153564e-02
   2.6336670e-02
   2.5665283e-02
   2.6245117e-02
   2.6367188e-02
   2.6977539e-02
   2.7404785e-02
   2.7648926e-02
   2.7770996e-02
   2.6702881e-02
   2.6153564e-02
   2.6336670e-02
   2.6123047e-02
   2.5756836e-02
   2.5848389e-02
   2.5604248e-02
   2.5482178e-02
   2.5665283e-02
   2.5482178e-02
   2.5268555e-02
   2.4902344e-02
   2.4749756e-02
   2.5054932e-02
   2.4810791e-02
   2.4627686e-02
   2.3986816e-02
   2.4322510e-02
   2.4078369e-02
   2.3101807e-02
   2.2918701e-02
   2.3345947e-02
   2.4139404e-02
   2.3925781e-02
   2.3864746e-02
   2.4536133e-02
   2.4627686e-02
   2.4597168e-02
   2.5604248e-02
   2.6489258e-02
   2.6641846e-02
   2.6855469e-02
   2.6031494e-02
   2.6092529e-02
   2.7709961e-02
   2.7465820e-02
   2.7557373e-02
   2.7893066e-02
   2.6885986e-02
   2.7221680e-02
   2.6824951e-02
   2.6123047e-02
   2.5634766e-02
   2.5085449e-02
   2.5238037e-02
   2.4871826e-02
   2.5024414e-02
   2.4993896e-02
   2.5421143e-02
   2.5604248e-02
   2.5329590e-02
   2.5482178e-02
   2.5421143e-02
   2.5146484e-02
   2.5329590e-02
   2.5909424e-02
   2.5939941e-02
   2.6367188e-02
   2.6794434e-02
   2.7008057e-02
   2.7465820e-02
   2.7404785e-02
   2.7099609e-02
   2.7526855e-02
   2.6947021e-02
   2.7038574e-02
   2.7160645e-02
   2.6947021e-02
   2.6672363e-02
   2.6428223e-02
   2.6458740e-02
   2.6275635e-02
   2.6184082e-02
   2.6275635e-02
   2.5848389e-02
   2.5543213e-02
   2.5268555e-02
   2.5146484e-02
   2.5909424e-02
   2.6092529e-02
   2.6702881e-02
   2.7130127e-02
   2.7252197e-02
   2.7618408e-02
   2.7862549e-02
   2.8106689e-02
   2.9022217e-02
   2.9571533e-02
   2.9541016e-02
   3.0731201e-02
   3.0395508e-02
   3.0151367e-02
   2.9998779e-02
   2.9724121e-02
   2.9327393e-02
   2.8625488e-02
   2.8442383e-02
   2.8350830e-02
   2.7587891e-02
   2.7099609e-02
   2.7679443e-02
   2.7038574e-02
   2.6977539e-02
   2.6092529e-02
   2.5787354e-02
   2.6428223e-02
   2.6733398e-02
   2.6855469e-02
   2.6733398e-02
   2.7191162e-02
   2.7374268e-02
   2.7587891e-02
   2.8198242e-02
   2.8442383e-02
   2.7252197e-02
   2.6885986e-02
   2.7313232e-02
   2.7618408e-02
   2.7954102e-02
   2.7221680e-02
   2.6763916e-02
   2.6611328e-02
   2.6489258e-02
   2.6336670e-02
   2.6000977e-02
   2.5268555e-02
   2.5726318e-02
   2.5665283e-02
   2.5695801e-02
   2.5146484e-02
   2.4871826e-02
   2.5268555e-02
   2.4719238e-02
   2.5054932e-02
   2.5268555e-02
   2.5634766e-02
   2.6092529e-02
   2.5909424e-02
   2.6000977e-02
   2.6062012e-02
   2.6580811e-02
   2.6306152e-02
   2.6824951e-02
   2.7709961e-02
   2.8442383e-02
   2.9571533e-02
   2.8991699e-02
   2.8411865e-02
   2.8106689e-02
   2.8442383e-02
   2.8076172e-02
   2.7618408e-02
   2.7587891e-02
   2.7618408e-02
   2.7252197e-02
   2.7130127e-02
   2.6733398e-02
   2.6489258e-02
   2.6123047e-02
   2.5390625e-02
   2.5695801e-02
   2.5726318e-02
   2.4841309e-02
   2.4841309e-02
   2.4475098e-02
   2.4444580e-02
   2.4597168e-02
   2.4139404e-02
   2.4902344e-02
   2.5054932e-02
   2.5054932e-02
   2.5329590e-02
   2.5207520e-02
   2.5360107e-02
   2.5207520e-02
   2.5787354e-02
   2.7069092e-02
   2.8228760e-02
   2.7709961e-02
   2.7160645e-02
   2.7648926e-02
   2.7557373e-02
   2.7374268e-02
   2.7252197e-02
   2.6580811e-02
   2.7008057e-02
   2.7374268e-02
   2.6397705e-02
   2.5115967e-02
   2.4688721e-02
   2.4475098e-02
   2.4444580e-02
   2.3895264e-02
   2.3132324e-02
   2.2857666e-02
   2.3132324e-02
   2.2949219e-02
   2.2644043e-02
   2.1667480e-02
   2.1545410e-02
   2.1423340e-02
   2.1514893e-02
   2.1911621e-02
   2.2064209e-02
   2.3010254e-02
   2.3284912e-02
   2.3284912e-02
   2.3406982e-02
   2.3498535e-02
   2.3864746e-02
   2.3681641e-02
   2.3254395e-02
   2.2705078e-02
   2.3254395e-02
   2.3529053e-02
   2.3284912e-02
   2.3895264e-02
   2.3529053e-02
   2.3254395e-02
   2.3345947e-02
   2.3406982e-02
   2.3620605e-02
   2.3620605e-02
   2.3742676e-02
   2.3162842e-02
   2.3071289e-02
   2.3101807e-02
   2.3010254e-02
   2.2369385e-02
   2.1850586e-02
   2.2369385e-02
   2.2186279e-02
   2.1484375e-02
   2.1301270e-02
   2.1820068e-02
   2.1240234e-02
   2.0629883e-02
   2.0050049e-02
   1.9866943e-02
   2.0538330e-02
   2.0782471e-02
   2.0629883e-02
   2.0446777e-02
   2.0538330e-02
   2.1057129e-02
   2.0538330e-02
   1.9866943e-02
   2.0294189e-02
   2.0355225e-02
   2.0660400e-02
   2.0751953e-02
   2.0935059e-02
   2.0233154e-02
   1.9836426e-02
   2.0477295e-02
   1.9866943e-02
   1.9866943e-02
   2.0111084e-02
   1.9653320e-02
   1.9378662e-02
   1.8951416e-02
   1.8707275e-02
   1.8646240e-02
   1.8585205e-02
   1.8493652e-02
   1.8920898e-02
   1.8157959e-02
   1.7700195e-02
   1.8737793e-02
   1.8127441e-02
   1.8127441e-02
   1.8341064e-02
   1.8371582e-02
   1.9378662e-02
   1.9866943e-02
   1.9042969e-02
   1.9042969e-02
   1.9683838e-02
   1.9805908e-02
   2.0416260e-02
   2.0446777e-02
   2.0172119e-02
   2.0141602e-02
   2.0660400e-02
   2.0660400e-02
   2.0019531e-02
   1.9744873e-02
   2.0202637e-02
   2.0141602e-02
   1.9439697e-02
   1.9287109e-02
   1.9622803e-02
   2.0172119e-02
   2.0111084e-02
   2.0080566e-02
   2.0202637e-02
   2.0141602e-02
   2.0904541e-02
   2.1514893e-02
   2.0812988e-02
   2.0721436e-02
   2.1545410e-02
   2.0965576e-02
   2.1331787e-02
   2.2399902e-02
   2.2491455e-02
   2.2369385e-02
   2.1331787e-02
   2.2003174e-02
   2.1972656e-02
   2.1179199e-02
   2.1057129e-02
   2.0599365e-02
   2.0233154e-02
   1.9775391e-02
   1.9958496e-02
   1.9958496e-02
   1.9683838e-02
   2.0019531e-02
   2.0385742e-02
   2.0690918e-02
   2.0843506e-02
   2.0751953e-02
   2.0202637e-02
   2.0202637e-02
   2.0324707e-02
   2.0050049e-02
   2.0050049e-02
   2.0019531e-02
   2.0324707e-02
   2.0141602e-02
   1.9866943e-02
   1.9378662e-02
   1.8737793e-02
   1.8493652e-02
   1.8280029e-02
   1.8371582e-02
   1.8920898e-02
   1.8524170e-02
   1.7639160e-02
   1.7456055e-02
   1.7669678e-02
   1.7913818e-02
   1.8218994e-02
   1.7700195e-02
   1.7120361e-02
   1.6693115e-02
   1.6265869e-02
   1.6021729e-02
   1.5625000e-02
   1.5167236e-02
   1.5106201e-02
   1.5319824e-02
   1.4526367e-02
   1.4678955e-02
   1.4709473e-02
   1.4007568e-02
   1.3275146e-02
   1.2695313e-02
   1.3031006e-02
   1.3427734e-02
   1.2512207e-02
   1.2603760e-02
   1.3549805e-02
   1.3305664e-02
   1.3092041e-02
   1.3183594e-02
   1.2969971e-02
   1.3580322e-02
   1.3946533e-02
   1.3549805e-02
   1.4099121e-02
   1.3702393e-02
   1.3946533e-02
   1.3488770e-02
   1.2542725e-02
   1.2817383e-02
   1.2512207e-02
   1.2145996e-02
   1.2359619e-02
   1.1474609e-02
   1.0620117e-02
   1.0925293e-02
   1.0467529e-02
   1.0772705e-02
   1.0681152e-02
   1.0650635e-02
   1.0742188e-02
   1.1016846e-02
   1.0925293e-02
   1.0650635e-02
   1.0620117e-02
   1.0437012e-02
   1.0772705e-02
   1.1108398e-02
   1.1169434e-02
   1.1535645e-02
   1.2023926e-02
   1.3000488e-02
   1.3366699e-02
   1.3397217e-02
   1.3702393e-02
   1.4221191e-02
   1.4373779e-02
   1.4251709e-02
   1.4648438e-02
   1.4495850e-02
   1.4099121e-02
   1.4221191e-02
   1.3641357e-02
   1.3641357e-02
   1.3641357e-02
   1.3183594e-02
   1.3916016e-02
   1.4312744e-02
   1.3977051e-02
   1.4251709e-02
   1.4587402e-02
   1.4038086e-02
   1.4648438e-02
   1.5136719e-02
   1.5869141e-02
   1.5808105e-02
   1.4862061e-02
   1.5686035e-02
   1.5319824e-02
   1.5106201e-02
   1.5991211e-02
   1.5838623e-02
   1.5319824e-02
   1.5563965e-02
   1.5991211e-02
   1.6204834e-02
   1.5869141e-02
   1.4984131e-02
   1.4343262e-02
   1.4404297e-02
   1.4190674e-02
   1.3793945e-02
   1.3214111e-02
   1.2969971e-02
   1.2359619e-02
   1.1810303e-02
   1.1810303e-02
   1.1383057e-02
   1.1413574e-02
   1.0864258e-02
   1.0406494e-02
   9.7656250e-03
   1.0162354e-02
   9.7045898e-03
   1.0162354e-02
   1.0620117e-02
   1.0681152e-02
   1.1444092e-02
   1.1047363e-02
   1.1230469e-02
   1.1688232e-02
   1.2420654e-02
   1.1657715e-02
   1.2115479e-02
   1.2786865e-02
   1.2207031e-02
   1.2664795e-02
   1.2451172e-02
   1.3275146e-02
   1.3275146e-02
   1.2054443e-02
   1.2268066e-02
   1.2115479e-02
   1.0925293e-02
   1.0498047e-02
   9.6740723e-03
   8.9111328e-03
   8.8500977e-03
   8.2092285e-03
   7.9040527e-03
   8.2092285e-03
   7.0495605e-03
   5.7678223e-03
   5.7067871e-03
   5.1574707e-03
   5.3100586e-03
   5.7373047e-03
   4.9133301e-03
   5.2795410e-03
   5.7373047e-03
   5.5541992e-03
   5.4321289e-03
   5.4931641e-03
   5.6762695e-03
   6.0119629e-03
   6.4086914e-03
   5.4016113e-03
   5.4321289e-03
   6.5612793e-03
   6.7138672e-03
   7.1105957e-03
   6.5307617e-03
   6.8664551e-03
   6.8969727e-03
   7.4768066e-03
   7.6293945e-03
   7.6904297e-03
   8.3007813e-03
   7.8430176e-03
   7.5988770e-03
   7.9956055e-03
   8.0566406e-03
   7.5378418e-03
   7.7514648e-03
   7.6293945e-03
   7.5378418e-03
   7.3547363e-03
   6.8359375e-03
   6.9274902e-03
   6.4086914e-03
   6.1645508e-03
   6.3171387e-03
   6.0729980e-03
   5.3405762e-03
   5.4016113e-03
   4.6691895e-03
   3.5705566e-03
   3.0212402e-03
   2.2888184e-03
   2.0751953e-03
   1.8310547e-03
   1.9836426e-03
   2.4414063e-03
   2.0141602e-03
   1.0681152e-03
   3.3569336e-04
   3.0517578e-05
   4.8828125e-04
   9.7656250e-04
   8.8500977e-04
   9.4604492e-04
   1.6479492e-03
   1.5258789e-03
   8.2397461e-04
   9.4604492e-04
   7.6293945e-04
   5.4931641e-04
   1.1901855e-03
   1.6784668e-03
   2.1667480e-03
   2.8381348e-03
   3.2653809e-03
   3.6621094e-03
   3.9367676e-03
   4.4555664e-03
   4.8828125e-03
   5.1879883e-03
   5.2490234e-03
   4.8828125e-03
   5.9204102e-03
   5.9204102e-03
   5.8288574e-03
   5.4321289e-03
   5.8288574e-03
   6.9580078e-03
   5.9509277e-03
   4.5471191e-03
   4.6997070e-03
   4.4250488e-03
   3.9978027e-03
   3.3874512e-03
   2.6550293e-03
   2.8381348e-03
   3.0822754e-03
   2.8076172e-03
   3.6010742e-03
   4.0283203e-03
   4.6997070e-03
   4.9133301e-03
   4.5471191e-03
   5.2490234e-03
   6.0119629e-03
   6.2255859e-03
   7.0190430e-03
   7.1105957e-03
   7.0190430e-03
   7.5073242e-03
   8.1176758e-03
   8.3923340e-03
   7.7819824e-03
   7.9650879e-03
   7.9650879e-03
   8.2702637e-03
   8.3312988e-03
   7.6904297e-03
   7.3852539e-03
   7.9956055e-03
   7.8125000e-03
   7.1105957e-03
   6.7749023e-03
   6.9580078e-03
   7.1716309e-03
   7.2937012e-03
   7.3547363e-03
   7.5988770e-03
   7.8125000e-03
   7.2937012e-03
   7.2326660e-03
   8.0261230e-03
   7.8430176e-03
   8.0566406e-03
   9.2773438e-03
   9.5825195e-03
   9.5520020e-03
   9.2468262e-03
   9.8571777e-03
   9.3994141e-03
   9.3078613e-03
   9.5825195e-03
   9.2773438e-03
   9.8266602e-03
   9.0942383e-03
   7.9345703e-03
   7.9650879e-03
   8.0871582e-03
   7.0495605e-03
   7.4462891e-03
   7.4157715e-03
   7.6293945e-03
   7.7819824e-03
   6.8359375e-03
   6.5917969e-03
   6.5917969e-03
   6.2255859e-03
   6.5002441e-03
   6.7749023e-03
   6.9580078e-03
   6.9580078e-03
   6.5612793e-03
   7.0495605e-03
   7.3242188e-03
   6.2255859e-03
   5.8898926e-03
   7.2021484e-03
   7.8430176e-03
   7.3242188e-03
   6.6223145e-03
   6.2866211e-03
   6.4086914e-03
   6.5002441e-03
   6.2255859e-03
   6.0729980e-03
   6.9274902e-03
   7.7209473e-03
   7.2631836e-03
   7.4462891e-03
   6.8969727e-03
   6.3171387e-03
   7.0800781e-03
   8.0871582e-03
   8.0261230e-03
   8.2702637e-03
   8.1176758e-03
   7.4462891e-03
   7.2021484e-03
   6.9580078e-03
   7.1105957e-03
   7.1411133e-03
   7.0190430e-03
   7.5988770e-03
   7.2937012e-03
   7.0495605e-03
   7.4768066e-03
   7.2937012e-03
   7.6293945e-03
   7.5073242e-03
   7.1411133e-03
   7.2021484e-03
   7.2326660e-03
   7.2326660e-03
   7.0190430e-03
   7.5073242e-03
   7.1411133e-03
   7.3547363e-03
   7.7514648e-03
   7.1105957e-03
   6.8664551e-03
   7.1716309e-03
   7.5073242e-03
   7.8430176e-03
   8.0261230e-03
   8.7280273e-03
   9.0942383e-03
   8.2702637e-03
   8.2397461e-03
   8.7890625e-03
   8.6669922e-03
   8.9416504e-03
   8.2397461e-03
   8.7280273e-03
   9.7351074e-03
   9.3383789e-03
   9.1552734e-03
   8.4533691e-03
   8.5449219e-03
   9.1247559e-03
   9.0942383e-03
   8.7890625e-03
   9.0942383e-03
   9.5520020e-03
   1.0559082e-02
   9.9182129e-03
   9.6130371e-03
   9.8876953e-03
   9.3383789e-03
   9.5520020e-03
   9.2773438e-03
   8.3923340e-03
   8.2092285e-03
   8.1481934e-03
   7.6599121e-03
   6.6833496e-03
   6.4697266e-03
   6.8664551e-03
   7.5073242e-03
   7.1411133e-03
   6.6223145e-03
   7.7514648e-03
   8.4533691e-03
   8.7585449e-03
   8.8806152e-03
   9.2773438e-03
   1.0070801e-02
   1.0101318e-02
   1.0467529e-02
   1.1047363e-02
   1.1749268e-02
   1.2634277e-02
   1.3305664e-02
   1.2756348e-02
   1.2634277e-02
   1.2817383e-02
   1.2451172e-02
   1.3366699e-02
   1.3153076e-02
   1.2390137e-02
   1.2023926e-02
   1.2298584e-02
   1.2451172e-02
   1.1749268e-02
   1.1993408e-02
   1.1871338e-02
   1.1291504e-02
   1.1108398e-02
   1.0894775e-02
   1.0925293e-02
   1.1169434e-02
   1.0528564e-02
   1.0406494e-02
   1.1047363e-02
   1.0742188e-02
   1.0192871e-02
   1.0681152e-02
   1.0345459e-02
   1.1016846e-02
   1.2359619e-02
   1.2298584e-02
   1.2725830e-02
   1.3061523e-02
   1.3000488e-02
   1.2603760e-02
   1.3275146e-02
   1.3549805e-02
   1.3610840e-02
   1.4251709e-02
   1.3519287e-02
   1.3366699e-02
   1.2756348e-02
   1.2207031e-02
   1.2634277e-02
   1.2481689e-02
   1.2573242e-02
   1.2634277e-02
   1.2664795e-02
   1.2634277e-02
   1.2908936e-02
   1.2481689e-02
   1.3031006e-02
   1.3854980e-02
   1.2969971e-02
   1.2542725e-02
   1.2756348e-02
   1.2939453e-02
   1.2451172e-02
   1.1566162e-02
   1.1260986e-02
   1.1260986e-02
   1.0711670e-02
   1.0437012e-02
   1.0498047e-02
   1.0803223e-02
   1.0833740e-02
   1.0345459e-02
   9.6435547e-03
   9.8876953e-03
   1.0467529e-02
   1.0009766e-02
   9.7351074e-03
   1.0070801e-02
   1.0742188e-02
   1.0772705e-02
   1.0498047e-02
   1.0101318e-02
   9.9487305e-03
   1.0284424e-02
   1.0406494e-02
   1.0162354e-02
   9.7351074e-03
   9.0942383e-03
   9.6130371e-03
   1.0742188e-02
   1.0040283e-02
   9.2468262e-03
   9.2468262e-03
   8.6669922e-03
   9.4909668e-03
   9.2773438e-03
   8.6669922e-03
   9.3383789e-03
   9.7961426e-03
   1.0833740e-02
   1.1230469e-02
   1.1016846e-02
   1.1566162e-02
   1.1657715e-02
   1.1627197e-02
   1.1749268e-02
   1.1566162e-02
   1.1383057e-02
   1.1260986e-02
   1.1413574e-02
   1.1322021e-02
   1.0803223e-02
   1.0559082e-02
   1.0284424e-02
   1.0162354e-02
   1.0406494e-02
   9.7351074e-03
   9.5520020e-03
   8.9721680e-03
   7.9650879e-03
   9.0332031e-03
   9.3994141e-03
   9.1247559e-03
   9.0637207e-03
   9.3383789e-03
   9.6435547e-03
   1.0101318e-02
   1.1108398e-02
   1.1047363e-02
   1.1291504e-02
   1.1322021e-02
   1.1322021e-02
   1.2084961e-02
   1.2603760e-02
   1.2420654e-02
   1.3092041e-02
   1.3458252e-02
   1.3244629e-02
   1.3397217e-02
   1.3732910e-02
   1.3885498e-02
   1.4099121e-02
   1.3793945e-02
   1.3671875e-02
   1.3244629e-02
   1.2512207e-02
   1.1932373e-02
   1.1627197e-02
   1.1688232e-02
   1.1474609e-02
   1.1230469e-02
   1.1016846e-02
   1.0528564e-02
   1.0864258e-02
   1.0864258e-02
   1.0498047e-02
   1.0589600e-02
   1.0467529e-02
   1.0589600e-02
   1.0864258e-02
   1.0803223e-02
   1.0498047e-02
   1.0406494e-02
   1.0742188e-02
   1.0345459e-02
   1.0223389e-02
   1.0925293e-02
   1.0772705e-02
   1.0101318e-02
   9.6435547e-03
   9.7351074e-03
   9.8266602e-03
   9.7351074e-03
   9.3078613e-03
   8.9416504e-03
   9.4604492e-03
   1.0223389e-02
   1.0894775e-02
   1.0620117e-02
   1.0192871e-02
   1.0192871e-02
   9.3688965e-03
   1.0131836e-02
   1.0955811e-02
   1.1108398e-02
   1.1901855e-02
   1.1627197e-02
   1.1505127e-02
   1.2298584e-02
   1.2512207e-02
   1.2390137e-02
   1.2786865e-02
   1.2725830e-02
   1.2664795e-02
   1.2603760e-02
   1.2756348e-02
   1.3275146e-02
   1.3214111e-02
   1.2969971e-02
   1.3244629e-02
   1.3732910e-02
   1.3854980e-02
   1.4190674e-02
   1.3916016e-02
   1.3580322e-02
   1.3305664e-02
   1.2634277e-02
   1.3458252e-02
   1.3885498e-02
   1.3336182e-02
   1.4007568e-02
   1.4770508e-02
   1.4373779e-02
   1.4007568e-02
   1.3397217e-02
   1.3061523e-02
   1.3763428e-02
   1.3641357e-02
   1.3854980e-02
   1.3793945e-02
   1.3336182e-02
   1.3305664e-02
   1.2664795e-02
   1.2207031e-02
   1.1810303e-02
   1.1840820e-02
   1.1932373e-02
   1.1810303e-02
   1.2634277e-02
   1.3580322e-02
   1.3671875e-02
   1.3793945e-02
   1.3885498e-02
   1.4282227e-02
   1.3824463e-02
   1.3214111e-02
   1.4251709e-02
   1.4221191e-02
   1.3153076e-02
   1.3641357e-02
   1.3854980e-02
   1.2878418e-02
   1.2634277e-02
   1.2908936e-02
   1.2786865e-02
   1.2084961e-02
   1.2237549e-02
   1.1444092e-02
   1.1535645e-02
   1.1505127e-02
   1.0711670e-02
   9.3383789e-03
   8.0566406e-03
   7.8430176e-03
   7.2021484e-03
   7.1411133e-03
   6.3476563e-03
   5.1269531e-03
   4.5166016e-03
   3.0822754e-03
   2.8686523e-03
   2.6245117e-03
   1.2207031e-03
  -3.0517578e-05
  -3.6621094e-04
  -3.6621094e-04
  -1.1291504e-03
  -1.3427734e-03
  -1.3732910e-03
  -5.1879883e-04
   2.7465820e-04
   6.1035156e-05
   1.8310547e-04
   1.6784668e-03
   1.7395020e-03
   2.2888184e-03
   3.7536621e-03
   4.4250488e-03
   5.4931641e-03
   6.1035156e-03
   6.3476563e-03
   6.8054199e-03
   6.5307617e-03
   5.5847168e-03
   5.3100586e-03
   5.2795410e-03
   4.9743652e-03
   4.2724609e-03
   3.7536621e-03
   3.0517578e-03
   1.9531250e-03
   1.3427734e-03
   2.7465820e-04
  -7.0190430e-04
  -1.1901855e-03
  -1.3427734e-03
  -1.8615723e-03
  -2.4414063e-03
  -3.3874512e-03
  -3.4484863e-03
  -2.5329590e-03
  -2.1362305e-03
  -2.1057129e-03
  -2.2888184e-03
  -1.2207031e-03
  -1.2207031e-03
  -7.9345703e-04
  -1.5258789e-04
   4.5776367e-04
   1.2817383e-03
   1.0986328e-03
   1.3732910e-03
   2.1972656e-03
   3.2348633e-03
   2.9907227e-03
   2.7465820e-03
   2.8381348e-03
   2.7465820e-03
   3.4484863e-03
   3.7841797e-03
   4.3640137e-03
   4.0588379e-03
   3.5400391e-03
   3.9367676e-03
   3.9978027e-03
   3.8452148e-03
   3.9978027e-03
   3.7231445e-03
   3.2958984e-03
   3.4179688e-03
   3.2043457e-03
   2.5939941e-03
   2.9296875e-03
   2.9296875e-03
   2.3803711e-03
   2.4719238e-03
   2.6245117e-03
   2.7465820e-03
   2.7770996e-03
   2.7160645e-03
   2.0751953e-03
   1.8920898e-03
   2.2583008e-03
   1.9226074e-03
   2.4719238e-03
   3.0822754e-03
   3.6315918e-03
   3.6010742e-03
   3.1127930e-03
   3.2043457e-03
   2.5634766e-03
   2.4719238e-03
   3.2348633e-03
   3.2653809e-03
   3.7536621e-03
   3.7231445e-03
   4.2114258e-03
   4.6081543e-03
   4.4860840e-03
   4.8522949e-03
   4.7607422e-03
   4.1198730e-03
   4.6997070e-03
   5.4016113e-03
   5.3710938e-03
   5.4016113e-03
   5.3100586e-03
   5.0964355e-03
   4.3640137e-03
   4.2724609e-03
   4.2114258e-03
   4.6386719e-03
   4.6997070e-03
   4.5166016e-03
   4.1503906e-03
   3.2958984e-03
   3.3569336e-03
   3.6315918e-03
   2.6855469e-03
   2.1362305e-03
   1.6784668e-03
   1.0070801e-03
   8.2397461e-04
   7.9345703e-04
   4.2724609e-04
   9.1552734e-05
   2.1362305e-04
   3.3569336e-04
   1.1291504e-03
   1.8005371e-03
   2.0751953e-03
   2.1362305e-03
   2.2583008e-03
   2.3193359e-03
   1.7089844e-03
   1.7089844e-03
   2.5634766e-03
   3.4179688e-03
   3.3874512e-03
   2.8991699e-03
   2.6550293e-03
   2.6245117e-03
   2.5329590e-03
   2.1667480e-03
   2.5024414e-03
   2.4414063e-03
   2.0446777e-03
   2.1057129e-03
   2.0751953e-03
   1.8005371e-03
   1.4343262e-03
   1.1901855e-03
   3.6621094e-04
   8.5449219e-04
   1.2817383e-03
   7.9345703e-04
   8.5449219e-04
   1.0681152e-03
   1.0375977e-03
   1.0375977e-03
   1.4343262e-03
   1.6174316e-03
   2.1667480e-03
   3.3874512e-03
   3.7536621e-03
   3.9672852e-03
   4.0893555e-03
   4.2419434e-03
   3.8452148e-03
   3.7536621e-03
   4.4555664e-03
   4.7912598e-03
   4.3029785e-03
   3.8757324e-03
   4.5471191e-03
   5.0354004e-03
   5.2490234e-03
   4.6997070e-03
   3.6010742e-03
   3.5095215e-03
   3.4790039e-03
   3.5095215e-03
   3.1738281e-03
   2.2277832e-03
   2.5634766e-03
   2.6855469e-03
   2.7160645e-03
   2.5634766e-03
   1.6479492e-03
   2.4414063e-03
   2.7160645e-03
   2.3498535e-03
   2.2888184e-03
   2.7160645e-03
   2.9907227e-03
   3.6926270e-03
   4.0893555e-03
   3.7231445e-03
   4.0893555e-03
   3.9367676e-03
   3.4484863e-03
   4.2114258e-03
   4.7302246e-03
   4.4250488e-03
   4.2114258e-03
   3.8452148e-03
   4.0893555e-03
   4.0283203e-03
   3.8146973e-03
   3.7841797e-03
   3.8452148e-03
   3.9672852e-03
   4.0283203e-03
   3.1738281e-03
   2.6245117e-03
   3.0822754e-03
   3.5095215e-03
   3.1127930e-03
   2.8991699e-03
   3.1433105e-03
   3.2043457e-03
   3.4790039e-03
   2.7770996e-03
   2.4414063e-03
   2.6245117e-03
   2.7770996e-03
   2.3193359e-03
   2.3193359e-03
   2.9296875e-03
   2.8381348e-03
   3.3874512e-03
   3.2043457e-03
   3.0822754e-03
   3.1738281e-03
   2.8381348e-03
   2.2888184e-03
   2.4108887e-03
   2.4414063e-03
   2.1362305e-03
   1.8920898e-03
   1.6174316e-03
   1.8310547e-03
   1.5258789e-03
   1.4953613e-03
   2.1362305e-03
   2.6245117e-03
   2.0446777e-03
   1.6479492e-03
   2.1362305e-03
   2.2583008e-03
   2.5939941e-03
   3.1433105e-03
   3.7841797e-03
   4.2114258e-03
   4.2114258e-03
   4.2419434e-03
   3.9672852e-03
   3.9062500e-03
   3.7841797e-03
   4.0588379e-03
   4.6691895e-03
   4.2419434e-03
   4.0283203e-03
   3.9062500e-03
   4.4860840e-03
   3.9367676e-03
   4.2114258e-03
   4.9133301e-03
   4.4860840e-03
   4.7912598e-03
   5.2795410e-03
   4.8522949e-03
   4.2724609e-03
   4.6691895e-03
   4.1503906e-03
   3.9367676e-03
   4.4860840e-03
   4.6081543e-03
   3.6315918e-03
   3.6926270e-03
   4.2419434e-03
   3.3874512e-03
   3.2043457e-03
   3.0517578e-03
   3.3569336e-03
   3.7841797e-03
   3.9978027e-03
   3.6621094e-03
   3.5095215e-03
   3.6926270e-03
   3.5705566e-03
   3.3264160e-03
   2.8686523e-03
   3.0517578e-03
   2.9602051e-03
   2.5634766e-03
   2.9296875e-03
   3.2043457e-03
   2.8686523e-03
   3.6315918e-03
   4.2724609e-03
   3.9062500e-03
   3.9978027e-03
   4.0588379e-03
   4.7607422e-03
   5.5236816e-03
   5.2490234e-03
   5.3100586e-03
   5.6762695e-03
   5.6457520e-03
   5.1574707e-03
   4.6386719e-03
   4.3029785e-03
   3.9672852e-03
   3.8452148e-03
   3.7536621e-03
   4.1198730e-03
   3.9367676e-03
   3.5705566e-03
   3.2043457e-03
   3.0822754e-03
   2.8076172e-03
   2.9907227e-03
   3.4790039e-03
   3.2043457e-03
   3.2958984e-03
   2.6550293e-03
   2.0141602e-03
   2.5024414e-03
   2.9296875e-03
   3.7231445e-03
   4.2114258e-03
   4.5471191e-03
   4.3334961e-03
   4.6997070e-03
   4.8522949e-03
   5.6762695e-03
   6.0119629e-03
   6.0729980e-03
   6.1645508e-03
   5.8288574e-03
   6.8969727e-03
   7.5988770e-03
   7.0190430e-03
   7.2326660e-03
   6.7443848e-03
   6.1950684e-03
   6.7443848e-03
   7.5683594e-03
   7.5683594e-03
   7.5073242e-03
   7.9345703e-03
   8.4838867e-03
   8.8195801e-03
   9.1552734e-03
   9.0942383e-03
   8.8195801e-03
   9.6435547e-03
   9.7961426e-03
   9.9792480e-03
   1.0620117e-02
   1.0345459e-02
   1.0467529e-02
   1.0437012e-02
   1.0864258e-02
   1.1627197e-02
   1.1291504e-02
   1.1383057e-02
   1.1199951e-02
   1.1505127e-02
   1.0833740e-02
   1.0650635e-02
   1.1810303e-02
   1.2023926e-02
   1.1413574e-02
   1.1108398e-02
   1.1291504e-02
   1.0955811e-02
   1.0009766e-02
   1.0192871e-02
   9.7351074e-03
   9.1247559e-03
   9.7045898e-03
   8.8500977e-03
   8.1787109e-03
   7.9956055e-03
   8.0566406e-03
   8.1481934e-03
   8.4228516e-03
   9.2468262e-03
   9.3688965e-03
   9.4299316e-03
   9.5214844e-03
   9.9487305e-03
   1.0284424e-02
   1.0559082e-02
   1.0681152e-02
   1.0894775e-02
   1.0803223e-02
   1.0803223e-02
   1.1169434e-02
   1.1871338e-02
   1.1749268e-02
   1.1718750e-02
   1.2145996e-02
   1.2817383e-02
   1.3397217e-02
   1.2481689e-02
   1.2298584e-02
   1.2786865e-02
   1.3214111e-02
   1.3519287e-02
   1.3824463e-02
   1.4465332e-02
   1.4556885e-02
   1.4251709e-02
   1.4099121e-02
   1.4038086e-02
   1.4343262e-02
   1.4648438e-02
   1.3916016e-02
   1.3763428e-02
   1.3763428e-02
   1.3549805e-02
   1.3244629e-02
   1.2725830e-02
   1.2176514e-02
   1.3122559e-02
   1.2878418e-02
   1.2390137e-02
   1.3214111e-02
   1.3031006e-02
   1.2115479e-02
   1.1749268e-02
   1.1810303e-02
   1.1749268e-02
   1.1962891e-02
   1.2512207e-02
   1.2023926e-02
   1.1688232e-02
   1.1718750e-02
   1.1932373e-02
   1.2023926e-02
   1.1810303e-02
   1.2268066e-02
   1.2664795e-02
   1.3214111e-02
   1.3824463e-02
   1.3458252e-02
   1.4099121e-02
   1.4221191e-02
   1.4678955e-02
   1.5319824e-02
   1.6265869e-02
   1.6723633e-02
   1.6906738e-02
   1.7211914e-02
   1.8524170e-02
   1.9042969e-02
   1.8707275e-02
   1.9531250e-02
   1.9592285e-02
   2.0141602e-02
   2.0629883e-02
   2.0019531e-02
   1.9500732e-02
   1.8676758e-02
   1.8280029e-02
   1.8798828e-02
   1.9012451e-02
   1.8463135e-02
   1.8432617e-02
   1.7761230e-02
   1.6723633e-02
   1.6387939e-02
   1.6387939e-02
   1.5960693e-02
   1.4617920e-02
   1.4556885e-02
   1.4373779e-02
   1.3488770e-02
   1.3885498e-02
   1.4739990e-02
   1.5319824e-02
   1.6326904e-02
   1.6998291e-02
   1.7791748e-02
   1.8432617e-02
   1.8310547e-02
   1.8005371e-02
   1.7364502e-02
   1.8218994e-02
   1.8646240e-02
   1.8249512e-02
   1.8798828e-02
   1.8951416e-02
   1.7974854e-02
   1.8035889e-02
   1.8188477e-02
   1.7547607e-02
   1.7547607e-02
   1.8646240e-02
   1.8890381e-02
   1.8249512e-02
   1.8035889e-02
   1.7944336e-02
   1.7364502e-02
   1.7700195e-02
   1.7242432e-02
   1.7517090e-02
   1.8585205e-02
   1.8829346e-02
   1.8829346e-02
   1.8920898e-02
   1.8035889e-02
   1.8005371e-02
   1.8249512e-02
   1.7669678e-02
   1.7608643e-02
   1.8676758e-02
   1.7852783e-02
   1.8066406e-02
   1.9012451e-02
   1.8676758e-02
   1.7944336e-02
   1.7303467e-02
   1.6754150e-02
   1.7028809e-02
   1.7089844e-02
   1.6906738e-02
   1.7150879e-02
   1.7395020e-02
   1.7852783e-02
   1.8676758e-02
   1.8737793e-02
   1.8035889e-02
   1.8188477e-02
   1.8981934e-02
   1.9012451e-02
   1.9042969e-02
   2.0111084e-02
   1.9989014e-02
   2.0568848e-02
   2.1972656e-02
   2.1911621e-02
   2.2521973e-02
   2.3284912e-02
   2.3223877e-02
   2.3803711e-02
   2.3620605e-02
   2.4017334e-02
   2.3681641e-02
   2.3345947e-02
   2.3376465e-02
   2.2338867e-02
   2.2827148e-02
   2.3498535e-02
   2.3468018e-02
   2.2552490e-02
   2.2369385e-02
   2.2705078e-02
   2.2918701e-02
   2.2827148e-02
   2.1606445e-02
   2.2247314e-02
   2.3254395e-02
   2.3071289e-02
   2.2521973e-02
   2.3010254e-02
   2.2766113e-02
   2.2064209e-02
   2.2186279e-02
   2.1575928e-02
   2.1118164e-02
   2.0599365e-02
   2.0172119e-02
   2.0629883e-02
   2.0080566e-02
   2.0019531e-02
   2.0690918e-02
   2.0507813e-02
   2.1057129e-02
   2.1789551e-02
   2.1942139e-02
   2.2644043e-02
   2.3498535e-02
   2.3315430e-02
   2.3101807e-02
   2.2949219e-02
   2.3254395e-02
   2.3651123e-02
   2.3620605e-02
   2.2918701e-02
   2.2033691e-02
   2.1911621e-02
   2.2399902e-02
   2.3101807e-02
   2.3284912e-02
   2.3590088e-02
   2.2247314e-02
   2.1514893e-02
   2.2064209e-02
   2.1423340e-02
   2.1087646e-02
   2.1362305e-02
   2.1667480e-02
   2.1606445e-02
   2.0721436e-02
   1.9927979e-02
   1.9744873e-02
   1.9805908e-02
   1.9683838e-02
   1.9775391e-02
   1.9653320e-02
   1.9927979e-02
   2.0599365e-02
   2.0812988e-02
   2.0660400e-02
   2.0568848e-02
   2.0812988e-02
   2.1667480e-02
   2.1209717e-02
   2.0599365e-02
   2.1118164e-02
   2.0874023e-02
   2.0690918e-02
   2.0690918e-02
   1.9805908e-02
   2.0446777e-02
   2.0568848e-02
   2.0111084e-02
   1.9439697e-02
   1.8798828e-02
   1.7913818e-02
   1.7852783e-02
   1.8218994e-02
   1.7669678e-02
   1.7456055e-02
   1.7517090e-02
   1.6998291e-02
   1.6723633e-02
   1.6754150e-02
   1.6540527e-02
   1.7059326e-02
   1.6204834e-02
   1.5747070e-02
   1.5625000e-02
   1.4953613e-02
   1.5258789e-02
   1.5197754e-02
   1.5228271e-02
   1.6021729e-02
   1.6784668e-02
   1.6418457e-02
   1.6571045e-02
   1.6876221e-02
   1.6204834e-02
   1.6204834e-02
   1.6265869e-02
   1.5197754e-02
   1.5472412e-02
   1.6754150e-02
   1.6296387e-02
   1.6510010e-02
   1.6113281e-02
   1.5411377e-02
   1.5808105e-02
   1.4862061e-02
   1.5106201e-02
   1.5380859e-02
   1.4739990e-02
   1.5106201e-02
   1.5625000e-02
   1.5563965e-02
   1.5289307e-02
   1.5228271e-02
   1.5930176e-02
   1.5930176e-02
   1.6723633e-02
   1.7303467e-02
   1.7395020e-02
   1.7486572e-02
   1.7364502e-02
   1.7578125e-02
   1.6662598e-02
   1.5594482e-02
   1.5289307e-02
   1.4831543e-02
   1.4953613e-02
   1.4831543e-02
   1.4221191e-02
   1.3641357e-02
   1.4373779e-02
   1.5655518e-02
   1.5045166e-02
   1.4434814e-02
   1.4617920e-02
   1.4801025e-02
   1.4984131e-02
   1.5472412e-02
   1.6204834e-02
   1.6723633e-02
   1.6754150e-02
   1.7028809e-02
   1.7486572e-02
   1.7242432e-02
   1.7547607e-02
   1.8402100e-02
   1.8066406e-02
   1.8402100e-02
   1.7791748e-02
   1.7700195e-02
   1.8127441e-02
   1.7639160e-02
   1.8554688e-02
   1.8554688e-02
   1.7669678e-02
   1.7974854e-02
   1.7730713e-02
   1.6998291e-02
   1.6937256e-02
   1.5930176e-02
   1.5319824e-02
   1.5197754e-02
   1.5777588e-02
   1.5869141e-02
   1.5838623e-02
   1.5197754e-02
   1.4831543e-02
   1.5899658e-02
   1.7578125e-02
   1.8096924e-02
   1.8249512e-02
   1.9134521e-02
   1.9561768e-02
   2.0263672e-02
   2.1179199e-02
   2.0904541e-02
   2.1118164e-02
   2.2460938e-02
   2.3040771e-02
   2.3071289e-02
   2.3071289e-02
   2.2460938e-02
   2.1514893e-02
   2.0935059e-02
   2.0904541e-02
   2.0172119e-02
   1.8432617e-02
   1.7608643e-02
   1.8280029e-02
   1.9165039e-02
   1.8554688e-02
   1.7395020e-02
   1.7639160e-02
   1.8432617e-02
   1.7761230e-02
   1.8218994e-02
   1.8280029e-02
   1.8524170e-02
   1.8585205e-02
   1.7913818e-02
   1.8737793e-02
   1.9134521e-02
   1.8829346e-02
   1.9134521e-02
   1.9653320e-02
   1.9622803e-02
   1.9592285e-02
   1.8341064e-02
   1.8707275e-02
   1.9622803e-02
   1.9989014e-02
   2.0202637e-02
   1.9165039e-02
   1.8493652e-02
   1.8432617e-02
   1.8524170e-02
   1.8646240e-02
   1.9287109e-02
   1.9439697e-02
   1.8585205e-02
   1.7822266e-02
   1.8005371e-02
   1.8280029e-02
   1.8218994e-02
   1.8035889e-02
   1.7303467e-02
   1.6693115e-02
   1.6693115e-02
   1.6632080e-02
   1.5625000e-02
   1.5777588e-02
   1.6143799e-02
   1.5747070e-02
   1.6540527e-02
   1.6296387e-02
   1.5930176e-02
   1.5228271e-02
   1.4892578e-02
   1.5869141e-02
   1.6296387e-02
   1.5960693e-02
   1.6113281e-02
   1.6113281e-02
   1.5625000e-02
   1.5655518e-02
   1.6235352e-02
   1.6204834e-02
   1.6143799e-02
   1.6296387e-02
   1.6387939e-02
   1.5777588e-02
   1.5045166e-02
   1.5533447e-02
   1.5686035e-02
   1.5228271e-02
   1.5533447e-02
   1.6021729e-02
   1.6021729e-02
   1.7028809e-02
   1.7822266e-02
   1.7822266e-02
   1.7059326e-02
   1.6967773e-02
   1.7150879e-02
   1.7242432e-02
   1.7425537e-02
   1.7395020e-02
   1.6540527e-02
   1.6082764e-02
   1.5838623e-02
   1.5563965e-02
   1.5869141e-02
   1.6296387e-02
   1.6326904e-02
   1.6082764e-02
   1.5930176e-02
   1.5960693e-02
   1.6082764e-02
   1.5899658e-02
   1.6235352e-02
   1.6235352e-02
   1.6662598e-02
   1.6571045e-02
   1.6784668e-02
   1.6998291e-02
   1.7150879e-02
   1.7395020e-02
   1.7883301e-02
   1.8005371e-02
   1.7669678e-02
   1.9104004e-02
   1.9714355e-02
   1.8890381e-02
   1.9073486e-02
   1.8981934e-02
   1.8585205e-02
   1.9073486e-02
   1.8859863e-02
   1.7822266e-02
   1.8463135e-02
   1.8127441e-02
   1.7272949e-02
   1.7059326e-02
   1.6937256e-02
   1.6754150e-02
   1.6265869e-02
   1.6021729e-02
   1.5686035e-02
   1.5716553e-02
   1.6021729e-02
   1.6082764e-02
   1.5747070e-02
   1.4739990e-02
   1.4617920e-02
   1.5167236e-02
   1.4801025e-02
   1.3549805e-02
   1.3275146e-02
   1.3092041e-02
   1.3122559e-02
   1.3122559e-02
   1.3061523e-02
   1.3977051e-02
   1.4343262e-02
   1.4160156e-02
   1.3793945e-02
   1.3885498e-02
   1.3732910e-02
   1.4495850e-02
   1.6265869e-02
   1.5869141e-02
   1.5319824e-02
   1.5258789e-02
   1.5136719e-02
   1.4862061e-02
   1.4343262e-02
   1.3977051e-02
   1.3031006e-02
   1.1718750e-02
   1.1688232e-02
   1.1322021e-02
   1.1322021e-02
   1.1627197e-02
   1.1199951e-02
   1.0711670e-02
   1.1291504e-02
   1.1688232e-02
   1.0742188e-02
   1.1291504e-02
   1.1535645e-02
   1.1840820e-02
   1.2145996e-02
   1.2603760e-02
   1.2725830e-02
   1.2817383e-02
   1.3092041e-02
   1.2298584e-02
   1.2481689e-02
   1.3061523e-02
   1.3641357e-02
   1.3916016e-02
   1.4404297e-02
   1.4007568e-02
   1.3824463e-02
   1.4465332e-02
   1.4648438e-02
   1.4709473e-02
   1.4678955e-02
   1.5472412e-02
   1.5380859e-02
   1.4373779e-02
   1.5319824e-02
   1.5411377e-02
   1.4556885e-02
   1.4404297e-02
   1.4434814e-02
   1.4739990e-02
   1.5197754e-02
   1.5594482e-02
   1.5502930e-02
   1.4831543e-02
   1.5197754e-02
   1.5289307e-02
   1.5777588e-02
   1.6571045e-02
   1.6937256e-02
   1.7700195e-02
   1.7852783e-02
   1.7883301e-02
   1.7822266e-02
   1.7333984e-02
   1.7059326e-02
   1.6815186e-02
   1.5838623e-02
   1.5808105e-02
   1.5563965e-02
   1.5228271e-02
   1.5136719e-02
   1.4373779e-02
   1.4038086e-02
   1.3153076e-02
   1.2420654e-02
   1.2237549e-02
   1.1566162e-02
   1.1169434e-02
   1.0772705e-02
   1.1016846e-02
   1.1627197e-02
   1.1505127e-02
   1.1901855e-02
   1.2115479e-02
   1.2939453e-02
   1.3824463e-02
   1.4190674e-02
   1.4373779e-02
   1.4801025e-02
   1.5258789e-02
   1.5350342e-02
   1.5960693e-02
   1.6784668e-02
   1.5777588e-02
   1.5106201e-02
   1.5502930e-02
   1.5197754e-02
   1.4862061e-02
   1.4770508e-02
   1.4099121e-02
   1.4068604e-02
   1.4343262e-02
   1.4221191e-02
   1.4251709e-02
   1.3610840e-02
   1.2542725e-02
   1.2695313e-02
   1.1749268e-02
   1.0986328e-02
   1.1718750e-02
   1.1901855e-02
   1.1932373e-02
   1.1688232e-02
   1.1322021e-02
   1.1688232e-02
   1.2054443e-02
   1.2756348e-02
   1.3580322e-02
   1.3702393e-02
   1.3488770e-02
   1.4068604e-02
   1.4343262e-02
   1.4892578e-02
   1.5686035e-02
   1.6326904e-02
   1.6784668e-02
   1.5502930e-02
   1.6143799e-02
   1.6754150e-02
   1.6448975e-02
   1.6723633e-02
   1.6082764e-02
   1.4739990e-02
   1.4373779e-02
   1.4312744e-02
   1.4190674e-02
   1.3671875e-02
   1.4129639e-02
   1.4617920e-02
   1.4404297e-02
   1.4007568e-02
   1.3153076e-02
   1.2817383e-02
   1.2420654e-02
   1.2115479e-02
   1.2207031e-02
   1.1291504e-02
   1.1291504e-02
   1.0345459e-02
   1.0162354e-02
   1.0498047e-02
   1.0375977e-02
   1.0559082e-02
   1.0894775e-02
   1.0528564e-02
   1.1291504e-02
   1.2664795e-02
   1.1932373e-02
   1.1657715e-02
   1.2084961e-02
   1.3061523e-02
   1.3916016e-02
   1.3641357e-02
   1.4282227e-02
   1.4099121e-02
   1.4099121e-02
   1.3732910e-02
   1.3793945e-02
   1.4739990e-02
   1.3946533e-02
   1.4068604e-02
   1.3946533e-02
   1.3793945e-02
   1.3671875e-02
   1.3732910e-02
   1.3671875e-02
   1.3275146e-02
   1.2878418e-02
   1.3092041e-02
   1.3977051e-02
   1.3702393e-02
   1.3122559e-02
   1.3244629e-02
   1.2725830e-02
   1.2268066e-02
   1.2359619e-02
   1.0894775e-02
   1.0803223e-02
   1.0925293e-02
   9.9487305e-03
   9.6130371e-03
   8.8195801e-03
   8.3618164e-03
   8.9111328e-03
   8.3923340e-03
   8.3923340e-03
   8.4533691e-03
   8.5754395e-03
   8.2702637e-03
   8.3923340e-03
   9.1552734e-03
   9.0942383e-03
   8.6669922e-03
   9.0942383e-03
   9.5520020e-03
   9.3994141e-03
   8.8500977e-03
   9.0942383e-03
   1.0040283e-02
   9.7961426e-03
   1.0589600e-02
   1.1138916e-02
   1.1016846e-02
   1.1169434e-02
   1.1138916e-02
   1.0406494e-02
   1.0162354e-02
   9.7351074e-03
   9.2468262e-03
   9.1857910e-03
   9.2468262e-03
   8.6975098e-03
   7.6599121e-03
   6.8969727e-03
   6.2255859e-03
   5.8898926e-03
   5.6457520e-03
   5.0659180e-03
   4.6691895e-03
   4.8828125e-03
   4.3945313e-03
   4.1503906e-03
   3.6926270e-03
   3.6315918e-03
   3.7536621e-03
   3.1433105e-03
   2.6550293e-03
   2.5329590e-03
   1.7700195e-03
   1.8920898e-03
   2.4414063e-03
   2.4108887e-03
   2.4719238e-03
   2.5939941e-03
   2.7160645e-03
   3.4790039e-03
   3.4790039e-03
   4.2419434e-03
   4.9438477e-03
   3.8452148e-03
   4.1198730e-03
   5.4016113e-03
   6.6833496e-03
   6.8664551e-03
   6.5307617e-03
   6.3781738e-03
   6.8054199e-03
   6.7443848e-03
   6.9580078e-03
   7.6904297e-03
   7.1716309e-03
   7.3547363e-03
   7.1105957e-03
   6.6223145e-03
   6.5002441e-03
   5.7678223e-03
   5.5847168e-03
   6.1035156e-03
   6.5917969e-03
   6.3476563e-03
   5.9204102e-03
   5.3710938e-03
   4.4860840e-03
   4.2724609e-03
   3.4179688e-03
   3.0212402e-03
   3.0517578e-03
   2.8076172e-03
   2.7770996e-03
   2.5024414e-03
   2.6245117e-03
   3.1738281e-03
   2.1972656e-03
   2.2888184e-03
   3.1433105e-03
   3.0517578e-03
   2.9602051e-03
   2.9907227e-03
   2.2277832e-03
   1.8615723e-03
   3.1127930e-03
   4.1503906e-03
   4.6081543e-03
   5.3405762e-03
   5.6152344e-03
   5.8898926e-03
   6.1950684e-03
   6.5917969e-03
   7.5073242e-03
   7.3242188e-03
   7.5988770e-03
   7.7209473e-03
   7.5683594e-03
   8.8806152e-03
   8.5754395e-03
   8.4228516e-03
   1.0040283e-02
   1.0833740e-02
   1.1627197e-02
   1.2023926e-02
   1.2023926e-02
   1.1749268e-02
   1.1962891e-02
   1.1962891e-02
   1.1322021e-02
   1.2084961e-02
   1.2451172e-02
   1.2451172e-02
   1.1962891e-02
   1.2145996e-02
   1.2725830e-02
   1.2451172e-02
   1.2207031e-02
   1.1962891e-02
   1.0955811e-02
   1.0467529e-02
   1.0742188e-02
   1.0742188e-02
   9.9182129e-03
   9.9487305e-03
   1.0284424e-02
   9.9182129e-03
   1.0498047e-02
   1.0284424e-02
   1.0253906e-02
   1.1138916e-02
   1.1474609e-02
   1.2054443e-02
   1.2023926e-02
   1.1718750e-02
   1.1932373e-02
   1.1993408e-02
   1.3183594e-02
   1.3031006e-02
   1.3092041e-02
   1.3031006e-02
   1.2664795e-02
   1.2786865e-02
   1.3366699e-02
   1.2878418e-02
   1.1657715e-02
   1.1779785e-02
   1.2145996e-02
   1.1749268e-02
   1.1535645e-02
   1.1749268e-02
   1.1932373e-02
   1.1871338e-02
   1.1077881e-02
   1.0620117e-02
   1.0101318e-02
   8.9111328e-03
   8.2092285e-03
   7.4768066e-03
   6.6528320e-03
   6.3171387e-03
   6.4086914e-03
   6.7749023e-03
   6.6223145e-03
   6.5917969e-03
   5.3710938e-03
   5.2490234e-03
   5.6457520e-03
   4.8828125e-03
   5.7983398e-03
   5.3710938e-03
   5.0964355e-03
   4.6997070e-03
   5.7983398e-03
   6.6528320e-03
   4.6997070e-03
   5.6152344e-03
   5.8593750e-03
   4.0893555e-03
   4.8522949e-03
   4.7607422e-03
   4.0588379e-03
   5.2490234e-03
   5.4931641e-03
   6.4086914e-03
   7.1716309e-03
   7.0495605e-03
   7.4768066e-03
   7.3852539e-03
   6.5917969e-03
   6.3171387e-03
   6.9885254e-03
   6.6833496e-03
   6.3781738e-03
   6.8664551e-03
   6.1340332e-03
   6.6528320e-03
   5.2795410e-03
   4.8522949e-03
   5.4626465e-03
   4.0588379e-03
   5.0048828e-03
   4.8522949e-03
   3.8452148e-03
   3.8452148e-03
   2.7465820e-03
   2.1667480e-03
   3.5400391e-03
   3.9367676e-03
   2.6245117e-03
   2.9907227e-03
   3.1127930e-03
   2.6855469e-03
   2.7160645e-03
   2.8686523e-03
   3.5705566e-03
   3.8146973e-03
   3.2958984e-03
   3.8757324e-03
   4.3029785e-03
   3.9978027e-03
   4.4250488e-03
   4.6997070e-03
   3.8146973e-03
   4.3640137e-03
   4.9438477e-03
   4.2114258e-03
   4.1809082e-03
   4.3640137e-03
   4.5471191e-03
   4.6386719e-03
   4.7912598e-03
   4.8828125e-03
   5.5541992e-03
   5.7373047e-03
   5.9509277e-03
   6.8359375e-03
   6.7138672e-03
   7.0190430e-03
   8.3618164e-03
   8.8806152e-03
   8.3312988e-03
   8.4228516e-03
   8.4228516e-03
   8.5754395e-03
   8.3618164e-03
   8.6975098e-03
   9.2163086e-03
   9.3688965e-03
   9.0026855e-03
   8.6975098e-03
   8.0566406e-03
   7.9650879e-03
   8.1787109e-03
   7.7209473e-03
   7.8735352e-03
   7.4462891e-03
   7.1411133e-03
   6.7138672e-03
   5.7678223e-03
   5.9814453e-03
   6.7443848e-03
   6.8664551e-03
   7.2937012e-03
   7.6293945e-03
   7.5073242e-03
   7.6599121e-03
   7.4768066e-03
   6.9274902e-03
   6.2255859e-03
   5.8898926e-03
   6.4086914e-03
   6.3781738e-03
   5.7373047e-03
   5.7373047e-03
   5.5236816e-03
   5.8898926e-03
   5.7983398e-03
   5.0964355e-03
   5.4016113e-03
   5.3710938e-03
   5.7678223e-03
   6.3781738e-03
   7.2021484e-03
   7.0495605e-03
   7.5988770e-03
   7.4768066e-03
   6.2561035e-03
   6.5917969e-03
   6.1645508e-03
   6.0119629e-03
   5.2490234e-03
   4.1503906e-03
   2.8991699e-03
   1.0986328e-03
   5.4931641e-04
   3.0517578e-05
  -4.8828125e-04
  -8.5449219e-04
  -1.0986328e-03
  -1.4648438e-03
  -2.6550293e-03
  -2.6550293e-03
  -1.6784668e-03
  -2.2583008e-03
  -2.6855469e-03
  -2.1057129e-03
  -3.3264160e-03
  -3.6315918e-03
  -2.9907227e-03
  -2.5634766e-03
  -3.1127930e-03
  -3.0822754e-03
  -3.1127930e-03
  -3.3569336e-03
  -2.4719238e-03
  -2.2277832e-03
  -2.0751953e-03
  -1.6784668e-03
  -1.2817383e-03
  -1.5258789e-03
  -2.0751953e-03
  -2.0751953e-03
  -1.3427734e-03
  -1.3732910e-03
  -2.0446777e-03
  -2.1057129e-03
  -2.5939941e-03
  -2.8686523e-03
  -2.7770996e-03
  -2.9296875e-03
  -3.0212402e-03
  -3.2348633e-03
  -3.2958984e-03
  -3.6926270e-03
  -3.4179688e-03
  -3.2653809e-03
  -3.6926270e-03
  -3.6010742e-03
  -2.8686523e-03
  -2.6855469e-03
  -2.0141602e-03
  -1.8005371e-03
  -1.9836426e-03
  -1.8615723e-03
  -1.4038086e-03
  -1.3427734e-03
  -1.1596680e-03
  -3.6621094e-04
   1.8310547e-04
  -6.1035156e-05
   6.1035156e-05
  -4.8828125e-04
  -7.3242188e-04
   2.4414063e-04
   3.9672852e-04
   9.1552734e-04
   2.2277832e-03
   3.0517578e-03
   3.2348633e-03
   2.7465820e-03
   3.0212402e-03
   3.1433105e-03
   3.2653809e-03
   3.2348633e-03
   2.7465820e-03
   2.9907227e-03
   3.1127930e-03
   3.0517578e-03
   2.6245117e-03
   2.9296875e-03
   2.7770996e-03
   2.9907227e-03
   2.5329590e-03
   1.9531250e-03
   1.8615723e-03
   2.2277832e-03
   2.5939941e-03
   2.7160645e-03
   2.4108887e-03
   2.2888184e-03
   2.7465820e-03
   2.6550293e-03
   2.9907227e-03
   3.0822754e-03
   3.0517578e-03
   3.8452148e-03
   3.9672852e-03
   3.5400391e-03
   4.6691895e-03
   5.0048828e-03
   5.1269531e-03
   5.5236816e-03
   5.5541992e-03
   6.1035156e-03
   7.2021484e-03
   7.3852539e-03
   7.0495605e-03
   6.9885254e-03
   8.5144043e-03
   8.8195801e-03
   7.8125000e-03
   7.7209473e-03
   7.8430176e-03
   7.4462891e-03
   7.2631836e-03
   7.1411133e-03
   7.0190430e-03
   7.2631836e-03
   7.2937012e-03
   6.9885254e-03
   5.7983398e-03
   4.8828125e-03
   4.0283203e-03
   3.3264160e-03
   2.5329590e-03
   1.7089844e-03
   1.6479492e-03
   1.6174316e-03
   2.0141602e-03
   1.8615723e-03
   1.4953613e-03
   1.9531250e-03
   2.1667480e-03
   2.9296875e-03
   3.1433105e-03
   3.3874512e-03
   3.7536621e-03
   3.7841797e-03
   3.7841797e-03
   4.5776367e-03
   5.3405762e-03
   5.1269531e-03
   4.2724609e-03
   4.6691895e-03
   4.8522949e-03
   4.8828125e-03
   4.7912598e-03
   5.1879883e-03
   5.4931641e-03
   5.3405762e-03
   6.2255859e-03
   5.8288574e-03
   5.5541992e-03
   5.9814453e-03
   6.0424805e-03
   5.5236816e-03
   4.8828125e-03
   4.5166016e-03
   4.3640137e-03
   4.3029785e-03
   3.9367676e-03
   3.1738281e-03
   3.1433105e-03
   3.3264160e-03
   3.0212402e-03
   2.4414063e-03
   2.8686523e-03
   2.9907227e-03
   3.4179688e-03
   4.1809082e-03
   3.9978027e-03
   4.0893555e-03
   4.8217773e-03
   4.1198730e-03
   2.9907227e-03
   3.4179688e-03
   3.2958984e-03
   2.8991699e-03
   3.2958984e-03
   3.3264160e-03
   3.3874512e-03
   3.7841797e-03
   3.3264160e-03
   2.7160645e-03
   3.1127930e-03
   3.4790039e-03
   2.6855469e-03
   2.7770996e-03
   2.5939941e-03
   3.0212402e-03
   3.1738281e-03
   3.4484863e-03
   3.4179688e-03
   3.3264160e-03
   3.4484863e-03
   3.5705566e-03
   3.6926270e-03
   3.1127930e-03
   2.8076172e-03
   3.6621094e-03
   3.8146973e-03
   3.7841797e-03
   3.9367676e-03
   3.7841797e-03
   4.2114258e-03
   3.2958984e-03
   2.3193359e-03
   1.6479492e-03
   1.5869141e-03
   1.4953613e-03
   4.5776367e-04
   7.6293945e-04
   3.6621094e-04
   4.5776367e-04
   7.9345703e-04
   6.4086914e-04
   7.6293945e-04
   3.6621094e-04
  -9.1552734e-05
   1.2207031e-04
   1.1901855e-03
   1.6174316e-03
   2.2888184e-03
   3.0822754e-03
   2.8991699e-03
   3.2958984e-03
   2.9907227e-03
   2.5329590e-03
   2.9296875e-03
   2.5634766e-03
   2.5634766e-03
   2.6550293e-03
   2.7160645e-03
   2.9296875e-03
   2.0751953e-03
   2.1972656e-03
   3.3874512e-03
   2.5024414e-03
   1.8920898e-03
   1.5869141e-03
   1.8310547e-03
   2.3193359e-03
   1.8615723e-03
   1.7395020e-03
   2.3803711e-03
   2.7770996e-03
   2.9907227e-03
   2.7770996e-03
   2.1057129e-03
   2.0446777e-03
   2.9907227e-03
   2.8686523e-03
   1.7089844e-03
   2.0446777e-03
   2.3498535e-03
   1.5869141e-03
   1.7700195e-03
   1.4648438e-03
   9.7656250e-04
   6.4086914e-04
   1.1901855e-03
   1.7700195e-03
   8.8500977e-04
   1.1596680e-03
   1.3427734e-03
   1.4953613e-03
   1.8310547e-03
   1.6479492e-03
   2.1972656e-03
   2.8076172e-03
   2.1972656e-03
   1.8920898e-03
   1.8005371e-03
   9.4604492e-04
   8.5449219e-04
   1.4343262e-03
   1.4648438e-03
   1.3122559e-03
   6.4086914e-04
   1.3122559e-03
   1.0986328e-03
   5.1879883e-04
   7.6293945e-04
   7.3242188e-04
   1.7395020e-03
   1.7089844e-03
   1.0070801e-03
   1.6479492e-03
   2.0141602e-03
   1.3732910e-03
   1.4038086e-03
   8.8500977e-04
  -3.0517578e-05
  -2.1362305e-04
  -1.5258789e-04
  -5.7983398e-04
  -8.5449219e-04
  -5.7983398e-04
  -1.5258789e-03
  -1.8615723e-03
  -5.7983398e-04
  -6.4086914e-04
  -8.5449219e-04
  -4.5776367e-04
  -6.7138672e-04
   1.4648438e-03
  -3.3569336e-04
  -2.0141602e-03
  -3.9672852e-04
  -7.0190430e-04
  -6.1035156e-05
   1.1291504e-03
   9.7656250e-04
   9.4604492e-04
   1.5563965e-03
   1.3122559e-03
   4.8828125e-04
   8.8500977e-04
   1.5563965e-03
   1.7700195e-03
   1.8005371e-03
   2.3803711e-03
   2.2277832e-03
   2.9602051e-03
   2.9602051e-03
   2.1057129e-03
   1.5563965e-03
   1.5258789e-03
   2.2583008e-03
   2.3498535e-03
   2.0141602e-03
   2.0751953e-03
   1.2512207e-03
   1.8310547e-04
  -1.5258789e-04
  -6.1035156e-04
  -1.2817383e-03
  -8.5449219e-04
  -7.3242188e-04
  -3.0517578e-04
  -2.4414063e-04
  -4.2724609e-04
  -2.7465820e-04
   3.0517578e-05
   6.1035156e-04
   9.4604492e-04
   5.1879883e-04
   1.1291504e-03
   1.5258789e-03
   2.2277832e-03
   1.6784668e-03
   9.7656250e-04
   6.1035156e-04
   8.2397461e-04
   3.0517578e-04
   3.0517578e-04
   1.0986328e-03
   1.2207031e-03
   1.1291504e-03
   6.7138672e-04
   1.0375977e-03
   1.2817383e-03
   1.2207031e-03
   2.0751953e-03
   2.6855469e-03
   1.5869141e-03
   1.0681152e-03
   1.7395020e-03
   1.5869141e-03
   7.9345703e-04
   1.1901855e-03
   1.5258789e-03
   1.0986328e-03
  -6.1035156e-05
   1.8310547e-04
  -6.1035156e-05
  -8.8500977e-04
  -3.6621094e-04
  -2.4414063e-04
   2.4414063e-04
   4.2724609e-04
   9.4604492e-04
   1.7395020e-03
   2.0751953e-03
   3.2348633e-03
   3.9978027e-03
   4.6386719e-03
   5.2185059e-03
   5.6762695e-03
   4.9438477e-03
   5.0354004e-03
   5.1574707e-03
   4.9133301e-03
   5.1574707e-03
   5.2185059e-03
   5.4321289e-03
   5.5236816e-03
   5.5236816e-03
   5.0964355e-03
   3.8757324e-03
   3.3874512e-03
   3.1433105e-03
   2.7770996e-03
   3.1433105e-03
   3.3569336e-03
   3.1738281e-03
   2.9602051e-03
   3.1127930e-03
   3.6621094e-03
   4.4555664e-03
   4.6081543e-03
   5.0354004e-03
   5.1269531e-03
   5.0659180e-03
   4.6691895e-03
   4.2114258e-03
   4.1503906e-03
   4.1198730e-03
   3.6621094e-03
   3.9672852e-03
   4.7302246e-03
   4.7302246e-03
   4.8828125e-03
   6.0424805e-03
   5.4016113e-03
   5.0354004e-03
   5.6762695e-03
   5.7678223e-03
   6.6528320e-03
   6.1340332e-03
   5.3405762e-03
   5.0659180e-03
   4.9438477e-03
   5.3405762e-03
   5.3710938e-03
   5.9509277e-03
   5.4016113e-03
   5.4626465e-03
   6.2255859e-03
   5.9509277e-03
   4.8828125e-03
   4.5776367e-03
   4.6386719e-03
   3.7841797e-03
   3.9062500e-03
   4.1198730e-03
   2.9296875e-03
   2.3803711e-03
   2.4108887e-03
   2.1362305e-03
   1.7395020e-03
   1.6479492e-03
   9.4604492e-04
  -1.8310547e-04
  -1.5258789e-04
   4.2724609e-04
  -4.2724609e-04
  -4.5776367e-04
   5.4931641e-04
   1.0681152e-03
   1.4648438e-03
   1.4343262e-03
   1.2512207e-03
   1.5563965e-03
   1.8920898e-03
   1.9226074e-03
   1.3427734e-03
   1.5869141e-03
   1.6174316e-03
   2.0141602e-03
   2.2888184e-03
   1.2512207e-03
   1.9531250e-03
   2.3193359e-03
   1.2207031e-03
   1.8920898e-03
   2.6855469e-03
   2.9296875e-03
   3.0212402e-03
   2.3193359e-03
   2.1057129e-03
   2.4414063e-03
   3.4179688e-03
   3.9672852e-03
   3.2958984e-03
   3.3874512e-03
   3.4179688e-03
   2.9296875e-03
   2.7465820e-03
   2.4414063e-03
   2.4414063e-03
   2.4108887e-03
   2.2277832e-03
   2.3803711e-03
   2.4108887e-03
   2.3803711e-03
   1.1596680e-03
   5.4931641e-04
   1.8310547e-04
   7.6293945e-04
   3.9672852e-04
   2.7465820e-04
   3.9672852e-04
  -1.2207031e-04
   2.1362305e-04
  -9.1552734e-05
  -6.1035156e-05
  -6.1035156e-05
  -9.7656250e-04
  -1.4038086e-03
  -1.7700195e-03
  -1.5563965e-03
  -8.5449219e-04
  -1.0681152e-03
  -9.7656250e-04
  -1.4953613e-03
  -1.6174316e-03
  -1.2817383e-03
  -1.5563965e-03
  -1.4343262e-03
  -1.4038086e-03
  -1.0375977e-03
  -1.6784668e-03
  -1.9836426e-03
  -1.2512207e-03
  -2.5329590e-03
  -3.0517578e-03
  -3.7231445e-03
  -4.3640137e-03
  -4.4555664e-03
  -4.3640137e-03
  -3.6621094e-03
  -3.9367676e-03
  -4.3945313e-03
  -4.6691895e-03
  -5.1574707e-03
  -5.0354004e-03
  -4.9743652e-03
  -4.6081543e-03
  -4.3945313e-03
  -3.7841797e-03
  -4.1809082e-03
  -4.4250488e-03
  -3.7231445e-03
  -3.3264160e-03
  -3.1433105e-03
  -3.4179688e-03
  -3.4484863e-03
  -2.5634766e-03
  -2.7770996e-03
  -2.0751953e-03
  -1.8920898e-03
  -2.1362305e-03
  -1.3427734e-03
  -1.3122559e-03
  -1.0070801e-03
  -5.4931641e-04
  -1.5258789e-04
  -3.3569336e-04
  -1.0681152e-03
  -7.9345703e-04
  -2.4414063e-04
   0.0000000e+00
  -6.1035156e-05
   3.6621094e-04
   3.9672852e-04
   3.0517578e-05
   2.1362305e-04
   1.8310547e-04
  -3.9672852e-04
  -7.3242188e-04
  -6.7138672e-04
  -6.1035156e-04
  -6.7138672e-04
  -1.4038086e-03
  -1.4953613e-03
  -1.6479492e-03
  -1.3427734e-03
  -9.7656250e-04
  -9.4604492e-04
  -4.8828125e-04
  -1.0986328e-03
  -8.5449219e-04
  -1.8310547e-04
  -4.2724609e-04
   6.1035156e-05
   2.1362305e-04
   5.7983398e-04
   1.3732910e-03
   1.8615723e-03
   1.9226074e-03
   1.6174316e-03
   2.0446777e-03
   2.5634766e-03
   2.7770996e-03
   2.9602051e-03
   2.5024414e-03
   2.3498535e-03
   2.9296875e-03
   2.5329590e-03
   1.4648438e-03
   1.1596680e-03
   9.4604492e-04
   1.3732910e-03
   1.6479492e-03
   7.0190430e-04
   3.3569336e-04
   4.8828125e-04
   5.4931641e-04
   1.2207031e-04
  -3.9672852e-04
  -9.1552734e-05
  -4.8828125e-04
   3.0517578e-04
   0.0000000e+00
  -1.0681152e-03
  -1.2817383e-03
  -1.5869141e-03
  -9.4604492e-04
  -5.7983398e-04
  -3.6621094e-04
  -4.8828125e-04
  -1.7700195e-03
  -2.9602051e-03
  -3.6010742e-03
  -3.9672852e-03
  -4.0893555e-03
  -3.4484863e-03
  -3.3874512e-03
  -2.9907227e-03
  -2.2583008e-03
  -2.5329590e-03
  -2.5024414e-03
  -2.1972656e-03
  -1.8005371e-03
  -1.6784668e-03
  -1.5869141e-03
  -1.1596680e-03
  -2.7465820e-04
   6.1035156e-05
   6.1035156e-05
   2.7465820e-04
   7.9345703e-04
   1.1291504e-03
   9.7656250e-04
   3.3569336e-04
   3.6621094e-04
   5.1879883e-04
  -3.0517578e-05
  -5.7983398e-04
  -1.5869141e-03
  -1.6479492e-03
  -9.1552734e-04
  -1.4953613e-03
  -2.1667480e-03
  -2.5024414e-03
  -2.4414063e-03
  -2.0751953e-03
  -2.1667480e-03
  -2.1972656e-03
  -2.7160645e-03
  -3.4790039e-03
  -3.2043457e-03
  -3.0212402e-03
  -2.8076172e-03
  -2.9296875e-03
  -2.4108887e-03
  -2.3193359e-03
  -1.9531250e-03
  -1.0681152e-03
  -5.1879883e-04
   4.8828125e-04
   1.0986328e-03
   1.4953613e-03
   2.0751953e-03
   2.3498535e-03
   3.2348633e-03
   4.0588379e-03
   3.4484863e-03
   2.8076172e-03
   2.4108887e-03
   2.2277832e-03
   2.0751953e-03
   2.9907227e-03
   3.4790039e-03
   2.5329590e-03
   2.2277832e-03
   2.5024414e-03
   2.1972656e-03
   1.8920898e-03
   1.8615723e-03
   1.1596680e-03
   1.2512207e-03
   1.0375977e-03
   1.0681152e-03
   4.8828125e-04
   6.1035156e-04
   7.9345703e-04
   7.9345703e-04
   7.3242188e-04
   6.1035156e-04
   1.0986328e-03
   7.6293945e-04
   6.4086914e-04
   6.1035156e-05
  -5.7983398e-04
  -7.9345703e-04
  -1.7395020e-03
  -2.7160645e-03
  -3.1127930e-03
  -3.4179688e-03
  -3.1433105e-03
  -2.1667480e-03
  -2.6550293e-03
  -3.7841797e-03
  -3.4790039e-03
  -2.6550293e-03
  -3.0822754e-03
  -3.6926270e-03
  -3.3569336e-03
  -2.1667480e-03
  -1.7089844e-03
  -1.4648438e-03
  -1.0681152e-03
  -9.7656250e-04
   9.1552734e-05
   7.9345703e-04
   1.1291504e-03
   1.0681152e-03
   1.6784668e-03
   1.8920898e-03
   2.1057129e-03
   2.9602051e-03
   2.1057129e-03
   2.1667480e-03
   2.2888184e-03
   1.7395020e-03
   1.9226074e-03
   1.4038086e-03
   1.1596680e-03
   1.0070801e-03
   5.1879883e-04
  -3.9672852e-04
  -9.1552734e-04
  -1.2207031e-03
  -1.3732910e-03
  -1.4038086e-03
  -1.5869141e-03
  -1.0070801e-03
  -3.6621094e-04
  -7.3242188e-04
  -3.0517578e-04
  -6.1035156e-05
  -1.8310547e-04
   6.7138672e-04
   5.4931641e-04
   2.7465820e-04
   1.0986328e-03
   8.2397461e-04
   1.4343262e-03
   1.4953613e-03
   1.2512207e-03
   1.1901855e-03
   1.3427734e-03
   1.1596680e-03
   1.4953613e-03
   1.2817383e-03
   1.3427734e-03
   1.5869141e-03
   1.4343262e-03
   2.1057129e-03
   1.8615723e-03
   1.5869141e-03
   1.0986328e-03
   1.0681152e-03
   1.3122559e-03
   1.0986328e-03
   1.7700195e-03
   1.7089844e-03
   2.5939941e-03
   3.3264160e-03
   3.2043457e-03
   2.2277832e-03
   1.9836426e-03
   2.1362305e-03
   1.0986328e-03
   1.0070801e-03
   1.0681152e-03
   5.1879883e-04
  -1.8310547e-04
  -9.7656250e-04
  -1.2817383e-03
  -1.5563965e-03
  -2.1972656e-03
  -2.0751953e-03
  -1.8920898e-03
  -2.2583008e-03
  -1.7700195e-03
  -8.2397461e-04
  -4.2724609e-04
  -1.0986328e-03
  -1.0070801e-03
  -7.0190430e-04
  -1.0070801e-03
   6.1035156e-05
   4.2724609e-04
   9.1552734e-05
   8.2397461e-04
   5.1879883e-04
  -1.5258789e-04
  -4.8828125e-04
  -9.4604492e-04
  -8.8500977e-04
  -1.6479492e-03
  -2.1362305e-03
  -2.7160645e-03
  -3.2958984e-03
  -2.8686523e-03
  -3.1738281e-03
  -3.9672852e-03
  -5.3100586e-03
  -5.3405762e-03
  -4.4555664e-03
  -4.7607422e-03
  -4.4555664e-03
  -4.1809082e-03
  -4.5776367e-03
  -5.2185059e-03
  -4.6081543e-03
  -5.2185059e-03
  -5.5541992e-03
  -4.7302246e-03
  -4.7302246e-03
  -4.7607422e-03
  -4.6691895e-03
  -5.2795410e-03
  -5.2185059e-03
  -5.3100586e-03
  -6.1035156e-03
  -5.7678223e-03
  -6.0729980e-03
  -7.5988770e-03
  -8.0261230e-03
  -7.7514648e-03
  -7.5073242e-03
  -7.5988770e-03
  -8.4838867e-03
  -8.5449219e-03
  -8.0871582e-03
  -8.2092285e-03
  -8.2702637e-03
  -8.5754395e-03
  -8.0871582e-03
  -8.0871582e-03
  -7.6904297e-03
  -6.6528320e-03
  -6.0424805e-03
  -5.7373047e-03
  -4.9743652e-03
  -4.6386719e-03
  -4.5166016e-03
  -3.3264160e-03
  -2.4108887e-03
  -2.2888184e-03
  -1.8005371e-03
  -1.9226074e-03
  -2.5939941e-03
  -2.6245117e-03
  -2.5024414e-03
  -3.1127930e-03
  -2.5939941e-03
  -3.1738281e-03
  -4.1503906e-03
  -3.6010742e-03
  -4.1809082e-03
  -4.7607422e-03
  -3.8452148e-03
  -4.5166016e-03
  -5.6457520e-03
  -5.2795410e-03
  -4.9743652e-03
  -5.5541992e-03
  -5.7067871e-03
  -5.2795410e-03
  -5.4626465e-03
  -4.8522949e-03
  -3.9367676e-03
  -3.9978027e-03
  -3.5400391e-03
  -3.2958984e-03
  -2.4108887e-03
  -1.8310547e-03
  -1.7395020e-03
  -1.4343262e-03
  -1.7395020e-03
  -2.5024414e-03
  -2.4719238e-03
  -2.6550293e-03
  -2.7770996e-03
  -2.6855469e-03
  -3.6010742e-03
  -3.9062500e-03
  -3.6315918e-03
  -3.6926270e-03
  -3.8452148e-03
  -4.0588379e-03
  -3.7231445e-03
  -2.6550293e-03
  -2.4414063e-03
  -2.6245117e-03
  -2.6245117e-03
  -2.7160645e-03
  -2.8686523e-03
  -3.5400391e-03
  -4.4250488e-03
  -4.7912598e-03
  -4.9743652e-03
  -4.3029785e-03
  -4.6386719e-03
  -5.5236816e-03
  -5.7067871e-03
  -5.6457520e-03
  -5.7373047e-03
  -6.0729980e-03
  -6.0729980e-03
  -6.3476563e-03
  -5.9204102e-03
  -5.2795410e-03
  -5.0048828e-03
  -5.3405762e-03
  -5.6457520e-03
  -4.6691895e-03
  -3.7841797e-03
  -3.7841797e-03
  -3.6926270e-03
  -3.2348633e-03
  -2.9296875e-03
  -2.5024414e-03
  -3.0212402e-03
  -3.1127930e-03
  -2.9907227e-03
  -2.7465820e-03
  -3.2958984e-03
  -3.3264160e-03
  -3.6315918e-03
  -4.2419434e-03
  -3.9367676e-03
  -4.6997070e-03
  -4.6386719e-03
  -4.4860840e-03
  -5.1269531e-03
  -4.9743652e-03
  -4.6691895e-03
  -4.1503906e-03
  -3.9062500e-03
  -3.9672852e-03
  -3.9062500e-03
  -3.4179688e-03
  -3.0212402e-03
  -3.2958984e-03
  -3.1738281e-03
  -3.1127930e-03
  -3.4790039e-03
  -3.4179688e-03
  -3.1738281e-03
  -2.7465820e-03
  -2.2888184e-03
  -2.3498535e-03
  -2.1972656e-03
  -1.7700195e-03
  -1.5258789e-03
  -1.7089844e-03
  -1.5258789e-03
  -1.2207031e-03
  -1.8615723e-03
  -2.5634766e-03
  -2.7465820e-03
  -2.5634766e-03
  -3.0517578e-03
  -3.9672852e-03
  -4.6691895e-03
  -5.5236816e-03
  -5.6762695e-03
  -5.4931641e-03
  -5.1269531e-03
  -5.4016113e-03
  -5.1879883e-03
  -4.9743652e-03
  -5.5541992e-03
  -5.0659180e-03
  -5.2490234e-03
  -5.5236816e-03
  -5.5847168e-03
  -5.2185059e-03
  -4.7912598e-03
  -5.1574707e-03
  -5.0048828e-03
  -5.2185059e-03
  -5.1269531e-03
  -4.4860840e-03
  -4.0893555e-03
  -3.9978027e-03
  -4.2419434e-03
  -3.4790039e-03
  -2.1972656e-03
  -2.0751953e-03
  -3.0822754e-03
  -4.1198730e-03
  -4.2419434e-03
  -3.9062500e-03
  -3.2653809e-03
  -3.7841797e-03
  -3.9062500e-03
  -4.7302246e-03
  -4.8522949e-03
  -3.9367676e-03
  -3.8757324e-03
  -3.9672852e-03
  -3.4790039e-03
  -3.6621094e-03
  -3.6621094e-03
  -3.1127930e-03
  -2.8381348e-03
  -2.6245117e-03
  -2.7160645e-03
  -2.0751953e-03
  -2.0751953e-03
  -1.8005371e-03
  -1.4953613e-03
  -2.0446777e-03
  -1.4343262e-03
  -1.1901855e-03
  -7.6293945e-04
   0.0000000e+00
   9.1552734e-05
   4.2724609e-04
   7.9345703e-04
   7.9345703e-04
   4.2724609e-04
   6.1035156e-04
   1.1596680e-03
   1.7700195e-03
   1.7700195e-03
   2.3193359e-03
   2.1972656e-03
   9.1552734e-04
   5.4931641e-04
   5.1879883e-04
  -1.5258789e-04
  -2.4414063e-04
  -1.0986328e-03
  -1.7700195e-03
  -1.8615723e-03
  -1.9226074e-03
  -2.7465820e-03
  -3.6315918e-03
  -3.9367676e-03
  -3.8757324e-03
  -3.4179688e-03
  -4.5471191e-03
  -3.9062500e-03
  -3.7231445e-03
  -4.2724609e-03
  -4.4250488e-03
  -3.6621094e-03
  -2.7465820e-03
  -2.8381348e-03
  -2.2888184e-03
  -1.0070801e-03
   2.7465820e-04
  -4.8828125e-04
  -1.0681152e-03
  -3.3569336e-04
  -3.6621094e-04
   3.3569336e-04
   8.8500977e-04
   7.6293945e-04
   7.3242188e-04
   9.1552734e-04
   6.1035156e-05
   9.1552734e-05
   3.0517578e-05
   3.9672852e-04
   8.2397461e-04
   9.1552734e-05
  -3.0517578e-04
  -1.2512207e-03
  -1.3122559e-03
  -1.3427734e-03
  -1.6784668e-03
  -2.3193359e-03
  -2.8381348e-03
  -2.7770996e-03
  -2.7465820e-03
  -2.1667480e-03
  -2.0141602e-03
  -2.3803711e-03
  -2.2888184e-03
  -2.1057129e-03
  -1.9226074e-03
  -1.2817383e-03
  -4.5776367e-04
  -9.4604492e-04
  -1.4953613e-03
  -1.4038086e-03
  -1.0375977e-03
  -1.2817383e-03
  -6.4086914e-04
  -4.2724609e-04
   1.5258789e-04
   2.1362305e-04
  -1.5258789e-04
  -4.5776367e-04
  -5.7983398e-04
  -3.0517578e-04
  -3.0517578e-04
   3.6621094e-04
   3.0517578e-05
  -5.7983398e-04
   1.5258789e-04
   5.4931641e-04
   1.8310547e-04
   4.8828125e-04
   1.4038086e-03
   1.8615723e-03
   1.8310547e-03
   1.1291504e-03
   7.9345703e-04
   4.8828125e-04
   3.3569336e-04
   5.4931641e-04
   9.1552734e-04
   1.8310547e-03
   1.2207031e-03
   3.0517578e-04
  -3.3569336e-04
  -1.0070801e-03
  -7.3242188e-04
  -3.3569336e-04
  -9.1552734e-05
   4.8828125e-04
   8.5449219e-04
   1.4343262e-03
   1.8310547e-03
   2.0751953e-03
   2.6550293e-03
   3.0822754e-03
   4.3945313e-03
   5.5236816e-03
   5.2795410e-03
   5.8288574e-03
   6.8359375e-03
   6.4697266e-03
   5.4321289e-03
   6.0729980e-03
   7.6599121e-03
   6.3171387e-03
   5.5236816e-03
   4.9133301e-03
   4.3945313e-03
   5.0048828e-03
   3.9672852e-03
   3.5705566e-03
   3.6621094e-03
   3.0517578e-03
   1.8310547e-03
   3.6621094e-04
   4.2724609e-04
   1.1291504e-03
   6.7138672e-04
   1.5258789e-03
   2.1057129e-03
   2.2583008e-03
   2.8686523e-03
   2.5634766e-03
   2.6855469e-03
   2.9296875e-03
   3.0822754e-03
   3.6315918e-03
   3.3569336e-03
   3.8452148e-03
   4.0588379e-03
   3.7536621e-03
   3.2348633e-03
   3.5095215e-03
   3.6010742e-03
   3.4790039e-03
   3.9062500e-03
   4.3029785e-03
   3.5095215e-03
   3.6010742e-03
   4.0283203e-03
   3.2653809e-03
   3.9978027e-03
   3.7536621e-03
   3.3264160e-03
   4.6997070e-03
   5.0964355e-03
   4.3334961e-03
   3.5400391e-03
   3.4484863e-03
   4.0283203e-03
   3.2653809e-03
   2.8381348e-03
   2.7160645e-03
   2.6855469e-03
   2.2888184e-03
   2.0446777e-03
   1.7089844e-03
   1.5258789e-03
   9.4604492e-04
   6.1035156e-05
   4.5776367e-04
   1.0375977e-03
   7.6293945e-04
   1.5258789e-04
   0.0000000e+00
   8.2397461e-04
   9.7656250e-04
   8.8500977e-04
   1.7089844e-03
   2.9907227e-03
   3.8452148e-03
   3.8146973e-03
   3.9672852e-03
   4.3334961e-03
   4.1809082e-03
   4.6997070e-03
   5.4626465e-03
   5.0659180e-03
   4.3029785e-03
   3.8757324e-03
   4.3334961e-03
   3.8757324e-03
   2.7770996e-03
   2.6245117e-03
   2.3803711e-03
   1.3427734e-03
   1.3732910e-03
   7.0190430e-04
  -3.0517578e-04
   3.0517578e-04
   5.7983398e-04
   3.9672852e-04
   1.5258789e-04
  -6.1035156e-05
   8.2397461e-04
   1.1596680e-03
   1.1596680e-03
   1.7089844e-03
   2.2583008e-03
   2.1362305e-03
   2.7770996e-03
   3.1433105e-03
   3.0212402e-03
   3.3264160e-03
   4.0283203e-03
   4.1809082e-03
   4.0893555e-03
   3.9367676e-03
   3.5400391e-03
   3.8146973e-03
   3.1738281e-03
   2.5329590e-03
   1.6479492e-03
   8.8500977e-04
   1.2207031e-03
   2.1057129e-03
   1.5258789e-03
   3.6621094e-04
   6.7138672e-04
   1.1291504e-03
   1.6784668e-03
   1.6174316e-03
   1.8310547e-03
   2.7465820e-03
   3.3264160e-03
   3.7536621e-03
   3.8757324e-03
   3.9978027e-03
   4.3640137e-03
   4.1809082e-03
   3.8452148e-03
   2.7160645e-03
   2.1057129e-03
   1.8615723e-03
   1.5258789e-04
  -3.9672852e-04
  -8.5449219e-04
  -1.8920898e-03
  -1.4953613e-03
  -1.7089844e-03
  -1.4648438e-03
  -2.0141602e-03
  -3.4179688e-03
  -3.2043457e-03
  -3.1127930e-03
  -2.7465820e-03
  -3.2958984e-03
  -2.9602051e-03
  -3.1127930e-03
  -2.7465820e-03
  -2.2583008e-03
  -1.8005371e-03
  -2.0141602e-03
  -2.3803711e-03
  -2.3803711e-03
  -2.3193359e-03
  -1.6784668e-03
  -1.8005371e-03
  -1.9226074e-03
  -2.1667480e-03
  -2.1057129e-03
  -2.2888184e-03
  -2.6855469e-03
  -2.5329590e-03
  -2.6245117e-03
  -3.7231445e-03
  -4.5471191e-03
  -5.4931641e-03
  -6.5307617e-03
  -6.7443848e-03
  -7.1105957e-03
  -7.0800781e-03
  -6.7443848e-03
  -6.6223145e-03
  -7.2021484e-03
  -6.7138672e-03
  -6.6528320e-03
  -7.2021484e-03
  -6.8359375e-03
  -6.5612793e-03
  -5.1574707e-03
  -4.4860840e-03
  -4.5166016e-03
  -3.9367676e-03
  -3.6010742e-03
  -3.4179688e-03
  -2.8381348e-03
  -2.8076172e-03
  -2.1057129e-03
  -2.2583008e-03
  -2.3193359e-03
  -2.1972656e-03
  -3.6621094e-03
  -3.9672852e-03
  -3.9978027e-03
  -4.4555664e-03
  -4.3640137e-03
  -4.9133301e-03
  -5.2185059e-03
  -5.4931641e-03
  -5.4626465e-03
  -5.1574707e-03
  -5.5236816e-03
  -4.9438477e-03
  -4.2724609e-03
  -4.5776367e-03
  -4.7607422e-03
  -4.8828125e-03
  -4.1198730e-03
  -4.2724609e-03
  -4.1503906e-03
  -4.3945313e-03
  -4.2114258e-03
  -3.6621094e-03
  -4.4555664e-03
  -4.3640137e-03
  -4.4555664e-03
  -4.6691895e-03
  -4.5166016e-03
  -4.6691895e-03
  -4.6691895e-03
  -4.3029785e-03
  -3.7536621e-03
  -3.0212402e-03
  -3.2958984e-03
  -3.4484863e-03
  -3.5705566e-03
  -3.6315918e-03
  -3.8452148e-03
  -3.3874512e-03
  -3.7841797e-03
  -4.1809082e-03
  -4.0283203e-03
  -3.8757324e-03
  -4.1809082e-03
  -4.2724609e-03
  -3.9367676e-03
  -4.2724609e-03
  -4.1503906e-03
  -3.8452148e-03
  -4.5776367e-03
  -4.7912598e-03
  -3.7536621e-03
  -3.9978027e-03
  -4.4250488e-03
  -3.9367676e-03
  -4.3334961e-03
  -3.7536621e-03
  -3.3264160e-03
  -3.9062500e-03
  -4.1809082e-03
  -4.4555664e-03
  -4.9438477e-03
  -5.1574707e-03
  -5.3710938e-03
  -6.5307617e-03
  -6.6833496e-03
  -6.5002441e-03
  -6.3781738e-03
  -7.1411133e-03
  -7.8125000e-03
  -7.8735352e-03
  -8.4533691e-03
  -8.7280273e-03
  -8.4228516e-03
  -7.8735352e-03
  -8.4228516e-03
  -8.4838867e-03
  -7.3547363e-03
  -7.4462891e-03
  -7.5378418e-03
  -6.8359375e-03
  -7.2631836e-03
  -6.3476563e-03
  -6.3171387e-03
  -7.0495605e-03
  -6.0424805e-03
  -6.2255859e-03
  -6.3476563e-03
  -6.6528320e-03
  -6.4697266e-03
  -6.4697266e-03
  -6.7138672e-03
  -6.2255859e-03
  -6.2866211e-03
  -6.6833496e-03
  -6.2255859e-03
  -5.7678223e-03
  -6.1035156e-03
  -6.4697266e-03
  -6.6223145e-03
  -7.0495605e-03
  -6.7749023e-03
  -6.2561035e-03
  -6.1950684e-03
  -5.6457520e-03
  -5.0964355e-03
  -4.5471191e-03
  -4.2419434e-03
  -4.0588379e-03
  -3.6010742e-03
  -3.6926270e-03
  -3.0822754e-03
  -2.9602051e-03
  -3.6315918e-03
  -3.3264160e-03
  -3.1738281e-03
  -3.8452148e-03
  -4.2419434e-03
  -3.8146973e-03
  -3.9062500e-03
  -4.3029785e-03
  -3.5400391e-03
  -3.4484863e-03
  -3.8452148e-03
  -3.9978027e-03
  -3.5705566e-03
  -3.0822754e-03
  -2.8076172e-03
  -1.8615723e-03
  -1.6784668e-03
  -8.2397461e-04
  -6.1035156e-05
   2.7465820e-04
   5.1879883e-04
   8.8500977e-04
   9.7656250e-04
   1.8005371e-03
   2.4719238e-03
   2.2277832e-03
   1.5258789e-03
   1.2817383e-03
   2.1057129e-03
   2.0751953e-03
   1.7395020e-03
   5.1879883e-04
  -4.5776367e-04
  -4.2724609e-04
  -1.2207031e-03
  -1.3732910e-03
  -2.7465820e-03
  -4.0893555e-03
  -4.2724609e-03
  -5.0354004e-03
  -5.3405762e-03
  -5.2795410e-03
  -5.6457520e-03
  -4.8828125e-03
  -5.0659180e-03
  -5.7678223e-03
  -4.6691895e-03
  -4.3945313e-03
  -4.7607422e-03
  -4.1503906e-03
  -3.9978027e-03
  -4.1809082e-03
  -3.8757324e-03
  -3.6010742e-03
  -2.8686523e-03
  -2.2583008e-03
  -3.0212402e-03
  -3.2348633e-03
  -4.0588379e-03
  -3.9062500e-03
  -3.1738281e-03
  -4.3334961e-03
  -4.7912598e-03
  -4.4250488e-03
  -4.5471191e-03
  -4.5776367e-03
  -5.2185059e-03
  -5.2795410e-03
  -5.3405762e-03
  -5.2795410e-03
  -4.8217773e-03
  -4.9743652e-03
  -5.3100586e-03
  -5.9204102e-03
  -5.4931641e-03
  -4.3945313e-03
  -4.9133301e-03
  -5.7983398e-03
  -6.5002441e-03
  -6.9274902e-03
  -7.1716309e-03
  -7.5378418e-03
  -8.2397461e-03
  -8.6669922e-03
  -9.0637207e-03
  -9.8876953e-03
  -9.9182129e-03
  -1.0009766e-02
  -1.0070801e-02
  -1.0375977e-02
  -1.1047363e-02
  -1.0772705e-02
  -9.8266602e-03
  -1.0101318e-02
  -1.0589600e-02
  -1.0406494e-02
  -9.9487305e-03
  -9.2163086e-03
  -8.7890625e-03
  -8.2397461e-03
  -7.7819824e-03
  -7.6293945e-03
  -7.5683594e-03
  -8.5754395e-03
  -1.0040283e-02
  -9.6435547e-03
  -9.7045898e-03
  -1.0253906e-02
  -9.6130371e-03
  -8.5449219e-03
  -7.4462891e-03
  -6.8664551e-03
  -6.6223145e-03
  -6.4086914e-03
  -5.6152344e-03
  -5.6152344e-03
  -6.5917969e-03
  -6.8054199e-03
  -7.1716309e-03
  -7.0190430e-03
  -6.9885254e-03
  -6.6223145e-03
  -6.9885254e-03
  -7.3242188e-03
  -6.7138672e-03
  -7.7209473e-03
  -7.7209473e-03
  -8.0871582e-03
  -9.4604492e-03
  -9.0942383e-03
  -8.2397461e-03
  -8.4228516e-03
  -8.6059570e-03
  -8.8806152e-03
  -8.4838867e-03
  -8.7280273e-03
  -8.8500977e-03
  -8.8806152e-03
  -9.2468262e-03
  -9.3994141e-03
  -9.1857910e-03
  -8.9111328e-03
  -1.0375977e-02
  -1.0559082e-02
  -1.0650635e-02
  -1.1383057e-02
  -1.1688232e-02
  -1.1596680e-02
  -1.1810303e-02
  -1.1932373e-02
  -1.2054443e-02
  -1.1474609e-02
  -1.1260986e-02
  -1.0742188e-02
  -1.1505127e-02
  -1.0864258e-02
  -1.0345459e-02
  -1.0681152e-02
  -1.1444092e-02
  -1.1596680e-02
  -1.0528564e-02
  -1.0467529e-02
  -1.0192871e-02
  -1.0375977e-02
  -1.0833740e-02
  -1.0131836e-02
  -9.9792480e-03
  -1.0467529e-02
  -1.0192871e-02
  -1.0467529e-02
  -1.0559082e-02
  -1.0162354e-02
  -1.0040283e-02
  -1.0101318e-02
  -1.0772705e-02
  -1.0192871e-02
  -1.0620117e-02
  -1.0925293e-02
  -1.0437012e-02
  -1.1016846e-02
  -1.1047363e-02
  -1.1901855e-02
  -1.1627197e-02
  -1.0772705e-02
  -1.0711670e-02
  -1.0589600e-02
  -1.0223389e-02
  -9.6130371e-03
  -9.4299316e-03
  -8.9416504e-03
  -9.2468262e-03
  -9.7656250e-03
  -8.9721680e-03
  -8.0261230e-03
  -7.8735352e-03
  -7.9650879e-03
  -7.3852539e-03
  -6.9885254e-03
  -6.9580078e-03
  -6.2561035e-03
  -6.4697266e-03
  -6.8054199e-03
  -6.8969727e-03
  -6.8054199e-03
  -5.9814453e-03
  -6.4086914e-03
  -7.0800781e-03
  -7.2937012e-03
  -7.2631836e-03
  -8.0566406e-03
  -8.7280273e-03
  -8.5144043e-03
  -8.8806152e-03
  -9.2773438e-03
  -9.3078613e-03
  -8.9416504e-03
  -8.1481934e-03
  -8.4228516e-03
  -8.6975098e-03
  -8.4838867e-03
  -7.2937012e-03
  -7.3852539e-03
  -7.5073242e-03
  -7.3547363e-03
  -7.8125000e-03
  -7.2631836e-03
  -6.8054199e-03
  -7.4157715e-03
  -8.0261230e-03
  -7.9040527e-03
  -8.0566406e-03
  -8.3923340e-03
  -8.5449219e-03
  -8.5449219e-03
  -8.5754395e-03
  -8.5449219e-03
  -7.9650879e-03
  -8.1176758e-03
  -8.8500977e-03
  -8.8806152e-03
  -9.1552734e-03
  -9.0637207e-03
  -8.9111328e-03
  -9.6435547e-03
  -8.4838867e-03
  -8.0871582e-03
  -8.5754395e-03
  -7.7209473e-03
  -7.0495605e-03
  -6.8664551e-03
  -6.1340332e-03
  -5.0354004e-03
  -4.8217773e-03
  -4.7607422e-03
  -5.0964355e-03
  -4.9438477e-03
  -4.3640137e-03
  -4.4860840e-03
  -4.8217773e-03
  -4.1809082e-03
  -4.1198730e-03
  -4.4555664e-03
  -4.3334961e-03
  -4.9743652e-03
  -5.6152344e-03
  -5.8898926e-03
  -6.8969727e-03
  -7.2937012e-03
  -7.7514648e-03
  -7.6904297e-03
  -7.6599121e-03
  -8.2092285e-03
  -8.5144043e-03
  -8.8195801e-03
  -9.0026855e-03
  -8.3618164e-03
  -7.8125000e-03
  -7.9650879e-03
  -7.3852539e-03
  -6.9580078e-03
  -7.2937012e-03
  -6.6833496e-03
  -6.5307617e-03
  -6.2561035e-03
  -4.7912598e-03
  -4.3945313e-03
  -4.7302246e-03
  -5.0659180e-03
  -5.6762695e-03
  -5.5847168e-03
  -6.3781738e-03
  -5.7678223e-03
  -5.1879883e-03
  -5.8593750e-03
  -5.7373047e-03
  -5.5847168e-03
  -5.9814453e-03
  -6.5612793e-03
  -6.6223145e-03
  -7.0800781e-03
  -7.1716309e-03
  -7.0190430e-03
  -6.9885254e-03
  -7.1716309e-03
  -6.8664551e-03
  -5.8288574e-03
  -4.9743652e-03
  -5.4321289e-03
  -4.8522949e-03
  -4.2114258e-03
  -4.3334961e-03
  -3.8757324e-03
  -3.8146973e-03
  -3.5095215e-03
  -3.2043457e-03
  -3.8146973e-03
  -3.4484863e-03
  -3.4179688e-03
  -4.0893555e-03
  -4.4250488e-03
  -4.5776367e-03
  -4.6386719e-03
  -4.9743652e-03
  -4.0588379e-03
  -5.2185059e-03
  -5.8288574e-03
  -5.6152344e-03
  -5.9204102e-03
  -5.7983398e-03
  -5.7678223e-03
  -4.4555664e-03
  -4.1503906e-03
  -4.2114258e-03
  -4.7912598e-03
  -5.0354004e-03
  -4.0893555e-03
  -4.3029785e-03
  -4.6386719e-03
  -4.0283203e-03
  -4.3029785e-03
  -4.8828125e-03
  -5.1269531e-03
  -5.0659180e-03
  -4.7912598e-03
  -4.9133301e-03
  -5.0659180e-03
  -5.0659180e-03
  -4.5471191e-03
  -3.9367676e-03
  -3.8452148e-03
  -5.1269531e-03
  -6.1035156e-03
  -6.0119629e-03
  -6.7443848e-03
  -6.6223145e-03
  -7.0800781e-03
  -6.9885254e-03
  -6.8664551e-03
  -7.4462891e-03
  -7.6293945e-03
  -7.6904297e-03
  -7.4768066e-03
  -7.3852539e-03
  -7.2326660e-03
  -7.0495605e-03
  -7.2631836e-03
  -6.6528320e-03
  -6.7749023e-03
  -6.7749023e-03
  -6.4392090e-03
  -6.6223145e-03
  -6.5917969e-03
  -5.7373047e-03
  -5.1879883e-03
  -4.9133301e-03
  -4.3029785e-03
  -4.7302246e-03
  -5.1269531e-03
  -4.8828125e-03
  -5.1574707e-03
  -5.0964355e-03
  -5.0964355e-03
  -5.7067871e-03
  -5.9509277e-03
  -5.9509277e-03
  -6.1035156e-03
  -6.5612793e-03
  -5.9204102e-03
  -6.2255859e-03
  -6.7749023e-03
  -6.7443848e-03
  -6.3171387e-03
  -5.9814453e-03
  -5.6762695e-03
  -6.2255859e-03
  -6.6528320e-03
  -7.1716309e-03
  -7.8125000e-03
  -7.2631836e-03
  -6.8664551e-03
  -6.5612793e-03
  -6.0424805e-03
  -6.0424805e-03
  -5.8593750e-03
  -4.7607422e-03
  -4.5166016e-03
  -3.8757324e-03
  -2.7465820e-03
  -2.8991699e-03
  -2.2277832e-03
  -1.5258789e-03
  -1.0986328e-03
  -3.6621094e-04
  -6.1035156e-05
  -7.0190430e-04
  -1.6174316e-03
  -1.7089844e-03
  -2.0141602e-03
  -2.2583008e-03
  -3.2043457e-03
  -3.5705566e-03
  -4.6691895e-03
  -5.4016113e-03
  -6.3781738e-03
  -7.5378418e-03
  -6.3781738e-03
  -6.2255859e-03
  -7.2326660e-03
  -7.5988770e-03
  -7.1411133e-03
  -7.0800781e-03
  -6.2866211e-03
  -6.5612793e-03
  -6.8969727e-03
  -6.2866211e-03
  -6.1950684e-03
  -5.4626465e-03
  -5.5236816e-03
  -5.5847168e-03
  -5.7067871e-03
  -5.3405762e-03
  -4.7607422e-03
  -4.5166016e-03
  -3.9367676e-03
  -2.3803711e-03
  -2.2888184e-03
  -2.3193359e-03
  -1.7700195e-03
  -1.5563965e-03
  -2.2277832e-03
  -2.7465820e-03
  -2.4719238e-03
  -3.1738281e-03
  -3.4484863e-03
  -2.7160645e-03
  -2.8686523e-03
  -3.4179688e-03
  -3.9062500e-03
  -4.4860840e-03
  -5.5236816e-03
  -5.1574707e-03
  -5.3710938e-03
  -6.0729980e-03
  -5.6762695e-03
  -5.1269531e-03
  -5.9204102e-03
  -6.2561035e-03
  -5.4626465e-03
  -6.0119629e-03
  -6.0424805e-03
  -6.0729980e-03
  -5.9509277e-03
  -6.1645508e-03
  -5.9509277e-03
  -4.7607422e-03
  -5.4626465e-03
  -5.0964355e-03
  -5.0048828e-03
  -6.1645508e-03
  -6.1645508e-03
  -6.5307617e-03
  -6.7138672e-03
  -6.5917969e-03
  -6.8664551e-03
  -6.9885254e-03
  -6.4392090e-03
  -6.8359375e-03
  -6.8359375e-03
  -6.8054199e-03
  -6.9274902e-03
  -6.9274902e-03
  -7.5683594e-03
  -7.8430176e-03
  -6.9580078e-03
  -6.4086914e-03
  -6.9885254e-03
  -6.7138672e-03
  -6.9274902e-03
  -6.3781738e-03
  -5.9814453e-03
  -6.2561035e-03
  -6.4086914e-03
  -6.8054199e-03
  -6.3171387e-03
  -5.6762695e-03
  -6.1645508e-03
  -6.6833496e-03
  -6.8969727e-03
  -6.5612793e-03
  -6.1645508e-03
  -6.5917969e-03
  -7.2021484e-03
  -7.1411133e-03
  -7.3242188e-03
  -7.6904297e-03
  -7.3547363e-03
  -7.7819824e-03
  -7.5988770e-03
  -7.7209473e-03
  -7.8735352e-03
  -7.6599121e-03
  -7.9345703e-03
  -7.4462891e-03
  -7.3547363e-03
  -6.5917969e-03
  -6.7749023e-03
  -6.8969727e-03
  -6.9580078e-03
  -7.6599121e-03
  -8.3618164e-03
  -8.3312988e-03
  -7.6293945e-03
  -8.0566406e-03
  -7.7514648e-03
  -7.3547363e-03
  -7.2631836e-03
  -6.8359375e-03
  -6.1950684e-03
  -5.9204102e-03
  -5.0964355e-03
  -3.5095215e-03
  -3.5705566e-03
  -3.2958984e-03
  -3.3264160e-03
  -2.5329590e-03
  -2.0141602e-03
  -1.8310547e-03
  -9.7656250e-04
  -8.5449219e-04
  -4.5776367e-04
   5.7983398e-04
   3.0517578e-05
  -4.2724609e-04
  -2.4414063e-04
  -6.4086914e-04
  -1.5258789e-03
  -2.2583008e-03
  -2.0141602e-03
  -3.0212402e-03
  -3.7231445e-03
  -3.4790039e-03
  -4.6997070e-03
  -5.2490234e-03
  -6.1340332e-03
  -6.9580078e-03
  -7.2631836e-03
  -7.1105957e-03
  -6.7138672e-03
  -6.2255859e-03
  -5.7983398e-03
  -6.2866211e-03
  -6.0119629e-03
  -4.6691895e-03
  -4.8522949e-03
  -4.9133301e-03
  -5.2795410e-03
  -4.9743652e-03
  -4.9133301e-03
  -4.5776367e-03
  -5.2185059e-03
  -5.0048828e-03
  -4.6081543e-03
  -5.0048828e-03
  -4.6691895e-03
  -4.8522949e-03
  -5.4321289e-03
  -5.4931641e-03
  -5.6762695e-03
  -6.1645508e-03
  -6.7749023e-03
  -6.5307617e-03
  -6.9885254e-03
  -8.3312988e-03
  -8.1787109e-03
  -7.9650879e-03
  -8.5449219e-03
  -8.6975098e-03
  -8.6059570e-03
  -8.4533691e-03
  -8.5144043e-03
  -8.8806152e-03
  -8.7585449e-03
  -8.4228516e-03
  -8.3007813e-03
  -8.1787109e-03
  -7.6904297e-03
  -8.0261230e-03
  -8.7585449e-03
  -7.8735352e-03
  -8.3312988e-03
  -8.5144043e-03
  -7.9040527e-03
  -8.4228516e-03
  -8.9111328e-03
  -9.2468262e-03
  -8.8500977e-03
  -8.9416504e-03
  -9.2773438e-03
  -9.4604492e-03
  -8.8195801e-03
  -9.1857910e-03
  -9.3383789e-03
  -8.9111328e-03
  -8.9721680e-03
  -8.7585449e-03
  -8.7890625e-03
  -7.9956055e-03
  -7.5683594e-03
  -7.6904297e-03
  -7.6599121e-03
  -8.3007813e-03
  -8.5754395e-03
  -8.9416504e-03
  -9.3383789e-03
  -9.1857910e-03
  -9.3688965e-03
  -9.4604492e-03
  -8.8500977e-03
  -9.5520020e-03
  -8.9111328e-03
  -8.1176758e-03
  -7.7514648e-03
  -7.6293945e-03
  -8.1481934e-03
  -6.8664551e-03
  -6.4392090e-03
  -6.3476563e-03
  -6.0119629e-03
  -6.0424805e-03
  -5.4931641e-03
  -5.1574707e-03
  -4.9743652e-03
  -5.0964355e-03
  -4.3029785e-03
  -3.4484863e-03
  -4.2724609e-03
  -3.7841797e-03
  -3.2653809e-03
  -3.9672852e-03
  -3.7231445e-03
  -3.8452148e-03
  -3.8146973e-03
  -3.6621094e-03
  -4.1503906e-03
  -4.6081543e-03
  -4.4250488e-03
  -5.2185059e-03
  -5.1879883e-03
  -4.6691895e-03
  -4.9743652e-03
  -5.4626465e-03
  -5.3710938e-03
  -5.4016113e-03
  -5.5236816e-03
  -5.7067871e-03
  -4.9133301e-03
  -4.7607422e-03
  -4.9133301e-03
  -5.1574707e-03
  -5.4626465e-03
  -4.5776367e-03
  -4.9133301e-03
  -4.4860840e-03
  -3.9062500e-03
  -4.3945313e-03
  -5.1879883e-03
  -5.0354004e-03
  -4.9133301e-03
  -4.7912598e-03
  -4.5166016e-03
  -4.2419434e-03
  -4.4250488e-03
  -4.6997070e-03
  -3.9672852e-03
  -4.4555664e-03
  -4.8828125e-03
  -4.8828125e-03
  -3.5705566e-03
  -2.5024414e-03
  -2.5024414e-03
  -1.3732910e-03
  -1.7089844e-03
  -2.5024414e-03
  -2.0751953e-03
  -1.7700195e-03
  -2.2583008e-03
  -2.8381348e-03
  -2.5024414e-03
  -2.2277832e-03
  -2.0141602e-03
  -2.0446777e-03
  -2.3498535e-03
  -3.0822754e-03
  -3.7231445e-03
  -3.1433105e-03
  -3.5705566e-03
  -4.0893555e-03
  -4.4555664e-03
  -5.3405762e-03
  -5.4931641e-03
  -5.5847168e-03
  -6.2866211e-03
  -7.0190430e-03
  -7.5073242e-03
  -7.5683594e-03
  -7.0495605e-03
  -6.6528320e-03
  -5.4931641e-03
  -5.4626465e-03
  -5.8593750e-03
  -5.6762695e-03
  -5.5236816e-03
  -4.3640137e-03
  -4.1809082e-03
  -4.2724609e-03
  -3.5705566e-03
  -4.3945313e-03
  -4.3334961e-03
  -4.4860840e-03
  -4.0283203e-03
  -3.3569336e-03
  -4.2419434e-03
  -4.0893555e-03
  -3.6621094e-03
  -4.1198730e-03
  -4.3640137e-03
  -4.7607422e-03
  -5.2490234e-03
  -5.3710938e-03
  -5.3100586e-03
  -5.0659180e-03
  -4.5776367e-03
  -4.6691895e-03
  -4.7912598e-03
  -4.3640137e-03
  -4.1503906e-03
  -4.1503906e-03
  -4.6386719e-03
  -3.9367676e-03
  -3.4484863e-03
  -3.5095215e-03
  -3.5705566e-03
  -3.3874512e-03
  -2.7160645e-03
  -2.1057129e-03
  -2.6855469e-03
  -2.8991699e-03
  -2.2888184e-03
  -2.3193359e-03
  -2.6855469e-03
  -2.7465820e-03
  -3.2348633e-03
  -3.2043457e-03
  -3.0212402e-03
  -3.4790039e-03
  -3.8146973e-03
  -4.4250488e-03
  -3.9367676e-03
  -4.7302246e-03
  -5.0354004e-03
  -4.3029785e-03
  -4.3945313e-03
  -3.6010742e-03
  -3.7536621e-03
  -4.0588379e-03
  -3.4484863e-03
  -3.3569336e-03
  -3.3264160e-03
  -2.6245117e-03
  -2.1362305e-03
  -2.4719238e-03
  -1.9836426e-03
  -1.4648438e-03
  -9.7656250e-04
  -1.5563965e-03
  -1.0681152e-03
   2.4414063e-04
   1.2817383e-03
   1.2512207e-03
   1.2512207e-03
   5.7983398e-04
   3.0517578e-05
   1.8310547e-04
  -6.1035156e-05
   3.0517578e-05
  -4.2724609e-04
  -8.2397461e-04
  -7.9345703e-04
  -7.3242188e-04
  -1.0681152e-03
  -1.7089844e-03
  -1.9836426e-03
  -3.1433105e-03
  -3.8146973e-03
  -3.1127930e-03
  -3.2653809e-03
  -3.3569336e-03
  -3.6315918e-03
  -3.7536621e-03
  -3.9978027e-03
  -3.9367676e-03
  -3.9062500e-03
  -3.7536621e-03
  -3.9978027e-03
  -4.5166016e-03
  -4.5776367e-03
  -4.4555664e-03
  -4.6691895e-03
  -4.1198730e-03
  -3.9978027e-03
  -4.6081543e-03
  -4.6386719e-03
  -4.3640137e-03
  -4.0588379e-03
  -3.4790039e-03
  -2.9907227e-03
  -3.0822754e-03
  -2.7465820e-03
  -2.3498535e-03
  -1.7700195e-03
  -1.0681152e-03
  -1.1291504e-03
  -4.5776367e-04
  -7.6293945e-04
  -1.5869141e-03
  -1.5258789e-03
  -7.3242188e-04
  -4.5776367e-04
  -5.1879883e-04
  -1.4953613e-03
  -1.3122559e-03
  -1.0986328e-03
  -1.7089844e-03
  -1.2207031e-03
  -1.4343262e-03
  -2.4414063e-03
  -2.3498535e-03
  -2.0751953e-03
  -2.7770996e-03
  -2.7465820e-03
  -2.3803711e-03
  -2.3498535e-03
  -3.1433105e-03
  -4.0283203e-03
  -3.5400391e-03
  -3.2958984e-03
  -3.2348633e-03
  -4.1198730e-03
  -4.5776367e-03
  -3.8757324e-03
  -4.0588379e-03
  -3.7536621e-03
  -3.7536621e-03
  -4.7302246e-03
  -4.3945313e-03
  -5.0354004e-03
  -5.8593750e-03
  -5.7373047e-03
  -6.3171387e-03
  -6.4697266e-03
  -6.6833496e-03
  -6.8664551e-03
  -7.2021484e-03
  -7.8735352e-03
  -8.0566406e-03
  -8.3618164e-03
  -8.2092285e-03
  -8.6364746e-03
  -8.7890625e-03
  -8.0871582e-03
  -8.3007813e-03
  -8.5754395e-03
  -7.4157715e-03
  -6.2561035e-03
  -6.6833496e-03
  -5.7983398e-03
  -5.3100586e-03
  -5.7678223e-03
  -4.5776367e-03
  -4.0893555e-03
  -3.8146973e-03
  -3.8757324e-03
  -4.0588379e-03
  -4.1809082e-03
  -4.5471191e-03
  -4.3640137e-03
  -4.9133301e-03
  -5.4321289e-03
  -5.7067871e-03
  -5.5847168e-03
  -6.0119629e-03
  -6.0729980e-03
  -6.0729980e-03
  -6.5917969e-03
  -6.5917969e-03
  -5.8288574e-03
  -5.7983398e-03
  -5.4016113e-03
  -5.4626465e-03
  -5.6152344e-03
  -5.3100586e-03
  -6.0119629e-03
  -6.4697266e-03
  -6.5002441e-03
  -6.2255859e-03
  -6.7443848e-03
  -7.3547363e-03
  -7.0495605e-03
  -6.5002441e-03
  -6.8359375e-03
  -6.9580078e-03
  -6.7138672e-03
  -6.9274902e-03
  -6.8664551e-03
  -6.6833496e-03
  -6.5307617e-03
  -6.2866211e-03
  -7.0800781e-03
  -7.2631836e-03
  -6.8359375e-03
  -6.6528320e-03
  -6.1950684e-03
  -5.7067871e-03
  -5.0964355e-03
  -5.3405762e-03
  -5.7373047e-03
  -5.6152344e-03
  -4.9743652e-03
  -4.9743652e-03
  -4.8828125e-03
  -4.6386719e-03
  -4.5166016e-03
  -4.3029785e-03
  -4.4250488e-03
  -4.5471191e-03
  -4.8522949e-03
  -4.5166016e-03
  -4.6386719e-03
  -5.2185059e-03
  -5.6152344e-03
  -5.3100586e-03
  -5.7067871e-03
  -5.9204102e-03
  -6.1035156e-03
  -6.7443848e-03
  -6.6833496e-03
  -6.8664551e-03
  -6.4086914e-03
  -6.7443848e-03
  -7.0800781e-03
  -6.6833496e-03
  -6.5307617e-03
  -7.0495605e-03
  -6.6528320e-03
  -6.2255859e-03
  -6.6833496e-03
  -7.2326660e-03
  -7.3547363e-03
  -7.0190430e-03
  -7.0800781e-03
  -6.9885254e-03
  -7.1105957e-03
  -6.7749023e-03
  -6.7443848e-03
  -7.2326660e-03
  -6.5917969e-03
  -7.2021484e-03
  -6.8359375e-03
  -5.8898926e-03
  -6.3781738e-03
  -6.4697266e-03
  -6.1340332e-03
  -6.6528320e-03
  -6.8969727e-03
  -7.0800781e-03
  -7.2021484e-03
  -6.6833496e-03
  -7.0800781e-03
  -6.9885254e-03
  -6.9580078e-03
  -7.2021484e-03
  -7.3242188e-03
  -7.2326660e-03
  -7.1411133e-03
  -6.9885254e-03
  -7.3852539e-03
  -7.6599121e-03
  -7.7819824e-03
  -7.7514648e-03
  -7.6293945e-03
  -8.0261230e-03
  -7.6599121e-03
  -6.8664551e-03
  -6.9580078e-03
  -7.7209473e-03
  -7.8430176e-03
  -7.5988770e-03
  -7.8125000e-03
  -8.3618164e-03
  -8.4228516e-03
  -8.5144043e-03
  -9.3688965e-03
  -9.7045898e-03
  -1.0314941e-02
  -1.0284424e-02
  -9.8571777e-03
  -1.0253906e-02
  -9.4909668e-03
  -9.5825195e-03
  -9.5825195e-03
  -9.9487305e-03
  -1.0589600e-02
  -1.0559082e-02
  -1.0528564e-02
  -1.0650635e-02
  -1.0711670e-02
  -1.0131836e-02
  -9.8571777e-03
  -1.0375977e-02
  -1.0498047e-02
  -1.0772705e-02
  -1.0803223e-02
  -1.0314941e-02
  -9.8876953e-03
  -9.7961426e-03
  -9.0942383e-03
  -9.2163086e-03
  -7.9650879e-03
  -6.9885254e-03
  -7.6904297e-03
  -6.2561035e-03
  -5.2185059e-03
  -4.1198730e-03
  -3.5400391e-03
  -3.9672852e-03
  -3.8146973e-03
  -3.9062500e-03
  -3.8146973e-03
  -3.4484863e-03
  -3.2043457e-03
  -4.4555664e-03
  -5.0659180e-03
  -5.8288574e-03
  -6.7138672e-03
  -7.1411133e-03
  -7.9956055e-03
  -8.1787109e-03
  -8.6059570e-03
  -9.0332031e-03
  -9.5520020e-03
  -1.0559082e-02
  -1.0864258e-02
  -1.1077881e-02
  -1.1291504e-02
  -1.1199951e-02
  -1.1962891e-02
  -1.1779785e-02
  -1.1383057e-02
  -1.1260986e-02
  -1.1444092e-02
  -1.1260986e-02
  -1.1108398e-02
  -1.0925293e-02
  -1.0192871e-02
  -9.1247559e-03
  -8.2702637e-03
  -8.3618164e-03
  -8.3312988e-03
  -7.7514648e-03
  -7.1716309e-03
  -7.7209473e-03
  -7.4462891e-03
  -7.8125000e-03
  -8.3312988e-03
  -8.0871582e-03
  -8.9111328e-03
  -9.3688965e-03
  -1.0314941e-02
  -1.1474609e-02
  -1.1749268e-02
  -1.2023926e-02
  -1.1871338e-02
  -1.2542725e-02
  -1.2725830e-02
  -1.2878418e-02
  -1.3244629e-02
  -1.3427734e-02
  -1.3397217e-02
  -1.2359619e-02
  -1.2329102e-02
  -1.2207031e-02
  -1.1657715e-02
  -1.1413574e-02
  -1.0681152e-02
  -1.0528564e-02
  -9.9487305e-03
  -9.3383789e-03
  -9.4909668e-03
  -9.7961426e-03
  -9.7045898e-03
  -9.6435547e-03
  -1.0498047e-02
  -1.0986328e-02
  -1.0894775e-02
  -1.1657715e-02
  -1.1810303e-02
  -1.1810303e-02
  -1.2145996e-02
  -1.1444092e-02
  -1.0986328e-02
  -1.0864258e-02
  -1.0589600e-02
  -1.1169434e-02
  -1.1413574e-02
  -1.1718750e-02
  -1.1810303e-02
  -1.1444092e-02
  -1.1474609e-02
  -1.1596680e-02
  -1.1932373e-02
  -1.1871338e-02
  -1.1138916e-02
  -1.1047363e-02
  -1.1169434e-02
  -1.0559082e-02
  -9.6740723e-03
  -8.8806152e-03
  -8.5144043e-03
  -8.2092285e-03
  -7.9956055e-03
  -7.9650879e-03
  -8.0261230e-03
  -7.8735352e-03
  -7.5988770e-03
  -7.0800781e-03
  -6.9885254e-03
  -7.8430176e-03
  -8.5144043e-03
  -8.4533691e-03
  -8.9721680e-03
  -9.1247559e-03
  -9.6130371e-03
  -1.0437012e-02
  -1.1322021e-02
  -1.1962891e-02
  -1.2054443e-02
  -1.2023926e-02
  -1.3580322e-02
  -1.3946533e-02
  -1.3732910e-02
  -1.4129639e-02
  -1.4465332e-02
  -1.5197754e-02
  -1.5472412e-02
  -1.6174316e-02
  -1.5899658e-02
  -1.5319824e-02
  -1.5930176e-02
  -1.5838623e-02
  -1.5411377e-02
  -1.4373779e-02
  -1.4343262e-02
  -1.5045166e-02
  -1.4953613e-02
  -1.5228271e-02
  -1.5533447e-02
  -1.5808105e-02
  -1.5563965e-02
  -1.5289307e-02
  -1.5258789e-02
  -1.5655518e-02
  -1.5991211e-02
  -1.6357422e-02
  -1.6784668e-02
  -1.7211914e-02
  -1.7547607e-02
  -1.7852783e-02
  -1.8371582e-02
  -1.8066406e-02
  -1.8280029e-02
  -1.8615723e-02
  -1.7852783e-02
  -1.7333984e-02
  -1.7730713e-02
  -1.8341064e-02
  -1.8341064e-02
  -1.8249512e-02
  -1.7547607e-02
  -1.7059326e-02
  -1.7578125e-02
  -1.7395020e-02
  -1.6906738e-02
  -1.6662598e-02
  -1.7547607e-02
  -1.8493652e-02
  -1.8920898e-02
  -1.9317627e-02
  -1.9439697e-02
  -1.9714355e-02
  -1.9531250e-02
  -1.9409180e-02
  -1.9866943e-02
  -1.9256592e-02
  -1.9683838e-02
  -2.0233154e-02
  -1.9866943e-02
  -1.9714355e-02
  -1.9409180e-02
  -1.9561768e-02
  -2.0538330e-02
  -2.0263672e-02
  -2.0538330e-02
  -2.1209717e-02
  -2.1209717e-02
  -2.1362305e-02
  -2.1453857e-02
  -2.2033691e-02
  -2.1881104e-02
  -2.1636963e-02
  -2.1759033e-02
  -2.1942139e-02
  -2.1972656e-02
  -2.1850586e-02
  -2.1942139e-02
  -2.1270752e-02
  -2.1575928e-02
  -2.1942139e-02
  -2.2247314e-02
  -2.2460938e-02
  -2.1942139e-02
  -2.1392822e-02
  -2.1636963e-02
  -2.1667480e-02
  -2.1118164e-02
  -2.1392822e-02
  -2.2033691e-02
  -2.2674561e-02
  -2.2521973e-02
  -2.2918701e-02
  -2.2735596e-02
  -2.2857666e-02
  -2.3529053e-02
  -2.3620605e-02
  -2.3284912e-02
  -2.3712158e-02
  -2.4200439e-02
  -2.3986816e-02
  -2.4230957e-02
  -2.4444580e-02
  -2.4383545e-02
  -2.4169922e-02
  -2.4566650e-02
  -2.4810791e-02
  -2.4658203e-02
  -2.4597168e-02
  -2.4963379e-02
  -2.4627686e-02
  -2.4139404e-02
  -2.4871826e-02
  -2.5482178e-02
  -2.4658203e-02
  -2.3895264e-02
  -2.4139404e-02
  -2.3651123e-02
  -2.3590088e-02
  -2.3773193e-02
  -2.3986816e-02
  -2.3834229e-02
  -2.4108887e-02
  -2.4139404e-02
  -2.4078369e-02
  -2.4597168e-02
  -2.3986816e-02
  -2.4200439e-02
  -2.4414063e-02
  -2.4291992e-02
  -2.4353027e-02
  -2.3925781e-02
  -2.4261475e-02
  -2.3712158e-02
  -2.3559570e-02
  -2.3315430e-02
  -2.3132324e-02
  -2.3620605e-02
  -2.4047852e-02
  -2.4505615e-02
  -2.4566650e-02
  -2.5299072e-02
  -2.5756836e-02
  -2.5909424e-02
  -2.7313232e-02
  -2.7740479e-02
  -2.8106689e-02
  -2.8289795e-02
  -2.8869629e-02
  -2.9510498e-02
  -2.9510498e-02
  -3.0273438e-02
  -3.0181885e-02
  -3.0792236e-02
  -3.0609131e-02
  -3.0273438e-02
  -3.0578613e-02
  -2.9663086e-02
  -2.9296875e-02
  -2.8900146e-02
  -2.8839111e-02
  -2.8472900e-02
  -2.8106689e-02
  -2.8045654e-02
  -2.7923584e-02
  -2.7923584e-02
  -2.7191162e-02
  -2.7221680e-02
  -2.8137207e-02
  -2.8686523e-02
  -2.9266357e-02
  -2.8778076e-02
  -2.9052734e-02
  -2.9785156e-02
  -3.0029297e-02
  -3.0334473e-02
  -3.1463623e-02
  -3.1738281e-02
  -3.1677246e-02
  -3.3020020e-02
  -3.3966064e-02
  -3.4484863e-02
  -3.5247803e-02
  -3.5614014e-02
  -3.5705566e-02
  -3.6468506e-02
  -3.7384033e-02
  -3.7414551e-02
  -3.6712646e-02
  -3.7078857e-02
  -3.6804199e-02
  -3.6102295e-02
  -3.6499023e-02
  -3.6468506e-02
  -3.5980225e-02
  -3.5247803e-02
  -3.4942627e-02
  -3.5430908e-02
  -3.5614014e-02
  -3.5034180e-02
  -3.5400391e-02
  -3.5644531e-02
  -3.4973145e-02
  -3.5461426e-02
  -3.6254883e-02
  -3.6224365e-02
  -3.6071777e-02
  -3.6285400e-02
  -3.7567139e-02
  -3.8757324e-02
  -3.8787842e-02
  -3.9001465e-02
  -3.9154053e-02
  -3.9337158e-02
  -3.9947510e-02
  -4.0100098e-02
  -4.0557861e-02
  -4.0527344e-02
  -4.0161133e-02
  -3.9550781e-02
  -3.9611816e-02
  -4.0039063e-02
  -4.0496826e-02
  -3.9947510e-02
  -3.8665771e-02
  -3.9306641e-02
  -3.8269043e-02
  -3.7017822e-02
  -3.7384033e-02
  -3.7475586e-02
  -3.7841797e-02
  -3.7445068e-02
  -3.7078857e-02
  -3.6285400e-02
  -3.5919189e-02
  -3.6437988e-02
  -3.6437988e-02
  -3.6346436e-02
  -3.5614014e-02
  -3.5614014e-02
  -3.6102295e-02
  -3.6621094e-02
  -3.6743164e-02
  -3.7658691e-02
  -3.7536621e-02
  -3.7170410e-02
  -3.8452148e-02
  -3.9154053e-02
  -3.8940430e-02
  -3.9093018e-02
  -3.9794922e-02
  -3.9764404e-02
  -3.9916992e-02
  -4.0313721e-02
  -4.0435791e-02
  -4.0710449e-02
  -4.1320801e-02
  -4.2114258e-02
  -4.1320801e-02
  -4.1473389e-02
  -4.1961670e-02
  -4.1778564e-02
  -4.1687012e-02
  -4.2205811e-02
  -4.2480469e-02
  -4.2480469e-02
  -4.2907715e-02
  -4.2327881e-02
  -4.2510986e-02
  -4.2205811e-02
  -4.1687012e-02
  -4.1809082e-02
  -4.1656494e-02
  -4.1931152e-02
  -4.1778564e-02
  -4.1381836e-02
  -4.1229248e-02
  -4.1534424e-02
  -4.1320801e-02
  -4.1229248e-02
  -4.1137695e-02
  -4.1656494e-02
  -4.1564941e-02
  -4.0496826e-02
  -4.0588379e-02
  -4.0496826e-02
  -4.0344238e-02
  -4.0527344e-02
  -4.0679932e-02
  -4.1198730e-02
  -4.1809082e-02
  -4.1595459e-02
  -4.2205811e-02
  -4.2633057e-02
  -4.2938232e-02
  -4.3609619e-02
  -4.4586182e-02
  -4.5135498e-02
  -4.5471191e-02
  -4.6081543e-02
  -4.6966553e-02
  -4.7241211e-02
  -4.6844482e-02
  -4.6661377e-02
  -4.7241211e-02
  -4.7668457e-02
  -4.7851563e-02
  -4.8004150e-02
  -4.7363281e-02
  -4.6905518e-02
  -4.6966553e-02
  -4.6173096e-02
  -4.5715332e-02
  -4.5043945e-02
  -4.4433594e-02
  -4.4891357e-02
  -4.4097900e-02
  -4.3701172e-02
  -4.4189453e-02
  -4.4097900e-02
  -4.4372559e-02
  -4.4586182e-02
  -4.4891357e-02
  -4.5043945e-02
  -4.5074463e-02
  -4.5410156e-02
  -4.5196533e-02
  -4.6020508e-02
  -4.7454834e-02
  -4.7546387e-02
  -4.7943115e-02
  -4.7790527e-02
  -4.8858643e-02
  -4.8980713e-02
  -4.7851563e-02
  -4.8522949e-02
  -4.8797607e-02
  -4.8645020e-02
  -4.8767090e-02
  -4.8950195e-02
  -4.9041748e-02
  -4.8675537e-02
  -4.8675537e-02
  -4.9163818e-02
  -4.8492432e-02
  -4.8126221e-02
  -4.8858643e-02
  -4.8248291e-02
  -4.8004150e-02
  -4.8675537e-02
  -4.8278809e-02
  -4.8004150e-02
  -4.8187256e-02
  -4.7882080e-02
  -4.7363281e-02
  -4.8065186e-02
  -4.8065186e-02
  -4.7821045e-02
  -4.7302246e-02
  -4.7668457e-02
  -4.7149658e-02
  -4.6722412e-02
  -4.6936035e-02
  -4.6997070e-02
  -4.7546387e-02
  -4.7393799e-02
  -4.6844482e-02
  -4.7332764e-02
  -4.7485352e-02
  -4.8095703e-02
  -4.9102783e-02
  -4.8583984e-02
  -4.9011230e-02
  -4.9652100e-02
  -4.9896240e-02
  -4.9774170e-02
  -4.9743652e-02
  -5.0476074e-02
  -5.0567627e-02
  -5.0720215e-02
  -5.1513672e-02
  -5.1208496e-02
  -5.1116943e-02
  -5.1361084e-02
  -5.0750732e-02
  -5.0750732e-02
  -5.0720215e-02
  -4.9133301e-02
  -4.8645020e-02
  -4.8736572e-02
  -4.7882080e-02
  -4.6936035e-02
  -4.6813965e-02
  -4.6905518e-02
  -4.7485352e-02
  -4.8736572e-02
  -4.8614502e-02
  -4.8767090e-02
  -4.9591064e-02
  -4.9591064e-02
  -5.0567627e-02
  -5.1696777e-02
  -5.1788330e-02
  -5.2093506e-02
  -5.2703857e-02
  -5.2642822e-02
  -5.3009033e-02
  -5.2795410e-02
  -5.2032471e-02
  -5.1422119e-02
  -5.1849365e-02
  -5.1177979e-02
  -5.0720215e-02
  -5.0476074e-02
  -4.9957275e-02
  -4.9896240e-02
  -4.8706055e-02
  -4.8339844e-02
  -4.7515869e-02
  -4.7149658e-02
  -4.7393799e-02
  -4.7088623e-02
  -4.7241211e-02
  -4.7515869e-02
  -4.7912598e-02
  -4.8065186e-02
  -4.7912598e-02
  -4.7821045e-02
  -4.7698975e-02
  -4.7485352e-02
  -4.7119141e-02
  -4.8248291e-02
  -4.8706055e-02
  -4.8858643e-02
  -4.9194336e-02
  -4.8187256e-02
  -4.7882080e-02
  -4.7607422e-02
  -4.7760010e-02
  -4.7088623e-02
  -4.6142578e-02
  -4.5532227e-02
  -4.4921875e-02
  -4.4128418e-02
  -4.4769287e-02
  -4.4799805e-02
  -4.4433594e-02
  -4.4525146e-02
  -4.4219971e-02
  -4.4708252e-02
  -4.4464111e-02
  -4.3762207e-02
  -4.4738770e-02
  -4.4738770e-02
  -4.5318604e-02
  -4.5562744e-02
  -4.5471191e-02
  -4.5349121e-02
  -4.4647217e-02
  -4.4677734e-02
  -4.5166016e-02
  -4.5196533e-02
  -4.3914795e-02
  -4.3304443e-02
  -4.3853760e-02
  -4.3792725e-02
  -4.3395996e-02
  -4.4525146e-02
  -4.4647217e-02
  -4.4616699e-02
  -4.5104980e-02
  -4.4097900e-02
  -4.4403076e-02
  -4.4647217e-02
  -4.4677734e-02
  -4.5715332e-02
  -4.6325684e-02
  -4.7332764e-02
  -4.8461914e-02
  -4.8126221e-02
  -4.8187256e-02
  -4.8156738e-02
  -4.7790527e-02
  -4.8553467e-02
  -4.8828125e-02
  -4.9011230e-02
  -4.9285889e-02
  -4.9224854e-02
  -4.8614502e-02
  -4.8248291e-02
  -4.8217773e-02
  -4.8278809e-02
  -4.8370361e-02
  -4.7821045e-02
  -4.7149658e-02
  -4.6356201e-02
  -4.6234131e-02
  -4.6081543e-02
  -4.6600342e-02
  -4.6325684e-02
  -4.4982910e-02
  -4.5898438e-02
  -4.5410156e-02
  -4.5013428e-02
  -4.5837402e-02
  -4.5257568e-02
  -4.5532227e-02
  -4.6173096e-02
  -4.6356201e-02
  -4.5501709e-02
  -4.5471191e-02
  -4.6020508e-02
  -4.5715332e-02
  -4.5623779e-02
  -4.6081543e-02
  -4.6539307e-02
  -4.6112061e-02
  -4.6020508e-02
  -4.6600342e-02
  -4.6630859e-02
  -4.7271729e-02
  -4.6936035e-02
  -4.5959473e-02
  -4.5898438e-02
  -4.5623779e-02
  -4.5532227e-02
  -4.4952393e-02
  -4.3914795e-02
  -4.3914795e-02
  -4.3579102e-02
  -4.3762207e-02
  -4.3548584e-02
  -4.2541504e-02
  -4.2419434e-02
  -4.2358398e-02
  -4.2724609e-02
  -4.2449951e-02
  -4.2022705e-02
  -4.2297363e-02
  -4.2022705e-02
  -4.1778564e-02
  -4.1839600e-02
  -4.1748047e-02
  -4.1564941e-02
  -4.1809082e-02
  -4.2510986e-02
  -4.2419434e-02
  -4.2633057e-02
  -4.2816162e-02
  -4.2358398e-02
  -4.2205811e-02
  -4.1992188e-02
  -4.2022705e-02
  -4.1717529e-02
  -4.1870117e-02
  -4.2205811e-02
  -4.1900635e-02
  -4.1015625e-02
  -4.0191650e-02
  -3.9916992e-02
  -3.9916992e-02
  -4.0191650e-02
  -4.0039063e-02
  -3.9489746e-02
  -3.8757324e-02
  -3.8177490e-02
  -3.7994385e-02
  -3.7994385e-02
  -3.7017822e-02
  -3.6407471e-02
  -3.6407471e-02
  -3.6712646e-02
  -3.6621094e-02
  -3.6773682e-02
  -3.6346436e-02
  -3.6621094e-02
  -3.6499023e-02
  -3.5430908e-02
  -3.5858154e-02
  -3.5736084e-02
  -3.5644531e-02
  -3.5980225e-02
  -3.6346436e-02
  -3.6621094e-02
  -3.5614014e-02
  -3.5614014e-02
  -3.5888672e-02
  -3.5064697e-02
  -3.4179688e-02
  -3.3996582e-02
  -3.3813477e-02
  -3.3477783e-02
  -3.4362793e-02
  -3.5217285e-02
  -3.4698486e-02
  -3.5400391e-02
  -3.5552979e-02
  -3.5064697e-02
  -3.4759521e-02
  -3.5064697e-02
  -3.5186768e-02
  -3.5705566e-02
  -3.6163330e-02
  -3.5339355e-02
  -3.4393311e-02
  -3.4454346e-02
  -3.4027100e-02
  -3.3630371e-02
  -3.2531738e-02
  -3.2196045e-02
  -3.2073975e-02
  -3.1219482e-02
  -3.0639648e-02
  -3.0456543e-02
  -3.0029297e-02
  -2.9571533e-02
  -2.9205322e-02
  -2.8930664e-02
  -2.8564453e-02
  -2.7954102e-02
  -2.6702881e-02
  -2.6306152e-02
  -2.5238037e-02
  -2.4108887e-02
  -2.3864746e-02
  -2.3803711e-02
  -2.3071289e-02
  -2.2888184e-02
  -2.2705078e-02
  -2.1087646e-02
  -1.9531250e-02
  -2.0050049e-02
  -1.9866943e-02
  -1.9195557e-02
  -1.9012451e-02
  -1.8249512e-02
  -1.7852783e-02
  -1.7608643e-02
  -1.7059326e-02
  -1.6418457e-02
  -1.6052246e-02
  -1.5747070e-02
  -1.5289307e-02
  -1.5106201e-02
  -1.4801025e-02
  -1.4953613e-02
  -1.4770508e-02
  -1.4587402e-02
  -1.4923096e-02
  -1.5930176e-02
  -1.6510010e-02
  -1.6571045e-02
  -1.6754150e-02
  -1.6326904e-02
  -1.5563965e-02
  -1.5960693e-02
  -1.6387939e-02
  -1.6143799e-02
  -1.6448975e-02
  -1.5899658e-02
  -1.4831543e-02
  -1.3824463e-02
  -1.2634277e-02
  -1.1810303e-02
  -1.0528564e-02
  -9.6130371e-03
  -8.7280273e-03
  -7.8735352e-03
  -7.4157715e-03
  -6.5307617e-03
  -5.4931641e-03
  -4.8522949e-03
  -5.0354004e-03
  -4.1503906e-03
  -3.5095215e-03
  -4.0588379e-03
  -4.0588379e-03
  -3.4179688e-03
  -2.8686523e-03
  -2.4108887e-03
  -2.3803711e-03
  -1.8005371e-03
  -1.1291504e-03
  -4.8828125e-04
  -1.8310547e-04
  -1.8310547e-04
   8.8500977e-04
   7.6293945e-04
   3.0517578e-05
  -6.1035156e-05
  -3.0517578e-04
  -1.5258789e-04
  -7.0190430e-04
  -7.0190430e-04
  -5.1879883e-04
  -5.1879883e-04
  -1.5258789e-04
  -5.1879883e-04
  -6.7138672e-04
  -7.6293945e-04
  -1.3427734e-03
  -6.7138672e-04
  -3.3569336e-04
   1.1596680e-03
   2.4414063e-03
   3.2043457e-03
   4.2114258e-03
   5.2795410e-03
   6.6528320e-03
   8.1481934e-03
   9.3994141e-03
   9.7961426e-03
   1.0681152e-02
   1.1260986e-02
   1.1688232e-02
   1.2512207e-02
   1.2695313e-02
   1.3305664e-02
   1.4099121e-02
   1.5045166e-02
   1.4587402e-02
   1.4251709e-02
   1.4556885e-02
   1.4099121e-02
   1.3885498e-02
   1.3977051e-02
   1.4892578e-02
   1.5228271e-02
   1.5289307e-02
   1.5380859e-02
   1.5014648e-02
   1.5838623e-02
   1.5747070e-02
   1.6265869e-02
   1.6632080e-02
   1.6845703e-02
   1.6967773e-02
   1.6510010e-02
   1.7059326e-02
   1.7456055e-02
   1.8218994e-02
   1.9287109e-02
   2.0599365e-02
   2.0996094e-02
   2.1697998e-02
   2.2216797e-02
   2.2979736e-02
   2.3895264e-02
   2.4322510e-02
   2.5360107e-02
   2.5726318e-02
   2.6275635e-02
   2.6367188e-02
   2.6031494e-02
   2.6550293e-02
   2.7160645e-02
   2.6733398e-02
   2.7496338e-02
   2.7893066e-02
   2.8350830e-02
   2.9327393e-02
   2.9876709e-02
   3.0609131e-02
   3.1707764e-02
   3.1738281e-02
   3.1616211e-02
   3.2653809e-02
   3.3264160e-02
   3.3752441e-02
   3.5430908e-02
   3.5766602e-02
   3.5644531e-02
   3.6651611e-02
   3.6346436e-02
   3.6468506e-02
   3.7322998e-02
   3.6895752e-02
   3.7567139e-02
   3.8208008e-02
   3.8757324e-02
   3.9764404e-02
   3.9550781e-02
   4.0740967e-02
   4.1931152e-02
   4.1442871e-02
   4.2266846e-02
   4.3273926e-02
   4.3365479e-02
   4.3426514e-02
   4.4342041e-02
   4.4616699e-02
   4.5471191e-02
   4.6569824e-02
   4.6783447e-02
   4.7119141e-02
   4.7515869e-02
   4.8706055e-02
   4.9377441e-02
   5.0079346e-02
   4.9774170e-02
   5.0842285e-02
   5.2307129e-02
   5.2795410e-02
   5.3588867e-02
   5.4168701e-02
   5.4168701e-02
   5.5145264e-02
   5.5541992e-02
   5.5603027e-02
   5.6671143e-02
   5.6915283e-02
   5.7739258e-02
   5.7891846e-02
   5.8166504e-02
   6.0363770e-02
   6.0852051e-02
   6.1096191e-02
   6.2530518e-02
   6.2866211e-02
   6.3354492e-02
   6.3659668e-02
   6.4666748e-02
   6.6070557e-02
   6.6375732e-02
   6.7443848e-02
   6.8511963e-02
   6.9580078e-02
   7.0617676e-02
   7.0526123e-02
   7.0709229e-02
   7.1166992e-02
   7.0983887e-02
   7.1044922e-02
   7.1594238e-02
   7.1105957e-02
   7.1197510e-02
   7.1563721e-02
   7.1350098e-02
   7.1380615e-02
   7.1472168e-02
   7.1441650e-02
   7.1777344e-02
   7.2204590e-02
   7.2692871e-02
   7.3455811e-02
   7.4218750e-02
   7.5195313e-02
   7.5256348e-02
   7.4737549e-02
   7.5592041e-02
   7.6019287e-02
   7.6721191e-02
   7.7636719e-02
   7.8338623e-02
   7.8033447e-02
   7.8247070e-02
   7.9589844e-02
   8.0627441e-02
   8.1604004e-02
   8.3251953e-02
   8.4716797e-02
   8.5113525e-02
   8.5174561e-02
   8.4991455e-02
   8.4838867e-02
   8.5510254e-02
   8.5235596e-02
   8.5632324e-02
   8.6517334e-02
   8.6181641e-02
   8.6547852e-02
   8.7188721e-02
   8.7707520e-02
   8.8592529e-02
   8.8073730e-02
   8.8867188e-02
   9.0057373e-02
   9.0301514e-02
   9.1461182e-02
   9.2132568e-02
   9.2376709e-02
   9.2468262e-02
   9.3261719e-02
   9.3933105e-02
   9.4604492e-02
   9.5275879e-02
   9.5367432e-02
   9.6191406e-02
   9.6954346e-02
   9.7595215e-02
   9.8388672e-02
   9.9060059e-02
   1.0067749e-01
   1.0177612e-01
   1.0162354e-01
   1.0153198e-01
   1.0287476e-01
   1.0379028e-01
   1.0391235e-01
   1.0440063e-01
   1.0412598e-01
   1.0498047e-01
   1.0586548e-01
   1.0607910e-01
   1.0696411e-01
   1.0736084e-01
   1.0818481e-01
   1.0910034e-01
   1.0955811e-01
   1.1068726e-01
   1.1138916e-01
   1.1169434e-01
   1.1203003e-01
   1.1239624e-01
   1.1285400e-01
   1.1380005e-01
   1.1395264e-01
   1.1489868e-01
   1.1599731e-01
   1.1566162e-01
   1.1688232e-01
   1.1749268e-01
   1.1770630e-01
   1.1807251e-01
   1.1886597e-01
   1.1968994e-01
   1.1941528e-01
   1.2045288e-01
   1.2149048e-01
   1.2152100e-01
   1.2249756e-01
   1.2365723e-01
   1.2390137e-01
   1.2454224e-01
   1.2472534e-01
   1.2554932e-01
   1.2615967e-01
   1.2701416e-01
   1.2811279e-01
   1.2823486e-01
   1.2835693e-01
   1.2960815e-01
   1.3052368e-01
   1.3119507e-01
   1.3235474e-01
   1.3360596e-01
   1.3500977e-01
   1.3488770e-01
   1.3394165e-01
   1.3446045e-01
   1.3552856e-01
   1.3684082e-01
   1.3848877e-01
   1.3882446e-01
   1.3839722e-01
   1.3824463e-01
   1.3903809e-01
   1.4019775e-01
   1.4086914e-01
   1.4117432e-01
   1.4187622e-01
   1.4279175e-01
   1.4498901e-01
   1.4657593e-01
   1.4666748e-01
   1.4569092e-01
   1.4495850e-01
   1.4587402e-01
   1.4703369e-01
   1.4859009e-01
   1.4981079e-01
   1.5026855e-01
   1.5048218e-01
   1.5039063e-01
   1.5112305e-01
   1.5191650e-01
   1.5222168e-01
   1.5219116e-01
   1.5353394e-01
   1.5402222e-01
   1.5393066e-01
   1.5411377e-01
   1.5408325e-01
   1.5393066e-01
   1.5423584e-01
   1.5475464e-01
   1.5560913e-01
   1.5582275e-01
   1.5625000e-01
   1.5744019e-01
   1.5808105e-01
   1.5826416e-01
   1.5942383e-01
   1.6046143e-01
   1.6180420e-01
   1.6192627e-01
   1.6287231e-01
   1.6415405e-01
   1.6452026e-01
   1.6598511e-01
   1.6696167e-01
   1.6772461e-01
   1.6857910e-01
   1.6943359e-01
   1.7068481e-01
   1.7144775e-01
   1.7233276e-01
   1.7245483e-01
   1.7254639e-01
   1.7373657e-01
   1.7459106e-01
   1.7507935e-01
   1.7593384e-01
   1.7602539e-01
   1.7602539e-01
   1.7633057e-01
   1.7745972e-01
   1.7907715e-01
   1.7977905e-01
   1.8035889e-01
   1.8060303e-01
   1.8002319e-01
   1.8109131e-01
   1.8176270e-01
   1.8264771e-01
   1.8399048e-01
   1.8481445e-01
   1.8637085e-01
   1.8759155e-01
   1.8743896e-01
   1.8753052e-01
   1.8856812e-01
   1.8994141e-01
   1.9128418e-01
   1.9265747e-01
   1.9393921e-01
   1.9503784e-01
   1.9577026e-01
   1.9677734e-01
   1.9726563e-01
   1.9760132e-01
   1.9900513e-01
   1.9982910e-01
   2.0010376e-01
   2.0193481e-01
   2.0239258e-01
   2.0248413e-01
   2.0416260e-01
   2.0413208e-01
   2.0541382e-01
   2.0748901e-01
   2.0855713e-01
   2.0968628e-01
   2.0974731e-01
   2.1090698e-01
   2.1203613e-01
   2.1191406e-01
   2.1362305e-01
   2.1481323e-01
   2.1554565e-01
   2.1664429e-01
   2.1743774e-01
   2.1838379e-01
   2.1896362e-01
   2.1917725e-01
   2.1978760e-01
   2.2048950e-01
   2.2045898e-01
   2.2183228e-01
   2.2311401e-01
   2.2509766e-01
   2.2674561e-01
   2.2628784e-01
   2.2705078e-01
   2.2732544e-01
   2.2747803e-01
   2.2882080e-01
   2.2857666e-01
   2.2955322e-01
   2.3083496e-01
   2.3062134e-01
   2.3211670e-01
   2.3287964e-01
   2.3345947e-01
   2.3489380e-01
   2.3468018e-01
   2.3593140e-01
   2.3727417e-01
   2.3760986e-01
   2.3956299e-01
   2.4087524e-01
   2.4160767e-01
   2.4249268e-01
   2.4234009e-01
   2.4340820e-01
   2.4398804e-01
   2.4502563e-01
   2.4685669e-01
   2.4731445e-01
   2.4795532e-01
   2.4871826e-01
   2.4899292e-01
   2.5064087e-01
   2.5106812e-01
   2.5064087e-01
   2.5222778e-01
   2.5265503e-01
   2.5332642e-01
   2.5500488e-01
   2.5567627e-01
   2.5613403e-01
   2.5582886e-01
   2.5567627e-01
   2.5686646e-01
   2.5747681e-01
   2.5796509e-01
   2.5930786e-01
   2.5967407e-01
   2.6062012e-01
   2.6074219e-01
   2.6119995e-01
   2.6257324e-01
   2.6235962e-01
   2.6376343e-01
   2.6425171e-01
   2.6416016e-01
   2.6538086e-01
   2.6580811e-01
   2.6602173e-01
   2.6751709e-01
   2.6882935e-01
   2.6977539e-01
   2.7056885e-01
   2.7072144e-01
   2.7218628e-01
   2.7203369e-01
   2.7185059e-01
   2.7279663e-01
   2.7215576e-01
   2.7334595e-01
   2.7413940e-01
   2.7413940e-01
   2.7493286e-01
   2.7432251e-01
   2.7426147e-01
   2.7520752e-01
   2.7542114e-01
   2.7578735e-01
   2.7578735e-01
   2.7542114e-01
   2.7545166e-01
   2.7462769e-01
   2.7471924e-01
   2.7468872e-01
   2.7462769e-01
   2.7523804e-01
   2.7532959e-01
   2.7536011e-01
   2.7508545e-01
   2.7432251e-01
   2.7471924e-01
   2.7505493e-01
   2.7487183e-01
   2.7560425e-01
   2.7514648e-01
   2.7432251e-01
   2.7542114e-01
   2.7511597e-01
   2.7429199e-01
   2.7447510e-01
   2.7355957e-01
   2.7297974e-01
   2.7172852e-01
   2.7041626e-01
   2.7011108e-01
   2.6879883e-01
   2.6809692e-01
   2.6766968e-01
   2.6687622e-01
   2.6736450e-01
   2.6623535e-01
   2.6593018e-01
   2.6580811e-01
   2.6361084e-01
   2.6287842e-01
   2.6211548e-01
   2.6058960e-01
   2.6065063e-01
   2.6019287e-01
   2.5878906e-01
   2.5799561e-01
   2.5656128e-01
   2.5491333e-01
   2.5378418e-01
   2.5195313e-01
   2.5125122e-01
   2.4969482e-01
   2.4877930e-01
   2.4844360e-01
   2.4655151e-01
   2.4514771e-01
   2.4368286e-01
   2.4267578e-01
   2.4203491e-01
   2.4099731e-01
   2.4041748e-01
   2.3959351e-01
   2.3791504e-01
   2.3748779e-01
   2.3635864e-01
   2.3458862e-01
   2.3419189e-01
   2.3300171e-01
   2.3193359e-01
   2.3129272e-01
   2.3013306e-01
   2.2879028e-01
   2.2622681e-01
   2.2402954e-01
   2.2286987e-01
   2.2082520e-01
   2.1908569e-01
   2.1716309e-01
   2.1520996e-01
   2.1395874e-01
   2.1151733e-01
   2.0989990e-01
   2.0846558e-01
   2.0651245e-01
   2.0547485e-01
   2.0394897e-01
   2.0147705e-01
   1.9961548e-01
   1.9839478e-01
   1.9683838e-01
   1.9509888e-01
   1.9329834e-01
   1.9183350e-01
   1.9036865e-01
   1.8865967e-01
   1.8756104e-01
   1.8548584e-01
   1.8420410e-01
   1.8328857e-01
   1.8106079e-01
   1.7984009e-01
   1.7730713e-01
   1.7446899e-01
   1.7416382e-01
   1.7202759e-01
   1.6992188e-01
   1.6888428e-01
   1.6726685e-01
   1.6558838e-01
   1.6232300e-01
   1.6024780e-01
   1.5853882e-01
   1.5661621e-01
   1.5530396e-01
   1.5313721e-01
   1.5078735e-01
   1.4874268e-01
   1.4657593e-01
   1.4514160e-01
   1.4285278e-01
   1.4035034e-01
   1.3879395e-01
   1.3702393e-01
   1.3485718e-01
   1.3256836e-01
   1.3055420e-01
   1.2841797e-01
   1.2612915e-01
   1.2469482e-01
   1.2261963e-01
   1.2094116e-01
   1.1938477e-01
   1.1737061e-01
   1.1499023e-01
   1.1331177e-01
   1.1181641e-01
   1.1035156e-01
   1.0910034e-01
   1.0784912e-01
   1.0665894e-01
   1.0592651e-01
   1.0504150e-01
   1.0311890e-01
   1.0263062e-01
   1.0131836e-01
   9.8785400e-02
   9.7534180e-02
   9.5001221e-02
   9.3566895e-02
   9.2590332e-02
   8.9752197e-02
   8.6730957e-02
   8.5021973e-02
   8.3221436e-02
   8.1176758e-02
   7.9193115e-02
   7.6873779e-02
   7.5103760e-02
   7.3181152e-02
   7.1350098e-02
   7.0465088e-02
   6.9244385e-02
   6.8054199e-02
   6.6741943e-02
   6.5093994e-02
   6.3720703e-02
   6.2805176e-02
   6.1492920e-02
   5.9600830e-02
   5.7800293e-02
   5.5969238e-02
   5.4962158e-02
   5.3314209e-02
   5.1330566e-02
   5.0323486e-02
   4.8583984e-02
   4.6173096e-02
   4.4097900e-02
   4.1656494e-02
   3.9367676e-02
   3.6956787e-02
   3.5339355e-02
   3.3416748e-02
   3.0944824e-02
   2.8656006e-02
   2.6489258e-02
   2.5085449e-02
   2.2705078e-02
   2.0324707e-02
   1.8188477e-02
   1.6906738e-02
   1.5869141e-02
   1.4739990e-02
   1.3458252e-02
   1.2664795e-02
   1.1260986e-02
   9.3688965e-03
   7.9650879e-03
   6.8054199e-03
   5.9204102e-03
   4.8828125e-03
   3.4179688e-03
   2.9907227e-03
   2.2583008e-03
   3.0517578e-04
  -1.7700195e-03
  -3.1127930e-03
  -4.6691895e-03
  -6.1035156e-03
  -7.3242188e-03
  -9.9792480e-03
  -1.2023926e-02
  -1.3641357e-02
  -1.5502930e-02
  -1.7669678e-02
  -2.0355225e-02
  -2.2735596e-02
  -2.4383545e-02
  -2.6000977e-02
  -2.8198242e-02
  -2.9907227e-02
  -3.1585693e-02
  -3.3477783e-02
  -3.4667969e-02
  -3.5614014e-02
  -3.6743164e-02
  -3.8391113e-02
  -3.9672852e-02
  -4.0527344e-02
  -4.1229248e-02
  -4.2144775e-02
  -4.3426514e-02
  -4.4677734e-02
  -4.5532227e-02
  -4.6630859e-02
  -4.8156738e-02
  -4.9163818e-02
  -4.9804688e-02
  -5.1330566e-02
  -5.3131104e-02
  -5.5145264e-02
  -5.7739258e-02
  -6.0119629e-02
  -6.2896729e-02
  -6.4575195e-02
  -6.6131592e-02
  -6.8450928e-02
  -7.1197510e-02
  -7.3272705e-02
  -7.5103760e-02
  -7.7911377e-02
  -8.0383301e-02
  -8.3374023e-02
  -8.5540771e-02
  -8.7066650e-02
  -8.9538574e-02
  -9.1735840e-02
  -9.3658447e-02
  -9.5825195e-02
  -9.8754883e-02
  -1.0119629e-01
  -1.0333252e-01
  -1.0574341e-01
  -1.0760498e-01
  -1.0919189e-01
  -1.1157227e-01
  -1.1364746e-01
  -1.1572266e-01
  -1.1856079e-01
  -1.2118530e-01
  -1.2399292e-01
  -1.2625122e-01
  -1.2875366e-01
  -1.3168335e-01
  -1.3366699e-01
  -1.3629150e-01
  -1.3906860e-01
  -1.4074707e-01
  -1.4297485e-01
  -1.4675903e-01
  -1.4904785e-01
  -1.5093994e-01
  -1.5292358e-01
  -1.5481567e-01
  -1.5637207e-01
  -1.5859985e-01
  -1.6003418e-01
  -1.6159058e-01
  -1.6513062e-01
  -1.6683960e-01
  -1.6876221e-01
  -1.7166138e-01
  -1.7355347e-01
  -1.7584229e-01
  -1.7800903e-01
  -1.8054199e-01
  -1.8325806e-01
  -1.8585205e-01
  -1.8893433e-01
  -1.9113159e-01
  -1.9308472e-01
  -1.9613647e-01
  -1.9845581e-01
  -2.0071411e-01
  -2.0312500e-01
  -2.0407104e-01
  -2.0651245e-01
  -2.0974731e-01
  -2.1142578e-01
  -2.1301270e-01
  -2.1450806e-01
  -2.1670532e-01
  -2.1899414e-01
  -2.2021484e-01
  -2.2280884e-01
  -2.2467041e-01
  -2.2708130e-01
  -2.3010254e-01
  -2.3132324e-01
  -2.3352051e-01
  -2.3675537e-01
  -2.3800659e-01
  -2.3999023e-01
  -2.4230957e-01
  -2.4435425e-01
  -2.4624634e-01
  -2.4765015e-01
  -2.4990845e-01
  -2.5183105e-01
  -2.5308228e-01
  -2.5415039e-01
  -2.5567627e-01
  -2.5701904e-01
  -2.5833130e-01
  -2.5955200e-01
  -2.6043701e-01
  -2.6184082e-01
  -2.6281738e-01
  -2.6416016e-01
  -2.6531982e-01
  -2.6608276e-01
  -2.6745605e-01
  -2.6809692e-01
  -2.7041626e-01
  -2.7203369e-01
  -2.7322388e-01
  -2.7557373e-01
  -2.7664185e-01
  -2.7905273e-01
  -2.8158569e-01
  -2.8256226e-01
  -2.8384399e-01
  -2.8479004e-01
  -2.8604126e-01
  -2.8814697e-01
  -2.8881836e-01
  -2.9010010e-01
  -2.9199219e-01
  -2.9229736e-01
  -2.9373169e-01
  -2.9458618e-01
  -2.9489136e-01
  -2.9605103e-01
  -2.9577637e-01
  -2.9760742e-01
  -2.9843140e-01
  -2.9852295e-01
  -3.0010986e-01
  -3.0078125e-01
  -3.0163574e-01
  -3.0233765e-01
  -3.0139160e-01
  -3.0255127e-01
  -3.0285645e-01
  -3.0340576e-01
  -3.0554199e-01
  -3.0575562e-01
  -3.0615234e-01
  -3.0841064e-01
  -3.0798340e-01
  -3.0844116e-01
  -3.0911255e-01
  -3.0914307e-01
  -3.1060791e-01
  -3.1066895e-01
  -3.1164551e-01
  -3.1277466e-01
  -3.1317139e-01
  -3.1451416e-01
  -3.1478882e-01
  -3.1442261e-01
  -3.1518555e-01
  -3.1466675e-01
  -3.1472778e-01
  -3.1564331e-01
  -3.1576538e-01
  -3.1607056e-01
  -3.1576538e-01
  -3.1491089e-01
  -3.1436157e-01
  -3.1390381e-01
  -3.1423950e-01
  -3.1436157e-01
  -3.1369019e-01
  -3.1405640e-01
  -3.1320190e-01
  -3.1265259e-01
  -3.1463623e-01
  -3.1430054e-01
  -3.1332397e-01
  -3.1402588e-01
  -3.1283569e-01
  -3.1256104e-01
  -3.1228638e-01
  -3.1210327e-01
  -3.1265259e-01
  -3.1173706e-01
  -3.1192017e-01
  -3.1158447e-01
  -3.1060791e-01
  -3.1030273e-01
  -3.0950928e-01
  -3.0947876e-01
  -3.1018066e-01
  -3.0889893e-01
  -3.0856323e-01
  -3.0804443e-01
  -3.0694580e-01
  -3.0825806e-01
  -3.0718994e-01
  -3.0599976e-01
  -3.0679321e-01
  -3.0545044e-01
  -3.0554199e-01
  -3.0545044e-01
  -3.0459595e-01
  -3.0398560e-01
  -3.0215454e-01
  -3.0145264e-01
  -3.0297852e-01
  -3.0203247e-01
  -3.0224609e-01
  -3.0239868e-01
  -3.0142212e-01
  -3.0236816e-01
  -3.0200195e-01
  -3.0133057e-01
  -3.0172729e-01
  -3.0120850e-01
  -3.0111694e-01
  -3.0044556e-01
  -2.9956055e-01
  -2.9953003e-01
  -2.9864502e-01
  -2.9818726e-01
  -2.9806519e-01
  -2.9705811e-01
  -2.9647827e-01
  -2.9605103e-01
  -2.9565430e-01
  -2.9541016e-01
  -2.9443359e-01
  -2.9443359e-01
  -2.9357910e-01
  -2.9248047e-01
  -2.9177856e-01
  -2.9010010e-01
  -2.9013062e-01
  -2.9031372e-01
  -2.8866577e-01
  -2.8808594e-01
  -2.8793335e-01
  -2.8631592e-01
  -2.8610229e-01
  -2.8457642e-01
  -2.8363037e-01
  -2.8372192e-01
  -2.8152466e-01
  -2.8033447e-01
  -2.7874756e-01
  -2.7624512e-01
  -2.7578735e-01
  -2.7426147e-01
  -2.7420044e-01
  -2.7447510e-01
  -2.7325439e-01
  -2.7267456e-01
  -2.7151489e-01
  -2.6989746e-01
  -2.6922607e-01
  -2.6763916e-01
  -2.6675415e-01
  -2.6651001e-01
  -2.6528931e-01
  -2.6531982e-01
  -2.6492310e-01
  -2.6391602e-01
  -2.6419067e-01
  -2.6306152e-01
  -2.6293945e-01
  -2.6232910e-01
  -2.6058960e-01
  -2.6055908e-01
  -2.6022339e-01
  -2.5894165e-01
  -2.5872803e-01
  -2.5756836e-01
  -2.5695801e-01
  -2.5637817e-01
  -2.5573730e-01
  -2.5534058e-01
  -2.5320435e-01
  -2.5244141e-01
  -2.5244141e-01
  -2.5085449e-01
  -2.5033569e-01
  -2.4896240e-01
  -2.4758911e-01
  -2.4725342e-01
  -2.4560547e-01
  -2.4459839e-01
  -2.4420166e-01
  -2.4255371e-01
  -2.4215698e-01
  -2.4090576e-01
  -2.3950195e-01
  -2.3898315e-01
  -2.3757935e-01
  -2.3651123e-01
  -2.3614502e-01
  -2.3489380e-01
  -2.3480225e-01
  -2.3446655e-01
  -2.3287964e-01
  -2.3287964e-01
  -2.3159790e-01
  -2.3095703e-01
  -2.3065186e-01
  -2.2982788e-01
  -2.2994995e-01
  -2.2933960e-01
  -2.2842407e-01
  -2.2756958e-01
  -2.2595215e-01
  -2.2595215e-01
  -2.2534180e-01
  -2.2503662e-01
  -2.2494507e-01
  -2.2314453e-01
  -2.2119141e-01
  -2.2039795e-01
  -2.1798706e-01
  -2.1481323e-01
  -2.1276855e-01
  -2.1115112e-01
  -2.1023560e-01
  -2.0822144e-01
  -2.0666504e-01
  -2.0562744e-01
  -2.0367432e-01
  -2.0266724e-01
  -2.0083618e-01
  -1.9918823e-01
  -1.9906616e-01
  -1.9671631e-01
  -1.9433594e-01
  -1.9393921e-01
  -1.9320679e-01
  -1.9323730e-01
  -1.9213867e-01
  -1.9064331e-01
  -1.8954468e-01
  -1.8829346e-01
  -1.8627930e-01
  -1.8469238e-01
  -1.8344116e-01
  -1.8121338e-01
  -1.7953491e-01
  -1.7916870e-01
  -1.7745972e-01
  -1.7434692e-01
  -1.7340088e-01
  -1.7178345e-01
  -1.7025757e-01
  -1.6934204e-01
  -1.6787720e-01
  -1.6638184e-01
  -1.6503906e-01
  -1.6311646e-01
  -1.6143799e-01
  -1.6043091e-01
  -1.5905762e-01
  -1.5798950e-01
  -1.5710449e-01
  -1.5618896e-01
  -1.5509033e-01
  -1.5350342e-01
  -1.5090942e-01
  -1.4968872e-01
  -1.4904785e-01
  -1.4785767e-01
  -1.4706421e-01
  -1.4486694e-01
  -1.4367676e-01
  -1.4166260e-01
  -1.3937378e-01
  -1.3729858e-01
  -1.3391113e-01
  -1.3269043e-01
  -1.3131714e-01
  -1.2899780e-01
  -1.2750244e-01
  -1.2487793e-01
  -1.2283325e-01
  -1.2066650e-01
  -1.1831665e-01
  -1.1715698e-01
  -1.1520386e-01
  -1.1419678e-01
  -1.1346436e-01
  -1.1175537e-01
  -1.1074829e-01
  -1.0913086e-01
  -1.0842896e-01
  -1.0852051e-01
  -1.0757446e-01
  -1.0748291e-01
  -1.0647583e-01
  -1.0440063e-01
  -1.0324097e-01
  -1.0211182e-01
  -1.0037231e-01
  -9.9609375e-02
  -9.9395752e-02
  -9.7778320e-02
  -9.6740723e-02
  -9.5642090e-02
  -9.3902588e-02
  -9.2437744e-02
  -9.0362549e-02
  -8.8806152e-02
  -8.7554932e-02
  -8.5906982e-02
  -8.3831787e-02
  -8.2763672e-02
  -8.1756592e-02
  -7.8918457e-02
  -7.6354980e-02
  -7.4310303e-02
  -7.1960449e-02
  -6.9641113e-02
  -6.7443848e-02
  -6.5338135e-02
  -6.3537598e-02
  -6.2744141e-02
  -6.1553955e-02
  -5.9753418e-02
  -5.7708740e-02
  -5.6976318e-02
  -5.6243896e-02
  -5.5084229e-02
  -5.3771973e-02
  -5.2154541e-02
  -5.1910400e-02
  -5.0476074e-02
  -4.8858643e-02
  -4.8583984e-02
  -4.7363281e-02
  -4.6020508e-02
  -4.4250488e-02
  -4.2724609e-02
  -4.1778564e-02
  -3.9489746e-02
  -3.7963867e-02
  -3.6956787e-02
  -3.5430908e-02
  -3.3905029e-02
  -3.2318115e-02
  -2.9235840e-02
  -2.7648926e-02
  -2.5909424e-02
  -2.3193359e-02
  -2.2491455e-02
  -2.1331787e-02
  -1.9866943e-02
  -1.8585205e-02
  -1.6662598e-02
  -1.6021729e-02
  -1.5075684e-02
  -1.3580322e-02
  -1.2695313e-02
  -1.2145996e-02
  -1.1199951e-02
  -9.2163086e-03
  -7.7514648e-03
  -7.9650879e-03
  -7.6293945e-03
  -5.1269531e-03
  -3.1127930e-03
  -2.2888184e-03
  -1.0070801e-03
  -2.1362305e-04
   1.4953613e-03
   3.4484863e-03
   5.7067871e-03
   7.0495605e-03
   8.4533691e-03
   1.0406494e-02
   1.1932373e-02
   1.2725830e-02
   1.3732910e-02
   1.4129639e-02
   1.4587402e-02
   1.5747070e-02
   1.6540527e-02
   1.6876221e-02
   1.7272949e-02
   1.7883301e-02
   1.7852783e-02
   1.8096924e-02
   1.8737793e-02
   1.8981934e-02
   1.9134521e-02
   1.9042969e-02
   1.9439697e-02
   2.1057129e-02
   2.1667480e-02
   2.1728516e-02
   2.2369385e-02
   2.2766113e-02
   2.3956299e-02
   2.4780273e-02
   2.6031494e-02
   2.6947021e-02
   2.8381348e-02
   2.9327393e-02
   3.0090332e-02
   3.1768799e-02
   3.2684326e-02
   3.3233643e-02
   3.4149170e-02
   3.4820557e-02
   3.5949707e-02
   3.6895752e-02
   3.7628174e-02
   3.7811279e-02
   3.7750244e-02
   3.8269043e-02
   3.8879395e-02
   3.8940430e-02
   3.9398193e-02
   4.0863037e-02
   4.1076660e-02
   4.1809082e-02
   4.2358398e-02
   4.2175293e-02
   4.2541504e-02
   4.3273926e-02
   4.4769287e-02
   4.5013428e-02
   4.4616699e-02
   4.5867920e-02
   4.6508789e-02
   4.6844482e-02
   4.7760010e-02
   4.8126221e-02
   4.8461914e-02
   4.8919678e-02
   4.8553467e-02
   4.8889160e-02
   5.0140381e-02
   4.9835205e-02
   5.0750732e-02
   5.0964355e-02
   5.0994873e-02
   5.2062988e-02
   5.2124023e-02
   5.2856445e-02
   5.2795410e-02
   5.3436279e-02
   5.4870605e-02
   5.6030273e-02
   5.6854248e-02
   5.7281494e-02
   5.7556152e-02
   5.8502197e-02
   5.9783936e-02
   6.0607910e-02
   6.1614990e-02
   6.3232422e-02
   6.3598633e-02
   6.3568115e-02
   6.4300537e-02
   6.4208984e-02
   6.4392090e-02
   6.5429688e-02
   6.5979004e-02
   6.6192627e-02
   6.6192627e-02
   6.6497803e-02
   6.6223145e-02
   6.6345215e-02
   6.7352295e-02
   6.7474365e-02
   6.7932129e-02
   6.8420410e-02
   6.8817139e-02
   6.8634033e-02
   6.8542480e-02
   6.8359375e-02
   6.8450928e-02
   6.8572998e-02
   6.7749023e-02
   6.7382813e-02
   6.8267822e-02
   6.8817139e-02
   6.8115234e-02
   6.8145752e-02
   6.8115234e-02
   6.8389893e-02
   6.8084717e-02
   6.9854736e-02
   7.0434570e-02
   6.9824219e-02
   7.0037842e-02
   7.1014404e-02
   7.1868896e-02
   7.2052002e-02
   7.2479248e-02
   7.2937012e-02
   7.3516846e-02
   7.3394775e-02
   7.3944092e-02
   7.4127197e-02
   7.4371338e-02
   7.4798584e-02
   7.4218750e-02
   7.4249268e-02
   7.4676514e-02
   7.4218750e-02
   7.4005127e-02
   7.4310303e-02
   7.3608398e-02
   7.3272705e-02
   7.3181152e-02
   7.3364258e-02
   7.3303223e-02
   7.3547363e-02
   7.3638916e-02
   7.3547363e-02
   7.4249268e-02
   7.5164795e-02
   7.5805664e-02
   7.6751709e-02
   7.7697754e-02
   7.7697754e-02
   7.8277588e-02
   7.9162598e-02
   8.0078125e-02
   8.1420898e-02
   8.2061768e-02
   8.2275391e-02
   8.3007813e-02
   8.2824707e-02
   8.2397461e-02
   8.2427979e-02
   8.2336426e-02
   8.1817627e-02
   8.1726074e-02
   8.1176758e-02
   8.0932617e-02
   8.0291748e-02
   7.9864502e-02
   7.9833984e-02
   7.9284668e-02
   7.9681396e-02
   7.8796387e-02
   7.8613281e-02
   7.8674316e-02
   7.8063965e-02
   7.9162598e-02
   7.9345703e-02
   7.8704834e-02
   7.8704834e-02
   7.8826904e-02
   8.0657959e-02
   8.1146240e-02
   8.0627441e-02
   8.0535889e-02
   8.0200195e-02
   8.0078125e-02
   7.9559326e-02
   7.9284668e-02
   8.0017090e-02
   8.0017090e-02
   7.9376221e-02
   7.8491211e-02
   7.7972412e-02
   7.6080322e-02
   7.5408936e-02
   7.4737549e-02
   7.4218750e-02
   7.4432373e-02
   7.2357178e-02
   7.1380615e-02
   7.1655273e-02
   7.0861816e-02
   7.0465088e-02
   6.9427490e-02
   6.9305420e-02
   6.8542480e-02
   6.7352295e-02
   6.6833496e-02
   6.5734863e-02
   6.4910889e-02
   6.4727783e-02
   6.3934326e-02
   6.5124512e-02
   6.5093994e-02
   6.4392090e-02
   6.5124512e-02
   6.4819336e-02
   6.4544678e-02
   6.4300537e-02
   6.3446045e-02
   6.3385010e-02
   6.3201904e-02
   6.2957764e-02
   6.2530518e-02
   6.2347412e-02
   6.2438965e-02
   6.1462402e-02
   6.0821533e-02
   6.1035156e-02
   6.1523438e-02
   6.0760498e-02
   6.0211182e-02
   5.9539795e-02
   5.8807373e-02
   5.9020996e-02
   5.8166504e-02
   5.7281494e-02
   5.6732178e-02
   5.5969238e-02
   5.5541992e-02
   5.4718018e-02
   5.3710938e-02
   5.2490234e-02
   5.1940918e-02
   5.1635742e-02
   5.0933838e-02
   4.9804688e-02
   4.8492432e-02
   4.7515869e-02
   4.6936035e-02
   4.6203613e-02
   4.5776367e-02
   4.5776367e-02
   4.5806885e-02
   4.5593262e-02
   4.4525146e-02
   4.4830322e-02
   4.4860840e-02
   4.5043945e-02
   4.4982910e-02
   4.4494629e-02
   4.4708252e-02
   4.4433594e-02
   4.4769287e-02
   4.4555664e-02
   4.3823242e-02
   4.4189453e-02
   4.3579102e-02
   4.2877197e-02
   4.2572021e-02
   4.1900635e-02
   4.1778564e-02
   4.1412354e-02
   4.1259766e-02
   4.0679932e-02
   3.9855957e-02
   3.9123535e-02
   3.7872314e-02
   3.6315918e-02
   3.5430908e-02
   3.5125732e-02
   3.4820557e-02
   3.4149170e-02
   3.3905029e-02
   3.3355713e-02
   3.2470703e-02
   3.2501221e-02
   3.2012939e-02
   3.1707764e-02
   3.1951904e-02
   3.2684326e-02
   3.2440186e-02
   3.2135010e-02
   3.1951904e-02
   3.1921387e-02
   3.1890869e-02
   3.0975342e-02
   3.0639648e-02
   3.0334473e-02
   2.9968262e-02
   2.9296875e-02
   2.8228760e-02
   2.7893066e-02
   2.7282715e-02
   2.6580811e-02
   2.6275635e-02
   2.4993896e-02
   2.4749756e-02
   2.4871826e-02
   2.3956299e-02
   2.2674561e-02
   2.1179199e-02
   2.0141602e-02
   1.9134521e-02
   1.8371582e-02
   1.7333984e-02
   1.6265869e-02
   1.5289307e-02
   1.4648438e-02
   1.3702393e-02
   1.2878418e-02
   1.2634277e-02
   1.1718750e-02
   1.1108398e-02
   9.9487305e-03
   8.9111328e-03
   8.5449219e-03
   7.6599121e-03
   7.9040527e-03
   8.4838867e-03
   8.0261230e-03
   7.7209473e-03
   8.0261230e-03
   7.5073242e-03
   6.0729980e-03
   6.2255859e-03
   5.9814453e-03
   5.0659180e-03
   4.3334961e-03
   3.3874512e-03
   3.7536621e-03
   2.9602051e-03
   9.7656250e-04
   3.0517578e-05
  -4.2724609e-04
  -1.1596680e-03
  -1.6479492e-03
  -2.1362305e-03
  -2.6245117e-03
  -2.6245117e-03
  -3.3569336e-03
  -3.8757324e-03
  -4.0283203e-03
  -4.6081543e-03
  -4.6997070e-03
  -4.9438477e-03
  -5.1574707e-03
  -5.5541992e-03
  -7.0190430e-03
  -7.1411133e-03
  -6.9274902e-03
  -7.6599121e-03
  -7.4157715e-03
  -7.7209473e-03
  -8.4228516e-03
  -8.1481934e-03
  -7.9650879e-03
  -8.6059570e-03
  -8.7280273e-03
  -8.8500977e-03
  -8.9111328e-03
  -8.8195801e-03
  -8.9721680e-03
  -8.8500977e-03
  -9.0637207e-03
  -1.0437012e-02
  -1.0559082e-02
  -1.0955811e-02
  -1.1016846e-02
  -1.1535645e-02
  -1.2420654e-02
  -1.2481689e-02
  -1.3427734e-02
  -1.3031006e-02
  -1.2756348e-02
  -1.3732910e-02
  -1.3793945e-02
  -1.4007568e-02
  -1.4923096e-02
  -1.5472412e-02
  -1.5228271e-02
  -1.5563965e-02
  -1.6052246e-02
  -1.5319824e-02
  -1.5319824e-02
  -1.5655518e-02
  -1.6143799e-02
  -1.6326904e-02
  -1.6174316e-02
  -1.6632080e-02
  -1.6204834e-02
  -1.6510010e-02
  -1.6815186e-02
  -1.6418457e-02
  -1.6845703e-02
  -1.5625000e-02
  -1.5533447e-02
  -1.6510010e-02
  -1.6052246e-02
  -1.6754150e-02
  -1.7730713e-02
  -1.8524170e-02
  -1.9470215e-02
  -1.9989014e-02
  -2.0721436e-02
  -2.0782471e-02
  -2.0507813e-02
  -2.1179199e-02
  -2.1606445e-02
  -2.2064209e-02
  -2.3620605e-02
  -2.4902344e-02
  -2.4322510e-02
  -2.4169922e-02
  -2.4291992e-02
  -2.3468018e-02
  -2.3712158e-02
  -2.4230957e-02
  -2.4078369e-02
  -2.4108887e-02
  -2.5299072e-02
  -2.5451660e-02
  -2.4871826e-02
  -2.5238037e-02
  -2.5054932e-02
  -2.5146484e-02
  -2.5268555e-02
  -2.5817871e-02
  -2.6885986e-02
  -2.6855469e-02
  -2.6611328e-02
  -2.6611328e-02
  -2.6062012e-02
  -2.6458740e-02
  -2.7130127e-02
  -2.7252197e-02
  -2.7343750e-02
  -2.7313232e-02
  -2.7160645e-02
  -2.6580811e-02
  -2.6580811e-02
  -2.6550293e-02
  -2.6947021e-02
  -2.7343750e-02
  -2.7069092e-02
  -2.7801514e-02
  -2.7954102e-02
  -2.7343750e-02
  -2.8289795e-02
  -2.8625488e-02
  -2.8717041e-02
  -2.9510498e-02
  -2.8961182e-02
  -2.9327393e-02
  -2.9571533e-02
  -2.8778076e-02
  -2.9113770e-02
  -2.8656006e-02
  -2.8076172e-02
  -2.8656006e-02
  -2.8686523e-02
  -2.8503418e-02
  -2.9235840e-02
  -2.8747559e-02
  -2.7648926e-02
  -2.8259277e-02
  -2.8350830e-02
  -2.7679443e-02
  -2.7709961e-02
  -2.7191162e-02
  -2.6824951e-02
  -2.6733398e-02
  -2.6702881e-02
  -2.6336670e-02
  -2.6062012e-02
  -2.6397705e-02
  -2.6580811e-02
  -2.6885986e-02
  -2.7008057e-02
  -2.7038574e-02
  -2.6947021e-02
  -2.6794434e-02
  -2.6855469e-02
  -2.6977539e-02
  -2.6855469e-02
  -2.7801514e-02
  -2.8015137e-02
  -2.7374268e-02
  -2.7801514e-02
  -2.8472900e-02
  -2.8472900e-02
  -2.7862549e-02
  -2.7984619e-02
  -2.7801514e-02
  -2.6702881e-02
  -2.6458740e-02
  -2.5970459e-02
  -2.5390625e-02
  -2.5878906e-02
  -2.6123047e-02
  -2.5695801e-02
  -2.5238037e-02
  -2.4475098e-02
  -2.3345947e-02
  -2.2918701e-02
  -2.2674561e-02
  -2.2735596e-02
  -2.2735596e-02
  -2.2644043e-02
  -2.2949219e-02
  -2.1942139e-02
  -2.2216797e-02
  -2.2155762e-02
  -2.1942139e-02
  -2.2521973e-02
  -2.2186279e-02
  -2.2247314e-02
  -2.2583008e-02
  -2.3040771e-02
  -2.3193359e-02
  -2.2827148e-02
  -2.2583008e-02
  -2.2216797e-02
  -2.2338867e-02
  -2.2583008e-02
  -2.2705078e-02
  -2.2247314e-02
  -2.1514893e-02
  -2.1331787e-02
  -2.1179199e-02
  -2.0751953e-02
  -2.0111084e-02
  -1.9927979e-02
  -2.0080566e-02
  -1.9775391e-02
  -1.9744873e-02
  -2.0019531e-02
  -2.0080566e-02
  -2.0019531e-02
  -2.0446777e-02
  -2.1331787e-02
  -2.1911621e-02
  -2.1514893e-02
  -2.1728516e-02
  -2.2155762e-02
  -2.2247314e-02
  -2.2460938e-02
  -2.2674561e-02
  -2.2583008e-02
  -2.3040771e-02
  -2.2766113e-02
  -2.2613525e-02
  -2.2583008e-02
  -2.2277832e-02
  -2.2003174e-02
  -2.0843506e-02
  -2.0690918e-02
  -2.0477295e-02
  -1.9195557e-02
  -1.9042969e-02
  -1.9500732e-02
  -1.9104004e-02
  -1.9836426e-02
  -1.9378662e-02
  -1.8585205e-02
  -1.8432617e-02
  -1.8585205e-02
  -1.8524170e-02
  -1.8157959e-02
  -1.7883301e-02
  -1.8218994e-02
  -1.8463135e-02
  -1.8280029e-02
  -1.8249512e-02
  -1.8432617e-02
  -1.8524170e-02
  -1.7028809e-02
  -1.6815186e-02
  -1.6754150e-02
  -1.5716553e-02
  -1.5594482e-02
  -1.4556885e-02
  -1.3641357e-02
  -1.3549805e-02
  -1.2878418e-02
  -1.1962891e-02
  -1.0681152e-02
  -9.3688965e-03
  -9.7351074e-03
  -9.0332031e-03
  -8.5449219e-03
  -8.9111328e-03
  -7.6293945e-03
  -6.9274902e-03
  -6.5612793e-03
  -6.6223145e-03
  -6.8969727e-03
  -6.3171387e-03
  -6.8359375e-03
  -7.0800781e-03
  -6.8664551e-03
  -7.1411133e-03
  -6.9885254e-03
  -6.4086914e-03
  -5.1879883e-03
  -5.3100586e-03
  -5.0354004e-03
  -5.4931641e-03
  -5.8593750e-03
  -5.5236816e-03
  -4.9743652e-03
  -4.1198730e-03
  -3.9062500e-03
  -2.4719238e-03
  -2.8991699e-03
  -3.8146973e-03
  -3.2958984e-03
  -3.3874512e-03
  -3.0212402e-03
  -2.2888184e-03
  -2.4108887e-03
  -1.8310547e-03
  -2.0751953e-03
  -2.1057129e-03
  -1.8310547e-03
  -1.6174316e-03
  -8.5449219e-04
  -4.8828125e-04
  -2.4414063e-04
   1.8310547e-04
   1.4953613e-03
   2.4414063e-03
   3.1127930e-03
   3.6621094e-03
   4.3334961e-03
   4.6386719e-03
   5.1269531e-03
   5.7678223e-03
   5.7983398e-03
   6.6528320e-03
   7.1716309e-03
   7.1411133e-03
   7.8125000e-03
   7.7209473e-03
   7.5683594e-03
   8.4838867e-03
   8.0566406e-03
   8.9721680e-03
   9.5825195e-03
   9.4604492e-03
   1.1077881e-02
   1.2176514e-02
   1.1779785e-02
   1.2054443e-02
   1.3519287e-02
   1.4343262e-02
   1.4068604e-02
   1.3763428e-02
   1.4770508e-02
   1.4373779e-02
   1.4801025e-02
   1.5502930e-02
   1.5258789e-02
   1.5655518e-02
   1.6174316e-02
   1.6021729e-02
   1.5838623e-02
   1.5777588e-02
   1.5258789e-02
   1.5228271e-02
   1.5563965e-02
   1.5869141e-02
   1.6235352e-02
   1.6662598e-02
   1.6326904e-02
   1.6845703e-02
   1.7425537e-02
   1.7639160e-02
   1.7730713e-02
   1.7913818e-02
   1.8890381e-02
   2.0507813e-02
   2.0812988e-02
   2.1545410e-02
   2.2277832e-02
   2.2613525e-02
   2.3040771e-02
   2.2277832e-02
   2.3071289e-02
   2.3315430e-02
   2.2735596e-02
   2.2644043e-02
   2.3529053e-02
   2.3742676e-02
   2.3925781e-02
   2.4322510e-02
   2.4414063e-02
   2.4993896e-02
   2.5146484e-02
   2.5634766e-02
   2.6397705e-02
   2.6885986e-02
   2.7313232e-02
   2.7770996e-02
   2.8533936e-02
   2.8961182e-02
   2.8778076e-02
   3.0181885e-02
   3.1097412e-02
   3.1738281e-02
   3.2501221e-02
   3.2958984e-02
   3.3935547e-02
   3.3905029e-02
   3.4912109e-02
   3.5308838e-02
   3.4912109e-02
   3.5369873e-02
   3.5095215e-02
   3.4423828e-02
   3.4484863e-02
   3.5186768e-02
   3.5614014e-02
   3.6102295e-02
   3.5705566e-02
   3.6041260e-02
   3.7170410e-02
   3.7475586e-02
   3.8421631e-02
   3.9398193e-02
   3.9886475e-02
   4.0527344e-02
   4.0771484e-02
   4.1076660e-02
   4.1137695e-02
   4.1290283e-02
   4.1046143e-02
   4.1381836e-02
   4.1961670e-02
   4.1809082e-02
   4.1320801e-02
   4.0557861e-02
   4.1015625e-02
   4.0313721e-02
   3.9428711e-02
   3.9947510e-02
   4.0496826e-02
   4.0771484e-02
   4.0496826e-02
   3.9855957e-02
   4.0435791e-02
   4.0679932e-02
   4.0649414e-02
   4.1168213e-02
   4.1046143e-02
   4.1412354e-02
   4.1656494e-02
   4.1656494e-02
   4.1961670e-02
   4.1900635e-02
   4.2419434e-02
   4.2907715e-02
   4.2266846e-02
   4.1778564e-02
   4.1931152e-02
   4.2053223e-02
   4.2205811e-02
   4.2999268e-02
   4.3518066e-02
   4.4311523e-02
   4.4128418e-02
   4.4219971e-02
   4.4982910e-02
   4.5135498e-02
   4.5532227e-02
   4.5837402e-02
   4.6142578e-02
   4.6600342e-02
   4.6844482e-02
   4.7637939e-02
   4.7058105e-02
   4.6539307e-02
   4.7058105e-02
   4.7210693e-02
   4.6752930e-02
   4.7546387e-02
   4.7912598e-02
   4.8339844e-02
   4.9072266e-02
   4.8645020e-02
   4.8736572e-02
   4.8675537e-02
   4.8217773e-02
   4.8004150e-02
   4.7454834e-02
   4.7790527e-02
   4.8065186e-02
   4.8034668e-02
   4.8339844e-02
   4.8370361e-02
   4.8187256e-02
   4.8431396e-02
   4.9011230e-02
   4.9316406e-02
   4.9652100e-02
   5.0354004e-02
   5.0537109e-02
   5.0659180e-02
   5.1300049e-02
   5.1391602e-02
   5.1086426e-02
   5.2368164e-02
   5.2337646e-02
   5.1330566e-02
   5.1239014e-02
   5.0781250e-02
   5.1239014e-02
   5.1086426e-02
   5.1147461e-02
   5.1025391e-02
   5.0964355e-02
   5.1239014e-02
   5.1116943e-02
   5.1086426e-02
   5.1239014e-02
   5.1116943e-02
   5.1116943e-02
   5.1696777e-02
   5.1239014e-02
   5.1086426e-02
   5.1513672e-02
   5.1879883e-02
   5.1208496e-02
   5.0903320e-02
   5.0659180e-02
   5.0140381e-02
   4.9133301e-02
   4.8614502e-02
   4.8217773e-02
   4.8217773e-02
   4.7973633e-02
   4.7393799e-02
   4.7760010e-02
   4.7698975e-02
   4.7088623e-02
   4.7485352e-02
   4.8065186e-02
   4.8431396e-02
   4.8950195e-02
   4.9774170e-02
   4.9804688e-02
   4.9102783e-02
   4.8797607e-02
   4.8492432e-02
   4.8706055e-02
   4.8095703e-02
   4.7302246e-02
   4.6905518e-02
   4.6508789e-02
   4.6905518e-02
   4.6417236e-02
   4.6783447e-02
   4.6783447e-02
   4.6417236e-02
   4.6813965e-02
   4.6356201e-02
   4.6203613e-02
   4.6569824e-02
   4.7241211e-02
   4.8492432e-02
   4.8095703e-02
   4.7698975e-02
   4.8461914e-02
   4.8309326e-02
   4.7943115e-02
   4.8034668e-02
   4.7058105e-02
   4.6661377e-02
   4.6508789e-02
   4.6051025e-02
   4.5776367e-02
   4.5562744e-02
   4.5135498e-02
   4.4921875e-02
   4.3975830e-02
   4.3884277e-02
   4.3731689e-02
   4.3365479e-02
   4.3670654e-02
   4.3518066e-02
   4.3304443e-02
   4.2266846e-02
   4.2480469e-02
   4.2694092e-02
   4.1625977e-02
   4.1961670e-02
   4.1687012e-02
   4.1198730e-02
   4.1564941e-02
   4.0130615e-02
   3.9459229e-02
   4.0039063e-02
   3.9825439e-02
   4.0466309e-02
   4.1137695e-02
   4.1198730e-02
   4.2846680e-02
   4.3579102e-02
   4.3243408e-02
   4.2938232e-02
   4.3853760e-02
   4.4616699e-02
   4.3823242e-02
   4.4036865e-02
   4.4494629e-02
   4.4891357e-02
   4.5745850e-02
   4.5745850e-02
   4.5501709e-02
   4.5410156e-02
   4.4281006e-02
   4.3365479e-02
   4.3212891e-02
   4.2266846e-02
   4.1473389e-02
   4.0679932e-02
   4.0039063e-02
   3.9093018e-02
   3.8299561e-02
   3.7658691e-02
   3.6499023e-02
   3.4912109e-02
   3.3721924e-02
   3.2592773e-02
   3.1829834e-02
   3.2073975e-02
   3.2012939e-02
   3.1250000e-02
   3.1433105e-02
   3.1463623e-02
   3.1219482e-02
   3.1005859e-02
   3.1829834e-02
   3.2409668e-02
   3.2318115e-02
   3.2623291e-02
   3.2684326e-02
   3.2684326e-02
   3.2073975e-02
   3.2073975e-02
   3.2104492e-02
   3.1738281e-02
   3.1524658e-02
   3.1433105e-02
   3.1463623e-02
   3.0639648e-02
   3.0822754e-02
   3.0853271e-02
   2.9632568e-02
   2.9235840e-02
   2.8839111e-02
   2.7801514e-02
   2.7557373e-02
   2.7587891e-02
   2.7770996e-02
   2.7313232e-02
   2.6733398e-02
   2.6153564e-02
   2.5512695e-02
   2.5451660e-02
   2.5756836e-02
   2.5695801e-02
   2.5177002e-02
   2.5512695e-02
   2.5054932e-02
   2.5848389e-02
   2.5756836e-02
   2.5421143e-02
   2.5268555e-02
   2.5573730e-02
   2.5543213e-02
   2.5085449e-02
   2.5817871e-02
   2.6397705e-02
   2.5848389e-02
   2.4993896e-02
   2.5024414e-02
   2.3925781e-02
   2.3071289e-02
   2.2766113e-02
   2.2735596e-02
   2.3406982e-02
   2.3132324e-02
   2.2491455e-02
   2.2003174e-02
   2.1728516e-02
   2.1484375e-02
   2.0538330e-02
   1.9989014e-02
   2.0568848e-02
   2.0477295e-02
   1.9714355e-02
   1.9836426e-02
   1.9378662e-02
   1.7822266e-02
   1.7395020e-02
   1.7089844e-02
   1.7333984e-02
   1.7547607e-02
   1.6326904e-02
   1.5991211e-02
   1.6052246e-02
   1.5380859e-02
   1.4801025e-02
   1.4892578e-02
   1.4770508e-02
   1.4770508e-02
   1.4434814e-02
   1.2786865e-02
   1.2176514e-02
   1.2481689e-02
   1.1322021e-02
   1.0498047e-02
   1.0314941e-02
   1.0040283e-02
   9.2163086e-03
   8.1787109e-03
   7.4462891e-03
   7.4768066e-03
   6.6528320e-03
   5.3710938e-03
   5.4016113e-03
   5.4321289e-03
   4.9743652e-03
   4.7912598e-03
   4.1198730e-03
   3.2348633e-03
   2.8686523e-03
   2.5939941e-03
   2.8686523e-03
   2.5634766e-03
   1.4648438e-03
   9.7656250e-04
   1.5258789e-04
  -9.4604492e-04
  -9.1552734e-04
  -1.1596680e-03
  -1.4648438e-03
  -1.5563965e-03
  -1.6174316e-03
  -1.6784668e-03
  -1.8310547e-03
  -2.9602051e-03
  -4.1198730e-03
  -4.2724609e-03
  -4.4250488e-03
  -4.6081543e-03
  -4.8522949e-03
  -5.4626465e-03
  -5.1574707e-03
  -5.5847168e-03
  -6.0424805e-03
  -5.9204102e-03
  -5.8288574e-03
  -5.2490234e-03
  -5.7983398e-03
  -5.4626465e-03
  -5.7067871e-03
  -7.2021484e-03
  -7.6904297e-03
  -8.0871582e-03
  -8.8500977e-03
  -9.6435547e-03
  -1.0589600e-02
  -1.1077881e-02
  -1.1535645e-02
  -1.2023926e-02
  -1.2664795e-02
  -1.3916016e-02
  -1.4465332e-02
  -1.4892578e-02
  -1.5350342e-02
  -1.5716553e-02
  -1.6784668e-02
  -1.6937256e-02
  -1.6845703e-02
  -1.8005371e-02
  -1.7974854e-02
  -1.7211914e-02
  -1.7150879e-02
  -1.7730713e-02
  -1.7333984e-02
  -1.7547607e-02
  -1.7822266e-02
  -1.7944336e-02
  -1.7761230e-02
  -1.8157959e-02
  -1.7608643e-02
  -1.7486572e-02
  -1.8615723e-02
  -1.9409180e-02
  -1.9989014e-02
  -2.0660400e-02
  -2.0996094e-02
  -2.0538330e-02
  -2.1209717e-02
  -2.1850586e-02
  -2.2460938e-02
  -2.4078369e-02
  -2.5268555e-02
  -2.5970459e-02
  -2.6489258e-02
  -2.6428223e-02
  -2.7191162e-02
  -2.7679443e-02
  -2.8106689e-02
  -2.7740479e-02
  -2.8533936e-02
  -2.9479980e-02
  -2.9602051e-02
  -2.9937744e-02
  -3.0029297e-02
  -2.9998779e-02
  -3.0303955e-02
  -2.9968262e-02
  -2.9785156e-02
  -2.9724121e-02
  -2.9479980e-02
  -2.9968262e-02
  -3.0334473e-02
  -3.0548096e-02
  -3.1005859e-02
  -3.1555176e-02
  -3.2348633e-02
  -3.3264160e-02
  -3.3813477e-02
  -3.3325195e-02
  -3.3355713e-02
  -3.4576416e-02
  -3.3691406e-02
  -3.3813477e-02
  -3.4698486e-02
  -3.5247803e-02
  -3.5369873e-02
  -3.4942627e-02
  -3.5003662e-02
  -3.5125732e-02
  -3.5308838e-02
  -3.5095215e-02
  -3.6224365e-02
  -3.6468506e-02
  -3.6193848e-02
  -3.7017822e-02
  -3.6346436e-02
  -3.6254883e-02
  -3.6468506e-02
  -3.6499023e-02
  -3.6468506e-02
  -3.5827637e-02
  -3.6102295e-02
  -3.5797119e-02
  -3.5491943e-02
  -3.5125732e-02
  -3.5186768e-02
  -3.6376953e-02
  -3.6895752e-02
  -3.6743164e-02
  -3.7231445e-02
  -3.7628174e-02
  -3.8146973e-02
  -3.7750244e-02
  -3.8452148e-02
  -3.9459229e-02
  -3.9611816e-02
  -4.0130615e-02
  -3.9886475e-02
  -4.0222168e-02
  -4.0893555e-02
  -4.0649414e-02
  -4.0496826e-02
  -4.1259766e-02
  -4.1015625e-02
  -4.0527344e-02
  -4.1717529e-02
  -4.1595459e-02
  -4.1473389e-02
  -4.1900635e-02
  -4.2236328e-02
  -4.2175293e-02
  -4.2602539e-02
  -4.2999268e-02
  -4.3334961e-02
  -4.3945313e-02
  -4.4250488e-02
  -4.4128418e-02
  -4.4219971e-02
  -4.4830322e-02
  -4.5440674e-02
  -4.5501709e-02
  -4.5837402e-02
  -4.5135498e-02
  -4.4647217e-02
  -4.5196533e-02
  -4.4952393e-02
  -4.4433594e-02
  -4.4769287e-02
  -4.4738770e-02
  -4.4281006e-02
  -4.3945313e-02
  -4.4067383e-02
  -4.4342041e-02
  -4.3426514e-02
  -4.3151855e-02
  -4.2816162e-02
  -4.2633057e-02
  -4.3121338e-02
  -4.2907715e-02
  -4.2694092e-02
  -4.2541504e-02
  -4.2572021e-02
  -4.3182373e-02
  -4.3243408e-02
  -4.3670654e-02
  -4.4494629e-02
  -4.4616699e-02
  -4.5013428e-02
  -4.5471191e-02
  -4.5562744e-02
  -4.6691895e-02
  -4.7821045e-02
  -4.7424316e-02
  -4.8248291e-02
  -4.8431396e-02
  -4.8309326e-02
  -4.9011230e-02
  -4.8522949e-02
  -4.8492432e-02
  -4.7973633e-02
  -4.7729492e-02
  -4.7668457e-02
  -4.7424316e-02
  -4.7302246e-02
  -4.6508789e-02
  -4.6630859e-02
  -4.6905518e-02
  -4.6783447e-02
  -4.6508789e-02
  -4.6142578e-02
  -4.5135498e-02
  -4.5166016e-02
  -4.5074463e-02
  -4.5318604e-02
  -4.5623779e-02
  -4.5288086e-02
  -4.5410156e-02
  -4.5166016e-02
  -4.5776367e-02
  -4.6417236e-02
  -4.5379639e-02
  -4.5532227e-02
  -4.6020508e-02
  -4.6051025e-02
  -4.6661377e-02
  -4.6447754e-02
  -4.5745850e-02
  -4.6569824e-02
  -4.6386719e-02
  -4.5989990e-02
  -4.6783447e-02
  -4.7027588e-02
  -4.7393799e-02
  -4.7271729e-02
  -4.7546387e-02
  -4.7790527e-02
  -4.7210693e-02
  -4.6966553e-02
  -4.7149658e-02
  -4.6997070e-02
  -4.7576904e-02
  -4.7821045e-02
  -4.7790527e-02
  -4.8187256e-02
  -4.7607422e-02
  -4.6569824e-02
  -4.6691895e-02
  -4.6813965e-02
  -4.6905518e-02
  -4.6020508e-02
  -4.5837402e-02
  -4.5898438e-02
  -4.5043945e-02
  -4.4860840e-02
  -4.4738770e-02
  -4.4342041e-02
  -4.4586182e-02
  -4.4250488e-02
  -4.2968750e-02
  -4.3548584e-02
  -4.3731689e-02
  -4.4006348e-02
  -4.4342041e-02
  -4.3731689e-02
  -4.3762207e-02
  -4.4433594e-02
  -4.5135498e-02
  -4.5104980e-02
  -4.4036865e-02
  -4.4342041e-02
  -4.4494629e-02
  -4.5135498e-02
  -4.6051025e-02
  -4.5135498e-02
  -4.4769287e-02
  -4.4830322e-02
  -4.4281006e-02
  -4.3914795e-02
  -4.4891357e-02
  -4.4189453e-02
  -4.4097900e-02
  -4.4219971e-02
  -4.3395996e-02
  -4.3243408e-02
  -4.2663574e-02
  -4.3090820e-02
  -4.3884277e-02
  -4.3762207e-02
  -4.3212891e-02
  -4.2968750e-02
  -4.2968750e-02
  -4.1717529e-02
  -4.1198730e-02
  -4.1717529e-02
  -4.1320801e-02
  -4.1320801e-02
  -4.1198730e-02
  -4.0008545e-02
  -3.9764404e-02
  -3.9489746e-02
  -3.9031982e-02
  -3.9123535e-02
  -3.8116455e-02
  -3.8116455e-02
  -3.8665771e-02
  -3.8360596e-02
  -3.7780762e-02
  -3.7414551e-02
  -3.7109375e-02
  -3.8177490e-02
  -3.9367676e-02
  -3.9215088e-02
  -3.9428711e-02
  -4.0130615e-02
  -4.0588379e-02
  -4.0466309e-02
  -4.0527344e-02
  -4.0344238e-02
  -4.0374756e-02
  -4.0710449e-02
  -4.0618896e-02
  -4.0344238e-02
  -4.0283203e-02
  -4.0130615e-02
  -4.0100098e-02
  -3.9642334e-02
  -3.9611816e-02
  -3.9855957e-02
  -3.8818359e-02
  -3.8421631e-02
  -3.8330078e-02
  -3.8177490e-02
  -3.7750244e-02
  -3.7658691e-02
  -3.7658691e-02
  -3.6773682e-02
  -3.7292480e-02
  -3.7689209e-02
  -3.7353516e-02
  -3.6956787e-02
  -3.7200928e-02
  -3.7506104e-02
  -3.7597656e-02
  -3.7597656e-02
  -3.7506104e-02
  -3.7109375e-02
  -3.6590576e-02
  -3.5919189e-02
  -3.5583496e-02
  -3.5400391e-02
  -3.5034180e-02
  -3.4698486e-02
  -3.3630371e-02
  -3.2928467e-02
  -3.2836914e-02
  -3.1707764e-02
  -3.1280518e-02
  -3.2012939e-02
  -3.0975342e-02
  -3.0731201e-02
  -3.0975342e-02
  -3.0670166e-02
  -3.0792236e-02
  -3.0944824e-02
  -3.0731201e-02
  -3.0731201e-02
  -3.1463623e-02
  -3.1402588e-02
  -3.0975342e-02
  -3.1433105e-02
  -3.1097412e-02
  -3.1036377e-02
  -3.1158447e-02
  -3.0334473e-02
  -3.0181885e-02
  -3.0059814e-02
  -3.0059814e-02
  -2.9235840e-02
  -2.8259277e-02
  -2.8076172e-02
  -2.6367188e-02
  -2.6184082e-02
  -2.7069092e-02
  -2.6733398e-02
  -2.5939941e-02
  -2.4566650e-02
  -2.4688721e-02
  -2.4291992e-02
  -2.3773193e-02
  -2.3803711e-02
  -2.3529053e-02
  -2.3254395e-02
  -2.2979736e-02
  -2.3040771e-02
  -2.3071289e-02
  -2.1881104e-02
  -2.2186279e-02
  -2.2949219e-02
  -2.2583008e-02
  -2.2644043e-02
  -2.2064209e-02
  -2.1728516e-02
  -2.0935059e-02
  -2.0690918e-02
  -2.0843506e-02
  -2.0141602e-02
  -1.9592285e-02
  -1.9805908e-02
  -1.9592285e-02
  -1.9378662e-02
  -1.8768311e-02
  -1.7730713e-02
  -1.6754150e-02
  -1.5716553e-02
  -1.5808105e-02
  -1.6265869e-02
  -1.6082764e-02
  -1.5991211e-02
  -1.6662598e-02
  -1.6845703e-02
  -1.6448975e-02
  -1.6845703e-02
  -1.7120361e-02
  -1.7486572e-02
  -1.8218994e-02
  -1.7700195e-02
  -1.7028809e-02
  -1.7181396e-02
  -1.6723633e-02
  -1.6815186e-02
  -1.7150879e-02
  -1.7639160e-02
  -1.6754150e-02
  -1.6082764e-02
  -1.5686035e-02
  -1.4770508e-02
  -1.5045166e-02
  -1.4526367e-02
  -1.4495850e-02
  -1.4678955e-02
  -1.4068604e-02
  -1.3671875e-02
  -1.3214111e-02
  -1.3000488e-02
  -1.2542725e-02
  -1.2420654e-02
  -1.2603760e-02
  -1.2176514e-02
  -1.1718750e-02
  -1.0925293e-02
  -1.0223389e-02
  -9.7351074e-03
  -9.1552734e-03
  -8.6364746e-03
  -8.1176758e-03
  -6.8359375e-03
  -6.6223145e-03
  -6.3171387e-03
  -5.3710938e-03
  -5.8288574e-03
  -5.5541992e-03
  -4.9133301e-03
  -4.0893555e-03
  -3.7536621e-03
  -3.6315918e-03
  -3.2043457e-03
  -2.9907227e-03
  -3.6926270e-03
  -3.2348633e-03
  -2.9602051e-03
  -3.2348633e-03
  -3.1738281e-03
  -3.7536621e-03
  -3.7536621e-03
  -3.6315918e-03
  -4.0893555e-03
  -4.2419434e-03
  -4.3945313e-03
  -5.2795410e-03
  -6.4086914e-03
  -5.7678223e-03
  -5.8898926e-03
  -5.7983398e-03
  -5.3100586e-03
  -5.8898926e-03
  -5.5847168e-03
  -5.1574707e-03
  -5.4016113e-03
  -4.8217773e-03
  -4.0588379e-03
  -3.8452148e-03
  -3.5095215e-03
  -3.0517578e-03
  -2.7160645e-03
  -2.6550293e-03
  -2.3193359e-03
  -2.1972656e-03
  -2.3193359e-03
  -2.2277832e-03
  -3.0822754e-03
  -3.8452148e-03
  -3.5095215e-03
  -3.3264160e-03
  -3.2348633e-03
  -2.3803711e-03
  -2.3193359e-03
  -2.1972656e-03
  -1.2512207e-03
  -1.0986328e-03
  -3.9672852e-04
   7.0190430e-04
   1.0070801e-03
   1.0681152e-03
   1.7700195e-03
   2.1972656e-03
   2.8076172e-03
   3.1127930e-03
   3.4484863e-03
   3.0212402e-03
   2.7160645e-03
   3.0212402e-03
   2.8686523e-03
   2.6550293e-03
   2.1057129e-03
   1.8005371e-03
   1.5563965e-03
   1.1596680e-03
   1.0681152e-03
   1.2512207e-03
   1.1901855e-03
   1.3122559e-03
   2.0751953e-03
   2.3193359e-03
   2.3498535e-03
   2.8076172e-03
   3.1127930e-03
   3.2958984e-03
   4.0283203e-03
   3.9978027e-03
   4.3334961e-03
   5.7678223e-03
   6.6223145e-03
   6.6528320e-03
   6.8359375e-03
   6.8664551e-03
   7.3242188e-03
   6.9274902e-03
   6.6528320e-03
   7.3547363e-03
   7.4157715e-03
   7.5073242e-03
   7.5073242e-03
   7.0495605e-03
   7.1105957e-03
   7.2021484e-03
   6.4697266e-03
   6.2255859e-03
   6.0729980e-03
   6.2255859e-03
   6.5002441e-03
   6.6833496e-03
   6.6223145e-03
   5.9814453e-03
   6.0729980e-03
   6.5307617e-03
   6.1645508e-03
   6.1645508e-03
   6.1645508e-03
   6.3781738e-03
   6.3171387e-03
   5.9204102e-03
   6.1645508e-03
   6.6528320e-03
   6.8664551e-03
   7.4157715e-03
   7.4462891e-03
   7.3547363e-03
   6.6528320e-03
   6.8664551e-03
   7.3547363e-03
   7.2631836e-03
   7.1105957e-03
   7.2326660e-03
   7.3852539e-03
   7.4768066e-03
   8.4533691e-03
   8.1481934e-03
   7.6293945e-03
   7.5378418e-03
   7.7209473e-03
   8.2092285e-03
   8.6669922e-03
   8.5754395e-03
   8.8806152e-03
   9.1552734e-03
   9.0332031e-03
   9.1247559e-03
   9.2163086e-03
   9.8571777e-03
   1.0528564e-02
   1.1047363e-02
   1.1138916e-02
   1.0986328e-02
   1.1138916e-02
   1.1138916e-02
   1.0528564e-02
   1.1169434e-02
   1.1077881e-02
   1.1291504e-02
   1.1535645e-02
   1.0894775e-02
   1.0650635e-02
   1.0406494e-02
   1.0101318e-02
   1.0437012e-02
   1.0101318e-02
   9.6130371e-03
   1.0314941e-02
   9.9487305e-03
   9.5520020e-03
   1.0192871e-02
   1.1077881e-02
   1.0498047e-02
   1.1230469e-02
   1.2115479e-02
   1.2878418e-02
   1.3305664e-02
   1.3854980e-02
   1.3946533e-02
   1.3824463e-02
   1.4160156e-02
   1.4160156e-02
   1.4862061e-02
   1.4648438e-02
   1.4373779e-02
   1.4831543e-02
   1.4801025e-02
   1.4587402e-02
   1.3732910e-02
   1.3549805e-02
   1.3488770e-02
   1.4007568e-02
   1.4221191e-02
   1.3519287e-02
   1.4526367e-02
   1.5014648e-02
   1.5136719e-02
   1.4770508e-02
   1.4129639e-02
   1.4343262e-02
   1.4678955e-02
   1.4221191e-02
   1.2695313e-02
   1.2939453e-02
   1.2756348e-02
   1.2481689e-02
   1.2878418e-02
   1.2359619e-02
   1.2603760e-02
   1.1993408e-02
   1.2390137e-02
   1.2878418e-02
   1.2451172e-02
   1.3549805e-02
   1.3916016e-02
   1.3824463e-02
   1.4862061e-02
   1.5045166e-02
   1.5533447e-02
   1.6357422e-02
   1.6357422e-02
   1.6357422e-02
   1.6387939e-02
   1.6113281e-02
   1.5869141e-02
   1.5869141e-02
   1.6052246e-02
   1.5563965e-02
   1.5350342e-02
   1.5167236e-02
   1.5197754e-02
   1.4953613e-02
   1.4648438e-02
   1.5289307e-02
   1.4556885e-02
   1.3885498e-02
   1.3275146e-02
   1.3275146e-02
   1.3488770e-02
   1.3732910e-02
   1.4190674e-02
   1.4648438e-02
   1.5533447e-02
   1.5289307e-02
   1.5777588e-02
   1.6326904e-02
   1.6723633e-02
   1.7395020e-02
   1.8218994e-02
   1.8981934e-02
   2.0050049e-02
   2.0843506e-02
   2.0629883e-02
   2.0843506e-02
   2.0629883e-02
   2.1301270e-02
   2.1453857e-02
   2.1270752e-02
   2.1575928e-02
   2.1820068e-02
   2.2247314e-02
   2.2430420e-02
   2.1881104e-02
   2.1820068e-02
   2.2430420e-02
   2.1759033e-02
   2.2338867e-02
   2.2949219e-02
   2.1606445e-02
   2.1881104e-02
   2.1850586e-02
   2.1697998e-02
   2.1911621e-02
   2.1820068e-02
   2.1606445e-02
   2.2216797e-02
   2.2369385e-02
   2.1240234e-02
   2.1057129e-02
   2.1759033e-02
   2.1545410e-02
   2.1179199e-02
   2.1820068e-02
   2.3010254e-02
   2.3193359e-02
   2.2399902e-02
   2.2705078e-02
   2.3406982e-02
   2.3956299e-02
   2.4261475e-02
   2.4810791e-02
   2.5299072e-02
   2.6092529e-02
   2.6947021e-02
   2.8381348e-02
   2.9296875e-02
   2.9418945e-02
   2.9052734e-02
   2.8747559e-02
   2.8747559e-02
   2.8381348e-02
   2.8472900e-02
   2.8656006e-02
   2.8076172e-02
   2.7618408e-02
   2.7191162e-02
   2.6428223e-02
   2.5146484e-02
   2.4383545e-02
   2.4139404e-02
   2.3803711e-02
   2.3468018e-02
   2.3254395e-02
   2.2979736e-02
   2.2796631e-02
   2.3254395e-02
   2.1850586e-02
   2.0843506e-02
   2.0812988e-02
   2.0874023e-02
   2.0904541e-02
   2.0874023e-02
   2.0996094e-02
   2.0904541e-02
   2.1514893e-02
   2.1789551e-02
   2.1240234e-02
   2.2094727e-02
   2.3651123e-02
   2.3651123e-02
   2.3742676e-02
   2.4108887e-02
   2.3956299e-02
   2.4719238e-02
   2.5115967e-02
   2.5268555e-02
   2.5878906e-02
   2.5665283e-02
   2.5115967e-02
   2.4505615e-02
   2.4444580e-02
   2.4505615e-02
   2.3712158e-02
   2.3590088e-02
   2.3559570e-02
   2.3468018e-02
   2.3742676e-02
   2.3712158e-02
   2.2796631e-02
   2.2216797e-02
   2.1667480e-02
   2.1789551e-02
   2.2094727e-02
   2.2186279e-02
   2.1850586e-02
   2.2308350e-02
   2.2155762e-02
   2.1301270e-02
   2.1484375e-02
   2.2094727e-02
   2.1270752e-02
   2.1179199e-02
   2.1972656e-02
   2.2125244e-02
   2.1972656e-02
   2.2125244e-02
   2.1911621e-02
   2.2094727e-02
   2.2430420e-02
   2.2064209e-02
   2.2705078e-02
   2.3284912e-02
   2.2796631e-02
   2.2735596e-02
   2.2613525e-02
   2.1881104e-02
   2.1636963e-02
   2.1728516e-02
   2.2186279e-02
   2.2216797e-02
   2.1453857e-02
   2.0904541e-02
   2.1057129e-02
   2.0385742e-02
   2.0080566e-02
   2.0324707e-02
   2.0355225e-02
   1.9989014e-02
   2.0111084e-02
   2.0355225e-02
   2.1057129e-02
   2.1545410e-02
   2.1453857e-02
   2.1545410e-02
   2.1331787e-02
   2.1240234e-02
   2.1514893e-02
   2.1209717e-02
   2.1484375e-02
   2.1240234e-02
   2.1026611e-02
   2.0904541e-02
   2.0477295e-02
   2.1148682e-02
   2.1301270e-02
   2.1545410e-02
   2.0538330e-02
   1.9256592e-02
   1.9958496e-02
   2.0233154e-02
   2.0202637e-02
   2.0019531e-02
   1.9897461e-02
   1.8951416e-02
   1.8310547e-02
   1.8737793e-02
   1.8829346e-02
   1.8310547e-02
   1.7913818e-02
   1.8280029e-02
   1.8646240e-02
   1.7639160e-02
   1.7303467e-02
   1.7517090e-02
   1.7517090e-02
   1.7425537e-02
   1.7669678e-02
   1.7517090e-02
   1.7028809e-02
   1.6632080e-02
   1.6662598e-02
   1.7150879e-02
   1.6876221e-02
   1.6357422e-02
   1.6571045e-02
   1.7364502e-02
   1.7425537e-02
   1.6510010e-02
   1.6632080e-02
   1.7028809e-02
   1.6571045e-02
   1.7303467e-02
   1.7578125e-02
   1.7303467e-02
   1.7150879e-02
   1.6418457e-02
   1.6204834e-02
   1.5899658e-02
   1.6479492e-02
   1.5960693e-02
   1.5686035e-02
   1.5258789e-02
   1.5075684e-02
   1.4801025e-02
   1.3793945e-02
   1.3275146e-02
   1.2908936e-02
   1.2603760e-02
   1.2023926e-02
   1.2390137e-02
   1.2939453e-02
   1.2695313e-02
   1.2725830e-02
   1.2268066e-02
   1.2573242e-02
   1.3214111e-02
   1.3305664e-02
   1.3977051e-02
   1.3885498e-02
   1.4251709e-02
   1.4221191e-02
   1.4801025e-02
   1.5380859e-02
   1.5258789e-02
   1.5777588e-02
   1.5625000e-02
   1.5075684e-02
   1.4617920e-02
   1.4617920e-02
   1.4648438e-02
   1.4953613e-02
   1.4434814e-02
   1.4343262e-02
   1.3549805e-02
   1.2939453e-02
   1.3000488e-02
   1.2786865e-02
   1.2756348e-02
   1.2908936e-02
   1.2573242e-02
   1.2176514e-02
   1.2420654e-02
   1.2359619e-02
   1.1474609e-02
   1.1566162e-02
   1.2145996e-02
   1.1474609e-02
   1.1779785e-02
   1.1505127e-02
   1.1016846e-02
   1.0620117e-02
   9.8571777e-03
   9.7351074e-03
   9.7961426e-03
   9.4909668e-03
   8.9721680e-03
   9.7045898e-03
   9.3688965e-03
   8.2092285e-03
   8.1787109e-03
   7.7514648e-03
   7.3547363e-03
   7.6599121e-03
   7.9956055e-03
   7.2631836e-03
   7.5073242e-03
   8.5144043e-03
   8.5449219e-03
   8.3618164e-03
   8.8195801e-03
   8.8195801e-03
   8.5144043e-03
   8.3312988e-03
   8.7890625e-03
   8.9111328e-03
   8.3923340e-03
   8.2702637e-03
   7.5073242e-03
   7.6599121e-03
   8.2702637e-03
   7.6599121e-03
   7.2326660e-03
   6.8664551e-03
   7.3852539e-03
   7.5073242e-03
   7.5073242e-03
   7.5378418e-03
   7.2631836e-03
   7.9345703e-03
   8.3923340e-03
   7.5988770e-03
   8.2397461e-03
   8.8195801e-03
   8.5754395e-03
   9.4604492e-03
   9.5520020e-03
   9.2773438e-03
   9.5214844e-03
   9.9182129e-03
   1.0070801e-02
   9.5520020e-03
   1.0253906e-02
   1.0467529e-02
   1.0772705e-02
   1.0864258e-02
   1.0406494e-02
   1.0528564e-02
   1.1322021e-02
   1.1505127e-02
   1.0955811e-02
   1.1077881e-02
   1.1047363e-02
   1.1779785e-02
   1.2512207e-02
   1.3275146e-02
   1.3336182e-02
   1.3732910e-02
   1.4404297e-02
   1.4587402e-02
   1.5045166e-02
   1.5502930e-02
   1.5563965e-02
   1.4984131e-02
   1.5228271e-02
   1.5563965e-02
   1.5655518e-02
   1.6693115e-02
   1.6113281e-02
   1.6448975e-02
   1.6906738e-02
   1.5747070e-02
   1.5533447e-02
   1.6601563e-02
   1.6387939e-02
   1.5838623e-02
   1.5747070e-02
   1.5594482e-02
   1.6265869e-02
   1.5899658e-02
   1.4984131e-02
   1.5319824e-02
   1.4678955e-02
   1.4129639e-02
   1.4190674e-02
   1.3580322e-02
   1.3153076e-02
   1.3244629e-02
   1.3397217e-02
   1.2390137e-02
   1.1993408e-02
   1.2084961e-02
   1.2115479e-02
   1.2451172e-02
   1.2054443e-02
   1.1779785e-02
   1.1596680e-02
   1.1169434e-02
   1.0620117e-02
   1.0925293e-02
   1.1352539e-02
   1.0925293e-02
   1.0437012e-02
   1.0711670e-02
   1.0620117e-02
   9.9487305e-03
   9.2468262e-03
   8.7585449e-03
   9.3078613e-03
   8.9416504e-03
   9.2468262e-03
   9.1857910e-03
   8.5449219e-03
   8.9721680e-03
   8.0261230e-03
   7.9345703e-03
   8.5754395e-03
   7.9345703e-03
   7.5683594e-03
   8.3923340e-03
   8.3312988e-03
   7.7819824e-03
   7.7514648e-03
   7.9650879e-03
   7.8125000e-03
   7.9650879e-03
   8.0566406e-03
   7.1105957e-03
   7.2631836e-03
   6.6528320e-03
   6.0729980e-03
   6.5917969e-03
   6.4697266e-03
   6.7443848e-03
   6.5917969e-03
   6.6223145e-03
   6.3171387e-03
   6.0119629e-03
   6.0729980e-03
   6.1340332e-03
   6.5002441e-03
   6.1950684e-03
   6.5612793e-03
   6.1950684e-03
   6.0424805e-03
   6.1950684e-03
   6.1950684e-03
   5.5847168e-03
   6.4086914e-03
   6.5002441e-03
   6.1645508e-03
   7.0495605e-03
   6.7138672e-03
   6.3476563e-03
   7.2021484e-03
   6.9580078e-03
   7.2326660e-03
   7.7209473e-03
   8.3618164e-03
   8.3923340e-03
   8.9111328e-03
   8.9111328e-03
   8.7280273e-03
   9.4299316e-03
   9.1247559e-03
   8.5144043e-03
   9.0332031e-03
   8.6669922e-03
   8.6364746e-03
   9.3383789e-03
   9.1247559e-03
   9.2773438e-03
   9.7961426e-03
   1.0345459e-02
   1.0559082e-02
   1.0498047e-02
   1.0223389e-02
   1.0375977e-02
   9.7961426e-03
   9.0942383e-03
   9.0026855e-03
   9.2773438e-03
   9.4299316e-03
   8.6059570e-03
   8.3618164e-03
   7.7514648e-03
   7.9956055e-03
   7.9040527e-03
   8.0871582e-03
   8.8500977e-03
   8.8500977e-03
   8.4533691e-03
   7.8125000e-03
   7.7209473e-03
   8.3007813e-03
   8.4838867e-03
   8.0566406e-03
   8.3312988e-03
   8.8195801e-03
   8.6975098e-03
   7.6293945e-03
   7.3852539e-03
   7.0800781e-03
   7.1716309e-03
   7.8430176e-03
   7.6904297e-03
   7.6904297e-03
   7.9956055e-03
   7.6599121e-03
   7.9956055e-03
   7.8125000e-03
   7.6293945e-03
   7.8735352e-03
   8.2702637e-03
   8.1481934e-03
   8.1176758e-03
   8.6059570e-03
   7.9345703e-03
   7.5988770e-03
   8.3312988e-03
   7.9345703e-03
   8.2092285e-03
   8.2092285e-03
   8.2397461e-03
   7.6904297e-03
   6.5002441e-03
   6.1340332e-03
   6.1340332e-03
   5.9509277e-03
   5.9814453e-03
   6.1950684e-03
   7.0800781e-03
   6.5002441e-03
   6.0729980e-03
   6.1950684e-03
   6.6223145e-03
   7.1105957e-03
   6.9580078e-03
   6.8054199e-03
   6.8664551e-03
   6.6223145e-03
   7.0495605e-03
   7.3547363e-03
   6.9274902e-03
   6.9885254e-03
   7.8125000e-03
   7.9956055e-03
   7.6599121e-03
   7.8125000e-03
   8.5754395e-03
   9.4299316e-03
   9.1552734e-03
   8.6364746e-03
   8.6975098e-03
   9.0637207e-03
   8.6364746e-03
   7.9650879e-03
   8.2397461e-03
   7.6904297e-03
   7.2021484e-03
   7.2937012e-03
   7.0495605e-03
   6.6528320e-03
   6.5307617e-03
   6.6528320e-03
   6.8359375e-03
   7.1105957e-03
   7.6293945e-03
   7.8125000e-03
   8.6364746e-03
   9.2163086e-03
   9.7656250e-03
   1.0192871e-02
   1.0253906e-02
   9.6130371e-03
   1.0284424e-02
   1.0437012e-02
   1.0162354e-02
   1.0498047e-02
   1.0009766e-02
   1.0314941e-02
   9.9487305e-03
   1.0528564e-02
   1.0253906e-02
   1.0009766e-02
   1.1047363e-02
   1.0894775e-02
   1.0223389e-02
   9.9487305e-03
   9.7045898e-03
   9.8571777e-03
   9.7961426e-03
   9.6130371e-03
   9.6435547e-03
   9.7045898e-03
   9.7961426e-03
   9.8266602e-03
   1.0070801e-02
   1.0040283e-02
   1.0070801e-02
   1.0009766e-02
   1.0406494e-02
   1.1230469e-02
   1.1322021e-02
   1.1322021e-02
   1.1596680e-02
   1.1352539e-02
   1.1291504e-02
   1.1962891e-02
   1.1260986e-02
   1.1596680e-02
   1.2390137e-02
   1.1962891e-02
   1.1840820e-02
   1.2237549e-02
   1.2481689e-02
   1.2207031e-02
   1.3183594e-02
   1.3275146e-02
   1.2359619e-02
   1.2390137e-02
   1.2451172e-02
   1.3061523e-02
   1.3641357e-02
   1.3732910e-02
   1.3793945e-02
   1.4343262e-02
   1.5228271e-02
   1.5014648e-02
   1.5045166e-02
   1.4984131e-02
   1.4892578e-02
   1.4617920e-02
   1.4953613e-02
   1.4892578e-02
   1.3916016e-02
   1.3854980e-02
   1.3427734e-02
   1.2634277e-02
   1.2847900e-02
   1.2054443e-02
   1.1291504e-02
   1.1260986e-02
   1.1291504e-02
   1.0589600e-02
   1.0894775e-02
   1.1291504e-02
   1.0803223e-02
   1.1077881e-02
   1.2268066e-02
   1.2847900e-02
   1.2054443e-02
   1.1596680e-02
   1.1413574e-02
   1.1688232e-02
   1.2084961e-02
   1.2939453e-02
   1.3092041e-02
   1.3031006e-02
   1.2664795e-02
   1.1505127e-02
   1.1474609e-02
   1.1596680e-02
   1.1993408e-02
   1.2329102e-02
   1.2451172e-02
   1.2451172e-02
   1.1779785e-02
   1.1016846e-02
   1.1199951e-02
   1.1871338e-02
   1.2023926e-02
   1.1962891e-02
   1.1993408e-02
   1.1840820e-02
   1.1566162e-02
   1.1169434e-02
   1.0620117e-02
   1.1413574e-02
   1.1657715e-02
   1.0955811e-02
   1.1962891e-02
   1.2481689e-02
   1.1566162e-02
   1.1505127e-02
   1.2268066e-02
   1.2756348e-02
   1.3610840e-02
   1.3336182e-02
   1.3580322e-02
   1.3885498e-02
   1.3000488e-02
   1.2786865e-02
   1.3305664e-02
   1.3183594e-02
   1.2176514e-02
   1.2481689e-02
   1.2847900e-02
   1.2481689e-02
   1.2969971e-02
   1.3427734e-02
   1.4068604e-02
   1.4251709e-02
   1.3977051e-02
   1.4617920e-02
   1.4678955e-02
   1.5014648e-02
   1.5625000e-02
   1.5838623e-02
   1.5899658e-02
   1.6296387e-02
   1.6052246e-02
   1.5991211e-02
   1.6571045e-02
   1.6082764e-02
   1.5960693e-02
   1.4831543e-02
   1.3702393e-02
   1.3092041e-02
   1.2664795e-02
   1.2298584e-02
   1.1779785e-02
   1.1810303e-02
   1.1749268e-02
   1.1322021e-02
   1.1840820e-02
   1.1871338e-02
   1.2664795e-02
   1.2695313e-02
   1.2451172e-02
   1.3000488e-02
   1.4068604e-02
   1.4068604e-02
   1.4221191e-02
   1.4648438e-02
   1.3977051e-02
   1.4129639e-02
   1.3885498e-02
   1.3977051e-02
   1.4678955e-02
   1.4251709e-02
   1.3977051e-02
   1.3916016e-02
   1.4038086e-02
   1.3641357e-02
   1.3824463e-02
   1.4465332e-02
   1.3824463e-02
   1.2664795e-02
   1.2573242e-02
   1.2298584e-02
   1.2634277e-02
   1.3000488e-02
   1.2359619e-02
   1.2420654e-02
   1.2664795e-02
   1.2908936e-02
   1.2573242e-02
   1.2145996e-02
   1.1901855e-02
   1.2115479e-02
   1.2115479e-02
   1.2145996e-02
   1.3275146e-02
   1.3244629e-02
   1.3641357e-02
   1.4190674e-02
   1.4068604e-02
   1.3946533e-02
   1.3671875e-02
   1.3214111e-02
   1.3336182e-02
   1.3214111e-02
   1.2847900e-02
   1.2878418e-02
   1.2603760e-02
   1.2542725e-02
   1.3214111e-02
   1.3916016e-02
   1.3732910e-02
   1.3458252e-02
   1.3488770e-02
   1.3214111e-02
   1.3122559e-02
   1.4007568e-02
   1.3916016e-02
   1.4373779e-02
   1.5228271e-02
   1.5625000e-02
   1.6113281e-02
   1.6448975e-02
   1.6845703e-02
   1.6906738e-02
   1.6632080e-02
   1.7089844e-02
   1.7272949e-02
   1.7028809e-02
   1.7456055e-02
   1.6876221e-02
   1.6693115e-02
   1.7211914e-02
   1.6876221e-02
   1.5747070e-02
   1.5808105e-02
   1.5655518e-02
   1.5045166e-02
   1.4587402e-02
   1.4526367e-02
   1.4495850e-02
   1.5167236e-02
   1.5960693e-02
   1.5106201e-02
   1.4526367e-02
   1.4068604e-02
   1.3153076e-02
   1.3183594e-02
   1.2695313e-02
   1.2542725e-02
   1.2817383e-02
   1.2817383e-02
   1.2268066e-02
   1.2176514e-02
   1.2512207e-02
   1.2756348e-02
   1.2969971e-02
   1.2756348e-02
   1.2695313e-02
   1.3458252e-02
   1.2939453e-02
   1.2878418e-02
   1.3580322e-02
   1.3488770e-02
   1.3763428e-02
   1.4343262e-02
   1.5167236e-02
   1.5411377e-02
   1.5258789e-02
   1.5930176e-02
   1.5899658e-02
   1.5380859e-02
   1.5655518e-02
   1.6204834e-02
   1.5960693e-02
   1.5777588e-02
   1.5441895e-02
   1.4495850e-02
   1.4190674e-02
   1.4404297e-02
   1.4404297e-02
   1.3732910e-02
   1.2969971e-02
   1.3031006e-02
   1.3244629e-02
   1.2176514e-02
   1.1932373e-02
   1.1474609e-02
   1.1016846e-02
   1.2237549e-02
   1.2237549e-02
   1.2603760e-02
   1.2481689e-02
   1.2451172e-02
   1.2512207e-02
   1.2725830e-02
   1.3000488e-02
   1.2390137e-02
   1.2817383e-02
   1.2817383e-02
   1.2756348e-02
   1.3580322e-02
   1.3153076e-02
   1.3214111e-02
   1.3732910e-02
   1.5258789e-02
   1.6235352e-02
   1.5441895e-02
   1.5319824e-02
   1.5625000e-02
   1.6021729e-02
   1.5716553e-02
   1.5563965e-02
   1.5869141e-02
   1.5533447e-02
   1.5747070e-02
   1.5930176e-02
   1.4984131e-02
   1.5197754e-02
   1.4984131e-02
   1.3793945e-02
   1.3824463e-02
   1.3580322e-02
   1.2969971e-02
   1.3305664e-02
   1.3061523e-02
   1.2329102e-02
   1.2725830e-02
   1.2481689e-02
   1.2207031e-02
   1.2481689e-02
   1.3061523e-02
   1.3153076e-02
   1.2481689e-02
   1.3061523e-02
   1.4099121e-02
   1.4373779e-02
   1.5563965e-02
   1.5686035e-02
   1.6052246e-02
   1.5777588e-02
   1.5441895e-02
   1.5960693e-02
   1.5716553e-02
   1.5991211e-02
   1.5350342e-02
   1.5075684e-02
   1.5380859e-02
   1.4923096e-02
   1.4465332e-02
   1.4068604e-02
   1.2939453e-02
   1.2542725e-02
   1.1749268e-02
   1.1230469e-02
   1.1016846e-02
   1.0650635e-02
   1.0803223e-02
   1.0559082e-02
   9.9182129e-03
   9.7656250e-03
   9.4604492e-03
   9.0942383e-03
   9.8876953e-03
   1.0711670e-02
   1.0833740e-02
   1.0650635e-02
   1.0284424e-02
   1.0620117e-02
   1.1260986e-02
   1.1505127e-02
   1.0223389e-02
   1.0101318e-02
   1.0650635e-02
   1.1352539e-02
   1.1505127e-02
   1.1260986e-02
   1.1352539e-02
   1.1108398e-02
   1.0864258e-02
   1.1322021e-02
   1.2542725e-02
   1.2542725e-02
   1.3092041e-02
   1.3397217e-02
   1.3397217e-02
   1.3061523e-02
   1.2817383e-02
   1.3793945e-02
   1.3763428e-02
   1.4617920e-02
   1.5319824e-02
   1.4526367e-02
   1.5045166e-02
   1.5228271e-02
   1.4801025e-02
   1.5258789e-02
   1.4862061e-02
   1.4617920e-02
   1.4221191e-02
   1.3244629e-02
   1.3702393e-02
   1.3275146e-02
   1.2603760e-02
   1.2390137e-02
   1.2023926e-02
   1.2298584e-02
   1.2634277e-02
   1.2390137e-02
   1.1505127e-02
   1.1901855e-02
   1.2481689e-02
   1.2329102e-02
   1.2969971e-02
   1.4190674e-02
   1.4190674e-02
   1.4434814e-02
   1.5197754e-02
   1.5197754e-02
   1.5319824e-02
   1.5594482e-02
   1.5380859e-02
   1.5289307e-02
   1.5594482e-02
   1.5014648e-02
   1.4801025e-02
   1.5136719e-02
   1.4739990e-02
   1.4312744e-02
   1.4190674e-02
   1.3153076e-02
   1.1779785e-02
   1.1627197e-02
   1.2237549e-02
   1.1138916e-02
   9.7656250e-03
   9.2468262e-03
   7.9956055e-03
   8.5144043e-03
   8.9721680e-03
   8.3312988e-03
   8.8500977e-03
   8.8195801e-03
   7.9956055e-03
   7.6599121e-03
   7.7209473e-03
   7.3242188e-03
   7.4462891e-03
   7.7819824e-03
   7.9345703e-03
   7.7819824e-03
   7.5378418e-03
   7.4768066e-03
   6.9274902e-03
   6.2561035e-03
   6.1035156e-03
   5.3405762e-03
   5.0659180e-03
   4.7912598e-03
   4.2724609e-03
   3.2653809e-03
   2.9907227e-03
   3.4790039e-03
   3.0212402e-03
   2.8991699e-03
   4.4555664e-03
   5.2490234e-03
   4.3029785e-03
   3.9672852e-03
   4.5471191e-03
   5.0048828e-03
   5.1574707e-03
   4.9133301e-03
   5.1574707e-03
   4.7607422e-03
   4.1198730e-03
   4.4555664e-03
   4.5166016e-03
   4.5776367e-03
   4.3945313e-03
   4.5471191e-03
   4.7607422e-03
   4.3029785e-03
   4.7912598e-03
   5.9814453e-03
   6.0119629e-03
   5.9814453e-03
   5.7067871e-03
   5.9204102e-03
   6.6223145e-03
   6.8054199e-03
   6.3171387e-03
   6.3171387e-03
   6.3171387e-03
   6.1645508e-03
   5.9814453e-03
   6.1035156e-03
   6.5917969e-03
   6.1950684e-03
   6.0424805e-03
   5.9509277e-03
   5.5541992e-03
   5.6457520e-03
   5.5236816e-03
   5.4321289e-03
   4.7912598e-03
   4.7912598e-03
   4.9743652e-03
   4.8828125e-03
   4.7302246e-03
   5.1269531e-03
   5.1574707e-03
   4.6081543e-03
   4.5776367e-03
   5.0659180e-03
   6.1035156e-03
   6.8664551e-03
   7.1716309e-03
   8.4533691e-03
   8.6975098e-03
   8.5144043e-03
   8.8195801e-03
   9.5520020e-03
   9.4909668e-03
   9.4604492e-03
   9.8266602e-03
   9.6435547e-03
   9.7656250e-03
   1.0650635e-02
   1.0742188e-02
   1.0833740e-02
   1.0528564e-02
   9.5520020e-03
   8.7890625e-03
   8.4228516e-03
   8.3312988e-03
   7.9956055e-03
   7.5378418e-03
   7.4768066e-03
   6.7138672e-03
   5.7983398e-03
   5.8898926e-03
   6.9580078e-03
   5.7678223e-03
   5.2795410e-03
   5.5541992e-03
   5.4016113e-03
   6.1035156e-03
   5.5847168e-03
   5.4321289e-03
   5.8593750e-03
   6.1950684e-03
   6.6223145e-03
   6.5307617e-03
   5.9204102e-03
   5.4321289e-03
   5.1574707e-03
   5.3710938e-03
   5.2185059e-03
   5.2185059e-03
   5.1269531e-03
   5.5541992e-03
   6.4697266e-03
   6.1645508e-03
   5.0964355e-03
   5.2185059e-03
   6.0729980e-03
   5.9509277e-03
   6.0729980e-03
   6.3476563e-03
   6.1950684e-03
   6.1035156e-03
   6.2561035e-03
   6.6223145e-03
   6.1950684e-03
   5.6762695e-03
   5.9204102e-03
   5.9814453e-03
   5.4626465e-03
   4.3945313e-03
   4.0283203e-03
   4.0588379e-03
   3.1738281e-03
   3.5400391e-03
   3.6315918e-03
   3.2653809e-03
   3.3264160e-03
   2.8381348e-03
   3.0212402e-03
   3.3874512e-03
   2.5939941e-03
   2.6855469e-03
   2.8076172e-03
   2.8076172e-03
   3.4790039e-03
   4.0283203e-03
   3.9978027e-03
   4.5776367e-03
   5.3710938e-03
   5.1879883e-03
   5.5847168e-03
   5.8898926e-03
   5.2795410e-03
   5.9204102e-03
   5.9204102e-03
   6.1950684e-03
   6.7138672e-03
   5.8898926e-03
   5.7067871e-03
   4.9133301e-03
   4.5776367e-03
   4.5471191e-03
   3.2348633e-03
   3.0822754e-03
   2.9907227e-03
   2.0751953e-03
   1.2817383e-03
   1.4648438e-03
   2.0751953e-03
   1.6784668e-03
   6.7138672e-04
   4.8828125e-04
   1.2207031e-04
   2.1362305e-04
  -1.5258789e-04
   6.4086914e-04
   1.3732910e-03
   1.1596680e-03
   1.7700195e-03
   2.0141602e-03
   2.5024414e-03
   3.0822754e-03
   3.4790039e-03
   3.2653809e-03
   3.3264160e-03
   3.3569336e-03
   3.5705566e-03
   3.8757324e-03
   3.0822754e-03
   2.8686523e-03
   2.7160645e-03
   3.1433105e-03
   2.6550293e-03
   2.0141602e-03
   2.2583008e-03
   1.8005371e-03
   2.4414063e-03
   2.1362305e-03
   1.9226074e-03
   2.2583008e-03
   2.0751953e-03
   2.3193359e-03
   2.0141602e-03
   2.2888184e-03
   1.8310547e-03
   1.5563965e-03
   1.8005371e-03
   1.4038086e-03
   1.5563965e-03
   1.8005371e-03
   1.2817383e-03
   1.4648438e-03
   1.7395020e-03
   2.0446777e-03
   2.8076172e-03
   2.7770996e-03
   2.4414063e-03
   2.3803711e-03
   1.8615723e-03
   1.7089844e-03
   1.4343262e-03
   7.6293945e-04
   2.1362305e-04
   3.6621094e-04
   4.8828125e-04
   3.0517578e-04
  -3.9672852e-04
  -7.9345703e-04
  -6.7138672e-04
  -1.2207031e-03
  -1.7395020e-03
  -1.3732910e-03
  -1.0375977e-03
  -4.2724609e-04
   9.1552734e-05
   2.7465820e-04
   2.7465820e-04
   4.8828125e-04
   1.0375977e-03
   1.9226074e-03
   2.1667480e-03
   1.7700195e-03
   1.8615723e-03
   2.1057129e-03
   2.3498535e-03
   3.2348633e-03
   2.8686523e-03
   2.5329590e-03
   4.1198730e-03
   4.3640137e-03
   4.3029785e-03
   5.0964355e-03
   3.9978027e-03
   3.2958984e-03
   4.1809082e-03
   4.0588379e-03
   3.9062500e-03
   3.5095215e-03
   2.7465820e-03
   2.9296875e-03
   2.1972656e-03
   8.5449219e-04
   1.4648438e-03
   4.8828125e-04
  -1.0375977e-03
  -8.2397461e-04
  -1.3122559e-03
  -2.2277832e-03
  -2.0141602e-03
  -2.0141602e-03
  -2.7465820e-03
  -2.3803711e-03
  -1.7395020e-03
  -2.3803711e-03
  -2.9907227e-03
  -2.3193359e-03
  -2.3498535e-03
  -2.6245117e-03
  -2.1362305e-03
  -1.7089844e-03
  -1.6479492e-03
  -9.4604492e-04
  -5.4931641e-04
   2.7465820e-04
   1.2817383e-03
   1.7700195e-03
   1.8310547e-03
   2.4719238e-03
   2.0751953e-03
   2.1057129e-03
   3.1738281e-03
   2.5939941e-03
   2.3803711e-03
   2.4108887e-03
   2.0446777e-03
   1.8920898e-03
   1.7395020e-03
   1.4648438e-03
   8.2397461e-04
   1.2207031e-04
   5.7983398e-04
  -1.5258789e-04
  -9.1552734e-04
  -5.4931641e-04
   2.7465820e-04
   6.1035156e-05
  -3.0517578e-05
   6.1035156e-04
  -2.1362305e-04
  -4.2724609e-04
  -2.7465820e-04
  -9.1552734e-05
   4.2724609e-04
   8.8500977e-04
   7.9345703e-04
   7.9345703e-04
   1.3122559e-03
   8.5449219e-04
   5.4931641e-04
   7.3242188e-04
   4.8828125e-04
   1.8310547e-04
  -3.0517578e-05
  -6.1035156e-05
   0.0000000e+00
   1.5258789e-04
   8.2397461e-04
   1.8310547e-04
   5.7983398e-04
   5.1879883e-04
   6.4086914e-04
   1.9836426e-03
   2.6855469e-03
   3.5400391e-03
   4.2419434e-03
   4.7912598e-03
   5.9814453e-03
   6.2255859e-03
   6.1950684e-03
   6.5307617e-03
   7.3852539e-03
   6.6223145e-03
   5.8593750e-03
   6.3781738e-03
   6.1645508e-03
   4.9438477e-03
   4.9133301e-03
   4.4250488e-03
   3.3264160e-03
   3.5095215e-03
   3.1738281e-03
   3.4790039e-03
   2.8686523e-03
   2.6245117e-03
   2.7160645e-03
   3.0517578e-03
   3.7231445e-03
   3.8146973e-03
   4.3334961e-03
   4.4250488e-03
   3.7231445e-03
   4.2724609e-03
   4.1503906e-03
   3.9367676e-03
   4.3029785e-03
   3.7536621e-03
   3.7841797e-03
   3.6926270e-03
   3.3264160e-03
   2.5024414e-03
   2.0751953e-03
   2.1362305e-03
   2.1667480e-03
   2.2277832e-03
   1.7395020e-03
   2.0141602e-03
   2.3193359e-03
   2.4414063e-03
   2.4719238e-03
   2.7465820e-03
   3.8757324e-03
   4.5776367e-03
   4.5471191e-03
   4.4860840e-03
   5.0048828e-03
   5.9509277e-03
   5.6762695e-03
   5.7678223e-03
   6.3171387e-03
   6.4392090e-03
   6.5002441e-03
   6.8969727e-03
   6.7138672e-03
   6.4697266e-03
   6.1950684e-03
   6.2255859e-03
   5.4931641e-03
   5.0048828e-03
   5.7373047e-03
   6.2866211e-03
   6.0729980e-03
   5.2185059e-03
   4.3945313e-03
   4.5776367e-03
   4.5471191e-03
   4.2724609e-03
   4.2114258e-03
   4.5776367e-03
   5.4931641e-03
   6.1950684e-03
   6.8054199e-03
   7.3242188e-03
   7.4462891e-03
   8.1787109e-03
   7.7819824e-03
   7.7819824e-03
   8.2092285e-03
   8.9416504e-03
   8.4533691e-03
   7.8735352e-03
   8.8500977e-03
   8.5449219e-03
   8.4228516e-03
   8.1787109e-03
   8.2092285e-03
   8.1787109e-03
   8.0566406e-03
   8.6975098e-03
   8.8195801e-03
   8.3007813e-03
   8.6364746e-03
   9.1857910e-03
   9.6130371e-03
   9.7045898e-03
   9.7351074e-03
   9.0332031e-03
   9.0332031e-03
   1.0192871e-02
   9.9182129e-03
   9.1857910e-03
   9.3383789e-03
   9.7656250e-03
   1.0589600e-02
   1.0314941e-02
   1.0070801e-02
   1.0559082e-02
   1.1138916e-02
   1.1199951e-02
   1.1627197e-02
   1.1444092e-02
   1.0650635e-02
   1.1108398e-02
   1.0772705e-02
   1.0803223e-02
   1.0986328e-02
   1.0498047e-02
   1.0314941e-02
   1.0040283e-02
   9.3688965e-03
   9.1857910e-03
   9.2468262e-03
   9.0026855e-03
   8.8195801e-03
   8.4228516e-03
   8.6364746e-03
   7.9956055e-03
   6.9885254e-03
   7.0190430e-03
   6.5307617e-03
   6.0729980e-03
   6.0424805e-03
   6.8054199e-03
   7.4462891e-03
   7.0800781e-03
   6.1645508e-03
   6.3171387e-03
   6.4086914e-03
   6.3476563e-03
   6.0729980e-03
   5.6457520e-03
   6.2866211e-03
   6.0729980e-03
   6.2255859e-03
   6.4697266e-03
   6.0424805e-03
   5.8593750e-03
   5.7983398e-03
   6.2866211e-03
   6.1340332e-03
   6.1950684e-03
   6.4086914e-03
   6.0729980e-03
   5.8288574e-03
   6.0119629e-03
   5.5847168e-03
   5.5541992e-03
   5.4321289e-03
   4.9133301e-03
   4.3334961e-03
   4.0283203e-03
   4.8828125e-03
   4.6997070e-03
   3.9978027e-03
   3.9978027e-03
   3.6621094e-03
   3.7536621e-03
   3.8757324e-03
   3.7231445e-03
   4.4860840e-03
   4.8522949e-03
   4.9133301e-03
   4.9438477e-03
   5.6762695e-03
   5.9509277e-03
   5.9204102e-03
   6.2255859e-03
   6.4392090e-03
   6.9274902e-03
   7.7209473e-03
   7.6904297e-03
   7.6599121e-03
   7.9650879e-03
   7.4768066e-03
   7.5378418e-03
   7.5378418e-03
   7.5988770e-03
   7.5683594e-03
   8.1176758e-03
   8.7890625e-03
   8.4228516e-03
   8.1787109e-03
   8.7280273e-03
   8.9721680e-03
   8.7280273e-03
   8.7280273e-03
   8.7890625e-03
   8.8806152e-03
   9.2468262e-03
   9.2468262e-03
   8.8500977e-03
   8.4228516e-03
   9.1247559e-03
   8.7890625e-03
   8.6669922e-03
   8.8195801e-03
   9.0637207e-03
   9.5520020e-03
   9.5825195e-03
   9.8876953e-03
   1.0406494e-02
   9.3688965e-03
   9.0332031e-03
   9.1552734e-03
   8.5754395e-03
   8.6669922e-03
   8.9111328e-03
   8.0261230e-03
   7.8430176e-03
   7.6904297e-03
   7.8430176e-03
   9.0026855e-03
   8.6059570e-03
   8.6059570e-03
   8.9111328e-03
   9.1857910e-03
   9.4299316e-03
   9.6130371e-03
   1.0406494e-02
   9.8876953e-03
   1.0131836e-02
   1.0040283e-02
   9.6435547e-03
   1.0131836e-02
   9.9792480e-03
   1.0406494e-02
   1.0467529e-02
   9.6435547e-03
   9.1552734e-03
   8.8806152e-03
   8.3923340e-03
   8.1176758e-03
   7.5073242e-03
   7.1716309e-03
   7.0190430e-03
   7.1105957e-03
   7.4768066e-03
   7.6293945e-03
   8.1481934e-03
   8.1176758e-03
   7.8735352e-03
   8.1787109e-03
   9.6740723e-03
   1.0314941e-02
   9.6435547e-03
   9.6435547e-03
   9.7045898e-03
   1.0589600e-02
   1.0711670e-02
   1.0833740e-02
   1.1474609e-02
   1.2084961e-02
   1.2115479e-02
   1.1810303e-02
   1.1962891e-02
   1.2145996e-02
   1.2237549e-02
   1.2512207e-02
   1.3244629e-02
   1.3214111e-02
   1.3214111e-02
   1.2878418e-02
   1.2268066e-02
   1.2115479e-02
   1.1993408e-02
   1.0986328e-02
   1.0559082e-02
   1.0284424e-02
   9.7656250e-03
   9.5825195e-03
   9.1552734e-03
   9.1247559e-03
   9.3078613e-03
   8.3923340e-03
   9.1552734e-03
   9.5214844e-03
   8.2702637e-03
   9.3994141e-03
   9.8571777e-03
   9.3994141e-03
   1.0498047e-02
   1.0498047e-02
   1.0131836e-02
   1.0864258e-02
   1.0711670e-02
   1.1169434e-02
   1.1291504e-02
   1.1474609e-02
   1.1291504e-02
   1.1901855e-02
   1.2664795e-02
   1.2817383e-02
   1.3275146e-02
   1.3397217e-02
   1.3458252e-02
   1.3092041e-02
   1.3305664e-02
   1.3366699e-02
   1.2573242e-02
   1.1871338e-02
   1.1535645e-02
   1.0711670e-02
   1.0894775e-02
   1.1413574e-02
   1.0772705e-02
   1.0528564e-02
   1.0345459e-02
   9.9792480e-03
   9.3078613e-03
   8.5754395e-03
   8.3923340e-03
   8.3923340e-03
   8.6059570e-03
   8.4228516e-03
   8.1481934e-03
   8.5144043e-03
   8.4838867e-03
   8.4533691e-03
   9.4909668e-03
   9.8571777e-03
   1.0192871e-02
   1.0314941e-02
   1.0650635e-02
   1.1505127e-02
   1.2329102e-02
   1.2237549e-02
   1.2512207e-02
   1.3305664e-02
   1.4007568e-02
   1.4129639e-02
   1.3763428e-02
   1.4129639e-02
   1.3885498e-02
   1.3336182e-02
   1.2420654e-02
   1.1627197e-02
   1.1077881e-02
   1.0528564e-02
   1.0192871e-02
   9.9182129e-03
   8.6364746e-03
   7.9040527e-03
   7.5683594e-03
   7.1411133e-03
   7.5683594e-03
   7.1105957e-03
   6.7749023e-03
   6.6223145e-03
   7.0190430e-03
   7.9956055e-03
   8.7280273e-03
   8.1481934e-03
   8.2702637e-03
   8.8195801e-03
   8.8806152e-03
   9.4299316e-03
   9.6740723e-03
   1.0131836e-02
   1.1047363e-02
   1.1413574e-02
   1.1627197e-02
   1.1688232e-02
   1.1810303e-02
   1.1993408e-02
   1.2329102e-02
   1.2542725e-02
   1.2084961e-02
   1.1871338e-02
   1.1688232e-02
   1.1444092e-02
   1.2054443e-02
   1.1749268e-02
   1.1352539e-02
   1.1169434e-02
   1.0803223e-02
   1.0711670e-02
   1.0772705e-02
   9.7045898e-03
   9.1857910e-03
   9.4299316e-03
   8.8806152e-03
   7.9650879e-03
   7.2937012e-03
   7.1105957e-03
   6.3476563e-03
   5.8898926e-03
   5.6762695e-03
   5.5236816e-03
   5.4321289e-03
   5.5541992e-03
   5.9204102e-03
   6.4697266e-03
   6.3781738e-03
   6.9885254e-03
   8.0261230e-03
   7.5683594e-03
   8.2702637e-03
   9.3383789e-03
   8.6975098e-03
   9.3383789e-03
   9.5520020e-03
   8.8500977e-03
   9.9792480e-03
   1.0894775e-02
   1.1047363e-02
   1.1169434e-02
   1.0437012e-02
   1.0620117e-02
   1.0314941e-02
   9.8571777e-03
   9.4909668e-03
   8.9416504e-03
   8.2702637e-03
   7.7819824e-03
   7.7209473e-03
   7.8125000e-03
   6.9885254e-03
   6.7443848e-03
   5.6457520e-03
   5.2185059e-03
   6.4086914e-03
   6.1340332e-03
   5.7983398e-03
   5.7983398e-03
   5.4931641e-03
   5.7983398e-03
   5.8898926e-03
   6.1950684e-03
   6.6528320e-03
   6.8969727e-03
   6.5917969e-03
   5.9509277e-03
   5.8288574e-03
   6.0119629e-03
   6.8969727e-03
   7.7819824e-03
   7.6599121e-03
   7.6904297e-03
   7.6904297e-03
   7.7209473e-03
   7.9040527e-03
   8.5754395e-03
   8.9416504e-03
   9.0332031e-03
   9.7961426e-03
   9.6130371e-03
   9.0942383e-03
   9.0942383e-03
   8.6669922e-03
   8.5449219e-03
   8.8500977e-03
   8.6669922e-03
   8.3618164e-03
   8.2092285e-03
   7.2021484e-03
   7.2021484e-03
   7.1105957e-03
   6.7443848e-03
   6.5002441e-03
   6.2255859e-03
   6.0119629e-03
   5.3405762e-03
   5.4626465e-03
   5.3100586e-03
   4.7912598e-03
   4.6386719e-03
   5.7678223e-03
   6.3476563e-03
   5.8288574e-03
   5.6762695e-03
   5.3100586e-03
   5.0659180e-03
   5.2185059e-03
   5.1269531e-03
   5.5847168e-03
   4.7912598e-03
   3.7841797e-03
   3.4790039e-03
   3.0822754e-03
   2.9296875e-03
   2.3498535e-03
   2.0141602e-03
   1.8310547e-03
   1.1901855e-03
   8.8500977e-04
   9.7656250e-04
   7.9345703e-04
   7.6293945e-04
   1.0681152e-03
   1.3732910e-03
   1.3122559e-03
   1.8920898e-03
   2.0141602e-03
   1.7395020e-03
   2.3193359e-03
   2.9907227e-03
   2.8686523e-03
   2.1667480e-03
   2.5329590e-03
   3.4484863e-03
   3.0822754e-03
   2.7465820e-03
   2.8686523e-03
   2.3803711e-03
   2.9907227e-03
   3.5400391e-03
   2.9296875e-03
   3.1738281e-03
   3.3874512e-03
   3.0212402e-03
   3.9062500e-03
   3.9978027e-03
   4.5166016e-03
   4.7302246e-03
   4.6997070e-03
   5.1269531e-03
   4.9743652e-03
   5.1574707e-03
   5.5236816e-03
   5.1879883e-03
   5.3710938e-03
   5.3405762e-03
   4.5166016e-03
   4.8828125e-03
   5.3100586e-03
   4.6691895e-03
   4.1503906e-03
   4.8522949e-03
   4.9743652e-03
   4.8522949e-03
   5.3100586e-03
   5.6152344e-03
   5.1574707e-03
   4.6997070e-03
   4.5776367e-03
   4.3334961e-03
   4.4555664e-03
   4.9133301e-03
   4.3334961e-03
   4.4555664e-03
   4.5776367e-03
   4.8217773e-03
   4.5776367e-03
   4.1198730e-03
   4.4250488e-03
   4.4860840e-03
   4.6386719e-03
   4.1809082e-03
   3.6926270e-03
   3.3264160e-03
   3.6010742e-03
   4.2419434e-03
   4.0283203e-03
   3.7841797e-03
   3.9978027e-03
   4.3640137e-03
   4.3945313e-03
   4.6386719e-03
   4.5776367e-03
   4.7912598e-03
   5.4626465e-03
   5.8898926e-03
   6.2255859e-03
   6.6528320e-03
   5.3710938e-03
   6.0119629e-03
   6.6223145e-03
   6.2561035e-03
   6.3781738e-03
   5.5847168e-03
   5.7373047e-03
   5.5847168e-03
   5.0354004e-03
   5.0659180e-03
   5.3100586e-03
   5.1574707e-03
   4.9133301e-03
   4.0893555e-03
   3.8757324e-03
   3.4484863e-03
   3.2348633e-03
   3.1127930e-03
   2.5024414e-03
   1.4038086e-03
   1.2207031e-03
   1.0681152e-03
   1.8310547e-04
   5.4931641e-04
   3.0517578e-05
  -2.1362305e-04
   6.1035156e-05
  -7.3242188e-04
  -1.0070801e-03
  -5.1879883e-04
  -7.9345703e-04
  -6.1035156e-04
   2.7465820e-04
  -3.0517578e-04
  -1.1596680e-03
  -1.3122559e-03
  -1.1291504e-03
  -1.1596680e-03
  -1.5258789e-03
  -1.0681152e-03
  -1.1596680e-03
  -1.8615723e-03
  -1.9836426e-03
  -2.7160645e-03
  -2.2583008e-03
  -1.9531250e-03
  -2.0141602e-03
  -2.0446777e-03
  -2.8381348e-03
  -2.9907227e-03
  -3.3264160e-03
  -3.3569336e-03
  -3.2653809e-03
  -4.4860840e-03
  -5.0354004e-03
  -5.3405762e-03
  -5.3710938e-03
  -5.5541992e-03
  -5.7067871e-03
  -5.8593750e-03
  -6.3171387e-03
  -6.3171387e-03
  -6.2255859e-03
  -4.8522949e-03
  -4.6081543e-03
  -4.6081543e-03
  -4.5776367e-03
  -3.8757324e-03
  -2.8686523e-03
  -2.8076172e-03
  -2.7465820e-03
  -2.2583008e-03
  -1.4038086e-03
  -1.0681152e-03
  -1.5869141e-03
  -1.4648438e-03
  -7.3242188e-04
  -7.3242188e-04
  -8.5449219e-04
  -5.7983398e-04
  -1.2207031e-03
  -1.4038086e-03
  -5.4931641e-04
  -8.8500977e-04
  -8.2397461e-04
  -2.4414063e-04
  -7.0190430e-04
  -8.8500977e-04
  -1.2817383e-03
  -1.5869141e-03
  -1.5563965e-03
  -2.1362305e-03
  -2.1972656e-03
  -1.4343262e-03
  -5.1879883e-04
   2.4414063e-04
   4.8828125e-04
  -3.0517578e-04
  -6.1035156e-05
   4.8828125e-04
   1.5258789e-04
   8.2397461e-04
   4.5776367e-04
   1.0375977e-03
   1.6479492e-03
   6.1035156e-04
   4.8828125e-04
  -5.7983398e-04
  -7.6293945e-04
  -6.4086914e-04
  -9.1552734e-04
  -8.8500977e-04
  -1.1596680e-03
  -1.5869141e-03
  -1.4343262e-03
  -7.6293945e-04
  -9.1552734e-04
  -5.1879883e-04
   6.1035156e-05
  -3.0517578e-05
   2.4414063e-04
   1.5258789e-04
   8.2397461e-04
   1.4953613e-03
   1.2817383e-03
   2.0446777e-03
   3.4179688e-03
   3.2958984e-03
   2.4108887e-03
   2.4719238e-03
   2.5329590e-03
   2.0446777e-03
   2.0751953e-03
   2.9296875e-03
   2.6855469e-03
   1.9226074e-03
   2.3193359e-03
   7.0190430e-04
  -6.1035156e-05
  -1.5258789e-04
  -7.3242188e-04
  -1.3732910e-03
  -1.4038086e-03
  -1.9226074e-03
  -2.1362305e-03
  -2.8076172e-03
  -3.6010742e-03
  -3.5095215e-03
  -4.5166016e-03
  -4.7607422e-03
  -4.5166016e-03
  -4.3945313e-03
  -4.2114258e-03
  -4.8828125e-03
  -5.4016113e-03
  -4.6691895e-03
  -4.6386719e-03
  -4.5471191e-03
  -4.8217773e-03
  -4.8217773e-03
  -4.1809082e-03
  -4.1503906e-03
  -4.0893555e-03
  -2.9602051e-03
  -2.8991699e-03
  -3.9672852e-03
  -3.8146973e-03
  -3.6315918e-03
  -3.5705566e-03
  -3.0517578e-03
  -2.9296875e-03
  -2.6855469e-03
  -2.6855469e-03
  -2.3193359e-03
  -1.9836426e-03
  -2.0446777e-03
  -2.4108887e-03
  -2.3803711e-03
  -1.9226074e-03
  -1.0375977e-03
  -1.4648438e-03
  -2.1362305e-03
  -1.7395020e-03
  -2.9602051e-03
  -2.9296875e-03
  -2.7465820e-03
  -4.1503906e-03
  -3.5705566e-03
  -3.7841797e-03
  -4.2114258e-03
  -3.9978027e-03
  -4.5166016e-03
  -3.9062500e-03
  -4.0893555e-03
  -4.2724609e-03
  -4.3640137e-03
  -3.9978027e-03
  -3.6315918e-03
  -3.5705566e-03
  -2.9602051e-03
  -2.4108887e-03
  -2.3193359e-03
  -2.1362305e-03
  -2.5634766e-03
  -1.8920898e-03
  -1.4343262e-03
  -1.3122559e-03
  -1.1901855e-03
  -1.4648438e-03
  -1.3427734e-03
  -1.2817383e-03
  -1.3427734e-03
  -1.9531250e-03
  -2.0141602e-03
  -1.8920898e-03
  -2.8991699e-03
  -2.2583008e-03
  -2.5024414e-03
  -2.9907227e-03
  -2.6855469e-03
  -3.1127930e-03
  -3.6621094e-03
  -3.3569336e-03
  -2.6550293e-03
  -3.0212402e-03
  -3.2958984e-03
  -3.0517578e-03
  -2.2888184e-03
  -2.2277832e-03
  -2.6855469e-03
  -1.9226074e-03
  -1.6479492e-03
  -2.0751953e-03
  -1.8920898e-03
  -1.9226074e-03
  -1.8615723e-03
  -1.7089844e-03
  -1.4038086e-03
  -1.2207031e-03
  -1.3122559e-03
  -9.1552734e-04
  -1.5869141e-03
  -1.0681152e-03
  -1.7700195e-03
  -2.7160645e-03
  -2.1972656e-03
  -3.1127930e-03
  -3.4179688e-03
  -3.6315918e-03
  -3.6926270e-03
  -4.1198730e-03
  -3.9978027e-03
  -3.2348633e-03
  -3.6926270e-03
  -3.9672852e-03
  -2.7770996e-03
  -3.4179688e-03
  -3.7536621e-03
  -3.5400391e-03
  -3.3569336e-03
  -2.7770996e-03
  -3.0822754e-03
  -3.5400391e-03
  -3.5705566e-03
  -2.9907227e-03
  -2.7770996e-03
  -2.8686523e-03
  -2.4414063e-03
  -2.5024414e-03
  -3.2348633e-03
  -3.2653809e-03
  -2.7770996e-03
  -3.1738281e-03
  -3.1433105e-03
  -2.2888184e-03
  -2.7770996e-03
  -2.1667480e-03
  -2.2277832e-03
  -1.7700195e-03
  -1.6174316e-03
  -1.7089844e-03
  -1.1291504e-03
  -6.4086914e-04
  -3.6621094e-04
  -2.7465820e-04
  -3.6621094e-04
  -3.6621094e-04
   2.7465820e-04
   1.8310547e-04
  -2.1362305e-04
  -1.2207031e-04
   4.5776367e-04
   4.5776367e-04
   4.8828125e-04
   4.8828125e-04
   7.6293945e-04
   1.5258789e-04
   2.4414063e-04
   6.4086914e-04
   3.9672852e-04
   9.7656250e-04
   7.3242188e-04
  -1.8310547e-04
  -6.1035156e-05
  -9.1552734e-05
  -5.4931641e-04
   3.3569336e-04
   6.4086914e-04
   2.1362305e-04
   3.0517578e-04
  -3.9672852e-04
  -6.4086914e-04
  -6.4086914e-04
  -2.4414063e-04
   2.1362305e-04
  -1.5258789e-04
  -4.2724609e-04
   3.9672852e-04
   6.4086914e-04
   1.1596680e-03
   1.3427734e-03
  -9.1552734e-05
   8.8500977e-04
   1.7089844e-03
   1.3427734e-03
   1.7395020e-03
   2.0141602e-03
   2.1057129e-03
   1.9836426e-03
   1.7089844e-03
   2.0141602e-03
   2.7465820e-03
   2.7770996e-03
   2.5939941e-03
   2.4414063e-03
   1.8005371e-03
   1.5563965e-03
   1.1291504e-03
   7.9345703e-04
   5.1879883e-04
   3.9672852e-04
  -5.7983398e-04
  -1.2207031e-03
  -1.2512207e-03
  -2.2583008e-03
  -2.9907227e-03
  -3.3264160e-03
  -3.6621094e-03
  -4.2724609e-03
  -4.5166016e-03
  -4.3334961e-03
  -4.3029785e-03
  -5.2185059e-03
  -5.4626465e-03
  -4.8828125e-03
  -4.4250488e-03
  -4.4250488e-03
  -4.3334961e-03
  -3.7231445e-03
  -3.4179688e-03
  -2.8686523e-03
  -2.0751953e-03
  -1.3732910e-03
  -1.2207031e-04
   2.7465820e-04
   1.1596680e-03
   2.2277832e-03
   2.4414063e-03
   3.2653809e-03
   3.1127930e-03
   3.2958984e-03
   2.7160645e-03
   2.5329590e-03
   3.1127930e-03
   2.2888184e-03
   1.8310547e-03
   1.2512207e-03
   1.1901855e-03
   3.6621094e-04
   1.5258789e-04
  -5.4931641e-04
  -1.4343262e-03
  -1.0986328e-03
  -1.8005371e-03
  -2.1667480e-03
  -2.7160645e-03
  -2.6550293e-03
  -2.4719238e-03
  -2.7770996e-03
  -2.1972656e-03
  -2.1057129e-03
  -1.4343262e-03
  -1.2207031e-03
  -9.1552734e-04
  -6.7138672e-04
   2.7465820e-04
   9.7656250e-04
   6.4086914e-04
   3.0517578e-05
   6.1035156e-05
   3.0517578e-05
   5.1879883e-04
   5.1879883e-04
   3.3569336e-04
  -1.2207031e-04
  -3.0517578e-04
  -1.2207031e-04
  -1.5258789e-04
  -4.5776367e-04
  -3.6621094e-04
  -7.3242188e-04
  -1.3732910e-03
  -7.9345703e-04
  -6.7138672e-04
  -3.9672852e-04
  -8.8500977e-04
  -1.8615723e-03
  -2.2277832e-03
  -2.1667480e-03
  -2.0446777e-03
  -2.0446777e-03
  -2.3498535e-03
  -2.8991699e-03
  -3.2958984e-03
  -3.2348633e-03
  -3.4484863e-03
  -3.2348633e-03
  -2.6855469e-03
  -2.5939941e-03
  -2.1057129e-03
  -2.1057129e-03
  -2.4414063e-03
  -1.7395020e-03
  -6.4086914e-04
  -9.4604492e-04
  -1.2817383e-03
  -1.0070801e-03
  -1.8615723e-03
  -1.4038086e-03
  -1.0375977e-03
  -1.2817383e-03
  -7.3242188e-04
  -6.7138672e-04
  -8.2397461e-04
  -7.3242188e-04
  -8.2397461e-04
  -3.0517578e-04
  -3.6621094e-04
  -8.8500977e-04
  -1.5869141e-03
  -1.4343262e-03
  -1.3732910e-03
  -1.4953613e-03
  -2.1362305e-03
  -2.2277832e-03
  -2.5329590e-03
  -2.3193359e-03
  -2.8076172e-03
  -3.1738281e-03
  -3.6621094e-03
  -4.2724609e-03
  -4.2419434e-03
  -4.8522949e-03
  -4.6997070e-03
  -4.8217773e-03
  -5.5236816e-03
  -5.9509277e-03
  -6.1035156e-03
  -6.2866211e-03
  -6.1340332e-03
  -5.8898926e-03
  -5.5236816e-03
  -6.0424805e-03
  -5.2185059e-03
  -5.0659180e-03
  -4.5471191e-03
  -4.1503906e-03
  -4.3029785e-03
  -3.0212402e-03
  -2.2277832e-03
  -2.2277832e-03
  -2.2277832e-03
  -2.1362305e-03
  -2.4108887e-03
  -2.6550293e-03
  -2.0751953e-03
  -1.8005371e-03
  -1.8920898e-03
  -1.9531250e-03
  -1.6174316e-03
  -2.2277832e-03
  -2.5939941e-03
  -3.8452148e-03
  -4.6081543e-03
  -3.9978027e-03
  -4.6691895e-03
  -4.9133301e-03
  -5.4321289e-03
  -5.7983398e-03
  -5.9814453e-03
  -6.5002441e-03
  -6.5612793e-03
  -7.1716309e-03
  -7.1411133e-03
  -7.2631836e-03
  -7.5378418e-03
  -7.2021484e-03
  -8.1481934e-03
  -8.0566406e-03
  -8.1787109e-03
  -7.9956055e-03
  -6.7749023e-03
  -6.8359375e-03
  -7.5073242e-03
  -7.6293945e-03
  -7.7209473e-03
  -7.4462891e-03
  -6.8664551e-03
  -6.5917969e-03
  -6.5002441e-03
  -5.7373047e-03
  -5.0659180e-03
  -4.9133301e-03
  -4.3029785e-03
  -3.5095215e-03
  -3.0822754e-03
  -2.7770996e-03
  -2.2277832e-03
  -1.7700195e-03
  -1.9836426e-03
  -1.3732910e-03
  -1.3122559e-03
  -1.5869141e-03
  -1.5258789e-03
  -1.5258789e-03
  -1.4953613e-03
  -1.6784668e-03
  -1.8920898e-03
  -1.5563965e-03
  -1.4038086e-03
  -2.0141602e-03
  -1.6479492e-03
  -1.0681152e-03
  -2.1362305e-03
  -2.5939941e-03
  -2.4108887e-03
  -2.1362305e-03
  -2.2277832e-03
  -1.9836426e-03
  -1.8005371e-03
  -1.2817383e-03
  -9.1552734e-04
  -6.1035156e-04
  -3.6621094e-04
  -3.9672852e-04
  -4.8828125e-04
  -1.8310547e-04
   0.0000000e+00
   4.5776367e-04
   3.3569336e-04
  -6.1035156e-05
   2.7465820e-04
   1.0375977e-03
   9.4604492e-04
   1.3122559e-03
   2.7770996e-03
   2.6245117e-03
   2.1362305e-03
   2.4414063e-03
   2.7465820e-03
   2.6245117e-03
   2.2277832e-03
   2.1057129e-03
   1.0681152e-03
   1.6479492e-03
   1.4343262e-03
   9.7656250e-04
   3.6621094e-04
   2.4414063e-04
   2.4414063e-04
  -2.1362305e-04
   2.7465820e-04
  -1.8310547e-04
  -2.1362305e-04
   2.7465820e-04
  -3.6621094e-04
  -2.4414063e-04
   4.5776367e-04
   1.0070801e-03
   8.2397461e-04
   1.2512207e-03
   1.6174316e-03
   3.6621094e-04
   2.4414063e-04
   6.4086914e-04
   3.3569336e-04
   6.1035156e-04
   4.8828125e-04
   6.1035156e-05
  -1.5258789e-04
  -5.7983398e-04
  -7.6293945e-04
  -8.8500977e-04
  -1.2207031e-04
  -5.1879883e-04
  -8.8500977e-04
   2.1362305e-04
   1.8310547e-04
  -1.1291504e-03
  -2.0751953e-03
  -2.5024414e-03
  -2.4414063e-03
  -3.0212402e-03
  -2.9602051e-03
  -2.4414063e-03
  -3.0822754e-03
  -3.2958984e-03
  -3.3874512e-03
  -2.9602051e-03
  -2.8991699e-03
  -3.2348633e-03
  -2.8381348e-03
  -2.7770996e-03
  -2.5024414e-03
  -1.9226074e-03
  -1.9836426e-03
  -1.8005371e-03
  -1.2207031e-03
  -9.4604492e-04
  -1.7089844e-03
  -4.2724609e-04
   0.0000000e+00
  -8.2397461e-04
  -4.2724609e-04
   1.8310547e-04
  -2.7465820e-04
   3.0517578e-05
   4.2724609e-04
   5.1879883e-04
   1.0681152e-03
   3.3569336e-04
  -1.5258789e-04
   7.9345703e-04
   1.0986328e-03
   7.9345703e-04
   1.3122559e-03
   1.8310547e-03
   1.5563965e-03
   1.2817383e-03
   1.9226074e-03
   1.7089844e-03
   1.0681152e-03
   1.3732910e-03
   1.4343262e-03
   1.6784668e-03
   1.8310547e-03
   1.8005371e-03
   1.4953613e-03
   1.7395020e-03
   2.5024414e-03
   1.3122559e-03
   1.0986328e-03
   1.4038086e-03
   1.5563965e-03
   2.0141602e-03
   1.5258789e-03
   1.0070801e-03
   8.2397461e-04
   7.6293945e-04
   2.7465820e-04
   7.6293945e-04
   1.2817383e-03
   3.6621094e-04
  -4.2724609e-04
  -4.2724609e-04
  -6.4086914e-04
  -1.2207031e-04
   8.8500977e-04
   3.9672852e-04
   9.1552734e-05
   8.8500977e-04
   1.0070801e-03
   1.1901855e-03
   1.6479492e-03
   9.7656250e-04
   1.7089844e-03
   2.7160645e-03
   2.9296875e-03
   2.7770996e-03
   2.9907227e-03
   2.8381348e-03
   2.5634766e-03
   2.5939941e-03
   1.6174316e-03
   1.0375977e-03
   1.0375977e-03
   1.5258789e-03
   1.2207031e-03
   5.4931641e-04
   3.3569336e-04
   2.1362305e-04
  -3.6621094e-04
  -3.9672852e-04
  -1.2817383e-03
  -1.7089844e-03
  -1.7700195e-03
  -1.7395020e-03
  -1.5869141e-03
  -1.8005371e-03
  -1.7395020e-03
  -1.7700195e-03
  -1.7395020e-03
  -1.3732910e-03
  -1.0070801e-03
  -5.1879883e-04
  -3.0517578e-04
  -2.4414063e-04
   9.1552734e-05
  -1.2207031e-04
  -3.9672852e-04
  -5.1879883e-04
  -3.0517578e-05
  -1.2207031e-04
  -1.8310547e-04
   1.8310547e-04
  -3.0517578e-05
  -5.1879883e-04
  -5.4931641e-04
  -6.1035156e-05
   4.2724609e-04
  -6.1035156e-05
  -1.0986328e-03
  -1.1291504e-03
  -1.0070801e-03
  -1.2512207e-03
  -1.0986328e-03
  -2.2277832e-03
  -2.9907227e-03
  -3.3569336e-03
  -3.9978027e-03
  -3.2958984e-03
  -3.1738281e-03
  -3.1738281e-03
  -2.5939941e-03
  -2.9907227e-03
  -3.0517578e-03
  -2.8076172e-03
  -2.4414063e-03
  -1.4343262e-03
  -6.1035156e-04
  -7.0190430e-04
  -1.8310547e-04
   5.1879883e-04
   4.2724609e-04
   1.0375977e-03
   1.5869141e-03
   1.8920898e-03
   2.2277832e-03
   1.6174316e-03
   1.6479492e-03
   1.7700195e-03
   2.0751953e-03
   1.4953613e-03
   1.4038086e-03
   2.1362305e-03
   1.7395020e-03
   2.2888184e-03
   2.1667480e-03
   8.5449219e-04
   7.3242188e-04
   7.6293945e-04
   1.8310547e-04
  -6.1035156e-05
  -1.1901855e-03
  -8.8500977e-04
  -7.6293945e-04
  -2.3803711e-03
  -2.4719238e-03
  -1.9531250e-03
  -2.6550293e-03
  -3.0212402e-03
  -2.2277832e-03
  -2.5024414e-03
  -1.8920898e-03
  -1.4953613e-03
  -2.1362305e-03
  -1.9226074e-03
  -1.3732910e-03
  -1.0070801e-03
  -6.1035156e-04
  -9.4604492e-04
  -1.4038086e-03
  -1.1291504e-03
  -1.4038086e-03
  -7.3242188e-04
  -3.0517578e-05
   1.0070801e-03
   4.8828125e-04
   3.0517578e-05
   1.3122559e-03
   7.0190430e-04
   1.2207031e-04
  -6.1035156e-05
   2.1362305e-04
   3.3569336e-04
  -1.0070801e-03
  -2.3193359e-03
  -1.8615723e-03
  -1.5869141e-03
  -2.4719238e-03
  -2.1972656e-03
  -1.4953613e-03
  -1.9531250e-03
  -2.1667480e-03
  -2.3193359e-03
  -2.5634766e-03
  -2.6550293e-03
  -2.6550293e-03
  -1.8920898e-03
  -1.4038086e-03
  -1.8615723e-03
  -1.6784668e-03
  -6.1035156e-04
  -9.7656250e-04
  -8.8500977e-04
  -2.4414063e-04
  -3.0517578e-05
   2.4414063e-04
   7.3242188e-04
   7.9345703e-04
   1.4038086e-03
   1.0070801e-03
   8.8500977e-04
   8.8500977e-04
   4.5776367e-04
   1.3427734e-03
   1.2207031e-03
   1.2817383e-03
   2.1667480e-03
   2.7160645e-03
   2.7465820e-03
   3.1433105e-03
   3.0212402e-03
   2.6550293e-03
   2.1667480e-03
   1.9836426e-03
   2.4414063e-03
   2.2583008e-03
   2.1057129e-03
   1.3732910e-03
   1.0375977e-03
   8.5449219e-04
   6.1035156e-05
  -4.2724609e-04
  -1.2207031e-04
  -3.0517578e-04
  -1.2512207e-03
  -1.2817383e-03
  -8.2397461e-04
  -7.9345703e-04
  -1.1596680e-03
  -9.7656250e-04
  -4.2724609e-04
  -3.0517578e-04
   3.0517578e-05
  -2.4414063e-04
  -9.4604492e-04
  -5.7983398e-04
  -3.3569336e-04
  -2.4414063e-04
  -2.4414063e-04
  -3.3569336e-04
  -3.0517578e-05
  -5.7983398e-04
   1.2207031e-04
   4.2724609e-04
   5.4931641e-04
   9.4604492e-04
   4.2724609e-04
   2.7465820e-04
  -3.0517578e-04
   1.5258789e-04
   6.1035156e-05
  -3.6621094e-04
  -8.2397461e-04
  -1.2207031e-03
  -9.1552734e-04
  -8.8500977e-04
  -6.4086914e-04
  -9.7656250e-04
  -9.1552734e-04
  -3.9672852e-04
  -9.4604492e-04
  -1.8310547e-03
  -1.6784668e-03
  -1.7395020e-03
  -2.1362305e-03
  -2.5634766e-03
  -2.6550293e-03
  -2.5024414e-03
  -2.8991699e-03
  -3.8757324e-03
  -3.9367676e-03
  -3.5095215e-03
  -2.8686523e-03
  -3.3264160e-03
  -3.5095215e-03
  -2.9296875e-03
  -2.8686523e-03
  -2.9602051e-03
  -2.5329590e-03
  -2.2277832e-03
  -2.1972656e-03
  -1.9226074e-03
  -1.3427734e-03
  -3.9672852e-04
   2.4414063e-04
  -2.4414063e-04
  -6.1035156e-04
   3.3569336e-04
   5.7983398e-04
   2.7465820e-04
   3.3569336e-04
  -1.2207031e-04
  -8.5449219e-04
  -7.0190430e-04
  -2.7465820e-04
  -3.9672852e-04
  -1.1291504e-03
  -1.6479492e-03
  -2.1972656e-03
  -2.9907227e-03
  -2.8381348e-03
  -3.5705566e-03
  -3.7841797e-03
  -2.7160645e-03
  -2.5939941e-03
  -2.7160645e-03
  -2.7770996e-03
  -2.2888184e-03
  -2.2583008e-03
  -2.1057129e-03
  -1.8920898e-03
  -1.7395020e-03
  -7.9345703e-04
  -3.3569336e-04
  -4.2724609e-04
  -3.3569336e-04
  -7.3242188e-04
  -1.1901855e-03
  -1.3732910e-03
  -2.3498535e-03
  -2.5939941e-03
  -2.9907227e-03
  -3.4179688e-03
  -3.8452148e-03
  -3.9062500e-03
  -4.1198730e-03
  -4.3945313e-03
  -4.4250488e-03
  -5.5236816e-03
  -5.6762695e-03
  -5.7373047e-03
  -5.9509277e-03
  -5.7373047e-03
  -5.6457520e-03
  -5.5236816e-03
  -4.7912598e-03
  -4.7912598e-03
  -5.1574707e-03
  -5.5847168e-03
  -5.6152344e-03
  -5.0354004e-03
  -4.7912598e-03
  -4.7607422e-03
  -4.7912598e-03
  -5.4321289e-03
  -5.6457520e-03
  -5.7678223e-03
  -6.4086914e-03
  -7.2021484e-03
  -7.4768066e-03
  -7.1716309e-03
  -7.3242188e-03
  -8.2702637e-03
  -8.6975098e-03
  -8.6975098e-03
  -9.8876953e-03
  -9.8876953e-03
  -9.6130371e-03
  -8.6669922e-03
  -8.7280273e-03
  -8.9416504e-03
  -8.2397461e-03
  -8.3312988e-03
  -7.5378418e-03
  -6.0424805e-03
  -5.6152344e-03
  -5.3710938e-03
  -5.0354004e-03
  -4.4250488e-03
  -4.3334961e-03
  -4.5166016e-03
  -4.4860840e-03
  -4.8828125e-03
  -4.1198730e-03
  -4.4555664e-03
  -4.4860840e-03
  -4.3029785e-03
  -4.3029785e-03
  -3.8452148e-03
  -4.2724609e-03
  -4.2724609e-03
  -3.5095215e-03
  -3.7231445e-03
  -4.0588379e-03
  -4.3334961e-03
  -4.9438477e-03
  -4.4555664e-03
  -3.9062500e-03
  -4.0893555e-03
  -4.3334961e-03
  -3.3264160e-03
  -2.8076172e-03
  -3.6621094e-03
  -3.5400391e-03
  -2.7160645e-03
  -2.5024414e-03
  -2.9907227e-03
  -2.5634766e-03
  -2.0446777e-03
  -2.7770996e-03
  -2.9602051e-03
  -2.7770996e-03
  -3.1433105e-03
  -3.2043457e-03
  -2.2888184e-03
  -1.6784668e-03
  -2.3193359e-03
  -2.4414063e-03
  -1.7089844e-03
  -2.1362305e-03
  -2.2583008e-03
  -1.8005371e-03
  -2.1667480e-03
  -1.5258789e-03
  -1.1901855e-03
  -1.9531250e-03
  -1.6479492e-03
  -1.8920898e-03
  -2.6855469e-03
  -2.5939941e-03
  -1.7089844e-03
  -2.0751953e-03
  -1.5869141e-03
  -7.3242188e-04
  -1.6174316e-03
  -2.6855469e-03
  -3.0212402e-03
  -3.1433105e-03
  -3.3874512e-03
  -3.8757324e-03
  -4.5166016e-03
  -5.2185059e-03
  -5.4016113e-03
  -6.1340332e-03
  -6.5002441e-03
  -6.9274902e-03
  -7.2631836e-03
  -7.5378418e-03
  -7.5988770e-03
  -7.8125000e-03
  -8.3007813e-03
  -8.4228516e-03
  -8.1481934e-03
  -7.8430176e-03
  -7.9650879e-03
  -7.7819824e-03
  -7.5378418e-03
  -7.5378418e-03
  -6.9885254e-03
  -7.0800781e-03
  -6.6223145e-03
  -6.1645508e-03
  -6.1950684e-03
  -6.1035156e-03
  -5.7983398e-03
  -5.4016113e-03
  -5.9204102e-03
  -6.1340332e-03
  -6.5002441e-03
  -6.4086914e-03
  -5.5236816e-03
  -5.0354004e-03
  -5.7067871e-03
  -5.5541992e-03
  -5.4016113e-03
  -5.1879883e-03
  -4.8828125e-03
  -4.3029785e-03
  -4.2114258e-03
  -4.6691895e-03
  -4.1198730e-03
  -4.2724609e-03
  -4.4860840e-03
  -4.0283203e-03
  -3.8757324e-03
  -3.8757324e-03
  -3.6315918e-03
  -3.7536621e-03
  -4.3945313e-03
  -4.4860840e-03
  -5.4321289e-03
  -6.0119629e-03
  -6.5002441e-03
  -6.8359375e-03
  -7.3242188e-03
  -8.0566406e-03
  -7.2326660e-03
  -6.7749023e-03
  -6.4086914e-03
  -5.8288574e-03
  -5.1574707e-03
  -5.2795410e-03
  -5.2185059e-03
  -4.6997070e-03
  -4.0283203e-03
  -3.5095215e-03
  -2.7770996e-03
  -2.1972656e-03
  -1.6479492e-03
  -1.1901855e-03
  -1.0375977e-03
  -7.3242188e-04
  -1.1596680e-03
  -1.1596680e-03
  -1.2512207e-03
  -1.2817383e-03
  -1.1901855e-03
  -1.2512207e-03
  -1.8615723e-03
  -2.6245117e-03
  -2.8686523e-03
  -3.5095215e-03
  -3.8146973e-03
  -3.7841797e-03
  -4.2724609e-03
  -4.7912598e-03
  -5.0964355e-03
  -5.2185059e-03
  -4.6386719e-03
  -3.9672852e-03
  -3.4179688e-03
  -3.5095215e-03
  -3.4484863e-03
  -3.1738281e-03
  -3.2653809e-03
  -3.3264160e-03
  -3.8146973e-03
  -4.4860840e-03
  -4.3029785e-03
  -4.1503906e-03
  -3.9978027e-03
  -4.3334961e-03
  -4.7302246e-03
  -4.7607422e-03
  -4.5166016e-03
  -4.4860840e-03
  -4.1809082e-03
  -3.2653809e-03
  -2.8381348e-03
  -2.8991699e-03
  -3.1433105e-03
  -3.3264160e-03
  -3.4179688e-03
  -3.2958984e-03
  -3.4484863e-03
  -4.0893555e-03
  -4.2419434e-03
  -4.6081543e-03
  -5.7678223e-03
  -5.7678223e-03
  -5.1269531e-03
  -5.9204102e-03
  -7.3242188e-03
  -7.7209473e-03
  -7.6904297e-03
  -7.8125000e-03
  -7.8430176e-03
  -8.8195801e-03
  -9.6740723e-03
  -9.7656250e-03
  -1.0284424e-02
  -1.0040283e-02
  -9.9182129e-03
  -1.0803223e-02
  -1.0467529e-02
  -9.9487305e-03
  -1.0345459e-02
  -1.0009766e-02
  -9.9792480e-03
  -1.0192871e-02
  -9.1552734e-03
  -8.7585449e-03
  -8.4533691e-03
  -8.0566406e-03
  -8.1481934e-03
  -7.6293945e-03
  -7.5988770e-03
  -7.4768066e-03
  -6.7138672e-03
  -6.1340332e-03
  -5.9509277e-03
  -6.2255859e-03
  -5.4016113e-03
  -5.6152344e-03
  -6.8359375e-03
  -7.3852539e-03
  -8.0566406e-03
  -8.5754395e-03
  -8.2397461e-03
  -7.8430176e-03
  -8.6975098e-03
  -8.6364746e-03
  -8.8500977e-03
  -9.6130371e-03
  -9.9182129e-03
  -9.3688965e-03
  -9.6130371e-03
  -9.7351074e-03
  -9.4299316e-03
  -9.7045898e-03
  -9.4299316e-03
  -9.7351074e-03
  -9.8266602e-03
  -8.6975098e-03
  -8.8195801e-03
  -8.6364746e-03
  -8.1787109e-03
  -8.1481934e-03
  -7.1105957e-03
  -6.4697266e-03
  -6.8054199e-03
  -6.8664551e-03
  -6.9885254e-03
  -6.8969727e-03
  -6.5612793e-03
  -5.9814453e-03
  -7.2021484e-03
  -7.0800781e-03
  -6.0424805e-03
  -6.5002441e-03
  -6.4697266e-03
  -7.2326660e-03
  -7.2326660e-03
  -7.0495605e-03
  -8.2397461e-03
  -8.3618164e-03
  -7.9345703e-03
  -8.6059570e-03
  -9.1857910e-03
  -9.1247559e-03
  -8.8806152e-03
  -8.8500977e-03
  -9.0026855e-03
  -9.4299316e-03
  -8.7890625e-03
  -8.2702637e-03
  -8.4228516e-03
  -7.9345703e-03
  -7.3547363e-03
  -7.0190430e-03
  -6.5002441e-03
  -5.4931641e-03
  -5.6152344e-03
  -5.2490234e-03
  -5.9204102e-03
  -7.0495605e-03
  -7.2631836e-03
  -6.9580078e-03
  -7.4768066e-03
  -8.6364746e-03
  -8.4838867e-03
  -8.6059570e-03
  -9.0026855e-03
  -9.1247559e-03
  -9.6740723e-03
  -1.0070801e-02
  -9.8266602e-03
  -9.9182129e-03
  -9.6130371e-03
  -8.8806152e-03
  -9.2773438e-03
  -9.4909668e-03
  -9.3383789e-03
  -8.7585449e-03
  -8.3618164e-03
  -8.6669922e-03
  -8.5449219e-03
  -9.1552734e-03
  -1.0162354e-02
  -1.0162354e-02
  -1.0650635e-02
  -1.0864258e-02
  -1.0742188e-02
  -1.1077881e-02
  -1.0925293e-02
  -1.0711670e-02
  -1.0589600e-02
  -1.0192871e-02
  -9.7351074e-03
  -9.1552734e-03
  -8.6364746e-03
  -7.9345703e-03
  -7.7819824e-03
  -7.1411133e-03
  -6.1645508e-03
  -6.5307617e-03
  -5.4931641e-03
  -5.1269531e-03
  -5.4931641e-03
  -5.7067871e-03
  -5.7983398e-03
  -6.0119629e-03
  -7.4768066e-03
  -7.6293945e-03
  -7.6599121e-03
  -8.7280273e-03
  -1.0131836e-02
  -1.0894775e-02
  -1.1383057e-02
  -1.1901855e-02
  -1.1962891e-02
  -1.2725830e-02
  -1.3122559e-02
  -1.3488770e-02
  -1.3610840e-02
  -1.4221191e-02
  -1.4373779e-02
  -1.4190674e-02
  -1.4495850e-02
  -1.4373779e-02
  -1.3763428e-02
  -1.3061523e-02
  -1.2695313e-02
  -1.2786865e-02
  -1.2145996e-02
  -1.0742188e-02
  -1.0040283e-02
  -9.7045898e-03
  -9.2773438e-03
  -8.8806152e-03
  -8.5144043e-03
  -8.7890625e-03
  -8.1787109e-03
  -7.9956055e-03
  -7.6599121e-03
  -7.6904297e-03
  -7.9956055e-03
  -7.6293945e-03
  -8.3618164e-03
  -8.0566406e-03
  -7.8735352e-03
  -8.4228516e-03
  -8.4533691e-03
  -9.0026855e-03
  -9.2468262e-03
  -9.7045898e-03
  -9.4604492e-03
  -9.1247559e-03
  -1.0162354e-02
  -1.0406494e-02
  -1.0772705e-02
  -1.1108398e-02
  -1.0467529e-02
  -9.9487305e-03
  -9.8876953e-03
  -9.9182129e-03
  -9.9487305e-03
  -9.6740723e-03
  -9.5825195e-03
  -9.5520020e-03
  -1.0406494e-02
  -1.0559082e-02
  -9.8266602e-03
  -9.4909668e-03
  -9.8571777e-03
  -9.4604492e-03
  -8.2397461e-03
  -7.6293945e-03
  -7.2326660e-03
  -7.7514648e-03
  -7.1716309e-03
  -6.7749023e-03
  -7.2021484e-03
  -7.1716309e-03
  -6.7138672e-03
  -6.8359375e-03
  -7.0495605e-03
  -6.7443848e-03
  -7.3242188e-03
  -7.8430176e-03
  -8.0566406e-03
  -8.3007813e-03
  -8.5144043e-03
  -8.7585449e-03
  -9.6130371e-03
  -9.6130371e-03
  -1.0070801e-02
  -1.1077881e-02
  -1.1474609e-02
  -1.1901855e-02
  -1.2725830e-02
  -1.3519287e-02
  -1.3854980e-02
  -1.3702393e-02
  -1.3671875e-02
  -1.3427734e-02
  -1.3519287e-02
  -1.3244629e-02
  -1.3031006e-02
  -1.2817383e-02
  -1.2725830e-02
  -1.2359619e-02
  -1.1352539e-02
  -1.1291504e-02
  -1.0681152e-02
  -9.4604492e-03
  -9.0637207e-03
  -8.3923340e-03
  -8.9721680e-03
  -8.8500977e-03
  -8.2702637e-03
  -8.9111328e-03
  -8.3312988e-03
  -8.5449219e-03
  -8.5144043e-03
  -8.7585449e-03
  -8.7280273e-03
  -7.2631836e-03
  -7.6599121e-03
  -8.4838867e-03
  -8.6669922e-03
  -8.7585449e-03
  -9.3078613e-03
  -1.0589600e-02
  -1.1505127e-02
  -1.2481689e-02
  -1.3397217e-02
  -1.3916016e-02
  -1.4404297e-02
  -1.4801025e-02
  -1.5655518e-02
  -1.6510010e-02
  -1.6540527e-02
  -1.7120361e-02
  -1.6815186e-02
  -1.6448975e-02
  -1.6448975e-02
  -1.6479492e-02
  -1.6174316e-02
  -1.6632080e-02
  -1.6723633e-02
  -1.6387939e-02
  -1.6021729e-02
  -1.4892578e-02
  -1.4282227e-02
  -1.3854980e-02
  -1.3275146e-02
  -1.3916016e-02
  -1.3000488e-02
  -1.1718750e-02
  -1.1962891e-02
  -1.2359619e-02
  -1.2329102e-02
  -1.1688232e-02
  -1.1627197e-02
  -1.2054443e-02
  -1.2145996e-02
  -1.2634277e-02
  -1.2390137e-02
  -1.2176514e-02
  -1.2512207e-02
  -1.2420654e-02
  -1.2939453e-02
  -1.4099121e-02
  -1.4038086e-02
  -1.4160156e-02
  -1.5045166e-02
  -1.4831543e-02
  -1.4007568e-02
  -1.4282227e-02
  -1.5075684e-02
  -1.5106201e-02
  -1.4495850e-02
  -1.4526367e-02
  -1.4526367e-02
  -1.3946533e-02
  -1.3641357e-02
  -1.3458252e-02
  -1.3153076e-02
  -1.3061523e-02
  -1.2603760e-02
  -1.2451172e-02
  -1.3427734e-02
  -1.3519287e-02
  -1.3641357e-02
  -1.3885498e-02
  -1.3305664e-02
  -1.2695313e-02
  -1.2756348e-02
  -1.2817383e-02
  -1.2481689e-02
  -1.3397217e-02
  -1.3305664e-02
  -1.3549805e-02
  -1.4404297e-02
  -1.4739990e-02
  -1.4434814e-02
  -1.4923096e-02
  -1.5899658e-02
  -1.5991211e-02
  -1.6357422e-02
  -1.6418457e-02
  -1.6326904e-02
  -1.6448975e-02
  -1.6906738e-02
  -1.7456055e-02
  -1.7120361e-02
  -1.6754150e-02
  -1.5991211e-02
  -1.5258789e-02
  -1.5747070e-02
  -1.5502930e-02
  -1.4038086e-02
  -1.3244629e-02
  -1.3610840e-02
  -1.3580322e-02
  -1.2969971e-02
  -1.3061523e-02
  -1.2939453e-02
  -1.2451172e-02
  -1.2390137e-02
  -1.2786865e-02
  -1.3244629e-02
  -1.2817383e-02
  -1.3275146e-02
  -1.4373779e-02
  -1.4160156e-02
  -1.3793945e-02
  -1.3580322e-02
  -1.3671875e-02
  -1.4190674e-02
  -1.3732910e-02
  -1.4007568e-02
  -1.3763428e-02
  -1.3580322e-02
  -1.3946533e-02
  -1.3275146e-02
  -1.3061523e-02
  -1.3305664e-02
  -1.3031006e-02
  -1.2451172e-02
  -1.2084961e-02
  -1.2176514e-02
  -1.2084961e-02
  -1.1322021e-02
  -1.1535645e-02
  -1.1627197e-02
  -1.2176514e-02
  -1.1779785e-02
  -1.2084961e-02
  -1.2268066e-02
  -1.2420654e-02
  -1.2847900e-02
  -1.3122559e-02
  -1.3946533e-02
  -1.3641357e-02
  -1.4129639e-02
  -1.4434814e-02
  -1.4465332e-02
  -1.4892578e-02
  -1.3549805e-02
  -1.3305664e-02
  -1.3671875e-02
  -1.3397217e-02
  -1.3763428e-02
  -1.3671875e-02
  -1.3854980e-02
  -1.2878418e-02
  -1.3427734e-02
  -1.4129639e-02
  -1.3977051e-02
  -1.4678955e-02
  -1.4831543e-02
  -1.4312744e-02
  -1.4343262e-02
  -1.4678955e-02
  -1.3610840e-02
  -1.2573242e-02
  -1.2817383e-02
  -1.3214111e-02
  -1.3580322e-02
  -1.3519287e-02
  -1.2817383e-02
  -1.3366699e-02
  -1.4038086e-02
  -1.3610840e-02
  -1.3885498e-02
  -1.4251709e-02
  -1.3854980e-02
  -1.4160156e-02
  -1.4312744e-02
  -1.4617920e-02
  -1.4984131e-02
  -1.4160156e-02
  -1.3793945e-02
  -1.3519287e-02
  -1.2786865e-02
  -1.2847900e-02
  -1.2634277e-02
  -1.2420654e-02
  -1.2359619e-02
  -1.1932373e-02
  -1.1169434e-02
  -1.0986328e-02
  -1.1352539e-02
  -1.1352539e-02
  -1.1779785e-02
  -1.2054443e-02
  -1.0925293e-02
  -1.1260986e-02
  -1.2023926e-02
  -1.2145996e-02
  -1.2603760e-02
  -1.3183594e-02
  -1.2908936e-02
  -1.2634277e-02
  -1.3122559e-02
  -1.2969971e-02
  -1.1871338e-02
  -1.2512207e-02
  -1.2725830e-02
  -1.1901855e-02
  -1.1810303e-02
  -1.1444092e-02
  -1.0894775e-02
  -1.0406494e-02
  -9.6435547e-03
  -9.5520020e-03
  -8.5754395e-03
  -8.2397461e-03
  -8.1176758e-03
  -7.3547363e-03
  -6.8664551e-03
  -6.2866211e-03
  -6.1645508e-03
  -5.7067871e-03
  -5.7983398e-03
  -7.0190430e-03
  -6.9274902e-03
  -6.9885254e-03
  -7.5378418e-03
  -8.5449219e-03
  -9.3688965e-03
  -9.0026855e-03
  -1.0101318e-02
  -1.0955811e-02
  -1.1352539e-02
  -1.1840820e-02
  -1.1932373e-02
  -1.1993408e-02
  -1.1749268e-02
  -1.1627197e-02
  -1.1657715e-02
  -1.0955811e-02
  -1.0650635e-02
  -1.0742188e-02
  -1.0131836e-02
  -1.0345459e-02
  -1.0955811e-02
  -1.1108398e-02
  -1.0589600e-02
  -1.0070801e-02
  -1.0345459e-02
  -1.0772705e-02
  -1.1230469e-02
  -1.1749268e-02
  -1.2634277e-02
  -1.1932373e-02
  -1.1962891e-02
  -1.2420654e-02
  -1.2756348e-02
  -1.3183594e-02
  -1.2542725e-02
  -1.1657715e-02
  -1.1444092e-02
  -1.1688232e-02
  -1.0864258e-02
  -1.0955811e-02
  -1.0406494e-02
  -9.7656250e-03
  -9.4299316e-03
  -9.3078613e-03
  -8.9721680e-03
  -9.4604492e-03
  -9.2773438e-03
  -9.0942383e-03
  -1.0131836e-02
  -1.0681152e-02
  -1.0711670e-02
  -1.1169434e-02
  -1.1230469e-02
  -1.1993408e-02
  -1.2420654e-02
  -1.2573242e-02
  -1.3092041e-02
  -1.2786865e-02
  -1.2878418e-02
  -1.3000488e-02
  -1.2756348e-02
  -1.2542725e-02
  -1.2115479e-02
  -1.2115479e-02
  -1.2023926e-02
  -1.1627197e-02
  -1.1688232e-02
  -1.1169434e-02
  -1.1077881e-02
  -1.2237549e-02
  -1.1993408e-02
  -1.1688232e-02
  -1.1993408e-02
  -1.1627197e-02
  -1.2268066e-02
  -1.3183594e-02
  -1.2817383e-02
  -1.3763428e-02
  -1.4617920e-02
  -1.4556885e-02
  -1.5136719e-02
  -1.5777588e-02
  -1.5533447e-02
  -1.4709473e-02
  -1.4648438e-02
  -1.5533447e-02
  -1.6082764e-02
  -1.6387939e-02
  -1.6174316e-02
  -1.6235352e-02
  -1.5991211e-02
  -1.5655518e-02
  -1.5655518e-02
  -1.5960693e-02
  -1.5625000e-02
  -1.5350342e-02
  -1.4953613e-02
  -1.4251709e-02
  -1.3519287e-02
  -1.3885498e-02
  -1.4556885e-02
  -1.5045166e-02
  -1.5319824e-02
  -1.5838623e-02
  -1.6052246e-02
  -1.5899658e-02
  -1.6235352e-02
  -1.5838623e-02
  -1.5930176e-02
  -1.6387939e-02
  -1.5930176e-02
  -1.6052246e-02
  -1.5716553e-02
  -1.5991211e-02
  -1.5594482e-02
  -1.4556885e-02
  -1.5197754e-02
  -1.5289307e-02
  -1.4770508e-02
  -1.4862061e-02
  -1.4312744e-02
  -1.4099121e-02
  -1.4129639e-02
  -1.4099121e-02
  -1.3763428e-02
  -1.3397217e-02
  -1.3641357e-02
  -1.3397217e-02
  -1.3580322e-02
  -1.4343262e-02
  -1.4007568e-02
  -1.3336182e-02
  -1.3641357e-02
  -1.4495850e-02
  -1.3854980e-02
  -1.3427734e-02
  -1.3000488e-02
  -1.2725830e-02
  -1.3366699e-02
  -1.3214111e-02
  -1.2268066e-02
  -1.1718750e-02
  -1.1718750e-02
  -1.1840820e-02
  -1.2084961e-02
  -1.1993408e-02
  -1.1779785e-02
  -1.1749268e-02
  -1.1596680e-02
  -1.2420654e-02
  -1.2237549e-02
  -1.2359619e-02
  -1.2756348e-02
  -1.2298584e-02
  -1.1779785e-02
  -1.1108398e-02
  -1.1901855e-02
  -1.2451172e-02
  -1.2481689e-02
  -1.2817383e-02
  -1.2603760e-02
  -1.2420654e-02
  -1.1596680e-02
  -1.1566162e-02
  -1.1352539e-02
  -1.1108398e-02
  -1.0803223e-02
  -1.0955811e-02
  -1.0864258e-02
  -1.1688232e-02
  -1.1352539e-02
  -1.0589600e-02
  -1.1413574e-02
  -1.0375977e-02
  -1.0009766e-02
  -9.7656250e-03
  -9.5520020e-03
  -9.8876953e-03
  -1.0162354e-02
  -1.0711670e-02
  -1.0955811e-02
  -1.0833740e-02
  -1.1169434e-02
  -1.1016846e-02
  -1.1199951e-02
  -1.1535645e-02
  -1.0955811e-02
  -1.1260986e-02
  -1.1535645e-02
  -1.1383057e-02
  -1.1749268e-02
  -1.1016846e-02
  -1.0925293e-02
  -1.1291504e-02
  -9.9182129e-03
  -9.4909668e-03
  -9.9792480e-03
  -1.0467529e-02
  -1.0620117e-02
  -1.0833740e-02
  -1.1047363e-02
  -1.1413574e-02
  -1.2542725e-02
  -1.2817383e-02
  -1.3397217e-02
  -1.4068604e-02
  -1.4068604e-02
  -1.4129639e-02
  -1.3763428e-02
  -1.4068604e-02
  -1.3916016e-02
  -1.4465332e-02
  -1.4862061e-02
  -1.4739990e-02
  -1.5502930e-02
  -1.5869141e-02
  -1.5594482e-02
  -1.4648438e-02
  -1.3916016e-02
  -1.4434814e-02
  -1.5045166e-02
  -1.5075684e-02
  -1.4526367e-02
  -1.5075684e-02
  -1.5319824e-02
  -1.4801025e-02
  -1.4282227e-02
  -1.2695313e-02
  -1.2542725e-02
  -1.2390137e-02
  -1.1779785e-02
  -1.1932373e-02
  -1.1993408e-02
  -1.2054443e-02
  -1.1627197e-02
  -1.1505127e-02
  -1.1108398e-02
  -1.0711670e-02
  -1.1016846e-02
  -1.1901855e-02
  -1.1474609e-02
  -1.2695313e-02
  -1.2329102e-02
  -1.2512207e-02
  -1.3366699e-02
  -1.2573242e-02
  -1.2939453e-02
  -1.3092041e-02
  -1.3458252e-02
  -1.2603760e-02
  -1.2359619e-02
  -1.2664795e-02
  -1.2207031e-02
  -1.2145996e-02
  -1.2573242e-02
  -1.1962891e-02
  -1.2115479e-02
  -1.2084961e-02
  -1.0925293e-02
  -1.1230469e-02
  -1.1291504e-02
  -1.1901855e-02
  -1.2817383e-02
  -1.3458252e-02
  -1.3305664e-02
  -1.3793945e-02
  -1.4068604e-02
  -1.3732910e-02
  -1.4312744e-02
  -1.4038086e-02
  -1.3763428e-02
  -1.4617920e-02
  -1.4801025e-02
  -1.4190674e-02
  -1.3641357e-02
  -1.3763428e-02
  -1.3702393e-02
  -1.3641357e-02
  -1.3336182e-02
  -1.2908936e-02
  -1.2847900e-02
  -1.2542725e-02
  -1.1749268e-02
  -1.1962891e-02
  -1.2329102e-02
  -1.2542725e-02
  -1.2207031e-02
  -1.1993408e-02
  -1.1779785e-02
  -1.2237549e-02
  -1.1718750e-02
  -1.0711670e-02
  -1.1047363e-02
  -1.2054443e-02
  -1.3214111e-02
  -1.3854980e-02
  -1.3824463e-02
  -1.3671875e-02
  -1.3885498e-02
  -1.4495850e-02
  -1.4587402e-02
  -1.4251709e-02
  -1.5045166e-02
  -1.5228271e-02
  -1.5625000e-02
  -1.6479492e-02
  -1.5991211e-02
  -1.6357422e-02
  -1.6021729e-02
  -1.5869141e-02
  -1.6326904e-02
  -1.5686035e-02
  -1.5869141e-02
  -1.5533447e-02
  -1.5136719e-02
  -1.4770508e-02
  -1.3977051e-02
  -1.3458252e-02
  -1.3580322e-02
  -1.3244629e-02
  -1.2664795e-02
  -1.3153076e-02
  -1.3519287e-02
  -1.1932373e-02
  -1.1962891e-02
  -1.2695313e-02
  -1.2451172e-02
  -1.1871338e-02
  -1.1993408e-02
  -1.2512207e-02
  -1.1810303e-02
  -1.1810303e-02
  -1.1688232e-02
  -1.0986328e-02
  -1.1199951e-02
  -1.1138916e-02
  -1.0925293e-02
  -1.1169434e-02
  -1.1077881e-02
  -1.0711670e-02
  -1.0589600e-02
  -1.0833740e-02
  -1.1596680e-02
  -1.1260986e-02
  -1.1596680e-02
  -1.1840820e-02
  -1.1199951e-02
  -1.0864258e-02
  -1.0620117e-02
  -1.0528564e-02
  -1.0284424e-02
  -1.0925293e-02
  -1.1169434e-02
  -1.0803223e-02
  -1.0253906e-02
  -9.4299316e-03
  -9.5214844e-03
  -1.0223389e-02
  -1.0559082e-02
  -1.0833740e-02
  -1.1535645e-02
  -1.2023926e-02
  -1.1566162e-02
  -1.1413574e-02
  -1.2054443e-02
  -1.2268066e-02
  -1.2420654e-02
  -1.3031006e-02
  -1.3397217e-02
  -1.3244629e-02
  -1.4007568e-02
  -1.4770508e-02
  -1.4617920e-02
  -1.3854980e-02
  -1.3854980e-02
  -1.3885498e-02
  -1.3854980e-02
  -1.4739990e-02
  -1.4312744e-02
  -1.3763428e-02
  -1.3000488e-02
  -1.2298584e-02
  -1.2115479e-02
  -1.1840820e-02
  -1.2176514e-02
  -1.1901855e-02
  -1.0955811e-02
  -1.0284424e-02
  -1.0650635e-02
  -1.1016846e-02
  -1.1077881e-02
  -1.1291504e-02
  -1.1444092e-02
  -1.1505127e-02
  -1.1413574e-02
  -1.1688232e-02
  -1.1352539e-02
  -1.0559082e-02
  -1.0192871e-02
  -1.0101318e-02
  -1.0162354e-02
  -1.0803223e-02
  -1.1260986e-02
  -1.0833740e-02
  -1.0986328e-02
  -1.0620117e-02
  -9.6740723e-03
  -1.0131836e-02
  -1.0406494e-02
  -1.0375977e-02
  -1.0375977e-02
  -1.0253906e-02
  -1.0437012e-02
  -1.0589600e-02
  -1.0650635e-02
  -1.0681152e-02
  -1.0375977e-02
  -9.9487305e-03
  -9.3994141e-03
  -9.5214844e-03
  -9.8266602e-03
  -1.0070801e-02
  -9.6740723e-03
  -8.7585449e-03
  -9.0332031e-03
  -8.5449219e-03
  -8.6059570e-03
  -9.0637207e-03
  -8.7280273e-03
  -8.8195801e-03
  -8.6364746e-03
  -8.4228516e-03
  -8.0261230e-03
  -7.8735352e-03
  -8.4533691e-03
  -9.0026855e-03
  -9.1857910e-03
  -9.0637207e-03
  -8.7280273e-03
  -8.9721680e-03
  -9.7961426e-03
  -9.5520020e-03
  -8.9416504e-03
  -8.8195801e-03
  -8.6059570e-03
  -8.9721680e-03
  -8.4533691e-03
  -8.0871582e-03
  -7.6904297e-03
  -7.3242188e-03
  -7.2021484e-03
  -7.0495605e-03
  -6.9580078e-03
  -8.4533691e-03
  -8.5144043e-03
  -8.0261230e-03
  -8.1176758e-03
  -8.0871582e-03
  -8.0871582e-03
  -7.9345703e-03
  -8.1176758e-03
  -8.1176758e-03
  -8.4533691e-03
  -8.8195801e-03
  -8.5754395e-03
  -8.2092285e-03
  -7.7514648e-03
  -6.7749023e-03
  -6.7443848e-03
  -6.8664551e-03
  -6.2866211e-03
  -6.5307617e-03
  -6.2561035e-03
  -5.7067871e-03
  -5.3710938e-03
  -5.4931641e-03
  -5.0964355e-03
  -4.9743652e-03
  -5.3710938e-03
  -5.0964355e-03
  -4.6386719e-03
  -4.2419434e-03
  -3.1127930e-03
  -3.0822754e-03
  -3.7231445e-03
  -3.7841797e-03
  -3.7231445e-03
  -3.6010742e-03
  -3.6621094e-03
  -3.0517578e-03
  -3.3264160e-03
  -4.3029785e-03
  -4.1809082e-03
  -4.5776367e-03
  -5.2185059e-03
  -4.9133301e-03
  -4.4555664e-03
  -4.9438477e-03
  -4.6386719e-03
  -4.5776367e-03
  -4.8522949e-03
  -4.2114258e-03
  -3.8146973e-03
  -3.3874512e-03
  -3.3874512e-03
  -4.0893555e-03
  -3.9367676e-03
  -3.6926270e-03
  -3.9672852e-03
  -3.6315918e-03
  -4.0283203e-03
  -3.6315918e-03
  -3.4484863e-03
  -3.9978027e-03
  -2.6245117e-03
  -2.0446777e-03
  -2.5024414e-03
  -2.8381348e-03
  -2.9907227e-03
  -1.8615723e-03
  -1.3732910e-03
  -1.1901855e-03
  -4.8828125e-04
  -4.5776367e-04
  -4.8828125e-04
  -9.1552734e-05
   3.0517578e-04
   2.4414063e-04
   4.8828125e-04
   6.4086914e-04
   8.5449219e-04
   2.7465820e-04
   2.7465820e-04
   0.0000000e+00
   1.5258789e-04
   1.0681152e-03
   7.0190430e-04
   8.2397461e-04
   8.8500977e-04
   1.1596680e-03
   1.4343262e-03
   2.3498535e-03
   2.4719238e-03
   1.4038086e-03
   1.3732910e-03
   2.1057129e-03
   3.2958984e-03
   3.4179688e-03
   3.2348633e-03
   3.0822754e-03
   2.7160645e-03
   3.0822754e-03
   2.2888184e-03
   1.9531250e-03
   1.0375977e-03
   4.5776367e-04
   7.0190430e-04
   6.7138672e-04
   4.5776367e-04
  -3.9672852e-04
  -4.2724609e-04
   2.1362305e-04
  -4.8828125e-04
  -1.0070801e-03
  -6.1035156e-04
  -2.7465820e-04
  -5.7983398e-04
  -3.3569336e-04
   1.8310547e-04
   0.0000000e+00
   5.7983398e-04
   1.4953613e-03
   1.2512207e-03
   1.4953613e-03
   2.3193359e-03
   2.0446777e-03
   2.5939941e-03
   3.0517578e-03
   3.4790039e-03
   4.2419434e-03
   3.7536621e-03
   3.6010742e-03
   3.6010742e-03
   3.0822754e-03
   3.2958984e-03
   3.2958984e-03
   1.5258789e-03
   5.4931641e-04
   7.3242188e-04
   2.7465820e-04
   1.2207031e-04
  -2.7465820e-04
  -1.2207031e-04
   1.5258789e-04
  -5.1879883e-04
  -5.7983398e-04
  -1.8310547e-04
   4.5776367e-04
   3.9672852e-04
   9.7656250e-04
   1.1596680e-03
   1.5869141e-03
   2.1362305e-03
   2.3498535e-03
   2.9907227e-03
   3.0517578e-03
   3.8452148e-03
   4.7302246e-03
   4.9133301e-03
   5.8593750e-03
   6.5917969e-03
   6.9885254e-03
   6.9274902e-03
   7.0190430e-03
   6.1645508e-03
   5.7983398e-03
   6.0424805e-03
   5.9814453e-03
   5.9509277e-03
   6.0729980e-03
   6.1340332e-03
   4.9438477e-03
   4.3945313e-03
   4.4250488e-03
   3.9062500e-03
   3.7841797e-03
   3.6926270e-03
   3.4790039e-03
   3.0822754e-03
   2.6855469e-03
   2.3803711e-03
   1.4343262e-03
   1.0375977e-03
   1.3732910e-03
   1.6784668e-03
   1.6479492e-03
   1.1291504e-03
   1.0070801e-03
   1.1901855e-03
   1.0681152e-03
   1.4343262e-03
   9.1552734e-04
   1.3732910e-03
   2.0141602e-03
   1.4343262e-03
   1.5258789e-03
   2.1057129e-03
   2.3498535e-03
   2.9907227e-03
   3.0517578e-03
   3.9672852e-03
   4.2419434e-03
   4.1503906e-03
   5.0048828e-03
   5.0048828e-03
   5.2795410e-03
   5.6457520e-03
   6.1035156e-03
   6.3781738e-03
   6.1645508e-03
   6.1645508e-03
   5.7983398e-03
   5.8288574e-03
   5.9204102e-03
   4.9743652e-03
   4.9743652e-03
   5.1574707e-03
   4.9438477e-03
   4.0588379e-03
   3.6926270e-03
   3.8146973e-03
   3.8757324e-03
   3.8757324e-03
   3.9672852e-03
   4.3945313e-03
   5.4016113e-03
   5.1574707e-03
   5.1574707e-03
   5.5847168e-03
   6.1340332e-03
   6.2561035e-03
   7.3547363e-03
   7.5073242e-03
   6.8054199e-03
   7.0495605e-03
   6.8359375e-03
   6.8054199e-03
   6.2561035e-03
   6.2255859e-03
   5.9814453e-03
   6.1035156e-03
   6.5002441e-03
   6.1340332e-03
   6.3171387e-03
   5.5236816e-03
   5.7373047e-03
   6.5002441e-03
   6.3781738e-03
   7.0190430e-03
   7.0800781e-03
   7.3547363e-03
   7.4462891e-03
   6.8359375e-03
   6.2255859e-03
   6.6833496e-03
   7.1105957e-03
   7.3852539e-03
   7.6599121e-03
   7.7514648e-03
   7.2631836e-03
   7.1411133e-03
   7.1105957e-03
   7.2326660e-03
   7.8735352e-03
   7.3547363e-03
   7.5073242e-03
   7.7209473e-03
   7.6904297e-03
   7.8735352e-03
   8.4533691e-03
   8.3923340e-03
   7.9345703e-03
   8.6669922e-03
   8.7890625e-03
   8.8806152e-03
   8.6669922e-03
   8.4838867e-03
   8.4533691e-03
   9.0637207e-03
   8.9721680e-03
   8.8500977e-03
   9.1247559e-03
   8.9416504e-03
   9.3688965e-03
   8.7890625e-03
   8.4228516e-03
   9.0637207e-03
   8.6364746e-03
   9.0026855e-03
   9.7351074e-03
   9.9792480e-03
   9.8266602e-03
   9.5214844e-03
   9.0942383e-03
   8.4228516e-03
   8.9416504e-03
   8.6059570e-03
   7.8735352e-03
   8.3007813e-03
   8.6975098e-03
   9.1247559e-03
   8.9721680e-03
   8.4838867e-03
   8.7585449e-03
   9.3383789e-03
   1.0223389e-02
   1.0253906e-02
   1.0467529e-02
   1.1810303e-02
   1.2573242e-02
   1.2237549e-02
   1.2634277e-02
   1.2908936e-02
   1.2908936e-02
   1.3397217e-02
   1.3366699e-02
   1.3854980e-02
   1.3885498e-02
   1.3366699e-02
   1.2908936e-02
   1.2847900e-02
   1.2664795e-02
   1.1016846e-02
   1.0833740e-02
   1.0559082e-02
   9.7045898e-03
   1.0406494e-02
   1.0437012e-02
   9.6740723e-03
   9.4604492e-03
   9.7961426e-03
   1.0192871e-02
   1.0803223e-02
   1.1077881e-02
   1.1505127e-02
   1.2023926e-02
   1.2145996e-02
   1.2451172e-02
   1.1901855e-02
   1.3000488e-02
   1.3854980e-02
   1.4068604e-02
   1.4068604e-02
   1.4648438e-02
   1.4556885e-02
   1.4801025e-02
   1.5289307e-02
   1.4739990e-02
   1.5197754e-02
   1.5319824e-02
   1.5441895e-02
   1.5258789e-02
   1.5777588e-02
   1.6204834e-02
   1.5563965e-02
   1.5991211e-02
   1.6723633e-02
   1.5960693e-02
   1.5991211e-02
   1.6357422e-02
   1.6204834e-02
   1.6052246e-02
   1.6723633e-02
   1.6723633e-02
   1.6723633e-02
   1.7059326e-02
   1.7089844e-02
   1.7517090e-02
   1.7517090e-02
   1.7364502e-02
   1.7486572e-02
   1.7150879e-02
   1.6693115e-02
   1.7395020e-02
   1.7913818e-02
   1.7578125e-02
   1.7730713e-02
   1.7761230e-02
   1.6479492e-02
   1.6662598e-02
   1.6876221e-02
   1.6052246e-02
   1.5563965e-02
   1.5563965e-02
   1.6204834e-02
   1.6235352e-02
   1.5533447e-02
   1.4709473e-02
   1.5167236e-02
   1.5808105e-02
   1.5747070e-02
   1.4953613e-02
   1.5136719e-02
   1.5289307e-02
   1.5045166e-02
   1.5075684e-02
   1.5350342e-02
   1.5686035e-02
   1.5686035e-02
   1.6296387e-02
   1.6845703e-02
   1.7578125e-02
   1.8188477e-02
   1.7791748e-02
   1.8188477e-02
   1.8157959e-02
   1.8310547e-02
   1.9012451e-02
   1.8737793e-02
   1.8371582e-02
   1.8585205e-02
   1.8890381e-02
   1.7669678e-02
   1.7456055e-02
   1.7486572e-02
   1.7150879e-02
   1.7242432e-02
   1.6967773e-02
   1.5777588e-02
   1.5655518e-02
   1.6143799e-02
   1.5991211e-02
   1.6357422e-02
   1.6937256e-02
   1.7272949e-02
   1.7395020e-02
   1.7456055e-02
   1.7822266e-02
   1.7761230e-02
   1.7761230e-02
   1.7730713e-02
   1.8280029e-02
   1.8066406e-02
   1.7303467e-02
   1.7150879e-02
   1.6876221e-02
   1.6113281e-02
   1.5930176e-02
   1.5441895e-02
   1.5350342e-02
   1.5777588e-02
   1.5838623e-02
   1.6021729e-02
   1.5747070e-02
   1.5472412e-02
   1.5472412e-02
   1.5716553e-02
   1.5716553e-02
   1.5838623e-02
   1.7181396e-02
   1.7181396e-02
   1.6815186e-02
   1.7333984e-02
   1.7669678e-02
   1.7639160e-02
   1.7822266e-02
   1.7822266e-02
   1.8310547e-02
   1.8646240e-02
   1.8676758e-02
   1.8676758e-02
   1.8646240e-02
   1.9012451e-02
   1.9165039e-02
   1.8829346e-02
   1.9042969e-02
   1.9317627e-02
   1.9256592e-02
   1.9592285e-02
   1.9439697e-02
   1.9042969e-02
   1.7913818e-02
   1.7486572e-02
   1.7852783e-02
   1.7272949e-02
   1.6571045e-02
   1.6326904e-02
   1.6296387e-02
   1.5991211e-02
   1.6082764e-02
   1.6113281e-02
   1.5747070e-02
   1.5075684e-02
   1.4770508e-02
   1.4678955e-02
   1.4068604e-02
   1.4007568e-02
   1.3793945e-02
   1.3549805e-02
   1.3275146e-02
   1.2756348e-02
   1.3336182e-02
   1.3763428e-02
   1.3183594e-02
   1.3854980e-02
   1.3732910e-02
   1.3580322e-02
   1.4678955e-02
   1.4648438e-02
   1.4434814e-02
   1.4862061e-02
   1.5258789e-02
   1.5594482e-02
   1.5625000e-02
   1.6082764e-02
   1.6510010e-02
   1.6784668e-02
   1.7150879e-02
   1.6998291e-02
   1.6601563e-02
   1.6754150e-02
   1.7578125e-02
   1.6906738e-02
   1.6754150e-02
   1.6540527e-02
   1.6723633e-02
   1.6693115e-02
   1.6571045e-02
   1.7181396e-02
   1.7333984e-02
   1.7578125e-02
   1.8188477e-02
   1.8005371e-02
   1.8371582e-02
   1.9866943e-02
   1.9317627e-02
   1.8188477e-02
   1.9195557e-02
   1.9561768e-02
   1.9775391e-02
   2.0782471e-02
   2.0782471e-02
   2.0324707e-02
   2.0568848e-02
   2.0172119e-02
   1.9927979e-02
   1.9866943e-02
   1.9378662e-02
   1.8920898e-02
   1.8890381e-02
   1.8493652e-02
   1.8218994e-02
   1.8127441e-02
   1.7761230e-02
   1.7486572e-02
   1.7608643e-02
   1.7242432e-02
   1.6143799e-02
   1.6571045e-02
   1.6113281e-02
   1.5289307e-02
   1.5197754e-02
   1.5136719e-02
   1.5228271e-02
   1.5197754e-02
   1.6021729e-02
   1.7150879e-02
   1.6754150e-02
   1.6662598e-02
   1.7333984e-02
   1.7395020e-02
   1.7822266e-02
   1.8096924e-02
   1.8218994e-02
   1.7974854e-02
   1.8127441e-02
   1.8829346e-02
   1.8432617e-02
   1.8707275e-02
   1.8615723e-02
   1.8127441e-02
   1.9073486e-02
   1.8585205e-02
   1.8554688e-02
   1.8768311e-02
   1.8432617e-02
   1.7883301e-02
   1.7486572e-02
   1.7089844e-02
   1.6754150e-02
   1.6632080e-02
   1.5960693e-02
   1.6265869e-02
   1.6204834e-02
   1.5136719e-02
   1.4404297e-02
   1.5106201e-02
   1.4617920e-02
   1.4190674e-02
   1.5258789e-02
   1.3671875e-02
   1.3397217e-02
   1.4678955e-02
   1.4617920e-02
   1.4831543e-02
   1.4953613e-02
   1.4984131e-02
   1.4648438e-02
   1.5350342e-02
   1.5167236e-02
   1.4617920e-02
   1.4251709e-02
   1.3641357e-02
   1.3671875e-02
   1.3397217e-02
   1.3336182e-02
   1.3305664e-02
   1.2664795e-02
   1.3702393e-02
   1.4434814e-02
   1.3275146e-02
   1.2481689e-02
   1.2298584e-02
   1.3061523e-02
   1.2420654e-02
   1.2634277e-02
   1.3519287e-02
   1.2573242e-02
   1.2878418e-02
   1.3427734e-02
   1.4038086e-02
   1.3885498e-02
   1.3732910e-02
   1.4129639e-02
   1.4129639e-02
   1.5136719e-02
   1.5716553e-02
   1.5777588e-02
   1.5716553e-02
   1.5777588e-02
   1.5594482e-02
   1.5533447e-02
   1.5472412e-02
   1.5319824e-02
   1.5899658e-02
   1.5777588e-02
   1.5472412e-02
   1.5472412e-02
   1.5472412e-02
   1.5563965e-02
   1.6326904e-02
   1.6204834e-02
   1.4953613e-02
   1.4282227e-02
   1.4282227e-02
   1.3916016e-02
   1.4190674e-02
   1.4160156e-02
   1.3916016e-02
   1.4282227e-02
   1.4190674e-02
   1.4251709e-02
   1.4526367e-02
   1.4373779e-02
   1.4770508e-02
   1.5106201e-02
   1.5869141e-02
   1.5472412e-02
   1.5533447e-02
   1.6174316e-02
   1.6387939e-02
   1.6815186e-02
   1.5625000e-02
   1.5350342e-02
   1.5350342e-02
   1.4770508e-02
   1.4190674e-02
   1.3671875e-02
   1.3427734e-02
   1.3000488e-02
   1.2145996e-02
   1.1932373e-02
   1.1566162e-02
   1.1444092e-02
   9.9792480e-03
   9.2773438e-03
   9.6130371e-03
   9.0332031e-03
   9.6130371e-03
   9.7351074e-03
   9.4604492e-03
   8.3312988e-03
   8.2397461e-03
   8.3312988e-03
   8.4533691e-03
   8.6975098e-03
   9.0637207e-03
   9.3078613e-03
   9.0332031e-03
   8.5144043e-03
   8.6669922e-03
   8.7890625e-03
   8.6364746e-03
   9.0026855e-03
   9.0942383e-03
   8.6364746e-03
   8.7585449e-03
   9.1247559e-03
   8.8195801e-03
   9.0026855e-03
   8.9416504e-03
   8.8806152e-03
   9.3078613e-03
   9.3994141e-03
   9.2468262e-03
   9.6435547e-03
   9.3383789e-03
   8.6364746e-03
   8.7585449e-03
   9.1857910e-03
   9.2468262e-03
   8.5449219e-03
   9.0637207e-03
   8.3923340e-03
   7.7819824e-03
   7.1411133e-03
   6.3781738e-03
   6.2255859e-03
   6.9274902e-03
   7.3852539e-03
   7.2937012e-03
   7.3242188e-03
   7.0495605e-03
   6.7138672e-03
   7.1105957e-03
   6.7138672e-03
   6.1340332e-03
   6.5917969e-03
   7.2937012e-03
   8.1481934e-03
   8.2092285e-03
   8.5449219e-03
   8.8195801e-03
   8.9416504e-03
   9.3383789e-03
   9.7961426e-03
   1.0803223e-02
   1.1291504e-02
   1.0925293e-02
   1.0833740e-02
   1.0284424e-02
   1.0162354e-02
   1.0162354e-02
   9.6130371e-03
   9.9792480e-03
   9.2468262e-03
   8.6364746e-03
   8.2702637e-03
   7.6599121e-03
   6.8359375e-03
   6.5612793e-03
   6.8969727e-03
   6.9274902e-03
   6.5002441e-03
   6.5307617e-03
   7.1105957e-03
   7.6293945e-03
   8.5144043e-03
   8.6059570e-03
   7.8735352e-03
   7.6293945e-03
   7.5073242e-03
   7.8430176e-03
   7.9040527e-03
   7.2326660e-03
   6.7138672e-03
   6.4697266e-03
   6.0119629e-03
   6.8969727e-03
   7.6904297e-03
   7.9040527e-03
   7.6904297e-03
   8.0566406e-03
   7.9040527e-03
   8.6364746e-03
   9.3688965e-03
   9.8266602e-03
   1.0742188e-02
   1.0498047e-02
   1.1505127e-02
   1.0833740e-02
   1.0894775e-02
   1.2176514e-02
   1.2176514e-02
   1.2115479e-02
   1.1627197e-02
   1.1962891e-02
   1.1840820e-02
   1.0711670e-02
   1.1047363e-02
   1.1291504e-02
   1.0742188e-02
   1.0070801e-02
   8.9721680e-03
   8.4228516e-03
   8.0566406e-03
   7.2631836e-03
   6.5307617e-03
   5.7067871e-03
   5.0964355e-03
   4.2419434e-03
   4.3334961e-03
   3.7231445e-03
   2.5329590e-03
   2.5634766e-03
   2.9296875e-03
   3.1127930e-03
   3.3264160e-03
   3.6926270e-03
   4.4555664e-03
   4.8828125e-03
   5.4016113e-03
   6.4086914e-03
   7.2631836e-03
   7.9345703e-03
   7.9040527e-03
   8.8500977e-03
   9.4909668e-03
   1.0040283e-02
   1.0437012e-02
   1.0253906e-02
   1.0284424e-02
   1.0131836e-02
   1.0772705e-02
   1.1505127e-02
   1.1688232e-02
   1.0833740e-02
   1.0131836e-02
   1.0345459e-02
   1.0253906e-02
   9.3078613e-03
   9.0332031e-03
   8.9721680e-03
   9.4604492e-03
   9.3688965e-03
   8.6669922e-03
   7.9040527e-03
   7.3852539e-03
   7.6599121e-03
   7.3242188e-03
   6.9274902e-03
   6.4392090e-03
   5.9509277e-03
   5.7067871e-03
   5.9509277e-03
   6.4086914e-03
   6.1645508e-03
   6.5612793e-03
   6.2255859e-03
   6.4392090e-03
   7.2021484e-03
   7.4768066e-03
   8.0871582e-03
   8.3312988e-03
   8.6669922e-03
   9.0942383e-03
   9.2163086e-03
   9.3994141e-03
   9.8266602e-03
   1.0040283e-02
   1.0070801e-02
   9.9182129e-03
   1.0101318e-02
   1.0620117e-02
   1.1596680e-02
   1.2268066e-02
   1.1688232e-02
   1.1047363e-02
   1.1566162e-02
   1.1749268e-02
   1.1352539e-02
   1.1627197e-02
   1.1779785e-02
   1.2023926e-02
   1.1871338e-02
   1.1566162e-02
   1.1474609e-02
   1.1566162e-02
   1.1901855e-02
   1.1596680e-02
   1.1901855e-02
   1.1840820e-02
   1.0711670e-02
   1.0589600e-02
   1.0681152e-02
   1.0620117e-02
   9.6740723e-03
   9.3078613e-03
   9.4299316e-03
   9.6130371e-03
   9.5825195e-03
   8.8806152e-03
   9.1552734e-03
   9.3688965e-03
   9.3383789e-03
   9.1857910e-03
   8.8806152e-03
   9.3994141e-03
   8.6364746e-03
   8.1787109e-03
   8.1787109e-03
   7.5683594e-03
   7.3852539e-03
   7.1411133e-03
   7.0800781e-03
   7.1411133e-03
   7.2326660e-03
   7.5073242e-03
   7.2937012e-03
   7.1411133e-03
   7.8125000e-03
   8.1481934e-03
   7.6904297e-03
   7.9650879e-03
   8.8806152e-03
   8.4228516e-03
   8.1787109e-03
   8.4838867e-03
   8.4533691e-03
   8.6059570e-03
   8.1176758e-03
   8.6059570e-03
   8.7585449e-03
   7.8735352e-03
   7.8430176e-03
   7.7819824e-03
   7.4768066e-03
   7.1716309e-03
   6.7443848e-03
   7.1716309e-03
   6.7749023e-03
   5.1574707e-03
   4.5776367e-03
   4.8828125e-03
   4.4555664e-03
   3.9672852e-03
   4.2419434e-03
   4.1809082e-03
   4.2419434e-03
   4.1503906e-03
   4.3029785e-03
   4.5166016e-03
   4.8828125e-03
   5.0964355e-03
   4.3334961e-03
   4.7302246e-03
   4.8522949e-03
   4.4555664e-03
   4.7302246e-03
   4.3945313e-03
   4.2114258e-03
   4.0893555e-03
   4.0893555e-03
   4.4555664e-03
   4.4860840e-03
   4.1198730e-03
   4.2114258e-03
   4.7302246e-03
   4.3029785e-03
   4.1503906e-03
   4.7912598e-03
   5.0659180e-03
   4.5471191e-03
   3.7231445e-03
   3.4484863e-03
   3.7841797e-03
   5.0048828e-03
   5.4626465e-03
   4.7302246e-03
   5.1574707e-03
   5.8593750e-03
   4.8828125e-03
   5.2795410e-03
   5.6152344e-03
   5.6457520e-03
   5.5847168e-03
   5.3710938e-03
   5.5541992e-03
   5.9204102e-03
   5.5847168e-03
   5.2490234e-03
   5.3710938e-03
   5.4626465e-03
   5.8288574e-03
   5.0354004e-03
   4.6691895e-03
   4.7302246e-03
   4.3029785e-03
   4.5776367e-03
   4.9743652e-03
   4.9133301e-03
   4.8828125e-03
   4.7607422e-03
   4.6081543e-03
   4.0283203e-03
   2.9296875e-03
   2.9296875e-03
   2.3193359e-03
   1.9531250e-03
   2.0141602e-03
   2.3193359e-03
   3.4484863e-03
   3.8146973e-03
   3.8757324e-03
   4.2114258e-03
   4.2724609e-03
   4.5166016e-03
   5.6152344e-03
   6.1035156e-03
   6.4086914e-03
   6.9274902e-03
   6.8359375e-03
   6.5307617e-03
   6.5917969e-03
   6.4086914e-03
   6.4392090e-03
   6.1035156e-03
   5.4321289e-03
   4.8828125e-03
   4.7912598e-03
   4.4555664e-03
   3.7841797e-03
   2.8076172e-03
   2.1057129e-03
   2.4108887e-03
   3.0822754e-03
   2.5329590e-03
   1.7089844e-03
   2.3498535e-03
   2.4414063e-03
   2.5939941e-03
   2.7160645e-03
   2.7160645e-03
   2.8076172e-03
   2.7160645e-03
   3.3569336e-03
   4.0893555e-03
   4.3640137e-03
   5.6762695e-03
   6.4697266e-03
   6.1340332e-03
   6.5612793e-03
   6.5002441e-03
   6.4392090e-03
   6.5307617e-03
   6.3476563e-03
   5.8898926e-03
   5.8593750e-03
   6.3171387e-03
   5.8288574e-03
   4.9133301e-03
   4.6386719e-03
   4.2114258e-03
   3.8757324e-03
   3.5705566e-03
   2.8991699e-03
   2.4108887e-03
   3.0517578e-03
   2.4719238e-03
   1.3732910e-03
   1.5563965e-03
   1.9836426e-03
   2.2277832e-03
   2.1667480e-03
   2.8381348e-03
   2.4414063e-03
   2.0446777e-03
   2.8686523e-03
   3.6315918e-03
   3.6621094e-03
   3.5400391e-03
   3.5095215e-03
   3.0517578e-03
   2.8076172e-03
   2.3803711e-03
   1.9226074e-03
   1.5869141e-03
   1.1901855e-03
   7.3242188e-04
   1.0986328e-03
   1.0375977e-03
   1.2817383e-03
   1.4343262e-03
   7.9345703e-04
   1.3122559e-03
   2.5939941e-03
   2.3803711e-03
   2.9602051e-03
   4.7302246e-03
   5.4626465e-03
   5.4626465e-03
   5.4931641e-03
   6.2561035e-03
   6.9885254e-03
   7.5988770e-03
   7.4768066e-03
   6.7443848e-03
   6.8969727e-03
   6.5917969e-03
   5.8593750e-03
   5.6457520e-03
   5.1269531e-03
   4.3029785e-03
   3.7536621e-03
   2.6855469e-03
   2.0141602e-03
   1.5258789e-03
   7.0190430e-04
   2.7465820e-04
   2.4414063e-04
   2.4414063e-04
  -6.4086914e-04
  -5.1879883e-04
   6.4086914e-04
   3.0517578e-04
   1.1596680e-03
   1.9836426e-03
   2.4108887e-03
   3.3264160e-03
   4.2419434e-03
   5.1574707e-03
   6.8664551e-03
   6.5917969e-03
   7.0190430e-03
   8.9416504e-03
   9.1857910e-03
   9.8876953e-03
   1.0131836e-02
   1.0589600e-02
   9.6435547e-03
   9.2773438e-03
   9.6740723e-03
   8.7585449e-03
   7.8735352e-03
   8.3312988e-03
   8.0261230e-03
   7.5683594e-03
   6.6833496e-03
   5.6457520e-03
   5.5847168e-03
   6.0119629e-03
   6.0729980e-03
   5.6457520e-03
   5.2795410e-03
   5.0354004e-03
   4.4250488e-03
   4.3945313e-03
   4.5776367e-03
   5.0354004e-03
   4.8217773e-03
   4.9743652e-03
   5.4626465e-03
   5.6457520e-03
   6.3476563e-03
   5.5847168e-03
   5.3405762e-03
   6.0119629e-03
   5.6152344e-03
   6.0424805e-03
   6.0729980e-03
   5.3100586e-03
   6.1340332e-03
   6.0119629e-03
   5.9509277e-03
   5.7678223e-03
   5.4016113e-03
   6.2561035e-03
   6.8359375e-03
   5.7678223e-03
   5.8288574e-03
   5.9204102e-03
   5.4931641e-03
   5.8593750e-03
   5.4321289e-03
   5.3405762e-03
   5.4931641e-03
   5.1879883e-03
   4.7912598e-03
   4.6386719e-03
   5.0659180e-03
   4.5471191e-03
   4.4860840e-03
   4.2114258e-03
   4.8522949e-03
   5.1269531e-03
   4.5776367e-03
   4.5471191e-03
   3.2958984e-03
   2.9296875e-03
   3.2043457e-03
   2.6245117e-03
   2.0446777e-03
   1.3732910e-03
   1.6479492e-03
   1.3732910e-03
   9.7656250e-04
   6.7138672e-04
   2.4414063e-04
   1.6174316e-03
   1.9531250e-03
   1.8920898e-03
   2.6245117e-03
   2.8381348e-03
   3.1433105e-03
   3.7841797e-03
   4.2419434e-03
   4.2114258e-03
   4.8522949e-03
   5.2490234e-03
   5.1269531e-03
   5.5541992e-03
   6.2866211e-03
   6.2255859e-03
   5.4626465e-03
   5.1879883e-03
   4.3029785e-03
   4.4860840e-03
   4.3334961e-03
   3.3874512e-03
   2.5329590e-03
   1.9531250e-03
   1.9226074e-03
   1.1901855e-03
   6.4086914e-04
   1.1596680e-03
   8.2397461e-04
   2.4414063e-04
   9.1552734e-05
   1.2207031e-04
  -6.1035156e-05
  -9.4604492e-04
  -1.7395020e-03
  -1.1291504e-03
  -1.2207031e-03
  -1.4038086e-03
  -6.1035156e-04
  -6.1035156e-04
  -3.9672852e-04
  -3.9672852e-04
   2.1362305e-04
   1.4343262e-03
   1.3732910e-03
   1.4038086e-03
   2.1362305e-03
   2.1667480e-03
   2.3803711e-03
   2.4719238e-03
   2.4108887e-03
   3.3569336e-03
   4.2724609e-03
   4.2419434e-03
   3.6621094e-03
   2.5024414e-03
   2.9907227e-03
   3.0822754e-03
   2.8381348e-03
   2.8381348e-03
   2.9907227e-03
   2.6855469e-03
   2.3803711e-03
   2.4108887e-03
   1.7089844e-03
   1.9836426e-03
   2.1057129e-03
   1.6784668e-03
   1.2207031e-03
   7.6293945e-04
   4.2724609e-04
   3.3569336e-04
   9.1552734e-05
  -5.1879883e-04
  -1.0681152e-03
  -1.4648438e-03
  -1.0681152e-03
  -7.3242188e-04
  -1.2817383e-03
  -1.9836426e-03
  -1.6784668e-03
  -2.1057129e-03
  -2.3193359e-03
  -1.2817383e-03
  -1.0681152e-03
  -1.5563965e-03
  -2.0446777e-03
  -1.9531250e-03
  -2.0141602e-03
  -2.5329590e-03
  -2.1057129e-03
  -2.1667480e-03
  -2.1667480e-03
  -2.1362305e-03
  -1.7395020e-03
  -1.9226074e-03
  -2.2888184e-03
  -1.6784668e-03
  -1.9531250e-03
  -2.2277832e-03
  -1.8615723e-03
  -1.4648438e-03
  -1.4343262e-03
  -1.9836426e-03
  -1.2207031e-03
  -7.6293945e-04
  -1.3122559e-03
  -1.0681152e-03
  -1.2207031e-03
  -1.5258789e-03
  -2.0141602e-03
  -1.8005371e-03
  -1.3427734e-03
  -1.2512207e-03
  -2.0751953e-03
  -1.5563965e-03
  -1.2512207e-03
  -1.3732910e-03
  -1.7089844e-03
  -2.5939941e-03
  -1.9836426e-03
  -1.9836426e-03
  -2.0446777e-03
  -2.2888184e-03
  -2.1057129e-03
  -2.0446777e-03
  -2.0446777e-03
  -2.1362305e-03
  -2.2277832e-03
  -2.3803711e-03
  -2.8991699e-03
  -3.2043457e-03
  -3.4790039e-03
  -3.9672852e-03
  -4.9743652e-03
  -5.1269531e-03
  -4.2419434e-03
  -4.1809082e-03
  -4.0283203e-03
  -3.6926270e-03
  -3.6926270e-03
  -3.4790039e-03
  -3.5095215e-03
  -3.7536621e-03
  -3.2348633e-03
  -2.9296875e-03
  -2.8381348e-03
  -2.2277832e-03
  -1.2817383e-03
  -1.3732910e-03
  -2.0446777e-03
  -2.8686523e-03
  -2.8381348e-03
  -2.5634766e-03
  -2.6855469e-03
  -2.4719238e-03
  -1.9531250e-03
  -2.0141602e-03
  -2.3803711e-03
  -2.8076172e-03
  -3.0517578e-03
  -3.3874512e-03
  -3.0517578e-03
  -2.6245117e-03
  -3.4484863e-03
  -3.8757324e-03
  -3.6926270e-03
  -3.0822754e-03
  -2.7160645e-03
  -3.3264160e-03
  -3.9062500e-03
  -4.1809082e-03
  -3.9978027e-03
  -4.2419434e-03
  -3.8757324e-03
  -3.6315918e-03
  -4.2419434e-03
  -4.0283203e-03
  -3.1127930e-03
  -2.2583008e-03
  -1.8615723e-03
  -2.0751953e-03
  -1.6174316e-03
  -7.3242188e-04
  -9.1552734e-04
  -8.2397461e-04
  -8.2397461e-04
  -3.9672852e-04
   1.2207031e-04
   1.8310547e-04
   7.0190430e-04
   9.1552734e-05
  -1.8310547e-04
   3.6621094e-04
   4.8828125e-04
  -3.0517578e-05
  -4.5776367e-04
  -9.1552734e-05
  -6.1035156e-05
  -3.0517578e-05
  -2.7465820e-04
  -9.1552734e-04
  -4.5776367e-04
  -5.4931641e-04
  -9.1552734e-04
  -1.0986328e-03
  -1.1596680e-03
  -1.2817383e-03
  -1.1901855e-03
  -9.1552734e-04
  -1.0070801e-03
  -6.7138672e-04
  -2.1362305e-04
   2.1362305e-04
  -3.6621094e-04
  -5.4931641e-04
   9.1552734e-05
  -2.7465820e-04
   1.5258789e-04
   7.9345703e-04
   4.5776367e-04
   2.7465820e-04
   1.0375977e-03
   5.7983398e-04
   9.1552734e-05
   2.1362305e-04
  -3.0517578e-04
  -2.1362305e-04
   7.0190430e-04
   3.6621094e-04
   9.1552734e-05
  -4.5776367e-04
  -1.2817383e-03
  -6.4086914e-04
   6.1035156e-05
  -2.4414063e-04
  -3.0517578e-04
  -1.5258789e-04
  -8.8500977e-04
  -5.4931641e-04
  -6.1035156e-05
   3.0517578e-04
   3.9672852e-04
   1.2512207e-03
   2.2583008e-03
   1.6479492e-03
   8.2397461e-04
   7.3242188e-04
   4.5776367e-04
   7.6293945e-04
   6.4086914e-04
  -9.1552734e-05
   3.0517578e-04
   0.0000000e+00
  -7.3242188e-04
  -3.0517578e-05
  -4.8828125e-04
  -1.2207031e-03
  -9.4604492e-04
  -1.8310547e-03
  -2.5939941e-03
  -2.4719238e-03
  -2.5024414e-03
  -2.7770996e-03
  -2.3803711e-03
  -2.1972656e-03
  -2.2583008e-03
  -1.6784668e-03
  -1.0681152e-03
  -3.9672852e-04
  -1.2207031e-04
   4.5776367e-04
   9.1552734e-04
   1.5258789e-03
   1.7395020e-03
   2.4414063e-03
   3.8452148e-03
   4.1198730e-03
   4.1809082e-03
   3.7841797e-03
   3.4179688e-03
   3.5400391e-03
   2.7770996e-03
   2.5939941e-03
   2.3193359e-03
   2.1667480e-03
   1.8615723e-03
   1.3732910e-03
   1.5258789e-03
   1.6174316e-03
   8.2397461e-04
   7.3242188e-04
   7.3242188e-04
   1.8310547e-04
   3.0517578e-05
   3.9672852e-04
   3.0517578e-04
   3.9672852e-04
   1.5258789e-04
   0.0000000e+00
  -2.4414063e-04
  -3.3569336e-04
   9.1552734e-05
   4.8828125e-04
  -4.2724609e-04
  -7.9345703e-04
  -8.8500977e-04
  -4.8828125e-04
   5.7983398e-04
  -3.0517578e-05
  -7.0190430e-04
  -4.8828125e-04
  -8.5449219e-04
   1.5258789e-04
  -9.1552734e-05
  -5.7983398e-04
  -3.9672852e-04
  -3.0517578e-05
   7.9345703e-04
   9.7656250e-04
   7.3242188e-04
   9.1552734e-04
   7.9345703e-04
   8.8500977e-04
   8.5449219e-04
   4.8828125e-04
  -1.5258789e-04
   1.5258789e-04
   7.6293945e-04
   3.6621094e-04
  -4.8828125e-04
  -9.4604492e-04
  -1.9226074e-03
  -1.7700195e-03
  -1.4038086e-03
  -1.9836426e-03
  -1.8920898e-03
  -1.6479492e-03
  -1.9226074e-03
  -2.0446777e-03
  -1.4953613e-03
  -7.9345703e-04
  -1.1291504e-03
  -7.0190430e-04
   2.1362305e-04
  -3.0517578e-05
   6.1035156e-04
   7.6293945e-04
   9.1552734e-04
   1.4648438e-03
   1.2817383e-03
   9.7656250e-04
   1.7395020e-03
   2.3193359e-03
   2.6855469e-03
   2.8076172e-03
   2.7160645e-03
   2.3498535e-03
   2.9602051e-03
   3.7231445e-03
   3.2348633e-03
   3.0517578e-03
   2.7770996e-03
   3.5095215e-03
   3.8146973e-03
   3.5095215e-03
   3.1433105e-03
   3.0517578e-03
   2.6550293e-03
   2.7465820e-03
   2.9296875e-03
   3.1127930e-03
   3.7841797e-03
   3.8757324e-03
   3.2043457e-03
   3.1738281e-03
   3.5705566e-03
   3.6926270e-03
   3.2653809e-03
   3.1738281e-03
   2.6245117e-03
   1.7395020e-03
   1.9836426e-03
   2.0446777e-03
   1.8005371e-03
   7.3242188e-04
   3.0517578e-05
  -4.2724609e-04
  -9.1552734e-05
  -6.1035156e-05
  -3.9672852e-04
   1.2207031e-04
   5.1879883e-04
   9.7656250e-04
   1.1596680e-03
   8.5449219e-04
   1.6784668e-03
   2.1972656e-03
   1.6479492e-03
   2.1667480e-03
   2.8686523e-03
   2.7465820e-03
   2.5329590e-03
   3.3874512e-03
   3.3874512e-03
   2.3193359e-03
   1.2817383e-03
   5.4931641e-04
   3.3569336e-04
   9.1552734e-05
  -1.5869141e-03
  -1.7700195e-03
  -2.2888184e-03
  -3.0822754e-03
  -2.7465820e-03
  -2.7465820e-03
  -3.1127930e-03
  -3.1738281e-03
  -2.5634766e-03
  -2.5329590e-03
  -2.1667480e-03
  -8.2397461e-04
  -3.9672852e-04
   2.1362305e-04
   5.7983398e-04
   9.7656250e-04
   1.8920898e-03
   2.0751953e-03
   2.8991699e-03
   3.1127930e-03
   2.7770996e-03
   3.3264160e-03
   3.4790039e-03
   3.9978027e-03
   2.9296875e-03
   2.5634766e-03
   2.8991699e-03
   2.8381348e-03
   2.6245117e-03
   2.5634766e-03
   1.7089844e-03
   9.7656250e-04
   5.4931641e-04
   0.0000000e+00
  -5.4931641e-04
  -1.4953613e-03
  -2.3803711e-03
  -2.6245117e-03
  -2.7465820e-03
  -3.2348633e-03
  -3.6315918e-03
  -3.7231445e-03
  -2.9907227e-03
  -3.0822754e-03
  -3.1433105e-03
  -3.2958984e-03
  -3.8146973e-03
  -3.4179688e-03
  -3.6010742e-03
  -3.3874512e-03
  -3.2958984e-03
  -3.3874512e-03
  -3.8452148e-03
  -3.5095215e-03
  -3.4484863e-03
  -3.4179688e-03
  -3.0517578e-03
  -3.2043457e-03
  -2.2277832e-03
  -2.1057129e-03
  -2.1057129e-03
  -1.7089844e-03
  -1.6174316e-03
  -6.4086914e-04
  -2.7465820e-04
  -5.7983398e-04
  -3.6621094e-04
   2.4414063e-04
   9.1552734e-04
   6.7138672e-04
   3.3569336e-04
   8.8500977e-04
   1.0375977e-03
   3.9672852e-04
   3.0517578e-04
   1.0681152e-03
   7.3242188e-04
  -1.5258789e-04
  -2.1362305e-04
  -5.1879883e-04
  -9.1552734e-04
  -3.0517578e-05
  -1.3732910e-03
  -2.0751953e-03
  -1.3122559e-03
  -2.0141602e-03
  -1.0986328e-03
  -9.4604492e-04
  -1.8310547e-03
  -1.4953613e-03
  -9.7656250e-04
  -1.0681152e-03
  -1.8615723e-03
  -2.0751953e-03
  -2.2583008e-03
  -1.9531250e-03
  -1.3122559e-03
  -2.0141602e-03
  -2.0751953e-03
  -1.5563965e-03
  -2.3193359e-03
  -1.8920898e-03
  -1.4648438e-03
  -1.2512207e-03
  -1.1596680e-03
  -9.1552734e-04
  -1.2512207e-03
  -1.4038086e-03
  -1.1901855e-03
  -1.4648438e-03
  -1.4038086e-03
  -1.7089844e-03
  -1.8005371e-03
  -1.7089844e-03
  -1.9836426e-03
  -1.9226074e-03
  -1.8920898e-03
  -1.8005371e-03
  -1.8005371e-03
  -1.4953613e-03
  -8.5449219e-04
  -1.1901855e-03
  -6.1035156e-04
   2.1362305e-04
  -3.9672852e-04
  -1.2207031e-04
   6.1035156e-04
   5.1879883e-04
   7.3242188e-04
   3.6621094e-04
   8.5449219e-04
   8.5449219e-04
   0.0000000e+00
  -4.2724609e-04
  -4.5776367e-04
  -5.7983398e-04
  -8.2397461e-04
  -7.6293945e-04
  -7.9345703e-04
  -8.8500977e-04
  -4.8828125e-04
  -3.6621094e-04
  -9.4604492e-04
  -8.5449219e-04
  -1.1596680e-03
  -1.1596680e-03
  -1.0681152e-03
  -1.2817383e-03
  -1.7395020e-03
  -2.5329590e-03
  -2.1667480e-03
  -1.8615723e-03
  -2.5634766e-03
  -2.4108887e-03
  -2.5329590e-03
  -3.1433105e-03
  -3.6621094e-03
  -3.1433105e-03
  -2.6855469e-03
  -2.8991699e-03
  -2.4719238e-03
  -2.7465820e-03
  -3.1738281e-03
  -3.2958984e-03
  -4.2114258e-03
  -4.0588379e-03
  -4.0283203e-03
  -3.8757324e-03
  -3.3874512e-03
  -4.7607422e-03
  -5.0048828e-03
  -4.3640137e-03
  -4.5776367e-03
  -4.0893555e-03
  -3.3569336e-03
  -2.8686523e-03
  -2.6550293e-03
  -2.1972656e-03
  -1.3427734e-03
  -1.8005371e-03
  -1.0375977e-03
  -7.3242188e-04
  -1.7700195e-03
  -1.6479492e-03
  -1.3732910e-03
  -1.8920898e-03
  -2.0446777e-03
  -2.8381348e-03
  -3.9978027e-03
  -3.5705566e-03
  -4.0588379e-03
  -5.4016113e-03
  -6.1645508e-03
  -6.4086914e-03
  -6.4697266e-03
  -7.1716309e-03
  -7.1716309e-03
  -6.6528320e-03
  -7.2937012e-03
  -7.6904297e-03
  -6.8969727e-03
  -6.8664551e-03
  -6.7138672e-03
  -6.1645508e-03
  -4.9133301e-03
  -4.8217773e-03
  -5.4321289e-03
  -4.8217773e-03
  -4.5471191e-03
  -4.6386719e-03
  -4.2419434e-03
  -4.1198730e-03
  -3.3569336e-03
  -3.6315918e-03
  -3.4484863e-03
  -3.3569336e-03
  -4.0893555e-03
  -4.0283203e-03
  -4.0893555e-03
  -4.8522949e-03
  -5.1269531e-03
  -5.1574707e-03
  -5.4321289e-03
  -6.1340332e-03
  -6.8969727e-03
  -6.9274902e-03
  -6.8664551e-03
  -6.7749023e-03
  -7.2631836e-03
  -7.2021484e-03
  -6.6833496e-03
  -7.2631836e-03
  -7.1105957e-03
  -6.4086914e-03
  -6.5307617e-03
  -6.4392090e-03
  -6.1645508e-03
  -5.1879883e-03
  -5.1574707e-03
  -5.7678223e-03
  -5.5236816e-03
  -4.9743652e-03
  -4.6997070e-03
  -4.5776367e-03
  -4.0893555e-03
  -3.9978027e-03
  -3.4790039e-03
  -3.7231445e-03
  -3.4484863e-03
  -2.9907227e-03
  -2.4414063e-03
  -2.4719238e-03
  -1.8310547e-03
  -7.0190430e-04
  -5.4931641e-04
  -4.2724609e-04
   1.5258789e-04
   1.2207031e-04
  -1.2207031e-04
   3.3569336e-04
   3.0517578e-05
  -1.8310547e-04
  -2.4414063e-04
  -1.2207031e-04
   3.0517578e-05
  -2.7465820e-04
  -7.3242188e-04
  -1.1901855e-03
  -1.4953613e-03
  -1.4343262e-03
  -1.5258789e-03
  -6.1035156e-04
  -5.4931641e-04
  -1.1291504e-03
  -5.1879883e-04
  -6.7138672e-04
  -7.0190430e-04
  -9.1552734e-05
  -2.4414063e-04
  -1.5258789e-04
  -5.4931641e-04
  -4.5776367e-04
   1.2207031e-04
  -8.8500977e-04
  -1.2817383e-03
  -9.1552734e-04
  -8.2397461e-04
  -1.8920898e-03
  -1.3427734e-03
  -9.4604492e-04
  -1.2207031e-03
  -8.8500977e-04
  -7.9345703e-04
  -1.4038086e-03
  -1.6784668e-03
  -1.5258789e-03
  -1.3732910e-03
  -8.8500977e-04
  -1.3427734e-03
  -2.1362305e-03
  -2.6550293e-03
  -2.9602051e-03
  -3.1433105e-03
  -3.5400391e-03
  -4.3029785e-03
  -4.7912598e-03
  -4.6691895e-03
  -5.1574707e-03
  -5.9204102e-03
  -6.4392090e-03
  -6.3781738e-03
  -7.0190430e-03
  -6.4086914e-03
  -5.6762695e-03
  -4.9743652e-03
  -4.6081543e-03
  -5.4321289e-03
  -5.4016113e-03
  -4.9438477e-03
  -4.4555664e-03
  -3.6315918e-03
  -3.2958984e-03
  -3.1127930e-03
  -3.0212402e-03
  -2.1972656e-03
  -3.1738281e-03
  -4.2419434e-03
  -3.8146973e-03
  -4.6386719e-03
  -4.6691895e-03
  -3.8452148e-03
  -3.9978027e-03
  -4.3029785e-03
  -4.5776367e-03
  -5.4321289e-03
  -5.1574707e-03
  -5.3710938e-03
  -5.0964355e-03
  -4.3334961e-03
  -4.5776367e-03
  -4.5166016e-03
  -4.7912598e-03
  -5.0964355e-03
  -4.3640137e-03
  -4.7912598e-03
  -4.8522949e-03
  -3.8146973e-03
  -4.0283203e-03
  -4.5776367e-03
  -4.7607422e-03
  -4.2419434e-03
  -3.1433105e-03
  -2.9602051e-03
  -2.9602051e-03
  -2.5634766e-03
  -2.9907227e-03
  -2.5939941e-03
  -2.2888184e-03
  -2.0141602e-03
  -2.1057129e-03
  -2.4414063e-03
  -2.2277832e-03
  -1.6784668e-03
  -2.1057129e-03
  -2.6245117e-03
  -2.4719238e-03
  -2.3803711e-03
  -2.4719238e-03
  -3.1127930e-03
  -3.0212402e-03
  -2.9296875e-03
  -3.1738281e-03
  -3.2348633e-03
  -3.1433105e-03
  -3.6621094e-03
  -3.6010742e-03
  -3.5400391e-03
  -3.8146973e-03
  -3.6926270e-03
  -4.1809082e-03
  -4.4555664e-03
  -4.9438477e-03
  -4.8522949e-03
  -4.8828125e-03
  -5.0048828e-03
  -4.4555664e-03
  -4.6081543e-03
  -4.6081543e-03
  -3.5095215e-03
  -3.6315918e-03
  -3.2348633e-03
  -2.2277832e-03
  -1.8005371e-03
  -1.8310547e-03
  -1.6784668e-03
  -1.1901855e-03
  -1.1596680e-03
  -1.2512207e-03
  -1.3732910e-03
  -9.1552734e-04
  -5.4931641e-04
  -1.2512207e-03
  -2.1057129e-03
  -2.2277832e-03
  -2.3803711e-03
  -2.9602051e-03
  -3.9062500e-03
  -4.3945313e-03
  -4.9743652e-03
  -4.8522949e-03
  -5.3405762e-03
  -5.5236816e-03
  -5.6762695e-03
  -5.7373047e-03
  -5.0964355e-03
  -5.4321289e-03
  -5.8898926e-03
  -5.5847168e-03
  -5.9814453e-03
  -5.8593750e-03
  -5.3100586e-03
  -5.0659180e-03
  -5.0354004e-03
  -5.5541992e-03
  -5.3710938e-03
  -5.4931641e-03
  -6.6528320e-03
  -6.2561035e-03
  -6.0729980e-03
  -6.4697266e-03
  -6.1950684e-03
  -6.1035156e-03
  -6.0729980e-03
  -6.4697266e-03
  -6.2561035e-03
  -5.7067871e-03
  -6.0729980e-03
  -6.1035156e-03
  -5.6152344e-03
  -5.7373047e-03
  -5.4321289e-03
  -5.7983398e-03
  -5.7067871e-03
  -5.4626465e-03
  -5.2185059e-03
  -5.4931641e-03
  -5.5236816e-03
  -5.3100586e-03
  -5.5847168e-03
  -6.1340332e-03
  -6.8969727e-03
  -7.2021484e-03
  -7.9650879e-03
  -7.8735352e-03
  -7.9040527e-03
  -8.0261230e-03
  -7.6293945e-03
  -7.5378418e-03
  -7.9345703e-03
  -7.8735352e-03
  -8.9721680e-03
  -8.3618164e-03
  -7.8735352e-03
  -7.9650879e-03
  -7.5988770e-03
  -7.6293945e-03
  -7.9040527e-03
  -8.0871582e-03
  -8.0261230e-03
  -7.7514648e-03
  -8.0261230e-03
  -7.6293945e-03
  -8.0871582e-03
  -7.5683594e-03
  -6.3171387e-03
  -6.1950684e-03
  -7.1105957e-03
  -7.5073242e-03
  -7.0495605e-03
  -7.7514648e-03
  -7.9040527e-03
  -8.0566406e-03
  -8.0871582e-03
  -8.0261230e-03
  -8.6669922e-03
  -8.7585449e-03
  -8.8806152e-03
  -8.7585449e-03
  -8.3618164e-03
  -8.0566406e-03
  -7.6599121e-03
  -8.0566406e-03
  -7.9040527e-03
  -7.6904297e-03
  -7.5378418e-03
  -6.5917969e-03
  -5.9814453e-03
  -5.4321289e-03
  -5.0964355e-03
  -5.6152344e-03
  -5.8898926e-03
  -5.6457520e-03
  -5.2795410e-03
  -5.2490234e-03
  -5.2490234e-03
  -4.5776367e-03
  -4.5471191e-03
  -4.7302246e-03
  -4.4555664e-03
  -4.4250488e-03
  -3.7536621e-03
  -3.2653809e-03
  -3.5095215e-03
  -3.0822754e-03
  -3.0822754e-03
  -2.9602051e-03
  -2.8381348e-03
  -2.8381348e-03
  -2.3193359e-03
  -2.7770996e-03
  -2.5634766e-03
  -2.9296875e-03
  -3.0212402e-03
  -2.5634766e-03
  -2.2583008e-03
  -2.3498535e-03
  -1.8615723e-03
  -1.3732910e-03
  -1.4648438e-03
  -8.8500977e-04
  -6.4086914e-04
  -9.7656250e-04
  -9.7656250e-04
  -8.2397461e-04
   3.3569336e-04
  -1.2207031e-04
  -9.4604492e-04
  -1.8310547e-04
  -1.8310547e-04
  -7.9345703e-04
  -1.5563965e-03
  -1.4343262e-03
  -1.5869141e-03
  -1.5869141e-03
  -1.4038086e-03
  -1.7395020e-03
  -2.5634766e-03
  -3.1127930e-03
  -3.1127930e-03
  -2.6855469e-03
  -2.7770996e-03
  -2.5939941e-03
  -2.8076172e-03
  -2.5024414e-03
  -2.5939941e-03
  -2.4414063e-03
  -2.2277832e-03
  -2.4719238e-03
  -2.2277832e-03
  -1.8615723e-03
  -2.1972656e-03
  -1.9226074e-03
  -1.3732910e-03
  -1.6784668e-03
  -1.5258789e-03
  -1.6479492e-03
  -1.8615723e-03
  -2.0141602e-03
  -2.2277832e-03
  -1.9226074e-03
  -1.9226074e-03
  -2.6855469e-03
  -3.3874512e-03
  -4.0893555e-03
  -4.8217773e-03
  -6.0424805e-03
  -6.2561035e-03
  -6.4697266e-03
  -6.2561035e-03
  -6.8969727e-03
  -7.4157715e-03
  -7.5073242e-03
  -7.2021484e-03
  -6.7749023e-03
  -6.5917969e-03
  -6.3171387e-03
  -6.8054199e-03
  -6.1950684e-03
  -5.6457520e-03
  -5.4016113e-03
  -6.0119629e-03
  -5.8593750e-03
  -4.8828125e-03
  -5.1879883e-03
  -4.8522949e-03
  -4.4860840e-03
  -5.2795410e-03
  -5.5236816e-03
  -5.8593750e-03
  -6.8359375e-03
  -7.1716309e-03
  -6.7138672e-03
  -6.4086914e-03
  -6.7749023e-03
  -7.0800781e-03
  -7.5378418e-03
  -7.4768066e-03
  -7.6904297e-03
  -7.4157715e-03
  -6.4086914e-03
  -6.6223145e-03
  -7.0190430e-03
  -6.6223145e-03
  -6.7443848e-03
  -6.9580078e-03
  -6.5307617e-03
  -5.8898926e-03
  -5.2185059e-03
  -5.0659180e-03
  -4.2724609e-03
  -3.9367676e-03
  -4.6691895e-03
  -5.0964355e-03
  -4.4250488e-03
  -3.8757324e-03
  -5.0048828e-03
  -5.2490234e-03
  -5.0659180e-03
  -5.7373047e-03
  -5.3405762e-03
  -5.6762695e-03
  -5.4016113e-03
  -4.6997070e-03
  -5.1879883e-03
  -4.6997070e-03
  -4.9438477e-03
  -5.3405762e-03
  -5.4321289e-03
  -5.0659180e-03
  -4.2724609e-03
  -4.6081543e-03
  -4.0588379e-03
  -3.4790039e-03
  -3.4179688e-03
  -2.6855469e-03
  -2.7160645e-03
  -2.5329590e-03
  -2.6245117e-03
  -3.3264160e-03
  -4.0893555e-03
  -4.6691895e-03
  -4.3334961e-03
  -3.5095215e-03
  -2.9907227e-03
  -3.5400391e-03
  -3.3569336e-03
  -3.7536621e-03
  -4.3945313e-03
  -4.9438477e-03
  -4.6691895e-03
  -4.0588379e-03
  -4.1503906e-03
  -3.9672852e-03
  -3.6621094e-03
  -3.5095215e-03
  -3.6621094e-03
  -4.0283203e-03
  -3.2653809e-03
  -2.8076172e-03
  -2.9296875e-03
  -2.2583008e-03
  -2.3803711e-03
  -2.8076172e-03
  -3.5400391e-03
  -3.2043457e-03
  -3.2348633e-03
  -3.8146973e-03
  -3.5705566e-03
  -3.3264160e-03
  -3.8757324e-03
  -5.0048828e-03
  -4.6081543e-03
  -4.0588379e-03
  -4.4250488e-03
  -4.9743652e-03
  -4.8217773e-03
  -4.5471191e-03
  -4.9133301e-03
  -4.3945313e-03
  -4.2724609e-03
  -4.1198730e-03
  -3.0822754e-03
  -3.0517578e-03
  -3.2043457e-03
  -3.0212402e-03
  -2.5024414e-03
  -2.5329590e-03
  -2.3193359e-03
  -1.7395020e-03
  -1.1901855e-03
  -2.5024414e-03
  -3.3874512e-03
  -3.7231445e-03
  -4.2419434e-03
  -3.7841797e-03
  -3.9672852e-03
  -4.6386719e-03
  -5.0964355e-03
  -5.2795410e-03
  -5.7678223e-03
  -5.9204102e-03
  -5.9814453e-03
  -6.7749023e-03
  -6.6833496e-03
  -6.9580078e-03
  -6.4392090e-03
  -5.8593750e-03
  -5.0354004e-03
  -4.3029785e-03
  -4.3029785e-03
  -3.1738281e-03
  -2.5024414e-03
  -2.1362305e-03
  -1.8920898e-03
  -1.3427734e-03
  -1.2817383e-03
  -1.3732910e-03
  -9.1552734e-04
  -8.5449219e-04
  -8.2397461e-04
  -6.4086914e-04
  -7.9345703e-04
  -1.4648438e-03
  -2.5024414e-03
  -3.0517578e-03
  -3.4179688e-03
  -3.6315918e-03
  -4.2419434e-03
  -4.6691895e-03
  -4.6997070e-03
  -5.2185059e-03
  -5.0659180e-03
  -5.0964355e-03
  -5.2490234e-03
  -5.0048828e-03
  -4.7912598e-03
  -5.1574707e-03
  -5.1879883e-03
  -5.0048828e-03
  -5.0659180e-03
  -5.0354004e-03
  -4.6081543e-03
  -3.9978027e-03
  -4.1503906e-03
  -3.9672852e-03
  -3.6010742e-03
  -3.2958984e-03
  -3.2958984e-03
  -2.7770996e-03
  -2.5939941e-03
  -2.8686523e-03
  -2.2277832e-03
  -1.6784668e-03
  -1.8920898e-03
  -2.1972656e-03
  -1.8615723e-03
  -1.8615723e-03
  -2.6245117e-03
  -2.5024414e-03
  -2.6245117e-03
  -2.4719238e-03
  -2.4719238e-03
  -2.3803711e-03
  -1.8920898e-03
  -1.6174316e-03
  -7.3242188e-04
  -3.9672852e-04
  -4.2724609e-04
   4.8828125e-04
   4.8828125e-04
   6.4086914e-04
   1.5258789e-03
   1.9531250e-03
   1.3122559e-03
   1.1901855e-03
   1.4648438e-03
   1.6479492e-03
   1.5563965e-03
   1.5563965e-03
   9.7656250e-04
   1.8310547e-04
   5.4931641e-04
  -4.8828125e-04
  -9.7656250e-04
  -1.1901855e-03
  -1.7395020e-03
  -1.8310547e-03
  -2.2888184e-03
  -2.5329590e-03
  -2.9296875e-03
  -3.0517578e-03
  -2.9296875e-03
  -2.5939941e-03
  -2.4719238e-03
  -1.6174316e-03
  -1.1291504e-03
  -1.2207031e-03
  -9.4604492e-04
  -9.1552734e-04
  -3.9672852e-04
   9.1552734e-05
   1.3732910e-03
   7.0190430e-04
   3.0517578e-04
   4.5776367e-04
   9.4604492e-04
   1.4648438e-03
   1.5258789e-03
   2.0141602e-03
   1.9226074e-03
   1.9531250e-03
   1.8005371e-03
   2.4719238e-03
   2.3498535e-03
   1.6174316e-03
   1.4343262e-03
   1.4343262e-03
   1.4038086e-03
   1.8310547e-04
  -8.5449219e-04
  -3.3569336e-04
  -7.3242188e-04
  -8.5449219e-04
  -1.3122559e-03
  -1.2512207e-03
  -1.5563965e-03
  -1.8615723e-03
  -1.6784668e-03
  -1.5563965e-03
  -1.4038086e-03
  -1.0070801e-03
  -1.8310547e-04
   9.4604492e-04
   1.0070801e-03
   1.3427734e-03
   2.0446777e-03
   2.9907227e-03
   3.4790039e-03
   3.4484863e-03
   3.5095215e-03
   3.7536621e-03
   4.4860840e-03
   4.4555664e-03
   4.2114258e-03
   4.7912598e-03
   4.4555664e-03
   4.1198730e-03
   4.1809082e-03
   4.3029785e-03
   3.7536621e-03
   2.9296875e-03
   2.6855469e-03
   2.1667480e-03
   2.2277832e-03
   2.2277832e-03
   1.6174316e-03
   1.5258789e-03
   2.1057129e-03
   2.5024414e-03
   2.1057129e-03
   2.3193359e-03
   2.2583008e-03
   1.9836426e-03
   1.7089844e-03
   2.2277832e-03
   2.1972656e-03
   1.8615723e-03
   2.0141602e-03
   2.3193359e-03
   2.4719238e-03
   3.1127930e-03
   3.0822754e-03
   3.0212402e-03
   3.5705566e-03
   3.7231445e-03
   4.0893555e-03
   3.4179688e-03
   3.5705566e-03
   3.8757324e-03
   3.2043457e-03
   3.2653809e-03
   2.7160645e-03
   2.3193359e-03
   1.9226074e-03
   1.4038086e-03
   1.0681152e-03
   7.6293945e-04
   1.1291504e-03
   8.5449219e-04
   7.3242188e-04
   1.8615723e-03
   1.8005371e-03
   1.8615723e-03
   2.7160645e-03
   2.8991699e-03
   3.4179688e-03
   3.5400391e-03
   3.5705566e-03
   3.8146973e-03
   3.4179688e-03
   3.8146973e-03
   3.6315918e-03
   3.2043457e-03
   2.8686523e-03
   2.1972656e-03
   1.7395020e-03
   2.2888184e-03
   2.6855469e-03
   1.8005371e-03
   1.5258789e-03
   1.2207031e-03
   1.1596680e-03
   1.7089844e-03
   1.2207031e-03
   3.0517578e-04
   3.6621094e-04
  -2.1362305e-04
  -8.5449219e-04
  -5.1879883e-04
  -1.2207031e-04
  -2.1362305e-04
  -2.7465820e-04
   9.1552734e-05
   2.1362305e-04
   2.7465820e-04
   1.8310547e-04
   4.8828125e-04
   1.3732910e-03
   1.1291504e-03
   1.1901855e-03
   1.7700195e-03
   1.3427734e-03
   1.1291504e-03
   9.7656250e-04
   6.1035156e-04
   8.5449219e-04
   5.4931641e-04
   4.2724609e-04
   0.0000000e+00
  -6.7138672e-04
  -1.0375977e-03
  -1.3427734e-03
  -1.3427734e-03
  -6.7138672e-04
  -6.1035156e-05
  -1.5258789e-04
  -5.1879883e-04
  -6.4086914e-04
  -2.7465820e-04
   1.8310547e-04
   4.2724609e-04
   3.9672852e-04
   1.1901855e-03
   1.3427734e-03
   1.7700195e-03
   1.6174316e-03
   1.9226074e-03
   2.2888184e-03
   1.9531250e-03
   2.3498535e-03
   2.2277832e-03
   1.5563965e-03
   1.2207031e-03
   1.4343262e-03
   1.3732910e-03
   7.0190430e-04
   3.0517578e-05
   3.9672852e-04
   9.1552734e-04
   3.9672852e-04
  -2.1362305e-04
  -5.7983398e-04
  -2.7465820e-04
  -9.4604492e-04
  -9.1552734e-04
  -4.5776367e-04
  -1.2207031e-04
  -7.6293945e-04
  -1.2512207e-03
  -1.0681152e-03
  -2.0141602e-03
  -1.6784668e-03
  -1.4953613e-03
  -1.8005371e-03
  -1.6174316e-03
  -1.8310547e-03
  -2.5024414e-03
  -1.3122559e-03
  -6.4086914e-04
  -1.0375977e-03
   1.8310547e-04
   3.9672852e-04
   3.9672852e-04
   1.4343262e-03
   1.4343262e-03
   1.7700195e-03
   2.2583008e-03
   2.5939941e-03
   2.7465820e-03
   3.1738281e-03
   4.3334961e-03
   4.0893555e-03
   3.6315918e-03
   3.0822754e-03
   2.7465820e-03
   2.7160645e-03
   1.5563965e-03
   1.0681152e-03
   1.3122559e-03
   6.7138672e-04
  -7.6293945e-04
  -1.6784668e-03
  -1.6174316e-03
  -2.5024414e-03
  -3.6010742e-03
  -3.7841797e-03
  -4.3334961e-03
  -4.0588379e-03
  -4.3029785e-03
  -4.1503906e-03
  -3.7841797e-03
  -4.0588379e-03
  -3.5400391e-03
  -3.4790039e-03
  -2.8076172e-03
  -1.6174316e-03
  -1.1291504e-03
  -4.8828125e-04
  -3.6621094e-04
  -6.1035156e-05
   3.6621094e-04
   1.0070801e-03
   1.1291504e-03
   6.4086914e-04
   4.8828125e-04
   8.2397461e-04
   2.7465820e-04
   0.0000000e+00
   9.1552734e-05
   2.7465820e-04
   7.9345703e-04
   5.7983398e-04
   4.5776367e-04
   2.7465820e-04
   3.0517578e-05
   5.4931641e-04
   1.5258789e-04
  -2.7465820e-04
   4.2724609e-04
   6.1035156e-05
   5.7983398e-04
   9.1552734e-04
   4.8828125e-04
   3.9672852e-04
   7.6293945e-04
   5.1879883e-04
   5.4931641e-04
   6.7138672e-04
   8.5449219e-04
  -3.0517578e-05
  -1.1901855e-03
  -1.3427734e-03
  -1.7395020e-03
  -1.9226074e-03
  -1.9531250e-03
  -2.4414063e-03
  -2.5024414e-03
  -2.5939941e-03
  -2.5329590e-03
  -3.0822754e-03
  -3.4790039e-03
  -3.6315918e-03
  -3.0212402e-03
  -1.8005371e-03
  -1.8310547e-03
  -2.2583008e-03
  -2.2888184e-03
  -1.7700195e-03
  -1.1596680e-03
  -9.4604492e-04
  -4.5776367e-04
   4.5776367e-04
   1.3427734e-03
   2.0446777e-03
   2.4108887e-03
   2.2888184e-03
   2.5329590e-03
   2.5329590e-03
   3.5400391e-03
   3.9978027e-03
   3.8146973e-03
   3.2348633e-03
   3.3264160e-03
   3.1127930e-03
   2.2583008e-03
   2.3193359e-03
   1.8920898e-03
   2.2277832e-03
   1.9226074e-03
   7.6293945e-04
   8.5449219e-04
   3.9672852e-04
  -6.1035156e-04
   0.0000000e+00
   3.6621094e-04
  -5.4931641e-04
  -3.0517578e-04
  -4.8828125e-04
  -6.1035156e-04
  -3.6621094e-04
  -3.9672852e-04
  -4.2724609e-04
  -7.3242188e-04
  -2.4414063e-04
   5.1879883e-04
   3.9672852e-04
   5.1879883e-04
   1.2207031e-04
  -1.8310547e-04
   1.8310547e-04
   3.3569336e-04
   7.3242188e-04
   8.8500977e-04
   1.6479492e-03
   1.8920898e-03
   1.8615723e-03
   1.6784668e-03
   1.0070801e-03
   8.8500977e-04
   1.2512207e-03
   7.9345703e-04
   6.4086914e-04
   9.4604492e-04
   3.0517578e-05
   9.1552734e-05
   3.9672852e-04
   1.8310547e-04
   9.1552734e-05
  -2.7465820e-04
  -6.1035156e-04
  -9.1552734e-05
  -1.5258789e-04
  -4.8828125e-04
   7.6293945e-04
   1.4648438e-03
   1.9531250e-03
   2.0446777e-03
   2.0751953e-03
   1.8920898e-03
   2.5024414e-03
   3.1738281e-03
   3.2653809e-03
   3.4790039e-03
   3.3264160e-03
   3.5705566e-03
   3.4484863e-03
   3.4484863e-03
   3.6926270e-03
   3.3569336e-03
   3.1433105e-03
   3.7231445e-03
   4.1198730e-03
   3.8452148e-03
   3.6621094e-03
   3.6621094e-03
   3.6621094e-03
   3.3264160e-03
   3.7536621e-03
   3.3874512e-03
   1.9226074e-03
   1.3122559e-03
   1.0986328e-03
   9.7656250e-04
  -1.8310547e-04
  -7.3242188e-04
  -3.6621094e-04
  -1.3427734e-03
  -2.0141602e-03
  -1.5869141e-03
  -1.7700195e-03
  -1.8920898e-03
  -9.7656250e-04
  -1.2207031e-03
  -1.6174316e-03
  -1.2512207e-03
  -1.1901855e-03
  -1.4038086e-03
  -1.6784668e-03
  -1.0070801e-03
  -1.4343262e-03
  -1.0070801e-03
  -6.1035156e-04
  -1.0681152e-03
  -5.7983398e-04
  -4.5776367e-04
  -7.3242188e-04
  -5.7983398e-04
  -1.5258789e-04
  -1.8310547e-04
  -5.1879883e-04
   1.2207031e-04
   4.2724609e-04
  -1.2207031e-04
  -9.1552734e-05
  -4.8828125e-04
  -5.7983398e-04
  -7.3242188e-04
  -6.7138672e-04
  -9.1552734e-04
  -1.3732910e-03
  -1.0375977e-03
  -1.4953613e-03
  -1.8310547e-03
  -1.5869141e-03
  -1.6479492e-03
  -2.3498535e-03
  -2.4414063e-03
  -2.1362305e-03
  -2.6245117e-03
  -2.3193359e-03
  -2.2583008e-03
  -2.2888184e-03
  -2.3803711e-03
  -2.5024414e-03
  -2.1667480e-03
  -2.2277832e-03
  -2.7160645e-03
  -2.1362305e-03
  -1.8615723e-03
  -2.3498535e-03
  -2.5024414e-03
  -2.3193359e-03
  -1.3427734e-03
  -1.1291504e-03
  -1.4343262e-03
  -1.4953613e-03
  -1.5563965e-03
  -1.4648438e-03
  -1.2512207e-03
  -7.3242188e-04
  -9.1552734e-04
  -7.6293945e-04
  -5.1879883e-04
  -5.1879883e-04
  -4.5776367e-04
  -4.2724609e-04
  -6.1035156e-04
  -7.9345703e-04
  -1.0375977e-03
  -1.5258789e-03
  -2.1057129e-03
  -2.6245117e-03
  -3.1433105e-03
  -2.5939941e-03
  -3.3874512e-03
  -3.3569336e-03
  -2.6550293e-03
  -2.7465820e-03
  -2.3498535e-03
  -1.8005371e-03
  -1.4038086e-03
  -1.5563965e-03
  -2.0141602e-03
  -7.9345703e-04
   4.8828125e-04
   3.0517578e-04
  -5.4931641e-04
  -1.3732910e-03
  -1.1901855e-03
  -9.1552734e-04
  -1.0375977e-03
  -1.0986328e-03
  -1.0375977e-03
  -1.0070801e-03
  -8.5449219e-04
  -3.0517578e-04
  -7.9345703e-04
  -1.5563965e-03
  -1.4343262e-03
  -1.6174316e-03
  -1.8310547e-03
  -1.1901855e-03
  -1.3427734e-03
  -2.3803711e-03
  -2.4414063e-03
  -2.7770996e-03
  -2.8076172e-03
  -3.2043457e-03
  -3.5095215e-03
  -2.9296875e-03
  -3.0822754e-03
  -2.7465820e-03
  -2.4414063e-03
  -2.2277832e-03
  -1.3427734e-03
  -1.0681152e-03
  -1.8920898e-03
  -1.2512207e-03
  -1.2207031e-03
  -1.2512207e-03
  -1.0986328e-03
  -9.1552734e-04
  -1.1901855e-03
  -8.8500977e-04
  -3.3569336e-04
   0.0000000e+00
  -5.1879883e-04
  -1.1291504e-03
  -6.1035156e-04
  -3.9672852e-04
  -7.0190430e-04
  -6.1035156e-04
  -4.2724609e-04
  -8.5449219e-04
  -5.7983398e-04
  -4.8828125e-04
   1.2207031e-04
   5.7983398e-04
   7.6293945e-04
   1.8615723e-03
   2.0751953e-03
   2.1667480e-03
   2.8381348e-03
   2.8076172e-03
   2.9296875e-03
   3.1433105e-03
   3.2653809e-03
   3.5095215e-03
   4.8522949e-03
   4.6691895e-03
   3.7841797e-03
   3.9672852e-03
   3.3264160e-03
   3.0822754e-03
   3.0212402e-03
   2.5329590e-03
   2.6855469e-03
   2.8686523e-03
   2.7160645e-03
   2.6245117e-03
   2.9602051e-03
   2.5634766e-03
   2.2888184e-03
   2.6855469e-03
   2.8076172e-03
   2.8381348e-03
   2.2583008e-03
   2.5024414e-03
   2.4719238e-03
   2.5634766e-03
   2.7465820e-03
   3.2653809e-03
   4.0283203e-03
   4.2419434e-03
   4.4250488e-03
   3.7536621e-03
   3.8452148e-03
   4.2114258e-03
   4.6386719e-03
   5.1879883e-03
   5.6152344e-03
   5.2185059e-03
   3.9672852e-03
   4.0893555e-03
   4.0893555e-03
   4.2419434e-03
   4.4860840e-03
   3.0822754e-03
   2.7465820e-03
   2.9602051e-03
   2.9907227e-03
   2.9602051e-03
   2.5634766e-03
   2.0751953e-03
   1.9226074e-03
   2.3498535e-03
   2.1972656e-03
   1.5869141e-03
   1.8615723e-03
   2.6245117e-03
   2.5024414e-03
   2.4414063e-03
   1.9531250e-03
   2.3498535e-03
   2.6550293e-03
   2.6550293e-03
   3.2348633e-03
   3.5095215e-03
   3.2348633e-03
   3.1127930e-03
   2.9296875e-03
   2.9602051e-03
   3.2653809e-03
   2.9907227e-03
   2.5024414e-03
   3.1433105e-03
   2.8991699e-03
   2.7770996e-03
   2.3803711e-03
   1.8005371e-03
   2.7465820e-03
   2.1972656e-03
   2.2277832e-03
   2.5634766e-03
   3.1738281e-03
   2.4719238e-03
   2.1057129e-03
   2.5939941e-03
   2.2888184e-03
   2.9602051e-03
   2.8076172e-03
   2.9602051e-03
   3.2043457e-03
   3.9978027e-03
   3.4484863e-03
   2.9296875e-03
   4.2724609e-03
   3.9672852e-03
   3.7841797e-03
   3.7536621e-03
   3.5705566e-03
   3.6315918e-03
   3.2958984e-03
   3.4484863e-03
   4.0893555e-03
   4.1503906e-03
   4.2419434e-03
   4.2114258e-03
   3.5705566e-03
   4.0283203e-03
   3.7536621e-03
   3.2043457e-03
   3.4179688e-03
   3.1433105e-03
   3.0212402e-03
   4.1198730e-03
   4.4860840e-03
   4.6081543e-03
   4.2419434e-03
   3.8757324e-03
   4.5166016e-03
   4.6386719e-03
   4.3334961e-03
   3.7231445e-03
   3.0822754e-03
   2.9907227e-03
   3.0212402e-03
   2.6550293e-03
   2.5939941e-03
   2.1057129e-03
   1.3732910e-03
   1.5869141e-03
   1.5258789e-03
   1.3122559e-03
   1.7700195e-03
   1.5563965e-03
   2.6245117e-03
   2.5024414e-03
   1.8005371e-03
   2.4108887e-03
   3.1433105e-03
   4.1198730e-03
   4.2114258e-03
   4.7607422e-03
   5.6762695e-03
   6.1035156e-03
   5.7067871e-03
   6.1340332e-03
   6.3476563e-03
   6.0424805e-03
   7.2326660e-03
   6.7749023e-03
   6.3781738e-03
   6.5307617e-03
   5.5847168e-03
   5.2795410e-03
   5.3405762e-03
   4.8217773e-03
   4.2114258e-03
   3.9367676e-03
   3.9062500e-03
   3.4179688e-03
   2.9907227e-03
   3.0517578e-03
   2.6855469e-03
   2.5634766e-03
   2.7770996e-03
   2.7770996e-03
   3.2043457e-03
   2.3803711e-03
   1.8005371e-03
   2.1972656e-03
   2.5939941e-03
   3.2958984e-03
   3.2958984e-03
   3.2653809e-03
   4.2114258e-03
   4.3029785e-03
   4.5776367e-03
   5.0659180e-03
   5.1269531e-03
   5.6457520e-03
   5.5236816e-03
   4.8828125e-03
   4.4555664e-03
   4.1198730e-03
   3.5400391e-03
   2.9602051e-03
   2.9907227e-03
   2.8381348e-03
   2.2888184e-03
   2.1667480e-03
   1.8615723e-03
   1.0681152e-03
   9.1552734e-04
   8.2397461e-04
   3.0517578e-04
   3.3569336e-04
  -4.5776367e-04
  -3.0517578e-04
   1.2207031e-04
  -1.2207031e-03
  -1.7395020e-03
  -1.4038086e-03
  -1.5563965e-03
  -1.4648438e-03
  -1.2817383e-03
  -1.2817383e-03
  -1.5563965e-03
  -1.4648438e-03
  -1.4648438e-03
  -1.1596680e-03
  -6.4086914e-04
  -4.5776367e-04
   1.2207031e-04
   5.7983398e-04
   6.1035156e-04
   5.1879883e-04
   6.1035156e-04
   1.1596680e-03
   5.7983398e-04
   4.2724609e-04
   7.6293945e-04
   8.8500977e-04
   8.2397461e-04
   1.5258789e-04
  -1.0070801e-03
  -8.8500977e-04
  -4.8828125e-04
  -9.7656250e-04
  -1.4038086e-03
  -1.2207031e-03
  -7.9345703e-04
  -8.8500977e-04
  -8.2397461e-04
  -6.1035156e-04
  -3.0517578e-05
  -3.3569336e-04
   3.3569336e-04
   0.0000000e+00
   6.4086914e-04
   1.4038086e-03
   1.0070801e-03
   3.6621094e-04
   9.4604492e-04
   1.1291504e-03
   1.1901855e-03
   1.2512207e-03
   9.4604492e-04
   9.4604492e-04
   7.3242188e-04
   1.1901855e-03
   1.2207031e-03
   1.1291504e-03
   8.5449219e-04
   1.2512207e-03
   1.8310547e-03
   1.2207031e-03
   1.2817383e-03
   2.0751953e-03
   2.1362305e-03
   2.4108887e-03
   2.4719238e-03
   2.2277832e-03
   2.7465820e-03
   2.6245117e-03
   1.5869141e-03
   1.2207031e-03
   1.4953613e-03
   1.5563965e-03
   1.4038086e-03
   1.4953613e-03
   1.1901855e-03
   9.7656250e-04
   7.9345703e-04
   7.9345703e-04
   1.3427734e-03
   1.0375977e-03
   7.0190430e-04
   9.1552734e-05
   3.0517578e-05
   3.6621094e-04
   1.2207031e-04
  -3.3569336e-04
  -3.6621094e-04
  -1.2207031e-04
   2.4414063e-04
   1.0375977e-03
   2.1057129e-03
   2.5329590e-03
   2.8686523e-03
   3.2958984e-03
   2.8381348e-03
   3.5095215e-03
   4.3945313e-03
   5.0354004e-03
   6.6833496e-03
   6.2561035e-03
   5.9814453e-03
   5.4626465e-03
   4.6386719e-03
   5.2185059e-03
   4.3334961e-03
   4.1503906e-03
   4.6997070e-03
   3.6315918e-03
   3.9672852e-03
   3.6621094e-03
   2.9602051e-03
   2.2277832e-03
   1.8920898e-03
   2.7160645e-03
   2.8381348e-03
   2.0751953e-03
   2.4414063e-03
   2.7160645e-03
   2.2888184e-03
   1.8615723e-03
   1.4648438e-03
   1.5258789e-03
   2.0751953e-03
   2.2583008e-03
   2.1667480e-03
   2.5329590e-03
   2.5939941e-03
   2.1667480e-03
   1.8005371e-03
   2.4414063e-03
   2.7160645e-03
   2.6855469e-03
   2.0446777e-03
   2.3498535e-03
   3.1127930e-03
   2.0446777e-03
   2.1057129e-03
   2.8991699e-03
   3.0822754e-03
   3.6010742e-03
   3.2348633e-03
   3.0822754e-03
   3.0822754e-03
   2.6550293e-03
   1.8920898e-03
   1.7700195e-03
   2.1362305e-03
   2.6855469e-03
   2.2583008e-03
   1.7089844e-03
   1.8615723e-03
   9.7656250e-04
   8.5449219e-04
   1.0681152e-03
   5.7983398e-04
   5.4931641e-04
   5.4931641e-04
   2.1362305e-04
   1.2207031e-04
   6.4086914e-04
  -2.7465820e-04
  -1.5258789e-04
   3.9672852e-04
   3.9672852e-04
  -2.1362305e-04
  -6.4086914e-04
  -4.8828125e-04
  -3.6621094e-04
  -4.5776367e-04
  -7.6293945e-04
  -8.2397461e-04
  -1.0986328e-03
  -7.0190430e-04
  -9.7656250e-04
  -1.3122559e-03
  -9.7656250e-04
  -9.1552734e-04
  -1.2207031e-03
  -1.0681152e-03
  -6.1035156e-04
  -5.1879883e-04
  -9.1552734e-05
   1.0070801e-03
   8.5449219e-04
   9.4604492e-04
   1.0986328e-03
   1.1901855e-03
   1.2512207e-03
   1.0986328e-03
   1.7395020e-03
   1.5258789e-03
   1.6479492e-03
   1.9836426e-03
   2.2583008e-03
   2.7160645e-03
   1.6784668e-03
   1.1901855e-03
   1.5563965e-03
   1.1596680e-03
   1.4953613e-03
   1.4343262e-03
   7.6293945e-04
   1.0375977e-03
   9.4604492e-04
   3.0517578e-04
   5.7983398e-04
   7.6293945e-04
   1.2207031e-04
   8.2397461e-04
   1.0681152e-03
   1.0986328e-03
   1.0681152e-03
   4.2724609e-04
   8.2397461e-04
   8.2397461e-04
   6.1035156e-04
   9.4604492e-04
   4.8828125e-04
   4.5776367e-04
   3.3569336e-04
   0.0000000e+00
  -6.7138672e-04
  -9.7656250e-04
  -1.2207031e-03
  -1.5563965e-03
  -8.5449219e-04
  -6.7138672e-04
  -1.1596680e-03
  -1.7089844e-03
  -1.5563965e-03
  -2.0141602e-03
  -1.4953613e-03
  -1.6784668e-03
  -1.8310547e-03
  -1.6174316e-03
  -2.6550293e-03
  -2.4414063e-03
  -2.5329590e-03
  -2.3193359e-03
  -2.2888184e-03
  -1.9531250e-03
  -1.4038086e-03
  -1.4953613e-03
  -1.9836426e-03
  -1.8920898e-03
  -1.4343262e-03
  -2.7770996e-03
  -2.8076172e-03
  -2.5634766e-03
  -2.4414063e-03
  -1.6784668e-03
  -1.5869141e-03
  -1.8310547e-03
  -1.9836426e-03
  -2.1667480e-03
  -2.1057129e-03
  -2.5939941e-03
  -2.0141602e-03
  -1.4343262e-03
  -2.1667480e-03
  -3.0212402e-03
  -3.7231445e-03
  -3.0517578e-03
  -3.2043457e-03
  -2.4719238e-03
  -1.9836426e-03
  -2.6245117e-03
  -2.5329590e-03
  -2.7160645e-03
  -3.0517578e-03
  -3.0822754e-03
  -2.3193359e-03
  -2.1972656e-03
  -2.2583008e-03
  -2.0446777e-03
  -1.7700195e-03
  -1.8615723e-03
  -1.2207031e-03
  -1.4038086e-03
  -1.6479492e-03
  -1.1901855e-03
  -8.5449219e-04
  -2.4414063e-04
  -5.7983398e-04
  -9.7656250e-04
  -1.4038086e-03
  -1.4953613e-03
  -1.6174316e-03
  -1.8310547e-03
  -1.3732910e-03
  -1.0986328e-03
  -1.2207031e-03
  -2.0446777e-03
  -2.7770996e-03
  -2.5024414e-03
  -1.7700195e-03
  -1.4648438e-03
  -1.4038086e-03
  -1.0375977e-03
  -9.4604492e-04
  -1.1291504e-03
  -6.7138672e-04
  -1.2512207e-03
  -6.4086914e-04
  -3.3569336e-04
  -8.5449219e-04
  -3.9672852e-04
   0.0000000e+00
  -1.2207031e-04
  -3.6621094e-04
   0.0000000e+00
   3.0517578e-04
   2.1362305e-04
  -2.7465820e-04
  -8.5449219e-04
  -1.4648438e-03
  -1.7089844e-03
  -1.4343262e-03
  -1.6174316e-03
  -1.8615723e-03
  -1.5258789e-03
  -1.9531250e-03
  -1.9836426e-03
  -2.1667480e-03
  -3.0212402e-03
  -2.9602051e-03
  -2.2583008e-03
  -1.8005371e-03
  -1.4038086e-03
  -1.7395020e-03
  -1.7089844e-03
  -1.4953613e-03
  -8.2397461e-04
   3.0517578e-05
   1.1901855e-03
   2.3803711e-03
   2.4108887e-03
   2.3498535e-03
   2.2583008e-03
   2.0751953e-03
   2.2277832e-03
   2.8686523e-03
   3.5705566e-03
   3.4179688e-03
   3.2043457e-03
   3.7841797e-03
   3.0517578e-03
   2.5329590e-03
   2.3498535e-03
   1.5258789e-03
   8.8500977e-04
   5.7983398e-04
   3.0517578e-05
  -2.4414063e-04
  -4.2724609e-04
  -5.1879883e-04
  -1.2207031e-03
  -1.9226074e-03
  -2.0446777e-03
  -1.8005371e-03
  -1.5869141e-03
  -1.4953613e-03
  -1.7089844e-03
  -1.5563965e-03
  -1.0375977e-03
  -1.0375977e-03
  -1.0986328e-03
   4.2724609e-04
   1.3732910e-03
   1.7395020e-03
   1.9531250e-03
   2.1057129e-03
   2.9296875e-03
   2.8991699e-03
   2.5634766e-03
   3.0212402e-03
   2.7465820e-03
   3.1738281e-03
   4.0893555e-03
   2.9907227e-03
   2.2583008e-03
   2.5024414e-03
   1.7700195e-03
   2.1057129e-03
   2.3193359e-03
   2.8991699e-03
   3.8757324e-03
   2.8076172e-03
   2.4108887e-03
   1.9226074e-03
   1.9531250e-03
   2.3193359e-03
   2.0141602e-03
   2.0751953e-03
   2.8991699e-03
   3.4484863e-03
   2.8686523e-03
   2.8076172e-03
   2.7160645e-03
   3.1127930e-03
   3.8146973e-03
   3.4790039e-03
   3.5400391e-03
   3.4790039e-03
   3.7536621e-03
   3.3874512e-03
   3.0822754e-03
   2.7465820e-03
   2.1667480e-03
   2.4108887e-03
   2.5329590e-03
   2.4414063e-03
   1.8310547e-03
   1.4038086e-03
   1.2512207e-03
   1.2207031e-04
   2.4414063e-04
   3.9672852e-04
   7.3242188e-04
   1.3427734e-03
   6.4086914e-04
   8.8500977e-04
   1.4648438e-03
   1.8920898e-03
   2.9602051e-03
   3.1433105e-03
   3.8146973e-03
   4.5776367e-03
   4.2724609e-03
   4.7302246e-03
   4.7302246e-03
   3.9367676e-03
   3.8757324e-03
   3.9062500e-03
   3.7231445e-03
   3.3264160e-03
   3.3874512e-03
   3.6010742e-03
   3.3264160e-03
   2.7160645e-03
   2.3803711e-03
   2.1057129e-03
   9.4604492e-04
   1.0070801e-03
   8.5449219e-04
   9.1552734e-04
   7.6293945e-04
  -1.8310547e-04
  -8.2397461e-04
  -6.1035156e-04
  -3.0517578e-04
  -7.0190430e-04
  -1.2207031e-03
  -1.9531250e-03
  -2.6855469e-03
  -2.7465820e-03
  -2.9907227e-03
  -3.0212402e-03
  -3.1738281e-03
  -3.5705566e-03
  -3.6621094e-03
  -3.9367676e-03
  -3.4179688e-03
  -2.6245117e-03
  -2.0751953e-03
  -1.6479492e-03
  -1.3732910e-03
  -8.2397461e-04
  -2.4414063e-04
  -1.8310547e-04
  -9.1552734e-05
   1.8310547e-04
  -3.0517578e-05
  -1.8310547e-04
   9.1552734e-05
   1.5258789e-04
   8.8500977e-04
   6.7138672e-04
   1.5258789e-04
   1.8310547e-04
  -3.6621094e-04
   6.1035156e-04
   1.5258789e-03
   1.3732910e-03
   1.1901855e-03
   1.9226074e-03
   1.8920898e-03
   2.3498535e-03
   2.7160645e-03
   1.9226074e-03
   2.2888184e-03
   3.0517578e-03
   3.0517578e-03
   2.8991699e-03
   3.2348633e-03
   3.1127930e-03
   2.8076172e-03
   3.9062500e-03
   4.0283203e-03
   3.7536621e-03
   3.8452148e-03
   3.8146973e-03
   3.6621094e-03
   4.0893555e-03
   4.3029785e-03
   4.6081543e-03
   4.4555664e-03
   4.2419434e-03
   4.5776367e-03
   3.8452148e-03
   4.2114258e-03
   4.3945313e-03
   3.6010742e-03
   4.1809082e-03
   5.3405762e-03
   5.2795410e-03
   4.2114258e-03
   4.5776367e-03
   4.7912598e-03
   4.6691895e-03
   5.1269531e-03
   6.1340332e-03
   5.9509277e-03
   5.6152344e-03
   5.6762695e-03
   4.9133301e-03
   4.3334961e-03
   4.2419434e-03
   3.7536621e-03
   3.2348633e-03
   2.6855469e-03
   2.5634766e-03
   2.6245117e-03
   1.5258789e-03
   7.6293945e-04
   6.1035156e-04
  -9.1552734e-05
   6.1035156e-05
   1.2207031e-04
  -3.9672852e-04
   3.0517578e-05
   6.1035156e-05
  -1.8310547e-04
   0.0000000e+00
  -2.4414063e-04
   3.3569336e-04
   7.0190430e-04
   2.4414063e-04
  -9.1552734e-05
  -3.6621094e-04
  -7.6293945e-04
  -5.4931641e-04
  -3.6621094e-04
  -3.6621094e-04
   6.1035156e-05
  -3.9672852e-04
  -6.4086914e-04
  -3.0517578e-04
   1.5258789e-04
   3.0517578e-05
  -3.0517578e-04
   7.6293945e-04
   1.5563965e-03
   1.0986328e-03
   1.5869141e-03
   2.4414063e-03
   2.7465820e-03
   2.8686523e-03
   3.7536621e-03
   4.0893555e-03
   3.6926270e-03
   3.8146973e-03
   3.2653809e-03
   3.2653809e-03
   2.8381348e-03
   2.2277832e-03
   1.5869141e-03
   1.5563965e-03
   1.4953613e-03
   7.6293945e-04
   1.5258789e-04
  -6.1035156e-05
   3.0517578e-05
  -1.8310547e-04
   3.9672852e-04
   5.7983398e-04
   3.3569336e-04
   8.5449219e-04
   1.0986328e-03
   1.4648438e-03
   1.6479492e-03
   1.4953613e-03
   1.9226074e-03
   2.5939941e-03
   3.5095215e-03
   4.2724609e-03
   4.5776367e-03
   4.9438477e-03
   5.0964355e-03
   5.8288574e-03
   5.8288574e-03
   5.1269531e-03
   5.9509277e-03
   5.6152344e-03
   5.7678223e-03
   5.5541992e-03
   5.4016113e-03
   5.6457520e-03
   4.8217773e-03
   5.3405762e-03
   5.9814453e-03
   4.6386719e-03
   4.0283203e-03
   4.4250488e-03
   4.5776367e-03
   3.7841797e-03
   2.9907227e-03
   2.6550293e-03
   2.6245117e-03
   2.8381348e-03
   2.6550293e-03
   2.3498535e-03
   1.9226074e-03
   2.6550293e-03
   2.1972656e-03
   9.1552734e-04
   1.5869141e-03
   1.6784668e-03
   8.2397461e-04
   3.3569336e-04
  -9.1552734e-05
  -3.0517578e-04
  -6.1035156e-04
  -1.8310547e-04
   3.6621094e-04
   3.0517578e-04
   1.5258789e-04
   9.1552734e-04
   1.7395020e-03
   1.2512207e-03
   1.3427734e-03
   1.6479492e-03
   2.1972656e-03
   3.0212402e-03
   3.0212402e-03
   3.0822754e-03
   3.0212402e-03
   3.1738281e-03
   3.1738281e-03
   2.8991699e-03
   2.8686523e-03
   2.2888184e-03
   2.3193359e-03
   1.8310547e-03
   1.8615723e-03
   1.8005371e-03
   1.6174316e-03
   1.3122559e-03
   1.8310547e-03
   2.1667480e-03
   1.3122559e-03
   2.0751953e-03
   1.8920898e-03
   1.0375977e-03
   1.3732910e-03
   1.1596680e-03
   1.7089844e-03
   1.8920898e-03
   2.0446777e-03
   1.5258789e-03
   1.8615723e-03
   2.4414063e-03
   2.5939941e-03
   3.5095215e-03
   3.4484863e-03
   3.6621094e-03
   4.3334961e-03
   4.2419434e-03
   4.3029785e-03
   4.0893555e-03
   3.6621094e-03
   3.6315918e-03
   3.2348633e-03
   2.6550293e-03
   2.6245117e-03
   1.5869141e-03
   1.0070801e-03
   2.4414063e-04
  -6.7138672e-04
  -6.1035156e-04
  -9.4604492e-04
  -1.0986328e-03
  -5.7983398e-04
  -4.8828125e-04
  -4.8828125e-04
  -4.5776367e-04
  -6.7138672e-04
   2.4414063e-04
   2.1362305e-04
   2.4414063e-04
   1.2207031e-04
  -1.8310547e-04
   5.1879883e-04
   1.4038086e-03
   7.3242188e-04
   9.4604492e-04
   2.0751953e-03
   1.3122559e-03
   5.4931641e-04
   2.7465820e-04
  -3.3569336e-04
  -6.1035156e-04
   6.1035156e-05
  -2.4414063e-04
  -6.7138672e-04
  -1.1901855e-03
  -1.6174316e-03
  -2.0141602e-03
  -2.2888184e-03
  -1.5869141e-03
  -1.9836426e-03
  -2.2888184e-03
  -2.9907227e-03
  -3.2043457e-03
  -2.9602051e-03
  -3.1738281e-03
  -2.2888184e-03
  -3.1127930e-03
  -2.8076172e-03
  -1.4648438e-03
  -2.4108887e-03
  -2.6550293e-03
  -1.7395020e-03
  -2.1972656e-03
  -1.0070801e-03
   1.2207031e-04
  -2.1362305e-04
  -6.1035156e-05
   1.3122559e-03
   1.4343262e-03
   6.1035156e-04
   7.6293945e-04
   3.6621094e-04
   2.7465820e-04
   7.3242188e-04
   7.6293945e-04
   1.4648438e-03
   1.8310547e-03
   1.1291504e-03
   1.0070801e-03
   1.0070801e-03
   1.0986328e-03
   1.1291504e-03
   8.8500977e-04
   5.7983398e-04
   1.8310547e-04
  -5.7983398e-04
  -4.8828125e-04
  -6.7138672e-04
  -8.5449219e-04
  -1.2207031e-03
  -1.9836426e-03
  -1.0986328e-03
  -1.1291504e-03
  -2.5329590e-03
  -2.2888184e-03
  -2.3498535e-03
  -2.8381348e-03
  -3.0822754e-03
  -2.6855469e-03
  -2.7160645e-03
  -2.8076172e-03
  -2.8381348e-03
  -3.3264160e-03
  -2.7465820e-03
  -2.8076172e-03
  -2.3498535e-03
  -1.8920898e-03
  -1.8310547e-03
  -7.3242188e-04
  -4.5776367e-04
  -3.6621094e-04
  -6.1035156e-05
   4.8828125e-04
   3.9672852e-04
   1.0375977e-03
   1.5869141e-03
   1.6479492e-03
   2.0751953e-03
   2.0446777e-03
   2.3498535e-03
   2.6550293e-03
   2.2277832e-03
   2.2583008e-03
   2.4108887e-03
   2.0141602e-03
   2.7770996e-03
   2.3803711e-03
   1.6784668e-03
   1.5869141e-03
   8.8500977e-04
   2.1362305e-04
   2.1362305e-04
  -5.1879883e-04
  -1.2817383e-03
  -1.0375977e-03
  -2.0446777e-03
  -2.4108887e-03
  -2.7770996e-03
  -3.5095215e-03
  -3.1127930e-03
  -3.2653809e-03
  -3.3569336e-03
  -3.0517578e-03
  -3.2043457e-03
  -3.1433105e-03
  -2.7160645e-03
  -2.2888184e-03
  -1.6174316e-03
  -1.0681152e-03
  -9.1552734e-04
  -4.5776367e-04
  -1.5258789e-04
  -5.4931641e-04
  -1.0986328e-03
  -1.2817383e-03
  -1.1901855e-03
  -1.4953613e-03
  -2.1057129e-03
  -2.0141602e-03
  -2.1362305e-03
  -2.5329590e-03
  -2.5634766e-03
  -2.5329590e-03
  -2.1667480e-03
  -1.7700195e-03
  -2.4719238e-03
  -3.0822754e-03
  -3.0517578e-03
  -3.3874512e-03
  -3.2348633e-03
  -3.4484863e-03
  -4.3945313e-03
  -4.4860840e-03
  -4.1198730e-03
  -4.5166016e-03
  -4.8828125e-03
  -5.1879883e-03
  -6.2561035e-03
  -6.7443848e-03
  -7.2326660e-03
  -7.5683594e-03
  -7.9040527e-03
  -8.9111328e-03
  -9.2163086e-03
  -9.2773438e-03
  -9.9792480e-03
  -1.0284424e-02
  -1.0253906e-02
  -1.0711670e-02
  -1.0162354e-02
  -1.0375977e-02
  -9.6130371e-03
  -8.5144043e-03
  -8.3312988e-03
  -7.6293945e-03
  -7.0190430e-03
  -6.5612793e-03
  -6.4086914e-03
  -6.5002441e-03
  -5.7067871e-03
  -4.9133301e-03
  -4.2114258e-03
  -3.7231445e-03
  -2.9907227e-03
  -3.2348633e-03
  -3.4179688e-03
  -2.8991699e-03
  -2.6550293e-03
  -3.6010742e-03
  -4.0893555e-03
  -3.7841797e-03
  -3.4790039e-03
  -3.9062500e-03
  -4.1198730e-03
  -4.5471191e-03
  -5.0964355e-03
  -4.2114258e-03
  -4.4250488e-03
  -4.7912598e-03
  -4.9438477e-03
  -4.4555664e-03
  -4.3945313e-03
  -4.4250488e-03
  -4.2419434e-03
  -3.9367676e-03
  -3.6926270e-03
  -3.1738281e-03
  -2.3498535e-03
  -2.0446777e-03
  -2.6855469e-03
  -2.9602051e-03
  -2.5634766e-03
  -2.8381348e-03
  -2.8076172e-03
  -2.7160645e-03
  -2.9296875e-03
  -3.3874512e-03
  -3.2653809e-03
  -3.6315918e-03
  -4.2419434e-03
  -3.6315918e-03
  -3.7231445e-03
  -4.3945313e-03
  -3.4484863e-03
  -4.0588379e-03
  -4.5471191e-03
  -3.6315918e-03
  -3.2043457e-03
  -3.3569336e-03
  -2.8686523e-03
  -2.4414063e-03
  -2.8381348e-03
  -2.8076172e-03
  -2.7465820e-03
  -2.9907227e-03
  -2.1057129e-03
  -1.1291504e-03
  -2.1667480e-03
  -2.2583008e-03
  -2.1362305e-03
  -2.8686523e-03
  -3.0517578e-03
  -3.1433105e-03
  -3.0517578e-03
  -3.1127930e-03
  -3.5400391e-03
  -4.1503906e-03
  -5.1269531e-03
  -5.0354004e-03
  -5.4321289e-03
  -5.3100586e-03
  -5.0048828e-03
  -6.6223145e-03
  -6.7138672e-03
  -6.4086914e-03
  -6.0119629e-03
  -5.7678223e-03
  -5.8898926e-03
  -5.6762695e-03
  -6.1645508e-03
  -6.2561035e-03
  -6.3476563e-03
  -6.7749023e-03
  -6.6528320e-03
  -6.5002441e-03
  -7.2021484e-03
  -7.5988770e-03
  -8.2702637e-03
  -7.6599121e-03
  -8.6975098e-03
  -8.8500977e-03
  -7.9650879e-03
  -8.0261230e-03
  -7.9956055e-03
  -8.4533691e-03
  -8.6669922e-03
  -7.7209473e-03
  -7.2631836e-03
  -7.7209473e-03
  -7.1411133e-03
  -6.7443848e-03
  -6.2561035e-03
  -5.5236816e-03
  -5.2490234e-03
  -5.5236816e-03
  -5.3100586e-03
  -5.2185059e-03
  -4.5776367e-03
  -4.3334961e-03
  -3.7536621e-03
  -3.6010742e-03
  -3.6926270e-03
  -3.7231445e-03
  -3.7231445e-03
  -3.9978027e-03
  -4.4555664e-03
  -3.9367676e-03
  -4.4250488e-03
  -4.7912598e-03
  -4.5166016e-03
  -4.4250488e-03
  -4.6081543e-03
  -5.3100586e-03
  -4.7912598e-03
  -4.4860840e-03
  -4.8828125e-03
  -5.8288574e-03
  -6.5917969e-03
  -6.6528320e-03
  -6.5002441e-03
  -6.5002441e-03
  -7.6599121e-03
  -7.9040527e-03
  -7.7819824e-03
  -7.9956055e-03
  -7.3242188e-03
  -7.5683594e-03
  -8.2092285e-03
  -7.7819824e-03
  -7.5378418e-03
  -7.8125000e-03
  -7.1105957e-03
  -6.5917969e-03
  -6.2255859e-03
  -5.7983398e-03
  -5.4016113e-03
  -4.8828125e-03
  -5.1574707e-03
  -4.8522949e-03
  -4.1198730e-03
  -4.5166016e-03
  -5.0659180e-03
  -4.5776367e-03
  -4.1503906e-03
  -4.0283203e-03
  -3.6621094e-03
  -3.4484863e-03
  -3.4179688e-03
  -4.2724609e-03
  -4.7607422e-03
  -5.1574707e-03
  -5.1269531e-03
  -5.1269531e-03
  -4.8828125e-03
  -5.3405762e-03
  -6.0119629e-03
  -6.1950684e-03
  -6.3476563e-03
  -6.5612793e-03
  -7.3547363e-03
  -7.4462891e-03
  -7.3547363e-03
  -7.5988770e-03
  -7.0495605e-03
  -7.3547363e-03
  -7.5683594e-03
  -7.9650879e-03
  -8.2397461e-03
  -7.1105957e-03
  -6.8969727e-03
  -6.1950684e-03
  -5.5541992e-03
  -6.0424805e-03
  -6.5612793e-03
  -5.6457520e-03
  -5.4626465e-03
  -5.5236816e-03
  -4.5166016e-03
  -3.9978027e-03
  -4.1503906e-03
  -4.2724609e-03
  -4.0893555e-03
  -4.7912598e-03
  -4.0893555e-03
  -3.5095215e-03
  -4.0893555e-03
  -4.3640137e-03
  -4.6081543e-03
  -4.6081543e-03
  -5.0048828e-03
  -5.2490234e-03
  -5.7983398e-03
  -5.9814453e-03
  -5.4931641e-03
  -5.7983398e-03
  -6.1035156e-03
  -5.8288574e-03
  -6.2255859e-03
  -6.5307617e-03
  -6.7138672e-03
  -7.5378418e-03
  -7.1105957e-03
  -6.6223145e-03
  -6.5307617e-03
  -6.3171387e-03
  -6.9274902e-03
  -7.2937012e-03
  -7.2326660e-03
  -6.5917969e-03
  -6.1950684e-03
  -6.4697266e-03
  -6.8969727e-03
  -6.3476563e-03
  -5.4931641e-03
  -6.0729980e-03
  -6.2255859e-03
  -6.0424805e-03
  -5.7678223e-03
  -5.8288574e-03
  -6.0729980e-03
  -5.3710938e-03
  -5.4321289e-03
  -6.1950684e-03
  -5.7678223e-03
  -5.1269531e-03
  -4.1198730e-03
  -3.9672852e-03
  -4.3334961e-03
  -4.1503906e-03
  -4.5776367e-03
  -4.1809082e-03
  -3.2653809e-03
  -3.2043457e-03
  -2.9907227e-03
  -3.4179688e-03
  -3.6621094e-03
  -3.2043457e-03
  -3.7536621e-03
  -3.8452148e-03
  -3.5705566e-03
  -3.6926270e-03
  -3.2958984e-03
  -3.0212402e-03
  -2.6245117e-03
  -2.5329590e-03
  -2.8991699e-03
  -2.7770996e-03
  -2.5024414e-03
  -2.3498535e-03
  -2.1362305e-03
  -1.7395020e-03
  -2.3193359e-03
  -2.2277832e-03
  -1.9531250e-03
  -2.0751953e-03
  -2.2277832e-03
  -2.3193359e-03
  -2.5634766e-03
  -2.9907227e-03
  -2.8686523e-03
  -3.5400391e-03
  -3.0822754e-03
  -1.4038086e-03
  -1.4648438e-03
  -8.8500977e-04
  -9.1552734e-05
  -3.3569336e-04
  -5.7983398e-04
  -2.1362305e-04
   2.1362305e-04
   3.6621094e-04
   4.2724609e-04
   2.1362305e-03
   2.5329590e-03
   3.2348633e-03
   3.5705566e-03
   2.8076172e-03
   3.1433105e-03
   3.3874512e-03
   3.2348633e-03
   3.0822754e-03
   3.3569336e-03
   3.5095215e-03
   3.7231445e-03
   3.3874512e-03
   2.5024414e-03
   1.7395020e-03
   1.9531250e-03
   1.4343262e-03
   1.4038086e-03
   1.7395020e-03
   2.0751953e-03
   1.2512207e-03
   1.3427734e-03
   1.5563965e-03
   1.0070801e-03
   7.6293945e-04
   1.7089844e-03
   2.8991699e-03
   3.2653809e-03
   3.7536621e-03
   4.6386719e-03
   5.7067871e-03
   5.3405762e-03
   5.2185059e-03
   6.3171387e-03
   6.4086914e-03
   5.5236816e-03
   5.3405762e-03
   6.2866211e-03
   5.7983398e-03
   5.1269531e-03
   4.6386719e-03
   4.1503906e-03
   4.3334961e-03
   4.1809082e-03
   3.8146973e-03
   3.3874512e-03
   3.0517578e-03
   2.7160645e-03
   1.9836426e-03
   2.2888184e-03
   2.5329590e-03
   1.8005371e-03
   1.3732910e-03
   1.6784668e-03
   1.6784668e-03
   1.2817383e-03
   7.3242188e-04
   3.0517578e-05
  -5.7983398e-04
  -3.9672852e-04
  -9.7656250e-04
  -9.4604492e-04
  -1.3122559e-03
  -1.4648438e-03
  -1.5869141e-03
  -1.3732910e-03
  -1.0681152e-03
  -1.5563965e-03
  -1.9836426e-03
  -1.8920898e-03
  -1.5258789e-03
  -7.0190430e-04
  -4.8828125e-04
  -1.2207031e-04
   3.6621094e-04
   1.1901855e-03
   2.3498535e-03
   2.4414063e-03
   2.7770996e-03
   2.8686523e-03
   2.9296875e-03
   3.2348633e-03
   3.9672852e-03
   4.0588379e-03
   4.4555664e-03
   5.6457520e-03
   5.0048828e-03
   4.3029785e-03
   4.1809082e-03
   3.3569336e-03
   2.8381348e-03
   2.1667480e-03
   1.7395020e-03
   1.4343262e-03
   7.0190430e-04
   0.0000000e+00
  -7.0190430e-04
  -1.4953613e-03
  -2.1972656e-03
  -2.9602051e-03
  -3.0212402e-03
  -2.7465820e-03
  -2.5634766e-03
  -2.3193359e-03
  -2.3193359e-03
  -2.1972656e-03
  -1.1901855e-03
  -3.6621094e-04
   4.2724609e-04
   1.3427734e-03
   2.1057129e-03
   2.1362305e-03
   3.5400391e-03
   5.0964355e-03
   5.4931641e-03
   6.6223145e-03
   7.1105957e-03
   7.2631836e-03
   8.1176758e-03
   8.0261230e-03
   7.2326660e-03
   7.0190430e-03
   7.0190430e-03
   7.3547363e-03
   6.6223145e-03
   6.8054199e-03
   6.7138672e-03
   6.0119629e-03
   5.7678223e-03
   5.4931641e-03
   5.6152344e-03
   4.0588379e-03
   3.3874512e-03
   3.2958984e-03
   1.9836426e-03
   1.3427734e-03
   1.1596680e-03
   3.0517578e-05
  -4.2724609e-04
  -3.6621094e-04
  -3.6621094e-04
  -8.2397461e-04
  -1.3427734e-03
  -1.4953613e-03
  -1.2207031e-03
  -1.3122559e-03
  -1.5563965e-03
  -1.5258789e-03
  -1.9226074e-03
  -1.8310547e-03
  -1.7700195e-03
  -1.4953613e-03
  -8.5449219e-04
  -7.6293945e-04
  -1.3427734e-03
  -7.6293945e-04
  -2.1362305e-04
  -9.1552734e-04
  -1.2207031e-03
  -1.2512207e-03
  -1.3122559e-03
  -2.7465820e-04
  -2.4414063e-04
  -2.7465820e-04
   2.7465820e-04
   3.6621094e-04
   3.0517578e-04
   7.3242188e-04
   9.7656250e-04
   1.5258789e-04
  -3.0517578e-05
   1.2207031e-03
   1.1596680e-03
   6.7138672e-04
   3.3569336e-04
   2.4414063e-04
   2.4414063e-04
   3.0517578e-05
   0.0000000e+00
   3.3569336e-04
   9.1552734e-05
  -9.1552734e-05
   5.1879883e-04
  -1.2207031e-04
   9.1552734e-05
   6.1035156e-05
  -7.3242188e-04
  -4.8828125e-04
   1.5258789e-04
   2.1362305e-04
   1.8310547e-04
  -3.3569336e-04
   5.4931641e-04
   1.2207031e-03
   8.8500977e-04
   2.4414063e-04
   4.2724609e-04
   1.5258789e-04
  -3.6621094e-04
  -3.6621094e-04
  -1.3427734e-03
  -1.6174316e-03
  -1.8310547e-03
  -2.2888184e-03
  -2.0446777e-03
  -2.8076172e-03
  -2.9907227e-03
  -2.7465820e-03
  -2.8076172e-03
  -2.4414063e-03
  -2.2583008e-03
  -2.7160645e-03
  -1.4648438e-03
  -6.4086914e-04
  -1.1291504e-03
  -8.2397461e-04
  -7.3242188e-04
  -5.7983398e-04
  -6.4086914e-04
   3.6621094e-04
   1.4038086e-03
   1.2207031e-03
   1.3427734e-03
   1.2512207e-03
   8.2397461e-04
   1.5869141e-03
   1.6784668e-03
   1.7089844e-03
   1.8920898e-03
   1.1291504e-03
   1.1596680e-03
   6.7138672e-04
   2.7465820e-04
  -9.1552734e-05
  -3.0517578e-04
   3.3569336e-04
  -9.1552734e-05
  -2.7465820e-04
   1.5258789e-04
  -1.2207031e-04
  -4.8828125e-04
  -1.2207031e-04
  -4.2724609e-04
   2.1362305e-04
   2.4414063e-04
   6.1035156e-05
  -3.0517578e-05
  -4.8828125e-04
  -4.8828125e-04
  -4.2724609e-04
  -6.7138672e-04
  -3.3569336e-04
  -5.7983398e-04
  -3.9672852e-04
  -5.1879883e-04
  -1.7089844e-03
  -1.9226074e-03
  -1.2207031e-03
  -1.0070801e-03
  -1.3732910e-03
  -9.1552734e-04
  -6.4086914e-04
  -2.1362305e-04
   4.2724609e-04
  -3.0517578e-05
   5.1879883e-04
   3.3569336e-04
   8.5449219e-04
   1.6174316e-03
   1.2207031e-03
   1.0986328e-03
   8.5449219e-04
   9.7656250e-04
   4.5776367e-04
  -1.8310547e-04
  -3.3569336e-04
  -5.7983398e-04
  -2.1362305e-04
  -2.1362305e-04
  -6.4086914e-04
  -9.1552734e-05
  -1.2207031e-04
  -8.2397461e-04
  -8.8500977e-04
  -4.5776367e-04
  -4.5776367e-04
  -3.0517578e-05
   2.1362305e-04
   3.3569336e-04
   1.4038086e-03
   1.5869141e-03
   1.4648438e-03
   1.8615723e-03
   1.4038086e-03
   1.3732910e-03
   1.8615723e-03
   1.7700195e-03
   1.6784668e-03
   1.3732910e-03
   2.0446777e-03
   1.8920898e-03
   1.7089844e-03
   2.0141602e-03
   2.4108887e-03
   1.8920898e-03
   1.4648438e-03
   9.4604492e-04
  -2.1362305e-04
  -3.0517578e-04
  -9.1552734e-04
  -1.5258789e-03
  -1.5869141e-03
  -1.7089844e-03
  -1.8920898e-03
  -2.0141602e-03
  -2.7770996e-03
  -2.8381348e-03
  -2.8686523e-03
  -2.6550293e-03
  -1.7395020e-03
  -1.6174316e-03
  -8.8500977e-04
  -1.2207031e-04
  -4.2724609e-04
  -9.1552734e-05
  -2.1362305e-04
   2.7465820e-04
   1.4648438e-03
   1.5869141e-03
   1.5563965e-03
   1.4953613e-03
   1.2207031e-03
   1.2817383e-03
   1.4648438e-03
   3.9672852e-04
   3.3569336e-04
   3.6621094e-04
   3.3569336e-04
   3.6621094e-04
  -4.5776367e-04
  -1.2512207e-03
  -1.5563965e-03
  -1.3732910e-03
  -1.5258789e-03
  -1.2817383e-03
  -1.1901855e-03
  -1.0375977e-03
  -1.4953613e-03
  -1.7395020e-03
  -2.0141602e-03
  -2.6855469e-03
  -2.8076172e-03
  -1.8920898e-03
  -8.8500977e-04
  -1.2207031e-03
  -2.1972656e-03
  -1.8005371e-03
  -2.3803711e-03
  -3.6010742e-03
  -3.2348633e-03
  -2.8076172e-03
  -3.1433105e-03
  -2.8381348e-03
  -3.2043457e-03
  -3.3874512e-03
  -2.8686523e-03
  -2.6855469e-03
  -2.5024414e-03
  -2.7770996e-03
  -2.7770996e-03
  -2.9296875e-03
  -2.4414063e-03
  -2.1972656e-03
  -3.1127930e-03
  -2.8381348e-03
  -1.5258789e-03
  -1.7700195e-03
  -1.9226074e-03
  -1.8310547e-03
  -1.8310547e-03
  -1.7395020e-03
  -1.0070801e-03
  -8.5449219e-04
  -5.4931641e-04
  -5.7983398e-04
  -7.3242188e-04
  -4.5776367e-04
  -1.4648438e-03
  -1.3427734e-03
  -8.5449219e-04
  -1.0986328e-03
  -1.4038086e-03
  -2.0141602e-03
  -2.3193359e-03
  -2.1362305e-03
  -2.9907227e-03
  -3.4484863e-03
  -4.1809082e-03
  -4.2419434e-03
  -3.5400391e-03
  -3.6010742e-03
  -3.5400391e-03
  -2.5634766e-03
  -3.0822754e-03
  -2.8686523e-03
  -2.4108887e-03
  -2.9602051e-03
  -2.2583008e-03
  -2.2277832e-03
  -2.7770996e-03
  -2.5939941e-03
  -2.7770996e-03
  -2.5939941e-03
  -2.8381348e-03
  -2.4414063e-03
  -2.4108887e-03
  -2.5329590e-03
  -2.4414063e-03
  -2.5939941e-03
  -2.7770996e-03
  -2.7465820e-03
  -2.3498535e-03
  -2.5329590e-03
  -2.9602051e-03
  -2.9296875e-03
  -2.6550293e-03
  -2.6245117e-03
  -2.4719238e-03
  -2.7160645e-03
  -2.6245117e-03
  -2.2277832e-03
  -1.8005371e-03
  -1.3122559e-03
  -7.0190430e-04
  -3.3569336e-04
  -9.1552734e-05
   1.8310547e-04
   7.0190430e-04
   9.4604492e-04
   1.0986328e-03
   1.7700195e-03
   2.5024414e-03
   3.0822754e-03
   2.9296875e-03
   2.5939941e-03
   2.5939941e-03
   2.4414063e-03
   2.5024414e-03
   2.6245117e-03
   2.1362305e-03
   1.4953613e-03
   1.0681152e-03
   1.0681152e-03
   1.3122559e-03
   9.7656250e-04
   6.1035156e-04
   3.0517578e-04
  -3.3569336e-04
  -3.0517578e-04
  -4.2724609e-04
  -6.4086914e-04
  -1.0070801e-03
  -7.6293945e-04
  -6.4086914e-04
  -4.5776367e-04
   3.0517578e-04
  -3.0517578e-05
  -3.6621094e-04
   5.4931641e-04
   1.4038086e-03
   1.7395020e-03
   2.2888184e-03
   2.5329590e-03
   2.6855469e-03
   3.0517578e-03
   3.9367676e-03
   4.3640137e-03
   4.4555664e-03
   4.7302246e-03
   5.0964355e-03
   5.4626465e-03
   5.9204102e-03
   5.8288574e-03
   5.3100586e-03
   5.4626465e-03
   4.9743652e-03
   4.5166016e-03
   4.6997070e-03
   4.3945313e-03
   4.0588379e-03
   3.9367676e-03
   3.8452148e-03
   4.2724609e-03
   4.5776367e-03
   3.9367676e-03
   4.2114258e-03
   3.5400391e-03
   2.5634766e-03
   2.4719238e-03
   2.4108887e-03
   2.1667480e-03
   2.3498535e-03
   1.5258789e-03
   1.8310547e-04
   7.0190430e-04
  -4.5776367e-04
  -1.7395020e-03
  -2.0141602e-03
  -2.5329590e-03
  -2.3193359e-03
  -2.6855469e-03
  -2.1057129e-03
  -1.5258789e-03
  -1.8920898e-03
  -1.4343262e-03
  -1.6784668e-03
  -2.2277832e-03
  -1.1901855e-03
  -2.7465820e-04
   5.4931641e-04
   3.9672852e-04
   1.0681152e-03
   1.8615723e-03
   1.2512207e-03
   1.4343262e-03
   1.2207031e-03
   1.3732910e-03
   2.0141602e-03
   2.5939941e-03
   1.7700195e-03
   1.5258789e-03
   2.3498535e-03
   1.8615723e-03
   2.2583008e-03
   2.1362305e-03
   1.6479492e-03
   1.9226074e-03
   2.2888184e-03
   1.9836426e-03
   1.4343262e-03
   9.7656250e-04
   1.3427734e-03
   1.6784668e-03
   1.3732910e-03
   1.9531250e-03
   2.3498535e-03
   2.7465820e-03
   2.3193359e-03
   1.8005371e-03
   2.2888184e-03
   1.9226074e-03
   1.9226074e-03
   2.1057129e-03
   2.1362305e-03
   2.0141602e-03
   1.8005371e-03
   2.5634766e-03
   2.6550293e-03
   1.9836426e-03
   2.4108887e-03
   1.7700195e-03
   1.0375977e-03
   1.0375977e-03
   6.4086914e-04
   1.0375977e-03
   8.8500977e-04
   9.7656250e-04
   1.4343262e-03
   1.5563965e-03
   2.0446777e-03
   2.2277832e-03
   2.1972656e-03
   2.5939941e-03
   3.5095215e-03
   4.5776367e-03
   4.5471191e-03
   4.6386719e-03
   5.2490234e-03
   5.4016113e-03
   6.1340332e-03
   6.0424805e-03
   6.5612793e-03
   7.6904297e-03
   7.9345703e-03
   7.8735352e-03
   7.1411133e-03
   6.5917969e-03
   6.6223145e-03
   5.8593750e-03
   5.9204102e-03
   5.7678223e-03
   5.2185059e-03
   5.3100586e-03
   5.0659180e-03
   3.8757324e-03
   3.2348633e-03
   2.3803711e-03
   2.4108887e-03
   1.8920898e-03
   9.7656250e-04
   1.5869141e-03
   1.7089844e-03
   7.9345703e-04
   9.7656250e-04
   1.2817383e-03
   5.7983398e-04
   8.2397461e-04
   1.4343262e-03
   1.4953613e-03
   1.8615723e-03
   1.8310547e-03
   2.0141602e-03
   2.0141602e-03
   2.2888184e-03
   2.5329590e-03
   2.4414063e-03
   2.3803711e-03
   2.1362305e-03
   2.1972656e-03
   2.2888184e-03
   3.0822754e-03
   3.5095215e-03
   3.6621094e-03
   3.0212402e-03
   2.1057129e-03
   1.8005371e-03
   2.1667480e-03
   2.5329590e-03
   2.4719238e-03
   2.4414063e-03
   2.5939941e-03
   2.1972656e-03
   1.3732910e-03
   8.8500977e-04
   3.3569336e-04
   0.0000000e+00
  -4.5776367e-04
  -2.4414063e-04
  -3.3569336e-04
  -9.4604492e-04
  -1.0986328e-03
  -7.6293945e-04
  -1.0681152e-03
  -1.4648438e-03
  -1.3122559e-03
  -1.5563965e-03
  -1.3122559e-03
  -1.3122559e-03
  -1.3427734e-03
  -8.8500977e-04
  -9.7656250e-04
  -5.4931641e-04
  -4.5776367e-04
  -3.3569336e-04
   7.9345703e-04
   5.7983398e-04
   8.5449219e-04
   1.5563965e-03
   1.6479492e-03
   1.6479492e-03
   1.8005371e-03
   2.2583008e-03
   2.2277832e-03
   2.0141602e-03
   2.3498535e-03
   2.1057129e-03
   1.6784668e-03
   2.0141602e-03
   2.3498535e-03
   2.0141602e-03
   2.0141602e-03
   1.9531250e-03
   2.0141602e-03
   2.1667480e-03
   1.8310547e-03
   1.2817383e-03
   1.1596680e-03
   1.0375977e-03
   9.1552734e-05
   2.1362305e-04
  -3.0517578e-05
  -2.4414063e-04
   2.1362305e-04
   4.8828125e-04
  -2.7465820e-04
  -1.5258789e-04
   9.1552734e-04
   6.1035156e-04
   1.0681152e-03
   1.5563965e-03
   1.6784668e-03
   2.8991699e-03
   3.1127930e-03
   3.2653809e-03
   2.9296875e-03
   2.6245117e-03
   3.0212402e-03
   3.2043457e-03
   4.1503906e-03
   3.9367676e-03
   3.6315918e-03
   3.5400391e-03
   2.8991699e-03
   2.8381348e-03
   3.5705566e-03
   3.9672852e-03
   3.4484863e-03
   3.4790039e-03
   2.6855469e-03
   2.6245117e-03
   2.8686523e-03
   2.7465820e-03
   2.3193359e-03
   1.4953613e-03
   9.1552734e-04
   3.3569336e-04
  -6.1035156e-05
   4.2724609e-04
   3.0517578e-04
  -3.0517578e-04
  -2.7465820e-04
  -5.7983398e-04
  -1.5258789e-04
   6.7138672e-04
   3.9672852e-04
   2.4414063e-04
   9.1552734e-04
   1.1901855e-03
   1.0681152e-03
   1.3427734e-03
   1.6174316e-03
   2.3498535e-03
   2.3498535e-03
   2.7160645e-03
   2.7465820e-03
   2.5939941e-03
   3.0212402e-03
   3.1127930e-03
   2.9907227e-03
   2.7465820e-03
   1.8310547e-03
   2.2277832e-03
   2.3193359e-03
   2.1057129e-03
   1.9531250e-03
   1.5563965e-03
   1.4953613e-03
   1.7700195e-03
   1.5258789e-03
   1.2207031e-03
   1.3732910e-03
   1.7089844e-03
   1.5258789e-03
   1.0986328e-03
   1.0375977e-03
   7.6293945e-04
   8.5449219e-04
   9.7656250e-04
   1.3427734e-03
   6.4086914e-04
   7.0190430e-04
   1.2512207e-03
   1.4648438e-03
   9.1552734e-04
   3.6621094e-04
   3.9672852e-04
   7.0190430e-04
   2.1362305e-04
  -1.8310547e-04
   7.6293945e-04
   1.3427734e-03
   5.7983398e-04
   3.0517578e-04
   7.3242188e-04
   7.0190430e-04
   7.9345703e-04
   1.0681152e-03
   8.2397461e-04
   8.8500977e-04
   1.1291504e-03
   1.1901855e-03
   1.3427734e-03
   1.4343262e-03
   1.1291504e-03
   1.2817383e-03
   1.7395020e-03
   1.7395020e-03
   1.3122559e-03
   9.4604492e-04
   7.9345703e-04
   1.2207031e-03
   1.0070801e-03
  -1.2207031e-04
   2.4414063e-04
   3.0517578e-04
   2.7465820e-04
   4.5776367e-04
   2.4414063e-04
  -1.2207031e-04
   0.0000000e+00
  -2.1362305e-04
   6.1035156e-05
   4.5776367e-04
  -4.8828125e-04
  -1.0375977e-03
  -1.5258789e-04
   9.1552734e-05
  -1.5258789e-04
  -3.0517578e-05
   3.3569336e-04
  -1.5258789e-04
   5.4931641e-04
   2.7465820e-04
   7.9345703e-04
   1.7089844e-03
   1.5563965e-03
   2.0446777e-03
   2.1667480e-03
   1.7700195e-03
   2.3498535e-03
   2.5024414e-03
   1.6174316e-03
   1.8615723e-03
   1.7089844e-03
   1.4038086e-03
   1.7395020e-03
   1.1596680e-03
   9.4604492e-04
   1.0375977e-03
   1.5258789e-04
   2.1362305e-04
  -3.0517578e-04
   0.0000000e+00
   1.0681152e-03
   7.0190430e-04
  -6.1035156e-05
  -1.2207031e-04
   6.1035156e-04
   1.5869141e-03
   1.0375977e-03
   5.1879883e-04
   8.8500977e-04
   7.6293945e-04
   1.1291504e-03
   1.3122559e-03
   9.1552734e-04
   1.7700195e-03
   1.6479492e-03
   1.3427734e-03
   1.9531250e-03
   2.0446777e-03
   1.9226074e-03
   2.1057129e-03
   1.8005371e-03
   1.8310547e-03
   2.1972656e-03
   1.7089844e-03
   1.9836426e-03
   2.4414063e-03
   2.5024414e-03
   2.5329590e-03
   2.1362305e-03
   2.1362305e-03
   1.8615723e-03
   1.8920898e-03
   1.5563965e-03
   1.1291504e-03
   1.0070801e-03
   1.0070801e-03
   7.0190430e-04
   9.1552734e-04
   5.1879883e-04
   3.6621094e-04
   3.6621094e-04
  -5.1879883e-04
  -1.3122559e-03
  -1.1901855e-03
  -1.6174316e-03
  -1.8920898e-03
  -1.8615723e-03
  -2.1667480e-03
  -2.4108887e-03
  -3.3264160e-03
  -3.6926270e-03
  -2.7770996e-03
  -2.2888184e-03
  -3.5095215e-03
  -3.6010742e-03
  -2.9907227e-03
  -3.3874512e-03
  -3.2958984e-03
  -3.3874512e-03
  -3.6621094e-03
  -3.3569336e-03
  -2.8076172e-03
  -2.8381348e-03
  -3.1738281e-03
  -2.4719238e-03
  -3.1738281e-03
  -4.0283203e-03
  -3.2348633e-03
  -3.0822754e-03
  -3.2348633e-03
  -3.4484863e-03
  -3.2653809e-03
  -3.2348633e-03
  -3.0212402e-03
  -2.3193359e-03
  -2.9907227e-03
  -3.0822754e-03
  -2.7160645e-03
  -2.9907227e-03
  -3.5095215e-03
  -3.3569336e-03
  -3.6010742e-03
  -3.5095215e-03
  -3.0517578e-03
  -2.8991699e-03
  -3.2348633e-03
  -3.4179688e-03
  -2.8381348e-03
  -2.4108887e-03
  -2.1667480e-03
  -1.9836426e-03
  -2.2583008e-03
  -2.2888184e-03
  -2.1972656e-03
  -1.8615723e-03
  -1.9531250e-03
  -1.5563965e-03
  -1.6479492e-03
  -2.0751953e-03
  -2.9602051e-03
  -3.3264160e-03
  -3.7841797e-03
  -4.3640137e-03
  -4.7912598e-03
  -5.5236816e-03
  -6.1035156e-03
  -6.6833496e-03
  -6.0424805e-03
  -5.7678223e-03
  -6.5002441e-03
  -6.5917969e-03
  -6.1645508e-03
  -6.0729980e-03
  -6.2255859e-03
  -5.6457520e-03
  -5.8288574e-03
  -5.7678223e-03
  -5.5541992e-03
  -5.9204102e-03
  -5.7067871e-03
  -4.8217773e-03
  -5.0354004e-03
  -4.8522949e-03
  -4.3945313e-03
  -4.4555664e-03
  -4.1503906e-03
  -3.9672852e-03
  -4.1809082e-03
  -4.1198730e-03
  -3.9062500e-03
  -4.1503906e-03
  -4.4555664e-03
  -4.3029785e-03
  -3.7231445e-03
  -3.3264160e-03
  -3.7231445e-03
  -3.5705566e-03
  -3.4790039e-03
  -3.7841797e-03
  -3.5705566e-03
  -3.9062500e-03
  -4.6997070e-03
  -4.8217773e-03
  -5.0964355e-03
  -5.0354004e-03
  -5.3100586e-03
  -5.8898926e-03
  -6.0119629e-03
  -6.7138672e-03
  -7.0800781e-03
  -8.0261230e-03
  -8.6669922e-03
  -9.3994141e-03
  -8.9111328e-03
  -8.6364746e-03
  -1.0009766e-02
  -1.0528564e-02
  -1.0162354e-02
  -1.0314941e-02
  -9.9487305e-03
  -9.2163086e-03
  -9.9182129e-03
  -9.9792480e-03
  -9.7656250e-03
  -9.2468262e-03
  -8.3923340e-03
  -8.6669922e-03
  -8.2702637e-03
  -7.2326660e-03
  -7.1716309e-03
  -6.5002441e-03
  -6.1645508e-03
  -6.6223145e-03
  -5.7983398e-03
  -5.0659180e-03
  -4.9438477e-03
  -4.0283203e-03
  -3.9978027e-03
  -4.3029785e-03
  -4.8217773e-03
  -5.3100586e-03
  -5.5236816e-03
  -6.2561035e-03
  -6.8054199e-03
  -7.4768066e-03
  -8.6669922e-03
  -8.6975098e-03
  -9.4909668e-03
  -1.0162354e-02
  -1.0803223e-02
  -1.1138916e-02
  -1.0528564e-02
  -1.0040283e-02
  -1.0314941e-02
  -1.1108398e-02
  -1.1230469e-02
  -1.1169434e-02
  -1.1138916e-02
  -1.1596680e-02
  -1.1444092e-02
  -1.1260986e-02
  -1.0742188e-02
  -1.0192871e-02
  -1.0681152e-02
  -1.0162354e-02
  -9.9487305e-03
  -1.0162354e-02
  -1.0009766e-02
  -1.0314941e-02
  -1.0009766e-02
  -8.8195801e-03
  -8.2092285e-03
  -8.4228516e-03
  -8.0261230e-03
  -7.2631836e-03
  -7.7209473e-03
  -7.2631836e-03
  -7.0495605e-03
  -6.4392090e-03
  -5.7067871e-03
  -6.1950684e-03
  -6.5002441e-03
  -5.7983398e-03
  -6.4086914e-03
  -5.9814453e-03
  -4.8217773e-03
  -6.0729980e-03
  -6.0424805e-03
  -6.0729980e-03
  -6.3476563e-03
  -6.1645508e-03
  -6.8969727e-03
  -7.5683594e-03
  -7.1716309e-03
  -7.5988770e-03
  -8.2397461e-03
  -8.5754395e-03
  -9.2163086e-03
  -9.7045898e-03
  -1.0192871e-02
  -1.0131836e-02
  -9.9487305e-03
  -9.6740723e-03
  -9.3078613e-03
  -9.4909668e-03
  -9.1857910e-03
  -8.7585449e-03
  -9.3994141e-03
  -8.9721680e-03
  -8.5144043e-03
  -8.2702637e-03
  -8.2397461e-03
  -8.3618164e-03
  -7.9040527e-03
  -8.0261230e-03
  -8.0871582e-03
  -7.7209473e-03
  -7.9345703e-03
  -7.8735352e-03
  -8.3007813e-03
  -8.2092285e-03
  -8.6669922e-03
  -9.6435547e-03
  -1.0070801e-02
  -9.7351074e-03
  -1.0498047e-02
  -1.1047363e-02
  -1.0559082e-02
  -9.8266602e-03
  -9.6740723e-03
  -9.5825195e-03
  -9.9487305e-03
  -9.5825195e-03
  -9.7656250e-03
  -1.0070801e-02
  -9.7045898e-03
  -9.6740723e-03
  -9.4299316e-03
  -1.0040283e-02
  -1.0192871e-02
  -9.7351074e-03
  -9.9182129e-03
  -9.7045898e-03
  -9.3078613e-03
  -9.3994141e-03
  -9.7961426e-03
  -9.2468262e-03
  -9.5520020e-03
  -8.7890625e-03
  -8.9721680e-03
  -9.9182129e-03
  -9.3383789e-03
  -1.0070801e-02
  -1.0070801e-02
  -9.8876953e-03
  -9.7045898e-03
  -1.0467529e-02
  -1.0314941e-02
  -9.6130371e-03
  -9.9182129e-03
  -9.6740723e-03
  -1.0375977e-02
  -1.0528564e-02
  -1.0070801e-02
  -1.0192871e-02
  -1.0070801e-02
  -1.0131836e-02
  -1.0406494e-02
  -9.9487305e-03
  -1.0009766e-02
  -1.0437012e-02
  -1.0192871e-02
  -1.0192871e-02
  -1.0437012e-02
  -1.0437012e-02
  -1.0803223e-02
  -1.0528564e-02
  -1.0467529e-02
  -1.1077881e-02
  -1.0559082e-02
  -1.0314941e-02
  -1.0375977e-02
  -1.0803223e-02
  -1.0498047e-02
  -9.7351074e-03
  -9.8571777e-03
  -9.8876953e-03
  -9.7656250e-03
  -9.2773438e-03
  -8.4533691e-03
  -7.9650879e-03
  -7.7514648e-03
  -7.5683594e-03
  -7.0190430e-03
  -6.8664551e-03
  -7.5988770e-03
  -7.2326660e-03
  -7.0800781e-03
  -6.9885254e-03
  -6.3781738e-03
  -6.2866211e-03
  -6.0119629e-03
  -6.3781738e-03
  -6.5002441e-03
  -6.0119629e-03
  -6.4086914e-03
  -6.4086914e-03
  -6.5917969e-03
  -7.5073242e-03
  -7.6904297e-03
  -7.7514648e-03
  -8.0871582e-03
  -7.2326660e-03
  -7.2021484e-03
  -7.5988770e-03
  -7.3242188e-03
  -7.8430176e-03
  -7.2021484e-03
  -6.6833496e-03
  -7.1716309e-03
  -7.5378418e-03
  -7.1411133e-03
  -6.3781738e-03
  -5.9509277e-03
  -6.2866211e-03
  -6.2561035e-03
  -5.7067871e-03
  -6.2561035e-03
  -6.8664551e-03
  -7.2326660e-03
  -7.9956055e-03
  -7.4768066e-03
  -7.8125000e-03
  -8.4838867e-03
  -8.7890625e-03
  -9.6130371e-03
  -1.0375977e-02
  -1.0314941e-02
  -1.0986328e-02
  -1.0986328e-02
  -1.0711670e-02
  -1.1047363e-02
  -1.1016846e-02
  -1.0650635e-02
  -9.3688965e-03
  -9.1857910e-03
  -9.4604492e-03
  -9.7045898e-03
  -9.4909668e-03
  -9.3688965e-03
  -9.0942383e-03
  -9.1247559e-03
  -9.2468262e-03
  -9.2773438e-03
  -9.9792480e-03
  -1.0345459e-02
  -1.0894775e-02
  -1.1352539e-02
  -1.1474609e-02
  -1.1779785e-02
  -1.1444092e-02
  -1.1779785e-02
  -1.1993408e-02
  -1.2237549e-02
  -1.3000488e-02
  -1.2847900e-02
  -1.2878418e-02
  -1.3214111e-02
  -1.2664795e-02
  -1.2298584e-02
  -1.2054443e-02
  -1.1566162e-02
  -1.1260986e-02
  -1.1260986e-02
  -1.1169434e-02
  -1.0864258e-02
  -9.9792480e-03
  -9.4299316e-03
  -9.4909668e-03
  -1.0101318e-02
  -1.0101318e-02
  -9.8876953e-03
  -1.0589600e-02
  -1.1108398e-02
  -1.1230469e-02
  -1.0803223e-02
  -1.1077881e-02
  -1.1932373e-02
  -1.1199951e-02
  -1.1657715e-02
  -1.1383057e-02
  -1.1260986e-02
  -1.1871338e-02
  -1.1535645e-02
  -1.2023926e-02
  -1.1718750e-02
  -1.1810303e-02
  -1.1474609e-02
  -1.1444092e-02
  -1.1566162e-02
  -1.0223389e-02
  -1.0406494e-02
  -1.0650635e-02
  -1.0070801e-02
  -9.9182129e-03
  -9.8876953e-03
  -9.6130371e-03
  -9.4604492e-03
  -9.3078613e-03
  -9.0942383e-03
  -9.0026855e-03
  -9.2468262e-03
  -8.5144043e-03
  -8.4838867e-03
  -8.2092285e-03
  -7.3547363e-03
  -7.5988770e-03
  -7.0190430e-03
  -7.7209473e-03
  -7.8125000e-03
  -6.5917969e-03
  -6.8054199e-03
  -7.6293945e-03
  -7.4768066e-03
  -6.7749023e-03
  -6.3781738e-03
  -6.0119629e-03
  -6.5307617e-03
  -7.0495605e-03
  -7.0800781e-03
  -7.0495605e-03
  -7.2021484e-03
  -8.1481934e-03
  -8.2092285e-03
  -8.0566406e-03
  -8.5449219e-03
  -9.2773438e-03
  -9.1857910e-03
  -8.5754395e-03
  -8.1176758e-03
  -6.9580078e-03
  -6.4086914e-03
  -6.6223145e-03
  -5.8898926e-03
  -5.7373047e-03
  -5.6762695e-03
  -4.4555664e-03
  -3.6315918e-03
  -2.8686523e-03
  -2.5329590e-03
  -2.0751953e-03
  -8.5449219e-04
   3.0517578e-05
  -1.8310547e-04
   6.1035156e-05
  -3.0517578e-05
   3.0517578e-05
   2.7465820e-04
  -5.1879883e-04
   3.6621094e-04
   1.2817383e-03
   8.5449219e-04
   1.2512207e-03
   1.1596680e-03
   7.3242188e-04
   5.4931641e-04
   2.7465820e-04
   9.1552734e-05
   3.0517578e-04
   2.1362305e-04
  -5.4931641e-04
  -5.1879883e-04
  -5.7983398e-04
  -1.4343262e-03
  -1.6174316e-03
  -1.7395020e-03
  -1.8920898e-03
  -2.0751953e-03
  -1.8310547e-03
  -2.2277832e-03
  -3.0212402e-03
  -2.8686523e-03
  -1.8615723e-03
  -1.7395020e-03
  -1.8005371e-03
  -1.6479492e-03
  -1.3122559e-03
  -1.2817383e-03
  -1.3732910e-03
  -9.7656250e-04
  -4.8828125e-04
  -5.7983398e-04
   6.1035156e-04
   1.4648438e-03
   1.8615723e-03
   2.1667480e-03
   2.1972656e-03
   2.5329590e-03
   3.2653809e-03
   3.7231445e-03
   4.8217773e-03
   6.1950684e-03
   6.1035156e-03
   6.7443848e-03
   8.0566406e-03
   8.7890625e-03
   9.0942383e-03
   9.4299316e-03
   8.9416504e-03
   8.6059570e-03
   8.8500977e-03
   8.6364746e-03
   8.1176758e-03
   7.9956055e-03
   7.7514648e-03
   7.3852539e-03
   6.5307617e-03
   6.5917969e-03
   6.2255859e-03
   5.1574707e-03
   5.2795410e-03
   5.0964355e-03
   5.3710938e-03
   5.6762695e-03
   5.4321289e-03
   4.9438477e-03
   5.1574707e-03
   5.7678223e-03
   5.5236816e-03
   5.9814453e-03
   5.4626465e-03
   5.5236816e-03
   6.7443848e-03
   6.8359375e-03
   8.0261230e-03
   8.4228516e-03
   9.5214844e-03
   1.0406494e-02
   1.0375977e-02
   1.1077881e-02
   1.1901855e-02
   1.2573242e-02
   1.3519287e-02
   1.4007568e-02
   1.4770508e-02
   1.5594482e-02
   1.5411377e-02
   1.6113281e-02
   1.6540527e-02
   1.6662598e-02
   1.7578125e-02
   1.7608643e-02
   1.6967773e-02
   1.6876221e-02
   1.6937256e-02
   1.7272949e-02
   1.7913818e-02
   1.7974854e-02
   1.7913818e-02
   1.7852783e-02
   1.8035889e-02
   1.8676758e-02
   1.8096924e-02
   1.8096924e-02
   1.9165039e-02
   1.9042969e-02
   1.8981934e-02
   1.9439697e-02
   2.0019531e-02
   1.9927979e-02
   1.9561768e-02
   1.9714355e-02
   2.0690918e-02
   2.0843506e-02
   2.1057129e-02
   2.1606445e-02
   2.2369385e-02
   2.3193359e-02
   2.3406982e-02
   2.3864746e-02
   2.3376465e-02
   2.3193359e-02
   2.3498535e-02
   2.3071289e-02
   2.3010254e-02
   2.3223877e-02
   2.4078369e-02
   2.4932861e-02
   2.4322510e-02
   2.4566650e-02
   2.4749756e-02
   2.5238037e-02
   2.6367188e-02
   2.6794434e-02
   2.6824951e-02
   2.6367188e-02
   2.7038574e-02
   2.7313232e-02
   2.6885986e-02
   2.7252197e-02
   2.7526855e-02
   2.7618408e-02
   2.8106689e-02
   2.8076172e-02
   2.8533936e-02
   2.8472900e-02
   2.8289795e-02
   2.8442383e-02
   2.8656006e-02
   2.8778076e-02
   2.8625488e-02
   2.8198242e-02
   2.7648926e-02
   2.7801514e-02
   2.7954102e-02
   2.7893066e-02
   2.8076172e-02
   2.8076172e-02
   2.8137207e-02
   2.8472900e-02
   2.8564453e-02
   2.8686523e-02
   2.9724121e-02
   3.0090332e-02
   2.9998779e-02
   3.1311035e-02
   3.2196045e-02
   3.2836914e-02
   3.3721924e-02
   3.4088135e-02
   3.4698486e-02
   3.5980225e-02
   3.7078857e-02
   3.7506104e-02
   3.7017822e-02
   3.7536621e-02
   3.8269043e-02
   3.8940430e-02
   3.9764404e-02
   4.0039063e-02
   4.0435791e-02
   4.1687012e-02
   4.2358398e-02
   4.3518066e-02
   4.3884277e-02
   4.3792725e-02
   4.4769287e-02
   4.4860840e-02
   4.5623779e-02
   4.6417236e-02
   4.6325684e-02
   4.7363281e-02
   4.7882080e-02
   4.8278809e-02
   4.8156738e-02
   4.8126221e-02
   4.8522949e-02
   4.8706055e-02
   4.8645020e-02
   4.8706055e-02
   4.8706055e-02
   4.8950195e-02
   4.9011230e-02
   4.8400879e-02
   4.9499512e-02
   5.0323486e-02
   5.0292969e-02
   5.0598145e-02
   5.0842285e-02
   5.0628662e-02
   5.1727295e-02
   5.2215576e-02
   5.2368164e-02
   5.3283691e-02
   5.4473877e-02
   5.5419922e-02
   5.5694580e-02
   5.7037354e-02
   5.8685303e-02
   5.8837891e-02
   5.9356689e-02
   6.0424805e-02
   6.1157227e-02
   6.2164307e-02
   6.2988281e-02
   6.3385010e-02
   6.3598633e-02
   6.3598633e-02
   6.3751221e-02
   6.4666748e-02
   6.4575195e-02
   6.5399170e-02
   6.5887451e-02
   6.5704346e-02
   6.5490723e-02
   6.5124512e-02
   6.5826416e-02
   6.6223145e-02
   6.6345215e-02
   6.6375732e-02
   6.6284180e-02
   6.6802979e-02
   6.7352295e-02
   6.7382813e-02
   6.7596436e-02
   6.7657471e-02
   6.7474365e-02
   6.7626953e-02
   6.7596436e-02
   6.8359375e-02
   6.9366455e-02
   6.9427490e-02
   6.9732666e-02
   7.0343018e-02
   7.1258545e-02
   7.1655273e-02
   7.1777344e-02
   7.2540283e-02
   7.2601318e-02
   7.2601318e-02
   7.2875977e-02
   7.3638916e-02
   7.4371338e-02
   7.3822021e-02
   7.4981689e-02
   7.5225830e-02
   7.5042725e-02
   7.6232910e-02
   7.6599121e-02
   7.6599121e-02
   7.6843262e-02
   7.7117920e-02
   7.7301025e-02
   7.7697754e-02
   7.8094482e-02
   7.9071045e-02
   8.0047607e-02
   8.0139160e-02
   8.1054688e-02
   8.1756592e-02
   8.2366943e-02
   8.3496094e-02
   8.4075928e-02
   8.5113525e-02
   8.5968018e-02
   8.7036133e-02
   8.8287354e-02
   8.8195801e-02
   8.8317871e-02
   8.9416504e-02
   8.9233398e-02
   8.9660645e-02
   9.0209961e-02
   9.0759277e-02
   9.0698242e-02
   9.0820313e-02
   9.1094971e-02
   9.0911865e-02
   9.1705322e-02
   9.2864990e-02
   9.3536377e-02
   9.3597412e-02
   9.3566895e-02
   9.3139648e-02
   9.3383789e-02
   9.4879150e-02
   9.5184326e-02
   9.4665527e-02
   9.5611572e-02
   9.6374512e-02
   9.7381592e-02
   9.8144531e-02
   9.8815918e-02
   9.9975586e-02
   1.0098267e-01
   1.0214233e-01
   1.0302734e-01
   1.0388184e-01
   1.0461426e-01
   1.0501099e-01
   1.0577393e-01
   1.0696411e-01
   1.0794067e-01
   1.0791016e-01
   1.0845947e-01
   1.1007690e-01
   1.1013794e-01
   1.0961914e-01
   1.1001587e-01
   1.1132813e-01
   1.1148071e-01
   1.1203003e-01
   1.1334229e-01
   1.1401367e-01
   1.1444092e-01
   1.1441040e-01
   1.1505127e-01
   1.1560059e-01
   1.1587524e-01
   1.1761475e-01
   1.1773682e-01
   1.1755371e-01
   1.1895752e-01
   1.1944580e-01
   1.2011719e-01
   1.2094116e-01
   1.2075806e-01
   1.2200928e-01
   1.2237549e-01
   1.2240601e-01
   1.2405396e-01
   1.2417603e-01
   1.2475586e-01
   1.2530518e-01
   1.2557983e-01
   1.2646484e-01
   1.2753296e-01
   1.2823486e-01
   1.2823486e-01
   1.2905884e-01
   1.2951660e-01
   1.2963867e-01
   1.3027954e-01
   1.3098145e-01
   1.3180542e-01
   1.3211060e-01
   1.3247681e-01
   1.3125610e-01
   1.3168335e-01
   1.3247681e-01
   1.3238525e-01
   1.3357544e-01
   1.3397217e-01
   1.3418579e-01
   1.3562012e-01
   1.3644409e-01
   1.3714600e-01
   1.3760376e-01
   1.3824463e-01
   1.3894653e-01
   1.3903809e-01
   1.4016724e-01
   1.4138794e-01
   1.4202881e-01
   1.4300537e-01
   1.4337158e-01
   1.4291382e-01
   1.4434814e-01
   1.4505005e-01
   1.4492798e-01
   1.4657593e-01
   1.4688110e-01
   1.4703369e-01
   1.4788818e-01
   1.4807129e-01
   1.4880371e-01
   1.4984131e-01
   1.4913940e-01
   1.4938354e-01
   1.4993286e-01
   1.4990234e-01
   1.5078735e-01
   1.5087891e-01
   1.5072632e-01
   1.5093994e-01
   1.5164185e-01
   1.5228271e-01
   1.5237427e-01
   1.5283203e-01
   1.5341187e-01
   1.5261841e-01
   1.5332031e-01
   1.5377808e-01
   1.5463257e-01
   1.5615845e-01
   1.5618896e-01
   1.5658569e-01
   1.5716553e-01
   1.5817261e-01
   1.5896606e-01
   1.5945435e-01
   1.6061401e-01
   1.6046143e-01
   1.6082764e-01
   1.6241455e-01
   1.6271973e-01
   1.6247559e-01
   1.6369629e-01
   1.6531372e-01
   1.6592407e-01
   1.6629028e-01
   1.6668701e-01
   1.6772461e-01
   1.6839600e-01
   1.6867065e-01
   1.6958618e-01
   1.6973877e-01
   1.7077637e-01
   1.7105103e-01
   1.7123413e-01
   1.7245483e-01
   1.7184448e-01
   1.7193604e-01
   1.7248535e-01
   1.7239380e-01
   1.7303467e-01
   1.7358398e-01
   1.7398071e-01
   1.7459106e-01
   1.7440796e-01
   1.7486572e-01
   1.7523193e-01
   1.7532349e-01
   1.7648315e-01
   1.7776489e-01
   1.7831421e-01
   1.7913818e-01
   1.7962646e-01
   1.8051147e-01
   1.8215942e-01
   1.8322754e-01
   1.8417358e-01
   1.8493652e-01
   1.8661499e-01
   1.8811035e-01
   1.8814087e-01
   1.8902588e-01
   1.8963623e-01
   1.8981934e-01
   1.9070435e-01
   1.9143677e-01
   1.9165039e-01
   1.9216919e-01
   1.9195557e-01
   1.9161987e-01
   1.9128418e-01
   1.9122314e-01
   1.9216919e-01
   1.9186401e-01
   1.9155884e-01
   1.9277954e-01
   1.9201660e-01
   1.9277954e-01
   1.9363403e-01
   1.9400024e-01
   1.9537354e-01
   1.9534302e-01
   1.9607544e-01
   1.9741821e-01
   1.9744873e-01
   1.9781494e-01
   1.9763184e-01
   1.9821167e-01
   1.9943237e-01
   1.9931030e-01
   1.9934082e-01
   1.9918823e-01
   1.9876099e-01
   1.9973755e-01
   2.0077515e-01
   1.9979858e-01
   2.0019531e-01
   2.0004272e-01
   2.0068359e-01
   2.0147705e-01
   2.0193481e-01
   2.0312500e-01
   2.0382690e-01
   2.0431519e-01
   2.0526123e-01
   2.0669556e-01
   2.0773315e-01
   2.0858765e-01
   2.0925903e-01
   2.1005249e-01
   2.0989990e-01
   2.0944214e-01
   2.0977783e-01
   2.0938110e-01
   2.0953369e-01
   2.0953369e-01
   2.0932007e-01
   2.0968628e-01
   2.0980835e-01
   2.1044922e-01
   2.1038818e-01
   2.0837402e-01
   2.0858765e-01
   2.0825195e-01
   2.0812988e-01
   2.1023560e-01
   2.1112061e-01
   2.1160889e-01
   2.1163940e-01
   2.1163940e-01
   2.1173096e-01
   2.1151733e-01
   2.1200562e-01
   2.1255493e-01
   2.1203613e-01
   2.1173096e-01
   2.1136475e-01
   2.1072388e-01
   2.1066284e-01
   2.1032715e-01
   2.0993042e-01
   2.1038818e-01
   2.0977783e-01
   2.0944214e-01
   2.0895386e-01
   2.0895386e-01
   2.0956421e-01
   2.0877075e-01
   2.0828247e-01
   2.0825195e-01
   2.0770264e-01
   2.0892334e-01
   2.0916748e-01
   2.0828247e-01
   2.0895386e-01
   2.0895386e-01
   2.0919800e-01
   2.0968628e-01
   2.0919800e-01
   2.0919800e-01
   2.0925903e-01
   2.0861816e-01
   2.0947266e-01
   2.0849609e-01
   2.0742798e-01
   2.0751953e-01
   2.0712280e-01
   2.0718384e-01
   2.0748901e-01
   2.0715332e-01
   2.0687866e-01
   2.0666504e-01
   2.0684814e-01
   2.0669556e-01
   2.0593262e-01
   2.0602417e-01
   2.0498657e-01
   2.0401001e-01
   2.0413208e-01
   2.0385742e-01
   2.0373535e-01
   2.0251465e-01
   2.0156860e-01
   2.0190430e-01
   2.0202637e-01
   2.0098877e-01
   2.0108032e-01
   2.0001221e-01
   1.9909668e-01
   1.9906616e-01
   1.9775391e-01
   1.9714355e-01
   1.9625854e-01
   1.9564819e-01
   1.9625854e-01
   1.9586182e-01
   1.9479370e-01
   1.9378662e-01
   1.9284058e-01
   1.9277954e-01
   1.9210815e-01
   1.9235229e-01
   1.9281006e-01
   1.9271851e-01
   1.9281006e-01
   1.9094849e-01
   1.8997192e-01
   1.9006348e-01
   1.8847656e-01
   1.8801880e-01
   1.8725586e-01
   1.8667603e-01
   1.8658447e-01
   1.8536377e-01
   1.8426514e-01
   1.8347168e-01
   1.8118286e-01
   1.7971802e-01
   1.7868042e-01
   1.7776489e-01
   1.7706299e-01
   1.7529297e-01
   1.7388916e-01
   1.7187500e-01
   1.6979980e-01
   1.6864014e-01
   1.6775513e-01
   1.6650391e-01
   1.6458130e-01
   1.6238403e-01
   1.6174316e-01
   1.6140747e-01
   1.6067505e-01
   1.5896606e-01
   1.5722656e-01
   1.5597534e-01
   1.5359497e-01
   1.5078735e-01
   1.4785767e-01
   1.4645386e-01
   1.4416504e-01
   1.4248657e-01
   1.4077759e-01
   1.3809204e-01
   1.3827515e-01
   1.3638306e-01
   1.3406372e-01
   1.3278198e-01
   1.3046265e-01
   1.2881470e-01
   1.2789917e-01
   1.2673950e-01
   1.2631226e-01
   1.2518311e-01
   1.2390137e-01
   1.2316895e-01
   1.2191772e-01
   1.2051392e-01
   1.1807251e-01
   1.1581421e-01
   1.1376953e-01
   1.1151123e-01
   1.1050415e-01
   1.0818481e-01
   1.0559082e-01
   1.0406494e-01
   1.0217285e-01
   9.9761963e-02
   9.8236084e-02
   9.6557617e-02
   9.4299316e-02
   9.1918945e-02
   8.9569092e-02
   8.8195801e-02
   8.6364746e-02
   8.4106445e-02
   8.1848145e-02
   7.8674316e-02
   7.6293945e-02
   7.4371338e-02
   7.1228027e-02
   6.8359375e-02
   6.5826416e-02
   6.3354492e-02
   5.9875488e-02
   5.6213379e-02
   5.3894043e-02
   5.0811768e-02
   4.7119141e-02
   4.4311523e-02
   4.1595459e-02
   3.8635254e-02
   3.6529541e-02
   3.3081055e-02
   3.0883789e-02
   2.9632568e-02
   2.7282715e-02
   2.5115967e-02
   2.3223877e-02
   2.1362305e-02
   1.9012451e-02
   1.5777588e-02
   1.3580322e-02
   1.1657715e-02
   9.7961426e-03
   6.8664551e-03
   3.6315918e-03
   1.0681152e-03
  -1.0070801e-03
  -3.4790039e-03
  -5.6457520e-03
  -7.9040527e-03
  -1.1138916e-02
  -1.4587402e-02
  -1.7791748e-02
  -2.1545410e-02
  -2.5207520e-02
  -2.9815674e-02
  -3.3935547e-02
  -3.6773682e-02
  -3.9642334e-02
  -4.3243408e-02
  -4.7760010e-02
  -5.1605225e-02
  -5.5084229e-02
  -5.8990479e-02
  -6.2316895e-02
  -6.4605713e-02
  -6.7565918e-02
  -7.0648193e-02
  -7.2875977e-02
  -7.5744629e-02
  -7.8796387e-02
  -8.1665039e-02
  -8.5510254e-02
  -8.9172363e-02
  -9.2285156e-02
  -9.5611572e-02
  -9.8907471e-02
  -1.0250854e-01
  -1.0644531e-01
  -1.0971069e-01
  -1.1288452e-01
  -1.1550903e-01
  -1.1892700e-01
  -1.2338257e-01
  -1.2689209e-01
  -1.2985229e-01
  -1.3244629e-01
  -1.3543701e-01
  -1.3742065e-01
  -1.3925171e-01
  -1.4291382e-01
  -1.4620972e-01
  -1.4846802e-01
  -1.5106201e-01
  -1.5344238e-01
  -1.5551758e-01
  -1.5841675e-01
  -1.6076660e-01
  -1.6436768e-01
  -1.6806030e-01
  -1.7098999e-01
  -1.7434692e-01
  -1.7669678e-01
  -1.7932129e-01
  -1.8270874e-01
  -1.8649292e-01
  -1.9085693e-01
  -1.9335938e-01
  -1.9604492e-01
  -2.0010376e-01
  -2.0318604e-01
  -2.0864868e-01
  -2.1267700e-01
  -2.1453857e-01
  -2.1829224e-01
  -2.2146606e-01
  -2.2460938e-01
  -2.2830200e-01
  -2.3056030e-01
  -2.3336792e-01
  -2.3571777e-01
  -2.3779297e-01
  -2.4093628e-01
  -2.4298096e-01
  -2.4545288e-01
  -2.4923706e-01
  -2.5137329e-01
  -2.5430298e-01
  -2.5769043e-01
  -2.6095581e-01
  -2.6431274e-01
  -2.6678467e-01
  -2.6983643e-01
  -2.7340698e-01
  -2.7658081e-01
  -2.7926636e-01
  -2.8262329e-01
  -2.8576660e-01
  -2.8927612e-01
  -2.9214478e-01
  -2.9589844e-01
  -2.9937744e-01
  -3.0157471e-01
  -3.0551147e-01
  -3.0981445e-01
  -3.1246948e-01
  -3.1561279e-01
  -3.1863403e-01
  -3.2192993e-01
  -3.2485962e-01
  -3.2739258e-01
  -3.2974243e-01
  -3.3132935e-01
  -3.3483887e-01
  -3.3724976e-01
  -3.3908081e-01
  -3.4323120e-01
  -3.4637451e-01
  -3.4881592e-01
  -3.5260010e-01
  -3.5519409e-01
  -3.5763550e-01
  -3.6065674e-01
  -3.6251831e-01
  -3.6587524e-01
  -3.6950684e-01
  -3.6975098e-01
  -3.7023926e-01
  -3.7326050e-01
  -3.7951660e-01
  -3.8537598e-01
  -3.8644409e-01
  -3.8742065e-01
  -3.9038086e-01
  -3.9367676e-01
  -3.9706421e-01
  -3.9886475e-01
  -4.0179443e-01
  -4.0484619e-01
  -4.0625000e-01
  -4.0835571e-01
  -4.1046143e-01
  -4.1363525e-01
  -4.1598511e-01
  -4.1601563e-01
  -4.1836548e-01
  -4.2074585e-01
  -4.2257690e-01
  -4.2559814e-01
  -4.2752075e-01
  -4.2932129e-01
  -4.3182373e-01
  -4.3228149e-01
  -4.3496704e-01
  -4.3847656e-01
  -4.4018555e-01
  -4.4284058e-01
  -4.4503784e-01
  -4.4781494e-01
  -4.5059204e-01
  -4.5196533e-01
  -4.5480347e-01
  -4.5715332e-01
  -4.5907593e-01
  -4.6212769e-01
  -4.6395874e-01
  -4.6508789e-01
  -4.6682739e-01
  -4.6771240e-01
  -4.6997070e-01
  -4.7259521e-01
  -4.7427368e-01
  -4.7735596e-01
  -4.7894287e-01
  -4.8141479e-01
  -4.8507690e-01
  -4.8559570e-01
  -4.8831177e-01
  -4.9066162e-01
  -4.9224854e-01
  -4.9481201e-01
  -4.9539185e-01
  -4.9755859e-01
  -4.9920654e-01
  -4.9917603e-01
  -5.0180054e-01
  -5.0390625e-01
  -5.0387573e-01
  -5.0582886e-01
  -5.0518799e-01
  -5.0549316e-01
  -5.0717163e-01
  -5.0698853e-01
  -5.0851440e-01
  -5.0970459e-01
  -5.1071167e-01
  -5.1251221e-01
  -5.1248169e-01
  -5.1370239e-01
  -5.1400757e-01
  -5.1403809e-01
  -5.1577759e-01
  -5.1647949e-01
  -5.1776123e-01
  -5.1998901e-01
  -5.1989746e-01
  -5.2258301e-01
  -5.2441406e-01
  -5.2423096e-01
  -5.2584839e-01
  -5.2471924e-01
  -5.2514648e-01
  -5.2682495e-01
  -5.2545166e-01
  -5.2618408e-01
  -5.2667236e-01
  -5.2606201e-01
  -5.2813721e-01
  -5.2841187e-01
  -5.2890015e-01
  -5.3027344e-01
  -5.2947998e-01
  -5.3128052e-01
  -5.3189087e-01
  -5.3262329e-01
  -5.3472900e-01
  -5.3363037e-01
  -5.3466797e-01
  -5.3601074e-01
  -5.3466797e-01
  -5.3591919e-01
  -5.3588867e-01
  -5.3552246e-01
  -5.3762817e-01
  -5.3628540e-01
  -5.3814697e-01
  -5.3936768e-01
  -5.3872681e-01
  -5.3948975e-01
  -5.3820801e-01
  -5.3738403e-01
  -5.3866577e-01
  -5.3793335e-01
  -5.3833008e-01
  -5.3897095e-01
  -5.3811646e-01
  -5.3759766e-01
  -5.3659058e-01
  -5.3735352e-01
  -5.3683472e-01
  -5.3497314e-01
  -5.3576660e-01
  -5.3518677e-01
  -5.3427124e-01
  -5.3463745e-01
  -5.3234863e-01
  -5.3219604e-01
  -5.3280640e-01
  -5.3134155e-01
  -5.3146362e-01
  -5.3082275e-01
  -5.2969360e-01
  -5.2999878e-01
  -5.2764893e-01
  -5.2676392e-01
  -5.2651978e-01
  -5.2468872e-01
  -5.2383423e-01
  -5.2124023e-01
  -5.2120972e-01
  -5.2383423e-01
  -5.2200317e-01
  -5.1815796e-01
  -5.1577759e-01
  -5.1242065e-01
  -5.0964355e-01
  -5.0671387e-01
  -5.0375366e-01
  -5.0283813e-01
  -5.0180054e-01
  -5.0057983e-01
  -4.9914551e-01
  -4.9578857e-01
  -4.9511719e-01
  -4.9389648e-01
  -4.9121094e-01
  -4.9026489e-01
  -4.8907471e-01
  -4.9023438e-01
  -4.9111938e-01
  -4.8947144e-01
  -4.8840332e-01
  -4.8510742e-01
  -4.8162842e-01
  -4.8117065e-01
  -4.7833252e-01
  -4.7698975e-01
  -4.7497559e-01
  -4.7158813e-01
  -4.7061157e-01
  -4.6755981e-01
  -4.6569824e-01
  -4.6517944e-01
  -4.6267700e-01
  -4.6212769e-01
  -4.5999146e-01
  -4.5721436e-01
  -4.5617676e-01
  -4.5361328e-01
  -4.5104980e-01
  -4.4998169e-01
  -4.4708252e-01
  -4.4592285e-01
  -4.4378662e-01
  -4.4100952e-01
  -4.4052124e-01
  -4.3759155e-01
  -4.3560791e-01
  -4.3368530e-01
  -4.3133545e-01
  -4.3011475e-01
  -4.2736816e-01
  -4.2416382e-01
  -4.2321777e-01
  -4.2041016e-01
  -4.1775513e-01
  -4.1516113e-01
  -4.1210938e-01
  -4.1006470e-01
  -4.0658569e-01
  -4.0423584e-01
  -4.0237427e-01
  -3.9935303e-01
  -3.9694214e-01
  -3.9413452e-01
  -3.9132690e-01
  -3.8995361e-01
  -3.8656616e-01
  -3.8345337e-01
  -3.8287354e-01
  -3.7960815e-01
  -3.7716675e-01
  -3.7420654e-01
  -3.7066650e-01
  -3.6956787e-01
  -3.6550903e-01
  -3.6233521e-01
  -3.6105347e-01
  -3.5717773e-01
  -3.5449219e-01
  -3.5079956e-01
  -3.4793091e-01
  -3.4606934e-01
  -3.4167480e-01
  -3.3932495e-01
  -3.3715820e-01
  -3.3428955e-01
  -3.3227539e-01
  -3.2946777e-01
  -3.2727051e-01
  -3.2540894e-01
  -3.2095337e-01
  -3.1832886e-01
  -3.1600952e-01
  -3.1204224e-01
  -3.0957031e-01
  -3.0615234e-01
  -3.0279541e-01
  -3.0004883e-01
  -2.9614258e-01
  -2.9348755e-01
  -2.8973389e-01
  -2.8640747e-01
  -2.8405762e-01
  -2.7972412e-01
  -2.7630615e-01
  -2.7365112e-01
  -2.6989746e-01
  -2.6669312e-01
  -2.6361084e-01
  -2.6071167e-01
  -2.5738525e-01
  -2.5381470e-01
  -2.5100708e-01
  -2.4792480e-01
  -2.4392700e-01
  -2.4163818e-01
  -2.3846436e-01
  -2.3431396e-01
  -2.3153687e-01
  -2.2827148e-01
  -2.2549438e-01
  -2.2210693e-01
  -2.1746826e-01
  -2.1511841e-01
  -2.1188354e-01
  -2.0843506e-01
  -2.0556641e-01
  -2.0230103e-01
  -1.9927979e-01
  -1.9586182e-01
  -1.9229126e-01
  -1.8951416e-01
  -1.8627930e-01
  -1.8331909e-01
  -1.8063354e-01
  -1.7752075e-01
  -1.7410278e-01
  -1.7059326e-01
  -1.6763306e-01
  -1.6439819e-01
  -1.6156006e-01
  -1.5853882e-01
  -1.5628052e-01
  -1.5316772e-01
  -1.5045166e-01
  -1.4736938e-01
  -1.4376831e-01
  -1.4120483e-01
  -1.3818359e-01
  -1.3449097e-01
  -1.3162231e-01
  -1.2869263e-01
  -1.2603760e-01
  -1.2298584e-01
  -1.1911011e-01
  -1.1587524e-01
  -1.1224365e-01
  -1.0934448e-01
  -1.0668945e-01
  -1.0382080e-01
  -1.0134888e-01
  -9.8602295e-02
  -9.5458984e-02
  -9.2742920e-02
  -8.9416504e-02
  -8.6517334e-02
  -8.4594727e-02
  -8.1573486e-02
  -7.8613281e-02
  -7.5256348e-02
  -7.2906494e-02
  -7.0007324e-02
  -6.6009521e-02
  -6.3171387e-02
  -5.9478760e-02
  -5.6457520e-02
  -5.4473877e-02
  -5.1055908e-02
  -4.8431396e-02
  -4.6356201e-02
  -4.3090820e-02
  -4.0039063e-02
  -3.7384033e-02
  -3.4515381e-02
  -3.1585693e-02
  -2.9266357e-02
  -2.5970459e-02
  -2.3864746e-02
  -2.1759033e-02
  -1.8585205e-02
  -1.6571045e-02
  -1.4495850e-02
  -1.1871338e-02
  -9.2773438e-03
  -6.0424805e-03
  -3.3264160e-03
  -8.8500977e-04
   2.3193359e-03
   4.1809082e-03
   7.0800781e-03
   9.7656250e-03
   1.1840820e-02
   1.4617920e-02
   1.6662598e-02
   1.9287109e-02
   2.1423340e-02
   2.3773193e-02
   2.5909424e-02
   2.8839111e-02
   3.0914307e-02
   3.2592773e-02
   3.5095215e-02
   3.7445068e-02
   3.9062500e-02
   4.1320801e-02
   4.3640137e-02
   4.5043945e-02
   4.6722412e-02
   4.9621582e-02
   5.2307129e-02
   5.4046631e-02
   5.6274414e-02
   5.8349609e-02
   6.0424805e-02
   6.2713623e-02
   6.4086914e-02
   6.6894531e-02
   6.9458008e-02
   7.1868896e-02
   7.3974609e-02
   7.5836182e-02
   7.7758789e-02
   8.0871582e-02
   8.2336426e-02
   8.4136963e-02
   8.6334229e-02
   8.7219238e-02
   8.8592529e-02
   9.0240479e-02
   9.1705322e-02
   9.3231201e-02
   9.4909668e-02
   9.6466064e-02
   9.8175049e-02
   9.9670410e-02
   1.0092163e-01
   1.0284424e-01
   1.0504150e-01
   1.0690308e-01
   1.0845947e-01
   1.1126709e-01
   1.1328125e-01
   1.1471558e-01
   1.1660767e-01
   1.1828613e-01
   1.1981201e-01
   1.2164307e-01
   1.2280273e-01
   1.2451172e-01
   1.2597656e-01
   1.2731934e-01
   1.2896729e-01
   1.2976074e-01
   1.3162231e-01
   1.3351440e-01
   1.3436890e-01
   1.3616943e-01
   1.3778687e-01
   1.3989258e-01
   1.4160156e-01
   1.4279175e-01
   1.4505005e-01
   1.4651489e-01
   1.4724731e-01
   1.4944458e-01
   1.5042114e-01
   1.5130615e-01
   1.5274048e-01
   1.5356445e-01
   1.5481567e-01
   1.5499878e-01
   1.5548706e-01
   1.5722656e-01
   1.5771484e-01
   1.5853882e-01
   1.5939331e-01
   1.6043091e-01
   1.6198730e-01
   1.6235352e-01
   1.6253662e-01
   1.6375732e-01
   1.6500854e-01
   1.6650391e-01
   1.6751099e-01
   1.6867065e-01
   1.7031860e-01
   1.7095947e-01
   1.7166138e-01
   1.7239380e-01
   1.7297363e-01
   1.7544556e-01
   1.7730713e-01
   1.7724609e-01
   1.7871094e-01
   1.7959595e-01
   1.7990112e-01
   1.8099976e-01
   1.8164063e-01
   1.8185425e-01
   1.8240356e-01
   1.8325806e-01
   1.8457031e-01
   1.8524170e-01
   1.8676758e-01
   1.8716431e-01
   1.8762207e-01
   1.8869019e-01
   1.8902588e-01
   1.8978882e-01
   1.9094849e-01
   1.9091797e-01
   1.9165039e-01
   1.9268799e-01
   1.9351196e-01
   1.9461060e-01
   1.9458008e-01
   1.9558716e-01
   1.9665527e-01
   1.9680786e-01
   1.9750977e-01
   1.9808960e-01
   1.9860840e-01
   1.9952393e-01
   1.9970703e-01
   2.0016479e-01
   2.0141602e-01
   2.0071411e-01
   2.0065308e-01
   2.0187378e-01
   2.0190430e-01
   2.0294189e-01
   2.0303345e-01
   2.0260620e-01
   2.0376587e-01
   2.0364380e-01
   2.0361328e-01
   2.0486450e-01
   2.0446777e-01
   2.0562744e-01
   2.0584106e-01
   2.0605469e-01
   2.0703125e-01
   2.0657349e-01
   2.0727539e-01
   2.0645142e-01
   2.0639038e-01
   2.0706177e-01
   2.0584106e-01
   2.0547485e-01
   2.0599365e-01
   2.0510864e-01
   2.0474243e-01
   2.0495605e-01
   2.0477295e-01
   2.0455933e-01
   2.0376587e-01
   2.0385742e-01
   2.0443726e-01
   2.0419312e-01
   2.0410156e-01
   2.0404053e-01
   2.0455933e-01
   2.0532227e-01
   2.0492554e-01
   2.0465088e-01
   2.0486450e-01
   2.0422363e-01
   2.0407104e-01
   2.0434570e-01
   2.0376587e-01
   2.0388794e-01
   2.0312500e-01
   2.0285034e-01
   2.0315552e-01
   2.0242310e-01
   2.0260620e-01
   2.0162964e-01
   2.0117188e-01
   2.0190430e-01
   2.0144653e-01
   2.0108032e-01
   2.0059204e-01
   2.0068359e-01
   1.9995117e-01
   1.9927979e-01
   1.9961548e-01
   1.9961548e-01
   1.9873047e-01
   1.9808960e-01
   1.9741821e-01
   1.9692993e-01
   1.9665527e-01
   1.9555664e-01
   1.9580078e-01
   1.9519043e-01
   1.9427490e-01
   1.9403076e-01
   1.9345093e-01
   1.9326782e-01
   1.9268799e-01
   1.9241333e-01
   1.9259644e-01
   1.9161987e-01
   1.9161987e-01
   1.9174194e-01
   1.9061279e-01
   1.9067383e-01
   1.9094849e-01
   1.9015503e-01
   1.8975830e-01
   1.8981934e-01
   1.8997192e-01
   1.9009399e-01
   1.8948364e-01
   1.8920898e-01
   1.8963623e-01
   1.8908691e-01
   1.8905640e-01
   1.8865967e-01
   1.8771362e-01
   1.8807983e-01
   1.8716431e-01
   1.8591309e-01
   1.8444824e-01
   1.8310547e-01
   1.8240356e-01
   1.8063354e-01
   1.7944336e-01
   1.7858887e-01
   1.7691040e-01
   1.7633057e-01
   1.7498779e-01
   1.7355347e-01
   1.7349243e-01
   1.7236328e-01
   1.7108154e-01
   1.7111206e-01
   1.7074585e-01
   1.7007446e-01
   1.7013550e-01
   1.6934204e-01
   1.6949463e-01
   1.6867065e-01
   1.6787720e-01
   1.6784668e-01
   1.6668701e-01
   1.6580200e-01
   1.6488647e-01
   1.6357422e-01
   1.6259766e-01
   1.6119385e-01
   1.5991211e-01
   1.5890503e-01
   1.5722656e-01
   1.5655518e-01
   1.5481567e-01
   1.5386963e-01
   1.5377808e-01
   1.5234375e-01
   1.5179443e-01
   1.4990234e-01
   1.4816284e-01
   1.4767456e-01
   1.4608765e-01
   1.4498901e-01
   1.4440918e-01
   1.4263916e-01
   1.4074707e-01
   1.3995361e-01
   1.3931274e-01
   1.3870239e-01
   1.3778687e-01
   1.3595581e-01
   1.3473511e-01
   1.3363647e-01
   1.3272095e-01
   1.3192749e-01
   1.3021851e-01
   1.2918091e-01
   1.2823486e-01
   1.2701416e-01
   1.2625122e-01
   1.2515259e-01
   1.2390137e-01
   1.2234497e-01
   1.2091064e-01
   1.2026978e-01
   1.1911011e-01
   1.1840820e-01
   1.1727905e-01
   1.1566162e-01
   1.1413574e-01
   1.1276245e-01
   1.1178589e-01
   1.1123657e-01
   1.1050415e-01
   1.0934448e-01
   1.0845947e-01
   1.0641479e-01
   1.0519409e-01
   1.0449219e-01
   1.0293579e-01
   1.0150146e-01
   1.0052490e-01
   9.8937988e-02
   9.7198486e-02
   9.5825195e-02
   9.4879150e-02
   9.3414307e-02
   9.1491699e-02
   9.1064453e-02
   8.9630127e-02
   8.7921143e-02
   8.6791992e-02
   8.5144043e-02
   8.3557129e-02
   8.1573486e-02
   8.0200195e-02
   7.8796387e-02
   7.7789307e-02
   7.7056885e-02
   7.6263428e-02
   7.5714111e-02
   7.4798584e-02
   7.3730469e-02
   7.2326660e-02
   7.1838379e-02
   7.1044922e-02
   7.0739746e-02
   7.0220947e-02
   6.8908691e-02
   6.8359375e-02
   6.7230225e-02
   6.6040039e-02
   6.4849854e-02
   6.3537598e-02
   6.2927246e-02
   6.2744141e-02
   6.1584473e-02
   6.0424805e-02
   5.8654785e-02
   5.7067871e-02
   5.5572510e-02
   5.3833008e-02
   5.2001953e-02
   5.0598145e-02
   4.9774170e-02
   4.8400879e-02
   4.7088623e-02
   4.6752930e-02
   4.6173096e-02
   4.4097900e-02
   4.3548584e-02
   4.2602539e-02
   4.1687012e-02
   4.1259766e-02
   4.0313721e-02
   3.9764404e-02
   3.8726807e-02
   3.8024902e-02
   3.7384033e-02
   3.7109375e-02
   3.6621094e-02
   3.5247803e-02
   3.4545898e-02
   3.3874512e-02
   3.2379150e-02
   3.1341553e-02
   3.0914307e-02
   2.9235840e-02
   2.8015137e-02
   2.8137207e-02
   2.6489258e-02
   2.5238037e-02
   2.4566650e-02
   2.3437500e-02
   2.3254395e-02
   2.2308350e-02
   2.1301270e-02
   2.1148682e-02
   2.0263672e-02
   1.9622803e-02
   1.9470215e-02
   1.8615723e-02
   1.7822266e-02
   1.7791748e-02
   1.7761230e-02
   1.7028809e-02
   1.5960693e-02
   1.5197754e-02
   1.4221191e-02
   1.3946533e-02
   1.4068604e-02
   1.3336182e-02
   1.2695313e-02
   1.1749268e-02
   1.0559082e-02
   9.7961426e-03
   9.3078613e-03
   8.4838867e-03
   7.7819824e-03
   7.0190430e-03
   6.5612793e-03
   4.8828125e-03
   3.9978027e-03
   4.2724609e-03
   2.8076172e-03
   1.5869141e-03
   2.0141602e-03
   1.5869141e-03
   8.5449219e-04
  -6.1035156e-05
  -6.4086914e-04
  -1.2512207e-03
  -1.8615723e-03
  -2.1057129e-03
  -2.4108887e-03
  -2.1667480e-03
  -3.2958984e-03
  -4.4860840e-03
  -4.5776367e-03
  -4.9438477e-03
  -6.4086914e-03
  -7.0495605e-03
  -6.9580078e-03
  -7.5378418e-03
  -8.7585449e-03
  -9.5214844e-03
  -1.0253906e-02
  -1.1047363e-02
  -1.1413574e-02
  -1.1932373e-02
  -1.1718750e-02
  -1.2634277e-02
  -1.3549805e-02
  -1.4160156e-02
  -1.4770508e-02
  -1.4709473e-02
  -1.5502930e-02
  -1.6632080e-02
  -1.7272949e-02
  -1.7456055e-02
  -1.7547607e-02
  -1.8432617e-02
  -1.8585205e-02
  -1.9165039e-02
  -2.0141602e-02
  -2.0965576e-02
  -2.1972656e-02
  -2.2033691e-02
  -2.2613525e-02
  -2.3132324e-02
  -2.3803711e-02
  -2.4627686e-02
  -2.5115967e-02
  -2.5604248e-02
  -2.4658203e-02
  -2.6031494e-02
  -2.7770996e-02
  -2.7618408e-02
  -2.8320313e-02
  -2.8228760e-02
  -2.8137207e-02
  -2.8747559e-02
  -2.9479980e-02
  -2.9296875e-02
  -2.9174805e-02
  -2.9968262e-02
  -2.9724121e-02
  -2.8472900e-02
  -2.9571533e-02
  -3.0059814e-02
  -2.9724121e-02
  -3.0364990e-02
  -3.0120850e-02
  -3.0700684e-02
  -3.0792236e-02
  -3.0761719e-02
  -3.0700684e-02
  -3.1127930e-02
  -3.1677246e-02
  -3.1616211e-02
  -3.2257080e-02
  -3.2806396e-02
  -3.2135010e-02
  -3.2440186e-02
  -3.2775879e-02
  -3.2379150e-02
  -3.1890869e-02
  -3.1585693e-02
  -3.2196045e-02
  -3.2470703e-02
  -3.1921387e-02
  -3.2379150e-02
  -3.1463623e-02
  -3.0883789e-02
  -3.0975342e-02
  -3.0731201e-02
  -3.0853271e-02
  -2.9418945e-02
  -2.9418945e-02
  -3.0181885e-02
  -2.8503418e-02
  -2.7801514e-02
  -2.7526855e-02
  -2.6733398e-02
  -2.5756836e-02
  -2.4932861e-02
  -2.4780273e-02
  -2.4475098e-02
  -2.4230957e-02
  -2.3803711e-02
  -2.2735596e-02
  -2.2277832e-02
  -2.1179199e-02
  -2.0385742e-02
  -2.0172119e-02
  -1.9744873e-02
  -1.9165039e-02
  -1.8676758e-02
  -1.7639160e-02
  -1.6937256e-02
  -1.6784668e-02
  -1.5899658e-02
  -1.4770508e-02
  -1.4190674e-02
  -1.3824463e-02
  -1.2878418e-02
  -1.1688232e-02
  -1.0681152e-02
  -9.6130371e-03
  -9.0026855e-03
  -8.5144043e-03
  -7.9040527e-03
  -6.8054199e-03
  -5.4016113e-03
  -4.7912598e-03
  -3.7841797e-03
  -2.4414063e-03
  -1.6174316e-03
  -9.1552734e-05
   1.1596680e-03
   2.1057129e-03
   2.8381348e-03
   3.5705566e-03
   4.7302246e-03
   5.8593750e-03
   6.9885254e-03
   7.9040527e-03
   9.1857910e-03
   9.8876953e-03
   1.0223389e-02
   1.2359619e-02
   1.3366699e-02
   1.3671875e-02
   1.4709473e-02
   1.4923096e-02
   1.6204834e-02
   1.7547607e-02
   1.9378662e-02
   2.0904541e-02
   2.2430420e-02
   2.3864746e-02
   2.5207520e-02
   2.6794434e-02
   2.8076172e-02
   2.9632568e-02
   3.0487061e-02
   3.2073975e-02
   3.3569336e-02
   3.5278320e-02
   3.6590576e-02
   3.7963867e-02
   3.8909912e-02
   3.9459229e-02
   4.0985107e-02
   4.1778564e-02
   4.3151855e-02
   4.4738770e-02
   4.5806885e-02
   4.7058105e-02
   4.8980713e-02
   5.0689697e-02
   5.2062988e-02
   5.4351807e-02
   5.6549072e-02
   5.7708740e-02
   5.8685303e-02
   6.1065674e-02
   6.2286377e-02
   6.3842773e-02
   6.5734863e-02
   6.7321777e-02
   6.9854736e-02
   7.0617676e-02
   7.1350098e-02
   7.3303223e-02
   7.4310303e-02
   7.5531006e-02
   7.6751709e-02
   7.8491211e-02
   8.0688477e-02
   8.1970215e-02
   8.3679199e-02
   8.5388184e-02
   8.7341309e-02
   8.9538574e-02
   9.2010498e-02
   9.4390869e-02
   9.5703125e-02
   9.7076416e-02
   1.0000610e-01
   1.0202026e-01
   1.0406494e-01
   1.0601807e-01
   1.0791016e-01
   1.1022949e-01
   1.1187744e-01
   1.1355591e-01
   1.1563110e-01
   1.1706543e-01
   1.1846924e-01
   1.2042236e-01
   1.2075806e-01
   1.2261963e-01
   1.2472534e-01
   1.2609863e-01
   1.2783813e-01
   1.2869263e-01
   1.3006592e-01
   1.3217163e-01
   1.3403320e-01
   1.3558960e-01
   1.3711548e-01
   1.3949585e-01
   1.4157104e-01
   1.4321899e-01
   1.4535522e-01
   1.4666748e-01
   1.4828491e-01
   1.5078735e-01
   1.5246582e-01
   1.5399170e-01
   1.5625000e-01
   1.5747070e-01
   1.5939331e-01
   1.6189575e-01
   1.6305542e-01
   1.6552734e-01
   1.6748047e-01
   1.6796875e-01
   1.7037964e-01
   1.7205811e-01
   1.7297363e-01
   1.7465210e-01
   1.7596436e-01
   1.7733765e-01
   1.7819214e-01
   1.7996216e-01
   1.8200684e-01
   1.8209839e-01
   1.8399048e-01
   1.8634033e-01
   1.8750000e-01
   1.8927002e-01
   1.9070435e-01
   1.9155884e-01
   1.9317627e-01
   1.9409180e-01
   1.9549561e-01
   1.9650269e-01
   1.9674683e-01
   1.9802856e-01
   1.9857788e-01
   1.9888306e-01
   1.9976807e-01
   2.0004272e-01
   2.0138550e-01
   2.0223999e-01
   2.0272827e-01
   2.0455933e-01
   2.0483398e-01
   2.0553589e-01
   2.0651245e-01
   2.0669556e-01
   2.0788574e-01
   2.0928955e-01
   2.0947266e-01
   2.1081543e-01
   2.1105957e-01
   2.1166992e-01
   2.1301270e-01
   2.1286011e-01
   2.1359253e-01
   2.1398926e-01
   2.1389771e-01
   2.1444702e-01
   2.1505737e-01
   2.1539307e-01
   2.1612549e-01
   2.1627808e-01
   2.1661377e-01
   2.1691895e-01
   2.1771240e-01
   2.1908569e-01
   2.1832275e-01
   2.1881104e-01
   2.1990967e-01
   2.1994019e-01
   2.2045898e-01
   2.2061157e-01
   2.2134399e-01
   2.2207642e-01
   2.2219849e-01
   2.2219849e-01
   2.2201538e-01
   2.2164917e-01
   2.2195435e-01
   2.2155762e-01
   2.2100830e-01
   2.2186279e-01
   2.2143555e-01
   2.2119141e-01
   2.2052002e-01
   2.1914673e-01
   2.1881104e-01
   2.1823120e-01
   2.1755981e-01
   2.1728516e-01
   2.1655273e-01
   2.1697998e-01
   2.1655273e-01
   2.1557617e-01
   2.1597290e-01
   2.1481323e-01
   2.1420288e-01
   2.1536255e-01
   2.1478271e-01
   2.1520996e-01
   2.1542358e-01
   2.1450806e-01
   2.1545410e-01
   2.1511841e-01
   2.1484375e-01
   2.1600342e-01
   2.1560669e-01
   2.1566772e-01
   2.1499634e-01
   2.1481323e-01
   2.1542358e-01
   2.1426392e-01
   2.1395874e-01
   2.1392822e-01
   2.1282959e-01
   2.1209717e-01
   2.1054077e-01
   2.0965576e-01
   2.1011353e-01
   2.0834351e-01
   2.0770264e-01
   2.0703125e-01
   2.0623779e-01
   2.0581055e-01
   2.0443726e-01
   2.0352173e-01
   2.0285034e-01
   2.0117188e-01
   2.0046997e-01
   2.0086670e-01
   1.9900513e-01
   1.9860840e-01
   1.9812012e-01
   1.9723511e-01
   1.9671631e-01
   1.9555664e-01
   1.9555664e-01
   1.9482422e-01
   1.9268799e-01
   1.9186401e-01
   1.9046021e-01
   1.8890381e-01
   1.8841553e-01
   1.8728638e-01
   1.8713379e-01
   1.8597412e-01
   1.8438721e-01
   1.8386841e-01
   1.8301392e-01
   1.8167114e-01
   1.8045044e-01
   1.7944336e-01
   1.7816162e-01
   1.7651367e-01
   1.7514038e-01
   1.7437744e-01
   1.7251587e-01
   1.7117310e-01
   1.6986084e-01
   1.6854858e-01
   1.6751099e-01
   1.6604614e-01
   1.6488647e-01
   1.6360474e-01
   1.6192627e-01
   1.6091919e-01
   1.5902710e-01
   1.5670776e-01
   1.5579224e-01
   1.5417480e-01
   1.5289307e-01
   1.5161133e-01
   1.4999390e-01
   1.4916992e-01
   1.4749146e-01
   1.4578247e-01
   1.4395142e-01
   1.4212036e-01
   1.4141846e-01
   1.3980103e-01
   1.3827515e-01
   1.3723755e-01
   1.3552856e-01
   1.3311768e-01
   1.3174438e-01
   1.3037109e-01
   1.2786865e-01
   1.2622070e-01
   1.2451172e-01
   1.2280273e-01
   1.2066650e-01
   1.1791992e-01
   1.1618042e-01
   1.1398315e-01
   1.1181641e-01
   1.1022949e-01
   1.0903931e-01
   1.0733032e-01
   1.0525513e-01
   1.0339355e-01
   1.0208130e-01
   1.0089111e-01
   9.9060059e-02
   9.7229004e-02
   9.5977783e-02
   9.4146729e-02
   9.2254639e-02
   8.9752197e-02
   8.7768555e-02
   8.6303711e-02
   8.4564209e-02
   8.2092285e-02
   7.9833984e-02
   7.8033447e-02
   7.6751709e-02
   7.4493408e-02
   7.2784424e-02
   7.0892334e-02
   6.8756104e-02
   6.7199707e-02
   6.5521240e-02
   6.4331055e-02
   6.2591553e-02
   6.0211182e-02
   5.8654785e-02
   5.7128906e-02
   5.6060791e-02
   5.3710938e-02
   5.0811768e-02
   4.9499512e-02
   4.7912598e-02
   4.6051025e-02
   4.5166016e-02
   4.4128418e-02
   4.2633057e-02
   4.0924072e-02
   3.8330078e-02
   3.6407471e-02
   3.5186768e-02
   3.3843994e-02
   3.2135010e-02
   3.0212402e-02
   2.8472900e-02
   2.5878906e-02
   2.3193359e-02
   2.1026611e-02
   1.9409180e-02
   1.7120361e-02
   1.4434814e-02
   1.2542725e-02
   1.0681152e-02
   9.3078613e-03
   6.6833496e-03
   4.5471191e-03
   3.1127930e-03
   1.0681152e-03
  -1.5258789e-04
  -1.4648438e-03
  -2.7160645e-03
  -4.1198730e-03
  -5.5236816e-03
  -6.7443848e-03
  -7.7514648e-03
  -9.0026855e-03
  -1.0650635e-02
  -1.1627197e-02
  -1.3122559e-02
  -1.5472412e-02
  -1.7517090e-02
  -2.0111084e-02
  -2.2308350e-02
  -2.4322510e-02
  -2.6733398e-02
  -2.8869629e-02
  -2.9968262e-02
  -3.1738281e-02
  -3.3660889e-02
  -3.4790039e-02
  -3.6590576e-02
  -3.8055420e-02
  -3.9855957e-02
  -4.1412354e-02
  -4.1625977e-02
  -4.2510986e-02
  -4.4433594e-02
  -4.5196533e-02
  -4.6051025e-02
  -4.7882080e-02
  -4.8767090e-02
  -5.0018311e-02
  -5.0994873e-02
  -5.1696777e-02
  -5.2978516e-02
  -5.3436279e-02
  -5.4962158e-02
  -5.6976318e-02
  -5.8044434e-02
  -5.8807373e-02
  -6.0241699e-02
  -6.1492920e-02
  -6.3110352e-02
  -6.4086914e-02
  -6.5643311e-02
  -6.7687988e-02
  -6.8786621e-02
  -6.9854736e-02
  -7.1075439e-02
  -7.2021484e-02
  -7.2906494e-02
  -7.4066162e-02
  -7.4859619e-02
  -7.5775146e-02
  -7.6019287e-02
  -7.7056885e-02
  -7.8765869e-02
  -7.9193115e-02
  -7.9406738e-02
  -8.0322266e-02
  -8.1329346e-02
  -8.2519531e-02
  -8.3404541e-02
  -8.3831787e-02
  -8.4045410e-02
  -8.4503174e-02
  -8.5845947e-02
  -8.7310791e-02
  -8.8226318e-02
  -8.9263916e-02
  -9.0484619e-02
  -9.0637207e-02
  -9.1033936e-02
  -9.2102051e-02
  -9.3109131e-02
  -9.3292236e-02
  -9.3902588e-02
  -9.4909668e-02
  -9.5062256e-02
  -9.5855713e-02
  -9.6771240e-02
  -9.7045898e-02
  -9.8205566e-02
  -9.8510742e-02
  -9.9395752e-02
  -1.0064697e-01
  -1.0061646e-01
  -1.0110474e-01
  -1.0183716e-01
  -1.0260010e-01
  -1.0372925e-01
  -1.0363770e-01
  -1.0440063e-01
  -1.0525513e-01
  -1.0537720e-01
  -1.0559082e-01
  -1.0598755e-01
  -1.0589600e-01
  -1.0620117e-01
  -1.0617065e-01
  -1.0589600e-01
  -1.0638428e-01
  -1.0623169e-01
  -1.0678101e-01
  -1.0711670e-01
  -1.0794067e-01
  -1.0852051e-01
  -1.0830688e-01
  -1.0852051e-01
  -1.0855103e-01
  -1.0961914e-01
  -1.1038208e-01
  -1.1016846e-01
  -1.0989380e-01
  -1.1041260e-01
  -1.1093140e-01
  -1.1065674e-01
  -1.1099243e-01
  -1.1102295e-01
  -1.1129761e-01
  -1.1123657e-01
  -1.1090088e-01
  -1.1099243e-01
  -1.1105347e-01
  -1.1132813e-01
  -1.1123657e-01
  -1.1065674e-01
  -1.1077881e-01
  -1.1032104e-01
  -1.1019897e-01
  -1.1123657e-01
  -1.1077881e-01
  -1.0955811e-01
  -1.0900879e-01
  -1.0876465e-01
  -1.0827637e-01
  -1.0787964e-01
  -1.0812378e-01
  -1.0791016e-01
  -1.0751343e-01
  -1.0711670e-01
  -1.0623169e-01
  -1.0552979e-01
  -1.0598755e-01
  -1.0565186e-01
  -1.0516357e-01
  -1.0485840e-01
  -1.0415649e-01
  -1.0403442e-01
  -1.0333252e-01
  -1.0202026e-01
  -1.0128784e-01
  -1.0137939e-01
  -1.0122681e-01
  -1.0018921e-01
  -9.9090576e-02
  -9.9151611e-02
  -9.8327637e-02
  -9.7473145e-02
  -9.7473145e-02
  -9.7076416e-02
  -9.7229004e-02
  -9.7290039e-02
  -9.7167969e-02
  -9.6679688e-02
  -9.6679688e-02
  -9.6130371e-02
  -9.5367432e-02
  -9.4787598e-02
  -9.4757080e-02
  -9.4879150e-02
  -9.5123291e-02
  -9.5306396e-02
  -9.5153809e-02
  -9.4787598e-02
  -9.3811035e-02
  -9.3444824e-02
  -9.2864990e-02
  -9.2285156e-02
  -9.2559814e-02
  -9.1979980e-02
  -9.1400146e-02
  -9.0881348e-02
  -9.0667725e-02
  -9.0667725e-02
  -9.0606689e-02
  -9.0240479e-02
  -9.0393066e-02
  -9.0118408e-02
  -8.9843750e-02
  -8.9843750e-02
  -8.8989258e-02
  -8.8012695e-02
  -8.7890625e-02
  -8.6486816e-02
  -8.4899902e-02
  -8.4960938e-02
  -8.4503174e-02
  -8.4594727e-02
  -8.3038330e-02
  -8.1848145e-02
  -8.2092285e-02
  -8.1054688e-02
  -8.0444336e-02
  -8.0261230e-02
  -7.9925537e-02
  -7.9803467e-02
  -7.8765869e-02
  -7.7697754e-02
  -7.8063965e-02
  -7.7056885e-02
  -7.6019287e-02
  -7.6171875e-02
  -7.5897217e-02
  -7.5836182e-02
  -7.5683594e-02
  -7.5408936e-02
  -7.5500488e-02
  -7.5134277e-02
  -7.4737549e-02
  -7.4584961e-02
  -7.3455811e-02
  -7.2723389e-02
  -7.1929932e-02
  -7.0037842e-02
  -6.9305420e-02
  -6.8756104e-02
  -6.8206787e-02
  -6.7901611e-02
  -6.6253662e-02
  -6.4971924e-02
  -6.3049316e-02
  -6.1614990e-02
  -6.1248779e-02
  -6.0882568e-02
  -6.0607910e-02
  -5.9570313e-02
  -5.8441162e-02
  -5.8166504e-02
  -5.7769775e-02
  -5.6701660e-02
  -5.6030273e-02
  -5.5480957e-02
  -5.5908203e-02
  -5.5419922e-02
  -5.4504395e-02
  -5.3955078e-02
  -5.3619385e-02
  -5.3192139e-02
  -5.2612305e-02
  -5.1635742e-02
  -5.0964355e-02
  -5.0170898e-02
  -4.8431396e-02
  -4.7485352e-02
  -4.6966553e-02
  -4.5837402e-02
  -4.4738770e-02
  -4.3365479e-02
  -4.3029785e-02
  -4.1992188e-02
  -4.0588379e-02
  -3.9855957e-02
  -3.8116455e-02
  -3.6987305e-02
  -3.6804199e-02
  -3.6193848e-02
  -3.5491943e-02
  -3.4332275e-02
  -3.3630371e-02
  -3.3203125e-02
  -3.2226563e-02
  -3.1890869e-02
  -3.0822754e-02
  -3.0151367e-02
  -2.9907227e-02
  -2.8961182e-02
  -2.7587891e-02
  -2.6153564e-02
  -2.5634766e-02
  -2.4353027e-02
  -2.3651123e-02
  -2.2857666e-02
  -2.1972656e-02
  -2.0172119e-02
  -1.9317627e-02
  -1.8066406e-02
  -1.7303467e-02
  -1.7333984e-02
  -1.6113281e-02
  -1.5472412e-02
  -1.4465332e-02
  -1.3580322e-02
  -1.2969971e-02
  -1.2176514e-02
  -1.0437012e-02
  -9.6435547e-03
  -9.1857910e-03
  -8.9111328e-03
  -7.9650879e-03
  -5.7373047e-03
  -5.5236816e-03
  -5.3100586e-03
  -4.2724609e-03
  -3.8757324e-03
  -2.5634766e-03
  -2.7160645e-03
  -1.9836426e-03
   3.0517578e-05
   1.2512207e-03
   1.7700195e-03
   2.1667480e-03
   2.4414063e-03
   2.8381348e-03
   3.6010742e-03
   4.1198730e-03
   5.3710938e-03
   5.9204102e-03
   5.9509277e-03
   6.6528320e-03
   7.5378418e-03
   8.2397461e-03
   9.1247559e-03
   1.0192871e-02
   1.1077881e-02
   1.1810303e-02
   1.1993408e-02
   1.3702393e-02
   1.4923096e-02
   1.5014648e-02
   1.5716553e-02
   1.6448975e-02
   1.7639160e-02
   1.8432617e-02
   1.9256592e-02
   1.9989014e-02
   2.0416260e-02
   2.1392822e-02
   2.2644043e-02
   2.3223877e-02
   2.5054932e-02
   2.6672363e-02
   2.7008057e-02
   2.7435303e-02
   2.8045654e-02
   2.9571533e-02
   2.9693604e-02
   2.9663086e-02
   3.0700684e-02
   3.0883789e-02
   3.1311035e-02
   3.1463623e-02
   3.2348633e-02
   3.3264160e-02
   3.2714844e-02
   3.2318115e-02
   3.2775879e-02
   3.3752441e-02
   3.4515381e-02
   3.5736084e-02
   3.7292480e-02
   3.7567139e-02
   3.7597656e-02
   3.8879395e-02
   4.0283203e-02
   4.1351318e-02
   4.2205811e-02
   4.3212891e-02
   4.4403076e-02
   4.5074463e-02
   4.6356201e-02
   4.6936035e-02
   4.7332764e-02
   4.8553467e-02
   4.9102783e-02
   4.9133301e-02
   4.9468994e-02
   4.9896240e-02
   4.9713135e-02
   5.0537109e-02
   5.1391602e-02
   5.1788330e-02
   5.1452637e-02
   5.1879883e-02
   5.2368164e-02
   5.3131104e-02
   5.4138184e-02
   5.3863525e-02
   5.3894043e-02
   5.4656982e-02
   5.5328369e-02
   5.6610107e-02
   5.6640625e-02
   5.6274414e-02
   5.7037354e-02
   5.8044434e-02
   5.8166504e-02
   5.8410645e-02
   5.8349609e-02
   5.8532715e-02
   5.8532715e-02
   5.8868408e-02
   5.9020996e-02
   5.9753418e-02
   5.9936523e-02
   5.9753418e-02
   5.9509277e-02
   5.9814453e-02
   6.0302734e-02
   6.0180664e-02
   6.1035156e-02
   6.1798096e-02
   6.2500000e-02
   6.2286377e-02
   6.2438965e-02
   6.3629150e-02
   6.3873291e-02
   6.3507080e-02
   6.3934326e-02
   6.4605713e-02
   6.4666748e-02
   6.5185547e-02
   6.5399170e-02
   6.5673828e-02
   6.5368652e-02
   6.5093994e-02
   6.5734863e-02
   6.5643311e-02
   6.5734863e-02
   6.6131592e-02
   6.6925049e-02
   6.7504883e-02
   6.7657471e-02
   6.7565918e-02
   6.8237305e-02
   6.8511963e-02
   6.9305420e-02
   6.9305420e-02
   6.9030762e-02
   7.0373535e-02
   6.9976807e-02
   7.0037842e-02
   7.0587158e-02
   7.0220947e-02
   7.0251465e-02
   7.0526123e-02
   7.0526123e-02
   7.1166992e-02
   7.0678711e-02
   7.0831299e-02
   7.0983887e-02
   7.1746826e-02
   7.1838379e-02
   7.0800781e-02
   6.9946289e-02
   7.0434570e-02
   7.0648193e-02
   7.0159912e-02
   7.0892334e-02
   7.0648193e-02
   7.0983887e-02
   7.0770264e-02
   6.9885254e-02
   6.9854736e-02
   6.9458008e-02
   6.8878174e-02
   6.8359375e-02
   6.7626953e-02
   6.7474365e-02
   6.6467285e-02
   6.5826416e-02
   6.6162109e-02
   6.5582275e-02
   6.4880371e-02
   6.4971924e-02
   6.4788818e-02
   6.4270020e-02
   6.4086914e-02
   6.4117432e-02
   6.4392090e-02
   6.3934326e-02
   6.2988281e-02
   6.2591553e-02
   6.2744141e-02
   6.2286377e-02
   6.2316895e-02
   6.2164307e-02
   6.1676025e-02
   6.1035156e-02
   5.9539795e-02
   5.9570313e-02
   5.9448242e-02
   5.8593750e-02
   5.7983398e-02
   5.7495117e-02
   5.7098389e-02
   5.6121826e-02
   5.5480957e-02
   5.4809570e-02
   5.4290771e-02
   5.3527832e-02
   5.2307129e-02
   5.2429199e-02
   5.1605225e-02
   5.1086426e-02
   5.0842285e-02
   5.0628662e-02
   5.0476074e-02
   5.0292969e-02
   4.9682617e-02
   4.9316406e-02
   4.9407959e-02
   4.8858643e-02
   4.8156738e-02
   4.7882080e-02
   4.7454834e-02
   4.6844482e-02
   4.5104980e-02
   4.4464111e-02
   4.4555664e-02
   4.4036865e-02
   4.3243408e-02
   4.1992188e-02
   4.1778564e-02
   4.1473389e-02
   4.1198730e-02
   4.1503906e-02
   4.1320801e-02
   4.0710449e-02
   4.0039063e-02
   3.9916992e-02
   3.9031982e-02
   3.7872314e-02
   3.6682129e-02
   3.6682129e-02
   3.6712646e-02
   3.5064697e-02
   3.4423828e-02
   3.4362793e-02
   3.2867432e-02
   3.2470703e-02
   3.2867432e-02
   3.1890869e-02
   3.1219482e-02
   3.1402588e-02
   3.0944824e-02
   3.0975342e-02
   3.1219482e-02
   3.0822754e-02
   3.0578613e-02
   2.9968262e-02
   3.0487061e-02
   3.0609131e-02
   2.9296875e-02
   2.8564453e-02
   2.8106689e-02
   2.6794434e-02
   2.6367188e-02
   2.5543213e-02
   2.4230957e-02
   2.4108887e-02
   2.3406982e-02
   2.2186279e-02
   2.0782471e-02
   1.9866943e-02
   1.8157959e-02
   1.7089844e-02
   1.7028809e-02
   1.6143799e-02
   1.4862061e-02
   1.4434814e-02
   1.3732910e-02
   1.3519287e-02
   1.3366699e-02
   1.2115479e-02
   1.1505127e-02
   1.1322021e-02
   1.0101318e-02
   9.5214844e-03
   9.9182129e-03
   9.5520020e-03
   8.5144043e-03
   8.5144043e-03
   8.8500977e-03
   8.5449219e-03
   8.0566406e-03
   7.9040527e-03
   7.9650879e-03
   7.2021484e-03
   7.7514648e-03
   8.0566406e-03
   7.3852539e-03
   7.2937012e-03
   6.3171387e-03
   6.4697266e-03
   6.4086914e-03
   5.6457520e-03
   5.3710938e-03
   4.2419434e-03
   3.2348633e-03
   2.8076172e-03
   1.8615723e-03
   1.4343262e-03
   1.4648438e-03
   1.4343262e-03
   7.6293945e-04
   5.4931641e-04
   6.4086914e-04
  -1.5258789e-04
  -3.3569336e-04
  -9.1552734e-05
  -5.4931641e-04
  -1.7089844e-03
  -1.5563965e-03
  -2.2277832e-03
  -2.0446777e-03
  -1.9226074e-03
  -2.7465820e-03
  -3.2653809e-03
  -3.9672852e-03
  -4.3945313e-03
  -5.3405762e-03
  -5.8593750e-03
  -6.0424805e-03
  -6.7443848e-03
  -6.6528320e-03
  -6.3476563e-03
  -7.3242188e-03
  -7.7819824e-03
  -8.0261230e-03
  -8.8806152e-03
  -9.3078613e-03
  -9.8876953e-03
  -1.0009766e-02
  -1.0528564e-02
  -1.0925293e-02
  -1.0253906e-02
  -9.7351074e-03
  -1.0131836e-02
  -9.8571777e-03
  -1.0009766e-02
  -1.0559082e-02
  -1.1016846e-02
  -1.1138916e-02
  -1.0864258e-02
  -1.0437012e-02
  -1.0253906e-02
  -1.0528564e-02
  -1.0833740e-02
  -1.0711670e-02
  -1.1383057e-02
  -1.2603760e-02
  -1.3397217e-02
  -1.3275146e-02
  -1.3702393e-02
  -1.4190674e-02
  -1.4831543e-02
  -1.5655518e-02
  -1.6387939e-02
  -1.6815186e-02
  -1.6479492e-02
  -1.6937256e-02
  -1.6723633e-02
  -1.6876221e-02
  -1.7425537e-02
  -1.6937256e-02
  -1.7211914e-02
  -1.7700195e-02
  -1.7608643e-02
  -1.7150879e-02
  -1.7028809e-02
  -1.6906738e-02
  -1.6662598e-02
  -1.6876221e-02
  -1.6204834e-02
  -1.6082764e-02
  -1.6235352e-02
  -1.6052246e-02
  -1.5838623e-02
  -1.4953613e-02
  -1.5380859e-02
  -1.6296387e-02
  -1.6052246e-02
  -1.6693115e-02
  -1.6754150e-02
  -1.6510010e-02
  -1.6662598e-02
  -1.6113281e-02
  -1.6906738e-02
  -1.7395020e-02
  -1.7211914e-02
  -1.7639160e-02
  -1.7669678e-02
  -1.7303467e-02
  -1.6754150e-02
  -1.6815186e-02
  -1.6571045e-02
  -1.6418457e-02
  -1.5930176e-02
  -1.5747070e-02
  -1.5472412e-02
  -1.5380859e-02
  -1.4648438e-02
  -1.4099121e-02
  -1.4221191e-02
  -1.3580322e-02
  -1.3946533e-02
  -1.3916016e-02
  -1.3519287e-02
  -1.3977051e-02
  -1.4312744e-02
  -1.3366699e-02
  -1.3336182e-02
  -1.3641357e-02
  -1.3671875e-02
  -1.3122559e-02
  -1.2420654e-02
  -1.2359619e-02
  -1.1932373e-02
  -1.1718750e-02
  -1.1383057e-02
  -1.1260986e-02
  -1.1199951e-02
  -1.0009766e-02
  -8.9721680e-03
  -8.5144043e-03
  -7.9956055e-03
  -7.3242188e-03
  -7.1411133e-03
  -6.8664551e-03
  -6.8054199e-03
  -6.6833496e-03
  -7.2326660e-03
  -7.1105957e-03
  -6.7443848e-03
  -6.7749023e-03
  -6.1340332e-03
  -5.6457520e-03
  -4.8828125e-03
  -4.3334961e-03
  -3.9978027e-03
  -3.7841797e-03
  -3.3569336e-03
  -2.1972656e-03
  -1.8615723e-03
  -1.5258789e-03
  -1.2817383e-03
  -9.1552734e-04
  -1.2207031e-04
  -6.1035156e-05
  -1.2207031e-04
   7.9345703e-04
   1.2207031e-03
   2.3498535e-03
   2.7770996e-03
   3.1738281e-03
   3.2653809e-03
   3.1127930e-03
   4.0588379e-03
   3.9062500e-03
   4.1198730e-03
   5.2795410e-03
   5.8593750e-03
   5.7678223e-03
   5.8288574e-03
   5.4626465e-03
   5.9204102e-03
   5.9509277e-03
   5.7983398e-03
   6.0729980e-03
   6.5002441e-03
   5.9204102e-03
   6.3476563e-03
   6.5002441e-03
   6.3476563e-03
   8.3312988e-03
   8.8500977e-03
   8.7585449e-03
   9.4909668e-03
   1.0375977e-02
   1.1138916e-02
   1.1657715e-02
   1.2634277e-02
   1.4038086e-02
   1.4678955e-02
   1.5441895e-02
   1.6174316e-02
   1.7120361e-02
   1.7608643e-02
   1.7944336e-02
   1.8859863e-02
   1.8432617e-02
   1.9226074e-02
   2.1209717e-02
   2.1240234e-02
   2.0996094e-02
   2.1789551e-02
   2.1636963e-02
   2.1636963e-02
   2.1514893e-02
   2.2949219e-02
   2.3193359e-02
   2.2583008e-02
   2.2521973e-02
   2.2796631e-02
   2.2949219e-02
   2.3254395e-02
   2.4810791e-02
   2.5238037e-02
   2.5329590e-02
   2.5177002e-02
   2.5451660e-02
   2.6489258e-02
   2.6397705e-02
   2.8045654e-02
   2.8564453e-02
   2.8686523e-02
   2.9846191e-02
   3.0914307e-02
   3.1768799e-02
   3.2226563e-02
   3.3294678e-02
   3.3874512e-02
   3.4332275e-02
   3.4973145e-02
   3.5247803e-02
   3.4759521e-02
   3.4667969e-02
   3.5491943e-02
   3.4881592e-02
   3.4271240e-02
   3.4088135e-02
   3.4423828e-02
   3.5430908e-02
   3.6041260e-02
   3.6163330e-02
   3.6621094e-02
   3.6254883e-02
   3.6468506e-02
   3.8055420e-02
   3.8909912e-02
   3.8757324e-02
   3.8940430e-02
   3.8879395e-02
   3.8909912e-02
   3.9733887e-02
   4.0496826e-02
   4.1076660e-02
   4.1442871e-02
   4.1717529e-02
   4.1290283e-02
   4.2236328e-02
   4.3151855e-02
   4.3701172e-02
   4.4830322e-02
   4.5349121e-02
   4.6081543e-02
   4.6569824e-02
   4.6752930e-02
   4.7515869e-02
   4.7729492e-02
   4.7576904e-02
   4.8339844e-02
   4.8767090e-02
   4.9163818e-02
   4.9407959e-02
   4.9133301e-02
   4.8614502e-02
   4.8339844e-02
   4.8217773e-02
   4.7576904e-02
   4.8004150e-02
   4.7729492e-02
   4.7058105e-02
   4.7027588e-02
   4.6508789e-02
   4.5989990e-02
   4.6630859e-02
   4.6386719e-02
   4.6478271e-02
   4.6508789e-02
   4.6813965e-02
   4.7454834e-02
   4.7302246e-02
   4.6600342e-02
   4.6905518e-02
   4.7607422e-02
   4.8126221e-02
   4.8187256e-02
   4.9102783e-02
   4.9713135e-02
   5.0231934e-02
   5.0262451e-02
   5.0872803e-02
   5.1818848e-02
   5.1422119e-02
   5.1879883e-02
   5.2612305e-02
   5.3283691e-02
   5.3924561e-02
   5.3466797e-02
   5.3161621e-02
   5.3405762e-02
   5.4107666e-02
   5.4840088e-02
   5.3771973e-02
   5.3253174e-02
   5.2978516e-02
   5.3649902e-02
   5.3955078e-02
   5.3558350e-02
   5.3039551e-02
   5.3070068e-02
   5.3436279e-02
   5.3558350e-02
   5.3314209e-02
   5.3283691e-02
   5.3771973e-02
   5.3009033e-02
   5.2124023e-02
   5.2276611e-02
   5.2032471e-02
   5.1818848e-02
   5.0994873e-02
   5.0323486e-02
   4.9896240e-02
   4.9224854e-02
   4.9591064e-02
   4.9163818e-02
   4.8217773e-02
   4.7637939e-02
   4.6936035e-02
   4.6844482e-02
   4.6600342e-02
   4.6264648e-02
   4.6173096e-02
   4.5440674e-02
   4.5166016e-02
   4.4158936e-02
   4.3273926e-02
   4.3426514e-02
   4.3518066e-02
   4.2877197e-02
   4.1992188e-02
   4.1961670e-02
   4.2358398e-02
   4.1778564e-02
   4.1778564e-02
   4.2297363e-02
   4.2205811e-02
   4.2022705e-02
   4.1870117e-02
   4.1992188e-02
   4.1717529e-02
   4.1046143e-02
   3.9520264e-02
   3.8879395e-02
   3.8970947e-02
   3.8269043e-02
   3.7719727e-02
   3.7170410e-02
   3.6407471e-02
   3.5980225e-02
   3.5125732e-02
   3.4484863e-02
   3.4118652e-02
   3.3660889e-02
   3.3691406e-02
   3.4088135e-02
   3.3843994e-02
   3.2958984e-02
   3.3477783e-02
   3.4179688e-02
   3.3935547e-02
   3.3477783e-02
   3.3721924e-02
   3.3752441e-02
   3.3142090e-02
   3.2165527e-02
   3.2440186e-02
   3.2135010e-02
   3.1433105e-02
   3.0944824e-02
   2.9632568e-02
   2.8594971e-02
   2.8106689e-02
   2.7465820e-02
   2.6031494e-02
   2.5390625e-02
   2.4749756e-02
   2.3498535e-02
   2.2583008e-02
   2.1209717e-02
   1.9989014e-02
   1.9622803e-02
   1.8737793e-02
   1.8188477e-02
   1.8310547e-02
   1.7395020e-02
   1.6876221e-02
   1.6662598e-02
   1.6296387e-02
   1.5747070e-02
   1.4984131e-02
   1.5106201e-02
   1.4495850e-02
   1.4343262e-02
   1.4404297e-02
   1.3336182e-02
   1.2878418e-02
   1.2298584e-02
   1.2084961e-02
   1.2664795e-02
   1.2634277e-02
   1.1749268e-02
   1.1413574e-02
   1.0406494e-02
   9.9182129e-03
   9.2773438e-03
   9.7656250e-03
   9.0332031e-03
   8.7585449e-03
   8.7585449e-03
   7.0495605e-03
   6.5307617e-03
   6.0424805e-03
   4.9133301e-03
   3.9367676e-03
   3.9978027e-03
   3.4790039e-03
   2.3498535e-03
   2.5634766e-03
   1.7395020e-03
   1.2207031e-04
  -2.1362305e-04
  -9.1552734e-04
  -2.3803711e-03
  -3.4484863e-03
  -3.9672852e-03
  -4.9133301e-03
  -5.4931641e-03
  -6.5917969e-03
  -7.7819824e-03
  -7.8735352e-03
  -8.6975098e-03
  -9.0026855e-03
  -9.2163086e-03
  -1.0375977e-02
  -1.0742188e-02
  -1.1291504e-02
  -1.2145996e-02
  -1.2023926e-02
  -1.1932373e-02
  -1.2664795e-02
  -1.2847900e-02
  -1.3824463e-02
  -1.4648438e-02
  -1.5106201e-02
  -1.5686035e-02
  -1.6479492e-02
  -1.8096924e-02
  -1.8768311e-02
  -1.8859863e-02
  -1.9104004e-02
  -1.9317627e-02
  -2.0141602e-02
  -2.1179199e-02
  -2.0996094e-02
  -2.1575928e-02
  -2.2125244e-02
  -2.2583008e-02
  -2.3193359e-02
  -2.3315430e-02
  -2.3681641e-02
  -2.3895264e-02
  -2.4688721e-02
  -2.5512695e-02
  -2.5482178e-02
  -2.5787354e-02
  -2.7282715e-02
  -2.8289795e-02
  -2.9083252e-02
  -2.9937744e-02
  -3.0517578e-02
  -3.1463623e-02
  -3.1890869e-02
  -3.1829834e-02
  -3.2531738e-02
  -3.3172607e-02
  -3.3538818e-02
  -3.3935547e-02
  -3.4637451e-02
  -3.4851074e-02
  -3.5369873e-02
  -3.5217285e-02
  -3.4820557e-02
  -3.5583496e-02
  -3.6529541e-02
  -3.6834717e-02
  -3.7078857e-02
  -3.7750244e-02
  -3.8238525e-02
  -3.8543701e-02
  -3.8818359e-02
  -3.9428711e-02
  -3.9886475e-02
  -3.9794922e-02
  -4.0527344e-02
  -4.0832520e-02
  -4.1351318e-02
  -4.2297363e-02
  -4.2297363e-02
  -4.3212891e-02
  -4.3975830e-02
  -4.4097900e-02
  -4.4799805e-02
  -4.5623779e-02
  -4.6264648e-02
  -4.6783447e-02
  -4.6936035e-02
  -4.6875000e-02
  -4.7424316e-02
  -4.7729492e-02
  -4.8156738e-02
  -4.9255371e-02
  -4.9133301e-02
  -4.8828125e-02
  -4.9499512e-02
  -4.9713135e-02
  -5.0598145e-02
  -5.0476074e-02
  -4.9865723e-02
  -5.0598145e-02
  -5.0659180e-02
  -5.0842285e-02
  -5.1086426e-02
  -5.0598145e-02
  -5.0750732e-02
  -5.1269531e-02
  -5.0964355e-02
  -5.0750732e-02
  -5.1055908e-02
  -5.1208496e-02
  -5.1177979e-02
  -5.0842285e-02
  -5.0903320e-02
  -5.0964355e-02
  -5.0445557e-02
  -5.0476074e-02
  -5.0659180e-02
  -5.1635742e-02
  -5.2673340e-02
  -5.3588867e-02
  -5.3283691e-02
  -5.3253174e-02
  -5.4260254e-02
  -5.4412842e-02
  -5.5114746e-02
  -5.5603027e-02
  -5.5511475e-02
  -5.6365967e-02
  -5.7189941e-02
  -5.6915283e-02
  -5.7342529e-02
  -5.8563232e-02
  -5.8349609e-02
  -5.8654785e-02
  -5.8929443e-02
  -5.9082031e-02
  -5.9112549e-02
  -5.8410645e-02
  -5.8227539e-02
  -5.8105469e-02
  -5.7769775e-02
  -5.7373047e-02
  -5.7708740e-02
  -5.7373047e-02
  -5.7220459e-02
  -5.6823730e-02
  -5.6610107e-02
  -5.7708740e-02
  -5.8929443e-02
  -5.8776855e-02
  -5.8563232e-02
  -5.9356689e-02
  -5.9326172e-02
  -5.9387207e-02
  -5.9326172e-02
  -5.9234619e-02
  -5.9326172e-02
  -5.9020996e-02
  -5.8654785e-02
  -5.8624268e-02
  -5.9143066e-02
  -5.8593750e-02
  -5.8441162e-02
  -5.8471680e-02
  -5.8105469e-02
  -5.8563232e-02
  -5.9020996e-02
  -5.9326172e-02
  -5.9295654e-02
  -5.8959961e-02
  -5.9020996e-02
  -5.8959961e-02
  -5.8593750e-02
  -5.8746338e-02
  -5.8898926e-02
  -5.9295654e-02
  -5.9844971e-02
  -5.9906006e-02
  -5.9722900e-02
  -5.9692383e-02
  -5.9661865e-02
  -5.9814453e-02
  -5.9753418e-02
  -5.8746338e-02
  -5.8441162e-02
  -5.8074951e-02
  -5.7250977e-02
  -5.6274414e-02
  -5.5816650e-02
  -5.4962158e-02
  -5.4138184e-02
  -5.3894043e-02
  -5.3405762e-02
  -5.3070068e-02
  -5.2093506e-02
  -5.1239014e-02
  -5.0689697e-02
  -5.0750732e-02
  -5.1055908e-02
  -4.9896240e-02
  -4.9530029e-02
  -4.9591064e-02
  -4.9194336e-02
  -4.9011230e-02
  -4.9285889e-02
  -4.9591064e-02
  -4.8919678e-02
  -4.8461914e-02
  -4.8553467e-02
  -4.8309326e-02
  -4.7363281e-02
  -4.6752930e-02
  -4.7271729e-02
  -4.7332764e-02
  -4.6905518e-02
  -4.6630859e-02
  -4.5959473e-02
  -4.6234131e-02
  -4.6600342e-02
  -4.5410156e-02
  -4.5593262e-02
  -4.5898438e-02
  -4.4403076e-02
  -4.4189453e-02
  -4.4433594e-02
  -4.4189453e-02
  -4.4006348e-02
  -4.3212891e-02
  -4.2633057e-02
  -4.2480469e-02
  -4.1961670e-02
  -4.1259766e-02
  -4.0740967e-02
  -4.0466309e-02
  -3.9215088e-02
  -3.8604736e-02
  -3.8330078e-02
  -3.7353516e-02
  -3.6926270e-02
  -3.5827637e-02
  -3.5278320e-02
  -3.5217285e-02
  -3.5064697e-02
  -3.4790039e-02
  -3.3569336e-02
  -3.3325195e-02
  -3.3782959e-02
  -3.3142090e-02
  -3.2714844e-02
  -3.3020020e-02
  -3.3477783e-02
  -3.2836914e-02
  -3.1250000e-02
  -3.0822754e-02
  -2.9541016e-02
  -2.8930664e-02
  -2.9357910e-02
  -2.8869629e-02
  -2.8259277e-02
  -2.7679443e-02
  -2.6885986e-02
  -2.6123047e-02
  -2.5726318e-02
  -2.5115967e-02
  -2.4322510e-02
  -2.4078369e-02
  -2.4047852e-02
  -2.4017334e-02
  -2.3498535e-02
  -2.3010254e-02
  -2.2460938e-02
  -2.1850586e-02
  -2.1148682e-02
  -2.0965576e-02
  -2.0416260e-02
  -1.9592285e-02
  -1.9195557e-02
  -1.9378662e-02
  -1.8127441e-02
  -1.7272949e-02
  -1.6632080e-02
  -1.5991211e-02
  -1.5533447e-02
  -1.4526367e-02
  -1.3031006e-02
  -1.1413574e-02
  -1.1596680e-02
  -1.0803223e-02
  -1.0345459e-02
  -1.0406494e-02
  -9.5520020e-03
  -9.3688965e-03
  -8.8195801e-03
  -7.5683594e-03
  -7.3852539e-03
  -6.8054199e-03
  -6.0119629e-03
  -6.3781738e-03
  -5.9204102e-03
  -4.9743652e-03
  -4.4250488e-03
  -3.4484863e-03
  -3.1738281e-03
  -3.0517578e-03
  -2.4108887e-03
  -1.9836426e-03
  -1.9531250e-03
  -9.7656250e-04
   4.8828125e-04
   9.7656250e-04
   1.6479492e-03
   2.2277832e-03
   2.5939941e-03
   3.6315918e-03
   3.6926270e-03
   4.2724609e-03
   5.4016113e-03
   5.4321289e-03
   6.3171387e-03
   7.2021484e-03
   7.6293945e-03
   8.3618164e-03
   8.7280273e-03
   9.0026855e-03
   9.7656250e-03
   9.7656250e-03
   9.8266602e-03
   1.0711670e-02
   1.1260986e-02
   1.2695313e-02
   1.2969971e-02
   1.2695313e-02
   1.2878418e-02
   1.3458252e-02
   1.4984131e-02
   1.5594482e-02
   1.5228271e-02
   1.6204834e-02
   1.6601563e-02
   1.7211914e-02
   1.7639160e-02
   1.7730713e-02
   1.8005371e-02
   1.8035889e-02
   1.8615723e-02
   1.9531250e-02
   1.9927979e-02
   2.0751953e-02
   2.0599365e-02
   2.0843506e-02
   2.2918701e-02
   2.3345947e-02
   2.3529053e-02
   2.4017334e-02
   2.4230957e-02
   2.5268555e-02
   2.5726318e-02
   2.5970459e-02
   2.7130127e-02
   2.8198242e-02
   2.8411865e-02
   2.8442383e-02
   2.8106689e-02
   2.8320313e-02
   2.9541016e-02
   3.0487061e-02
   3.0944824e-02
   3.1768799e-02
   3.2196045e-02
   3.2867432e-02
   3.3813477e-02
   3.4515381e-02
   3.5583496e-02
   3.6468506e-02
   3.7384033e-02
   3.8574219e-02
   3.9337158e-02
   4.0374756e-02
   4.0710449e-02
   4.1748047e-02
   4.2785645e-02
   4.3090820e-02
   4.4586182e-02
   4.5379639e-02
   4.5501709e-02
   4.5593262e-02
   4.5593262e-02
   4.6508789e-02
   4.6264648e-02
   4.5898438e-02
   4.6875000e-02
   4.6905518e-02
   4.6844482e-02
   4.7241211e-02
   4.7058105e-02
   4.6783447e-02
   4.6356201e-02
   4.5745850e-02
   4.6356201e-02
   4.6783447e-02
   4.6600342e-02
   4.6661377e-02
   4.6508789e-02
   4.7149658e-02
   4.6936035e-02
   4.6752930e-02
   4.7698975e-02
   4.7119141e-02
   4.7851563e-02
   4.9163818e-02
   4.9041748e-02
   4.9316406e-02
   4.8858643e-02
   4.9011230e-02
   4.9957275e-02
   4.9957275e-02
   4.9926758e-02
   5.0384521e-02
   5.0048828e-02
   4.9407959e-02
   4.9377441e-02
   4.9285889e-02
   4.9438477e-02
   5.0018311e-02
   5.0842285e-02
   5.1605225e-02
   5.1147461e-02
   5.1025391e-02
   5.1757813e-02
   5.1208496e-02
   5.1422119e-02
   5.1147461e-02
   5.0933838e-02
   5.1513672e-02
   5.1544189e-02
   5.1605225e-02
   5.1086426e-02
   5.0231934e-02
   5.0231934e-02
   5.0323486e-02
   5.0048828e-02
   5.0567627e-02
   5.1269531e-02
   5.0689697e-02
   4.9224854e-02
   4.9194336e-02
   4.9285889e-02
   4.9316406e-02
   4.9468994e-02
   4.8950195e-02
   4.9377441e-02
   4.9468994e-02
   4.9133301e-02
   4.9530029e-02
   4.9438477e-02
   4.9163818e-02
   5.0262451e-02
   5.0872803e-02
   5.1269531e-02
   5.2307129e-02
   5.2612305e-02
   5.3100586e-02
   5.3253174e-02
   5.4107666e-02
   5.5053711e-02
   5.5084229e-02
   5.6213379e-02
   5.6732178e-02
   5.6610107e-02
   5.6182861e-02
   5.5725098e-02
   5.5450439e-02
   5.4718018e-02
   5.4595947e-02
   5.4199219e-02
   5.3588867e-02
   5.2825928e-02
   5.1391602e-02
   5.1879883e-02
   5.2429199e-02
   5.1055908e-02
   5.0140381e-02
   5.0476074e-02
   4.9987793e-02
   4.9896240e-02
   5.0140381e-02
   5.0903320e-02
   5.0720215e-02
   5.1177979e-02
   5.2001953e-02
   5.1727295e-02
   5.1788330e-02
   5.1910400e-02
   5.1574707e-02
   5.1086426e-02
   5.0811768e-02
   5.1177979e-02
   5.1391602e-02
   5.0811768e-02
   4.9957275e-02
   4.9987793e-02
   4.9041748e-02
   4.8706055e-02
   4.8767090e-02
   4.8614502e-02
   4.8645020e-02
   4.8126221e-02
   4.8400879e-02
   4.8339844e-02
   4.8553467e-02
   4.8889160e-02
   4.9224854e-02
   4.8492432e-02
   4.7637939e-02
   4.7546387e-02
   4.6722412e-02
   4.6051025e-02
   4.5623779e-02
   4.4738770e-02
   4.4158936e-02
   4.4158936e-02
   4.3457031e-02
   4.2419434e-02
   4.1412354e-02
   4.1046143e-02
   4.0588379e-02
   4.0252686e-02
   4.0008545e-02
   3.9611816e-02
   3.9459229e-02
   3.8970947e-02
   3.7567139e-02
   3.7445068e-02
   3.7170410e-02
   3.6376953e-02
   3.5552979e-02
   3.5308838e-02
   3.5919189e-02
   3.5888672e-02
   3.5369873e-02
   3.5552979e-02
   3.5888672e-02
   3.6804199e-02
   3.6804199e-02
   3.6499023e-02
   3.6773682e-02
   3.7200928e-02
   3.6804199e-02
   3.7048340e-02
   3.6407471e-02
   3.5827637e-02
   3.5858154e-02
   3.5614014e-02
   3.5583496e-02
   3.4729004e-02
   3.4149170e-02
   3.4210205e-02
   3.3264160e-02
   3.2409668e-02
   3.2165527e-02
   3.0670166e-02
   3.1341553e-02
   3.1158447e-02
   2.9418945e-02
   2.8930664e-02
   2.8289795e-02
   2.7099609e-02
   2.6489258e-02
   2.6275635e-02
   2.5421143e-02
   2.4383545e-02
   2.3284912e-02
   2.2888184e-02
   2.2155762e-02
   2.1850586e-02
   2.0904541e-02
   1.9409180e-02
   1.8737793e-02
   1.8920898e-02
   1.8310547e-02
   1.8218994e-02
   1.7272949e-02
   1.6723633e-02
   1.7211914e-02
   1.6845703e-02
   1.6510010e-02
   1.6723633e-02
   1.7578125e-02
   1.7761230e-02
   1.7730713e-02
   1.7578125e-02
   1.6815186e-02
   1.6448975e-02
   1.6632080e-02
   1.6418457e-02
   1.5289307e-02
   1.5411377e-02
   1.5075684e-02
   1.4739990e-02
   1.4892578e-02
   1.3946533e-02
   1.3427734e-02
   1.2756348e-02
   1.2084961e-02
   1.1657715e-02
   1.0803223e-02
   1.0559082e-02
   1.0284424e-02
   9.2468262e-03
   7.9345703e-03
   7.3242188e-03
   7.2021484e-03
   7.2021484e-03
   6.0119629e-03
   5.0048828e-03
   5.0354004e-03
   4.9438477e-03
   4.1198730e-03
   4.2724609e-03
   4.3334961e-03
   3.9672852e-03
   3.8146973e-03
   2.9602051e-03
   2.4414063e-03
   2.2583008e-03
   1.9226074e-03
   1.4038086e-03
   7.3242188e-04
   9.1552734e-05
  -6.1035156e-04
  -1.2512207e-03
  -1.7700195e-03
  -1.5869141e-03
  -1.2207031e-03
  -2.0141602e-03
  -2.4108887e-03
  -2.5939941e-03
  -2.4108887e-03
  -2.9602051e-03
  -2.7465820e-03
  -2.7770996e-03
  -3.6926270e-03
  -4.3334961e-03
  -5.2185059e-03
  -5.7067871e-03
  -6.1035156e-03
  -6.2561035e-03
  -7.1716309e-03
  -7.4157715e-03
  -7.6599121e-03
  -8.7280273e-03
  -8.9721680e-03
  -9.6130371e-03
  -9.6740723e-03
  -9.7656250e-03
  -9.9182129e-03
  -1.0284424e-02
  -1.1260986e-02
  -1.0559082e-02
  -1.1260986e-02
  -1.2878418e-02
  -1.2878418e-02
  -1.3183594e-02
  -1.3214111e-02
  -1.3519287e-02
  -1.4373779e-02
  -1.5014648e-02
  -1.6174316e-02
  -1.7120361e-02
  -1.7608643e-02
  -1.7883301e-02
  -1.8493652e-02
  -1.9348145e-02
  -1.9927979e-02
  -2.0690918e-02
  -2.0965576e-02
  -2.1026611e-02
  -2.1514893e-02
  -2.1850586e-02
  -2.2674561e-02
  -2.3101807e-02
  -2.3468018e-02
  -2.4444580e-02
  -2.4749756e-02
  -2.4841309e-02
  -2.5726318e-02
  -2.6733398e-02
  -2.7252197e-02
  -2.8594971e-02
  -2.9846191e-02
  -3.0395508e-02
  -3.1158447e-02
  -3.1158447e-02
  -3.1585693e-02
  -3.2806396e-02
  -3.4027100e-02
  -3.5308838e-02
  -3.6315918e-02
  -3.6468506e-02
  -3.6682129e-02
  -3.7048340e-02
  -3.8269043e-02
  -3.8879395e-02
  -3.9062500e-02
  -3.9886475e-02
  -4.0649414e-02
  -4.0893555e-02
  -4.1137695e-02
  -4.0740967e-02
  -4.1168213e-02
  -4.2175293e-02
  -4.2358398e-02
  -4.2785645e-02
  -4.3609619e-02
  -4.3945313e-02
  -4.4006348e-02
  -4.4738770e-02
  -4.4342041e-02
  -4.5288086e-02
  -4.6936035e-02
  -4.6997070e-02
  -4.7760010e-02
  -4.8309326e-02
  -4.8889160e-02
  -5.0140381e-02
  -5.0659180e-02
  -5.1574707e-02
  -5.2093506e-02
  -5.2001953e-02
  -5.1818848e-02
  -5.0262451e-02
  -5.0445557e-02
  -5.1635742e-02
  -5.1910400e-02
  -5.1696777e-02
  -5.2337646e-02
  -5.3497314e-02
  -5.4656982e-02
  -5.5267334e-02
  -5.4992676e-02
  -5.4931641e-02
  -5.6335449e-02
  -5.6304932e-02
  -5.5603027e-02
  -5.6304932e-02
  -5.7891846e-02
  -5.8868408e-02
  -5.9051514e-02
  -5.8959961e-02
  -5.9875488e-02
  -6.0424805e-02
  -6.0607910e-02
  -6.1706543e-02
  -6.2347412e-02
[truncated: 26,801,368 more chars]
