# Supplementary material for: Wireless laptop-based phonocardiograph and diagnosis
Source: PeerJ. 2015 Aug 11;3:e1178. doi: 10.7717/peerj.1178 (PMC4558084; doi:10.7717/peerj.1178)
Supplement: Supplemental Information 2 [file peerj-03-1178-s002.zip › 27-Jul-2014-g2.txt]

   1.2100000e+02
   5.0000000e+01
   4.6000000e+01   4.7000000e+01   1.0000000e+02   9.7000000e+01   1.1600000e+02   9.7000000e+01   4.7000000e+01   5.0000000e+01   5.5000000e+01   4.5000000e+01   7.4000000e+01   1.1700000e+02   1.0800000e+02   4.5000000e+01   5.0000000e+01   4.8000000e+01   4.9000000e+01   5.2000000e+01   9.5000000e+01   1.0300000e+02   1.0100000e+02   1.1000000e+02   1.0100000e+02   5.0000000e+01   4.6000000e+01   1.0900000e+02   9.7000000e+01   1.1600000e+02
   1.0300000e+02   1.0100000e+02   1.1000000e+02   1.0100000e+02   5.0000000e+01
   8.4000000e+01   1.2100000e+02   1.1200000e+02   1.0100000e+02   3.2000000e+01   1.1400000e+02   3.2000000e+01   1.1600000e+02   1.1100000e+02   3.2000000e+01   1.1400000e+02   1.0100000e+02   9.9000000e+01   1.1100000e+02   1.1400000e+02   1.0000000e+02   3.2000000e+01   1.1000000e+02   1.0100000e+02   1.1900000e+02   3.2000000e+01   8.0000000e+01   6.7000000e+01   7.1000000e+01   3.2000000e+01   1.1100000e+02   1.1400000e+02   3.2000000e+01   1.0800000e+02   3.2000000e+01   1.1600000e+02   1.1100000e+02   3.2000000e+01   1.0800000e+02   1.1100000e+02   9.7000000e+01   1.0000000e+02   3.2000000e+01   1.1100000e+02   1.0800000e+02   1.0000000e+02   3.2000000e+01   1.0000000e+02   9.7000000e+01   1.1600000e+02   9.7000000e+01   3.2000000e+01   3.2000000e+01
   3.2000000e+04
   1.1400000e+02
   5.0220230e+01
  -1.4862061e-02
  -1.9317627e-02
  -1.6937256e-02
  -1.7700195e-02
  -1.7547607e-02
  -1.7974854e-02
  -1.7547607e-02
  -1.7395020e-02
  -1.6601563e-02
  -1.6143799e-02
  -1.6326904e-02
  -1.6326904e-02
  -1.5655518e-02
  -1.5594482e-02
  -1.5106201e-02
  -1.3580322e-02
  -1.3854980e-02
  -1.3732910e-02
  -1.2512207e-02
  -1.2176514e-02
  -1.2908936e-02
  -1.3519287e-02
  -1.3092041e-02
  -1.1871338e-02
  -1.1901855e-02
  -1.2115479e-02
  -1.1657715e-02
  -1.1322021e-02
  -1.0772705e-02
  -1.1322021e-02
  -1.1657715e-02
  -1.0986328e-02
  -1.0406494e-02
  -1.1566162e-02
  -1.2115479e-02
  -1.0925293e-02
  -1.0589600e-02
  -1.0559082e-02
  -1.0711670e-02
  -1.0162354e-02
  -1.0040283e-02
  -9.0942383e-03
  -8.1787109e-03
  -7.9040527e-03
  -7.1411133e-03
  -6.0424805e-03
  -5.8288574e-03
  -5.5541992e-03
  -4.8828125e-03
  -4.2114258e-03
  -3.3569336e-03
  -1.1596680e-03
  -6.1035156e-04
  -1.8005371e-03
  -7.9345703e-04
   7.6293945e-04
   7.3242188e-04
   1.7395020e-03
   2.4108887e-03
   2.8686523e-03
   3.8452148e-03
   4.6691895e-03
   5.7067871e-03
   5.7373047e-03
   5.9509277e-03
   7.1105957e-03
   7.3547363e-03
   7.6904297e-03
   8.4228516e-03
   8.3312988e-03
   8.9721680e-03
   9.0026855e-03
   9.4299316e-03
   1.1047363e-02
   1.1840820e-02
   1.1199951e-02
   1.1291504e-02
   1.1108398e-02
   1.1047363e-02
   1.1779785e-02
   1.2054443e-02
   1.1779785e-02
   1.2115479e-02
   1.2481689e-02
   1.2878418e-02
   1.2695313e-02
   1.3458252e-02
   1.3244629e-02
   1.2817383e-02
   1.4099121e-02
   1.2481689e-02
   1.2664795e-02
   1.3793945e-02
   1.3641357e-02
   1.4343262e-02
   1.4526367e-02
   1.5258789e-02
   1.5472412e-02
   1.5930176e-02
   1.6113281e-02
   1.5289307e-02
   1.5136719e-02
   1.4862061e-02
   1.4831543e-02
   1.5289307e-02
   1.5960693e-02
   1.5502930e-02
   1.5502930e-02
   1.5563965e-02
   1.5808105e-02
   1.5716553e-02
   1.5686035e-02
   1.5594482e-02
   1.5228271e-02
   1.4801025e-02
   1.5747070e-02
   1.5777588e-02
   1.4343262e-02
   1.4251709e-02
   1.4587402e-02
   1.4251709e-02
   1.4770508e-02
   1.3702393e-02
   1.3977051e-02
   1.4404297e-02
   1.3458252e-02
   1.3977051e-02
   1.3610840e-02
   1.3336182e-02
   1.4099121e-02
   1.4007568e-02
   1.3275146e-02
   1.3275146e-02
   1.3641357e-02
   1.3183594e-02
   1.2939453e-02
   1.3000488e-02
   1.2908936e-02
   1.2481689e-02
   1.3244629e-02
   1.3458252e-02
   1.3732910e-02
   1.3031006e-02
   1.2237549e-02
   1.2969971e-02
   1.2268066e-02
   1.2359619e-02
   1.2756348e-02
   1.2390137e-02
   1.2054443e-02
   1.2145996e-02
   1.1810303e-02
   1.2298584e-02
   1.2298584e-02
   1.2390137e-02
   1.2420654e-02
   1.1749268e-02
   1.2695313e-02
   1.2725830e-02
   1.1505127e-02
   1.1566162e-02
   1.1688232e-02
   1.2023926e-02
   1.2939453e-02
   1.1932373e-02
   1.1169434e-02
   1.0955811e-02
   1.1505127e-02
   1.0833740e-02
   1.0314941e-02
   1.1169434e-02
   1.0284424e-02
   1.0742188e-02
   1.1108398e-02
   1.0284424e-02
   1.0101318e-02
   9.9487305e-03
   1.0009766e-02
   1.0070801e-02
   1.0925293e-02
   1.1322021e-02
   9.7656250e-03
   9.3383789e-03
   9.5520020e-03
   9.4909668e-03
   9.0026855e-03
   8.7890625e-03
   9.0332031e-03
   9.1247559e-03
   9.0026855e-03
   9.0332031e-03
   9.2163086e-03
   8.4838867e-03
   8.4838867e-03
   9.1857910e-03
   9.0637207e-03
   8.4533691e-03
   8.5754395e-03
   8.5754395e-03
   7.9040527e-03
   7.1105957e-03
   6.5002441e-03
   7.2937012e-03
   7.2326660e-03
   7.0800781e-03
   6.9274902e-03
   6.4392090e-03
   7.0800781e-03
   6.1645508e-03
   4.6386719e-03
   4.9438477e-03
   5.7067871e-03
   5.6762695e-03
   5.1574707e-03
   5.0354004e-03
   5.3405762e-03
   5.1269531e-03
   4.3334961e-03
   4.3945313e-03
   4.9438477e-03
   4.9133301e-03
   4.5776367e-03
   3.4484863e-03
   3.1433105e-03
   3.7841797e-03
   3.4179688e-03
   3.0517578e-03
   3.2958984e-03
   3.7536621e-03
   3.2043457e-03
   2.0446777e-03
   1.7700195e-03
   1.0375977e-03
   1.1901855e-03
   1.1596680e-03
  -6.1035156e-05
  -2.1362305e-04
  -6.1035156e-04
  -1.0986328e-03
  -9.1552734e-04
  -1.3427734e-03
  -1.8615723e-03
  -1.9836426e-03
  -1.6784668e-03
  -2.3803711e-03
  -3.4484863e-03
  -3.4790039e-03
  -3.2348633e-03
  -2.8686523e-03
  -3.2958984e-03
  -3.2958984e-03
  -3.5705566e-03
  -4.8522949e-03
  -5.5541992e-03
  -5.5236816e-03
  -5.3405762e-03
  -6.4697266e-03
  -6.3476563e-03
  -6.0424805e-03
  -6.8359375e-03
  -6.6833496e-03
  -6.7749023e-03
  -7.2021484e-03
  -7.4157715e-03
  -7.5988770e-03
  -6.7749023e-03
  -7.1716309e-03
  -8.2702637e-03
  -8.1787109e-03
  -8.0566406e-03
  -8.2397461e-03
  -8.6364746e-03
  -8.9111328e-03
  -9.7961426e-03
  -1.0192871e-02
  -9.6130371e-03
  -1.0223389e-02
  -1.1840820e-02
  -1.2298584e-02
  -1.2023926e-02
  -1.3275146e-02
  -1.4190674e-02
  -1.5045166e-02
  -1.4678955e-02
  -1.5808105e-02
  -1.6876221e-02
  -1.6723633e-02
  -1.7578125e-02
  -1.8615723e-02
  -1.8249512e-02
  -1.8951416e-02
  -2.0416260e-02
  -2.0812988e-02
  -2.0385742e-02
  -2.1484375e-02
  -2.2796631e-02
  -2.3651123e-02
  -2.3132324e-02
  -2.4291992e-02
  -2.4902344e-02
  -2.5421143e-02
  -2.6245117e-02
  -2.6367188e-02
  -2.6550293e-02
  -2.7252197e-02
  -2.9052734e-02
  -2.8747559e-02
  -2.7435303e-02
  -2.8106689e-02
  -2.9632568e-02
  -3.0181885e-02
  -2.9663086e-02
  -2.9693604e-02
  -2.9663086e-02
  -3.0273438e-02
  -3.0517578e-02
  -3.1005859e-02
  -3.0364990e-02
  -2.9754639e-02
  -2.9602051e-02
  -2.9724121e-02
  -2.9907227e-02
  -3.0456543e-02
  -3.0395508e-02
  -3.0334473e-02
  -3.0670166e-02
  -3.0548096e-02
  -3.0426025e-02
  -3.0181885e-02
  -3.0670166e-02
  -3.0639648e-02
  -3.0120850e-02
  -3.0120850e-02
  -2.9968262e-02
  -2.9937744e-02
  -3.0334473e-02
  -3.1311035e-02
  -3.0120850e-02
  -2.9418945e-02
  -2.8961182e-02
  -2.9418945e-02
  -3.1066895e-02
  -2.9846191e-02
  -2.9571533e-02
  -2.9907227e-02
  -2.9754639e-02
  -2.9235840e-02
  -2.9296875e-02
  -2.9876709e-02
  -2.9541016e-02
  -2.8747559e-02
  -2.8320313e-02
  -2.8869629e-02
  -2.8411865e-02
  -2.8564453e-02
  -2.7679443e-02
  -2.6550293e-02
  -2.7038574e-02
  -2.7374268e-02
  -2.7099609e-02
  -2.6519775e-02
  -2.6184082e-02
  -2.6458740e-02
  -2.6458740e-02
  -2.6611328e-02
  -2.6458740e-02
  -2.6611328e-02
  -2.6947021e-02
  -2.6702881e-02
  -2.5726318e-02
  -2.5299072e-02
  -2.5665283e-02
  -2.4841309e-02
  -2.5054932e-02
  -2.6153564e-02
  -2.6519775e-02
  -2.6580811e-02
  -2.6489258e-02
  -2.6367188e-02
  -2.5787354e-02
  -2.5054932e-02
  -2.5756836e-02
  -2.6214600e-02
  -2.6672363e-02
  -2.5878906e-02
  -2.5604248e-02
  -2.6702881e-02
  -2.6580811e-02
  -2.6489258e-02
  -2.6641846e-02
  -2.6641846e-02
  -2.7130127e-02
  -2.7038574e-02
  -2.6672363e-02
  -2.7587891e-02
  -2.7526855e-02
  -2.6367188e-02
  -2.6428223e-02
  -2.6733398e-02
  -2.7099609e-02
  -2.6885986e-02
  -2.6611328e-02
  -2.6367188e-02
  -2.5390625e-02
  -2.5604248e-02
  -2.6245117e-02
  -2.5756836e-02
  -2.5543213e-02
  -2.5634766e-02
  -2.4780273e-02
  -2.4780273e-02
  -2.5482178e-02
  -2.4871826e-02
  -2.4078369e-02
  -2.3620605e-02
  -2.3742676e-02
  -2.3895264e-02
  -2.3437500e-02
  -2.3590088e-02
  -2.3315430e-02
  -2.2766113e-02
  -2.2766113e-02
  -2.2918701e-02
  -2.2399902e-02
  -2.3010254e-02
  -2.4200439e-02
  -2.4047852e-02
  -2.3406982e-02
  -2.2918701e-02
  -2.3834229e-02
  -2.4017334e-02
  -2.3773193e-02
  -2.3437500e-02
  -2.3620605e-02
  -2.3590088e-02
  -2.2125244e-02
  -2.2491455e-02
  -2.3132324e-02
  -2.2979736e-02
  -2.3406982e-02
  -2.2796631e-02
  -2.2827148e-02
  -2.3437500e-02
  -2.3437500e-02
  -2.2857666e-02
  -2.3345947e-02
  -2.3803711e-02
  -2.3132324e-02
  -2.2857666e-02
  -2.2888184e-02
  -2.3223877e-02
  -2.3040771e-02
  -2.3345947e-02
  -2.3986816e-02
  -2.4200439e-02
  -2.4505615e-02
  -2.4261475e-02
  -2.4475098e-02
  -2.4230957e-02
  -2.4230957e-02
  -2.3925781e-02
  -2.3834229e-02
  -2.3376465e-02
  -2.3468018e-02
  -2.3315430e-02
  -2.3376465e-02
  -2.3193359e-02
  -2.2521973e-02
  -2.3010254e-02
  -2.3345947e-02
  -2.3864746e-02
  -2.4169922e-02
  -2.4383545e-02
  -2.4841309e-02
  -2.5695801e-02
  -2.4932861e-02
  -2.3803711e-02
  -2.4291992e-02
  -2.4353027e-02
  -2.4291992e-02
  -2.4993896e-02
  -2.5024414e-02
  -2.4597168e-02
  -2.4658203e-02
  -2.4810791e-02
  -2.4139404e-02
  -2.4078369e-02
  -2.5512695e-02
  -2.4322510e-02
  -2.3406982e-02
  -2.4780273e-02
  -2.4841309e-02
  -2.4841309e-02
  -2.4749756e-02
  -2.4719238e-02
  -2.4597168e-02
  -2.4627686e-02
  -2.5482178e-02
  -2.4871826e-02
  -2.4230957e-02
  -2.4414063e-02
  -2.4444580e-02
  -2.4932861e-02
  -2.5329590e-02
  -2.4444580e-02
  -2.3895264e-02
  -2.4780273e-02
  -2.5085449e-02
  -2.5238037e-02
  -2.5787354e-02
  -2.4139404e-02
  -2.4047852e-02
  -2.4993896e-02
  -2.4261475e-02
  -2.3529053e-02
  -2.3864746e-02
  -2.3651123e-02
  -2.2766113e-02
  -2.3193359e-02
  -2.3376465e-02
  -2.2674561e-02
  -2.2674561e-02
  -2.2033691e-02
  -2.2003174e-02
  -2.2369385e-02
  -2.1636963e-02
  -2.1728516e-02
  -2.1972656e-02
  -2.1789551e-02
  -2.1850586e-02
  -2.1087646e-02
  -2.0843506e-02
  -2.1392822e-02
  -2.0843506e-02
  -2.1240234e-02
  -2.1545410e-02
  -2.2155762e-02
  -2.1545410e-02
  -2.0385742e-02
  -2.1179199e-02
  -2.1423340e-02
  -1.9866943e-02
  -1.9226074e-02
  -1.9042969e-02
  -1.8463135e-02
  -1.8341064e-02
  -1.8127441e-02
  -1.7517090e-02
  -1.7395020e-02
  -1.6632080e-02
  -1.6693115e-02
  -1.7181396e-02
  -1.6510010e-02
  -1.7059326e-02
  -1.6448975e-02
  -1.5533447e-02
  -1.6510010e-02
  -1.5686035e-02
  -1.4343262e-02
  -1.4556885e-02
  -1.5258789e-02
  -1.5441895e-02
  -1.4526367e-02
  -1.3000488e-02
  -1.3000488e-02
  -1.3275146e-02
  -1.2481689e-02
  -1.2268066e-02
  -1.2664795e-02
  -1.2207031e-02
  -1.2481689e-02
  -1.2023926e-02
  -1.0375977e-02
  -1.0223389e-02
  -1.0345459e-02
  -9.5825195e-03
  -8.4838867e-03
  -7.9040527e-03
  -6.6833496e-03
  -5.7983398e-03
  -6.6833496e-03
  -6.9885254e-03
  -5.9814453e-03
  -4.7912598e-03
  -3.9062500e-03
  -3.8452148e-03
  -3.0517578e-03
  -3.4484863e-03
  -2.2277832e-03
  -1.5258789e-03
  -1.7395020e-03
  -6.7138672e-04
   3.0517578e-05
   3.0517578e-04
   7.0190430e-04
   2.5024414e-03
   3.2043457e-03
   2.8686523e-03
   3.1738281e-03
   3.2043457e-03
   3.3569336e-03
   3.6315918e-03
   3.8757324e-03
   5.3100586e-03
   5.6152344e-03
   5.4016113e-03
   5.6457520e-03
   5.4626465e-03
   5.5847168e-03
   5.7678223e-03
   5.7678223e-03
   5.9814453e-03
   6.8664551e-03
   7.0190430e-03
   6.6223145e-03
   6.8359375e-03
   7.5683594e-03
   7.6293945e-03
   6.7138672e-03
   6.8054199e-03
   7.1105957e-03
   7.1716309e-03
   7.7819824e-03
   6.6833496e-03
   6.3476563e-03
   7.5683594e-03
   7.0190430e-03
   7.1716309e-03
   7.5073242e-03
   5.9814453e-03
   6.0119629e-03
   5.5847168e-03
   5.7983398e-03
   5.7067871e-03
   5.2795410e-03
   6.0424805e-03
   5.4016113e-03
   4.9133301e-03
   4.8828125e-03
   5.7678223e-03
   5.7067871e-03
   6.5307617e-03
   5.9204102e-03
   6.2255859e-03
   6.6223145e-03
   5.7067871e-03
   6.3781738e-03
   6.5917969e-03
   6.2866211e-03
   6.2255859e-03
   6.1645508e-03
   5.8593750e-03
   6.2866211e-03
   6.3781738e-03
   5.6762695e-03
   5.8593750e-03
   6.1035156e-03
   5.9509277e-03
   5.8593750e-03
   7.0190430e-03
   6.6528320e-03
   5.7373047e-03
   6.5612793e-03
   6.4392090e-03
   5.8593750e-03
   5.8898926e-03
   5.5541992e-03
   6.0729980e-03
   6.2866211e-03
   6.5002441e-03
   7.1411133e-03
   7.6904297e-03
   6.8359375e-03
   6.8969727e-03
   7.4157715e-03
   6.6528320e-03
   6.4392090e-03
   5.7067871e-03
   5.0354004e-03
   4.6691895e-03
   4.6386719e-03
   4.5471191e-03
   5.3405762e-03
   4.8217773e-03
   4.9133301e-03
   4.9743652e-03
   4.3945313e-03
   5.0048828e-03
   5.3100586e-03
   4.9438477e-03
   4.9743652e-03
   5.1574707e-03
   4.3334961e-03
   3.9367676e-03
   4.4555664e-03
   4.9438477e-03
   4.1809082e-03
   4.0893555e-03
   4.0893555e-03
   4.3334961e-03
   4.6081543e-03
   3.9062500e-03
   3.1433105e-03
   2.8076172e-03
   3.7841797e-03
   4.1503906e-03
   3.3264160e-03
   4.0283203e-03
   4.2114258e-03
   3.5705566e-03
   3.6010742e-03
   2.9907227e-03
   2.9602051e-03
   2.8076172e-03
   3.1127930e-03
   3.0517578e-03
   3.0822754e-03
   2.8381348e-03
   2.0751953e-03
   1.3427734e-03
   1.8615723e-03
   1.4648438e-03
   1.0681152e-03
   1.1901855e-03
   1.5258789e-03
   4.8828125e-04
  -1.2207031e-03
  -9.7656250e-04
  -1.0070801e-03
  -1.5258789e-03
  -2.0751953e-03
  -2.4108887e-03
  -2.9296875e-03
  -3.0822754e-03
  -3.1127930e-03
  -3.7231445e-03
  -4.1809082e-03
  -4.3945313e-03
  -4.2419434e-03
  -4.7607422e-03
  -5.1879883e-03
  -5.0048828e-03
  -4.6386719e-03
  -5.1574707e-03
  -5.9509277e-03
  -5.8288574e-03
  -5.2185059e-03
  -5.4931641e-03
  -5.2185059e-03
  -5.9509277e-03
  -5.6762695e-03
  -5.5541992e-03
  -6.1950684e-03
  -5.6457520e-03
  -6.3171387e-03
  -6.6223145e-03
  -6.5002441e-03
  -6.6833496e-03
  -6.4697266e-03
  -6.3476563e-03
  -6.3476563e-03
  -6.1645508e-03
  -6.0119629e-03
  -6.6833496e-03
  -6.9580078e-03
  -6.4392090e-03
  -7.5378418e-03
  -7.7819824e-03
  -7.7819824e-03
  -7.9345703e-03
  -8.3007813e-03
  -9.0332031e-03
  -9.4604492e-03
  -8.9111328e-03
  -8.7585449e-03
  -8.9416504e-03
  -9.3994141e-03
  -9.7351074e-03
  -1.0040283e-02
  -1.0894775e-02
  -1.0681152e-02
  -1.0711670e-02
  -1.1840820e-02
  -1.1749268e-02
  -1.1901855e-02
  -1.2634277e-02
  -1.3031006e-02
  -1.2847900e-02
  -1.2542725e-02
  -1.3488770e-02
  -1.4801025e-02
  -1.5350342e-02
  -1.5106201e-02
  -1.5350342e-02
  -1.6143799e-02
  -1.7517090e-02
  -1.7089844e-02
  -1.6113281e-02
  -1.6601563e-02
  -1.6998291e-02
  -1.6937256e-02
  -1.7059326e-02
  -1.6967773e-02
  -1.6906738e-02
  -1.7028809e-02
  -1.7303467e-02
  -1.7486572e-02
  -1.7944336e-02
  -1.8310547e-02
  -1.9378662e-02
  -1.9226074e-02
  -1.9592285e-02
  -2.0233154e-02
  -2.0629883e-02
  -2.1423340e-02
  -2.1911621e-02
  -2.2155762e-02
  -2.3437500e-02
  -2.4078369e-02
  -2.2979736e-02
  -2.3925781e-02
  -2.5878906e-02
  -2.7160645e-02
  -2.7801514e-02
  -2.8228760e-02
  -2.9510498e-02
  -3.0639648e-02
  -3.1280518e-02
  -3.1921387e-02
  -3.2623291e-02
  -3.3203125e-02
  -3.4515381e-02
  -3.5217285e-02
  -3.4912109e-02
  -3.5552979e-02
  -3.7384033e-02
  -3.7719727e-02
  -3.8024902e-02
  -3.9489746e-02
  -3.9154053e-02
  -3.9642334e-02
  -4.0313721e-02
  -4.0130615e-02
  -4.1503906e-02
  -4.1442871e-02
  -4.0374756e-02
  -4.1198730e-02
  -4.1442871e-02
  -4.1900635e-02
  -4.1290283e-02
  -4.0039063e-02
  -4.0344238e-02
  -3.9855957e-02
  -4.0466309e-02
  -4.1687012e-02
  -4.0985107e-02
  -4.0771484e-02
  -4.0985107e-02
  -4.0618896e-02
  -4.0588379e-02
  -4.0283203e-02
  -4.0252686e-02
  -4.0344238e-02
  -3.9764404e-02
  -4.0344238e-02
  -4.1290283e-02
  -4.0527344e-02
  -3.9733887e-02
  -3.9642334e-02
  -3.9550781e-02
  -3.9520264e-02
  -3.9215088e-02
  -3.9306641e-02
  -3.7994385e-02
  -3.7536621e-02
  -3.7933350e-02
  -3.8421631e-02
  -3.8757324e-02
  -3.9459229e-02
  -4.0252686e-02
  -3.9398193e-02
  -3.9764404e-02
  -4.0344238e-02
  -3.9367676e-02
  -3.9947510e-02
  -3.9764404e-02
  -4.0313721e-02
  -4.0679932e-02
  -4.0252686e-02
  -4.0344238e-02
  -4.0374756e-02
  -4.0771484e-02
  -4.0435791e-02
  -4.0222168e-02
  -4.0527344e-02
  -3.9916992e-02
  -3.9794922e-02
  -4.0771484e-02
  -3.9978027e-02
  -3.8909912e-02
  -3.9337158e-02
  -3.8665771e-02
  -3.8024902e-02
  -3.7963867e-02
  -3.7231445e-02
  -3.6987305e-02
  -3.6560059e-02
  -3.6071777e-02
  -3.5736084e-02
  -3.5034180e-02
  -3.4759521e-02
  -3.5095215e-02
  -3.5339355e-02
  -3.5064697e-02
  -3.5217285e-02
  -3.3813477e-02
  -3.3996582e-02
  -3.4545898e-02
  -3.4057617e-02
  -3.4271240e-02
  -3.5003662e-02
  -3.4973145e-02
  -3.4576416e-02
  -3.5766602e-02
  -3.5461426e-02
  -3.4851074e-02
  -3.5614014e-02
  -3.5369873e-02
  -3.4362793e-02
  -3.5125732e-02
  -3.5339355e-02
  -3.5034180e-02
  -3.4942627e-02
  -3.6163330e-02
  -3.5827637e-02
  -3.5339355e-02
  -3.5827637e-02
  -3.5858154e-02
  -3.5461426e-02
  -3.4820557e-02
  -3.5064697e-02
  -3.4851074e-02
  -3.4545898e-02
  -3.4484863e-02
  -3.4088135e-02
  -3.4515381e-02
  -3.4698486e-02
  -3.3355713e-02
  -3.3447266e-02
  -3.4179688e-02
  -3.4973145e-02
  -3.5461426e-02
  -3.4576416e-02
  -3.4820557e-02
  -3.5278320e-02
  -3.5491943e-02
  -3.5186768e-02
  -3.4515381e-02
  -3.4332275e-02
  -3.4179688e-02
  -3.4393311e-02
  -3.4240723e-02
  -3.3538818e-02
  -3.3172607e-02
  -3.3294678e-02
  -3.3111572e-02
  -3.2226563e-02
  -3.2470703e-02
  -3.2073975e-02
  -3.2409668e-02
  -3.1921387e-02
  -3.1036377e-02
  -3.1799316e-02
  -3.0883789e-02
  -3.1707764e-02
  -3.1250000e-02
  -3.0456543e-02
  -3.1158447e-02
  -3.0914307e-02
  -3.0609131e-02
  -2.9449463e-02
  -3.0792236e-02
  -3.0883789e-02
  -3.0364990e-02
  -3.1036377e-02
  -2.9693604e-02
  -3.1005859e-02
  -3.1982422e-02
  -3.0883789e-02
  -3.1097412e-02
  -3.1127930e-02
  -3.0975342e-02
  -3.0792236e-02
  -3.0609131e-02
  -3.0364990e-02
  -2.9968262e-02
  -3.0334473e-02
  -3.1066895e-02
  -3.0761719e-02
  -3.0273438e-02
  -3.0090332e-02
  -3.0120850e-02
  -2.9144287e-02
  -2.9693604e-02
  -2.9388428e-02
  -3.0151367e-02
  -3.0364990e-02
  -2.9418945e-02
  -2.9846191e-02
  -2.9571533e-02
  -2.9052734e-02
  -2.7618408e-02
  -2.7435303e-02
  -2.7893066e-02
  -2.7801514e-02
  -2.8106689e-02
  -2.7374268e-02
  -2.6885986e-02
  -2.7709961e-02
  -2.6947021e-02
  -2.7191162e-02
  -2.7374268e-02
  -2.6702881e-02
  -2.6855469e-02
  -2.6855469e-02
  -2.6763916e-02
  -2.6672363e-02
  -2.6824951e-02
  -2.7130127e-02
  -2.6672363e-02
  -2.6611328e-02
  -2.6763916e-02
  -2.6580811e-02
  -2.5329590e-02
  -2.5726318e-02
  -2.5726318e-02
  -2.4963379e-02
  -2.5268555e-02
  -2.4780273e-02
  -2.5268555e-02
  -2.4902344e-02
  -2.4810791e-02
  -2.4536133e-02
  -2.4200439e-02
  -2.3712158e-02
  -2.3864746e-02
  -2.3651123e-02
  -2.2979736e-02
  -2.3590088e-02
  -2.3254395e-02
  -2.2918701e-02
  -2.2949219e-02
  -2.2735596e-02
  -2.2613525e-02
  -2.1850586e-02
  -2.1759033e-02
  -2.1759033e-02
  -2.0965576e-02
  -2.0812988e-02
  -2.1423340e-02
  -2.1148682e-02
  -2.0629883e-02
  -2.0935059e-02
  -2.1148682e-02
  -2.1240234e-02
  -2.0751953e-02
  -2.1118164e-02
  -2.1484375e-02
  -2.1148682e-02
  -2.1453857e-02
  -2.0996094e-02
  -2.0782471e-02
  -2.0507813e-02
  -2.0721436e-02
  -2.0538330e-02
  -1.8157959e-02
  -1.7730713e-02
  -1.7608643e-02
  -1.7242432e-02
  -1.6723633e-02
  -1.5869141e-02
  -1.5594482e-02
  -1.5472412e-02
  -1.4434814e-02
  -1.3885498e-02
  -1.2969971e-02
  -1.2176514e-02
  -1.2451172e-02
  -1.2023926e-02
  -1.1779785e-02
  -1.0345459e-02
  -1.0711670e-02
  -1.1108398e-02
  -1.0040283e-02
  -1.0345459e-02
  -9.5214844e-03
  -8.3923340e-03
  -8.3618164e-03
  -9.0637207e-03
  -8.8806152e-03
  -8.1787109e-03
  -7.1411133e-03
  -7.1105957e-03
  -6.7138672e-03
  -5.7983398e-03
  -6.0119629e-03
  -5.6457520e-03
  -5.2795410e-03
  -5.0048828e-03
  -5.2490234e-03
  -4.4860840e-03
  -3.9978027e-03
  -3.2653809e-03
  -3.7231445e-03
  -4.1503906e-03
  -2.9602051e-03
  -2.9296875e-03
  -2.1667480e-03
  -1.6479492e-03
  -2.3803711e-03
  -1.1901855e-03
  -5.7983398e-04
  -7.6293945e-04
   2.1362305e-04
   5.7983398e-04
   3.6621094e-04
   8.8500977e-04
   1.8920898e-03
   2.5329590e-03
   3.3569336e-03
   4.4555664e-03
   5.4626465e-03
   6.2866211e-03
   6.8664551e-03
   7.9650879e-03
   8.0871582e-03
   8.8195801e-03
   9.2163086e-03
   9.7045898e-03
   1.1352539e-02
   1.2268066e-02
   1.1962891e-02
   1.2420654e-02
   1.3610840e-02
   1.4129639e-02
   1.4923096e-02
   1.5472412e-02
   1.5380859e-02
   1.6235352e-02
   1.7059326e-02
   1.8005371e-02
   1.7761230e-02
   1.8249512e-02
   1.8890381e-02
   1.8402100e-02
   1.9012451e-02
   2.0294189e-02
   2.0477295e-02
   2.0324707e-02
   2.1026611e-02
   2.0599365e-02
   2.1057129e-02
   2.2186279e-02
   2.1728516e-02
   2.1514893e-02
   2.2308350e-02
   2.1820068e-02
   2.0812988e-02
   2.1148682e-02
   2.1514893e-02
   2.1759033e-02
   2.2796631e-02
   2.3315430e-02
   2.2399902e-02
   2.1850586e-02
   2.1636963e-02
   2.1759033e-02
   2.2247314e-02
   2.1484375e-02
   2.1545410e-02
   2.2430420e-02
   2.2521973e-02
   2.1453857e-02
   2.1667480e-02
   2.1820068e-02
   2.1453857e-02
   2.2155762e-02
   2.1697998e-02
   2.2033691e-02
   2.2308350e-02
   2.2216797e-02
   2.2094727e-02
   2.2064209e-02
   2.2735596e-02
   2.2003174e-02
   2.2521973e-02
   2.3040771e-02
   2.2735596e-02
   2.3315430e-02
   2.3498535e-02
   2.4322510e-02
   2.3406982e-02
   2.3742676e-02
   2.5482178e-02
   2.6123047e-02
   2.4566650e-02
   2.4505615e-02
   2.4810791e-02
   2.4871826e-02
   2.4353027e-02
   2.4353027e-02
   2.5451660e-02
   2.5665283e-02
   2.5482178e-02
   2.5177002e-02
   2.5115967e-02
   2.5054932e-02
   2.5421143e-02
   2.5909424e-02
   2.6275635e-02
   2.6062012e-02
   2.6031494e-02
   2.5726318e-02
   2.5695801e-02
   2.6031494e-02
   2.6062012e-02
   2.6275635e-02
   2.5726318e-02
   2.5756836e-02
   2.6550293e-02
   2.5878906e-02
   2.6000977e-02
   2.6489258e-02
   2.5634766e-02
   2.5543213e-02
   2.5970459e-02
   2.5878906e-02
   2.6306152e-02
   2.6123047e-02
   2.5756836e-02
   2.5146484e-02
   2.5054932e-02
   2.5299072e-02
   2.4902344e-02
   2.4902344e-02
   2.5268555e-02
   2.4444580e-02
   2.3925781e-02
   2.4078369e-02
   2.4627686e-02
   2.4200439e-02
   2.4932861e-02
   2.5115967e-02
   2.4230957e-02
   2.4902344e-02
   2.4780273e-02
   2.5299072e-02
   2.5146484e-02
   2.4749756e-02
   2.4871826e-02
   2.5207520e-02
   2.5085449e-02
   2.4566650e-02
   2.4444580e-02
   2.4414063e-02
   2.4688721e-02
   2.4108887e-02
   2.5268555e-02
   2.5390625e-02
   2.3559570e-02
   2.4536133e-02
   2.4688721e-02
   2.4658203e-02
   2.3986816e-02
   2.3803711e-02
   2.3590088e-02
   2.3651123e-02
   2.3956299e-02
   2.3895264e-02
   2.4169922e-02
   2.4017334e-02
   2.3620605e-02
   2.3132324e-02
   2.3498535e-02
   2.4444580e-02
   2.3712158e-02
   2.3162842e-02
   2.3986816e-02
   2.3468018e-02
   2.3162842e-02
   2.3712158e-02
   2.3559570e-02
   2.3437500e-02
   2.3620605e-02
   2.3956299e-02
   2.4078369e-02
   2.4017334e-02
   2.3834229e-02
   2.3284912e-02
   2.3956299e-02
   2.4719238e-02
   2.3712158e-02
   2.3498535e-02
   2.3284912e-02
   2.2918701e-02
   2.3162842e-02
   2.3223877e-02
   2.2979736e-02
   2.3193359e-02
   2.3864746e-02
   2.3803711e-02
   2.3376465e-02
   2.3712158e-02
   2.4475098e-02
   2.5207520e-02
   2.4871826e-02
   2.4719238e-02
   2.4444580e-02
   2.3559570e-02
   2.4353027e-02
   2.4169922e-02
   2.3773193e-02
   2.4627686e-02
   2.5054932e-02
   2.5329590e-02
   2.5451660e-02
   2.4963379e-02
   2.5390625e-02
   2.5421143e-02
   2.5756836e-02
   2.6672363e-02
   2.7954102e-02
   2.9052734e-02
   2.8472900e-02
   2.8381348e-02
   2.8472900e-02
   2.8778076e-02
   2.9479980e-02
   2.9266357e-02
   2.9022217e-02
   2.9357910e-02
   2.9327393e-02
   2.9571533e-02
   2.9388428e-02
   2.9113770e-02
   2.8656006e-02
   2.8167725e-02
   2.8350830e-02
   2.7679443e-02
   2.6641846e-02
   2.6275635e-02
   2.5115967e-02
   2.4444580e-02
   2.4383545e-02
   2.3834229e-02
   2.4047852e-02
   2.3345947e-02
   2.1392822e-02
   2.0019531e-02
   2.0111084e-02
   2.0477295e-02
   1.9104004e-02
   1.8310547e-02
   1.9134521e-02
   1.8707275e-02
   1.6754150e-02
   1.6693115e-02
   1.6235352e-02
   1.5625000e-02
   1.5686035e-02
   1.4648438e-02
   1.4434814e-02
   1.4465332e-02
   1.4007568e-02
   1.3549805e-02
   1.3122559e-02
   1.3763428e-02
   1.4526367e-02
   1.3977051e-02
   1.3854980e-02
   1.3946533e-02
   1.4068604e-02
   1.4068604e-02
   1.5075684e-02
   1.5197754e-02
   1.5075684e-02
   1.5869141e-02
   1.6204834e-02
   1.7272949e-02
   1.7242432e-02
   1.6937256e-02
   1.7639160e-02
   1.8096924e-02
   1.7944336e-02
   1.8707275e-02
   1.9927979e-02
   2.0416260e-02
   2.0233154e-02
   2.1148682e-02
   2.1911621e-02
   2.1820068e-02
   2.2583008e-02
   2.3376465e-02
   2.4230957e-02
   2.4871826e-02
   2.4902344e-02
   2.5634766e-02
   2.5878906e-02
   2.6458740e-02
   2.6702881e-02
   2.7709961e-02
   2.8198242e-02
   2.8167725e-02
   2.8350830e-02
   2.8503418e-02
   2.9235840e-02
   2.8594971e-02
   2.9022217e-02
   2.9449463e-02
   2.8869629e-02
   2.9388428e-02
   3.0029297e-02
   3.0517578e-02
   3.1250000e-02
   3.1707764e-02
   3.0700684e-02
   3.1555176e-02
   3.3660889e-02
   3.3782959e-02
   3.3020020e-02
   3.3782959e-02
   3.5156250e-02
   3.5095215e-02
   3.4454346e-02
   3.4942627e-02
   3.6163330e-02
   3.6651611e-02
   3.6773682e-02
   3.8269043e-02
   3.7933350e-02
   3.8085938e-02
   3.9489746e-02
   3.9581299e-02
   4.0557861e-02
   4.0893555e-02
   4.1564941e-02
   4.1931152e-02
   4.2022705e-02
   4.2358398e-02
   4.3304443e-02
   4.4494629e-02
   4.4525146e-02
   4.4616699e-02
   4.4677734e-02
   4.4769287e-02
   4.4799805e-02
   4.5898438e-02
   4.6447754e-02
   4.6569824e-02
   4.7271729e-02
   4.7332764e-02
   4.7210693e-02
   4.6630859e-02
   4.6600342e-02
   4.7851563e-02
   4.8278809e-02
   4.8156738e-02
   4.8339844e-02
   4.8156738e-02
   4.8522949e-02
   4.7973633e-02
   4.8309326e-02
   4.8980713e-02
   4.8278809e-02
   4.8065186e-02
   4.8431396e-02
   4.8767090e-02
   4.8828125e-02
   4.8736572e-02
   4.8919678e-02
   4.8980713e-02
   4.9255371e-02
   4.9346924e-02
   4.8492432e-02
   4.8828125e-02
   4.9530029e-02
   4.8858643e-02
   4.9316406e-02
   4.9255371e-02
   4.9316406e-02
   4.9285889e-02
   5.0201416e-02
   5.0537109e-02
   5.0109863e-02
   5.0231934e-02
   5.0415039e-02
   5.1574707e-02
   5.1116943e-02
   5.1300049e-02
   5.2154541e-02
   5.1116943e-02
   5.1483154e-02
   5.2246094e-02
   5.3405762e-02
   5.3649902e-02
   5.3131104e-02
   5.3100586e-02
   5.3436279e-02
   5.3070068e-02
   5.3466797e-02
   5.4168701e-02
   5.4229736e-02
   5.5541992e-02
   5.5023193e-02
   5.4504395e-02
   5.5358887e-02
   5.5847168e-02
   5.5603027e-02
   5.5938721e-02
   5.6365967e-02
   5.5572510e-02
   5.5297852e-02
   5.5297852e-02
   5.6610107e-02
   5.6945801e-02
   5.6182861e-02
   5.6304932e-02
   5.6213379e-02
   5.6488037e-02
   5.6854248e-02
   5.7037354e-02
   5.6732178e-02
   5.6762695e-02
   5.7220459e-02
   5.7464600e-02
   5.7769775e-02
   5.8471680e-02
   5.8502197e-02
   5.8441162e-02
   5.9051514e-02
   5.8837891e-02
   5.8471680e-02
   5.9143066e-02
   5.9661865e-02
   5.9478760e-02
   6.0028076e-02
   6.0119629e-02
   6.0821533e-02
   6.1218262e-02
   6.1492920e-02
   6.1584473e-02
   6.1187744e-02
   6.1981201e-02
   6.2408447e-02
   6.3720703e-02
   6.4453125e-02
   6.4819336e-02
   6.4605713e-02
   6.4483643e-02
   6.4666748e-02
   6.5216064e-02
   6.5032959e-02
   6.4392090e-02
   6.5032959e-02
   6.5582275e-02
   6.6925049e-02
   6.7199707e-02
   6.7047119e-02
   6.7199707e-02
   6.7504883e-02
   6.8572998e-02
   6.8481445e-02
   6.8481445e-02
   6.8786621e-02
   6.9213867e-02
   7.0098877e-02
   6.9854736e-02
   7.0220947e-02
   7.0159912e-02
   7.0709229e-02
   7.0709229e-02
   7.0587158e-02
   7.1685791e-02
   7.1899414e-02
   7.2082520e-02
   7.2540283e-02
   7.3394775e-02
   7.3883057e-02
   7.4340820e-02
   7.4859619e-02
   7.3699951e-02
   7.3944092e-02
   7.5714111e-02
   7.5286865e-02
   7.5683594e-02
   7.5744629e-02
   7.5103760e-02
   7.6751709e-02
   7.7575684e-02
   7.7087402e-02
   7.8186035e-02
   7.8613281e-02
   7.8247070e-02
   7.9345703e-02
   7.9803467e-02
   7.9376221e-02
   7.9864502e-02
   8.0810547e-02
   8.1726074e-02
   8.1604004e-02
   8.3251953e-02
   8.3892822e-02
   8.4686279e-02
   8.6425781e-02
   8.5815430e-02
   8.6456299e-02
   8.7493896e-02
   8.8165283e-02
   8.9355469e-02
   9.0576172e-02
   9.2071533e-02
   9.1278076e-02
   9.2498779e-02
   9.4421387e-02
   9.4329834e-02
   9.4726563e-02
   9.6069336e-02
   9.6374512e-02
   9.7320557e-02
   9.8175049e-02
   9.7991943e-02
   9.9792480e-02
   1.0104370e-01
   1.0244751e-01
   1.0342407e-01
   1.0449219e-01
   1.0540771e-01
   1.0638428e-01
   1.0781860e-01
   1.0775757e-01
   1.0845947e-01
   1.1019897e-01
   1.1141968e-01
   1.1203003e-01
   1.1306763e-01
   1.1422729e-01
   1.1465454e-01
   1.1538696e-01
   1.1682129e-01
   1.1791992e-01
   1.1868286e-01
   1.1984253e-01
   1.2161255e-01
   1.2237549e-01
   1.2274170e-01
   1.2399292e-01
   1.2515259e-01
   1.2600708e-01
   1.2680054e-01
   1.2731934e-01
   1.2942505e-01
   1.3088989e-01
   1.3171387e-01
   1.3262939e-01
   1.3293457e-01
   1.3381958e-01
   1.3549805e-01
   1.3619995e-01
   1.3763428e-01
   1.3919067e-01
   1.3992310e-01
   1.4071655e-01
   1.4184570e-01
   1.4303589e-01
   1.4370728e-01
   1.4434814e-01
   1.4614868e-01
   1.4712524e-01
   1.4761353e-01
   1.4877319e-01
   1.4996338e-01
   1.5054321e-01
   1.5203857e-01
   1.5335083e-01
   1.5432739e-01
   1.5472412e-01
   1.5490723e-01
   1.5673828e-01
   1.5747070e-01
   1.5823364e-01
   1.5948486e-01
   1.5954590e-01
   1.6061401e-01
   1.6101074e-01
   1.6198730e-01
   1.6366577e-01
   1.6412354e-01
   1.6601563e-01
   1.6668701e-01
   1.6674805e-01
   1.6882324e-01
   1.6995239e-01
   1.7083740e-01
   1.7214966e-01
   1.7245483e-01
   1.7343140e-01
   1.7562866e-01
   1.7602539e-01
   1.7730713e-01
   1.7733765e-01
   1.7761230e-01
   1.7935181e-01
   1.7947388e-01
   1.8048096e-01
   1.8115234e-01
   1.8301392e-01
   1.8466187e-01
   1.8435669e-01
   1.8496704e-01
   1.8603516e-01
   1.8640137e-01
   1.8692017e-01
   1.8734741e-01
   1.8798828e-01
   1.8936157e-01
   1.8875122e-01
   1.8914795e-01
   1.8981934e-01
   1.9018555e-01
   1.9067383e-01
   1.9094849e-01
   1.9137573e-01
   1.9161987e-01
   1.9140625e-01
   1.9165039e-01
   1.9311523e-01
   1.9198608e-01
   1.9210815e-01
   1.9384766e-01
   1.9360352e-01
   1.9415283e-01
   1.9476318e-01
   1.9430542e-01
   1.9546509e-01
   1.9567871e-01
   1.9543457e-01
   1.9650269e-01
   1.9631958e-01
   1.9738770e-01
   1.9720459e-01
   1.9696045e-01
   1.9784546e-01
   1.9906616e-01
   1.9979858e-01
   1.9900513e-01
   1.9955444e-01
   1.9970703e-01
   1.9903564e-01
   1.9927979e-01
   1.9912720e-01
   1.9854736e-01
   1.9845581e-01
   1.9790649e-01
   1.9714355e-01
   1.9702148e-01
   1.9577026e-01
   1.9515991e-01
   1.9464111e-01
   1.9281006e-01
   1.9244385e-01
   1.9116211e-01
   1.8966675e-01
   1.8908691e-01
   1.8881226e-01
   1.8682861e-01
   1.8542480e-01
   1.8341064e-01
   1.8087769e-01
   1.8008423e-01
   1.7864990e-01
   1.7724609e-01
   1.7391968e-01
   1.7208862e-01
   1.7047119e-01
   1.6760254e-01
   1.6577148e-01
   1.6442871e-01
   1.6213989e-01
   1.5942383e-01
   1.5716553e-01
   1.5490723e-01
   1.5240479e-01
   1.4953613e-01
   1.4682007e-01
   1.4440918e-01
   1.4233398e-01
   1.4022827e-01
   1.3769531e-01
   1.3586426e-01
   1.3250732e-01
   1.2954712e-01
   1.2847900e-01
   1.2585449e-01
   1.2280273e-01
   1.2063599e-01
   1.1724854e-01
   1.1544800e-01
   1.1349487e-01
   1.1038208e-01
   1.0830688e-01
   1.0592651e-01
   1.0400391e-01
   1.0211182e-01
   9.9029541e-02
   9.6343994e-02
   9.4024658e-02
   9.2315674e-02
   9.0454102e-02
   8.6608887e-02
   8.3892822e-02
   8.1878662e-02
   7.9284668e-02
   7.6934814e-02
   7.3455811e-02
   7.0709229e-02
   6.9702148e-02
   6.6833496e-02
   6.3385010e-02
   6.0729980e-02
   5.7617188e-02
   5.5023193e-02
   5.2154541e-02
   4.8736572e-02
   4.5440674e-02
   4.2266846e-02
   3.9184570e-02
   3.6041260e-02
   3.2287598e-02
   2.9052734e-02
   2.4902344e-02
   2.0568848e-02
   1.7608643e-02
   1.3824463e-02
   1.0498047e-02
   6.8359375e-03
   1.9836426e-03
  -2.4719238e-03
  -6.7443848e-03
  -1.0040283e-02
  -1.3519287e-02
  -1.8280029e-02
  -2.2674561e-02
  -2.7374268e-02
  -3.1555176e-02
  -3.5888672e-02
  -4.0771484e-02
  -4.5349121e-02
  -4.9865723e-02
  -5.4229736e-02
  -5.8746338e-02
  -6.2713623e-02
  -6.6986084e-02
  -7.1655273e-02
  -7.4707031e-02
  -7.8582764e-02
  -8.2794189e-02
  -8.6700439e-02
  -9.0820313e-02
  -9.3261719e-02
  -9.6740723e-02
  -1.0083008e-01
  -1.0330200e-01
  -1.0711670e-01
  -1.0989380e-01
  -1.1282349e-01
  -1.1550903e-01
  -1.1734009e-01
  -1.2139893e-01
  -1.2484741e-01
  -1.2689209e-01
  -1.2924194e-01
  -1.3128662e-01
  -1.3385010e-01
  -1.3638306e-01
  -1.3980103e-01
  -1.4218140e-01
  -1.4352417e-01
  -1.4620972e-01
  -1.4767456e-01
  -1.4944458e-01
  -1.5213013e-01
  -1.5377808e-01
  -1.5576172e-01
  -1.5734863e-01
  -1.5878296e-01
  -1.6098022e-01
  -1.6259766e-01
  -1.6400146e-01
  -1.6662598e-01
  -1.6799927e-01
  -1.6921997e-01
  -1.7163086e-01
  -1.7312622e-01
  -1.7489624e-01
  -1.7709351e-01
  -1.7712402e-01
  -1.7819214e-01
  -1.7947388e-01
  -1.7974854e-01
  -1.8243408e-01
  -1.8441772e-01
  -1.8466187e-01
  -1.8692017e-01
  -1.8753052e-01
  -1.8832397e-01
  -1.8960571e-01
  -1.9027710e-01
  -1.9024658e-01
  -1.9146729e-01
  -1.9216919e-01
  -1.9290161e-01
  -1.9348145e-01
  -1.9363403e-01
  -1.9479370e-01
  -1.9512939e-01
  -1.9497681e-01
  -1.9586182e-01
  -1.9601440e-01
  -1.9601440e-01
  -1.9607544e-01
  -1.9616699e-01
  -1.9613647e-01
  -1.9662476e-01
  -1.9656372e-01
  -1.9573975e-01
  -1.9503784e-01
  -1.9552612e-01
  -1.9461060e-01
  -1.9363403e-01
  -1.9186401e-01
  -1.9192505e-01
  -1.9232178e-01
  -1.9082642e-01
  -1.8954468e-01
  -1.8835449e-01
  -1.8688965e-01
  -1.8572998e-01
  -1.8438721e-01
  -1.8273926e-01
  -1.8179321e-01
  -1.8032837e-01
  -1.7968750e-01
  -1.7874146e-01
  -1.7660522e-01
  -1.7459106e-01
  -1.7269897e-01
  -1.7218018e-01
  -1.7135620e-01
  -1.6842651e-01
  -1.6763306e-01
  -1.6586304e-01
  -1.6348267e-01
  -1.6268921e-01
  -1.6070557e-01
  -1.5911865e-01
  -1.5753174e-01
  -1.5579224e-01
  -1.5454102e-01
  -1.5295410e-01
  -1.5203857e-01
  -1.5112305e-01
  -1.4773560e-01
  -1.4669800e-01
  -1.4602661e-01
  -1.4447021e-01
  -1.4437866e-01
  -1.4273071e-01
  -1.4138794e-01
  -1.4096069e-01
  -1.3949585e-01
  -1.3827515e-01
  -1.3754272e-01
  -1.3610840e-01
  -1.3565063e-01
  -1.3497925e-01
  -1.3455200e-01
  -1.3452148e-01
  -1.3336182e-01
  -1.3272095e-01
  -1.3223267e-01
  -1.3174438e-01
  -1.3137817e-01
  -1.3180542e-01
  -1.3104248e-01
  -1.3095093e-01
  -1.2997437e-01
  -1.2948608e-01
  -1.2969971e-01
  -1.3015747e-01
  -1.3021851e-01
  -1.2908936e-01
  -1.2902832e-01
  -1.3046265e-01
  -1.3000488e-01
  -1.2893677e-01
  -1.3027954e-01
  -1.2997437e-01
  -1.2927246e-01
  -1.3052368e-01
  -1.3040161e-01
  -1.3101196e-01
  -1.3125610e-01
  -1.3143921e-01
  -1.3204956e-01
  -1.3244629e-01
  -1.3336182e-01
  -1.3333130e-01
  -1.3403320e-01
  -1.3537598e-01
  -1.3613892e-01
  -1.3708496e-01
  -1.3848877e-01
  -1.3955688e-01
  -1.4038086e-01
  -1.4111328e-01
  -1.4135742e-01
  -1.4227295e-01
  -1.4352417e-01
  -1.4501953e-01
  -1.4501953e-01
  -1.4608765e-01
  -1.4840698e-01
  -1.4868164e-01
  -1.5075684e-01
  -1.5197754e-01
  -1.5139771e-01
  -1.5313721e-01
  -1.5444946e-01
  -1.5557861e-01
  -1.5704346e-01
  -1.5783691e-01
  -1.5933228e-01
  -1.6061401e-01
  -1.6217041e-01
  -1.6455078e-01
  -1.6510010e-01
  -1.6638184e-01
  -1.6827393e-01
  -1.6857910e-01
  -1.7016602e-01
  -1.7208862e-01
  -1.7343140e-01
  -1.7529297e-01
  -1.7663574e-01
  -1.7779541e-01
  -1.7929077e-01
  -1.8072510e-01
  -1.8270874e-01
  -1.8411255e-01
  -1.8536377e-01
  -1.8728638e-01
  -1.8807983e-01
  -1.8951416e-01
  -1.9134521e-01
  -1.9198608e-01
  -1.9345093e-01
  -1.9522095e-01
  -1.9494629e-01
  -1.9601440e-01
  -1.9750977e-01
  -1.9940186e-01
  -2.0129395e-01
  -2.0190430e-01
  -2.0257568e-01
  -2.0373535e-01
  -2.0407104e-01
  -2.0489502e-01
  -2.0544434e-01
  -2.0581055e-01
  -2.0648193e-01
  -2.0700073e-01
  -2.0727539e-01
  -2.0697021e-01
  -2.0715332e-01
  -2.0791626e-01
  -2.0715332e-01
  -2.0745850e-01
  -2.0895386e-01
  -2.0812988e-01
  -2.0764160e-01
  -2.0806885e-01
  -2.0703125e-01
  -2.0724487e-01
  -2.0648193e-01
  -2.0596313e-01
  -2.0559692e-01
  -2.0559692e-01
  -2.0477295e-01
  -2.0321655e-01
  -2.0227051e-01
  -2.0199585e-01
  -2.0129395e-01
  -2.0083618e-01
  -2.0016479e-01
  -1.9906616e-01
  -1.9796753e-01
  -1.9714355e-01
  -1.9625854e-01
  -1.9424438e-01
  -1.9189453e-01
  -1.9027710e-01
  -1.8826294e-01
  -1.8707275e-01
  -1.8533325e-01
  -1.8365479e-01
  -1.8127441e-01
  -1.7929077e-01
  -1.7694092e-01
  -1.7431641e-01
  -1.7233276e-01
  -1.7022705e-01
  -1.6815186e-01
  -1.6537476e-01
  -1.6293335e-01
  -1.6003418e-01
  -1.5646362e-01
  -1.5478516e-01
  -1.5240479e-01
  -1.4871216e-01
  -1.4614868e-01
  -1.4343262e-01
  -1.3989258e-01
  -1.3607788e-01
  -1.3372803e-01
  -1.3116455e-01
  -1.2799072e-01
  -1.2487793e-01
  -1.2072754e-01
  -1.1614990e-01
  -1.1401367e-01
  -1.1041260e-01
  -1.0549927e-01
  -1.0308838e-01
  -9.7961426e-02
  -9.3231201e-02
  -8.9904785e-02
  -8.5876465e-02
  -8.2305908e-02
  -7.8125000e-02
  -7.3638916e-02
  -7.0129395e-02
  -6.5795898e-02
  -6.2225342e-02
  -5.8074951e-02
  -5.3924561e-02
  -5.0598145e-02
  -4.6417236e-02
  -4.2053223e-02
  -3.8269043e-02
  -3.4942627e-02
  -3.1585693e-02
  -2.8747559e-02
  -2.4871826e-02
  -1.9592285e-02
  -1.5747070e-02
  -1.2481689e-02
  -8.9111328e-03
  -5.7067871e-03
  -1.9226074e-03
   2.3193359e-03
   5.2795410e-03
   1.0314941e-02
   1.3824463e-02
   1.6387939e-02
   2.0843506e-02
   2.4780273e-02
   2.8259277e-02
   3.1097412e-02
   3.4759521e-02
   3.8391113e-02
   4.1259766e-02
   4.5135498e-02
   4.9072266e-02
   5.2917480e-02
   5.6884766e-02
   5.9722900e-02
   6.2042236e-02
   6.5277100e-02
   6.8603516e-02
   7.1960449e-02
   7.4523926e-02
   7.7056885e-02
   7.9589844e-02
   8.2885742e-02
   8.5937500e-02
   8.8409424e-02
   9.0545654e-02
   9.2376709e-02
   9.4848633e-02
   9.7503662e-02
   9.9792480e-02
   1.0086060e-01
   1.0253906e-01
   1.0498047e-01
   1.0684204e-01
   1.0791016e-01
   1.1038208e-01
   1.1178589e-01
   1.1343384e-01
   1.1578369e-01
   1.1672974e-01
   1.1807251e-01
   1.1874390e-01
   1.2042236e-01
   1.2118530e-01
   1.2210083e-01
   1.2319946e-01
   1.2234497e-01
   1.2277222e-01
   1.2417603e-01
   1.2405396e-01
   1.2387085e-01
   1.2451172e-01
   1.2536621e-01
   1.2545776e-01
   1.2405396e-01
   1.2420654e-01
   1.2487793e-01
   1.2423706e-01
   1.2460327e-01
   1.2377930e-01
   1.2255859e-01
   1.2237549e-01
   1.2158203e-01
   1.2033081e-01
   1.1911011e-01
   1.1892700e-01
   1.1801147e-01
   1.1779785e-01
   1.1682129e-01
   1.1584473e-01
   1.1474609e-01
   1.1373901e-01
   1.1331177e-01
   1.1135864e-01
   1.1062622e-01
   1.0928345e-01
   1.0757446e-01
   1.0601807e-01
   1.0479736e-01
   1.0345459e-01
   1.0253906e-01
   1.0037231e-01
   9.7869873e-02
   9.6099854e-02
   9.3536377e-02
   9.1979980e-02
   9.0057373e-02
   8.7829590e-02
   8.7005615e-02
   8.5479736e-02
   8.2611084e-02
   7.9101563e-02
   7.7514648e-02
   7.6141357e-02
   7.3516846e-02
   7.1624756e-02
   6.8817139e-02
   6.6192627e-02
   6.4056396e-02
   6.1462402e-02
   5.9020996e-02
   5.7281494e-02
   5.5664063e-02
   5.2734375e-02
   4.9530029e-02
   4.7363281e-02
   4.6051025e-02
   4.3518066e-02
   4.1534424e-02
   3.9184570e-02
   3.6193848e-02
   3.3081055e-02
   3.1768799e-02
   3.0822754e-02
   2.7770996e-02
   2.5329590e-02
   2.4047852e-02
   2.1759033e-02
   1.9836426e-02
   1.7852783e-02
   1.7333984e-02
   1.5380859e-02
   1.2207031e-02
   1.0223389e-02
   8.3618164e-03
   7.2937012e-03
   5.7983398e-03
   3.6010742e-03
   2.1667480e-03
   3.6621094e-04
  -1.6784668e-03
  -2.9907227e-03
  -3.7841797e-03
  -5.6762695e-03
  -7.2937012e-03
  -8.4228516e-03
  -9.9487305e-03
  -1.1322021e-02
  -1.3519287e-02
  -1.5167236e-02
  -1.6113281e-02
  -1.7028809e-02
  -1.8249512e-02
  -1.9287109e-02
  -2.0050049e-02
  -2.1087646e-02
  -2.2338867e-02
  -2.3376465e-02
  -2.4810791e-02
  -2.5878906e-02
  -2.7404785e-02
  -2.7862549e-02
  -2.8442383e-02
  -2.9968262e-02
  -3.0364990e-02
  -3.1219482e-02
  -3.0975342e-02
  -3.1768799e-02
  -3.2684326e-02
  -3.3813477e-02
  -3.4942627e-02
  -3.5339355e-02
  -3.5797119e-02
  -3.5736084e-02
  -3.5919189e-02
  -3.5980225e-02
  -3.6865234e-02
  -3.7048340e-02
  -3.7231445e-02
  -3.7384033e-02
  -3.7292480e-02
  -3.6956787e-02
  -3.7292480e-02
  -3.7536621e-02
  -3.7292480e-02
  -3.6743164e-02
  -3.6529541e-02
  -3.6437988e-02
  -3.5888672e-02
  -3.6956787e-02
  -3.6926270e-02
  -3.6102295e-02
  -3.6285400e-02
  -3.5675049e-02
  -3.4454346e-02
  -3.4271240e-02
  -3.4393311e-02
  -3.3874512e-02
  -3.3538818e-02
  -3.2897949e-02
  -3.1707764e-02
  -3.0883789e-02
  -3.1433105e-02
  -3.1402588e-02
  -3.0395508e-02
  -2.9571533e-02
  -2.9235840e-02
  -2.7374268e-02
  -2.6855469e-02
  -2.7679443e-02
  -2.7160645e-02
  -2.6306152e-02
  -2.4902344e-02
  -2.3864746e-02
  -2.2735596e-02
  -2.2888184e-02
  -2.2552490e-02
  -2.1301270e-02
  -2.1209717e-02
  -2.0782471e-02
  -1.9256592e-02
  -1.8646240e-02
  -1.7913818e-02
  -1.6357422e-02
  -1.6357422e-02
  -1.6357422e-02
  -1.5258789e-02
  -1.4190674e-02
  -1.4221191e-02
  -1.4251709e-02
  -1.3732910e-02
  -1.2451172e-02
  -1.1199951e-02
  -1.0467529e-02
  -1.0253906e-02
  -9.9487305e-03
  -8.7280273e-03
  -8.2702637e-03
  -7.8430176e-03
  -6.6833496e-03
  -5.3100586e-03
  -4.7607422e-03
  -3.5400391e-03
  -2.1057129e-03
  -1.5258789e-03
  -1.4648438e-03
  -7.9345703e-04
   1.0986328e-03
   1.9531250e-03
   2.6855469e-03
   3.6621094e-03
   4.0283203e-03
   4.3640137e-03
   5.0048828e-03
   4.6691895e-03
   5.2490234e-03
   5.0659180e-03
   5.3405762e-03
   6.0729980e-03
   6.4086914e-03
   5.3405762e-03
   4.3945313e-03
   5.4321289e-03
   6.0729980e-03
   6.1645508e-03
   6.1950684e-03
   6.2561035e-03
   5.7067871e-03
   5.4321289e-03
   5.4321289e-03
   5.8593750e-03
   6.2866211e-03
   6.2561035e-03
   6.1950684e-03
   5.9204102e-03
   5.9509277e-03
   5.8288574e-03
   5.7678223e-03
   5.6152344e-03
   5.7067871e-03
   7.0495605e-03
   7.5378418e-03
   6.5917969e-03
   6.2866211e-03
   6.6223145e-03
   7.2937012e-03
   7.5073242e-03
   7.8430176e-03
   7.5073242e-03
   6.9885254e-03
   8.4533691e-03
   9.6435547e-03
   8.8806152e-03
   9.6740723e-03
   1.0955811e-02
   1.0101318e-02
   1.1077881e-02
   1.1444092e-02
   1.1505127e-02
   1.1810303e-02
   1.2084961e-02
   1.2329102e-02
   1.3031006e-02
   1.2878418e-02
   1.3061523e-02
   1.3702393e-02
   1.3488770e-02
   1.3336182e-02
   1.4251709e-02
   1.4282227e-02
   1.4282227e-02
   1.4526367e-02
   1.5075684e-02
   1.4953613e-02
   1.4190674e-02
   1.4038086e-02
   1.4709473e-02
   1.4831543e-02
   1.4770508e-02
   1.4587402e-02
   1.4373779e-02
   1.5350342e-02
   1.5960693e-02
   1.5167236e-02
   1.4129639e-02
   1.4709473e-02
   1.4587402e-02
   1.4129639e-02
   1.3977051e-02
   1.3336182e-02
   1.3854980e-02
   1.3946533e-02
   1.3488770e-02
   1.3793945e-02
   1.5045166e-02
   1.4251709e-02
   1.3183594e-02
   1.4770508e-02
   1.4617920e-02
   1.4343262e-02
   1.4801025e-02
   1.5319824e-02
   1.5167236e-02
   1.5594482e-02
   1.7028809e-02
   1.6540527e-02
   1.6174316e-02
   1.5838623e-02
   1.6204834e-02
   1.5899658e-02
   1.5289307e-02
   1.5960693e-02
   1.5106201e-02
   1.4984131e-02
   1.5991211e-02
   1.5319824e-02
   1.3977051e-02
   1.4007568e-02
   1.3793945e-02
   1.3916016e-02
   1.4221191e-02
   1.3366699e-02
   1.3183594e-02
   1.3092041e-02
   1.1810303e-02
   1.2390137e-02
   1.2939453e-02
   1.1749268e-02
   1.1383057e-02
   1.1505127e-02
   1.0589600e-02
   1.0681152e-02
   1.0040283e-02
   9.3994141e-03
   1.0070801e-02
   9.3994141e-03
   8.5144043e-03
   9.0942383e-03
   9.4909668e-03
   9.7961426e-03
   9.0637207e-03
   7.3547363e-03
   7.0190430e-03
   6.9580078e-03
   6.8969727e-03
   6.4697266e-03
   6.1035156e-03
   6.1645508e-03
   5.4321289e-03
   4.6081543e-03
   4.5166016e-03
   3.7536621e-03
   3.0212402e-03
   2.3193359e-03
   1.4953613e-03
   9.7656250e-04
   1.2512207e-03
   1.2512207e-03
   5.4931641e-04
  -3.3569336e-04
  -1.5258789e-04
   3.0517578e-05
  -8.2397461e-04
  -7.9345703e-04
  -1.4953613e-03
  -2.2583008e-03
  -2.3193359e-03
  -2.8076172e-03
  -3.0517578e-03
  -4.2114258e-03
  -4.9743652e-03
  -5.1574707e-03
  -5.6152344e-03
  -5.8288574e-03
  -7.2326660e-03
  -8.5449219e-03
  -8.7585449e-03
  -1.0009766e-02
  -9.8876953e-03
  -9.3994141e-03
  -1.0559082e-02
  -1.1108398e-02
  -1.2176514e-02
  -1.3488770e-02
  -1.3763428e-02
  -1.4495850e-02
  -1.4862061e-02
  -1.4617920e-02
  -1.5289307e-02
  -1.5563965e-02
  -1.6662598e-02
  -1.6937256e-02
  -1.7089844e-02
  -1.7517090e-02
  -1.8402100e-02
  -1.8890381e-02
  -1.8554688e-02
  -1.8646240e-02
  -1.8707275e-02
  -1.9927979e-02
  -2.0812988e-02
  -2.1240234e-02
  -2.1942139e-02
  -2.2735596e-02
  -2.2430420e-02
  -2.2399902e-02
  -2.3101807e-02
  -2.3498535e-02
  -2.4169922e-02
  -2.5329590e-02
  -2.4475098e-02
  -2.4841309e-02
  -2.7008057e-02
  -2.7221680e-02
  -2.7496338e-02
  -2.8472900e-02
  -2.9357910e-02
  -2.9388428e-02
  -3.0059814e-02
  -3.0975342e-02
  -3.0914307e-02
  -3.1219482e-02
  -3.2073975e-02
  -3.2714844e-02
  -3.3996582e-02
  -3.5034180e-02
  -3.5125732e-02
  -3.5156250e-02
  -3.5919189e-02
  -3.6804199e-02
  -3.7384033e-02
  -3.7780762e-02
  -3.8665771e-02
  -3.9428711e-02
  -3.9611816e-02
  -4.0679932e-02
  -4.1168213e-02
  -4.1595459e-02
  -4.3029785e-02
  -4.3151855e-02
  -4.3518066e-02
  -4.3731689e-02
  -4.2968750e-02
  -4.4158936e-02
  -4.3762207e-02
  -4.4891357e-02
  -4.6539307e-02
  -4.6417236e-02
  -4.7088623e-02
  -4.7424316e-02
  -4.7454834e-02
  -4.7760010e-02
  -4.8614502e-02
  -4.9621582e-02
  -5.0445557e-02
  -5.0140381e-02
  -4.9835205e-02
  -5.0781250e-02
  -5.1818848e-02
  -5.2032471e-02
  -5.2642822e-02
  -5.2215576e-02
  -5.2917480e-02
  -5.3588867e-02
  -5.3436279e-02
  -5.4138184e-02
  -5.4595947e-02
  -5.4718018e-02
  -5.5023193e-02
  -5.5114746e-02
  -5.6396484e-02
  -5.6121826e-02
  -5.6182861e-02
  -5.6976318e-02
  -5.6640625e-02
  -5.5450439e-02
  -5.6274414e-02
  -5.6518555e-02
  -5.5450439e-02
  -5.6243896e-02
  -5.5877686e-02
  -5.5603027e-02
  -5.6121826e-02
  -5.6365967e-02
  -5.5786133e-02
  -5.5419922e-02
  -5.6274414e-02
  -5.6274414e-02
  -5.6671143e-02
  -5.7342529e-02
  -5.7586670e-02
  -5.7739258e-02
  -5.7250977e-02
  -5.7403564e-02
  -5.8380127e-02
  -5.7647705e-02
  -5.8288574e-02
  -5.9417725e-02
  -5.8624268e-02
  -5.9051514e-02
  -5.9051514e-02
  -5.8990479e-02
  -5.9600830e-02
  -5.9356689e-02
  -5.9509277e-02
  -5.9997559e-02
  -5.9417725e-02
  -5.8929443e-02
  -5.9417725e-02
  -5.9051514e-02
  -5.8624268e-02
  -5.8593750e-02
  -5.8441162e-02
  -5.7495117e-02
  -5.6732178e-02
  -5.6365967e-02
  -5.5908203e-02
  -5.5297852e-02
  -5.5084229e-02
  -5.5236816e-02
  -5.4595947e-02
  -5.4016113e-02
  -5.3466797e-02
  -5.2124023e-02
  -5.1757813e-02
  -5.2001953e-02
  -5.1025391e-02
  -5.1055908e-02
  -5.0811768e-02
  -4.9499512e-02
  -4.9072266e-02
  -4.8156738e-02
  -4.8400879e-02
  -4.8522949e-02
  -4.7149658e-02
  -4.7119141e-02
  -4.6752930e-02
  -4.6295166e-02
  -4.5257568e-02
  -4.4281006e-02
  -4.4006348e-02
  -4.4281006e-02
  -4.4403076e-02
  -4.3762207e-02
  -4.3090820e-02
  -4.2266846e-02
  -4.2114258e-02
  -4.1290283e-02
  -4.0496826e-02
  -4.0527344e-02
  -4.0039063e-02
  -3.9581299e-02
  -3.8879395e-02
  -3.8299561e-02
  -3.7658691e-02
  -3.7200928e-02
  -3.6773682e-02
  -3.6285400e-02
  -3.5919189e-02
  -3.6315918e-02
  -3.7261963e-02
  -3.6956787e-02
  -3.6193848e-02
  -3.6071777e-02
  -3.6010742e-02
  -3.6102295e-02
  -3.6468506e-02
  -3.6254883e-02
  -3.6376953e-02
  -3.6590576e-02
  -3.5400391e-02
  -3.5552979e-02
  -3.6437988e-02
  -3.6804199e-02
  -3.6651611e-02
  -3.6560059e-02
  -3.6132813e-02
  -3.6224365e-02
  -3.6315918e-02
  -3.5430908e-02
  -3.5400391e-02
  -3.5064697e-02
  -3.4637451e-02
  -3.3966064e-02
  -3.3813477e-02
  -3.3203125e-02
  -3.3294678e-02
  -3.3050537e-02
  -3.1799316e-02
  -3.1341553e-02
  -3.1188965e-02
  -3.0517578e-02
  -3.0731201e-02
  -3.0303955e-02
  -2.9418945e-02
  -2.8625488e-02
  -2.8381348e-02
  -2.7862549e-02
  -2.8045654e-02
  -2.6855469e-02
  -2.6000977e-02
  -2.5695801e-02
  -2.4444580e-02
  -2.3651123e-02
  -2.3803711e-02
  -2.3590088e-02
  -2.3010254e-02
  -2.2888184e-02
  -2.1270752e-02
  -2.0812988e-02
  -2.1362305e-02
  -2.1636963e-02
  -2.1575928e-02
  -2.1484375e-02
  -2.1301270e-02
  -2.0751953e-02
  -2.0843506e-02
  -2.0263672e-02
  -1.9470215e-02
  -2.0202637e-02
  -2.0538330e-02
  -1.9989014e-02
  -1.9500732e-02
  -2.0141602e-02
  -1.9775391e-02
  -1.9866943e-02
  -1.9256592e-02
  -1.8920898e-02
  -1.8981934e-02
  -1.8493652e-02
  -1.8890381e-02
  -1.9042969e-02
  -1.8768311e-02
  -1.8707275e-02
  -1.7822266e-02
  -1.6784668e-02
  -1.7547607e-02
  -1.7456055e-02
  -1.8127441e-02
  -1.8676758e-02
  -1.7913818e-02
  -1.7608643e-02
  -1.6632080e-02
  -1.5838623e-02
  -1.5930176e-02
  -1.5533447e-02
  -1.4770508e-02
  -1.4801025e-02
  -1.4221191e-02
  -1.2603760e-02
  -1.3305664e-02
  -1.3885498e-02
  -1.2603760e-02
  -1.1779785e-02
  -1.1138916e-02
  -1.0955811e-02
  -1.0742188e-02
  -1.0253906e-02
  -1.0314941e-02
  -1.0467529e-02
  -9.7961426e-03
  -9.3688965e-03
  -9.2773438e-03
  -9.4604492e-03
  -8.6059570e-03
  -8.1176758e-03
  -7.4462891e-03
  -6.4697266e-03
  -6.8664551e-03
  -7.5378418e-03
  -6.8359375e-03
  -6.2255859e-03
  -6.1950684e-03
  -6.3171387e-03
  -6.5612793e-03
  -6.4392090e-03
  -5.9204102e-03
  -5.4626465e-03
  -5.4016113e-03
  -5.7067871e-03
  -5.5847168e-03
  -6.0119629e-03
  -6.0424805e-03
  -5.3710938e-03
  -5.8898926e-03
  -6.3171387e-03
  -6.2561035e-03
  -5.4321289e-03
  -5.1574707e-03
  -5.0659180e-03
  -4.9743652e-03
  -5.0354004e-03
  -4.1809082e-03
  -3.9978027e-03
  -4.5166016e-03
  -4.9438477e-03
  -4.4250488e-03
  -4.5776367e-03
  -4.7302246e-03
  -3.5095215e-03
  -3.5400391e-03
  -3.8146973e-03
  -3.2653809e-03
  -4.1503906e-03
  -4.0588379e-03
  -3.3569336e-03
  -3.7536621e-03
  -3.1738281e-03
  -2.6855469e-03
  -3.2653809e-03
  -3.4484863e-03
  -2.7465820e-03
  -2.4108887e-03
  -1.8615723e-03
  -2.2583008e-03
  -1.9531250e-03
  -1.3122559e-03
  -1.8310547e-03
  -2.2583008e-03
  -1.9836426e-03
  -1.3427734e-03
  -2.0141602e-03
  -2.1057129e-03
  -1.4343262e-03
  -1.0986328e-03
  -7.9345703e-04
  -1.3122559e-03
  -1.3122559e-03
  -1.6479492e-03
  -7.0190430e-04
  -6.1035156e-05
   2.4414063e-04
  -3.0517578e-05
  -4.2724609e-04
   2.4414063e-04
   5.7983398e-04
   5.4931641e-04
   1.1901855e-03
   9.4604492e-04
   6.4086914e-04
   1.6784668e-03
   2.1667480e-03
   1.2817383e-03
   2.0751953e-03
   1.7395020e-03
   1.2512207e-03
   2.3193359e-03
   9.4604492e-04
  -6.4086914e-04
   1.8310547e-04
  -5.7983398e-04
  -1.1596680e-03
  -9.1552734e-04
  -2.3193359e-03
  -3.4484863e-03
  -3.9672852e-03
  -4.1503906e-03
  -4.6997070e-03
  -4.4860840e-03
  -5.4931641e-03
  -6.6833496e-03
  -6.3171387e-03
  -6.7443848e-03
  -7.3852539e-03
  -8.3312988e-03
  -1.0009766e-02
  -1.0864258e-02
  -1.1932373e-02
  -1.2176514e-02
  -1.2237549e-02
  -1.2359619e-02
  -1.3061523e-02
  -1.4312744e-02
  -1.4709473e-02
  -1.4984131e-02
  -1.4648438e-02
  -1.4190674e-02
  -1.4617920e-02
  -1.5289307e-02
  -1.5411377e-02
  -1.5869141e-02
  -1.6143799e-02
  -1.6601563e-02
  -1.5808105e-02
  -1.6296387e-02
  -1.6418457e-02
  -1.5869141e-02
  -1.5960693e-02
  -1.5594482e-02
  -1.4404297e-02
  -1.3336182e-02
  -1.3488770e-02
  -1.3275146e-02
  -1.2786865e-02
  -1.2268066e-02
  -1.1383057e-02
  -1.1688232e-02
  -1.1169434e-02
  -1.1474609e-02
  -1.1413574e-02
  -1.0192871e-02
  -9.5214844e-03
  -8.3007813e-03
  -8.3923340e-03
  -9.4604492e-03
  -9.2468262e-03
  -8.8500977e-03
  -8.9111328e-03
  -1.0009766e-02
  -1.0009766e-02
  -9.2163086e-03
  -9.6130371e-03
  -8.6059570e-03
  -8.2702637e-03
  -8.4228516e-03
  -7.8125000e-03
  -8.4228516e-03
  -7.4157715e-03
  -6.7749023e-03
  -6.8664551e-03
  -6.6528320e-03
  -6.5612793e-03
  -6.6528320e-03
  -6.3476563e-03
  -7.0495605e-03
  -6.6528320e-03
  -5.5236816e-03
  -5.3100586e-03
  -5.0964355e-03
  -5.5541992e-03
  -5.0354004e-03
  -3.9367676e-03
  -2.8076172e-03
  -2.3193359e-03
  -2.0446777e-03
  -2.0751953e-03
  -1.5563965e-03
  -1.0986328e-03
  -1.2817383e-03
  -1.2207031e-03
  -8.8500977e-04
  -6.1035156e-05
   1.2207031e-04
  -6.1035156e-05
   5.7983398e-04
   1.1291504e-03
   1.5563965e-03
   1.4343262e-03
   1.8005371e-03
   2.7465820e-03
   3.0517578e-03
   3.1127930e-03
   4.3945313e-03
   4.3029785e-03
   4.3029785e-03
   5.7678223e-03
   4.4860840e-03
   4.3334961e-03
   6.0424805e-03
   7.2021484e-03
   6.8359375e-03
   6.3476563e-03
   6.8664551e-03
   7.4768066e-03
   7.3852539e-03
   7.8125000e-03
   7.7819824e-03
   7.9650879e-03
   7.7819824e-03
   7.7209473e-03
   8.1787109e-03
   7.5073242e-03
   7.8430176e-03
   8.7890625e-03
   8.2397461e-03
   8.0871582e-03
   9.1247559e-03
   9.1552734e-03
   1.0131836e-02
   1.0528564e-02
   1.0375977e-02
   1.0864258e-02
   1.0681152e-02
   1.0711670e-02
   1.1260986e-02
   1.1474609e-02
   1.1535645e-02
   1.2634277e-02
   1.2786865e-02
   1.2481689e-02
   1.3092041e-02
   1.3549805e-02
   1.2969971e-02
   1.3580322e-02
   1.2786865e-02
   1.3275146e-02
   1.4190674e-02
   1.3549805e-02
   1.4923096e-02
   1.4373779e-02
   1.4343262e-02
   1.5472412e-02
   1.5197754e-02
   1.4892578e-02
   1.5228271e-02
   1.5838623e-02
   1.4984131e-02
   1.5777588e-02
   1.5686035e-02
   1.4892578e-02
   1.5411377e-02
   1.6082764e-02
   1.6082764e-02
   1.6296387e-02
   1.6204834e-02
   1.5808105e-02
   1.6632080e-02
   1.7730713e-02
   1.7364502e-02
   1.7639160e-02
   1.7120361e-02
   1.7272949e-02
   1.8127441e-02
   1.8524170e-02
   1.8554688e-02
   1.8707275e-02
   1.8615723e-02
   1.8737793e-02
   1.9042969e-02
   1.8493652e-02
   1.9622803e-02
   1.9226074e-02
   1.8920898e-02
   1.8798828e-02
   1.7852783e-02
   1.8646240e-02
   1.9012451e-02
   1.9622803e-02
   2.0172119e-02
   1.9714355e-02
   2.0355225e-02
   2.1179199e-02
   2.0874023e-02
   2.0782471e-02
   2.0935059e-02
   2.0782471e-02
   2.0660400e-02
   2.1362305e-02
   2.2247314e-02
   2.2186279e-02
   2.2827148e-02
   2.3468018e-02
   2.3223877e-02
   2.3071289e-02
   2.4780273e-02
   2.4749756e-02
   2.4017334e-02
   2.4719238e-02
   2.4932861e-02
   2.4414063e-02
   2.4017334e-02
   2.4963379e-02
   2.5329590e-02
   2.4932861e-02
   2.4505615e-02
   2.4597168e-02
   2.5421143e-02
   2.5360107e-02
   2.5024414e-02
   2.5756836e-02
   2.6397705e-02
   2.6153564e-02
   2.6367188e-02
   2.6153564e-02
   2.5695801e-02
   2.6275635e-02
   2.6794434e-02
   2.7008057e-02
   2.7313232e-02
   2.7038574e-02
   2.7374268e-02
   2.8442383e-02
   2.9327393e-02
   2.9022217e-02
   2.8350830e-02
   2.9327393e-02
   3.0761719e-02
   3.1097412e-02
   3.0944824e-02
   3.0395508e-02
   2.9632568e-02
   2.9174805e-02
   2.9968262e-02
   3.0364990e-02
   2.9907227e-02
   3.0364990e-02
   3.0822754e-02
   2.9968262e-02
   2.9479980e-02
   2.9632568e-02
   3.0517578e-02
   3.0273438e-02
   3.0303955e-02
   2.9296875e-02
   2.9327393e-02
   3.0273438e-02
   2.9205322e-02
   3.0303955e-02
   3.0975342e-02
   2.9785156e-02
   3.0120850e-02
   3.0731201e-02
   3.1829834e-02
   3.2592773e-02
   3.2928467e-02
   3.3416748e-02
   3.3416748e-02
   3.3569336e-02
   3.4149170e-02
   3.5003662e-02
   3.4362793e-02
   3.5400391e-02
   3.5888672e-02
   3.6254883e-02
   3.7109375e-02
   3.6468506e-02
   3.6407471e-02
   3.7231445e-02
   3.7353516e-02
   3.7872314e-02
   3.8970947e-02
   3.9520264e-02
   3.9886475e-02
   3.9520264e-02
   4.0222168e-02
   4.0496826e-02
   4.0374756e-02
   4.1320801e-02
   4.1290283e-02
   4.1778564e-02
   4.2022705e-02
   4.2205811e-02
   4.3212891e-02
   4.3182373e-02
   4.3212891e-02
   4.3853760e-02
   4.4799805e-02
   4.4525146e-02
   4.4982910e-02
   4.5227051e-02
   4.6325684e-02
   4.7973633e-02
   4.7332764e-02
   4.7271729e-02
   4.7882080e-02
   4.8675537e-02
   4.9346924e-02
   4.9346924e-02
   5.0079346e-02
   5.0689697e-02
   5.0720215e-02
   5.1086426e-02
   5.2307129e-02
   5.2429199e-02
   5.2886963e-02
   5.3710938e-02
   5.3558350e-02
   5.3894043e-02
   5.5114746e-02
   5.5328369e-02
   5.4931641e-02
   5.5023193e-02
   5.5541992e-02
   5.5572510e-02
   5.5053711e-02
   5.5908203e-02
   5.7037354e-02
   5.6640625e-02
   5.6671143e-02
   5.6793213e-02
   5.6976318e-02
   5.6854248e-02
   5.7922363e-02
   5.8441162e-02
   5.7617188e-02
   5.7800293e-02
   5.8593750e-02
   5.8013916e-02
   5.8197021e-02
   5.8258057e-02
   5.7373047e-02
   5.7952881e-02
   5.8227539e-02
   5.7464600e-02
   5.7495117e-02
   5.7769775e-02
   5.7556152e-02
   5.7312012e-02
   5.7495117e-02
   5.7220459e-02
   5.6976318e-02
   5.7189941e-02
   5.6518555e-02
   5.6823730e-02
   5.6793213e-02
   5.6854248e-02
   5.6732178e-02
   5.6884766e-02
   5.6793213e-02
   5.5999756e-02
   5.6274414e-02
   5.6915283e-02
   5.6243896e-02
   5.5236816e-02
   5.6365967e-02
   5.7312012e-02
   5.6182861e-02
   5.5786133e-02
   5.5877686e-02
   5.5389404e-02
   5.5236816e-02
   5.5999756e-02
   5.6182861e-02
   5.4931641e-02
   5.5328369e-02
   5.5511475e-02
   5.5053711e-02
   5.4473877e-02
   5.4534912e-02
   5.4077148e-02
   5.4382324e-02
   5.5206299e-02
   5.4534912e-02
   5.3894043e-02
   5.4412842e-02
   5.4382324e-02
   5.3649902e-02
   5.3833008e-02
   5.3253174e-02
   5.4138184e-02
   5.3894043e-02
   5.3771973e-02
   5.4351807e-02
   5.2978516e-02
   5.2978516e-02
   5.2093506e-02
   5.1666260e-02
   5.2429199e-02
   5.1574707e-02
   5.0689697e-02
   5.0750732e-02
   5.0476074e-02
   5.0354004e-02
   5.0201416e-02
   4.9377441e-02
   4.9316406e-02
   4.8858643e-02
   4.8645020e-02
   4.8065186e-02
   4.7393799e-02
   4.7424316e-02
   4.7149658e-02
   4.6661377e-02
   4.7302246e-02
   4.6478271e-02
   4.6081543e-02
   4.6325684e-02
   4.6020508e-02
   4.5715332e-02
   4.5257568e-02
   4.4219971e-02
   4.3090820e-02
   4.2877197e-02
   4.3029785e-02
   4.2755127e-02
   4.1992188e-02
   4.1503906e-02
   4.0985107e-02
   4.1961670e-02
   4.2083740e-02
   4.1259766e-02
   4.1229248e-02
   4.0405273e-02
   4.0435791e-02
   4.0771484e-02
   4.0222168e-02
   3.9855957e-02
   4.0435791e-02
   3.9764404e-02
   3.9733887e-02
   4.0618896e-02
   4.0649414e-02
   3.9978027e-02
   3.9733887e-02
   3.9611816e-02
   3.9215088e-02
   3.9459229e-02
   3.9184570e-02
   3.8513184e-02
   3.8665771e-02
   3.8818359e-02
   3.7872314e-02
   3.7963867e-02
   3.8085938e-02
   3.7322998e-02
   3.7536621e-02
   3.6468506e-02
   3.6285400e-02
   3.5522461e-02
   3.4393311e-02
   3.5552979e-02
   3.4484863e-02
   3.3477783e-02
   3.3233643e-02
   3.2470703e-02
   3.2318115e-02
   3.1829834e-02
   3.1341553e-02
   3.1097412e-02
   3.0090332e-02
   2.9693604e-02
   2.8869629e-02
   2.7832031e-02
   2.7679443e-02
   2.7465820e-02
   2.6550293e-02
   2.5695801e-02
   2.5299072e-02
   2.4932861e-02
   2.4597168e-02
   2.4597168e-02
   2.4322510e-02
   2.3315430e-02
   2.3010254e-02
   2.3223877e-02
   2.2521973e-02
   2.1972656e-02
   2.2125244e-02
   2.2857666e-02
   2.2399902e-02
   2.0599365e-02
   1.9866943e-02
   2.0141602e-02
   2.0507813e-02
   1.9866943e-02
   2.0507813e-02
   2.0446777e-02
   1.9897461e-02
   1.9683838e-02
   1.9287109e-02
   1.9256592e-02
   1.8310547e-02
   1.8524170e-02
   1.8951416e-02
   1.8554688e-02
   1.9042969e-02
   1.8829346e-02
   1.8035889e-02
   1.8554688e-02
   1.8951416e-02
   1.8737793e-02
   1.8310547e-02
   1.7761230e-02
   1.7852783e-02
   1.7822266e-02
   1.7761230e-02
   1.8005371e-02
   1.7578125e-02
   1.8096924e-02
   1.7913818e-02
   1.7883301e-02
   1.7700195e-02
   1.6326904e-02
   1.7608643e-02
   1.7852783e-02
   1.8432617e-02
   1.7883301e-02
   1.6754150e-02
   1.6845703e-02
   1.5502930e-02
   1.5563965e-02
   1.5380859e-02
   1.4404297e-02
   1.3702393e-02
   1.3519287e-02
   1.3122559e-02
   1.1840820e-02
   1.1413574e-02
   1.1444092e-02
   9.8876953e-03
   9.1857910e-03
   9.0332031e-03
   8.1176758e-03
   8.0566406e-03
   6.7443848e-03
   5.9814453e-03
   5.5236816e-03
   4.5166016e-03
   3.7841797e-03
   3.0822754e-03
   2.7160645e-03
   1.5869141e-03
   9.1552734e-04
   7.0190430e-04
   4.8828125e-04
   6.1035156e-05
   9.1552734e-04
   0.0000000e+00
  -1.4648438e-03
  -1.0681152e-03
  -1.8920898e-03
  -3.1127930e-03
  -2.8381348e-03
  -2.1667480e-03
  -3.1433105e-03
  -3.1738281e-03
  -2.8686523e-03
  -3.8757324e-03
  -3.7841797e-03
  -3.2958984e-03
  -2.9907227e-03
  -1.8920898e-03
  -1.8005371e-03
  -2.8381348e-03
  -2.7465820e-03
  -2.1057129e-03
  -2.1362305e-03
  -2.2888184e-03
  -2.1362305e-03
  -1.3427734e-03
  -2.0141602e-03
  -2.0446777e-03
  -1.3427734e-03
  -1.4953613e-03
  -1.8310547e-03
  -1.8310547e-03
  -1.0681152e-03
  -8.5449219e-04
  -1.2207031e-04
  -3.0517578e-05
  -3.9672852e-04
  -3.3569336e-04
  -2.7465820e-04
  -5.1879883e-04
  -3.6621094e-04
  -1.8310547e-04
   0.0000000e+00
  -6.1035156e-04
   7.9345703e-04
   1.6479492e-03
   1.1596680e-03
   1.5563965e-03
   1.8310547e-03
   1.8615723e-03
   2.2583008e-03
   2.2888184e-03
   2.8381348e-03
   1.7700195e-03
   1.5563965e-03
   2.1057129e-03
   1.5258789e-03
   2.4108887e-03
   2.1667480e-03
   2.1667480e-03
   2.8686523e-03
   1.8920898e-03
   2.1057129e-03
   2.8991699e-03
   2.7770996e-03
   2.5329590e-03
   2.8381348e-03
   3.0822754e-03
   2.3803711e-03
   2.3193359e-03
   2.9907227e-03
   3.2348633e-03
   2.5634766e-03
   2.6855469e-03
   3.5095215e-03
   3.2653809e-03
   2.1667480e-03
   2.1667480e-03
   1.4343262e-03
   1.3427734e-03
   1.4953613e-03
   8.2397461e-04
   1.3732910e-03
   1.2512207e-03
   6.4086914e-04
   3.6621094e-04
   6.7138672e-04
   5.7983398e-04
  -2.7465820e-04
  -1.5869141e-03
  -1.1291504e-03
  -4.2724609e-04
  -6.4086914e-04
  -7.9345703e-04
  -2.5024414e-03
  -1.9226074e-03
  -1.8920898e-03
  -2.4108887e-03
  -9.4604492e-04
  -1.9836426e-03
  -2.2888184e-03
  -2.3193359e-03
  -2.8991699e-03
  -2.0751953e-03
  -2.0446777e-03
  -2.1362305e-03
  -2.0141602e-03
  -3.0822754e-03
  -2.7160645e-03
  -2.6245117e-03
  -2.1057129e-03
  -2.7770996e-03
  -3.1127930e-03
  -2.6550293e-03
  -2.7465820e-03
  -2.1972656e-03
  -3.3569336e-03
  -3.4790039e-03
  -3.0212402e-03
  -2.6550293e-03
  -2.3193359e-03
  -2.0141602e-03
  -1.9836426e-03
  -2.4108887e-03
  -2.1362305e-03
  -2.0141602e-03
  -2.1972656e-03
  -2.1057129e-03
  -2.0751953e-03
  -2.0141602e-03
  -1.3732910e-03
  -3.9672852e-04
  -9.7656250e-04
  -1.8615723e-03
  -6.7138672e-04
  -2.1362305e-04
  -6.1035156e-04
   3.0517578e-04
   6.7138672e-04
   5.7983398e-04
   1.0070801e-03
   8.8500977e-04
   5.1879883e-04
   8.5449219e-04
   5.1879883e-04
   5.1879883e-04
   1.1901855e-03
   1.4648438e-03
   1.1596680e-03
   1.3732910e-03
   1.0986328e-03
   1.6784668e-03
   1.8920898e-03
   1.7089844e-03
   1.4343262e-03
   1.0375977e-03
   1.4953613e-03
   1.7700195e-03
   1.9531250e-03
   2.0446777e-03
   1.0986328e-03
   1.8615723e-03
   2.9296875e-03
   3.2653809e-03
   2.7160645e-03
   1.2207031e-03
   1.1291504e-03
   2.0141602e-03
   1.7700195e-03
   1.7089844e-03
   1.7395020e-03
   1.4648438e-03
   1.7395020e-03
   2.4108887e-03
   1.7395020e-03
   7.6293945e-04
   7.9345703e-04
   1.2207031e-03
   1.5563965e-03
   1.0681152e-03
   1.5563965e-03
   1.3427734e-03
   1.6784668e-03
   2.1057129e-03
   2.0141602e-03
   1.8920898e-03
   2.4719238e-03
   2.5634766e-03
   3.0212402e-03
   3.2348633e-03
   3.3569336e-03
   3.0212402e-03
   2.6550293e-03
   3.8146973e-03
   4.3334961e-03
   4.3945313e-03
   4.1503906e-03
   3.9062500e-03
   3.5400391e-03
   4.5166016e-03
   5.6152344e-03
   5.6762695e-03
   6.6223145e-03
   6.4086914e-03
   6.3476563e-03
   6.7138672e-03
   7.3242188e-03
   7.7209473e-03
   7.8125000e-03
   7.7209473e-03
   7.9650879e-03
   9.0026855e-03
   8.7280273e-03
   8.4838867e-03
   8.9721680e-03
   8.8500977e-03
   8.0871582e-03
   7.5683594e-03
   8.1176758e-03
   8.6364746e-03
   7.6293945e-03
   7.4462891e-03
   7.2937012e-03
   6.9274902e-03
   6.8969727e-03
   7.0800781e-03
   7.3547363e-03
   7.1411133e-03
   6.5917969e-03
   6.2866211e-03
   5.9814453e-03
   5.8898926e-03
   5.5541992e-03
   5.0964355e-03
   5.3405762e-03
   5.2795410e-03
   5.0048828e-03
   5.3405762e-03
   5.4321289e-03
   5.7373047e-03
   5.9509277e-03
   6.9274902e-03
   7.2021484e-03
   7.1716309e-03
   7.7514648e-03
   8.7890625e-03
   8.5754395e-03
   8.4838867e-03
   8.4838867e-03
   8.4838867e-03
   8.9111328e-03
   8.3618164e-03
   8.1176758e-03
   8.8500977e-03
   9.2773438e-03
   8.6059570e-03
   8.2702637e-03
   8.1176758e-03
   9.0026855e-03
   1.0131836e-02
   9.9182129e-03
   9.0026855e-03
   8.7585449e-03
   8.3312988e-03
   7.4157715e-03
   7.4462891e-03
   7.3852539e-03
   7.6599121e-03
   7.6904297e-03
   7.6904297e-03
   8.8500977e-03
   9.0332031e-03
   7.6293945e-03
   7.7819824e-03
   8.1787109e-03
   8.6364746e-03
   7.9650879e-03
   7.6904297e-03
   8.1481934e-03
   8.1176758e-03
   8.4228516e-03
   8.2092285e-03
   7.6293945e-03
   7.3242188e-03
   7.2631836e-03
   6.0729980e-03
   6.9885254e-03
   8.2397461e-03
   6.6528320e-03
   6.3171387e-03
   8.1787109e-03
   9.0637207e-03
   8.1481934e-03
   8.2397461e-03
   8.0566406e-03
   8.2702637e-03
   8.2397461e-03
   8.2397461e-03
   8.6059570e-03
   9.2163086e-03
   9.5520020e-03
   9.3994141e-03
   1.0192871e-02
   9.8571777e-03
   9.7045898e-03
   9.3078613e-03
   1.0040283e-02
   1.1077881e-02
   9.9487305e-03
   9.7351074e-03
   9.3688965e-03
   9.2163086e-03
   8.9416504e-03
   8.7280273e-03
   8.9416504e-03
   9.6435547e-03
   9.7351074e-03
   9.1857910e-03
   8.7890625e-03
   8.1481934e-03
   7.8735352e-03
   7.7209473e-03
   8.7585449e-03
   8.8195801e-03
   8.3923340e-03
   7.4157715e-03
   7.0800781e-03
   7.4157715e-03
   7.2937012e-03
   7.6293945e-03
   7.4768066e-03
   7.1105957e-03
   6.8969727e-03
   6.1340332e-03
   6.0119629e-03
   5.4321289e-03
   4.5471191e-03
   5.0048828e-03
   5.6152344e-03
   4.4860840e-03
   3.2348633e-03
   3.7841797e-03
   3.8757324e-03
   3.3264160e-03
   2.1362305e-03
   1.4038086e-03
   1.5869141e-03
   2.2583008e-03
   1.4038086e-03
   6.7138672e-04
   3.0517578e-04
   3.0517578e-04
   1.2207031e-04
  -8.5449219e-04
  -5.1879883e-04
  -5.1879883e-04
  -1.4648438e-03
  -2.1362305e-03
  -2.1667480e-03
  -3.3874512e-03
  -3.4179688e-03
  -3.6621094e-03
  -4.6997070e-03
  -5.0048828e-03
  -5.4626465e-03
  -6.1950684e-03
  -6.1035156e-03
  -6.4392090e-03
  -6.3781738e-03
  -5.8898926e-03
  -6.5002441e-03
  -6.7749023e-03
  -6.9885254e-03
  -8.3618164e-03
  -8.2702637e-03
  -7.8735352e-03
  -8.6364746e-03
  -8.3618164e-03
  -7.8735352e-03
  -8.2397461e-03
  -8.3618164e-03
  -8.9111328e-03
  -9.7351074e-03
  -9.1857910e-03
  -8.9111328e-03
  -9.7656250e-03
  -8.6669922e-03
  -8.8500977e-03
  -1.0498047e-02
  -9.9182129e-03
  -1.0406494e-02
  -1.0223389e-02
  -1.0040283e-02
  -1.1535645e-02
  -1.0864258e-02
  -1.1108398e-02
  -1.2115479e-02
  -1.2084961e-02
  -1.2420654e-02
  -1.3305664e-02
  -1.3824463e-02
  -1.4404297e-02
  -1.6174316e-02
  -1.6021729e-02
  -1.6204834e-02
  -1.6601563e-02
  -1.7303467e-02
  -1.8188477e-02
  -1.8218994e-02
  -1.8859863e-02
  -1.9409180e-02
  -2.0294189e-02
  -2.1240234e-02
  -2.1118164e-02
  -2.1270752e-02
  -2.1392822e-02
  -2.1606445e-02
  -2.2216797e-02
  -2.2094727e-02
  -2.2613525e-02
  -2.3223877e-02
  -2.4169922e-02
  -2.4200439e-02
  -2.4414063e-02
  -2.4780273e-02
  -2.6245117e-02
  -2.6763916e-02
  -2.6947021e-02
  -2.6916504e-02
  -2.6794434e-02
  -2.7740479e-02
  -2.7709961e-02
  -2.8320313e-02
  -2.8503418e-02
  -2.8686523e-02
  -2.8503418e-02
  -2.8778076e-02
  -2.9693604e-02
  -2.9907227e-02
  -2.9785156e-02
  -2.9815674e-02
  -3.0914307e-02
  -3.0303955e-02
  -3.0609131e-02
  -3.1158447e-02
  -3.0242920e-02
  -3.0212402e-02
  -3.0914307e-02
  -3.2073975e-02
  -3.2348633e-02
  -3.0731201e-02
  -3.0853271e-02
  -3.1127930e-02
  -3.1311035e-02
  -3.2135010e-02
  -3.3294678e-02
  -3.2958984e-02
  -3.3477783e-02
  -3.4576416e-02
  -3.4606934e-02
  -3.4271240e-02
  -3.4240723e-02
  -3.4912109e-02
  -3.4637451e-02
  -3.4790039e-02
  -3.5919189e-02
  -3.5369873e-02
  -3.5522461e-02
  -3.6224365e-02
  -3.5461426e-02
  -3.6743164e-02
  -3.7811279e-02
  -3.7994385e-02
  -3.8116455e-02
  -3.8208008e-02
  -3.9215088e-02
  -3.8635254e-02
  -3.8940430e-02
  -3.9672852e-02
  -4.0191650e-02
  -4.0954590e-02
  -4.1046143e-02
  -4.0496826e-02
  -4.1290283e-02
  -4.2663574e-02
  -4.3060303e-02
  -4.3487549e-02
  -4.4433594e-02
  -4.4616699e-02
  -4.4372559e-02
  -4.5074463e-02
  -4.5227051e-02
  -4.5288086e-02
  -4.5379639e-02
  -4.5501709e-02
  -4.6234131e-02
  -4.6386719e-02
  -4.7058105e-02
  -4.7149658e-02
  -4.7424316e-02
  -4.8156738e-02
  -4.7760010e-02
  -4.6997070e-02
  -4.7210693e-02
  -4.7027588e-02
  -4.7027588e-02
  -4.8004150e-02
  -4.8645020e-02
  -4.8889160e-02
  -4.9316406e-02
  -4.9407959e-02
  -5.0323486e-02
  -5.0781250e-02
  -5.0109863e-02
  -5.0445557e-02
  -5.1361084e-02
  -5.2520752e-02
  -5.3527832e-02
  -5.3680420e-02
  -5.4351807e-02
  -5.5664063e-02
  -5.6488037e-02
  -5.7373047e-02
  -5.8471680e-02
  -5.9356689e-02
  -5.9844971e-02
  -6.0546875e-02
  -6.1706543e-02
  -6.2530518e-02
  -6.2835693e-02
  -6.3842773e-02
  -6.4697266e-02
  -6.4727783e-02
  -6.5338135e-02
  -6.6253662e-02
  -6.6833496e-02
  -6.7565918e-02
  -6.7749023e-02
  -6.8420410e-02
  -6.8878174e-02
  -6.8328857e-02
  -6.8176270e-02
  -6.8603516e-02
  -6.8847656e-02
  -6.9641113e-02
  -6.9885254e-02
  -6.9030762e-02
  -6.8450928e-02
  -6.9305420e-02
  -7.0678711e-02
  -7.0037842e-02
  -7.0312500e-02
  -7.0587158e-02
  -7.0526123e-02
  -7.0648193e-02
  -6.9183350e-02
  -6.8878174e-02
  -6.9091797e-02
  -6.9183350e-02
  -6.9580078e-02
  -6.8603516e-02
  -6.7749023e-02
  -6.8389893e-02
  -6.8206787e-02
  -6.8420410e-02
  -6.9274902e-02
  -6.9000244e-02
  -6.8817139e-02
  -6.8939209e-02
  -6.9213867e-02
  -6.8878174e-02
  -6.8878174e-02
  -6.8481445e-02
  -6.8023682e-02
  -6.7810059e-02
  -6.7779541e-02
  -6.7962646e-02
  -6.6894531e-02
  -6.6619873e-02
  -6.6802979e-02
  -6.6223145e-02
  -6.6864014e-02
  -6.7230225e-02
  -6.7504883e-02
  -6.7687988e-02
  -6.6833496e-02
  -6.8084717e-02
  -6.6711426e-02
  -6.4880371e-02
  -6.5307617e-02
  -6.4208984e-02
  -6.4117432e-02
  -6.3964844e-02
  -6.3903809e-02
  -6.3934326e-02
  -6.3598633e-02
  -6.2530518e-02
  -6.2194824e-02
  -6.3201904e-02
  -6.3140869e-02
  -6.2500000e-02
  -6.1950684e-02
  -6.1737061e-02
  -6.1553955e-02
  -6.1614990e-02
  -6.1492920e-02
  -6.1340332e-02
  -6.1004639e-02
  -6.1798096e-02
  -6.2225342e-02
  -6.1157227e-02
  -6.1645508e-02
  -6.2683105e-02
  -6.2591553e-02
  -6.2347412e-02
  -6.1950684e-02
  -6.1828613e-02
  -6.1279297e-02
  -6.1370850e-02
  -6.1370850e-02
  -6.0882568e-02
  -6.1279297e-02
  -6.0791016e-02
  -6.0699463e-02
  -6.0241699e-02
  -6.0607910e-02
  -6.1401367e-02
  -6.0668945e-02
  -5.9509277e-02
  -5.9875488e-02
  -6.0424805e-02
  -5.9783936e-02
  -5.9112549e-02
  -5.8990479e-02
  -5.9082031e-02
  -5.8563232e-02
  -5.7800293e-02
  -5.7556152e-02
  -5.7617188e-02
  -5.6701660e-02
  -5.6427002e-02
  -5.6854248e-02
  -5.6732178e-02
  -5.5694580e-02
  -5.6182861e-02
  -5.5633545e-02
  -5.4901123e-02
  -5.5145264e-02
  -5.4718018e-02
  -5.4443359e-02
  -5.4107666e-02
  -5.3558350e-02
  -5.2795410e-02
  -5.2612305e-02
  -5.2703857e-02
  -5.2795410e-02
  -5.2307129e-02
  -5.2886963e-02
  -5.3497314e-02
  -5.3466797e-02
  -5.3283691e-02
  -5.2215576e-02
  -5.2673340e-02
  -5.3863525e-02
  -5.3924561e-02
  -5.3314209e-02
  -5.3192139e-02
  -5.2337646e-02
  -5.1757813e-02
  -5.1788330e-02
  -5.2703857e-02
  -5.2215576e-02
  -5.1147461e-02
  -5.1849365e-02
  -5.1818848e-02
  -5.0567627e-02
  -5.0201416e-02
  -5.1330566e-02
  -5.0811768e-02
  -5.0537109e-02
  -5.0598145e-02
  -5.0384521e-02
  -5.0170898e-02
  -4.9835205e-02
  -4.9682617e-02
  -4.9041748e-02
  -4.8889160e-02
  -4.8675537e-02
  -4.8339844e-02
  -4.8309326e-02
  -4.8248291e-02
  -4.7302246e-02
  -4.6997070e-02
  -4.6813965e-02
  -4.6325684e-02
  -4.5959473e-02
  -4.5593262e-02
  -4.6051025e-02
  -4.4830322e-02
  -4.4342041e-02
  -4.5135498e-02
  -4.4128418e-02
  -4.3609619e-02
  -4.3426514e-02
  -4.3365479e-02
  -4.2755127e-02
  -4.1870117e-02
  -4.1168213e-02
  -4.1931152e-02
  -4.2022705e-02
  -4.1046143e-02
  -4.1046143e-02
  -4.0863037e-02
  -4.0527344e-02
  -3.9978027e-02
  -3.9642334e-02
  -3.8940430e-02
  -3.8604736e-02
  -3.8879395e-02
  -3.8146973e-02
  -3.7719727e-02
  -3.7261963e-02
  -3.8116455e-02
  -3.7963867e-02
  -3.6407471e-02
  -3.5156250e-02
  -3.5217285e-02
  -3.5705566e-02
  -3.4790039e-02
  -3.4118652e-02
  -3.4576416e-02
  -3.4454346e-02
  -3.4118652e-02
  -3.3874512e-02
  -3.3325195e-02
  -3.2440186e-02
  -3.2196045e-02
  -3.1829834e-02
  -3.0944824e-02
  -3.0242920e-02
  -2.9937744e-02
  -3.0242920e-02
  -2.9541016e-02
  -2.9724121e-02
  -2.9571533e-02
  -2.7893066e-02
  -2.7343750e-02
  -2.7435303e-02
  -2.7008057e-02
  -2.7191162e-02
  -2.6947021e-02
  -2.6641846e-02
  -2.6702881e-02
  -2.5878906e-02
  -2.5054932e-02
  -2.4902344e-02
  -2.4353027e-02
  -2.3864746e-02
  -2.3773193e-02
  -2.3406982e-02
  -2.3223877e-02
  -2.3162842e-02
  -2.2949219e-02
  -2.1759033e-02
  -2.1392822e-02
  -2.0721436e-02
  -2.0690918e-02
  -2.0751953e-02
  -1.9927979e-02
  -1.9348145e-02
  -1.8737793e-02
  -1.7486572e-02
  -1.7333984e-02
  -1.7059326e-02
  -1.6265869e-02
  -1.4862061e-02
  -1.4495850e-02
  -1.3946533e-02
  -1.3488770e-02
  -1.3153076e-02
  -1.2237549e-02
  -1.0681152e-02
  -9.6130371e-03
  -9.7961426e-03
  -9.6130371e-03
  -8.5754395e-03
  -8.6669922e-03
  -8.4228516e-03
  -7.9040527e-03
  -7.3242188e-03
  -6.9885254e-03
  -7.3242188e-03
  -6.4697266e-03
  -5.9204102e-03
  -5.5541992e-03
  -4.8217773e-03
  -4.1198730e-03
  -3.1738281e-03
  -2.8686523e-03
  -2.3193359e-03
  -1.7395020e-03
  -1.8615723e-03
  -9.7656250e-04
   6.4086914e-04
   3.3569336e-04
   8.5449219e-04
   1.8615723e-03
   2.1972656e-03
   2.3193359e-03
   3.8757324e-03
   5.3710938e-03
   4.9438477e-03
   5.8288574e-03
   6.3476563e-03
   6.9885254e-03
   7.7819824e-03
   8.2397461e-03
   9.5214844e-03
   1.1016846e-02
   1.0894775e-02
   1.1383057e-02
   1.2908936e-02
   1.4953613e-02
   1.5441895e-02
   1.5808105e-02
   1.5747070e-02
   1.7547607e-02
   1.8890381e-02
   1.8280029e-02
   1.9409180e-02
   2.0782471e-02
   2.1636963e-02
   2.1514893e-02
   2.1881104e-02
   2.3590088e-02
   2.4078369e-02
   2.3742676e-02
   2.4780273e-02
   2.5421143e-02
   2.4688721e-02
   2.5634766e-02
   2.7191162e-02
   2.7191162e-02
   2.7069092e-02
   2.7526855e-02
   2.7709961e-02
   2.8198242e-02
   2.8259277e-02
   2.8747559e-02
   2.9296875e-02
   2.9571533e-02
   2.9754639e-02
   3.0303955e-02
   3.0609131e-02
   3.0609131e-02
   3.0700684e-02
   3.0792236e-02
   3.1005859e-02
   3.0303955e-02
   2.9998779e-02
   3.0975342e-02
   3.0975342e-02
   3.0700684e-02
   3.1616211e-02
   3.1799316e-02
   3.2287598e-02
   3.2989502e-02
   3.3264160e-02
   3.3508301e-02
   3.3203125e-02
   3.3782959e-02
   3.3660889e-02
   3.3935547e-02
   3.4790039e-02
   3.3874512e-02
   3.3660889e-02
   3.4667969e-02
   3.5339355e-02
   3.6102295e-02
   3.5644531e-02
   3.5034180e-02
   3.5003662e-02
   3.5705566e-02
   3.5797119e-02
   3.5980225e-02
   3.5980225e-02
   3.5522461e-02
   3.6224365e-02
   3.6926270e-02
   3.7048340e-02
   3.7689209e-02
   3.7078857e-02
   3.6865234e-02
   3.7322998e-02
   3.7780762e-02
   3.8177490e-02
   3.8299561e-02
   3.8635254e-02
   4.0161133e-02
   4.0252686e-02
   3.9611816e-02
   3.9764404e-02
   4.0771484e-02
   4.1137695e-02
   4.0405273e-02
   4.0283203e-02
   4.1137695e-02
   4.1198730e-02
   4.1564941e-02
   4.1137695e-02
   4.0588379e-02
   4.1076660e-02
   4.0863037e-02
   4.1137695e-02
   4.1259766e-02
   4.1534424e-02
   4.1473389e-02
   4.1290283e-02
   4.1656494e-02
   4.0710449e-02
   4.1961670e-02
   4.1564941e-02
   4.0405273e-02
   4.1534424e-02
   4.0710449e-02
   4.0924072e-02
   4.1931152e-02
   4.1870117e-02
   4.1259766e-02
   4.1717529e-02
   4.2053223e-02
   4.2785645e-02
   4.2266846e-02
   4.1290283e-02
   4.1046143e-02
   4.1137695e-02
   4.1442871e-02
   4.0618896e-02
   4.0466309e-02
   4.0344238e-02
   3.9825439e-02
   3.9459229e-02
   3.9520264e-02
   3.9642334e-02
   3.9825439e-02
   3.9794922e-02
   3.9306641e-02
   3.8848877e-02
   3.9276123e-02
   3.9672852e-02
   3.9794922e-02
   3.9611816e-02
   3.9276123e-02
   3.9581299e-02
   3.9215088e-02
   3.8665771e-02
   3.9367676e-02
   3.9825439e-02
   3.9123535e-02
   3.8757324e-02
   3.8482666e-02
   3.7536621e-02
   3.7963867e-02
   3.8543701e-02
   3.8452148e-02
   3.8024902e-02
   3.8177490e-02
   3.8360596e-02
   3.7933350e-02
   3.8696289e-02
   3.8726807e-02
   3.8116455e-02
   3.7567139e-02
   3.7597656e-02
   3.7597656e-02
   3.7139893e-02
   3.7384033e-02
   3.7628174e-02
   3.6712646e-02
   3.6712646e-02
   3.7200928e-02
   3.6651611e-02
   3.6132813e-02
   3.6132813e-02
   3.6132813e-02
   3.6865234e-02
   3.6956787e-02
   3.6437988e-02
   3.6315918e-02
   3.5919189e-02
   3.6315918e-02
   3.6560059e-02
   3.6926270e-02
   3.6682129e-02
   3.6987305e-02
   3.7139893e-02
   3.7445068e-02
   3.7322998e-02
   3.6590576e-02
   3.6865234e-02
   3.7139893e-02
   3.7780762e-02
   3.7902832e-02
   3.7872314e-02
   3.7506104e-02
   3.7597656e-02
   3.8116455e-02
   3.8024902e-02
   3.9489746e-02
   3.8879395e-02
   3.8635254e-02
   3.8940430e-02
   3.8269043e-02
   3.8238525e-02
   3.8360596e-02
   3.8360596e-02
   3.8482666e-02
   3.8787842e-02
   3.8452148e-02
   3.9276123e-02
   3.9367676e-02
   3.8787842e-02
   3.8208008e-02
   3.8665771e-02
   3.9001465e-02
   3.7902832e-02
   3.8726807e-02
   3.8665771e-02
   3.8146973e-02
   3.8055420e-02
   3.7017822e-02
   3.7292480e-02
   3.7017822e-02
   3.6651611e-02
   3.6437988e-02
   3.4851074e-02
   3.5003662e-02
   3.4759521e-02
   3.4759521e-02
   3.4790039e-02
   3.4088135e-02
   3.2928467e-02
   3.3203125e-02
   3.2470703e-02
   3.2012939e-02
   3.1951904e-02
   3.1188965e-02
   3.1402588e-02
   3.0090332e-02
   2.9327393e-02
   2.8533936e-02
   2.8167725e-02
   2.8289795e-02
   2.7709961e-02
   2.7282715e-02
   2.6489258e-02
   2.5878906e-02
   2.5695801e-02
   2.6062012e-02
   2.5238037e-02
   2.4444580e-02
   2.3590088e-02
   2.2674561e-02
   2.2338867e-02
   2.2186279e-02
   2.1881104e-02
   2.0874023e-02
   2.1087646e-02
   2.1850586e-02
   2.0599365e-02
   1.9775391e-02
   1.9256592e-02
   1.8676758e-02
   1.9378662e-02
   1.9439697e-02
   1.8035889e-02
   1.8524170e-02
   1.8096924e-02
   1.7181396e-02
   1.7608643e-02
   1.6754150e-02
   1.7120361e-02
   1.7425537e-02
   1.7272949e-02
   1.7608643e-02
   1.7517090e-02
   1.6021729e-02
   1.5472412e-02
   1.7059326e-02
   1.7120361e-02
   1.7547607e-02
   1.8005371e-02
   1.7120361e-02
   1.7059326e-02
   1.7517090e-02
   1.7303467e-02
   1.7272949e-02
   1.7700195e-02
   1.6967773e-02
   1.7639160e-02
   1.8249512e-02
   1.7944336e-02
   1.8310547e-02
   1.8615723e-02
   1.8371582e-02
   1.8737793e-02
   1.8371582e-02
   1.8585205e-02
   1.8798828e-02
   1.7608643e-02
   1.8218994e-02
   1.8859863e-02
   1.8554688e-02
   1.8463135e-02
   1.8798828e-02
   1.9012451e-02
   2.0324707e-02
   2.0385742e-02
   2.0202637e-02
   1.9989014e-02
   1.9958496e-02
   1.9866943e-02
   2.0050049e-02
   2.0782471e-02
   2.0172119e-02
   2.0629883e-02
   2.1148682e-02
   2.1820068e-02
   2.2277832e-02
   2.1759033e-02
   2.1301270e-02
   2.2216797e-02
   2.2796631e-02
   2.2399902e-02
   2.2796631e-02
   2.3345947e-02
   2.3529053e-02
   2.2918701e-02
   2.3864746e-02
   2.3681641e-02
   2.3010254e-02
   2.4017334e-02
   2.3437500e-02
   2.3468018e-02
   2.3529053e-02
   2.3864746e-02
   2.3803711e-02
   2.3376465e-02
   2.2644043e-02
   2.2430420e-02
   2.3223877e-02
   2.2583008e-02
   2.2308350e-02
   2.2430420e-02
   2.3040771e-02
   2.3345947e-02
   2.1667480e-02
   2.1057129e-02
   2.1453857e-02
   2.1850586e-02
   2.0904541e-02
   2.0202637e-02
   2.0080566e-02
   1.9989014e-02
   1.9317627e-02
   1.9500732e-02
   1.9866943e-02
   2.0599365e-02
   2.0233154e-02
   1.9866943e-02
   2.0660400e-02
   2.0568848e-02
   1.9531250e-02
   1.8951416e-02
   1.9958496e-02
   1.9958496e-02
   1.8951416e-02
   1.8859863e-02
   1.9012451e-02
   1.9653320e-02
   2.0324707e-02
   2.0751953e-02
   2.0172119e-02
   2.0111084e-02
   1.9744873e-02
   2.0050049e-02
   2.0324707e-02
   2.0843506e-02
   1.9500732e-02
   1.8493652e-02
   1.9561768e-02
   1.8981934e-02
   1.9378662e-02
   1.9653320e-02
   1.9439697e-02
   1.9836426e-02
   1.9592285e-02
   1.8096924e-02
   1.8157959e-02
   1.9012451e-02
   1.8951416e-02
   1.8554688e-02
   1.8768311e-02
   1.8310547e-02
   1.8341064e-02
   1.8310547e-02
   1.7181396e-02
   1.6571045e-02
   1.6143799e-02
   1.6662598e-02
   1.7211914e-02
   1.6479492e-02
   1.5472412e-02
   1.5411377e-02
   1.3824463e-02
   1.3244629e-02
   1.3641357e-02
   1.3092041e-02
   1.3427734e-02
   1.2634277e-02
   1.2237549e-02
   1.2298584e-02
   1.1779785e-02
   1.1566162e-02
   1.1566162e-02
   1.1871338e-02
   1.2145996e-02
   1.1810303e-02
   1.2390137e-02
   1.2481689e-02
   1.1901855e-02
   1.1505127e-02
   1.2023926e-02
   1.2481689e-02
   1.2237549e-02
   1.2451172e-02
   1.2207031e-02
   1.2390137e-02
   1.2451172e-02
   1.2878418e-02
   1.3031006e-02
   1.2908936e-02
   1.3336182e-02
   1.3244629e-02
   1.3092041e-02
   1.2817383e-02
   1.3275146e-02
   1.3732910e-02
   1.3336182e-02
   1.3671875e-02
   1.4190674e-02
   1.3916016e-02
   1.3702393e-02
   1.3763428e-02
   1.4221191e-02
   1.3763428e-02
   1.3519287e-02
   1.3305664e-02
   1.3763428e-02
   1.4373779e-02
   1.4160156e-02
   1.4007568e-02
   1.4465332e-02
   1.4099121e-02
   1.4007568e-02
   1.4068604e-02
   1.4648438e-02
   1.5167236e-02
   1.3610840e-02
   1.3397217e-02
   1.3854980e-02
   1.4099121e-02
   1.3214111e-02
   1.2359619e-02
   1.2023926e-02
   1.1505127e-02
   1.1840820e-02
   1.0986328e-02
   1.0711670e-02
   1.1077881e-02
   1.0162354e-02
   1.0101318e-02
   1.1352539e-02
   1.1352539e-02
   1.0162354e-02
   1.0437012e-02
   1.0375977e-02
   9.7656250e-03
   1.0253906e-02
   1.0406494e-02
   1.0437012e-02
   1.0375977e-02
   1.0192871e-02
   9.9792480e-03
   1.0314941e-02
   1.0528564e-02
   1.0467529e-02
   9.8876953e-03
   9.5825195e-03
   1.0192871e-02
   1.0375977e-02
   1.0681152e-02
   1.0894775e-02
   1.0833740e-02
   1.1047363e-02
   1.1718750e-02
   1.2207031e-02
   1.1627197e-02
   1.1322021e-02
   1.1718750e-02
   1.1657715e-02
   1.1657715e-02
   1.1871338e-02
   1.2329102e-02
   1.2939453e-02
   1.4129639e-02
   1.4373779e-02
   1.4953613e-02
   1.4251709e-02
   1.4007568e-02
   1.4709473e-02
   1.4587402e-02
   1.4923096e-02
   1.3977051e-02
   1.2878418e-02
   1.2695313e-02
   1.2573242e-02
   1.3275146e-02
   1.2542725e-02
   1.2298584e-02
   1.2451172e-02
   1.2207031e-02
   1.1627197e-02
   1.2268066e-02
   1.2512207e-02
   1.2237549e-02
   1.2023926e-02
   1.2969971e-02
   1.3031006e-02
   1.3671875e-02
   1.4556885e-02
   1.3916016e-02
   1.3763428e-02
   1.3244629e-02
   1.3732910e-02
   1.4160156e-02
   1.5228271e-02
   1.6052246e-02
   1.5777588e-02
   1.6448975e-02
   1.6418457e-02
   1.6021729e-02
   1.6754150e-02
   1.7272949e-02
   1.7700195e-02
   1.9470215e-02
   1.9744873e-02
   2.0385742e-02
   2.0599365e-02
   2.1270752e-02
   2.2369385e-02
   2.2033691e-02
   2.1820068e-02
   2.2277832e-02
   2.2247314e-02
   2.1972656e-02
   2.2857666e-02
   2.3162842e-02
   2.2674561e-02
   2.4200439e-02
   2.4353027e-02
   2.3803711e-02
   2.4169922e-02
   2.3559570e-02
   2.3712158e-02
   2.3803711e-02
   2.3498535e-02
   2.3681641e-02
   2.4780273e-02
   2.4078369e-02
   2.3986816e-02
   2.4047852e-02
   2.3620605e-02
   2.3925781e-02
   2.3895264e-02
   2.3895264e-02
   2.3712158e-02
   2.3498535e-02
   2.4230957e-02
   2.4414063e-02
   2.4444580e-02
   2.4658203e-02
   2.3895264e-02
   2.4597168e-02
   2.4383545e-02
   2.4261475e-02
   2.4230957e-02
   2.3956299e-02
   2.4444580e-02
   2.4902344e-02
   2.4597168e-02
   2.3742676e-02
   2.4291992e-02
   2.4047852e-02
   2.3925781e-02
   2.3925781e-02
   2.4230957e-02
   2.3376465e-02
   2.2949219e-02
   2.3468018e-02
   2.3468018e-02
   2.3315430e-02
   2.2277832e-02
   2.1881104e-02
   2.2033691e-02
   2.2247314e-02
   2.0996094e-02
   2.0935059e-02
   2.1057129e-02
   2.0202637e-02
   2.0111084e-02
   2.0202637e-02
   1.9836426e-02
   1.8951416e-02
   1.7700195e-02
   1.7974854e-02
   1.8127441e-02
   1.7425537e-02
   1.7425537e-02
   1.6784668e-02
   1.6662598e-02
   1.6174316e-02
   1.6357422e-02
   1.5289307e-02
   1.4587402e-02
   1.3916016e-02
   1.3916016e-02
   1.3763428e-02
   1.3671875e-02
   1.3610840e-02
   1.2634277e-02
   1.2329102e-02
   1.2420654e-02
   1.2420654e-02
   1.1779785e-02
   1.0925293e-02
   1.1108398e-02
   1.0437012e-02
   1.0253906e-02
   1.0253906e-02
   9.5825195e-03
   9.5825195e-03
   8.7280273e-03
   8.6975098e-03
   8.7890625e-03
   8.7585449e-03
   7.5683594e-03
   6.9580078e-03
   7.2326660e-03
   6.7749023e-03
   6.5612793e-03
   5.8898926e-03
   5.7983398e-03
   5.8898926e-03
   4.5471191e-03
   4.3945313e-03
   3.9978027e-03
   3.2348633e-03
   2.3193359e-03
   2.0446777e-03
   1.9836426e-03
   8.8500977e-04
   1.3732910e-03
   1.1596680e-03
   5.7983398e-04
   1.2512207e-03
  -4.8828125e-04
  -2.3193359e-03
  -2.5329590e-03
  -2.2277832e-03
  -3.2653809e-03
  -3.5095215e-03
  -3.0212402e-03
  -4.3945313e-03
  -4.6386719e-03
  -4.3640137e-03
  -4.4555664e-03
  -4.6081543e-03
  -5.0354004e-03
  -5.6762695e-03
  -5.2490234e-03
  -5.1879883e-03
  -5.4931641e-03
  -5.9509277e-03
  -6.5612793e-03
  -6.3476563e-03
  -6.5917969e-03
  -7.0190430e-03
  -7.0190430e-03
  -7.4462891e-03
  -7.9345703e-03
  -8.6669922e-03
  -8.1176758e-03
  -7.8735352e-03
  -8.9111328e-03
  -9.3688965e-03
  -8.9416504e-03
  -9.0332031e-03
  -1.0284424e-02
  -1.1077881e-02
  -1.0986328e-02
  -1.1383057e-02
  -1.2329102e-02
  -1.1718750e-02
  -1.1779785e-02
  -1.3214111e-02
  -1.3305664e-02
  -1.3366699e-02
  -1.4068604e-02
  -1.5075684e-02
  -1.5441895e-02
  -1.4465332e-02
  -1.5228271e-02
  -1.6204834e-02
  -1.6906738e-02
  -1.6998291e-02
  -1.7059326e-02
  -1.8157959e-02
  -1.8249512e-02
  -1.8676758e-02
  -2.0263672e-02
  -1.9866943e-02
  -1.9439697e-02
  -1.9989014e-02
  -2.0263672e-02
  -2.0202637e-02
  -1.9683838e-02
  -2.0904541e-02
  -2.1026611e-02
  -2.0782471e-02
  -2.1789551e-02
  -2.1789551e-02
  -2.1881104e-02
  -2.1453857e-02
  -2.1667480e-02
  -2.1911621e-02
  -2.2796631e-02
  -2.2918701e-02
  -2.2888184e-02
  -2.2827148e-02
  -2.2644043e-02
  -2.3010254e-02
  -2.3590088e-02
  -2.3834229e-02
  -2.3864746e-02
  -2.3956299e-02
  -2.3834229e-02
  -2.4322510e-02
  -2.4749756e-02
  -2.5329590e-02
  -2.5329590e-02
  -2.5573730e-02
  -2.5756836e-02
  -2.6580811e-02
  -2.6794434e-02
  -2.6702881e-02
  -2.7069092e-02
  -2.7496338e-02
  -2.7587891e-02
  -2.7740479e-02
  -2.7679443e-02
  -2.7252197e-02
  -2.8259277e-02
  -2.8839111e-02
  -2.8869629e-02
  -2.9174805e-02
  -2.9479980e-02
  -3.0120850e-02
  -3.1250000e-02
  -3.2287598e-02
  -3.3691406e-02
  -3.4118652e-02
  -3.4423828e-02
  -3.5369873e-02
  -3.6254883e-02
  -3.8085938e-02
  -3.8482666e-02
  -3.8360596e-02
  -3.9642334e-02
  -4.0283203e-02
  -4.0802002e-02
  -4.1778564e-02
  -4.2053223e-02
  -4.2724609e-02
  -4.3609619e-02
  -4.3670654e-02
  -4.4250488e-02
  -4.4830322e-02
  -4.5654297e-02
  -4.5928955e-02
  -4.6142578e-02
  -4.6295166e-02
  -4.6203613e-02
  -4.6234131e-02
  -4.6752930e-02
  -4.6997070e-02
  -4.7973633e-02
  -4.8583984e-02
  -4.8309326e-02
  -4.8126221e-02
  -4.8126221e-02
  -4.8339844e-02
  -4.7729492e-02
  -4.7088623e-02
  -4.6997070e-02
  -4.7485352e-02
  -4.6600342e-02
  -4.6295166e-02
  -4.6997070e-02
  -4.6203613e-02
  -4.6203613e-02
  -4.6234131e-02
  -4.5715332e-02
  -4.6569824e-02
  -4.6081543e-02
  -4.5806885e-02
  -4.6630859e-02
  -4.5928955e-02
  -4.6051025e-02
  -4.5776367e-02
  -4.4769287e-02
  -4.5257568e-02
  -4.5837402e-02
  -4.5898438e-02
  -4.5745850e-02
  -4.5593262e-02
  -4.5959473e-02
  -4.6020508e-02
  -4.6783447e-02
  -4.7393799e-02
  -4.7271729e-02
  -4.7271729e-02
  -4.7515869e-02
  -4.7637939e-02
  -4.7393799e-02
  -4.7424316e-02
  -4.7454834e-02
  -4.8339844e-02
  -4.8339844e-02
  -4.8339844e-02
  -4.9957275e-02
  -4.9774170e-02
  -4.9316406e-02
  -4.9163818e-02
  -4.9133301e-02
  -4.9072266e-02
  -4.9468994e-02
  -5.0170898e-02
  -4.9865723e-02
  -4.9072266e-02
  -4.9499512e-02
  -4.9346924e-02
  -4.8736572e-02
  -4.8858643e-02
  -4.8278809e-02
  -4.8767090e-02
  -4.7790527e-02
  -4.6844482e-02
  -4.6905518e-02
  -4.7454834e-02
  -4.8431396e-02
  -4.7576904e-02
  -4.7851563e-02
  -4.7882080e-02
  -4.6997070e-02
  -4.7119141e-02
  -4.6966553e-02
  -4.7424316e-02
  -4.6997070e-02
  -4.5867920e-02
  -4.6386719e-02
  -4.6752930e-02
  -4.5989990e-02
  -4.5989990e-02
  -4.6478271e-02
  -4.6356201e-02
  -4.5654297e-02
  -4.5684814e-02
  -4.5532227e-02
  -4.5532227e-02
  -4.4677734e-02
  -4.4616699e-02
  -4.5410156e-02
  -4.4738770e-02
  -4.4036865e-02
  -4.4403076e-02
  -4.4586182e-02
  -4.4921875e-02
  -4.4250488e-02
  -4.3792725e-02
  -4.4586182e-02
  -4.4189453e-02
  -4.3945313e-02
  -4.4128418e-02
  -4.4006348e-02
  -4.4189453e-02
  -4.4433594e-02
  -4.3975830e-02
  -4.4860840e-02
  -4.4799805e-02
  -4.3762207e-02
  -4.3273926e-02
  -4.2633057e-02
  -4.2785645e-02
  -4.2663574e-02
  -4.2449951e-02
  -4.2999268e-02
  -4.2541504e-02
  -4.1717529e-02
  -4.1046143e-02
  -4.1687012e-02
  -4.0802002e-02
  -4.0191650e-02
  -4.0710449e-02
  -4.0222168e-02
  -4.0130615e-02
  -4.0496826e-02
  -4.0252686e-02
  -3.9184570e-02
  -3.9672852e-02
  -3.8330078e-02
  -3.7475586e-02
  -3.8360596e-02
  -3.9001465e-02
  -3.8238525e-02
  -3.7811279e-02
  -3.8055420e-02
  -3.8146973e-02
  -3.8757324e-02
  -3.8879395e-02
  -3.8757324e-02
  -3.8635254e-02
  -3.8299561e-02
  -3.7963867e-02
  -3.7536621e-02
  -3.6712646e-02
  -3.7109375e-02
  -3.6804199e-02
  -3.5919189e-02
  -3.6163330e-02
  -3.6529541e-02
  -3.5858154e-02
  -3.5247803e-02
  -3.5308838e-02
  -3.5644531e-02
  -3.4942627e-02
  -3.5034180e-02
  -3.5308838e-02
  -3.5064697e-02
  -3.5430908e-02
  -3.4515381e-02
  -3.3874512e-02
  -3.2806396e-02
  -3.2318115e-02
  -3.2958984e-02
  -3.2592773e-02
  -3.2318115e-02
  -3.2226563e-02
  -3.1585693e-02
  -3.1280518e-02
  -3.2409668e-02
  -3.2165527e-02
  -3.1738281e-02
  -3.1585693e-02
  -3.1585693e-02
  -3.0883789e-02
  -3.0364990e-02
  -3.0487061e-02
  -3.0059814e-02
  -3.0212402e-02
  -3.0487061e-02
  -3.0120850e-02
  -2.9724121e-02
  -2.9052734e-02
  -2.9052734e-02
  -2.7618408e-02
  -2.6916504e-02
  -2.7526855e-02
  -2.7343750e-02
  -2.6763916e-02
  -2.7343750e-02
  -2.6550293e-02
  -2.6184082e-02
  -2.5817871e-02
  -2.5390625e-02
  -2.4688721e-02
  -2.4383545e-02
  -2.4963379e-02
  -2.4963379e-02
  -2.3498535e-02
  -2.3040771e-02
  -2.3040771e-02
  -2.2338867e-02
  -2.2064209e-02
  -2.1423340e-02
  -2.1392822e-02
  -2.1514893e-02
  -2.1636963e-02
  -2.1118164e-02
  -2.1362305e-02
  -2.1179199e-02
  -2.1026611e-02
  -2.0263672e-02
  -2.0111084e-02
  -2.0812988e-02
  -1.9744873e-02
  -1.8859863e-02
  -1.8859863e-02
  -1.8035889e-02
  -1.8218994e-02
  -1.8188477e-02
  -1.7303467e-02
  -1.7303467e-02
  -1.6876221e-02
  -1.6296387e-02
  -1.6662598e-02
  -1.5228271e-02
  -1.4373779e-02
  -1.5625000e-02
  -1.5502930e-02
  -1.4465332e-02
  -1.4282227e-02
  -1.3183594e-02
  -1.2908936e-02
  -1.3275146e-02
  -1.2573242e-02
  -1.2084961e-02
  -1.1688232e-02
  -1.1291504e-02
  -1.0742188e-02
  -1.0498047e-02
  -9.6740723e-03
  -9.4604492e-03
  -8.9721680e-03
  -7.4462891e-03
  -6.2866211e-03
  -5.2490234e-03
  -4.8828125e-03
  -5.1269531e-03
  -4.6997070e-03
  -3.8146973e-03
  -3.6315918e-03
  -3.2958984e-03
  -2.4108887e-03
  -2.2277832e-03
  -2.2583008e-03
  -2.1667480e-03
  -9.1552734e-04
   3.6621094e-04
   4.5776367e-04
   3.0517578e-04
   5.1879883e-04
  -3.0517578e-05
   5.7983398e-04
   9.1552734e-04
   1.4038086e-03
   2.8381348e-03
   1.9226074e-03
   1.5563965e-03
   2.4108887e-03
   3.1127930e-03
   4.1809082e-03
   4.8217773e-03
   5.3710938e-03
   6.1950684e-03
   6.6833496e-03
   7.2937012e-03
   7.7514648e-03
   8.4533691e-03
   7.9345703e-03
   9.3994141e-03
   9.7961426e-03
   9.6740723e-03
   1.1108398e-02
   1.2359619e-02
   1.3092041e-02
   1.3427734e-02
   1.5350342e-02
   1.6296387e-02
   1.6571045e-02
   1.8157959e-02
   1.9775391e-02
   1.9744873e-02
   1.9927979e-02
   2.1484375e-02
   2.2064209e-02
   2.3254395e-02
   2.4078369e-02
   2.4322510e-02
   2.4353027e-02
   2.4963379e-02
   2.5756836e-02
   2.6428223e-02
   2.7770996e-02
   2.7832031e-02
   2.8350830e-02
   2.9296875e-02
   2.9907227e-02
   3.0151367e-02
   2.9998779e-02
   3.0426025e-02
   3.0334473e-02
   3.1005859e-02
   3.1433105e-02
   3.1341553e-02
   3.1982422e-02
   3.2409668e-02
   3.2562256e-02
   3.2104492e-02
   3.2379150e-02
   3.3447266e-02
   3.3813477e-02
   3.4301758e-02
   3.5217285e-02
   3.4851074e-02
   3.5034180e-02
   3.4881592e-02
   3.4576416e-02
   3.5064697e-02
   3.4576416e-02
   3.5095215e-02
   3.5797119e-02
   3.6071777e-02
   3.6071777e-02
   3.5430908e-02
   3.5766602e-02
   3.5736084e-02
   3.6315918e-02
   3.6621094e-02
   3.6346436e-02
   3.6254883e-02
   3.5400391e-02
   3.5491943e-02
   3.5552979e-02
   3.6621094e-02
   3.6895752e-02
   3.6743164e-02
   3.6834717e-02
   3.7109375e-02
   3.8024902e-02
   3.7536621e-02
   3.7658691e-02
   3.7902832e-02
   3.7597656e-02
   3.8604736e-02
   3.9764404e-02
   3.9611816e-02
   3.8757324e-02
   3.9062500e-02
   3.8757324e-02
   3.8543701e-02
   3.9978027e-02
   4.0283203e-02
   3.9672852e-02
   3.9550781e-02
   3.9093018e-02
   3.9215088e-02
   3.9886475e-02
   3.9642334e-02
   3.8726807e-02
   3.8909912e-02
   3.9123535e-02
   3.8543701e-02
   3.8299561e-02
   3.9367676e-02
   3.9825439e-02
   3.9276123e-02
   3.9794922e-02
   3.9825439e-02
   4.0100098e-02
   4.0802002e-02
   4.0039063e-02
   3.9642334e-02
   3.9154053e-02
   3.9367676e-02
   3.9215088e-02
   3.9672852e-02
   4.0527344e-02
   4.0161133e-02
   3.9398193e-02
   3.9001465e-02
   3.8940430e-02
   3.9825439e-02
   4.0527344e-02
   3.9886475e-02
   3.8787842e-02
   3.9367676e-02
   3.8360596e-02
   3.8055420e-02
   3.8208008e-02
   3.7963867e-02
   3.7994385e-02
   3.7200928e-02
   3.6346436e-02
   3.5705566e-02
   3.5400391e-02
   3.6132813e-02
   3.5400391e-02
   3.5003662e-02
   3.5217285e-02
   3.4576416e-02
   3.5369873e-02
   3.5461426e-02
   3.5400391e-02
   3.4973145e-02
   3.4515381e-02
   3.4790039e-02
   3.4576416e-02
   3.4851074e-02
   3.5034180e-02
   3.4301758e-02
   3.4362793e-02
   3.4240723e-02
   3.4362793e-02
   3.4820557e-02
   3.4118652e-02
   3.3935547e-02
   3.3782959e-02
   3.3386230e-02
   3.3081055e-02
   3.2714844e-02
   3.2958984e-02
   3.2562256e-02
   3.3630371e-02
   3.2928467e-02
   3.1890869e-02
   3.2165527e-02
   3.1860352e-02
   3.1341553e-02
   3.1066895e-02
   3.1280518e-02
   3.1250000e-02
   3.1005859e-02
   3.0456543e-02
   3.0456543e-02
   3.0822754e-02
   3.1219482e-02
   3.0548096e-02
   2.9266357e-02
   2.9266357e-02
   3.0212402e-02
   3.0334473e-02
   2.9968262e-02
   2.9479980e-02
   3.0059814e-02
   2.9632568e-02
   2.9144287e-02
   2.9296875e-02
   2.8869629e-02
   2.9113770e-02
   2.8503418e-02
   2.7557373e-02
   2.7282715e-02
   2.7404785e-02
   2.7770996e-02
   2.7832031e-02
   2.7435303e-02
   2.6885986e-02
   2.6855469e-02
   2.6458740e-02
   2.6123047e-02
   2.6123047e-02
   2.6397705e-02
   2.5604248e-02
   2.5543213e-02
   2.5543213e-02
   2.4414063e-02
   2.3803711e-02
   2.3681641e-02
   2.3803711e-02
   2.3223877e-02
   2.1972656e-02
   2.3101807e-02
   2.3315430e-02
   2.2430420e-02
   2.2003174e-02
   2.1820068e-02
   2.1087646e-02
   2.0843506e-02
   2.0812988e-02
   2.0660400e-02
   2.0538330e-02
   1.9927979e-02
   1.9744873e-02
   1.9226074e-02
   1.8463135e-02
   1.8432617e-02
   1.7974854e-02
   1.6967773e-02
   1.6815186e-02
   1.6265869e-02
   1.6174316e-02
   1.6815186e-02
   1.6265869e-02
   1.5228271e-02
   1.5289307e-02
   1.5625000e-02
   1.5136719e-02
   1.4953613e-02
   1.4068604e-02
   1.2939453e-02
   1.3641357e-02
   1.2634277e-02
   1.1993408e-02
   1.1688232e-02
   1.0620117e-02
   9.3994141e-03
   8.6059570e-03
   7.9956055e-03
   6.9274902e-03
   6.4392090e-03
   6.4697266e-03
   5.7678223e-03
   4.4860840e-03
   3.6010742e-03
   3.7231445e-03
   1.9836426e-03
   1.5869141e-03
   2.2583008e-03
   1.3122559e-03
   2.7465820e-04
  -5.4931641e-04
  -6.4086914e-04
  -1.8615723e-03
  -2.8381348e-03
  -2.5939941e-03
  -3.4484863e-03
  -4.9438477e-03
  -4.8828125e-03
  -4.8217773e-03
  -4.5776367e-03
  -4.7607422e-03
  -5.7983398e-03
  -4.8828125e-03
  -5.7983398e-03
  -6.6223145e-03
  -6.4086914e-03
  -7.0190430e-03
  -7.6599121e-03
  -7.8735352e-03
  -7.5378418e-03
  -7.9345703e-03
  -8.1481934e-03
  -8.0871582e-03
  -7.5378418e-03
  -7.6293945e-03
  -8.3923340e-03
  -8.4228516e-03
  -8.1176758e-03
  -7.7209473e-03
  -7.6599121e-03
  -7.8125000e-03
  -7.8735352e-03
  -7.7209473e-03
  -6.7443848e-03
  -6.1645508e-03
  -6.7749023e-03
  -6.1340332e-03
  -5.8898926e-03
  -6.4392090e-03
  -5.9509277e-03
  -7.0800781e-03
  -7.2021484e-03
  -6.4086914e-03
  -6.8664551e-03
  -6.8969727e-03
  -7.2326660e-03
  -7.8430176e-03
  -6.7443848e-03
  -5.9814453e-03
  -6.8664551e-03
  -8.2092285e-03
  -7.3547363e-03
  -7.4462891e-03
  -7.9345703e-03
  -6.6223145e-03
  -6.4086914e-03
  -6.7749023e-03
  -6.9274902e-03
  -7.5073242e-03
  -7.5378418e-03
  -6.7443848e-03
  -6.2866211e-03
  -6.4392090e-03
  -6.3171387e-03
  -6.6833496e-03
  -6.1340332e-03
  -5.8898926e-03
  -6.1950684e-03
  -6.1950684e-03
  -6.1645508e-03
  -6.3476563e-03
  -6.7138672e-03
  -6.6833496e-03
  -6.2255859e-03
  -7.4462891e-03
  -7.5378418e-03
  -7.3852539e-03
  -7.3547363e-03
  -7.5683594e-03
  -7.5683594e-03
  -6.5917969e-03
  -7.7819824e-03
  -7.9956055e-03
  -7.9650879e-03
  -9.0637207e-03
  -8.5754395e-03
  -8.1787109e-03
  -8.1787109e-03
  -8.5754395e-03
  -8.4533691e-03
  -8.4533691e-03
  -8.9721680e-03
  -9.8876953e-03
  -8.9111328e-03
  -8.1481934e-03
  -9.0637207e-03
  -7.6599121e-03
  -8.6669922e-03
  -9.0637207e-03
  -7.9650879e-03
  -8.9416504e-03
  -9.3383789e-03
  -8.8806152e-03
  -8.7890625e-03
  -9.0637207e-03
  -8.6975098e-03
  -8.9111328e-03
  -9.0026855e-03
  -8.5144043e-03
  -8.9416504e-03
  -8.5754395e-03
  -8.2092285e-03
  -7.7819824e-03
  -7.0190430e-03
  -8.6975098e-03
  -8.0261230e-03
  -7.1411133e-03
  -8.3923340e-03
  -8.2092285e-03
  -7.9040527e-03
  -7.9650879e-03
  -7.5683594e-03
  -7.5988770e-03
  -8.0566406e-03
  -7.5988770e-03
  -7.7819824e-03
  -8.0261230e-03
  -8.3007813e-03
  -7.5378418e-03
  -6.8664551e-03
  -7.5378418e-03
  -7.6599121e-03
  -7.5988770e-03
  -7.6293945e-03
  -7.9040527e-03
  -7.8430176e-03
  -8.2702637e-03
  -8.3618164e-03
  -7.3547363e-03
  -7.3852539e-03
  -7.4768066e-03
  -8.0871582e-03
  -8.4228516e-03
  -7.1105957e-03
  -6.9274902e-03
  -7.8735352e-03
  -7.3242188e-03
  -7.1411133e-03
  -7.3242188e-03
  -7.1411133e-03
  -7.0800781e-03
  -7.7209473e-03
  -7.7514648e-03
  -7.6904297e-03
  -8.6975098e-03
  -7.5378418e-03
  -7.9345703e-03
  -8.6364746e-03
  -7.9650879e-03
  -8.0871582e-03
  -8.1176758e-03
  -9.3383789e-03
  -8.7890625e-03
  -8.7585449e-03
  -9.5825195e-03
  -8.8806152e-03
  -9.4299316e-03
  -1.0223389e-02
  -9.6435547e-03
  -8.5754395e-03
  -9.4604492e-03
  -9.6740723e-03
  -9.8876953e-03
  -1.0467529e-02
  -9.5520020e-03
  -9.3994141e-03
  -8.6975098e-03
  -9.7656250e-03
  -1.0375977e-02
  -1.0253906e-02
  -1.0253906e-02
  -1.0833740e-02
  -1.1199951e-02
  -1.0528564e-02
  -9.7351074e-03
  -1.0467529e-02
  -1.0467529e-02
  -1.0559082e-02
  -1.0070801e-02
  -9.5520020e-03
  -1.0528564e-02
  -9.3383789e-03
  -9.2163086e-03
  -9.4909668e-03
  -9.4299316e-03
  -9.9182129e-03
  -9.1857910e-03
  -9.4909668e-03
  -9.5825195e-03
  -9.0942383e-03
  -9.3994141e-03
  -9.3078613e-03
  -8.9111328e-03
  -9.4909668e-03
  -9.9182129e-03
  -1.0009766e-02
  -9.6740723e-03
  -9.0332031e-03
  -8.5754395e-03
  -8.7280273e-03
  -9.8266602e-03
  -1.1016846e-02
  -1.0162354e-02
  -9.5825195e-03
  -1.0742188e-02
  -9.8266602e-03
  -9.8266602e-03
  -1.0803223e-02
  -1.0864258e-02
  -1.1535645e-02
  -1.1627197e-02
  -1.1749268e-02
  -1.2268066e-02
  -1.1871338e-02
  -1.1810303e-02
  -1.2817383e-02
  -1.2084961e-02
  -1.1718750e-02
  -1.0894775e-02
  -1.0803223e-02
  -1.1291504e-02
  -1.0925293e-02
  -1.1444092e-02
  -1.1413574e-02
  -1.1383057e-02
  -1.1688232e-02
  -1.2176514e-02
  -1.2817383e-02
  -1.2115479e-02
  -1.1260986e-02
  -1.0131836e-02
  -1.0223389e-02
  -1.0955811e-02
  -1.0162354e-02
  -9.7656250e-03
  -9.2468262e-03
  -8.9416504e-03
  -8.9721680e-03
  -8.2702637e-03
  -8.0566406e-03
  -8.4838867e-03
  -7.2021484e-03
  -6.6833496e-03
  -6.5917969e-03
  -5.8898926e-03
  -5.6457520e-03
  -6.0424805e-03
  -5.8593750e-03
  -5.5847168e-03
  -5.1574707e-03
  -4.9438477e-03
  -5.8898926e-03
  -5.2490234e-03
  -4.1503906e-03
  -4.5776367e-03
  -3.9978027e-03
  -3.6621094e-03
  -3.6315918e-03
  -3.7841797e-03
  -3.5705566e-03
  -3.3264160e-03
  -2.7465820e-03
  -1.8005371e-03
  -2.3803711e-03
  -3.0822754e-03
  -2.7770996e-03
  -1.3732910e-03
  -5.4931641e-04
  -5.4931641e-04
   2.1362305e-04
  -1.2207031e-04
   2.1362305e-04
   6.1035156e-04
   7.9345703e-04
   1.5258789e-03
   1.4953613e-03
   2.2277832e-03
   2.9907227e-03
   3.0212402e-03
   4.0588379e-03
   4.6997070e-03
   4.8522949e-03
   6.1950684e-03
   6.5002441e-03
   6.7443848e-03
   8.1481934e-03
   9.4604492e-03
   9.7351074e-03
   1.0040283e-02
   1.0620117e-02
   1.1749268e-02
   1.3031006e-02
   1.2695313e-02
   1.3092041e-02
   1.5594482e-02
   1.6021729e-02
   1.5106201e-02
   1.5808105e-02
   1.6510010e-02
   1.6815186e-02
   1.7913818e-02
   1.8463135e-02
   1.9012451e-02
   1.8829346e-02
   1.8951416e-02
   1.9012451e-02
   1.8798828e-02
   1.8646240e-02
   1.8859863e-02
   2.0080566e-02
   1.9805908e-02
   1.9622803e-02
   1.9226074e-02
   1.9256592e-02
   2.0050049e-02
   2.0080566e-02
   2.0843506e-02
   2.0629883e-02
   1.9927979e-02
   2.0111084e-02
   1.9683838e-02
   1.9927979e-02
   2.1514893e-02
   2.0935059e-02
   2.0050049e-02
   2.0874023e-02
   2.1942139e-02
   2.1606445e-02
   2.0782471e-02
   2.0446777e-02
   2.0599365e-02
   2.0172119e-02
   2.0080566e-02
   1.9470215e-02
   1.9683838e-02
   2.0690918e-02
   1.9714355e-02
   1.9134521e-02
   1.8981934e-02
   1.8280029e-02
   1.8737793e-02
   1.9500732e-02
   1.8310547e-02
   1.7791748e-02
   1.7517090e-02
   1.7364502e-02
   1.7486572e-02
   1.7089844e-02
   1.5838623e-02
   1.6021729e-02
   1.6723633e-02
   1.6082764e-02
   1.6082764e-02
   1.5655518e-02
   1.4617920e-02
   1.5197754e-02
   1.4953613e-02
   1.4312744e-02
   1.5899658e-02
   1.5502930e-02
   1.3763428e-02
   1.4007568e-02
   1.3031006e-02
   1.2542725e-02
   1.2847900e-02
   1.2145996e-02
   1.2023926e-02
   1.1627197e-02
   1.0986328e-02
   1.1291504e-02
   1.1322021e-02
   1.0559082e-02
   1.1077881e-02
   1.1383057e-02
   1.0528564e-02
   1.0955811e-02
   1.0406494e-02
   8.9111328e-03
   9.1857910e-03
   8.9416504e-03
   8.2397461e-03
   8.1787109e-03
   7.9345703e-03
   7.9650879e-03
   7.9650879e-03
   7.6293945e-03
   6.4697266e-03
   6.1340332e-03
   5.0354004e-03
   5.2490234e-03
   6.0424805e-03
   5.0354004e-03
   4.5776367e-03
   4.5166016e-03
   4.6997070e-03
   4.1198730e-03
   3.8757324e-03
   3.6010742e-03
   2.8991699e-03
   2.4414063e-03
   1.6784668e-03
   2.0141602e-03
   1.1901855e-03
   8.2397461e-04
   5.7983398e-04
  -1.2207031e-04
   1.2207031e-04
  -8.2397461e-04
  -1.2512207e-03
  -1.1291504e-03
  -1.5869141e-03
  -1.2817383e-03
  -1.7089844e-03
  -1.5563965e-03
  -1.4953613e-03
  -2.4108887e-03
  -2.1972656e-03
  -1.2512207e-03
  -1.6174316e-03
  -2.1362305e-03
  -2.4414063e-03
  -2.1362305e-03
  -1.3427734e-03
  -1.9531250e-03
  -1.7089844e-03
  -1.5258789e-03
  -2.5024414e-03
  -2.9296875e-03
  -2.9602051e-03
  -3.3569336e-03
  -2.5634766e-03
  -1.6174316e-03
  -2.1972656e-03
  -2.1362305e-03
  -1.8920898e-03
  -2.2888184e-03
  -2.4414063e-03
  -2.3803711e-03
  -1.8615723e-03
  -1.8615723e-03
  -2.2583008e-03
  -2.3498535e-03
  -1.7700195e-03
  -2.0141602e-03
  -2.1667480e-03
  -1.6479492e-03
  -1.3427734e-03
  -3.3569336e-04
  -3.0517578e-05
  -3.0517578e-04
  -2.4414063e-04
  -6.4086914e-04
   0.0000000e+00
  -1.2207031e-04
   1.0681152e-03
   1.4038086e-03
   2.4414063e-04
   1.1901855e-03
   8.8500977e-04
   1.1596680e-03
   7.6293945e-04
  -4.5776367e-04
   7.3242188e-04
   1.3427734e-03
   4.8828125e-04
   5.7983398e-04
   1.1901855e-03
   8.5449219e-04
   1.0375977e-03
   1.5563965e-03
   1.2512207e-03
   1.0070801e-03
   2.3498535e-03
   2.2583008e-03
   2.6550293e-03
   3.5400391e-03
   2.1667480e-03
   2.1362305e-03
   1.6174316e-03
   2.5024414e-03
   2.4719238e-03
   1.7700195e-03
   1.9226074e-03
   1.0986328e-03
   3.0517578e-04
   1.0681152e-03
   1.5869141e-03
   6.1035156e-04
   8.2397461e-04
   9.1552734e-04
   8.8500977e-04
   9.1552734e-04
   6.4086914e-04
   5.1879883e-04
   1.8310547e-04
   2.1362305e-04
   1.2207031e-04
   3.0517578e-04
  -6.1035156e-05
   1.5258789e-04
   1.2207031e-04
  -5.4931641e-04
  -1.3122559e-03
  -1.6784668e-03
  -1.7700195e-03
  -2.5329590e-03
  -3.1738281e-03
  -4.2724609e-03
  -5.0354004e-03
  -4.9438477e-03
  -6.5307617e-03
  -6.0424805e-03
  -6.2866211e-03
  -7.2021484e-03
  -8.2092285e-03
  -9.0637207e-03
  -9.7656250e-03
  -9.5825195e-03
  -9.8876953e-03
  -1.1169434e-02
  -1.1657715e-02
  -1.2634277e-02
  -1.3000488e-02
  -1.3702393e-02
  -1.4801025e-02
  -1.4099121e-02
  -1.5319824e-02
  -1.6540527e-02
  -1.5808105e-02
  -1.6967773e-02
  -1.6387939e-02
  -1.6326904e-02
  -1.7120361e-02
  -1.6998291e-02
  -1.8615723e-02
  -1.9165039e-02
  -1.7791748e-02
  -1.7791748e-02
  -1.9073486e-02
  -1.9561768e-02
  -1.9531250e-02
  -1.9866943e-02
  -1.9866943e-02
  -2.0385742e-02
  -2.0751953e-02
  -2.0721436e-02
  -2.1575928e-02
  -2.1606445e-02
  -2.2216797e-02
  -2.1972656e-02
  -2.1179199e-02
  -2.1881104e-02
  -2.2583008e-02
  -2.2430420e-02
  -2.3223877e-02
  -2.3223877e-02
  -2.3529053e-02
  -2.3437500e-02
  -2.3986816e-02
  -2.5177002e-02
  -2.4627686e-02
  -2.5085449e-02
  -2.4536133e-02
  -2.4078369e-02
  -2.4749756e-02
  -2.4597168e-02
  -2.5115967e-02
  -2.5451660e-02
  -2.5360107e-02
  -2.5115967e-02
  -2.4871826e-02
  -2.5634766e-02
  -2.5573730e-02
  -2.6214600e-02
  -2.6184082e-02
  -2.6550293e-02
  -2.7404785e-02
  -2.7038574e-02
  -2.6947021e-02
  -2.8228760e-02
  -2.8106689e-02
  -2.8076172e-02
  -2.7832031e-02
  -2.8106689e-02
  -2.8991699e-02
  -2.9479980e-02
  -3.0151367e-02
  -2.9754639e-02
  -3.0059814e-02
  -3.0700684e-02
  -3.1250000e-02
  -3.0944824e-02
  -3.1463623e-02
  -3.2714844e-02
  -3.2165527e-02
  -3.2623291e-02
  -3.4088135e-02
  -3.4027100e-02
  -3.3966064e-02
  -3.4881592e-02
  -3.4942627e-02
  -3.4881592e-02
  -3.4881592e-02
  -3.4423828e-02
  -3.4912109e-02
  -3.5491943e-02
  -3.5186768e-02
  -3.5186768e-02
  -3.6468506e-02
  -3.6010742e-02
  -3.5278320e-02
  -3.5949707e-02
  -3.5705566e-02
  -3.4576416e-02
  -3.4210205e-02
  -3.3843994e-02
  -3.4454346e-02
  -3.4973145e-02
  -3.4271240e-02
  -3.4271240e-02
  -3.3782959e-02
  -3.3538818e-02
  -3.3477783e-02
  -3.2562256e-02
  -3.2958984e-02
  -3.2806396e-02
  -3.2196045e-02
  -3.1646729e-02
  -3.1982422e-02
  -3.1890869e-02
  -3.1341553e-02
  -3.0975342e-02
  -3.0792236e-02
  -3.0670166e-02
  -3.0364990e-02
  -2.9724121e-02
  -2.9144287e-02
  -2.9296875e-02
  -2.9083252e-02
  -2.8472900e-02
  -2.8656006e-02
  -2.9113770e-02
  -2.9052734e-02
  -2.7343750e-02
  -2.7343750e-02
  -2.6519775e-02
  -2.5787354e-02
  -2.6336670e-02
  -2.5878906e-02
  -2.6397705e-02
  -2.5451660e-02
  -2.4841309e-02
  -2.5238037e-02
  -2.4658203e-02
  -2.4261475e-02
  -2.3681641e-02
  -2.3284912e-02
  -2.2949219e-02
  -2.2003174e-02
  -2.1331787e-02
  -2.1789551e-02
  -2.1820068e-02
  -2.1423340e-02
  -2.1514893e-02
  -2.2216797e-02
  -2.1759033e-02
  -2.1911621e-02
  -2.2033691e-02
  -2.1392822e-02
  -2.0507813e-02
  -2.0141602e-02
  -2.0141602e-02
  -2.0690918e-02
  -2.1453857e-02
  -2.0629883e-02
  -2.0019531e-02
  -2.0385742e-02
  -1.9927979e-02
  -1.9378662e-02
  -2.0141602e-02
  -2.0660400e-02
  -2.0965576e-02
  -2.0660400e-02
  -1.9989014e-02
  -2.1057129e-02
  -2.1728516e-02
  -2.1362305e-02
  -2.1606445e-02
  -2.0904541e-02
  -2.0507813e-02
  -2.0416260e-02
  -2.1545410e-02
  -2.1606445e-02
  -2.0599365e-02
  -2.1728516e-02
  -2.1423340e-02
  -2.1087646e-02
  -2.1667480e-02
  -2.1423340e-02
  -2.1484375e-02
  -2.1697998e-02
  -2.1148682e-02
  -2.1728516e-02
  -2.2125244e-02
  -2.0996094e-02
  -2.1118164e-02
  -2.1057129e-02
  -2.1057129e-02
  -2.1484375e-02
  -2.0996094e-02
  -1.9897461e-02
  -2.0294189e-02
  -2.1087646e-02
  -2.0080566e-02
  -1.9805908e-02
  -1.9348145e-02
  -1.9042969e-02
  -1.9683838e-02
  -1.9287109e-02
  -1.9104004e-02
  -1.9317627e-02
  -1.8341064e-02
  -1.8157959e-02
  -1.7852783e-02
  -1.7974854e-02
  -1.8096924e-02
  -1.7639160e-02
  -1.6662598e-02
  -1.5930176e-02
  -1.6174316e-02
  -1.6448975e-02
  -1.6296387e-02
  -1.6082764e-02
  -1.5777588e-02
  -1.5411377e-02
  -1.5533447e-02
  -1.5136719e-02
  -1.4801025e-02
  -1.5136719e-02
  -1.4953613e-02
  -1.4404297e-02
  -1.4404297e-02
  -1.3946533e-02
  -1.3916016e-02
  -1.3702393e-02
  -1.3275146e-02
  -1.2542725e-02
  -1.1993408e-02
  -1.2481689e-02
  -1.2115479e-02
  -1.2145996e-02
  -1.2054443e-02
  -1.1505127e-02
  -1.2054443e-02
  -1.1596680e-02
  -1.1505127e-02
  -1.0681152e-02
  -1.0284424e-02
  -1.0314941e-02
  -9.8876953e-03
  -1.0040283e-02
  -1.0620117e-02
  -9.9182129e-03
  -8.5144043e-03
  -8.3312988e-03
  -8.2702637e-03
  -8.0566406e-03
  -7.9345703e-03
  -6.7749023e-03
  -6.3171387e-03
  -6.3171387e-03
  -6.8054199e-03
  -5.9509277e-03
  -4.7302246e-03
  -5.0354004e-03
  -5.1269531e-03
  -5.1269531e-03
  -5.3405762e-03
  -5.4016113e-03
  -4.5471191e-03
  -3.6926270e-03
  -3.8757324e-03
  -3.4790039e-03
  -2.5939941e-03
  -3.2348633e-03
  -3.5400391e-03
  -3.5705566e-03
  -4.0283203e-03
  -2.6550293e-03
  -2.3193359e-03
  -2.1362305e-03
  -2.2888184e-03
  -2.5939941e-03
  -1.4038086e-03
  -1.3427734e-03
  -7.6293945e-04
  -4.5776367e-04
  -4.8828125e-04
  -3.3569336e-04
  -1.8310547e-04
   9.4604492e-04
   6.4086914e-04
   8.8500977e-04
   1.5563965e-03
   1.4953613e-03
   2.8076172e-03
   2.7465820e-03
   2.8381348e-03
   3.5400391e-03
   4.0283203e-03
   5.1269531e-03
   5.1574707e-03
   5.7373047e-03
   6.5917969e-03
   7.3242188e-03
   8.2397461e-03
   8.7585449e-03
   8.3618164e-03
   8.6364746e-03
   9.6740723e-03
   1.1260986e-02
   1.1444092e-02
   1.1840820e-02
   1.2542725e-02
   1.2207031e-02
   1.4007568e-02
   1.4343262e-02
   1.4862061e-02
   1.5106201e-02
   1.5075684e-02
   1.5106201e-02
   1.5716553e-02
   1.6082764e-02
   1.6296387e-02
   1.6754150e-02
   1.7303467e-02
   1.7578125e-02
   1.7883301e-02
   1.8371582e-02
   1.7608643e-02
   1.7395020e-02
   1.8005371e-02
   1.7486572e-02
   1.8463135e-02
   1.9226074e-02
   1.9195557e-02
   1.9348145e-02
   1.9409180e-02
   1.9439697e-02
   1.9409180e-02
   1.9378662e-02
   1.8981934e-02
   1.9073486e-02
   1.9378662e-02
   1.9134521e-02
   1.9134521e-02
   1.8829346e-02
   1.8524170e-02
   1.8188477e-02
   1.8951416e-02
   1.9195557e-02
   1.9042969e-02
   1.8829346e-02
   1.8463135e-02
   1.9226074e-02
   1.8981934e-02
   1.7974854e-02
   1.9317627e-02
   1.7974854e-02
   1.7669678e-02
   2.0019531e-02
   2.0751953e-02
   2.0050049e-02
   1.9683838e-02
   1.9775391e-02
   1.9653320e-02
   1.8707275e-02
   1.8707275e-02
   1.8920898e-02
   1.8218994e-02
   1.7333984e-02
   1.7395020e-02
   1.7120361e-02
   1.7089844e-02
   1.7517090e-02
   1.7333984e-02
   1.6265869e-02
   1.5808105e-02
   1.6448975e-02
   1.5686035e-02
   1.5441895e-02
   1.5625000e-02
   1.5014648e-02
   1.4892578e-02
   1.5075684e-02
   1.5716553e-02
   1.5411377e-02
   1.5045166e-02
   1.5136719e-02
   1.4129639e-02
   1.4251709e-02
   1.4770508e-02
   1.4953613e-02
   1.4739990e-02
   1.4343262e-02
   1.4404297e-02
   1.4221191e-02
   1.4587402e-02
   1.4678955e-02
   1.4617920e-02
   1.5167236e-02
   1.5411377e-02
   1.5838623e-02
   1.5716553e-02
   1.6326904e-02
   1.5625000e-02
   1.5686035e-02
   1.7089844e-02
   1.5808105e-02
   1.5655518e-02
   1.6113281e-02
   1.5655518e-02
   1.5869141e-02
   1.5594482e-02
   1.6235352e-02
   1.5930176e-02
   1.5441895e-02
   1.5838623e-02
   1.5838623e-02
   1.5319824e-02
   1.5502930e-02
   1.5350342e-02
   1.4465332e-02
   1.4007568e-02
   1.4129639e-02
   1.3641357e-02
   1.3244629e-02
   1.2725830e-02
   1.2603760e-02
   1.3214111e-02
   1.2145996e-02
   1.1077881e-02
   1.0589600e-02
   1.0986328e-02
   9.8266602e-03
   9.3078613e-03
   9.6435547e-03
   9.6130371e-03
   8.6669922e-03
   8.4838867e-03
   8.3312988e-03
   7.7209473e-03
   7.7514648e-03
   7.6599121e-03
   7.2937012e-03
   6.3781738e-03
   5.9814453e-03
   5.7983398e-03
   5.1879883e-03
   5.7678223e-03
   6.7443848e-03
   5.7983398e-03
   5.7067871e-03
   5.6762695e-03
   5.1879883e-03
   5.5236816e-03
   6.0119629e-03
   6.1950684e-03
   4.1503906e-03
   3.6926270e-03
   4.2419434e-03
   3.9367676e-03
   4.0283203e-03
   3.3569336e-03
   3.7231445e-03
   3.9367676e-03
   3.7536621e-03
   3.1433105e-03
   3.2348633e-03
   3.1738281e-03
   2.5024414e-03
   2.4414063e-03
   2.0141602e-03
   1.9226074e-03
   1.5563965e-03
   9.7656250e-04
   1.0986328e-03
   1.3122559e-03
   7.3242188e-04
  -3.9672852e-04
  -4.5776367e-04
  -6.1035156e-04
  -3.6621094e-04
   6.1035156e-05
  -4.8828125e-04
  -7.9345703e-04
  -9.4604492e-04
  -8.2397461e-04
  -7.0190430e-04
  -1.7700195e-03
  -2.4108887e-03
  -1.4953613e-03
  -1.9836426e-03
  -2.2277832e-03
  -1.6479492e-03
  -1.4648438e-03
  -2.0141602e-03
  -2.1972656e-03
  -2.4414063e-03
  -2.3803711e-03
  -2.6855469e-03
  -2.5024414e-03
  -2.8686523e-03
  -3.3569336e-03
  -3.4790039e-03
  -3.9367676e-03
  -4.5166016e-03
  -4.7912598e-03
  -5.1574707e-03
  -5.2185059e-03
  -5.9204102e-03
  -6.3171387e-03
  -5.4321289e-03
  -6.3781738e-03
  -6.4392090e-03
  -6.4697266e-03
  -6.5612793e-03
  -6.7138672e-03
  -7.1411133e-03
  -7.7819824e-03
  -7.9956055e-03
  -8.4533691e-03
  -8.9416504e-03
  -8.8500977e-03
  -9.5214844e-03
  -1.0284424e-02
  -9.7351074e-03
  -1.0284424e-02
  -1.1291504e-02
  -1.1108398e-02
  -1.2786865e-02
  -1.3397217e-02
  -1.2878418e-02
  -1.4282227e-02
  -1.4862061e-02
  -1.5655518e-02
  -1.5686035e-02
  -1.6296387e-02
  -1.7120361e-02
  -1.6906738e-02
  -1.7456055e-02
  -1.7578125e-02
  -1.7242432e-02
  -1.7761230e-02
  -1.8341064e-02
  -1.9165039e-02
  -1.9531250e-02
  -1.8829346e-02
  -1.9439697e-02
  -2.0050049e-02
  -1.9927979e-02
  -1.9653320e-02
  -1.9622803e-02
  -2.0568848e-02
  -2.1514893e-02
  -2.1697998e-02
  -2.2003174e-02
  -2.1453857e-02
  -2.2094727e-02
  -2.2399902e-02
  -2.2399902e-02
  -2.2613525e-02
  -2.1697998e-02
  -2.2277832e-02
  -2.3071289e-02
  -2.2277832e-02
  -2.2735596e-02
  -2.2827148e-02
  -2.3101807e-02
  -2.3437500e-02
  -2.3742676e-02
  -2.3956299e-02
  -2.3132324e-02
  -2.2766113e-02
  -2.4230957e-02
  -2.3742676e-02
  -2.3284912e-02
  -2.4688721e-02
  -2.4963379e-02
  -2.3956299e-02
  -2.3468018e-02
  -2.3284912e-02
  -2.3040771e-02
  -2.2186279e-02
  -2.2155762e-02
  -2.2003174e-02
  -2.2064209e-02
  -2.2399902e-02
  -2.2186279e-02
  -2.2033691e-02
  -2.2369385e-02
  -2.2613525e-02
  -2.2369385e-02
  -2.1911621e-02
  -2.0904541e-02
  -2.1209717e-02
  -2.1270752e-02
  -2.1087646e-02
  -2.0721436e-02
  -2.0782471e-02
  -2.0965576e-02
  -2.0294189e-02
  -2.0751953e-02
  -2.1179199e-02
  -2.0507813e-02
  -2.0599365e-02
  -2.0935059e-02
  -2.0904541e-02
  -2.0416260e-02
  -1.9470215e-02
  -2.0050049e-02
  -1.9927979e-02
  -2.0599365e-02
  -2.1148682e-02
  -2.0843506e-02
  -2.0385742e-02
  -2.0446777e-02
  -2.0874023e-02
  -2.0812988e-02
  -2.2247314e-02
  -2.2155762e-02
  -2.2369385e-02
  -2.2369385e-02
  -2.1453857e-02
  -2.2094727e-02
  -2.1667480e-02
  -2.2155762e-02
  -2.2277832e-02
  -2.1697998e-02
  -2.1270752e-02
  -2.2277832e-02
  -2.2644043e-02
  -2.3284912e-02
  -2.3895264e-02
  -2.3529053e-02
  -2.3498535e-02
  -2.3162842e-02
  -2.3406982e-02
  -2.4291992e-02
  -2.4078369e-02
  -2.3742676e-02
  -2.3925781e-02
  -2.3468018e-02
  -2.4200439e-02
  -2.4291992e-02
  -2.4597168e-02
  -2.4749756e-02
  -2.4139404e-02
  -2.3620605e-02
  -2.4108887e-02
  -2.4719238e-02
  -2.4932861e-02
  -2.5207520e-02
  -2.5939941e-02
  -2.5451660e-02
  -2.5207520e-02
  -2.5878906e-02
  -2.5390625e-02
  -2.5115967e-02
  -2.5238037e-02
  -2.6062012e-02
  -2.6031494e-02
  -2.5512695e-02
  -2.5390625e-02
  -2.5695801e-02
  -2.5329590e-02
  -2.5665283e-02
  -2.5939941e-02
  -2.5238037e-02
  -2.5085449e-02
  -2.5329590e-02
  -2.5573730e-02
  -2.5146484e-02
  -2.5604248e-02
  -2.5665283e-02
  -2.5482178e-02
  -2.5970459e-02
  -2.5329590e-02
  -2.5299072e-02
  -2.4841309e-02
  -2.4230957e-02
  -2.4475098e-02
  -2.4505615e-02
  -2.5268555e-02
  -2.4383545e-02
  -2.3223877e-02
  -2.3803711e-02
  -2.3406982e-02
  -2.3864746e-02
  -2.3956299e-02
  -2.3986816e-02
  -2.4414063e-02
  -2.4139404e-02
  -2.4200439e-02
  -2.4536133e-02
  -2.4230957e-02
  -2.4261475e-02
  -2.4749756e-02
  -2.4200439e-02
  -2.3681641e-02
  -2.4353027e-02
  -2.4749756e-02
  -2.4688721e-02
  -2.4383545e-02
  -2.5451660e-02
  -2.5726318e-02
  -2.5207520e-02
  -2.4749756e-02
  -2.4841309e-02
  -2.5268555e-02
  -2.5451660e-02
  -2.5665283e-02
  -2.4688721e-02
  -2.5451660e-02
  -2.6397705e-02
  -2.5085449e-02
  -2.5177002e-02
  -2.5482178e-02
  -2.5390625e-02
  -2.5512695e-02
  -2.5421143e-02
  -2.5573730e-02
  -2.4810791e-02
  -2.4688721e-02
  -2.5268555e-02
  -2.5451660e-02
  -2.5085449e-02
  -2.5268555e-02
  -2.5512695e-02
  -2.5238037e-02
  -2.5115967e-02
  -2.4597168e-02
  -2.4536133e-02
  -2.4658203e-02
  -2.4230957e-02
  -2.3468018e-02
  -2.3406982e-02
  -2.4261475e-02
  -2.3925781e-02
  -2.3162842e-02
  -2.3132324e-02
  -2.3071289e-02
  -2.2613525e-02
  -2.1697998e-02
  -2.0996094e-02
  -2.1362305e-02
  -2.1545410e-02
  -2.2430420e-02
  -2.1514893e-02
  -2.0172119e-02
  -2.0019531e-02
  -1.9409180e-02
  -1.9165039e-02
  -1.9287109e-02
  -1.9134521e-02
  -1.8341064e-02
  -1.7822266e-02
  -1.8402100e-02
  -1.8249512e-02
  -1.7517090e-02
  -1.7944336e-02
  -1.8157959e-02
  -1.8096924e-02
  -1.7761230e-02
  -1.6601563e-02
  -1.7517090e-02
  -1.8066406e-02
  -1.7517090e-02
  -1.7150879e-02
  -1.6998291e-02
  -1.7303467e-02
  -1.7059326e-02
  -1.7028809e-02
  -1.7333984e-02
  -1.7089844e-02
  -1.7242432e-02
  -1.7578125e-02
  -1.7364502e-02
  -1.8066406e-02
  -1.8768311e-02
  -1.9073486e-02
  -1.8981934e-02
  -1.9042969e-02
  -1.8920898e-02
  -1.9195557e-02
  -1.8829346e-02
  -1.8249512e-02
  -1.8798828e-02
  -1.7608643e-02
  -1.6845703e-02
  -1.6906738e-02
  -1.6296387e-02
  -1.5533447e-02
  -1.5502930e-02
  -1.5411377e-02
  -1.4801025e-02
  -1.4099121e-02
  -1.3458252e-02
  -1.3641357e-02
  -1.2023926e-02
  -1.1322021e-02
  -1.1383057e-02
  -1.0620117e-02
  -1.0040283e-02
  -8.8500977e-03
  -8.6669922e-03
  -9.2468262e-03
  -7.6904297e-03
  -6.7749023e-03
  -7.3242188e-03
  -6.7138672e-03
  -6.6528320e-03
  -6.5002441e-03
  -5.9204102e-03
  -5.6762695e-03
  -5.7373047e-03
  -4.2419434e-03
  -4.3334961e-03
  -5.5236816e-03
  -4.1503906e-03
  -3.9672852e-03
  -4.3945313e-03
  -4.4860840e-03
  -4.7912598e-03
  -4.4250488e-03
  -5.0354004e-03
  -4.6386719e-03
  -4.0588379e-03
  -4.7607422e-03
  -4.6081543e-03
  -4.0588379e-03
  -4.3640137e-03
  -3.9062500e-03
  -4.0283203e-03
  -5.4016113e-03
  -5.3710938e-03
  -4.6691895e-03
  -4.2419434e-03
  -4.4860840e-03
  -4.0893555e-03
  -3.2043457e-03
  -2.9602051e-03
  -3.1127930e-03
  -2.8381348e-03
  -2.1667480e-03
  -1.4648438e-03
  -5.7983398e-04
  -3.6621094e-04
   3.0517578e-05
   5.7983398e-04
   8.2397461e-04
   1.2512207e-03
   2.0446777e-03
   2.6550293e-03
   2.7770996e-03
   3.6926270e-03
   4.3334961e-03
   4.7607422e-03
   5.4626465e-03
   6.0119629e-03
   6.6528320e-03
   7.5988770e-03
   7.7209473e-03
   8.2092285e-03
   9.2468262e-03
   9.9792480e-03
   1.0772705e-02
   1.1474609e-02
   1.1932373e-02
   1.1260986e-02
   1.0772705e-02
   1.2512207e-02
   1.2634277e-02
   1.2145996e-02
   1.2664795e-02
   1.2817383e-02
   1.2390137e-02
   1.3305664e-02
   1.3946533e-02
   1.3702393e-02
   1.3824463e-02
   1.3549805e-02
   1.3092041e-02
   1.2908936e-02
   1.3305664e-02
   1.3549805e-02
   1.3061523e-02
   1.1932373e-02
   1.1474609e-02
   1.1291504e-02
   1.0772705e-02
   1.0040283e-02
   9.7351074e-03
   8.3007813e-03
   7.2937012e-03
   7.3242188e-03
   6.9274902e-03
   6.7443848e-03
   6.1035156e-03
   6.0119629e-03
   5.2795410e-03
   4.6386719e-03
   4.6081543e-03
   4.5166016e-03
   4.1809082e-03
   3.6010742e-03
   2.6855469e-03
   2.7465820e-03
   6.7138672e-04
   6.7138672e-04
   9.1552734e-04
  -6.1035156e-05
   6.1035156e-05
  -1.5258789e-03
  -2.0751953e-03
  -2.2277832e-03
  -2.4108887e-03
  -2.1667480e-03
  -2.7160645e-03
  -2.3193359e-03
  -2.3803711e-03
  -3.1738281e-03
  -2.6245117e-03
  -2.7770996e-03
  -2.6550293e-03
  -3.2043457e-03
  -2.9907227e-03
  -3.3264160e-03
  -2.5329590e-03
  -2.2888184e-03
  -2.5024414e-03
  -2.0751953e-03
  -2.4108887e-03
  -1.7395020e-03
  -1.8310547e-03
  -1.6479492e-03
  -4.8828125e-04
  -4.8828125e-04
  -1.4038086e-03
  -7.0190430e-04
  -3.0517578e-04
  -5.7983398e-04
  -5.1879883e-04
  -2.1362305e-04
  -3.6621094e-04
  -9.1552734e-04
  -6.1035156e-05
  -8.2397461e-04
  -9.1552734e-04
  -6.1035156e-05
  -1.1291504e-03
  -2.1362305e-04
   9.1552734e-05
  -1.1596680e-03
  -6.1035156e-04
  -1.0070801e-03
  -1.1901855e-03
  -1.1291504e-03
  -1.4038086e-03
  -1.3427734e-03
  -2.1362305e-03
  -2.2277832e-03
  -2.8991699e-03
  -3.0822754e-03
  -3.6926270e-03
  -4.3334961e-03
  -4.3640137e-03
  -4.5166016e-03
  -4.0893555e-03
  -5.0659180e-03
  -6.5307617e-03
  -7.8735352e-03
  -7.7514648e-03
  -8.2092285e-03
  -8.5449219e-03
  -8.5449219e-03
  -9.6435547e-03
  -9.6740723e-03
  -8.9416504e-03
  -9.1247559e-03
  -1.0253906e-02
  -1.1566162e-02
  -1.1657715e-02
  -1.1871338e-02
  -1.2390137e-02
  -1.1993408e-02
  -1.2207031e-02
  -1.2908936e-02
  -1.2481689e-02
  -1.2695313e-02
  -1.2847900e-02
  -1.2969971e-02
  -1.3885498e-02
  -1.4190674e-02
  -1.3885498e-02
  -1.4251709e-02
  -1.4068604e-02
  -1.4129639e-02
  -1.5289307e-02
  -1.4465332e-02
  -1.3610840e-02
  -1.3946533e-02
  -1.4282227e-02
  -1.5167236e-02
  -1.4953613e-02
  -1.4617920e-02
  -1.4801025e-02
  -1.6113281e-02
  -1.5289307e-02
  -1.4862061e-02
  -1.5350342e-02
  -1.4739990e-02
  -1.4709473e-02
  -1.4526367e-02
  -1.5106201e-02
  -1.5472412e-02
  -1.5747070e-02
  -1.5716553e-02
  -1.6357422e-02
  -1.7456055e-02
  -1.6906738e-02
  -1.6967773e-02
  -1.6418457e-02
  -1.6387939e-02
  -1.7059326e-02
  -1.7028809e-02
  -1.6876221e-02
  -1.7272949e-02
  -1.7669678e-02
  -1.7547607e-02
  -1.7974854e-02
  -1.7791748e-02
  -1.7456055e-02
  -1.8646240e-02
  -2.0080566e-02
  -1.9866943e-02
  -2.0141602e-02
  -2.0416260e-02
  -2.0874023e-02
  -2.1270752e-02
  -2.0843506e-02
  -2.0996094e-02
  -2.1911621e-02
  -2.2064209e-02
  -2.2338867e-02
  -2.3590088e-02
  -2.3223877e-02
  -2.3254395e-02
  -2.4353027e-02
  -2.4475098e-02
  -2.4902344e-02
  -2.4993896e-02
  -2.4963379e-02
  -2.5451660e-02
  -2.5421143e-02
  -2.5390625e-02
  -2.6367188e-02
  -2.6489258e-02
  -2.6123047e-02
  -2.7160645e-02
  -2.9083252e-02
  -2.9235840e-02
  -2.9388428e-02
  -2.9937744e-02
  -3.0181885e-02
  -3.1219482e-02
  -3.2196045e-02
  -3.2928467e-02
  -3.2714844e-02
  -3.3416748e-02
  -3.4118652e-02
  -3.4515381e-02
  -3.4423828e-02
  -3.4698486e-02
  -3.5125732e-02
  -3.5766602e-02
  -3.5736084e-02
  -3.6193848e-02
  -3.6254883e-02
  -3.6743164e-02
  -3.7414551e-02
  -3.7048340e-02
  -3.8085938e-02
  -3.7841797e-02
  -3.7628174e-02
  -3.8238525e-02
  -3.8421631e-02
  -3.8299561e-02
  -3.7841797e-02
  -3.8085938e-02
  -3.7597656e-02
  -3.8269043e-02
  -3.8360596e-02
  -3.7231445e-02
  -3.7719727e-02
  -3.6682129e-02
  -3.5400391e-02
  -3.6041260e-02
  -3.6041260e-02
  -3.6041260e-02
  -3.6651611e-02
  -3.6499023e-02
  -3.6529541e-02
  -3.6712646e-02
  -3.7200928e-02
  -3.6621094e-02
  -3.6773682e-02
  -3.7261963e-02
  -3.6804199e-02
  -3.5614014e-02
  -3.5522461e-02
  -3.6254883e-02
  -3.5919189e-02
  -3.5827637e-02
  -3.6285400e-02
  -3.6773682e-02
  -3.6499023e-02
  -3.6041260e-02
  -3.5949707e-02
  -3.5949707e-02
  -3.5949707e-02
  -3.5736084e-02
  -3.6010742e-02
  -3.5644531e-02
  -3.5980225e-02
  -3.5736084e-02
  -3.5919189e-02
  -3.6804199e-02
  -3.5675049e-02
  -3.6132813e-02
  -3.6743164e-02
  -3.5766602e-02
  -3.6834717e-02
  -3.6499023e-02
  -3.5827637e-02
  -3.6041260e-02
  -3.6651611e-02
  -3.6102295e-02
  -3.6499023e-02
  -3.6193848e-02
  -3.5522461e-02
  -3.5949707e-02
  -3.5552979e-02
  -3.5430908e-02
  -3.5186768e-02
  -3.5247803e-02
  -3.4851074e-02
  -3.4179688e-02
  -3.4759521e-02
  -3.4820557e-02
  -3.4332275e-02
  -3.5003662e-02
  -3.4393311e-02
  -3.4210205e-02
  -3.4484863e-02
  -3.3477783e-02
  -3.3782959e-02
  -3.3935547e-02
  -3.3630371e-02
  -3.4027100e-02
  -3.2958984e-02
  -3.2745361e-02
  -3.3966064e-02
  -3.3050537e-02
  -3.2623291e-02
  -3.2836914e-02
  -3.1463623e-02
  -3.1951904e-02
  -3.1951904e-02
  -3.1127930e-02
  -3.0853271e-02
  -3.1005859e-02
  -3.1158447e-02
  -3.1341553e-02
  -3.1463623e-02
  -3.0731201e-02
  -3.0822754e-02
  -3.0578613e-02
  -3.0578613e-02
  -3.1097412e-02
  -3.0273438e-02
  -3.0242920e-02
  -3.0883789e-02
  -3.0609131e-02
  -3.0731201e-02
  -3.0670166e-02
  -3.1005859e-02
  -3.0426025e-02
  -2.9846191e-02
  -2.9357910e-02
  -2.9357910e-02
  -2.9418945e-02
  -2.8381348e-02
  -2.8015137e-02
  -2.8686523e-02
  -2.8839111e-02
  -2.8961182e-02
  -2.9083252e-02
  -2.9785156e-02
  -2.9754639e-02
  -2.9174805e-02
  -2.8900146e-02
  -2.9022217e-02
  -2.8900146e-02
  -2.9052734e-02
  -2.7893066e-02
  -2.7069092e-02
  -2.8228760e-02
  -2.7709961e-02
  -2.7679443e-02
  -2.7526855e-02
  -2.6855469e-02
  -2.6397705e-02
  -2.6123047e-02
  -2.4902344e-02
  -2.5451660e-02
  -2.5573730e-02
  -2.5207520e-02
  -2.6367188e-02
  -2.5909424e-02
  -2.5482178e-02
  -2.6367188e-02
  -2.6916504e-02
  -2.6489258e-02
  -2.5451660e-02
  -2.5909424e-02
  -2.6397705e-02
  -2.6397705e-02
  -2.6245117e-02
  -2.5573730e-02
  -2.5695801e-02
  -2.6123047e-02
  -2.6123047e-02
  -2.5695801e-02
  -2.5878906e-02
  -2.5878906e-02
  -2.6153564e-02
  -2.6153564e-02
  -2.5390625e-02
  -2.5421143e-02
  -2.5360107e-02
  -2.5329590e-02
  -2.5970459e-02
  -2.6031494e-02
  -2.5787354e-02
  -2.5970459e-02
  -2.5848389e-02
  -2.6580811e-02
  -2.6855469e-02
  -2.5726318e-02
  -2.5817871e-02
  -2.5451660e-02
  -2.5268555e-02
  -2.6000977e-02
  -2.5268555e-02
  -2.4780273e-02
  -2.5238037e-02
  -2.5543213e-02
  -2.5543213e-02
  -2.4902344e-02
  -2.3956299e-02
  -2.3254395e-02
  -2.3986816e-02
  -2.4291992e-02
  -2.3956299e-02
  -2.4017334e-02
  -2.3559570e-02
  -2.3590088e-02
  -2.4078369e-02
  -2.3468018e-02
  -2.3620605e-02
  -2.3406982e-02
  -2.2979736e-02
  -2.3376465e-02
  -2.3132324e-02
  -2.3040771e-02
  -2.3498535e-02
  -2.3773193e-02
  -2.3376465e-02
  -2.3162842e-02
  -2.3254395e-02
  -2.2460938e-02
  -2.2155762e-02
  -2.3162842e-02
  -2.2094727e-02
  -2.2430420e-02
  -2.1820068e-02
  -2.0935059e-02
  -2.0629883e-02
  -2.0874023e-02
  -2.1057129e-02
  -2.0416260e-02
  -2.0233154e-02
  -2.0965576e-02
  -2.0477295e-02
  -1.9409180e-02
  -1.9439697e-02
  -1.9897461e-02
  -1.9470215e-02
  -1.9226074e-02
  -1.8341064e-02
  -1.7669678e-02
  -1.8157959e-02
  -1.8676758e-02
  -1.8402100e-02
  -1.7669678e-02
  -1.7944336e-02
  -1.7517090e-02
  -1.7272949e-02
  -1.6937256e-02
  -1.6479492e-02
  -1.5563965e-02
  -1.5289307e-02
  -1.6235352e-02
  -1.5441895e-02
  -1.4587402e-02
  -1.4221191e-02
  -1.3793945e-02
  -1.3580322e-02
  -1.2115479e-02
  -1.1291504e-02
  -1.1383057e-02
  -1.0955811e-02
  -9.9792480e-03
  -9.2468262e-03
  -9.6130371e-03
  -8.6059570e-03
  -7.2937012e-03
  -6.8359375e-03
  -6.4392090e-03
  -6.0424805e-03
  -4.9133301e-03
  -5.3405762e-03
  -4.8828125e-03
  -4.1503906e-03
  -4.2724609e-03
  -3.1127930e-03
  -3.8146973e-03
  -3.2348633e-03
  -2.7770996e-03
  -3.1127930e-03
  -2.2583008e-03
  -2.5024414e-03
  -3.0517578e-03
  -2.2277832e-03
  -1.4343262e-03
  -1.0681152e-03
  -9.1552734e-04
  -1.3732910e-03
  -2.2277832e-03
  -2.0751953e-03
  -1.4648438e-03
  -1.8310547e-04
  -3.0517578e-05
  -9.4604492e-04
   7.3242188e-04
   9.4604492e-04
   5.1879883e-04
   1.7395020e-03
   2.0751953e-03
   1.7395020e-03
   1.6479492e-03
   2.2888184e-03
   4.3640137e-03
   4.0283203e-03
   4.1198730e-03
   4.2419434e-03
   4.6081543e-03
   5.0048828e-03
   5.6762695e-03
   6.9274902e-03
   6.7749023e-03
   8.3923340e-03
   9.0026855e-03
   8.4228516e-03
   9.0026855e-03
   1.0131836e-02
   1.0528564e-02
   1.0803223e-02
   1.1444092e-02
   1.2664795e-02
   1.2207031e-02
   1.2176514e-02
   1.3397217e-02
   1.3824463e-02
   1.3427734e-02
   1.3641357e-02
   1.3549805e-02
   1.3122559e-02
   1.4190674e-02
   1.3824463e-02
   1.3824463e-02
   1.4617920e-02
   1.4587402e-02
   1.4709473e-02
   1.5045166e-02
   1.5075684e-02
   1.5167236e-02
   1.4831543e-02
   1.5716553e-02
   1.5686035e-02
   1.5106201e-02
   1.5594482e-02
   1.5716553e-02
   1.6052246e-02
   1.6082764e-02
   1.5960693e-02
   1.6632080e-02
   1.6845703e-02
   1.6479492e-02
   1.6571045e-02
   1.6967773e-02
   1.7608643e-02
   1.7761230e-02
   1.7211914e-02
   1.7852783e-02
   1.8310547e-02
   1.8157959e-02
   1.8218994e-02
   1.8188477e-02
   1.8524170e-02
   1.9348145e-02
   1.8524170e-02
   1.8280029e-02
   1.8890381e-02
   1.7944336e-02
   1.8005371e-02
   1.8951416e-02
   1.9165039e-02
   1.9378662e-02
   1.8524170e-02
   1.8859863e-02
   1.8646240e-02
   1.7608643e-02
   1.8005371e-02
   1.8341064e-02
   1.8524170e-02
   1.7639160e-02
   1.6021729e-02
   1.6113281e-02
   1.5991211e-02
   1.4648438e-02
   1.4282227e-02
   1.4495850e-02
   1.4587402e-02
   1.4312744e-02
   1.4221191e-02
   1.4587402e-02
   1.4862061e-02
   1.4282227e-02
   1.4160156e-02
   1.3946533e-02
   1.3519287e-02
   1.3549805e-02
   1.3824463e-02
   1.3366699e-02
   1.2847900e-02
   1.2573242e-02
   1.2481689e-02
   1.2664795e-02
   1.1627197e-02
   1.1230469e-02
   1.1688232e-02
   1.1932373e-02
   1.2176514e-02
   1.1077881e-02
   1.1627197e-02
   1.2329102e-02
   1.1901855e-02
   1.1840820e-02
   1.1566162e-02
   1.2420654e-02
   1.2329102e-02
   1.1871338e-02
   1.2176514e-02
   1.1505127e-02
   1.0772705e-02
   1.0833740e-02
   1.0375977e-02
   1.0986328e-02
   1.1199951e-02
   1.0925293e-02
   9.8266602e-03
   8.8500977e-03
   8.9111328e-03
   9.5520020e-03
   9.5825195e-03
   8.8806152e-03
   8.3923340e-03
   8.2397461e-03
   7.2021484e-03
   7.1716309e-03
   6.5917969e-03
   4.9743652e-03
   5.6152344e-03
   5.7983398e-03
   5.5847168e-03
   4.4250488e-03
   4.5471191e-03
   4.3640137e-03
   3.6926270e-03
   3.5705566e-03
   2.9296875e-03
   2.5634766e-03
   2.3193359e-03
   2.2277832e-03
   2.1362305e-03
   5.7983398e-04
  -1.5258789e-04
  -3.0517578e-05
  -4.5776367e-04
  -1.5258789e-04
  -4.5776367e-04
  -5.4931641e-04
  -1.4038086e-03
  -1.7089844e-03
  -2.6550293e-03
  -3.4484863e-03
  -3.3264160e-03
  -3.8452148e-03
  -3.7231445e-03
  -3.7536621e-03
  -4.7302246e-03
  -4.6997070e-03
  -5.0048828e-03
  -4.9133301e-03
  -6.4086914e-03
  -6.9885254e-03
  -5.8593750e-03
  -6.4086914e-03
  -6.9274902e-03
  -6.8359375e-03
  -7.0495605e-03
  -7.9345703e-03
  -8.0871582e-03
  -8.9721680e-03
  -9.7961426e-03
  -1.0284424e-02
  -1.0406494e-02
  -9.9182129e-03
  -1.0925293e-02
  -1.0986328e-02
  -1.0711670e-02
  -1.0986328e-02
  -1.1596680e-02
  -1.2756348e-02
  -1.2939453e-02
  -1.3732910e-02
  -1.3885498e-02
  -1.4007568e-02
  -1.4892578e-02
  -1.4526367e-02
  -1.4495850e-02
  -1.5502930e-02
  -1.5502930e-02
  -1.5594482e-02
  -1.6448975e-02
  -1.6235352e-02
  -1.6448975e-02
  -1.6479492e-02
  -1.6693115e-02
  -1.7272949e-02
  -1.6967773e-02
  -1.6113281e-02
  -1.6571045e-02
  -1.6784668e-02
  -1.6204834e-02
  -1.6082764e-02
  -1.6021729e-02
  -1.5930176e-02
  -1.6204834e-02
  -1.6693115e-02
  -1.7120361e-02
  -1.6876221e-02
  -1.6510010e-02
  -1.7028809e-02
  -1.6571045e-02
  -1.7181396e-02
  -1.8188477e-02
  -1.7669678e-02
  -1.8096924e-02
  -1.7547607e-02
  -1.7700195e-02
  -1.8463135e-02
  -1.8463135e-02
  -1.9226074e-02
  -1.9714355e-02
  -1.9317627e-02
  -1.9531250e-02
  -1.9470215e-02
  -1.9927979e-02
  -2.0172119e-02
  -2.1362305e-02
  -2.2552490e-02
  -2.3132324e-02
  -2.3864746e-02
  -2.4230957e-02
  -2.5085449e-02
  -2.5604248e-02
  -2.6275635e-02
  -2.6916504e-02
  -2.8076172e-02
  -2.9083252e-02
  -3.0426025e-02
  -3.1036377e-02
  -3.1951904e-02
  -3.3172607e-02
  -3.3782959e-02
  -3.3752441e-02
  -3.5247803e-02
  -3.6590576e-02
  -3.7231445e-02
  -3.7994385e-02
  -3.8391113e-02
  -3.8604736e-02
  -3.9184570e-02
  -3.9184570e-02
  -3.9184570e-02
  -4.0588379e-02
  -4.1687012e-02
  -4.1290283e-02
  -4.0924072e-02
  -4.0252686e-02
  -4.0618896e-02
  -4.0222168e-02
  -3.9978027e-02
  -3.9916992e-02
  -3.9855957e-02
  -3.9703369e-02
  -3.9337158e-02
  -3.9245605e-02
  -3.9184570e-02
  -3.7811279e-02
  -3.7658691e-02
  -3.8360596e-02
  -3.9123535e-02
  -3.9581299e-02
  -3.8940430e-02
  -3.8757324e-02
  -3.7353516e-02
  -3.6163330e-02
  -3.6437988e-02
  -3.6590576e-02
  -3.6865234e-02
  -3.7109375e-02
  -3.7048340e-02
  -3.7139893e-02
  -3.6621094e-02
  -3.7200928e-02
  -3.7322998e-02
  -3.7261963e-02
  -3.7261963e-02
  -3.6560059e-02
  -3.5675049e-02
  -3.6285400e-02
  -3.6560059e-02
  -3.6682129e-02
  -3.6682129e-02
  -3.6010742e-02
  -3.5949707e-02
  -3.5858154e-02
  -3.6132813e-02
  -3.6437988e-02
  -3.6041260e-02
  -3.6437988e-02
  -3.6651611e-02
  -3.6376953e-02
  -3.6376953e-02
  -3.6193848e-02
  -3.5522461e-02
  -3.6193848e-02
  -3.5552979e-02
  -3.5125732e-02
  -3.5186768e-02
  -3.4606934e-02
  -3.4362793e-02
  -3.4179688e-02
  -3.4454346e-02
  -3.4393311e-02
  -3.2989502e-02
  -3.2745361e-02
  -3.3447266e-02
  -3.2989502e-02
  -3.3416748e-02
  -3.1860352e-02
  -3.1524658e-02
  -3.0822754e-02
  -3.0059814e-02
  -3.1005859e-02
  -3.0212402e-02
  -3.0395508e-02
  -3.0426025e-02
  -2.9785156e-02
  -2.9022217e-02
  -2.9541016e-02
  -2.9846191e-02
  -2.8778076e-02
  -2.9174805e-02
  -2.8594971e-02
  -2.8106689e-02
  -2.9235840e-02
  -2.8564453e-02
  -2.8228760e-02
  -2.9083252e-02
  -2.7557373e-02
  -2.7832031e-02
  -2.9235840e-02
  -2.8839111e-02
  -2.9083252e-02
  -2.9022217e-02
  -2.8930664e-02
  -2.8900146e-02
  -2.9174805e-02
  -2.9388428e-02
  -2.9510498e-02
  -2.9754639e-02
  -2.9785156e-02
  -3.0731201e-02
  -3.0944824e-02
  -3.0639648e-02
  -3.0456543e-02
  -2.9907227e-02
  -3.0548096e-02
  -3.0273438e-02
  -2.9907227e-02
  -2.9510498e-02
  -2.9022217e-02
  -2.9083252e-02
  -2.9327393e-02
  -2.8869629e-02
  -2.8076172e-02
  -2.7954102e-02
  -2.7435303e-02
  -2.7008057e-02
  -2.7465820e-02
  -2.6336670e-02
  -2.5573730e-02
  -2.5756836e-02
  -2.5756836e-02
  -2.5207520e-02
  -2.4871826e-02
  -2.4627686e-02
  -2.4078369e-02
  -2.4749756e-02
  -2.4444580e-02
  -2.3925781e-02
  -2.4139404e-02
  -2.4169922e-02
  -2.4444580e-02
  -2.4505615e-02
  -2.5085449e-02
  -2.4688721e-02
  -2.4291992e-02
  -2.3681641e-02
  -2.3345947e-02
  -2.3590088e-02
  -2.4108887e-02
  -2.5390625e-02
  -2.4871826e-02
  -2.5085449e-02
  -2.4658203e-02
  -2.3742676e-02
  -2.4353027e-02
  -2.4719238e-02
  -2.4871826e-02
  -2.5817871e-02
  -2.5817871e-02
  -2.4902344e-02
  -2.4383545e-02
  -2.5085449e-02
  -2.6367188e-02
  -2.5939941e-02
  -2.4505615e-02
  -2.4566650e-02
  -2.5360107e-02
  -2.5360107e-02
  -2.5451660e-02
  -2.5421143e-02
  -2.5634766e-02
  -2.5878906e-02
  -2.6000977e-02
  -2.5817871e-02
  -2.5573730e-02
  -2.5299072e-02
  -2.5451660e-02
  -2.5543213e-02
  -2.6000977e-02
  -2.6336670e-02
  -2.6214600e-02
  -2.5939941e-02
  -2.5512695e-02
  -2.4383545e-02
  -2.4963379e-02
  -2.5268555e-02
  -2.5268555e-02
  -2.5634766e-02
  -2.5207520e-02
  -2.5665283e-02
  -2.5909424e-02
  -2.5207520e-02
  -2.4627686e-02
  -2.4658203e-02
  -2.5421143e-02
  -2.5665283e-02
  -2.5268555e-02
  -2.5177002e-02
  -2.5177002e-02
  -2.5085449e-02
  -2.5238037e-02
  -2.4749756e-02
  -2.4139404e-02
  -2.4261475e-02
  -2.3803711e-02
  -2.3468018e-02
  -2.3712158e-02
  -2.3437500e-02
  -2.3040771e-02
  -2.3101807e-02
  -2.2613525e-02
  -2.2216797e-02
  -2.1575928e-02
  -2.1026611e-02
  -2.1575928e-02
  -2.1575928e-02
  -2.1331787e-02
  -2.1209717e-02
  -2.0996094e-02
  -2.0172119e-02
  -1.9805908e-02
  -1.9409180e-02
  -1.9348145e-02
  -1.9226074e-02
  -1.8524170e-02
  -1.8371582e-02
  -1.8646240e-02
  -1.8463135e-02
  -1.7913818e-02
  -1.7944336e-02
  -1.8310547e-02
  -1.8280029e-02
  -1.8737793e-02
  -1.8524170e-02
  -1.8310547e-02
  -1.8005371e-02
  -1.8005371e-02
  -1.8341064e-02
  -1.7761230e-02
  -1.7181396e-02
  -1.6448975e-02
  -1.6479492e-02
  -1.6021729e-02
  -1.5655518e-02
  -1.4923096e-02
  -1.4556885e-02
  -1.4892578e-02
  -1.3671875e-02
  -1.2603760e-02
  -1.1932373e-02
  -1.0955811e-02
  -1.1077881e-02
  -9.9182129e-03
  -8.6669922e-03
  -8.2397461e-03
  -7.5073242e-03
  -6.1035156e-03
  -5.9814453e-03
  -6.1950684e-03
  -6.1645508e-03
  -6.2561035e-03
  -5.3710938e-03
  -4.6997070e-03
  -5.0048828e-03
  -4.9438477e-03
  -4.7912598e-03
  -5.2185059e-03
  -4.1809082e-03
  -3.9978027e-03
  -3.7231445e-03
  -3.5705566e-03
  -3.7536621e-03
  -3.3264160e-03
  -3.1738281e-03
  -2.4414063e-03
  -1.5869141e-03
  -1.4648438e-03
  -1.0375977e-03
  -7.9345703e-04
  -6.4086914e-04
   5.7983398e-04
   1.8310547e-04
  -3.6621094e-04
  -4.5776367e-04
  -4.8828125e-04
   1.5258789e-04
   5.1879883e-04
   2.2277832e-03
   2.4108887e-03
   2.2583008e-03
   2.4414063e-03
   3.0212402e-03
   3.4484863e-03
   3.6315918e-03
   4.1198730e-03
   4.9438477e-03
   5.6762695e-03
   6.0729980e-03
   6.9885254e-03
   7.9345703e-03
   8.1176758e-03
   8.7280273e-03
   8.6975098e-03
   9.5214844e-03
   1.0009766e-02
   1.0070801e-02
   1.1596680e-02
   1.2084961e-02
   1.2512207e-02
   1.3916016e-02
   1.4648438e-02
   1.5655518e-02
   1.5258789e-02
   1.5625000e-02
   1.7272949e-02
   1.8035889e-02
   1.8463135e-02
   1.7944336e-02
   1.8798828e-02
   2.0080566e-02
   2.0446777e-02
   2.0507813e-02
   2.1606445e-02
   2.1301270e-02
   2.1820068e-02
   2.2521973e-02
   2.2430420e-02
   2.3468018e-02
   2.3254395e-02
   2.3468018e-02
   2.4261475e-02
   2.4841309e-02
   2.4688721e-02
   2.5512695e-02
   2.5085449e-02
   2.4475098e-02
   2.4444580e-02
   2.4353027e-02
   2.5146484e-02
   2.4963379e-02
   2.5421143e-02
   2.5665283e-02
   2.5390625e-02
   2.5970459e-02
   2.6214600e-02
   2.5787354e-02
   2.6428223e-02
   2.6489258e-02
   2.6214600e-02
   2.6092529e-02
   2.7130127e-02
   2.7679443e-02
   2.7282715e-02
   2.7160645e-02
   2.6153564e-02
   2.4688721e-02
   2.4963379e-02
   2.4749756e-02
   2.4566650e-02
   2.4902344e-02
   2.4719238e-02
   2.4993896e-02
   2.5207520e-02
   2.5085449e-02
   2.4536133e-02
   2.4719238e-02
   2.4078369e-02
   2.3010254e-02
   2.3468018e-02
   2.4200439e-02
   2.4047852e-02
   2.4200439e-02
   2.3254395e-02
   2.3681641e-02
   2.3590088e-02
   2.2308350e-02
   2.1728516e-02
   2.0812988e-02
   2.0446777e-02
   2.1209717e-02
   2.0965576e-02
   2.0629883e-02
   2.0080566e-02
   2.0843506e-02
   2.2338867e-02
   2.0660400e-02
   1.9958496e-02
   1.9927979e-02
   1.9775391e-02
   1.9653320e-02
   1.8951416e-02
   1.9714355e-02
   2.0202637e-02
   2.0538330e-02
   1.9653320e-02
   1.8890381e-02
   1.9073486e-02
   1.9866943e-02
   2.0172119e-02
   1.9409180e-02
   1.8951416e-02
   1.8371582e-02
   1.7120361e-02
   1.6937256e-02
   1.8218994e-02
   1.7761230e-02
   1.7272949e-02
   1.7639160e-02
   1.6662598e-02
   1.6571045e-02
   1.5899658e-02
   1.4617920e-02
   1.4434814e-02
   1.3458252e-02
   1.2969971e-02
   1.3519287e-02
   1.2878418e-02
   1.2481689e-02
   1.2145996e-02
   1.1932373e-02
   1.1444092e-02
   1.1566162e-02
   1.2725830e-02
   1.2359619e-02
   1.1840820e-02
   1.1871338e-02
   1.1932373e-02
   1.1627197e-02
   1.1230469e-02
   1.1169434e-02
   1.0894775e-02
   1.1047363e-02
   1.0986328e-02
   1.1840820e-02
   1.1749268e-02
   1.1138916e-02
   1.1688232e-02
   1.1657715e-02
   1.0681152e-02
   1.1047363e-02
   1.1230469e-02
   1.1444092e-02
   1.2420654e-02
   1.3549805e-02
   1.3488770e-02
   1.2939453e-02
   1.3244629e-02
   1.3610840e-02
   1.3519287e-02
   1.3580322e-02
   1.2786865e-02
   1.2512207e-02
   1.3275146e-02
   1.3153076e-02
   1.2603760e-02
   1.2969971e-02
   1.3336182e-02
   1.3183594e-02
   1.3702393e-02
   1.3763428e-02
   1.2939453e-02
   1.3153076e-02
   1.3092041e-02
   1.2359619e-02
   1.2908936e-02
   1.2786865e-02
   1.3702393e-02
   1.3061523e-02
   1.3397217e-02
   1.4038086e-02
   1.2939453e-02
   1.3732910e-02
   1.3214111e-02
   1.3275146e-02
   1.2969971e-02
   1.3031006e-02
   1.2908936e-02
   1.2939453e-02
   1.3336182e-02
   1.3488770e-02
   1.3427734e-02
   1.3305664e-02
   1.2908936e-02
   1.1688232e-02
   1.1688232e-02
   1.2023926e-02
   1.1871338e-02
   1.2145996e-02
   1.2756348e-02
   1.3000488e-02
   1.2359619e-02
   1.1779785e-02
   1.1657715e-02
   1.1413574e-02
   1.1993408e-02
   1.1474609e-02
   1.1779785e-02
   1.2084961e-02
   1.0620117e-02
   1.0040283e-02
   1.0711670e-02
   1.0528564e-02
   1.0192871e-02
   9.4299316e-03
   9.7045898e-03
   1.0345459e-02
   1.0101318e-02
   1.0070801e-02
   9.5825195e-03
   9.8266602e-03
   9.0026855e-03
   9.2163086e-03
   9.9487305e-03
   8.2702637e-03
   7.5378418e-03
   7.2326660e-03
   6.7749023e-03
   6.0424805e-03
   4.9743652e-03
   4.8522949e-03
   3.5095215e-03
   3.4484863e-03
   3.3264160e-03
   2.4108887e-03
   1.0070801e-03
   1.8310547e-04
  -7.0190430e-04
  -1.8005371e-03
  -2.5024414e-03
  -3.5400391e-03
  -4.6691895e-03
  -5.0354004e-03
  -5.1574707e-03
  -6.3476563e-03
  -7.2326660e-03
  -8.0871582e-03
  -9.4299316e-03
  -9.6130371e-03
  -9.8266602e-03
  -1.0711670e-02
  -1.1718750e-02
  -1.2451172e-02
  -1.2908936e-02
  -1.2786865e-02
  -1.2390137e-02
  -1.3366699e-02
  -1.4373779e-02
  -1.4495850e-02
  -1.5502930e-02
  -1.5716553e-02
  -1.5747070e-02
  -1.6204834e-02
  -1.5533447e-02
  -1.5716553e-02
  -1.5686035e-02
  -1.5014648e-02
  -1.4587402e-02
  -1.5258789e-02
  -1.5686035e-02
  -1.5106201e-02
  -1.5991211e-02
  -1.5838623e-02
  -1.5502930e-02
  -1.5869141e-02
  -1.5075684e-02
  -1.5502930e-02
  -1.6143799e-02
  -1.6418457e-02
  -1.6235352e-02
  -1.5563965e-02
  -1.5380859e-02
  -1.5594482e-02
  -1.5380859e-02
  -1.5380859e-02
  -1.6113281e-02
  -1.5350342e-02
  -1.5075684e-02
  -1.4770508e-02
  -1.5289307e-02
  -1.5655518e-02
  -1.5228271e-02
  -1.5197754e-02
  -1.4801025e-02
  -1.4190674e-02
  -1.4801025e-02
  -1.4007568e-02
  -1.3946533e-02
  -1.4587402e-02
  -1.4312744e-02
  -1.4434814e-02
  -1.4068604e-02
  -1.4343262e-02
  -1.5319824e-02
  -1.5472412e-02
  -1.5258789e-02
  -1.5930176e-02
  -1.5289307e-02
  -1.4099121e-02
  -1.3885498e-02
  -1.3610840e-02
  -1.3854980e-02
  -1.3427734e-02
  -1.2725830e-02
  -1.1993408e-02
  -1.1291504e-02
  -1.1413574e-02
  -1.1047363e-02
  -1.0589600e-02
  -9.8266602e-03
  -1.0559082e-02
  -1.0375977e-02
  -1.0314941e-02
  -1.0253906e-02
  -9.3688965e-03
  -1.0009766e-02
  -1.0345459e-02
  -9.6435547e-03
  -9.7045898e-03
  -1.0284424e-02
  -1.0253906e-02
  -9.4909668e-03
  -9.3078613e-03
  -9.7656250e-03
  -1.0009766e-02
  -9.4604492e-03
  -1.0314941e-02
  -8.9721680e-03
  -8.5449219e-03
  -9.7961426e-03
  -9.6740723e-03
  -1.0101318e-02
  -1.0528564e-02
  -1.0314941e-02
  -9.8876953e-03
  -1.0284424e-02
  -9.8571777e-03
  -9.2773438e-03
  -9.4909668e-03
  -1.0345459e-02
  -9.8876953e-03
  -8.6059570e-03
  -8.3312988e-03
  -9.0026855e-03
  -8.8195801e-03
  -8.8195801e-03
  -8.7585449e-03
  -7.9956055e-03
  -8.0261230e-03
  -7.6904297e-03
  -7.3242188e-03
  -6.6833496e-03
  -5.8288574e-03
  -6.2561035e-03
  -6.3476563e-03
  -5.5236816e-03
  -5.5236816e-03
  -5.4931641e-03
  -5.5236816e-03
  -4.4250488e-03
  -4.9743652e-03
  -4.9438477e-03
  -4.2419434e-03
  -4.0283203e-03
  -3.7841797e-03
  -4.0283203e-03
  -3.8452148e-03
  -3.6315918e-03
  -3.5095215e-03
  -3.9978027e-03
  -3.5400391e-03
  -2.6245117e-03
  -2.1057129e-03
  -1.4648438e-03
  -1.4953613e-03
  -1.1291504e-03
  -8.2397461e-04
  -1.7700195e-03
  -7.0190430e-04
   5.7983398e-04
   4.8828125e-04
   1.8310547e-04
  -2.1362305e-04
  -5.7983398e-04
   2.4414063e-04
   1.0375977e-03
   3.6621094e-04
   7.3242188e-04
   5.4931641e-04
   1.1596680e-03
   1.8005371e-03
   1.5869141e-03
   2.1972656e-03
   1.7395020e-03
   1.4953613e-03
   2.2583008e-03
   2.1667480e-03
   2.3803711e-03
   2.8076172e-03
   3.0212402e-03
   3.0212402e-03
   4.4555664e-03
   4.7302246e-03
   3.8146973e-03
   4.9743652e-03
   6.6223145e-03
   6.8054199e-03
   5.9509277e-03
   5.5236816e-03
   5.9204102e-03
   6.4086914e-03
   6.6223145e-03
   7.4768066e-03
   7.3852539e-03
   8.0261230e-03
   7.6599121e-03
   6.9274902e-03
   7.2326660e-03
   7.9345703e-03
   7.9650879e-03
   7.1411133e-03
   7.4462891e-03
   7.7209473e-03
   6.8969727e-03
   7.3547363e-03
   7.8125000e-03
   7.2937012e-03
   7.0495605e-03
   6.8359375e-03
   7.1411133e-03
   8.2397461e-03
   9.0637207e-03
   8.2092285e-03
   8.6669922e-03
   9.0637207e-03
   8.5449219e-03
   9.7961426e-03
   1.0101318e-02
   1.0131836e-02
   1.0223389e-02
   1.0559082e-02
   1.0314941e-02
   1.0986328e-02
   1.1413574e-02
   1.1535645e-02
   1.2420654e-02
   1.2420654e-02
   1.1901855e-02
   1.2756348e-02
   1.3183594e-02
   1.3214111e-02
   1.3031006e-02
   1.2756348e-02
   1.2939453e-02
   1.3610840e-02
   1.4099121e-02
   1.4160156e-02
   1.4038086e-02
   1.4160156e-02
   1.4282227e-02
   1.4190674e-02
   1.5502930e-02
   1.6021729e-02
   1.7456055e-02
   1.7242432e-02
   1.7028809e-02
   1.8798828e-02
   1.8066406e-02
   1.8218994e-02
   1.9592285e-02
   1.9287109e-02
   1.8432617e-02
   1.8798828e-02
   1.9592285e-02
   1.9348145e-02
   2.0019531e-02
   2.0660400e-02
   2.0446777e-02
   2.1087646e-02
   2.1423340e-02
   2.1606445e-02
   2.2705078e-02
   2.2460938e-02
   2.3040771e-02
   2.4261475e-02
   2.4871826e-02
   2.5299072e-02
   2.5970459e-02
   2.6214600e-02
   2.6092529e-02
   2.6824951e-02
   2.8259277e-02
   2.8167725e-02
   2.8228760e-02
   2.9235840e-02
   2.9327393e-02
   2.9510498e-02
   2.9968262e-02
   2.9083252e-02
   2.9144287e-02
   3.0731201e-02
   3.1646729e-02
   3.1921387e-02
   3.0639648e-02
   2.9907227e-02
   3.0700684e-02
   3.1036377e-02
   3.1066895e-02
   3.0639648e-02
   3.0487061e-02
   3.1524658e-02
   3.2470703e-02
   3.1372070e-02
   3.1677246e-02
   3.2348633e-02
   3.2409668e-02
   3.2867432e-02
   3.2958984e-02
   3.3264160e-02
   3.2745361e-02
   3.3691406e-02
   3.3813477e-02
   3.3721924e-02
   3.4240723e-02
   3.5095215e-02
   3.5278320e-02
   3.4881592e-02
   3.5125732e-02
   3.5095215e-02
   3.6285400e-02
   3.7109375e-02
   3.6682129e-02
   3.7231445e-02
   3.8635254e-02
   3.8330078e-02
   3.8635254e-02
   3.9764404e-02
   3.9489746e-02
   4.0252686e-02
   4.0008545e-02
   4.0252686e-02
   4.0588379e-02
   4.0771484e-02
   4.0710449e-02
   4.0710449e-02
   4.1290283e-02
   4.1137695e-02
   4.1656494e-02
   4.2785645e-02
   4.2785645e-02
   4.2755127e-02
   4.3579102e-02
   4.3548584e-02
   4.3762207e-02
   4.4616699e-02
   4.4830322e-02
   4.5379639e-02
   4.4921875e-02
   4.4647217e-02
   4.5715332e-02
   4.6020508e-02
   4.6325684e-02
   4.6203613e-02
   4.6417236e-02
   4.6539307e-02
   4.6661377e-02
   4.7027588e-02
   4.5806885e-02
   4.6508789e-02
   4.7424316e-02
   4.6905518e-02
   4.7119141e-02
   4.6966553e-02
   4.6264648e-02
   4.6875000e-02
   4.6478271e-02
   4.6661377e-02
   4.6966553e-02
   4.6264648e-02
   4.6264648e-02
   4.5837402e-02
   4.5928955e-02
   4.5562744e-02
   4.5623779e-02
   4.5196533e-02
   4.4586182e-02
   4.4799805e-02
   4.4738770e-02
   4.4158936e-02
   4.4616699e-02
   4.5501709e-02
   4.4555664e-02
   4.4647217e-02
   4.5501709e-02
   4.4677734e-02
   4.3487549e-02
   4.5257568e-02
   4.7027588e-02
   4.6112061e-02
   4.6112061e-02
   4.6020508e-02
   4.6722412e-02
   4.6997070e-02
   4.5837402e-02
   4.6051025e-02
   4.5928955e-02
   4.6173096e-02
   4.6020508e-02
   4.5501709e-02
   4.5501709e-02
   4.6325684e-02
   4.6020508e-02
   4.5898438e-02
   4.6142578e-02
   4.6234131e-02
   4.6844482e-02
   4.6081543e-02
   4.5593262e-02
   4.5440674e-02
   4.5440674e-02
   4.5532227e-02
   4.5501709e-02
   4.5654297e-02
   4.5349121e-02
   4.5806885e-02
   4.5562744e-02
   4.5196533e-02
   4.4769287e-02
   4.5043945e-02
   4.6173096e-02
   4.5288086e-02
   4.4342041e-02
   4.4738770e-02
   4.4342041e-02
   4.4281006e-02
   4.3945313e-02
   4.2327881e-02
   4.2663574e-02
   4.3243408e-02
   4.2968750e-02
   4.2846680e-02
   4.2907715e-02
   4.1931152e-02
   4.2053223e-02
   4.1717529e-02
   4.1351318e-02
   4.1473389e-02
   4.1381836e-02
   4.1534424e-02
   4.1351318e-02
   4.2510986e-02
   4.2755127e-02
   4.2694092e-02
   4.3365479e-02
   4.3334961e-02
   4.3395996e-02
   4.3853760e-02
   4.4433594e-02
   4.3792725e-02
   4.2633057e-02
   4.2846680e-02
   4.3701172e-02
   4.3029785e-02
   4.1870117e-02
   4.2724609e-02
   4.3029785e-02
   4.2572021e-02
   4.3182373e-02
   4.2266846e-02
   4.1534424e-02
   4.2358398e-02
   4.2175293e-02
   4.2144775e-02
   4.1137695e-02
   4.1534424e-02
   4.2358398e-02
   4.1992188e-02
   4.1870117e-02
   4.0924072e-02
   4.1046143e-02
   4.0527344e-02
   4.0863037e-02
   4.0985107e-02
   4.0252686e-02
   4.0008545e-02
   4.0771484e-02
   4.1412354e-02
   4.0710449e-02
   4.0100098e-02
   4.0039063e-02
   4.0100098e-02
   3.8269043e-02
   3.8940430e-02
   3.9855957e-02
   3.9459229e-02
   3.8879395e-02
   3.7689209e-02
   3.8299561e-02
   3.8024902e-02
   3.6621094e-02
   3.5919189e-02
   3.5522461e-02
   3.4942627e-02
   3.4454346e-02
   3.4942627e-02
   3.3966064e-02
   3.3203125e-02
   3.2592773e-02
   3.2226563e-02
   3.2714844e-02
   3.2196045e-02
   3.1463623e-02
   3.1341553e-02
   3.0822754e-02
   3.0456543e-02
   3.0212402e-02
   2.8991699e-02
   2.8778076e-02
   2.9266357e-02
   2.8381348e-02
   2.8137207e-02
   2.7374268e-02
   2.8198242e-02
   2.7099609e-02
   2.7954102e-02
   2.8717041e-02
   2.6489258e-02
   2.6458740e-02
   2.6916504e-02
   2.6367188e-02
   2.7587891e-02
   2.7435303e-02
   2.6367188e-02
   2.6306152e-02
   2.6275635e-02
   2.6397705e-02
   2.6428223e-02
   2.6550293e-02
   2.6763916e-02
   2.6489258e-02
   2.6977539e-02
   2.7404785e-02
   2.6062012e-02
   2.5695801e-02
   2.5817871e-02
   2.6092529e-02
   2.6519775e-02
   2.4993896e-02
   2.5451660e-02
   2.5451660e-02
   2.3742676e-02
   2.3773193e-02
   2.2979736e-02
   2.2827148e-02
   2.1759033e-02
   2.0568848e-02
   2.0935059e-02
   1.9073486e-02
   1.8127441e-02
   1.6510010e-02
   1.5045166e-02
   1.5045166e-02
   1.4251709e-02
   1.2908936e-02
   1.2725830e-02
   1.1962891e-02
   1.0437012e-02
   8.9721680e-03
   8.4228516e-03
   7.8125000e-03
   6.6528320e-03
   5.9204102e-03
   4.7912598e-03
   3.7536621e-03
   3.9062500e-03
   2.9602051e-03
   1.7089844e-03
   1.5869141e-03
   1.4343262e-03
   6.7138672e-04
  -9.1552734e-05
   3.0517578e-05
  -3.9672852e-04
  -1.3122559e-03
  -2.0141602e-03
  -1.5869141e-03
  -1.6174316e-03
  -2.1972656e-03
  -1.2512207e-03
  -1.1901855e-03
  -1.9531250e-03
  -2.2888184e-03
  -2.3193359e-03
  -3.0212402e-03
  -1.9226074e-03
  -1.8920898e-03
  -2.4719238e-03
  -1.8615723e-03
  -2.3803711e-03
  -2.4414063e-03
  -2.2888184e-03
  -1.5869141e-03
  -9.7656250e-04
  -2.1667480e-03
  -2.5329590e-03
  -1.7089844e-03
  -2.1667480e-03
  -2.0141602e-03
  -1.2817383e-03
  -2.0751953e-03
  -2.1362305e-03
  -2.4108887e-03
  -2.4108887e-03
  -2.4108887e-03
  -3.1738281e-03
  -3.1433105e-03
  -2.3498535e-03
  -2.7465820e-03
  -3.0517578e-03
  -2.6550293e-03
  -2.8076172e-03
  -2.1362305e-03
  -2.0141602e-03
  -2.8686523e-03
  -2.6550293e-03
  -2.3498535e-03
  -2.8076172e-03
  -2.8686523e-03
  -2.7160645e-03
  -2.1362305e-03
  -1.1291504e-03
  -1.8005371e-03
  -1.3427734e-03
  -2.4414063e-04
   0.0000000e+00
  -6.1035156e-05
   5.7983398e-04
   6.4086914e-04
   2.7465820e-04
   1.0986328e-03
   2.1057129e-03
   3.1127930e-03
   3.0517578e-03
   3.1738281e-03
   3.6315918e-03
   3.7536621e-03
   3.6621094e-03
   3.6315918e-03
   4.7302246e-03
   5.7067871e-03
   6.1340332e-03
   5.7983398e-03
   7.2631836e-03
   8.1176758e-03
   8.0566406e-03
   8.6059570e-03
   8.4228516e-03
   9.3688965e-03
   9.1857910e-03
   9.0332031e-03
   9.7961426e-03
   1.0223389e-02
   1.0681152e-02
   1.1444092e-02
   1.1108398e-02
   1.1352539e-02
   1.1444092e-02
   1.1169434e-02
   1.1871338e-02
   1.2298584e-02
   1.2756348e-02
   1.3488770e-02
   1.2481689e-02
   1.2512207e-02
   1.3580322e-02
   1.3488770e-02
   1.3702393e-02
   1.4129639e-02
   1.3641357e-02
   1.3427734e-02
   1.3336182e-02
   1.3671875e-02
   1.3641357e-02
   1.3519287e-02
   1.4221191e-02
   1.4801025e-02
   1.5106201e-02
   1.4038086e-02
   1.3519287e-02
   1.3702393e-02
   1.3763428e-02
   1.3549805e-02
   1.2237549e-02
   1.3061523e-02
   1.3092041e-02
   1.1962891e-02
   1.2298584e-02
   1.1840820e-02
   1.1627197e-02
   1.2512207e-02
   1.2695313e-02
   1.2084961e-02
   1.2237549e-02
   1.1291504e-02
   1.1138916e-02
   1.1047363e-02
   1.0894775e-02
   1.1810303e-02
   1.1260986e-02
   1.1047363e-02
   1.1413574e-02
   1.1199951e-02
   1.1138916e-02
   1.0223389e-02
   1.0253906e-02
   1.0620117e-02
   1.1596680e-02
   1.2298584e-02
   1.2176514e-02
   1.1566162e-02
   1.2268066e-02
   1.2481689e-02
   1.2023926e-02
   1.2542725e-02
   1.2084961e-02
   1.0925293e-02
   1.1169434e-02
   1.1810303e-02
   1.1810303e-02
   1.1901855e-02
   1.2115479e-02
   1.1718750e-02
   1.1138916e-02
   1.1016846e-02
   1.0925293e-02
   1.1322021e-02
   1.0620117e-02
   1.0009766e-02
   1.0620117e-02
   9.7656250e-03
   9.3078613e-03
   9.8571777e-03
   9.8266602e-03
   9.5214844e-03
   9.9182129e-03
   1.0009766e-02
   9.1552734e-03
   9.3383789e-03
   1.0131836e-02
   1.0375977e-02
   1.0009766e-02
   9.8876953e-03
   9.1857910e-03
   1.0253906e-02
   1.0711670e-02
   1.0253906e-02
   1.0040283e-02
   1.0162354e-02
   1.0925293e-02
   1.0467529e-02
   1.0711670e-02
   1.1749268e-02
   1.1688232e-02
   1.1474609e-02
   1.1810303e-02
   1.2054443e-02
   1.1840820e-02
   1.0681152e-02
   1.1016846e-02
   1.0650635e-02
   1.0406494e-02
   1.0284424e-02
   1.0223389e-02
   1.0864258e-02
   1.0772705e-02
   1.0620117e-02
   1.0192871e-02
   1.0009766e-02
   1.0192871e-02
   9.9182129e-03
   1.0040283e-02
   1.0589600e-02
   1.0192871e-02
   9.6130371e-03
   9.3383789e-03
   8.8500977e-03
   9.4604492e-03
   9.6435547e-03
   9.4909668e-03
   9.0942383e-03
   9.1552734e-03
   9.2163086e-03
   9.1552734e-03
   9.3383789e-03
   8.7280273e-03
   7.8125000e-03
   7.6904297e-03
   8.2702637e-03
   8.4228516e-03
   8.7280273e-03
   7.9956055e-03
   7.8125000e-03
   8.5449219e-03
   8.2702637e-03
   8.5449219e-03
   8.2092285e-03
   7.9650879e-03
   9.2773438e-03
   8.7280273e-03
   8.8806152e-03
   9.0332031e-03
   9.4604492e-03
   1.0467529e-02
   1.1901855e-02
   1.1657715e-02
   1.1352539e-02
   1.2390137e-02
   1.2817383e-02
   1.3092041e-02
   1.3000488e-02
   1.3366699e-02
   1.4465332e-02
   1.4648438e-02
   1.4770508e-02
   1.4739990e-02
   1.5319824e-02
   1.5777588e-02
   1.6143799e-02
   1.6448975e-02
   1.6693115e-02
   1.6906738e-02
   1.7517090e-02
   1.6479492e-02
   1.6693115e-02
   1.6906738e-02
   1.7120361e-02
   1.7761230e-02
   1.7425537e-02
   1.8371582e-02
   1.8890381e-02
   1.9012451e-02
   1.9592285e-02
   1.9348145e-02
   1.8859863e-02
   2.0202637e-02
   2.1972656e-02
   2.1728516e-02
   2.1240234e-02
   2.0904541e-02
   2.1514893e-02
   2.3315430e-02
   2.3895264e-02
   2.4383545e-02
   2.5512695e-02
   2.6000977e-02
   2.6519775e-02
   2.6824951e-02
   2.7191162e-02
   2.7709961e-02
   2.7313232e-02
   2.8381348e-02
   2.9266357e-02
   2.9632568e-02
   3.0609131e-02
   3.1341553e-02
   3.1341553e-02
   3.2440186e-02
   3.2470703e-02
   3.2440186e-02
   3.3081055e-02
   3.3721924e-02
   3.4210205e-02
   3.4088135e-02
   3.4912109e-02
   3.5858154e-02
   3.6010742e-02
   3.7200928e-02
   3.8024902e-02
   3.8146973e-02
   3.8085938e-02
   3.8269043e-02
   3.8726807e-02
   3.9154053e-02
   3.9123535e-02
   4.0161133e-02
   4.0435791e-02
   3.9855957e-02
   4.0435791e-02
   4.0863037e-02
   4.1046143e-02
   4.0069580e-02
   4.0313721e-02
   4.0832520e-02
   4.1137695e-02
   4.0893555e-02
   4.1564941e-02
   4.2205811e-02
   4.3029785e-02
   4.2999268e-02
   4.2388916e-02
   4.2785645e-02
   4.2388916e-02
   4.2388916e-02
   4.3212891e-02
   4.2999268e-02
   4.2907715e-02
   4.1748047e-02
   4.2297363e-02
   4.2663574e-02
   4.2480469e-02
   4.1625977e-02
   4.0985107e-02
   4.0954590e-02
   4.0740967e-02
   4.0435791e-02
   4.0344238e-02
   4.0740967e-02
   4.0496826e-02
   3.9733887e-02
   3.9703369e-02
   3.9367676e-02
   3.8940430e-02
   3.9337158e-02
   3.8543701e-02
   3.8604736e-02
   3.8421631e-02
   3.7872314e-02
   3.7689209e-02
   3.7719727e-02
   3.7200928e-02
   3.7048340e-02
   3.6682129e-02
   3.6376953e-02
   3.7414551e-02
   3.6956787e-02
   3.6834717e-02
   3.6163330e-02
   3.6437988e-02
   3.6956787e-02
   3.5888672e-02
   3.6254883e-02
   3.6437988e-02
   3.5125732e-02
   3.5003662e-02
   3.4881592e-02
   3.4545898e-02
   3.4301758e-02
   3.4149170e-02
   3.3813477e-02
   3.3386230e-02
   3.3660889e-02
   3.3050537e-02
   3.2104492e-02
   3.2165527e-02
   3.1921387e-02
   3.2196045e-02
   3.2012939e-02
   3.1921387e-02
   3.1524658e-02
   3.1524658e-02
   3.0670166e-02
   3.0731201e-02
   3.0853271e-02
   3.1250000e-02
   3.0242920e-02
   2.9479980e-02
   3.0426025e-02
   3.0181885e-02
   3.0456543e-02
   3.0578613e-02
   3.0975342e-02
   3.1188965e-02
   3.1311035e-02
   3.2623291e-02
   3.2318115e-02
   3.1188965e-02
   3.2043457e-02
   3.1982422e-02
   3.2287598e-02
   3.1951904e-02
   3.2470703e-02
   3.2989502e-02
   3.2623291e-02
   3.2562256e-02
   3.2043457e-02
   3.2196045e-02
   3.2379150e-02
   3.1890869e-02
   3.1372070e-02
   3.0639648e-02
   3.0487061e-02
   3.0883789e-02
   3.0090332e-02
   2.9632568e-02
   2.9876709e-02
   2.9663086e-02
   2.8991699e-02
   2.8625488e-02
   2.8594971e-02
   2.7435303e-02
   2.7313232e-02
   2.7343750e-02
   2.6489258e-02
   2.6184082e-02
   2.5817871e-02
   2.6031494e-02
   2.4749756e-02
   2.3834229e-02
   2.4261475e-02
   2.3956299e-02
   2.3406982e-02
   2.3376465e-02
   2.2155762e-02
   2.1514893e-02
   2.1179199e-02
   2.0568848e-02
   2.0782471e-02
   2.0172119e-02
   2.1240234e-02
   2.2033691e-02
   2.0904541e-02
   2.0324707e-02
   2.0141602e-02
   2.0629883e-02
   2.0294189e-02
   1.9500732e-02
   2.0263672e-02
   2.0202637e-02
   2.0263672e-02
   2.0568848e-02
   1.9775391e-02
   1.9897461e-02
   2.0050049e-02
   1.9378662e-02
   1.8920898e-02
   1.8859863e-02
   1.9104004e-02
   1.9683838e-02
   1.9104004e-02
   1.7730713e-02
   1.8157959e-02
   1.8524170e-02
   1.7791748e-02
   1.8066406e-02
   1.8096924e-02
   1.6967773e-02
   1.6998291e-02
   1.7181396e-02
   1.6510010e-02
   1.6448975e-02
   1.6815186e-02
   1.6510010e-02
   1.5655518e-02
   1.5502930e-02
   1.5838623e-02
   1.6326904e-02
   1.6326904e-02
   1.6113281e-02
   1.6723633e-02
   1.6601563e-02
   1.5106201e-02
   1.5472412e-02
   1.5747070e-02
   1.5319824e-02
   1.5777588e-02
   1.5899658e-02
   1.5777588e-02
   1.5960693e-02
   1.5930176e-02
   1.6265869e-02
   1.6265869e-02
   1.5716553e-02
   1.5472412e-02
   1.5167236e-02
   1.5411377e-02
   1.5136719e-02
   1.4465332e-02
   1.4770508e-02
   1.4190674e-02
   1.3763428e-02
   1.4007568e-02
   1.3244629e-02
   1.3519287e-02
   1.3580322e-02
   1.3183594e-02
   1.2634277e-02
   1.1627197e-02
   1.1749268e-02
   1.0986328e-02
   1.0345459e-02
   9.7351074e-03
   9.3078613e-03
   9.0942383e-03
   8.1481934e-03
   7.1716309e-03
   6.0424805e-03
   5.4016113e-03
   5.3100586e-03
   4.1198730e-03
   2.9296875e-03
   3.2348633e-03
   3.2958984e-03
   2.8686523e-03
   1.7700195e-03
   9.4604492e-04
  -1.8310547e-04
  -9.7656250e-04
  -1.6479492e-03
  -2.0141602e-03
  -2.4108887e-03
  -2.9296875e-03
  -3.4179688e-03
  -5.0048828e-03
  -5.8593750e-03
  -5.6152344e-03
  -5.7983398e-03
  -6.3781738e-03
  -6.9580078e-03
  -7.0190430e-03
  -7.5988770e-03
  -8.2702637e-03
  -8.5754395e-03
  -8.6059570e-03
  -8.0871582e-03
  -8.8806152e-03
  -8.5754395e-03
  -8.1481934e-03
  -8.6669922e-03
  -8.8500977e-03
  -8.6975098e-03
  -7.9040527e-03
  -7.9040527e-03
  -7.1411133e-03
  -6.4697266e-03
  -6.8054199e-03
  -7.5988770e-03
  -6.9274902e-03
  -6.0424805e-03
  -7.0495605e-03
  -6.7749023e-03
  -6.9885254e-03
  -6.5307617e-03
  -5.7983398e-03
  -6.0424805e-03
  -5.7067871e-03
  -5.9204102e-03
  -5.4931641e-03
  -5.1879883e-03
  -5.5541992e-03
  -6.0424805e-03
  -6.2255859e-03
  -5.1879883e-03
  -6.2866211e-03
  -6.2255859e-03
  -5.5847168e-03
  -5.8288574e-03
  -5.5847168e-03
  -5.1879883e-03
  -4.9133301e-03
  -4.7302246e-03
  -5.0659180e-03
  -5.3405762e-03
  -4.7302246e-03
  -5.1879883e-03
  -4.3945313e-03
  -4.0283203e-03
  -4.4860840e-03
  -4.9133301e-03
  -4.7912598e-03
  -4.5166016e-03
  -4.6081543e-03
  -4.4860840e-03
  -4.1503906e-03
  -4.6691895e-03
  -4.6691895e-03
  -4.2114258e-03
  -4.7302246e-03
  -4.6081543e-03
  -4.8217773e-03
  -5.1574707e-03
  -4.7607422e-03
  -5.0964355e-03
  -5.6152344e-03
  -5.3405762e-03
  -4.9133301e-03
  -5.0048828e-03
  -5.6152344e-03
  -5.2185059e-03
  -5.9814453e-03
  -6.0729980e-03
  -4.9743652e-03
  -5.7983398e-03
  -5.9814453e-03
  -5.0048828e-03
  -5.1879883e-03
  -5.1574707e-03
  -4.3640137e-03
  -4.6081543e-03
  -5.3100586e-03
  -6.4392090e-03
  -5.9509277e-03
  -5.7067871e-03
  -5.8593750e-03
  -5.6457520e-03
  -5.4626465e-03
  -5.1574707e-03
  -5.7067871e-03
  -4.9743652e-03
  -4.9743652e-03
  -5.0964355e-03
  -5.2185059e-03
  -5.3405762e-03
  -5.1574707e-03
  -5.5236816e-03
  -4.8522949e-03
  -3.9672852e-03
  -3.5705566e-03
  -3.7841797e-03
  -3.2348633e-03
  -3.2653809e-03
  -1.8920898e-03
  -1.7700195e-03
  -2.3803711e-03
  -2.5329590e-03
  -2.0751953e-03
  -1.0070801e-03
  -1.1901855e-03
   0.0000000e+00
   6.1035156e-04
   4.2724609e-04
   7.3242188e-04
   3.0517578e-05
   6.7138672e-04
   5.4931641e-04
   1.5258789e-04
   9.1552734e-04
   9.1552734e-04
   7.9345703e-04
   4.8828125e-04
   1.0375977e-03
   8.5449219e-04
   1.4343262e-03
   1.8310547e-03
   1.8005371e-03
   1.8615723e-03
   1.8310547e-03
   1.5563965e-03
   1.9531250e-03
   1.9226074e-03
   2.1057129e-03
   2.0141602e-03
   1.6784668e-03
   2.0751953e-03
   2.4719238e-03
   2.9602051e-03
   2.8381348e-03
   2.9296875e-03
   3.4179688e-03
   3.1433105e-03
   2.7160645e-03
   3.4484863e-03
   4.0893555e-03
   3.1127930e-03
   3.2653809e-03
   3.2348633e-03
   2.3498535e-03
   2.3803711e-03
   2.9296875e-03
   3.9672852e-03
   4.3334961e-03
   3.3569336e-03
   3.7231445e-03
   4.7607422e-03
   4.0588379e-03
   4.1503906e-03
   4.6386719e-03
   4.6386719e-03
   4.8828125e-03
   5.4321289e-03
   5.8898926e-03
   5.7678223e-03
   5.3405762e-03
   5.7373047e-03
   6.1950684e-03
   6.7138672e-03
   6.4086914e-03
   5.7373047e-03
   6.2561035e-03
   6.0424805e-03
   5.1879883e-03
   6.2255859e-03
   5.7983398e-03
   6.1950684e-03
   7.1716309e-03
   6.5612793e-03
   6.2561035e-03
   5.7678223e-03
   5.9204102e-03
   6.4697266e-03
   5.5236816e-03
   5.5541992e-03
   5.6762695e-03
   5.4016113e-03
   6.4392090e-03
   6.2255859e-03
   7.1411133e-03
   7.2631836e-03
   6.8969727e-03
   7.2631836e-03
   6.8969727e-03
   7.1411133e-03
   7.4768066e-03
   7.2326660e-03
   7.1411133e-03
   7.3547363e-03
   7.9956055e-03
   8.3007813e-03
   7.9650879e-03
   8.0566406e-03
   8.0566406e-03
   7.9650879e-03
   8.3312988e-03
   8.1787109e-03
   8.5449219e-03
   8.9111328e-03
   9.2773438e-03
   9.9792480e-03
   8.8806152e-03
   8.8806152e-03
   8.6975098e-03
   8.0566406e-03
   8.6364746e-03
   9.2468262e-03
   8.8500977e-03
   8.4228516e-03
   8.6669922e-03
   8.4533691e-03
   8.3312988e-03
   8.3312988e-03
   7.9956055e-03
   8.0261230e-03
   8.7890625e-03
   8.7585449e-03
   8.5144043e-03
   8.4228516e-03
   8.3923340e-03
   8.2397461e-03
   9.0637207e-03
   8.9416504e-03
   8.6059570e-03
   9.7961426e-03
   9.8571777e-03
   1.0162354e-02
   1.0742188e-02
   9.9792480e-03
   1.0772705e-02
   1.1383057e-02
   1.2542725e-02
   1.3671875e-02
   1.2725830e-02
   1.2756348e-02
   1.3763428e-02
   1.4617920e-02
   1.4892578e-02
   1.5258789e-02
   1.5258789e-02
   1.5197754e-02
   1.5258789e-02
   1.5686035e-02
   1.6418457e-02
   1.6967773e-02
   1.6784668e-02
   1.7242432e-02
   1.8402100e-02
   1.8218994e-02
   1.7974854e-02
   1.7517090e-02
   1.7547607e-02
   1.8524170e-02
   1.8981934e-02
   1.9195557e-02
   1.8585205e-02
   1.8920898e-02
   1.9866943e-02
   2.0324707e-02
   2.0568848e-02
   2.0996094e-02
   2.0507813e-02
   2.1575928e-02
   2.2521973e-02
   2.1789551e-02
   2.2949219e-02
   2.3864746e-02
   2.4169922e-02
   2.4078369e-02
   2.4169922e-02
   2.4963379e-02
   2.5787354e-02
   2.6184082e-02
   2.6031494e-02
   2.5665283e-02
   2.6367188e-02
   2.6367188e-02
   2.6580811e-02
   2.6947021e-02
   2.7008057e-02
   2.7984619e-02
   2.8930664e-02
   2.9479980e-02
   2.9571533e-02
   3.1066895e-02
   3.0609131e-02
   3.1066895e-02
   3.1890869e-02
   3.1738281e-02
   3.2531738e-02
   3.2653809e-02
   3.2531738e-02
   3.3355713e-02
   3.3905029e-02
   3.4301758e-02
   3.5125732e-02
   3.5278320e-02
   3.5461426e-02
   3.4698486e-02
   3.5064697e-02
   3.6315918e-02
   3.6499023e-02
   3.6621094e-02
   3.6773682e-02
   3.7353516e-02
   3.7109375e-02
   3.6804199e-02
   3.7231445e-02
   3.7567139e-02
   3.7719727e-02
   3.7292480e-02
   3.6834717e-02
   3.7292480e-02
   3.7078857e-02
   3.7872314e-02
   3.8146973e-02
   3.7811279e-02
   3.8238525e-02
   3.8238525e-02
   3.8146973e-02
   3.7902832e-02
   3.7780762e-02
   3.8452148e-02
   3.9398193e-02
   3.9306641e-02
   3.8970947e-02
   3.9367676e-02
   4.0557861e-02
   3.9306641e-02
   3.8177490e-02
   3.9520264e-02
   3.9398193e-02
   3.9550781e-02
   4.0100098e-02
   3.9093018e-02
   3.8604736e-02
   3.9520264e-02
   3.9794922e-02
   4.0283203e-02
   4.0771484e-02
   4.0435791e-02
   4.0222168e-02
   4.0130615e-02
   4.0100098e-02
   4.0313721e-02
   4.0618896e-02
   4.0740967e-02
   4.0832520e-02
   4.1137695e-02
   4.1381836e-02
   4.0985107e-02
   4.1687012e-02
   4.1839600e-02
   4.1809082e-02
   4.2053223e-02
   4.1687012e-02
   4.1748047e-02
   4.1839600e-02
   4.1595459e-02
   4.2327881e-02
   4.2999268e-02
   4.2541504e-02
   4.3090820e-02
   4.3273926e-02
   4.3060303e-02
   4.3151855e-02
   4.2694092e-02
   4.2480469e-02
   4.2724609e-02
   4.2694092e-02
   4.3090820e-02
   4.2999268e-02
   4.2938232e-02
   4.2114258e-02
   4.2144775e-02
   4.2175293e-02
   4.1381836e-02
   4.1168213e-02
   4.0893555e-02
   4.0771484e-02
   4.0008545e-02
   3.9611816e-02
   3.9489746e-02
   3.8696289e-02
   3.8665771e-02
   3.8421631e-02
   3.7811279e-02
   3.6926270e-02
   3.6102295e-02
   3.5430908e-02
   3.5064697e-02
   3.5217285e-02
   3.3721924e-02
   3.2318115e-02
   3.1951904e-02
   3.1860352e-02
   3.0883789e-02
   2.9754639e-02
   2.9418945e-02
   2.9174805e-02
   2.8839111e-02
   2.8472900e-02
   2.7221680e-02
   2.6855469e-02
   2.6489258e-02
   2.5604248e-02
   2.5695801e-02
   2.6123047e-02
   2.5268555e-02
   2.3895264e-02
   2.3498535e-02
   2.3559570e-02
   2.3651123e-02
   2.2766113e-02
   2.2277832e-02
   2.2033691e-02
   2.2033691e-02
   2.1087646e-02
   2.0385742e-02
   1.9958496e-02
   1.9195557e-02
   1.8615723e-02
   1.8157959e-02
   1.8707275e-02
   1.8676758e-02
   1.8249512e-02
   1.7517090e-02
   1.7028809e-02
   1.6815186e-02
   1.6143799e-02
   1.6571045e-02
   1.5777588e-02
   1.5563965e-02
   1.5106201e-02
   1.4770508e-02
   1.4617920e-02
   1.3336182e-02
   1.3397217e-02
   1.2756348e-02
   1.1901855e-02
   1.3275146e-02
   1.3244629e-02
   1.2268066e-02
   1.2634277e-02
   1.3244629e-02
   1.2786865e-02
   1.2725830e-02
   1.2084961e-02
   1.1566162e-02
   1.2359619e-02
   1.2268066e-02
   1.1962891e-02
   1.1657715e-02
   1.1260986e-02
   1.2390137e-02
   1.3397217e-02
   1.2725830e-02
   1.1779785e-02
   1.1993408e-02
   1.2664795e-02
   1.3122559e-02
   1.1871338e-02
   1.1657715e-02
   1.1749268e-02
   1.1749268e-02
   1.2634277e-02
   1.1718750e-02
   1.1871338e-02
   1.2390137e-02
   1.1505127e-02
   1.1322021e-02
   1.1535645e-02
   1.2176514e-02
   1.2023926e-02
   1.2390137e-02
   1.2390137e-02
   1.1810303e-02
   1.1352539e-02
   1.1413574e-02
   1.1962891e-02
   1.1138916e-02
   1.1383057e-02
   1.1352539e-02
   1.0772705e-02
   9.7045898e-03
   9.7961426e-03
   1.0620117e-02
   1.1383057e-02
   1.0406494e-02
   9.6435547e-03
   1.0192871e-02
   9.7351074e-03
   9.0332031e-03
   9.5825195e-03
   9.7045898e-03
   9.0637207e-03
   8.8806152e-03
   7.7514648e-03
   7.7209473e-03
   7.8430176e-03
   7.0190430e-03
   6.2866211e-03
   5.3405762e-03
   4.6386719e-03
   3.4484863e-03
   2.4414063e-03
   1.4038086e-03
   7.6293945e-04
  -9.1552734e-05
  -8.2397461e-04
  -1.7395020e-03
  -3.1738281e-03
  -3.7841797e-03
  -5.2185059e-03
  -6.1340332e-03
  -6.2561035e-03
  -6.6223145e-03
  -8.5144043e-03
  -9.1857910e-03
  -9.3688965e-03
  -1.0803223e-02
  -1.1657715e-02
  -1.3885498e-02
  -1.4526367e-02
  -1.4038086e-02
  -1.4648438e-02
  -1.4495850e-02
  -1.6021729e-02
  -1.6784668e-02
  -1.5899658e-02
  -1.6418457e-02
  -1.6906738e-02
  -1.6998291e-02
  -1.6754150e-02
  -1.6906738e-02
  -1.7028809e-02
  -1.7150879e-02
  -1.6998291e-02
  -1.7272949e-02
  -1.7456055e-02
  -1.7333984e-02
  -1.7761230e-02
  -1.7272949e-02
  -1.7425537e-02
  -1.7486572e-02
  -1.7547607e-02
  -1.7517090e-02
  -1.6967773e-02
  -1.6510010e-02
  -1.6174316e-02
  -1.5594482e-02
  -1.4770508e-02
  -1.4923096e-02
  -1.5838623e-02
  -1.5106201e-02
  -1.4648438e-02
  -1.4862061e-02
  -1.4526367e-02
  -1.3671875e-02
  -1.3000488e-02
  -1.3977051e-02
  -1.3122559e-02
  -1.3214111e-02
  -1.3824463e-02
  -1.2969971e-02
  -1.2939453e-02
  -1.3183594e-02
  -1.3336182e-02
  -1.2207031e-02
  -1.2329102e-02
  -1.3214111e-02
  -1.3824463e-02
  -1.2817383e-02
  -1.2268066e-02
  -1.3275146e-02
  -1.2603760e-02
  -1.1413574e-02
  -1.2023926e-02
  -1.1474609e-02
  -1.1291504e-02
  -1.1505127e-02
  -1.1352539e-02
  -1.0223389e-02
  -9.9182129e-03
  -1.0467529e-02
  -1.0498047e-02
  -1.0345459e-02
  -1.0040283e-02
  -1.0345459e-02
  -9.8266602e-03
  -9.7656250e-03
  -1.0009766e-02
  -9.5214844e-03
  -1.0070801e-02
  -9.1247559e-03
  -9.2468262e-03
  -9.8571777e-03
  -9.2163086e-03
  -9.3994141e-03
  -1.0040283e-02
  -9.9792480e-03
  -9.3078613e-03
  -9.5825195e-03
  -8.9416504e-03
  -8.8500977e-03
  -8.4228516e-03
  -7.8430176e-03
  -8.1787109e-03
  -7.6599121e-03
  -7.8125000e-03
  -8.1481934e-03
  -8.5144043e-03
  -8.3923340e-03
  -8.1481934e-03
  -7.8735352e-03
  -7.4462891e-03
  -6.9885254e-03
  -7.9956055e-03
  -8.4838867e-03
  -7.3852539e-03
  -7.5988770e-03
  -7.7514648e-03
  -7.3242188e-03
  -6.8664551e-03
  -7.2326660e-03
  -7.2326660e-03
  -6.6223145e-03
  -7.1105957e-03
  -6.4697266e-03
  -5.3405762e-03
  -5.1269531e-03
  -5.7983398e-03
  -5.2185059e-03
  -4.6386719e-03
  -4.8522949e-03
  -4.3945313e-03
  -4.6081543e-03
  -5.0354004e-03
  -4.6997070e-03
  -4.0588379e-03
  -4.1198730e-03
  -3.6010742e-03
  -3.3264160e-03
  -4.0588379e-03
  -4.0283203e-03
  -4.3334961e-03
  -3.5705566e-03
  -2.5939941e-03
  -3.1738281e-03
  -3.7536621e-03
  -3.6926270e-03
  -4.0588379e-03
  -3.4484863e-03
  -3.3569336e-03
  -4.1503906e-03
  -3.6926270e-03
  -3.3264160e-03
  -3.6010742e-03
  -2.7160645e-03
  -2.3498535e-03
  -2.4719238e-03
  -2.5634766e-03
  -2.3193359e-03
  -2.2583008e-03
  -1.9226074e-03
  -1.4343262e-03
  -2.0141602e-03
  -1.7395020e-03
  -1.3732910e-03
  -2.1667480e-03
  -1.9226074e-03
  -2.5024414e-03
  -2.5329590e-03
  -2.4414063e-03
  -3.0517578e-03
  -3.1433105e-03
  -3.5095215e-03
  -3.6010742e-03
  -2.7465820e-03
  -2.0141602e-03
  -3.1127930e-03
  -4.0588379e-03
  -4.4860840e-03
  -4.6081543e-03
  -4.0283203e-03
  -4.3029785e-03
  -4.9133301e-03
  -5.4016113e-03
  -5.2185059e-03
  -5.2795410e-03
  -5.7678223e-03
  -5.7983398e-03
  -5.9814453e-03
  -5.5847168e-03
  -5.8288574e-03
  -6.4392090e-03
  -6.0729980e-03
  -5.5847168e-03
  -6.3476563e-03
  -6.2561035e-03
  -6.1950684e-03
  -5.5847168e-03
  -4.6997070e-03
  -5.5541992e-03
  -5.5236816e-03
  -5.2185059e-03
  -4.6691895e-03
  -4.5166016e-03
  -4.9743652e-03
  -4.8522949e-03
  -4.1809082e-03
  -3.2348633e-03
  -2.7465820e-03
  -3.3569336e-03
  -2.9296875e-03
  -2.1667480e-03
  -2.2583008e-03
  -2.0751953e-03
  -1.9836426e-03
  -1.0986328e-03
  -7.0190430e-04
  -1.0375977e-03
  -7.6293945e-04
  -7.3242188e-04
  -9.1552734e-05
  -3.0517578e-05
  -6.1035156e-05
   3.6621094e-04
   7.6293945e-04
   7.0190430e-04
   1.5258789e-04
   5.4931641e-04
   1.4648438e-03
   5.7983398e-04
   1.2817383e-03
   2.1972656e-03
   1.2512207e-03
   1.5258789e-03
   2.3193359e-03
   2.6245117e-03
   2.3803711e-03
   2.8076172e-03
   2.1362305e-03
   3.2958984e-03
   3.8452148e-03
   2.8991699e-03
   3.4790039e-03
   3.3569336e-03
   3.1433105e-03
   2.8991699e-03
   3.8146973e-03
   4.1198730e-03
   4.3334961e-03
   4.4250488e-03
   4.1503906e-03
   4.9743652e-03
   4.7607422e-03
   4.7912598e-03
   4.6997070e-03
   5.0048828e-03
   4.6691895e-03
   5.6762695e-03
   6.2866211e-03
   5.1879883e-03
   6.0424805e-03
   6.5917969e-03
   6.8054199e-03
   6.6833496e-03
   6.8969727e-03
   6.8664551e-03
   6.6833496e-03
   6.3171387e-03
   6.6528320e-03
   6.8054199e-03
   6.5307617e-03
   8.0871582e-03
   7.7514648e-03
   6.8359375e-03
   7.7209473e-03
   8.2397461e-03
   7.6293945e-03
   8.4533691e-03
   8.3923340e-03
   8.9721680e-03
   9.7961426e-03
   1.0314941e-02
   1.1413574e-02
   1.1993408e-02
   1.2756348e-02
   1.3793945e-02
   1.4038086e-02
   1.5106201e-02
   1.5747070e-02
   1.5777588e-02
   1.6082764e-02
   1.7669678e-02
   1.9561768e-02
   2.0233154e-02
   2.0568848e-02
   2.2064209e-02
   2.2857666e-02
   2.3498535e-02
   2.4566650e-02
   2.5115967e-02
   2.5665283e-02
   2.6489258e-02
   2.8320313e-02
   2.9571533e-02
   2.9663086e-02
   2.9907227e-02
   3.0792236e-02
   3.1372070e-02
   3.2501221e-02
   3.3081055e-02
   3.3203125e-02
   3.3203125e-02
   3.3569336e-02
   3.4393311e-02
   3.4271240e-02
   3.4118652e-02
   3.4942627e-02
   3.5430908e-02
   3.6254883e-02
   3.6010742e-02
   3.5766602e-02
   3.5858154e-02
   3.6193848e-02
   3.5980225e-02
   3.6193848e-02
   3.6773682e-02
   3.6895752e-02
   3.7139893e-02
   3.7536621e-02
   3.6773682e-02
   3.6224365e-02
   3.6956787e-02
   3.7078857e-02
   3.7292480e-02
   3.7628174e-02
   3.8665771e-02
   3.8269043e-02
   3.7841797e-02
   3.7780762e-02
   3.7384033e-02
   3.6895752e-02
   3.7048340e-02
   3.7689209e-02
   3.7322998e-02
   3.7475586e-02
   3.7780762e-02
   3.6804199e-02
   3.6987305e-02
   3.7139893e-02
   3.7170410e-02
   3.7017822e-02
   3.6254883e-02
   3.5919189e-02
   3.5919189e-02
   3.5400391e-02
   3.6102295e-02
   3.6529541e-02
   3.6926270e-02
   3.6834717e-02
   3.6621094e-02
   3.5980225e-02
   3.5858154e-02
   3.5736084e-02
   3.6285400e-02
   3.5827637e-02
   3.4484863e-02
   3.5888672e-02
   3.6407471e-02
   3.5095215e-02
   3.3660889e-02
   3.3508301e-02
   3.3203125e-02
   3.3050537e-02
   3.3447266e-02
   3.2867432e-02
   3.2318115e-02
   3.2470703e-02
   3.1921387e-02
   3.2135010e-02
   3.2562256e-02
   3.2531738e-02
   3.2562256e-02
   3.1860352e-02
   3.0395508e-02
   3.0181885e-02
   3.0364990e-02
   2.9510498e-02
   2.9296875e-02
   2.8930664e-02
   2.8411865e-02
   2.8686523e-02
   2.7435303e-02
   2.6489258e-02
   2.6062012e-02
   2.6306152e-02
   2.6672363e-02
   2.5909424e-02
   2.5421143e-02
   2.5299072e-02
   2.5390625e-02
   2.5024414e-02
   2.4078369e-02
   2.3651123e-02
   2.3406982e-02
   2.3101807e-02
   2.3132324e-02
   2.3651123e-02
   2.3193359e-02
   2.3162842e-02
   2.3437500e-02
   2.3406982e-02
   2.3620605e-02
   2.3406982e-02
   2.3071289e-02
   2.3315430e-02
   2.3193359e-02
   2.3101807e-02
   2.2766113e-02
   2.1636963e-02
   2.2155762e-02
   2.3132324e-02
   2.2888184e-02
   2.2949219e-02
   2.2033691e-02
   2.2247314e-02
   2.2552490e-02
   2.1942139e-02
   2.1575928e-02
   2.2064209e-02
   2.2033691e-02
   2.1881104e-02
   2.2827148e-02
   2.2613525e-02
   2.1392822e-02
   2.1331787e-02
   2.1270752e-02
   2.0355225e-02
   1.9714355e-02
   1.8920898e-02
   1.8493652e-02
   1.8157959e-02
   1.7639160e-02
   1.7822266e-02
   1.6906738e-02
   1.5655518e-02
   1.5533447e-02
   1.4434814e-02
   1.3519287e-02
   1.2756348e-02
   1.1810303e-02
   1.1749268e-02
   1.0772705e-02
   9.7351074e-03
   9.1857910e-03
   7.2326660e-03
   6.1950684e-03
   6.5307617e-03
   5.5236816e-03
   4.2114258e-03
   3.8146973e-03
   2.5939941e-03
   6.4086914e-04
   8.8500977e-04
   6.4086914e-04
  -1.1596680e-03
  -1.8005371e-03
  -2.7160645e-03
  -3.8146973e-03
  -3.8757324e-03
  -4.6997070e-03
  -5.1879883e-03
  -5.3405762e-03
  -5.8288574e-03
  -5.8288574e-03
  -5.3710938e-03
  -6.4697266e-03
  -6.7138672e-03
  -6.5002441e-03
  -6.8054199e-03
  -7.5073242e-03
  -7.9345703e-03
  -7.6599121e-03
  -7.8125000e-03
  -7.4157715e-03
  -7.7209473e-03
  -7.8430176e-03
  -7.4462891e-03
  -7.1105957e-03
  -5.7678223e-03
  -5.6762695e-03
  -5.9509277e-03
  -5.1879883e-03
  -4.7302246e-03
  -4.2114258e-03
  -3.4484863e-03
  -2.4108887e-03
  -2.1057129e-03
  -2.3803711e-03
  -2.3193359e-03
  -1.7089844e-03
  -6.7138672e-04
  -3.6621094e-04
  -4.2724609e-04
   3.9672852e-04
   4.2724609e-04
   6.1035156e-05
  -3.0517578e-04
   9.1552734e-05
   4.8828125e-04
   8.2397461e-04
   7.3242188e-04
   1.8310547e-04
   1.8310547e-04
  -7.6293945e-04
  -1.8310547e-04
  -1.1901855e-03
  -1.4343262e-03
  -2.1667480e-03
  -2.6855469e-03
  -3.0517578e-03
  -3.9062500e-03
  -4.5166016e-03
  -6.3781738e-03
  -7.2631836e-03
  -8.6364746e-03
  -9.9487305e-03
  -1.0498047e-02
  -1.1199951e-02
  -1.2542725e-02
  -1.4343262e-02
  -1.5411377e-02
  -1.6479492e-02
  -1.7578125e-02
  -1.8463135e-02
  -1.9256592e-02
  -2.0172119e-02
  -2.0751953e-02
  -2.1667480e-02
  -2.2552490e-02
  -2.3559570e-02
  -2.3834229e-02
  -2.4719238e-02
  -2.6000977e-02
  -2.6153564e-02
  -2.6641846e-02
  -2.7465820e-02
  -2.8167725e-02
  -2.8137207e-02
  -2.8289795e-02
  -2.8381348e-02
  -2.7465820e-02
  -2.7862549e-02
  -2.7862549e-02
  -2.7221680e-02
  -2.6519775e-02
  -2.5695801e-02
  -2.6000977e-02
  -2.5756836e-02
  -2.5268555e-02
  -2.4566650e-02
  -2.3956299e-02
  -2.4475098e-02
  -2.3284912e-02
  -2.2399902e-02
  -2.1881104e-02
  -2.1148682e-02
  -2.1087646e-02
  -1.9531250e-02
  -1.8829346e-02
  -1.8920898e-02
  -1.8737793e-02
  -1.7395020e-02
  -1.6021729e-02
  -1.6540527e-02
  -1.6235352e-02
  -1.5808105e-02
  -1.5533447e-02
  -1.3732910e-02
  -1.3214111e-02
  -1.3549805e-02
  -1.3641357e-02
  -1.3580322e-02
  -1.2817383e-02
  -1.3336182e-02
  -1.3702393e-02
  -1.3885498e-02
  -1.4587402e-02
  -1.4892578e-02
  -1.5319824e-02
  -1.5441895e-02
  -1.4984131e-02
  -1.4160156e-02
  -1.5655518e-02
  -1.6052246e-02
  -1.6876221e-02
  -1.7211914e-02
  -1.6876221e-02
  -1.7364502e-02
  -1.8493652e-02
  -1.9622803e-02
  -1.9714355e-02
  -2.0172119e-02
  -2.1087646e-02
  -2.1118164e-02
  -2.2003174e-02
  -2.2766113e-02
  -2.3101807e-02
  -2.2735596e-02
  -2.2583008e-02
  -2.3498535e-02
  -2.3986816e-02
  -2.4200439e-02
  -2.3651123e-02
  -2.3986816e-02
  -2.4505615e-02
  -2.4230957e-02
  -2.3956299e-02
  -2.4658203e-02
  -2.4841309e-02
  -2.4841309e-02
  -2.5238037e-02
  -2.4902344e-02
  -2.5024414e-02
  -2.4444580e-02
  -2.4444580e-02
  -2.5482178e-02
  -2.4963379e-02
  -2.4932861e-02
  -2.4810791e-02
  -2.4414063e-02
  -2.4841309e-02
  -2.4688721e-02
  -2.4414063e-02
  -2.4932861e-02
  -2.4414063e-02
  -2.4139404e-02
  -2.4200439e-02
  -2.3406982e-02
  -2.4383545e-02
  -2.3986816e-02
  -2.3437500e-02
  -2.3773193e-02
  -2.3681641e-02
  -2.4139404e-02
  -2.4536133e-02
  -2.3834229e-02
  -2.3590088e-02
  -2.3254395e-02
  -2.4017334e-02
  -2.4383545e-02
  -2.3315430e-02
  -2.3803711e-02
  -2.4841309e-02
  -2.5146484e-02
  -2.4932861e-02
  -2.4169922e-02
  -2.4841309e-02
  -2.5604248e-02
  -2.5726318e-02
  -2.6336670e-02
  -2.7008057e-02
  -2.7191162e-02
  -2.7038574e-02
  -2.8045654e-02
  -2.8930664e-02
  -2.8289795e-02
  -2.8472900e-02
  -2.9418945e-02
  -2.9266357e-02
  -3.0487061e-02
  -3.1097412e-02
  -3.1066895e-02
  -3.2135010e-02
  -3.2531738e-02
  -3.2318115e-02
  -3.2928467e-02
  -3.3660889e-02
  -3.3813477e-02
  -3.4210205e-02
  -3.4667969e-02
  -3.5064697e-02
  -3.4515381e-02
  -3.4729004e-02
  -3.6895752e-02
  -3.6315918e-02
  -3.6376953e-02
  -3.7139893e-02
  -3.5888672e-02
  -3.6193848e-02
  -3.6224365e-02
  -3.5430908e-02
  -3.6499023e-02
  -3.7048340e-02
  -3.6560059e-02
  -3.6651611e-02
  -3.5919189e-02
  -3.4912109e-02
  -3.4759521e-02
  -3.4698486e-02
  -3.4759521e-02
  -3.4240723e-02
  -3.3172607e-02
  -3.2653809e-02
  -3.2165527e-02
  -3.1433105e-02
  -3.0609131e-02
  -2.9785156e-02
  -2.9266357e-02
  -2.8869629e-02
  -2.8198242e-02
  -2.7008057e-02
  -2.6184082e-02
  -2.4841309e-02
  -2.2735596e-02
  -2.2735596e-02
  -2.2796631e-02
  -2.2247314e-02
  -2.1453857e-02
  -2.0019531e-02
  -1.9317627e-02
  -1.8615723e-02
  -1.7944336e-02
  -1.8310547e-02
  -1.7395020e-02
  -1.6448975e-02
  -1.6448975e-02
  -1.5686035e-02
  -1.4923096e-02
  -1.3641357e-02
  -1.2451172e-02
  -1.1993408e-02
  -1.1474609e-02
  -1.1169434e-02
  -1.0528564e-02
  -9.9487305e-03
  -9.2468262e-03
  -9.1552734e-03
  -9.1857910e-03
  -9.2468262e-03
  -8.7280273e-03
  -8.2092285e-03
  -7.6599121e-03
  -7.1411133e-03
  -6.3476563e-03
  -6.7443848e-03
  -6.9274902e-03
  -6.0424805e-03
  -6.2866211e-03
  -6.2255859e-03
  -6.8359375e-03
  -6.7443848e-03
  -5.0048828e-03
  -5.1879883e-03
  -6.0119629e-03
  -6.4086914e-03
  -6.3476563e-03
  -6.4697266e-03
  -6.1950684e-03
  -6.6223145e-03
  -7.3547363e-03
  -7.2937012e-03
  -7.3852539e-03
  -7.7819824e-03
  -8.3312988e-03
  -8.6669922e-03
  -8.9111328e-03
  -9.1247559e-03
  -8.6669922e-03
  -8.6975098e-03
  -9.0942383e-03
  -9.9792480e-03
  -1.0192871e-02
  -9.5825195e-03
  -1.1352539e-02
  -1.1291504e-02
  -9.8876953e-03
  -1.0467529e-02
  -1.1352539e-02
  -1.1688232e-02
  -1.1230469e-02
  -1.1108398e-02
  -1.1199951e-02
  -1.0925293e-02
  -1.0864258e-02
  -1.1657715e-02
  -1.1901855e-02
  -1.1322021e-02
  -1.1322021e-02
  -9.7961426e-03
  -1.0009766e-02
  -1.0772705e-02
  -1.0223389e-02
  -9.3078613e-03
  -9.1552734e-03
  -8.9111328e-03
  -8.8195801e-03
  -8.4228516e-03
  -7.4157715e-03
  -7.3547363e-03
  -7.7819824e-03
  -7.5073242e-03
  -7.5073242e-03
  -8.0261230e-03
  -7.4768066e-03
  -7.2937012e-03
  -7.4768066e-03
  -6.7443848e-03
  -6.3781738e-03
  -6.4392090e-03
  -5.8898926e-03
  -5.8288574e-03
  -5.6762695e-03
  -5.1269531e-03
  -4.7607422e-03
  -4.1809082e-03
  -2.9907227e-03
  -2.8076172e-03
  -3.3874512e-03
  -2.9296875e-03
  -2.6245117e-03
  -2.2277832e-03
  -5.4931641e-04
  -6.7138672e-04
  -2.4414063e-04
   5.7983398e-04
   4.8828125e-04
   1.5258789e-03
   2.6550293e-03
   3.3874512e-03
   4.3945313e-03
   4.3334961e-03
   4.1503906e-03
   4.7607422e-03
   5.7983398e-03
   6.3781738e-03
   6.8969727e-03
   7.6904297e-03
   7.9650879e-03
   8.2397461e-03
   9.5214844e-03
   9.8266602e-03
   1.0284424e-02
   1.1108398e-02
   1.1077881e-02
   1.1627197e-02
   1.1871338e-02
   1.3305664e-02
   1.4404297e-02
   1.3763428e-02
   1.3366699e-02
   1.4221191e-02
   1.4892578e-02
   1.5228271e-02
   1.4984131e-02
   1.5014648e-02
   1.4862061e-02
   1.5075684e-02
   1.5808105e-02
   1.5228271e-02
   1.6632080e-02
   1.6601563e-02
   1.5472412e-02
   1.6174316e-02
   1.6540527e-02
   1.5472412e-02
   1.5838623e-02
   1.6815186e-02
   1.6021729e-02
   1.6784668e-02
   1.6510010e-02
   1.6143799e-02
   1.5563965e-02
   1.5319824e-02
   1.5747070e-02
   1.5472412e-02
   1.5014648e-02
   1.4984131e-02
   1.5228271e-02
   1.5197754e-02
   1.5594482e-02
   1.5411377e-02
   1.5075684e-02
   1.4709473e-02
   1.4709473e-02
   1.5502930e-02
   1.4801025e-02
   1.4831543e-02
   1.4526367e-02
   1.4495850e-02
   1.4556885e-02
   1.3916016e-02
   1.4465332e-02
   1.4099121e-02
   1.3580322e-02
   1.3854980e-02
   1.3092041e-02
   1.3183594e-02
   1.4221191e-02
   1.3671875e-02
   1.3397217e-02
   1.3214111e-02
   1.3519287e-02
   1.4038086e-02
   1.3519287e-02
   1.2786865e-02
   1.2512207e-02
   1.2725830e-02
   1.3641357e-02
   1.4221191e-02
   1.3671875e-02
   1.4129639e-02
   1.4953613e-02
   1.5411377e-02
   1.5258789e-02
   1.4556885e-02
   1.5106201e-02
   1.5045166e-02
   1.5014648e-02
   1.5319824e-02
   1.5563965e-02
   1.5808105e-02
   1.5502930e-02
   1.5289307e-02
   1.5472412e-02
   1.5258789e-02
   1.5472412e-02
   1.6113281e-02
   1.5625000e-02
   1.5228271e-02
   1.5289307e-02
   1.4068604e-02
   1.3671875e-02
   1.3824463e-02
   1.3153076e-02
   1.3305664e-02
   1.4068604e-02
   1.4007568e-02
   1.4038086e-02
   1.3641357e-02
   1.3977051e-02
   1.3549805e-02
   1.3458252e-02
   1.3885498e-02
   1.3824463e-02
   1.3946533e-02
   1.2481689e-02
   1.2908936e-02
   1.2634277e-02
   1.1840820e-02
   1.1505127e-02
   1.1474609e-02
   1.0742188e-02
   1.0040283e-02
   1.0284424e-02
   1.0131836e-02
   1.0589600e-02
   1.0803223e-02
   9.9182129e-03
   1.0498047e-02
   8.8500977e-03
   7.3547363e-03
   7.5378418e-03
   7.1716309e-03
   7.1105957e-03
   7.5683594e-03
   6.8054199e-03
   5.7067871e-03
   5.7373047e-03
   5.2795410e-03
   5.9509277e-03
   6.5612793e-03
   5.9509277e-03
   5.1574707e-03
   5.1879883e-03
   5.7678223e-03
   6.0424805e-03
   6.1645508e-03
   5.6152344e-03
   4.0588379e-03
   4.4860840e-03
   5.5541992e-03
   4.8217773e-03
   3.5705566e-03
   3.3874512e-03
   3.8757324e-03
   2.6245117e-03
   1.5563965e-03
   2.3803711e-03
   2.2277832e-03
   1.4038086e-03
   1.0070801e-03
   7.9345703e-04
  -5.1879883e-04
  -1.1291504e-03
  -1.1901855e-03
  -1.8310547e-03
  -1.4648438e-03
  -2.0751953e-03
  -3.0517578e-03
  -3.8452148e-03
  -4.3945313e-03
  -4.6691895e-03
  -5.0048828e-03
  -5.2490234e-03
  -5.6152344e-03
  -6.4086914e-03
  -6.5917969e-03
  -6.0424805e-03
  -6.5612793e-03
  -7.6599121e-03
  -8.0261230e-03
  -7.7514648e-03
  -8.3007813e-03
  -9.0637207e-03
  -9.7961426e-03
  -1.0406494e-02
  -1.0559082e-02
  -1.1108398e-02
  -1.0833740e-02
  -1.1566162e-02
  -1.2084961e-02
  -1.2237549e-02
  -1.3610840e-02
  -1.2725830e-02
  -1.2542725e-02
  -1.2176514e-02
  -1.1840820e-02
  -1.1627197e-02
  -1.1444092e-02
  -1.2512207e-02
  -1.2420654e-02
  -1.2512207e-02
  -1.2786865e-02
  -1.1993408e-02
  -1.1657715e-02
  -1.1322021e-02
  -1.1322021e-02
  -1.1199951e-02
  -1.0467529e-02
  -9.3994141e-03
  -9.1552734e-03
  -9.6435547e-03
  -9.4909668e-03
  -8.0261230e-03
  -8.5754395e-03
  -8.0871582e-03
  -7.2631836e-03
  -7.7514648e-03
  -7.3852539e-03
  -6.8664551e-03
  -5.7678223e-03
  -4.4250488e-03
  -4.9743652e-03
  -5.0048828e-03
  -4.1198730e-03
  -4.2724609e-03
  -4.6997070e-03
  -4.5166016e-03
  -5.3100586e-03
  -4.7607422e-03
  -5.0964355e-03
  -5.4626465e-03
  -5.1574707e-03
  -5.6457520e-03
  -5.7983398e-03
  -6.1340332e-03
  -6.7138672e-03
  -6.9885254e-03
  -7.2937012e-03
  -7.8735352e-03
  -7.1716309e-03
  -6.3476563e-03
  -7.2937012e-03
  -8.3312988e-03
  -7.9956055e-03
  -8.5449219e-03
  -8.0566406e-03
  -8.4533691e-03
  -9.4299316e-03
  -9.7351074e-03
  -1.0070801e-02
  -1.0070801e-02
  -1.0681152e-02
  -1.1352539e-02
  -1.2145996e-02
  -1.2329102e-02
  -1.2145996e-02
  -1.2695313e-02
  -1.3519287e-02
  -1.4068604e-02
  -1.3977051e-02
  -1.4953613e-02
  -1.5716553e-02
  -1.5228271e-02
  -1.5472412e-02
  -1.5563965e-02
  -1.5594482e-02
  -1.5502930e-02
  -1.5808105e-02
  -1.6632080e-02
  -1.6723633e-02
  -1.7211914e-02
  -1.7517090e-02
  -1.7242432e-02
  -1.7333984e-02
  -1.7730713e-02
  -1.8005371e-02
  -1.8188477e-02
  -1.8524170e-02
  -1.8218994e-02
  -1.7974854e-02
  -1.7730713e-02
  -1.7364502e-02
  -1.7669678e-02
  -1.7181396e-02
  -1.7089844e-02
  -1.7883301e-02
  -1.7822266e-02
  -1.7913818e-02
  -1.8890381e-02
  -1.8798828e-02
  -1.7944336e-02
  -1.8768311e-02
  -1.7639160e-02
  -1.7425537e-02
  -1.7456055e-02
  -1.7669678e-02
  -1.8310547e-02
  -1.8768311e-02
  -1.8798828e-02
  -1.8096924e-02
  -1.8096924e-02
  -1.8280029e-02
  -1.8585205e-02
  -1.8859863e-02
  -1.7395020e-02
  -1.7608643e-02
  -1.9531250e-02
  -1.9256592e-02
  -1.8585205e-02
  -1.8859863e-02
  -1.9287109e-02
  -1.9683838e-02
  -2.0141602e-02
  -2.0416260e-02
  -2.0446777e-02
  -2.0050049e-02
  -2.0812988e-02
  -2.1759033e-02
  -2.2613525e-02
  -2.2277832e-02
  -2.3559570e-02
  -2.4566650e-02
  -2.4658203e-02
  -2.4871826e-02
  -2.4078369e-02
  -2.4719238e-02
  -2.5207520e-02
  -2.4780273e-02
  -2.4902344e-02
  -2.5634766e-02
  -2.5634766e-02
  -2.6000977e-02
  -2.6519775e-02
  -2.6763916e-02
  -2.7770996e-02
  -2.7648926e-02
  -2.7099609e-02
  -2.7526855e-02
  -2.8076172e-02
  -2.8320313e-02
  -2.8411865e-02
  -2.8198242e-02
  -2.8076172e-02
  -2.8320313e-02
  -2.9113770e-02
  -2.8839111e-02
  -2.8289795e-02
  -2.8808594e-02
  -2.8930664e-02
  -2.8747559e-02
  -2.8472900e-02
  -2.8869629e-02
  -2.8503418e-02
  -2.8381348e-02
  -2.8442383e-02
  -2.8137207e-02
  -2.8594971e-02
  -2.7648926e-02
  -2.7282715e-02
  -2.7832031e-02
  -2.8076172e-02
  -2.7862549e-02
  -2.7191162e-02
  -2.6947021e-02
  -2.6580811e-02
  -2.6580811e-02
  -2.6733398e-02
  -2.5695801e-02
  -2.4475098e-02
  -2.3895264e-02
  -2.3834229e-02
  -2.3345947e-02
  -2.3101807e-02
  -2.3132324e-02
  -2.1972656e-02
  -2.0965576e-02
  -1.9927979e-02
  -1.9378662e-02
  -1.8829346e-02
  -1.8615723e-02
  -1.6693115e-02
  -1.5258789e-02
  -1.5838623e-02
  -1.5197754e-02
  -1.3275146e-02
  -1.2939453e-02
  -1.2084961e-02
  -1.1718750e-02
  -1.1260986e-02
  -1.0131836e-02
  -9.5214844e-03
  -8.7280273e-03
  -7.2326660e-03
  -6.5917969e-03
  -6.1340332e-03
  -5.7373047e-03
  -4.5471191e-03
  -3.6010742e-03
  -3.1738281e-03
  -2.1972656e-03
  -1.2817383e-03
  -3.0517578e-04
  -3.6621094e-04
  -1.2207031e-04
   7.3242188e-04
   3.9672852e-04
  -1.2207031e-04
   6.1035156e-04
   1.5563965e-03
   1.9836426e-03
   3.9978027e-03
   4.1503906e-03
   3.3569336e-03
   3.9978027e-03
   4.5471191e-03
   4.6997070e-03
   4.6386719e-03
   5.0964355e-03
   4.9133301e-03
   5.9814453e-03
   6.1950684e-03
   4.8828125e-03
   4.7607422e-03
   5.2185059e-03
   5.3405762e-03
   5.5847168e-03
   4.9743652e-03
   4.5471191e-03
   5.4626465e-03
   5.2490234e-03
   4.9133301e-03
   5.6457520e-03
   5.8898926e-03
   5.5847168e-03
   3.9367676e-03
   3.5400391e-03
   4.0283203e-03
   3.3569336e-03
   2.6245117e-03
   2.0141602e-03
   2.6855469e-03
   3.2348633e-03
   3.1127930e-03
   3.4484863e-03
   2.8686523e-03
   2.3803711e-03
   2.6855469e-03
   3.2043457e-03
   3.2348633e-03
   2.8686523e-03
   2.6550293e-03
   2.0751953e-03
   1.9531250e-03
   1.4343262e-03
   1.1901855e-03
   1.4343262e-03
   1.3122559e-03
   1.8310547e-03
   2.1667480e-03
   2.3193359e-03
   1.7700195e-03
   1.2512207e-03
   6.7138672e-04
   7.0190430e-04
   2.0751953e-03
   2.1362305e-03
   2.0141602e-03
   1.7089844e-03
   1.9531250e-03
   2.1972656e-03
   1.8920898e-03
   2.7160645e-03
   2.3193359e-03
   1.6784668e-03
   2.2888184e-03
   2.6550293e-03
   1.5869141e-03
   1.1596680e-03
   2.1972656e-03
   2.1057129e-03
   1.2512207e-03
   1.3427734e-03
   7.6293945e-04
   1.1901855e-03
   1.2817383e-03
   8.5449219e-04
   1.3732910e-03
   6.4086914e-04
   9.1552734e-04
   1.5258789e-03
   1.4648438e-03
   2.1667480e-03
   2.1972656e-03
   3.3264160e-03
   4.1503906e-03
   4.3334961e-03
   4.6386719e-03
   5.3100586e-03
   4.7912598e-03
   5.0964355e-03
   4.9743652e-03
   5.6457520e-03
   6.6223145e-03
   6.3476563e-03
   6.8664551e-03
   6.6833496e-03
   6.9885254e-03
   7.3547363e-03
   7.8735352e-03
   8.4838867e-03
   9.0332031e-03
   8.2702637e-03
   9.3078613e-03
   1.0192871e-02
   9.5520020e-03
   9.6130371e-03
   1.0314941e-02
   9.9792480e-03
   9.8876953e-03
   1.0406494e-02
   1.0864258e-02
   1.1657715e-02
   1.1962891e-02
   1.3183594e-02
   1.2847900e-02
   1.2817383e-02
   1.3885498e-02
   1.4495850e-02
   1.5533447e-02
   1.5930176e-02
   1.5441895e-02
   1.6296387e-02
   1.6815186e-02
   1.6632080e-02
   1.7639160e-02
   1.7913818e-02
   1.7761230e-02
   1.8310547e-02
   1.8402100e-02
   1.8951416e-02
   2.0355225e-02
   1.9683838e-02
   1.9714355e-02
   2.1820068e-02
   2.2094727e-02
   2.1728516e-02
   2.2155762e-02
   2.2521973e-02
   2.3345947e-02
   2.4261475e-02
   2.5024414e-02
   2.5329590e-02
   2.6123047e-02
   2.6580811e-02
   2.6641846e-02
   2.7862549e-02
   2.7587891e-02
   2.8961182e-02
   2.9418945e-02
   2.9052734e-02
   3.0639648e-02
   3.0639648e-02
   3.0029297e-02
   3.0883789e-02
   3.1402588e-02
   3.2135010e-02
   3.3294678e-02
   3.3111572e-02
   3.3111572e-02
   3.3569336e-02
   3.3233643e-02
   3.3508301e-02
   3.3996582e-02
   3.4637451e-02
   3.5491943e-02
   3.6010742e-02
   3.5583496e-02
   3.5003662e-02
   3.5491943e-02
   3.5308838e-02
   3.5125732e-02
   3.5003662e-02
   3.4912109e-02
   3.5095215e-02
   3.5430908e-02
   3.5888672e-02
   3.6010742e-02
   3.5766602e-02
   3.5156250e-02
   3.5247803e-02
   3.5491943e-02
   3.5949707e-02
   3.7048340e-02
   3.6621094e-02
   3.5705566e-02
   3.6010742e-02
   3.5491943e-02
   3.5430908e-02
   3.6407471e-02
   3.5308838e-02
   3.5858154e-02
   3.6102295e-02
   3.4729004e-02
   3.4484863e-02
   3.4362793e-02
   3.3935547e-02
   3.3447266e-02
   3.3050537e-02
   3.2104492e-02
   3.2501221e-02
   3.2714844e-02
   3.2867432e-02
   3.2257080e-02
   3.2043457e-02
   3.1860352e-02
   3.1372070e-02
   3.1280518e-02
   3.0822754e-02
   3.0731201e-02
   3.0548096e-02
   3.0029297e-02
   2.9449463e-02
   2.8839111e-02
   2.9113770e-02
   2.9876709e-02
   2.8503418e-02
   2.7557373e-02
   2.7496338e-02
   2.7343750e-02
   2.6916504e-02
   2.5878906e-02
   2.5604248e-02
   2.5634766e-02
   2.5024414e-02
   2.4353027e-02
   2.3986816e-02
   2.4169922e-02
   2.3529053e-02
   2.2430420e-02
   2.1820068e-02
   2.1697998e-02
   2.0904541e-02
   2.0172119e-02
   1.9775391e-02
   1.8646240e-02
   1.8127441e-02
   1.7242432e-02
   1.6754150e-02
   1.5167236e-02
   1.4770508e-02
   1.4892578e-02
   1.3275146e-02
   1.3061523e-02
   1.2542725e-02
   1.1688232e-02
   1.1230469e-02
   1.1352539e-02
   1.0711670e-02
   9.9487305e-03
   8.5449219e-03
   8.3923340e-03
   8.4228516e-03
   7.4768066e-03
   7.2937012e-03
   6.5307617e-03
   6.1950684e-03
   5.3100586e-03
   5.4321289e-03
   4.9743652e-03
   3.9367676e-03
   3.3874512e-03
   3.6621094e-03
   3.9978027e-03
   2.2888184e-03
   1.7700195e-03
   1.7700195e-03
   1.0986328e-03
   1.3732910e-03
   1.1596680e-03
   1.0375977e-03
   1.0681152e-03
   1.5563965e-03
   1.4343262e-03
   1.2207031e-03
   1.6174316e-03
   5.1879883e-04
   1.0681152e-03
   2.3193359e-03
   2.0141602e-03
   1.8920898e-03
   1.6784668e-03
   1.1901855e-03
   1.3427734e-03
   1.9226074e-03
   2.2888184e-03
   2.3193359e-03
   2.4719238e-03
   2.4719238e-03
   2.1972656e-03
   2.8991699e-03
   2.5024414e-03
   2.4108887e-03
   2.1057129e-03
   2.3803711e-03
   2.7160645e-03
   2.4719238e-03
   3.3569336e-03
   3.6621094e-03
   3.2958984e-03
   3.6010742e-03
   3.7536621e-03
   3.9367676e-03
   4.2724609e-03
   4.3640137e-03
   4.7912598e-03
   5.2795410e-03
   5.3710938e-03
   5.5236816e-03
   6.6223145e-03
   6.7443848e-03
   7.7819824e-03
   8.1481934e-03
   7.5683594e-03
   7.4157715e-03
   8.0261230e-03
   8.6059570e-03
   8.9111328e-03
   9.8266602e-03
   9.3994141e-03
   9.7351074e-03
   1.0284424e-02
   1.0406494e-02
   1.0284424e-02
   1.1047363e-02
   1.1016846e-02
   1.1322021e-02
   1.1627197e-02
   1.1077881e-02
   1.1535645e-02
   1.1779785e-02
   1.2268066e-02
   1.1688232e-02
   1.1657715e-02
   1.2420654e-02
   1.2084961e-02
   1.1108398e-02
   1.1230469e-02
   1.1840820e-02
   1.2054443e-02
   1.1199951e-02
   1.1047363e-02
   1.1749268e-02
   1.1932373e-02
   1.1138916e-02
   1.1047363e-02
   1.1169434e-02
   1.0559082e-02
   1.0681152e-02
   1.0833740e-02
   9.9487305e-03
   9.7351074e-03
   8.8500977e-03
   7.9345703e-03
   6.9885254e-03
   6.3476563e-03
   5.6457520e-03
   4.4555664e-03
   4.4250488e-03
   3.8146973e-03
   2.8686523e-03
   2.6550293e-03
   1.4343262e-03
   4.2724609e-04
  -3.0517578e-05
  -7.9345703e-04
  -1.8005371e-03
  -2.2583008e-03
  -2.9602051e-03
  -3.1738281e-03
  -4.3334961e-03
  -4.3334961e-03
  -4.6691895e-03
  -5.2185059e-03
  -4.4555664e-03
  -5.0048828e-03
  -5.7067871e-03
  -7.0495605e-03
  -7.3547363e-03
  -7.9040527e-03
  -8.9111328e-03
  -9.3383789e-03
  -9.0026855e-03
  -1.0345459e-02
  -1.0711670e-02
  -1.0864258e-02
  -1.2420654e-02
  -1.2390137e-02
  -1.3336182e-02
  -1.3916016e-02
  -1.4312744e-02
  -1.5655518e-02
  -1.6235352e-02
  -1.6204834e-02
  -1.7425537e-02
  -1.8707275e-02
  -1.8280029e-02
  -1.8707275e-02
  -1.9805908e-02
  -2.0721436e-02
  -2.1087646e-02
  -2.2064209e-02
  -2.2888184e-02
  -2.2918701e-02
  -2.3254395e-02
  -2.4108887e-02
  -2.4627686e-02
  -2.4230957e-02
  -2.4414063e-02
  -2.5543213e-02
  -2.6367188e-02
  -2.7069092e-02
  -2.7557373e-02
  -2.8320313e-02
  -2.9113770e-02
  -2.9357910e-02
  -3.0334473e-02
  -3.0609131e-02
  -3.0853271e-02
  -3.0273438e-02
  -3.0792236e-02
  -3.1158447e-02
  -3.1158447e-02
  -3.1250000e-02
  -3.1036377e-02
  -3.0395508e-02
  -2.9998779e-02
  -3.0731201e-02
  -3.1280518e-02
  -3.0151367e-02
  -2.9937744e-02
  -2.9785156e-02
  -2.8930664e-02
  -2.9296875e-02
  -2.9052734e-02
  -2.8503418e-02
  -2.7587891e-02
  -2.7618408e-02
  -2.7740479e-02
  -2.6123047e-02
  -2.6641846e-02
  -2.6824951e-02
  -2.6031494e-02
  -2.5726318e-02
  -2.5482178e-02
  -2.5543213e-02
  -2.6000977e-02
  -2.5238037e-02
  -2.5634766e-02
  -2.5939941e-02
  -2.5268555e-02
  -2.4475098e-02
  -2.4200439e-02
  -2.3468018e-02
  -2.3193359e-02
  -2.3986816e-02
  -2.3712158e-02
  -2.3193359e-02
  -2.3773193e-02
  -2.3559570e-02
  -2.2827148e-02
  -2.2857666e-02
  -2.2369385e-02
  -2.1514893e-02
  -2.1514893e-02
  -2.1789551e-02
  -2.1911621e-02
  -2.1331787e-02
  -2.0446777e-02
  -1.9561768e-02
  -1.9042969e-02
  -1.8157959e-02
  -1.7639160e-02
  -1.7883301e-02
  -1.8157959e-02
  -1.7425537e-02
  -1.6571045e-02
  -1.6387939e-02
  -1.6387939e-02
  -1.5686035e-02
  -1.5380859e-02
  -1.5899658e-02
  -1.5289307e-02
  -1.5319824e-02
  -1.4099121e-02
  -1.3824463e-02
  -1.3244629e-02
  -1.2542725e-02
  -1.2268066e-02
  -1.1291504e-02
  -1.1505127e-02
  -1.0864258e-02
  -1.0101318e-02
  -1.0711670e-02
  -1.0101318e-02
  -9.8266602e-03
  -1.0345459e-02
  -9.7961426e-03
  -9.0026855e-03
  -8.6364746e-03
  -8.3923340e-03
  -9.0942383e-03
  -8.3312988e-03
  -7.6293945e-03
  -8.6059570e-03
  -8.6059570e-03
  -8.9416504e-03
  -8.8806152e-03
  -8.4533691e-03
  -8.9721680e-03
  -9.0942383e-03
  -9.7045898e-03
  -9.5520020e-03
  -9.1857910e-03
  -8.4838867e-03
  -8.0566406e-03
  -8.4533691e-03
  -8.2702637e-03
  -8.7585449e-03
  -8.8195801e-03
  -8.5754395e-03
  -8.6059570e-03
  -8.5144043e-03
  -9.1247559e-03
  -9.3994141e-03
  -7.9650879e-03
  -7.9345703e-03
  -7.4157715e-03
  -6.5917969e-03
  -6.5917969e-03
  -6.1035156e-03
  -5.3100586e-03
  -5.6152344e-03
  -6.2255859e-03
  -5.1879883e-03
  -4.0283203e-03
  -4.0283203e-03
  -4.4250488e-03
  -3.3874512e-03
  -2.8381348e-03
  -3.3569336e-03
  -3.3264160e-03
  -3.2653809e-03
  -3.4790039e-03
  -3.8452148e-03
  -3.0212402e-03
  -2.2888184e-03
  -1.6479492e-03
  -1.2512207e-03
  -1.2207031e-03
  -9.1552734e-05
   4.2724609e-04
   3.0517578e-05
   1.0681152e-03
   1.8310547e-03
   1.7089844e-03
   1.9531250e-03
   1.6479492e-03
   2.0141602e-03
   2.2888184e-03
   2.1057129e-03
   2.7465820e-03
   3.5705566e-03
   3.8452148e-03
   3.1127930e-03
   3.2958984e-03
   4.7607422e-03
   5.0964355e-03
   4.6691895e-03
   4.9133301e-03
   5.1879883e-03
   4.5166016e-03
   4.2724609e-03
   4.4250488e-03
   4.7302246e-03
   4.1809082e-03
   4.1503906e-03
   4.2419434e-03
   3.3264160e-03
   3.6926270e-03
   4.9438477e-03
   4.6386719e-03
   4.0893555e-03
   3.1738281e-03
   3.7231445e-03
   4.4250488e-03
   3.3874512e-03
   3.7841797e-03
   3.9367676e-03
   2.8076172e-03
   3.5095215e-03
   2.6855469e-03
   1.2512207e-03
   1.8615723e-03
   1.5258789e-03
   1.2207031e-03
   1.3427734e-03
   1.3732910e-03
   1.4038086e-03
   1.4953613e-03
   9.1552734e-04
   3.6621094e-04
   2.4414063e-04
   1.2512207e-03
   1.5869141e-03
   3.3569336e-04
  -9.1552734e-05
  -3.0517578e-05
   1.0986328e-03
   1.8310547e-04
  -5.4931641e-04
   6.1035156e-04
   1.2207031e-03
   1.5563965e-03
   1.8310547e-03
   2.4719238e-03
   3.6315918e-03
   4.1198730e-03
   3.8757324e-03
   4.2419434e-03
   5.3405762e-03
   5.6762695e-03
   4.9438477e-03
   5.2490234e-03
   5.8288574e-03
   7.1105957e-03
   7.0190430e-03
   6.8969727e-03
   7.8430176e-03
   7.9345703e-03
   9.1552734e-03
   1.0833740e-02
   1.0864258e-02
   9.8571777e-03
   1.0559082e-02
   1.2359619e-02
   1.1291504e-02
   1.1413574e-02
   1.2878418e-02
   1.2817383e-02
   1.3427734e-02
   1.3580322e-02
   1.3244629e-02
   1.4556885e-02
   1.5228271e-02
   1.5014648e-02
   1.4404297e-02
   1.4953613e-02
   1.6357422e-02
   1.6113281e-02
   1.6784668e-02
   1.7700195e-02
   1.8585205e-02
   1.9287109e-02
   1.9226074e-02
   1.9470215e-02
   2.0690918e-02
   2.1148682e-02
   2.1301270e-02
   2.2338867e-02
   2.2674561e-02
   2.2735596e-02
   2.4017334e-02
   2.5451660e-02
   2.6000977e-02
   2.5970459e-02
   2.7008057e-02
   2.7801514e-02
   2.7770996e-02
   2.8228760e-02
   2.9022217e-02
   3.0303955e-02
   2.9846191e-02
   2.9876709e-02
   3.1036377e-02
   3.1250000e-02
   3.1707764e-02
   3.0914307e-02
   3.1402588e-02
   3.2409668e-02
   3.2531738e-02
   3.3905029e-02
   3.4393311e-02
   3.4820557e-02
   3.5278320e-02
   3.5217285e-02
   3.6193848e-02
   3.6621094e-02
   3.5888672e-02
   3.6743164e-02
   3.7170410e-02
   3.7109375e-02
   3.8360596e-02
   3.6865234e-02
   3.7078857e-02
   3.8116455e-02
   3.6895752e-02
   3.7170410e-02
   3.7750244e-02
   3.7567139e-02
   3.6682129e-02
   3.6407471e-02
   3.6041260e-02
   3.5644531e-02
   3.5705566e-02
   3.4881592e-02
   3.4851074e-02
   3.5247803e-02
   3.5430908e-02
   3.5156250e-02
   3.5186768e-02
   3.5186768e-02
   3.5003662e-02
   3.5369873e-02
   3.5278320e-02
   3.6132813e-02
   3.5858154e-02
   3.5461426e-02
   3.5278320e-02
   3.5247803e-02
   3.6132813e-02
   3.6254883e-02
   3.5644531e-02
   3.5552979e-02
   3.5736084e-02
   3.6437988e-02
   3.6499023e-02
   3.6285400e-02
   3.5888672e-02
   3.5522461e-02
   3.4973145e-02
   3.4912109e-02
   3.4912109e-02
   3.5034180e-02
   3.4393311e-02
   3.4790039e-02
   3.5034180e-02
   3.5583496e-02
   3.5034180e-02
   3.3813477e-02
   3.3691406e-02
   3.2989502e-02
   3.3782959e-02
   3.3569336e-02
   3.1799316e-02
   3.1555176e-02
   3.2501221e-02
   3.2592773e-02
   3.1066895e-02
   3.1402588e-02
   3.1219482e-02
   3.0609131e-02
   3.0242920e-02
   2.9632568e-02
   2.8961182e-02
   2.8167725e-02
   2.7618408e-02
   2.7282715e-02
   2.7648926e-02
   2.7191162e-02
   2.7374268e-02
   2.6702881e-02
   2.5695801e-02
   2.5726318e-02
   2.4963379e-02
   2.3956299e-02
   2.4108887e-02
   2.3681641e-02
   2.2583008e-02
   2.3010254e-02
   2.1911621e-02
   2.1331787e-02
   2.1514893e-02
   2.0874023e-02
   2.0599365e-02
   2.0263672e-02
   1.9592285e-02
   1.8829346e-02
   1.8432617e-02
   1.8646240e-02
   1.8402100e-02
   1.7639160e-02
   1.7852783e-02
   1.7547607e-02
   1.6998291e-02
   1.7425537e-02
   1.7456055e-02
   1.6723633e-02
   1.6601563e-02
   1.6357422e-02
   1.6845703e-02
   1.8371582e-02
   1.7913818e-02
   1.6387939e-02
   1.7333984e-02
   1.7822266e-02
   1.6967773e-02
   1.7028809e-02
   1.7486572e-02
   1.7120361e-02
   1.6906738e-02
   1.7242432e-02
   1.6448975e-02
   1.6967773e-02
   1.6387939e-02
   1.5869141e-02
   1.6143799e-02
   1.6113281e-02
   1.6845703e-02
   1.7059326e-02
   1.6967773e-02
   1.6998291e-02
   1.7608643e-02
   1.7852783e-02
   1.8341064e-02
   1.8432617e-02
   1.7547607e-02
   1.6662598e-02
   1.6937256e-02
   1.6784668e-02
   1.6693115e-02
   1.6937256e-02
   1.6540527e-02
   1.7669678e-02
   1.7822266e-02
   1.6845703e-02
   1.6021729e-02
   1.6021729e-02
   1.6265869e-02
   1.5930176e-02
   1.6143799e-02
   1.6265869e-02
   1.6021729e-02
   1.6418457e-02
   1.6448975e-02
   1.5441895e-02
   1.4648438e-02
   1.4465332e-02
   1.4556885e-02
   1.5045166e-02
   1.4160156e-02
   1.4190674e-02
   1.4678955e-02
   1.3946533e-02
   1.3153076e-02
   1.3488770e-02
   1.2634277e-02
   1.2237549e-02
   1.3061523e-02
   1.1627197e-02
   1.1505127e-02
   1.1474609e-02
   1.0681152e-02
   1.0589600e-02
   1.0742188e-02
   1.1291504e-02
   1.1596680e-02
   9.9792480e-03
   8.8195801e-03
   8.8500977e-03
   8.2702637e-03
   7.3852539e-03
   6.7749023e-03
   6.5917969e-03
   6.7749023e-03
   6.4086914e-03
   6.4697266e-03
   6.2255859e-03
   5.8898926e-03
   6.2866211e-03
   5.0964355e-03
   4.3945313e-03
   4.8828125e-03
   4.7912598e-03
   4.9133301e-03
   4.3334961e-03
   3.8757324e-03
   4.3945313e-03
   3.5095215e-03
   4.1503906e-03
   5.0964355e-03
   4.4555664e-03
   4.6997070e-03
   4.1198730e-03
   3.4484863e-03
   2.8991699e-03
   2.1362305e-03
   2.6550293e-03
   2.9907227e-03
   2.4414063e-03
   1.4038086e-03
   1.7089844e-03
   9.1552734e-04
  -2.1362305e-04
   3.9672852e-04
   1.2207031e-04
  -3.3569336e-04
  -1.0070801e-03
  -1.8310547e-03
  -1.5563965e-03
  -1.6784668e-03
  -1.8615723e-03
  -2.0141602e-03
  -1.9531250e-03
  -1.8310547e-03
  -2.9296875e-03
  -4.0283203e-03
  -3.6621094e-03
  -3.8757324e-03
  -4.5471191e-03
  -4.2419434e-03
  -4.1198730e-03
  -4.5166016e-03
  -4.7607422e-03
  -5.0659180e-03
  -5.2795410e-03
  -6.3171387e-03
  -6.0424805e-03
  -5.8288574e-03
  -6.0424805e-03
  -6.0729980e-03
  -6.6223145e-03
  -6.7443848e-03
  -7.2631836e-03
  -6.8664551e-03
  -6.8969727e-03
  -7.5073242e-03
  -6.8359375e-03
  -6.5917969e-03
  -7.1716309e-03
  -7.4157715e-03
  -7.1105957e-03
  -6.2866211e-03
  -6.9274902e-03
  -7.4157715e-03
  -7.6293945e-03
  -8.5144043e-03
  -8.4228516e-03
  -8.4228516e-03
  -9.0026855e-03
  -8.7890625e-03
  -7.8430176e-03
  -7.6599121e-03
  -7.7819824e-03
  -7.8125000e-03
  -7.6904297e-03
  -7.8735352e-03
  -7.9345703e-03
  -7.5988770e-03
  -7.7514648e-03
  -7.8430176e-03
  -6.8054199e-03
  -6.9274902e-03
  -6.9885254e-03
  -6.9580078e-03
  -7.3547363e-03
  -7.0495605e-03
  -6.7138672e-03
  -6.5002441e-03
  -6.1950684e-03
  -6.9274902e-03
  -7.1716309e-03
  -6.6833496e-03
  -7.0190430e-03
  -6.2255859e-03
  -5.8593750e-03
  -6.4392090e-03
  -6.0729980e-03
  -5.8288574e-03
  -4.7912598e-03
  -4.2419434e-03
  -3.8146973e-03
  -3.5705566e-03
  -4.1809082e-03
  -4.2724609e-03
  -4.8828125e-03
  -4.6386719e-03
  -4.3334961e-03
  -3.6315918e-03
  -3.7841797e-03
  -3.6621094e-03
  -3.1127930e-03
  -2.9296875e-03
  -2.3498535e-03
  -3.2958984e-03
  -4.5166016e-03
  -4.5776367e-03
  -4.9438477e-03
  -5.6457520e-03
  -6.1645508e-03
  -6.3476563e-03
  -6.6223145e-03
  -6.7749023e-03
  -7.5073242e-03
  -7.8430176e-03
  -8.3923340e-03
  -8.5144043e-03
  -9.0332031e-03
  -1.0406494e-02
  -1.0681152e-02
  -1.0894775e-02
  -1.0894775e-02
  -1.1749268e-02
  -1.2603760e-02
  -1.2725830e-02
  -1.2115479e-02
  -1.2847900e-02
  -1.3702393e-02
  -1.3885498e-02
  -1.4251709e-02
  -1.4556885e-02
  -1.5533447e-02
  -1.5869141e-02
  -1.5899658e-02
  -1.5045166e-02
  -1.3946533e-02
  -1.5319824e-02
  -1.5686035e-02
  -1.5472412e-02
  -1.6052246e-02
  -1.5502930e-02
  -1.5014648e-02
  -1.5686035e-02
  -1.5686035e-02
  -1.6052246e-02
  -1.6143799e-02
  -1.5533447e-02
  -1.5228271e-02
  -1.5380859e-02
  -1.5808105e-02
  -1.5197754e-02
  -1.5075684e-02
  -1.5563965e-02
  -1.5014648e-02
  -1.5350342e-02
  -1.5533447e-02
  -1.5350342e-02
  -1.5045166e-02
  -1.4831543e-02
  -1.4526367e-02
  -1.4099121e-02
  -1.3793945e-02
  -1.2634277e-02
  -1.2054443e-02
  -1.1657715e-02
  -1.1627197e-02
  -1.1901855e-02
  -1.1535645e-02
  -1.0650635e-02
  -1.0894775e-02
  -1.1108398e-02
  -1.0253906e-02
  -1.0528564e-02
  -1.0284424e-02
  -1.0131836e-02
  -9.8571777e-03
  -9.6130371e-03
  -1.0620117e-02
  -9.5520020e-03
  -9.9792480e-03
  -1.0559082e-02
  -1.0559082e-02
  -1.1779785e-02
  -1.1627197e-02
  -1.1322021e-02
  -1.1077881e-02
  -1.0955811e-02
  -1.0375977e-02
  -1.0406494e-02
  -1.0589600e-02
  -1.0833740e-02
  -1.0559082e-02
  -1.0498047e-02
  -1.0986328e-02
  -1.1718750e-02
  -1.1962891e-02
  -1.1352539e-02
  -1.1718750e-02
  -1.1627197e-02
  -1.0711670e-02
  -1.0528564e-02
  -1.1138916e-02
  -1.1474609e-02
  -1.1749268e-02
  -1.1077881e-02
  -1.1901855e-02
  -1.2451172e-02
  -1.1230469e-02
  -1.1627197e-02
  -1.1718750e-02
  -1.1413574e-02
  -1.1108398e-02
  -1.0955811e-02
  -1.1230469e-02
  -1.1138916e-02
  -1.1871338e-02
  -1.2664795e-02
  -1.2664795e-02
  -1.2451172e-02
  -1.1901855e-02
  -1.1810303e-02
  -1.1596680e-02
  -1.2023926e-02
  -1.2207031e-02
  -1.2573242e-02
  -1.3244629e-02
  -1.2451172e-02
  -1.2725830e-02
  -1.3000488e-02
  -1.3275146e-02
  -1.3977051e-02
  -1.3336182e-02
  -1.3336182e-02
  -1.4526367e-02
  -1.4373779e-02
  -1.3336182e-02
  -1.4312744e-02
  -1.4373779e-02
  -1.3671875e-02
  -1.4068604e-02
  -1.3977051e-02
  -1.3610840e-02
  -1.3488770e-02
  -1.3732910e-02
  -1.3427734e-02
  -1.3153076e-02
  -1.3031006e-02
  -1.2329102e-02
  -1.2115479e-02
  -1.1627197e-02
  -1.0894775e-02
  -1.0986328e-02
  -9.9487305e-03
  -8.9721680e-03
  -9.2163086e-03
  -8.3007813e-03
  -7.3547363e-03
  -7.0800781e-03
  -6.5307617e-03
  -6.9274902e-03
  -5.9509277e-03
  -4.2724609e-03
  -3.0822754e-03
  -1.8005371e-03
  -1.6784668e-03
  -1.0986328e-03
   4.5776367e-04
   1.8005371e-03
   2.6855469e-03
   2.6550293e-03
   4.4555664e-03
   6.9274902e-03
   7.6904297e-03
   8.1176758e-03
   8.7890625e-03
   9.3688965e-03
   1.0589600e-02
   1.1138916e-02
   1.2115479e-02
   1.2939453e-02
   1.3916016e-02
   1.4434814e-02
   1.4434814e-02
   1.4221191e-02
   1.4068604e-02
   1.5167236e-02
   1.5747070e-02
   1.5930176e-02
   1.6510010e-02
   1.7089844e-02
   1.6265869e-02
   1.6540527e-02
   1.6448975e-02
   1.6265869e-02
   1.7150879e-02
   1.7547607e-02
   1.7181396e-02
   1.6235352e-02
   1.6052246e-02
   1.5747070e-02
   1.5838623e-02
   1.5502930e-02
   1.3946533e-02
   1.4495850e-02
   1.5380859e-02
   1.4923096e-02
   1.4617920e-02
   1.4892578e-02
   1.5014648e-02
   1.5136719e-02
   1.5228271e-02
   1.4923096e-02
   1.4373779e-02
   1.3702393e-02
   1.4251709e-02
   1.5533447e-02
   1.4465332e-02
   1.3214111e-02
   1.3031006e-02
   1.2023926e-02
   1.1596680e-02
   1.2359619e-02
   1.2359619e-02
   1.2542725e-02
   1.3092041e-02
   1.3122559e-02
   1.3244629e-02
   1.3641357e-02
   1.3854980e-02
   1.2786865e-02
   1.2359619e-02
   1.1962891e-02
   1.2207031e-02
   1.2817383e-02
   1.2939453e-02
   1.3702393e-02
   1.3366699e-02
   1.3702393e-02
   1.4678955e-02
   1.3397217e-02
   1.3061523e-02
   1.3580322e-02
   1.4007568e-02
   1.3916016e-02
   1.3977051e-02
   1.5045166e-02
   1.5167236e-02
   1.4648438e-02
   1.4373779e-02
   1.4862061e-02
   1.4617920e-02
   1.4770508e-02
   1.4129639e-02
   1.4862061e-02
   1.5747070e-02
   1.4892578e-02
   1.5747070e-02
   1.5899658e-02
   1.5319824e-02
   1.5899658e-02
   1.5747070e-02
   1.4862061e-02
   1.4648438e-02
   1.5075684e-02
   1.5808105e-02
   1.5411377e-02
   1.5838623e-02
   1.7028809e-02
   1.6113281e-02
   1.5197754e-02
   1.5441895e-02
   1.5563965e-02
   1.4953613e-02
   1.5380859e-02
   1.5350342e-02
   1.5075684e-02
   1.5899658e-02
   1.5808105e-02
   1.5319824e-02
   1.5258789e-02
   1.5258789e-02
   1.6082764e-02
   1.6448975e-02
   1.6418457e-02
   1.6143799e-02
   1.6296387e-02
   1.5869141e-02
   1.5716553e-02
   1.6784668e-02
   1.6082764e-02
   1.6113281e-02
   1.7700195e-02
   1.6906738e-02
   1.5472412e-02
   1.5319824e-02
   1.5258789e-02
   1.6296387e-02
   1.7395020e-02
   1.6876221e-02
   1.7120361e-02
   1.7333984e-02
   1.8341064e-02
   1.8768311e-02
   1.8554688e-02
   1.8249512e-02
   1.8585205e-02
   1.8646240e-02
   1.8707275e-02
   1.9531250e-02
   1.8585205e-02
   1.9134521e-02
   1.8829346e-02
   1.8280029e-02
   1.9317627e-02
   1.9073486e-02
   1.9897461e-02
   1.9989014e-02
   1.9348145e-02
   1.9714355e-02
   1.9775391e-02
   1.9927979e-02
   2.0629883e-02
   2.0965576e-02
   2.0446777e-02
   2.1148682e-02
   2.1270752e-02
   2.1087646e-02
   2.1057129e-02
   2.1270752e-02
   2.2033691e-02
   2.2186279e-02
   2.1789551e-02
   2.2155762e-02
   2.2338867e-02
   2.3284912e-02
   2.3712158e-02
   2.2979736e-02
   2.3101807e-02
   2.3529053e-02
   2.2796631e-02
   2.3498535e-02
   2.4078369e-02
   2.4078369e-02
   2.4688721e-02
   2.4780273e-02
   2.4688721e-02
   2.4932861e-02
   2.5207520e-02
   2.5421143e-02
   2.5787354e-02
   2.5726318e-02
   2.5299072e-02
   2.5573730e-02
   2.4963379e-02
   2.4353027e-02
   2.4749756e-02
   2.4291992e-02
   2.3773193e-02
   2.4841309e-02
   2.4688721e-02
   2.3620605e-02
   2.4444580e-02
   2.4322510e-02
   2.3406982e-02
   2.3651123e-02
   2.3712158e-02
   2.3773193e-02
   2.4230957e-02
   2.3529053e-02
   2.2583008e-02
   2.2338867e-02
   2.2338867e-02
   2.2094727e-02
   2.1636963e-02
   2.0416260e-02
   1.9989014e-02
   1.9775391e-02
   1.8859863e-02
   1.8524170e-02
   1.7700195e-02
   1.6204834e-02
   1.6143799e-02
   1.5502930e-02
   1.4923096e-02
   1.4953613e-02
   1.3854980e-02
   1.3031006e-02
   1.3336182e-02
   1.3397217e-02
   1.2756348e-02
   1.1688232e-02
   1.0955811e-02
   1.0101318e-02
   1.0101318e-02
   1.0650635e-02
   1.0589600e-02
   9.3078613e-03
   8.2397461e-03
   7.6293945e-03
   7.5378418e-03
   7.0495605e-03
   6.9885254e-03
   7.3547363e-03
   5.7678223e-03
   6.2255859e-03
   6.4392090e-03
   6.1645508e-03
   5.7983398e-03
   5.0964355e-03
   4.6997070e-03
   3.9978027e-03
   4.3640137e-03
   4.2724609e-03
   3.3264160e-03
   2.9907227e-03
   2.0141602e-03
   1.7700195e-03
   1.6784668e-03
   2.6855469e-03
   2.9296875e-03
   2.8991699e-03
   2.4414063e-03
   1.8920898e-03
   2.1362305e-03
   1.2512207e-03
   3.6621094e-04
  -1.5258789e-04
   9.4604492e-04
   1.2207031e-04
  -1.5258789e-04
   3.6621094e-04
   6.1035156e-04
   1.0375977e-03
   4.8828125e-04
   5.1879883e-04
   3.9672852e-04
  -3.0517578e-05
  -3.0517578e-04
  -1.2207031e-04
  -1.2207031e-04
  -8.5449219e-04
  -1.3122559e-03
  -2.0751953e-03
  -1.9531250e-03
  -2.8076172e-03
  -3.5400391e-03
  -4.3029785e-03
  -5.9814453e-03
  -5.9204102e-03
  -6.0119629e-03
  -5.6152344e-03
  -5.5847168e-03
  -6.3781738e-03
  -6.8054199e-03
  -6.9580078e-03
  -7.8125000e-03
  -9.7656250e-03
  -9.8571777e-03
  -9.7656250e-03
  -1.0314941e-02
  -1.1230469e-02
  -1.2054443e-02
  -1.2237549e-02
  -1.1474609e-02
  -1.0681152e-02
  -1.1840820e-02
  -1.2939453e-02
  -1.2908936e-02
  -1.1718750e-02
  -1.2512207e-02
  -1.2847900e-02
  -1.2298584e-02
  -1.3244629e-02
  -1.4007568e-02
  -1.4129639e-02
  -1.3916016e-02
  -1.4038086e-02
  -1.4343262e-02
  -1.4007568e-02
  -1.3580322e-02
  -1.4038086e-02
  -1.4099121e-02
  -1.3000488e-02
  -1.2542725e-02
  -1.2847900e-02
  -1.2695313e-02
  -1.2847900e-02
  -1.2298584e-02
  -1.2054443e-02
  -1.2084961e-02
  -1.2084961e-02
  -1.1871338e-02
  -1.1505127e-02
  -1.0986328e-02
  -1.0589600e-02
  -9.7351074e-03
  -9.8266602e-03
  -9.5214844e-03
  -9.5214844e-03
  -9.7045898e-03
  -9.3383789e-03
  -8.6364746e-03
  -8.4838867e-03
  -9.1247559e-03
  -9.0942383e-03
  -8.6059570e-03
  -8.9111328e-03
  -8.6669922e-03
  -8.0566406e-03
  -7.9956055e-03
  -8.8500977e-03
  -9.5520020e-03
  -9.2163086e-03
  -9.0942383e-03
  -9.5214844e-03
  -8.7280273e-03
  -8.7890625e-03
  -8.9416504e-03
  -9.1552734e-03
  -9.7656250e-03
  -9.6740723e-03
  -9.6130371e-03
  -9.7656250e-03
  -9.4909668e-03
  -9.8266602e-03
  -1.0223389e-02
  -9.8266602e-03
  -9.6435547e-03
  -1.0345459e-02
  -1.0650635e-02
  -1.0162354e-02
  -1.0101318e-02
  -1.0162354e-02
  -9.8266602e-03
  -1.0131836e-02
  -9.9792480e-03
  -9.5825195e-03
  -1.0131836e-02
  -9.7351074e-03
  -9.3383789e-03
  -9.9792480e-03
  -1.0070801e-02
  -9.9182129e-03
  -8.3923340e-03
  -8.6059570e-03
  -9.3994141e-03
  -8.6364746e-03
  -7.5073242e-03
  -8.3618164e-03
  -8.8195801e-03
  -8.5144043e-03
  -8.3007813e-03
  -7.9040527e-03
  -8.4228516e-03
  -8.7280273e-03
  -8.4838867e-03
  -8.6975098e-03
  -7.4157715e-03
  -7.7209473e-03
  -8.5144043e-03
  -8.6975098e-03
  -8.0871582e-03
  -7.2631836e-03
  -7.8735352e-03
  -8.1176758e-03
  -8.3312988e-03
  -7.7514648e-03
  -8.1787109e-03
  -1.0070801e-02
  -9.1247559e-03
  -9.4909668e-03
  -9.7961426e-03
  -9.8266602e-03
  -1.0375977e-02
  -9.5825195e-03
  -9.4604492e-03
  -1.0101318e-02
  -1.0406494e-02
  -1.0192871e-02
  -9.9487305e-03
  -9.1857910e-03
  -1.0467529e-02
  -1.0162354e-02
  -9.2163086e-03
  -9.8876953e-03
  -1.0833740e-02
  -1.0559082e-02
  -1.0009766e-02
  -1.0528564e-02
  -1.0284424e-02
  -1.0131836e-02
  -9.9487305e-03
  -9.7656250e-03
  -1.0009766e-02
  -1.0162354e-02
  -1.0009766e-02
  -1.0101318e-02
  -1.0620117e-02
  -1.0620117e-02
  -1.0925293e-02
  -1.0864258e-02
  -1.0772705e-02
  -1.0437012e-02
  -1.0192871e-02
  -1.0925293e-02
  -1.1413574e-02
  -1.1352539e-02
  -1.1352539e-02
  -1.2603760e-02
  -1.2481689e-02
  -1.1505127e-02
  -1.0375977e-02
  -1.0101318e-02
  -1.0650635e-02
  -1.0772705e-02
  -1.0253906e-02
  -1.1199951e-02
  -1.1169434e-02
  -1.0040283e-02
  -1.0009766e-02
  -9.7961426e-03
  -9.8876953e-03
  -9.9182129e-03
  -8.8806152e-03
  -8.6975098e-03
  -9.1552734e-03
  -9.0332031e-03
  -8.9111328e-03
  -8.9416504e-03
  -9.0942383e-03
  -9.0332031e-03
  -8.9721680e-03
  -7.9345703e-03
  -7.5683594e-03
  -7.0800781e-03
  -7.5988770e-03
  -7.7514648e-03
  -6.7443848e-03
  -7.1411133e-03
  -7.1716309e-03
  -6.7749023e-03
  -7.4768066e-03
  -7.2326660e-03
  -5.4321289e-03
  -5.3100586e-03
  -5.4626465e-03
  -5.4626465e-03
  -5.1574707e-03
  -4.6997070e-03
  -4.5166016e-03
  -4.6081543e-03
  -4.6386719e-03
  -4.5471191e-03
  -3.5095215e-03
  -3.9672852e-03
  -4.3334961e-03
  -3.6010742e-03
  -3.5705566e-03
  -3.6621094e-03
  -3.2043457e-03
  -3.3874512e-03
  -3.2653809e-03
  -3.6926270e-03
  -3.7841797e-03
  -3.1433105e-03
  -3.2348633e-03
  -3.5400391e-03
  -3.9062500e-03
  -3.9978027e-03
  -3.2958984e-03
  -3.6010742e-03
  -3.8146973e-03
  -3.1433105e-03
  -2.8686523e-03
  -2.9907227e-03
  -2.5024414e-03
  -1.4038086e-03
  -2.8076172e-03
  -3.5095215e-03
  -3.1433105e-03
  -3.5705566e-03
  -2.7770996e-03
  -3.4484863e-03
  -2.8686523e-03
  -2.6550293e-03
  -3.0517578e-03
  -2.6245117e-03
  -3.4484863e-03
  -3.2043457e-03
  -2.3193359e-03
  -2.1667480e-03
  -1.8615723e-03
  -2.1972656e-03
  -2.0141602e-03
  -1.3122559e-03
  -2.0446777e-03
  -1.6784668e-03
  -8.5449219e-04
  -1.0375977e-03
  -1.5258789e-04
   2.1362305e-04
   8.5449219e-04
   2.4414063e-03
   2.8381348e-03
   2.8076172e-03
   3.3874512e-03
   4.0283203e-03
   4.2419434e-03
   4.9133301e-03
   5.5236816e-03
   6.1340332e-03
   6.0729980e-03
   6.0729980e-03
   7.1411133e-03
   7.3547363e-03
   8.1481934e-03
   8.2702637e-03
   8.9721680e-03
   9.5214844e-03
   9.1857910e-03
   9.4604492e-03
   9.4909668e-03
   1.0101318e-02
   1.0040283e-02
   1.0528564e-02
   1.0925293e-02
   1.1535645e-02
   1.2512207e-02
   1.2115479e-02
   1.2329102e-02
   1.2298584e-02
   1.2512207e-02
   1.3000488e-02
   1.2664795e-02
   1.3610840e-02
   1.4282227e-02
   1.4709473e-02
   1.4648438e-02
   1.4831543e-02
   1.6113281e-02
   1.5869141e-02
   1.5777588e-02
   1.5991211e-02
   1.5625000e-02
   1.6601563e-02
   1.6265869e-02
   1.6387939e-02
   1.7333984e-02
   1.7913818e-02
   1.8707275e-02
   1.9470215e-02
   1.9927979e-02
   1.9866943e-02
   2.0416260e-02
   2.1392822e-02
   2.1667480e-02
   2.2430420e-02
   2.3193359e-02
   2.3773193e-02
   2.3986816e-02
   2.4139404e-02
   2.5299072e-02
   2.6153564e-02
   2.4780273e-02
   2.5299072e-02
   2.5360107e-02
   2.5115967e-02
   2.6031494e-02
   2.6184082e-02
   2.6214600e-02
   2.6245117e-02
   2.7099609e-02
   2.6550293e-02
   2.5238037e-02
   2.5939941e-02
   2.5695801e-02
   2.5238037e-02
   2.5848389e-02
   2.5360107e-02
   2.5054932e-02
   2.4780273e-02
   2.4688721e-02
   2.4902344e-02
   2.4932861e-02
   2.4200439e-02
   2.3651123e-02
   2.3101807e-02
   2.3071289e-02
   2.2949219e-02
   2.2796631e-02
   2.2644043e-02
   2.1606445e-02
   2.1972656e-02
   2.2399902e-02
   2.2277832e-02
   2.1911621e-02
   2.1697998e-02
   2.1606445e-02
   2.1697998e-02
   2.1636963e-02
   2.1636963e-02
   2.0996094e-02
   2.1392822e-02
   2.2705078e-02
   2.2705078e-02
   2.2064209e-02
   2.1301270e-02
   2.0935059e-02
   2.0965576e-02
   2.1026611e-02
   2.1575928e-02
   2.1362305e-02
   2.1514893e-02
   2.1881104e-02
   2.1911621e-02
   2.2308350e-02
   2.2399902e-02
   2.1636963e-02
   2.1759033e-02
   2.2094727e-02
   2.1820068e-02
   2.2521973e-02
   2.3468018e-02
   2.2796631e-02
   2.2216797e-02
   2.2918701e-02
   2.3437500e-02
   2.3284912e-02
   2.4230957e-02
   2.4414063e-02
   2.4139404e-02
   2.4139404e-02
   2.4536133e-02
   2.4536133e-02
   2.5146484e-02
   2.5360107e-02
   2.4719238e-02
   2.5177002e-02
   2.4810791e-02
   2.5207520e-02
   2.5482178e-02
   2.4902344e-02
   2.3773193e-02
   2.3345947e-02
   2.4597168e-02
   2.5024414e-02
   2.4902344e-02
   2.5360107e-02
   2.6092529e-02
   2.6519775e-02
   2.6519775e-02
   2.6611328e-02
   2.6885986e-02
   2.6245117e-02
   2.6824951e-02
   2.7160645e-02
   2.7191162e-02
   2.7465820e-02
   2.6885986e-02
   2.6947021e-02
   2.6763916e-02
   2.6672363e-02
   2.7099609e-02
   2.6336670e-02
   2.6245117e-02
   2.6458740e-02
   2.7130127e-02
   2.7069092e-02
   2.6702881e-02
   2.6153564e-02
   2.5390625e-02
   2.5634766e-02
   2.5024414e-02
   2.4719238e-02
   2.4261475e-02
   2.4749756e-02
   2.4719238e-02
   2.4383545e-02
   2.4871826e-02
   2.4932861e-02
   2.4017334e-02
   2.3651123e-02
   2.3376465e-02
   2.3223877e-02
   2.3437500e-02
   2.3162842e-02
   2.3223877e-02
   2.2460938e-02
   2.1514893e-02
   2.2308350e-02
   2.2521973e-02
   2.1667480e-02
   2.1118164e-02
   2.1118164e-02
   2.0568848e-02
   1.9439697e-02
   1.9500732e-02
   1.9165039e-02
   1.8463135e-02
   1.9836426e-02
   2.0172119e-02
   1.9073486e-02
   1.8920898e-02
   1.8157959e-02
   1.8310547e-02
   1.8157959e-02
   1.7517090e-02
   1.7333984e-02
   1.6784668e-02
   1.6967773e-02
   1.7333984e-02
   1.6845703e-02
   1.7120361e-02
   1.6662598e-02
   1.7059326e-02
   1.6754150e-02
   1.6601563e-02
   1.6418457e-02
   1.6235352e-02
   1.5869141e-02
   1.5136719e-02
   1.5106201e-02
   1.5075684e-02
   1.4739990e-02
   1.4038086e-02
   1.2878418e-02
   1.2359619e-02
   1.2451172e-02
   1.1749268e-02
   1.1596680e-02
   1.1383057e-02
   1.2298584e-02
   1.1749268e-02
   1.0101318e-02
   1.0162354e-02
   8.4228516e-03
   8.4533691e-03
   9.0637207e-03
   8.4228516e-03
   8.4533691e-03
   8.6669922e-03
   8.4533691e-03
   8.4838867e-03
   8.0566406e-03
   8.0261230e-03
   8.8195801e-03
   7.6904297e-03
   6.6833496e-03
   7.8430176e-03
   8.1176758e-03
   7.2326660e-03
   7.2631836e-03
   7.1716309e-03
   6.8664551e-03
   7.1105957e-03
   6.8664551e-03
   6.8054199e-03
   7.2631836e-03
   7.4462891e-03
   6.5612793e-03
   6.3781738e-03
   5.5847168e-03
   5.4931641e-03
   7.1716309e-03
   5.4321289e-03
   5.5236816e-03
   5.7678223e-03
   4.7607422e-03
   4.6081543e-03
   4.8217773e-03
   4.8217773e-03
   3.8757324e-03
   3.6010742e-03
   3.2348633e-03
   1.9836426e-03
   7.3242188e-04
  -7.6293945e-04
  -9.1552734e-04
  -2.2277832e-03
  -3.5705566e-03
  -4.1809082e-03
  -5.9814453e-03
  -6.4086914e-03
  -7.3852539e-03
  -8.7280273e-03
  -9.5520020e-03
  -1.0162354e-02
  -1.1199951e-02
  -1.2573242e-02
  -1.2908936e-02
  -1.3183594e-02
  -1.4038086e-02
  -1.4160156e-02
  -1.5411377e-02
  -1.6265869e-02
  -1.6448975e-02
  -1.7944336e-02
  -1.8798828e-02
  -1.9287109e-02
  -1.9561768e-02
  -2.0050049e-02
  -1.9958496e-02
  -2.0263672e-02
  -2.1881104e-02
  -2.1697998e-02
  -2.2308350e-02
  -2.3071289e-02
  -2.3590088e-02
  -2.3651123e-02
  -2.3864746e-02
  -2.4353027e-02
  -2.3162842e-02
  -2.3101807e-02
  -2.3651123e-02
  -2.3315430e-02
  -2.4078369e-02
  -2.3986816e-02
  -2.3345947e-02
  -2.3284912e-02
  -2.3498535e-02
  -2.3651123e-02
  -2.3315430e-02
  -2.3284912e-02
  -2.3742676e-02
  -2.2857666e-02
  -2.2735596e-02
  -2.2491455e-02
  -2.0355225e-02
  -2.0233154e-02
  -2.1453857e-02
  -2.1057129e-02
  -2.1575928e-02
  -2.2247314e-02
  -2.1606445e-02
  -2.1728516e-02
  -2.2186279e-02
  -2.1545410e-02
  -2.1301270e-02
  -2.1606445e-02
  -2.1118164e-02
  -2.1148682e-02
  -2.1331787e-02
  -2.1209717e-02
  -2.0477295e-02
  -2.0721436e-02
  -2.0812988e-02
  -2.0202637e-02
  -2.0874023e-02
  -2.0843506e-02
  -2.0355225e-02
  -2.0629883e-02
  -2.0477295e-02
  -1.9989014e-02
  -2.0477295e-02
  -1.9927979e-02
  -1.9317627e-02
  -2.0080566e-02
  -2.0050049e-02
  -1.9531250e-02
  -1.8859863e-02
  -1.8127441e-02
  -1.7822266e-02
  -1.7913818e-02
  -1.7303467e-02
  -1.6235352e-02
  -1.5594482e-02
  -1.5502930e-02
  -1.5502930e-02
  -1.5808105e-02
  -1.5838623e-02
  -1.4556885e-02
  -1.4282227e-02
  -1.3977051e-02
  -1.3671875e-02
  -1.4190674e-02
  -1.3916016e-02
  -1.4068604e-02
  -1.3916016e-02
  -1.3946533e-02
  -1.3610840e-02
  -1.3275146e-02
  -1.3641357e-02
  -1.2725830e-02
  -1.2756348e-02
  -1.2451172e-02
  -1.1657715e-02
  -1.2359619e-02
  -1.1810303e-02
  -1.1932373e-02
  -1.2145996e-02
  -1.1535645e-02
  -1.0192871e-02
  -1.0375977e-02
  -1.1291504e-02
  -1.1230469e-02
  -1.0833740e-02
  -1.0345459e-02
  -1.0314941e-02
  -9.7961426e-03
  -9.7045898e-03
  -9.9182129e-03
  -1.0437012e-02
  -9.7351074e-03
  -9.9792480e-03
  -9.4909668e-03
  -9.7961426e-03
  -9.7045898e-03
  -9.4299316e-03
  -9.7961426e-03
  -8.6364746e-03
  -7.4157715e-03
  -7.3852539e-03
  -7.9956055e-03
  -7.9040527e-03
  -7.5988770e-03
  -6.8969727e-03
  -6.7749023e-03
  -6.6223145e-03
  -5.7678223e-03
  -6.1340332e-03
  -6.4392090e-03
  -6.1645508e-03
  -5.9204102e-03
  -4.8522949e-03
  -4.5776367e-03
  -5.3405762e-03
  -5.7373047e-03
  -4.4860840e-03
  -4.3945313e-03
  -4.8217773e-03
  -3.7841797e-03
  -3.4790039e-03
  -4.3029785e-03
  -3.6010742e-03
  -3.5705566e-03
  -4.5166016e-03
  -4.3945313e-03
  -3.2958984e-03
  -3.9367676e-03
  -4.3334961e-03
  -4.6081543e-03
  -5.3405762e-03
  -4.8522949e-03
  -5.2795410e-03
  -5.5847168e-03
  -5.5236816e-03
  -5.2795410e-03
  -5.5541992e-03
  -5.4931641e-03
  -6.2255859e-03
  -6.6528320e-03
  -6.8359375e-03
  -8.6975098e-03
  -8.5754395e-03
  -7.6599121e-03
  -7.9956055e-03
  -8.9416504e-03
  -1.0284424e-02
  -1.0498047e-02
  -1.0040283e-02
  -1.1016846e-02
  -1.1627197e-02
  -1.1718750e-02
  -1.2298584e-02
  -1.2542725e-02
  -1.2451172e-02
  -1.3092041e-02
  -1.3153076e-02
  -1.2512207e-02
  -1.2695313e-02
  -1.2756348e-02
  -1.3061523e-02
  -1.2847900e-02
  -1.2023926e-02
  -1.2207031e-02
  -1.1749268e-02
  -1.1810303e-02
  -1.1657715e-02
  -1.1993408e-02
  -1.2268066e-02
  -1.1810303e-02
  -1.2084961e-02
  -1.1505127e-02
  -1.1505127e-02
  -1.1932373e-02
  -1.1444092e-02
  -1.0375977e-02
  -9.1857910e-03
  -9.5214844e-03
  -9.0942383e-03
  -9.9792480e-03
  -9.9487305e-03
  -8.7890625e-03
  -9.0942383e-03
  -8.4228516e-03
  -8.3618164e-03
  -7.9345703e-03
  -7.2937012e-03
  -7.4768066e-03
  -6.8664551e-03
  -7.1716309e-03
  -7.4157715e-03
  -7.0495605e-03
  -7.0800781e-03
  -7.2021484e-03
  -6.9580078e-03
  -6.2866211e-03
  -6.1035156e-03
  -5.3100586e-03
  -5.2795410e-03
  -6.0729980e-03
  -6.0119629e-03
  -6.1035156e-03
  -4.8522949e-03
  -4.5471191e-03
  -4.5166016e-03
  -4.5776367e-03
  -5.0354004e-03
  -3.9367676e-03
  -2.3803711e-03
  -2.2277832e-03
  -3.2348633e-03
  -3.8757324e-03
  -3.3264160e-03
  -2.2888184e-03
  -2.4414063e-03
  -2.5329590e-03
  -2.2888184e-03
  -2.0446777e-03
  -1.2207031e-03
  -1.0986328e-03
  -1.4953613e-03
  -9.1552734e-04
  -5.4931641e-04
   6.1035156e-04
   1.7089844e-03
   2.0446777e-03
   2.7770996e-03
   2.8991699e-03
   2.5329590e-03
   3.1433105e-03
   4.7607422e-03
   4.9133301e-03
   4.2419434e-03
   4.8522949e-03
   4.9438477e-03
   5.2185059e-03
   5.3710938e-03
   5.0659180e-03
   5.0964355e-03
   5.5541992e-03
   6.6223145e-03
   6.8664551e-03
   6.5917969e-03
   6.6528320e-03
   6.6528320e-03
   6.9274902e-03
   6.9885254e-03
   7.1105957e-03
   7.3547363e-03
   7.3852539e-03
   8.2092285e-03
   7.9650879e-03
   7.5988770e-03
   8.2092285e-03
   9.5520020e-03
   9.8266602e-03
   9.5520020e-03
   1.0009766e-02
   1.0803223e-02
   1.0681152e-02
   1.1108398e-02
   1.2084961e-02
   1.2176514e-02
   1.2725830e-02
   1.3519287e-02
   1.4465332e-02
   1.5197754e-02
   1.5197754e-02
   1.6571045e-02
   1.6723633e-02
   1.6784668e-02
   1.8005371e-02
   1.9104004e-02
   1.9622803e-02
   1.9134521e-02
   2.0202637e-02
   2.1667480e-02
   2.2369385e-02
   2.2369385e-02
   2.3010254e-02
   2.4688721e-02
   2.5329590e-02
   2.5512695e-02
   2.5451660e-02
   2.6885986e-02
   2.7496338e-02
   2.7313232e-02
   2.8991699e-02
   2.9754639e-02
   2.9663086e-02
   2.9357910e-02
   3.0487061e-02
   3.1555176e-02
   3.1066895e-02
   3.1127930e-02
   3.1982422e-02
   3.2318115e-02
   3.2592773e-02
   3.2226563e-02
   3.1951904e-02
   3.3020020e-02
   3.3599854e-02
   3.3630371e-02
   3.5095215e-02
   3.5461426e-02
   3.5369873e-02
   3.4393311e-02
   3.3081055e-02
   3.3447266e-02
   3.3355713e-02
   3.2958984e-02
   3.2379150e-02
   3.2135010e-02
   3.2379150e-02
   3.2531738e-02
   3.2775879e-02
   3.2165527e-02
   3.2348633e-02
   3.1829834e-02
   3.1951904e-02
   3.1738281e-02
   3.1219482e-02
   3.0395508e-02
   3.0273438e-02
   3.1158447e-02
   3.0517578e-02
   3.0212402e-02
   3.0273438e-02
   2.9571533e-02
   2.9052734e-02
   2.9571533e-02
   2.9754639e-02
   2.9815674e-02
   2.9785156e-02
   2.8686523e-02
   2.8228760e-02
   2.8381348e-02
   2.8717041e-02
   2.7862549e-02
   2.6885986e-02
   2.6489258e-02
   2.6000977e-02
   2.5634766e-02
   2.5299072e-02
   2.4810791e-02
   2.4627686e-02
   2.4169922e-02
   2.3803711e-02
   2.4536133e-02
   2.4658203e-02
   2.4261475e-02
   2.4200439e-02
   2.3010254e-02
   2.2583008e-02
   2.2766113e-02
   2.2613525e-02
   2.2583008e-02
   2.1911621e-02
   2.1911621e-02
   2.2399902e-02
   2.1240234e-02
   2.0538330e-02
   2.1179199e-02
   2.0812988e-02
   2.0812988e-02
   2.1270752e-02
   1.9653320e-02
   1.9744873e-02
   2.1301270e-02
   2.0690918e-02
   1.9622803e-02
   1.9622803e-02
   1.9989014e-02
   1.8554688e-02
   1.8157959e-02
   1.8463135e-02
   1.7944336e-02
   1.8218994e-02
   1.8066406e-02
   1.7517090e-02
   1.7547607e-02
   1.8218994e-02
   1.7974854e-02
   1.7944336e-02
   1.8188477e-02
   1.7761230e-02
   1.8035889e-02
   1.8157959e-02
   1.7272949e-02
   1.7303467e-02
   1.7120361e-02
   1.7395020e-02
   1.7944336e-02
   1.7883301e-02
   1.8157959e-02
   1.7608643e-02
   1.6662598e-02
   1.6418457e-02
   1.5777588e-02
   1.6601563e-02
   1.6326904e-02
   1.6143799e-02
   1.5472412e-02
   1.5686035e-02
   1.5655518e-02
   1.4953613e-02
   1.5045166e-02
   1.5045166e-02
   1.3519287e-02
   1.2420654e-02
   1.2634277e-02
   1.2237549e-02
   1.1322021e-02
   1.0284424e-02
   9.6740723e-03
   8.8500977e-03
   8.1787109e-03
   8.4228516e-03
   8.2397461e-03
   7.2326660e-03
   7.1105957e-03
   6.7138672e-03
   6.8969727e-03
   6.8969727e-03
   6.2561035e-03
   6.0424805e-03
   4.6997070e-03
   4.1809082e-03
   3.7231445e-03
   3.7536621e-03
   3.2653809e-03
   2.6550293e-03
   2.9602051e-03
   1.5258789e-03
   5.7983398e-04
   3.0517578e-05
  -7.9345703e-04
  -8.2397461e-04
  -1.2207031e-03
  -1.8615723e-03
  -2.1362305e-03
  -2.8076172e-03
  -2.6245117e-03
  -2.8381348e-03
  -2.9296875e-03
  -3.8146973e-03
  -4.6691895e-03
  -5.4931641e-03
  -5.6152344e-03
  -4.7607422e-03
  -4.8522949e-03
  -4.8217773e-03
  -5.1574707e-03
  -5.9509277e-03
  -5.8288574e-03
  -5.3100586e-03
  -4.5166016e-03
  -5.4016113e-03
  -5.4321289e-03
  -5.3100586e-03
  -5.1574707e-03
  -4.5471191e-03
  -5.6457520e-03
  -4.8217773e-03
  -3.0517578e-03
  -3.5095215e-03
  -3.9978027e-03
  -3.4179688e-03
  -2.6855469e-03
  -3.4179688e-03
  -3.0822754e-03
  -2.5024414e-03
  -2.0141602e-03
  -2.0141602e-03
  -1.8005371e-03
  -1.4343262e-03
  -9.7656250e-04
  -3.6621094e-04
   2.7465820e-04
   7.0190430e-04
   5.1879883e-04
   1.0070801e-03
  -3.6621094e-04
   4.8828125e-04
   1.4953613e-03
   8.8500977e-04
   1.0070801e-03
   9.4604492e-04
   1.3427734e-03
   1.0070801e-03
   1.0681152e-03
   1.0986328e-03
   1.0070801e-03
   1.2207031e-04
  -7.3242188e-04
  -1.3122559e-03
  -1.3122559e-03
  -1.6479492e-03
  -2.5329590e-03
  -3.3264160e-03
  -4.4555664e-03
  -4.6081543e-03
  -4.5776367e-03
  -5.7678223e-03
  -6.7443848e-03
  -7.5378418e-03
  -8.4838867e-03
  -8.5449219e-03
  -8.8195801e-03
  -9.8266602e-03
  -9.7656250e-03
  -1.0131836e-02
  -1.1108398e-02
  -1.1474609e-02
  -1.2145996e-02
  -1.2878418e-02
  -1.3336182e-02
  -1.3763428e-02
  -1.4007568e-02
  -1.3977051e-02
  -1.4038086e-02
  -1.4129639e-02
  -1.3763428e-02
  -1.4312744e-02
  -1.4831543e-02
  -1.4099121e-02
  -1.4251709e-02
  -1.4373779e-02
  -1.3610840e-02
  -1.4099121e-02
  -1.5106201e-02
  -1.4831543e-02
  -1.4923096e-02
  -1.5655518e-02
  -1.5655518e-02
  -1.4953613e-02
  -1.4709473e-02
  -1.5869141e-02
  -1.6326904e-02
  -1.5777588e-02
  -1.5930176e-02
  -1.6418457e-02
  -1.5563965e-02
  -1.5289307e-02
  -1.6113281e-02
  -1.5197754e-02
  -1.4801025e-02
  -1.4892578e-02
  -1.4404297e-02
  -1.3580322e-02
  -1.3610840e-02
  -1.3580322e-02
  -1.3244629e-02
  -1.3488770e-02
  -1.3031006e-02
  -1.2451172e-02
  -1.2023926e-02
  -1.2725830e-02
  -1.3671875e-02
  -1.3000488e-02
  -1.2420654e-02
  -1.1688232e-02
  -1.1291504e-02
  -1.1749268e-02
  -1.1962891e-02
  -1.1718750e-02
  -1.1688232e-02
  -1.1230469e-02
  -1.1657715e-02
  -1.1749268e-02
  -1.1352539e-02
  -1.1260986e-02
  -1.0742188e-02
  -1.1077881e-02
  -1.0375977e-02
  -1.0131836e-02
  -9.3994141e-03
  -8.5144043e-03
  -8.6059570e-03
  -7.9650879e-03
  -8.6669922e-03
  -8.6975098e-03
  -8.5144043e-03
  -8.4228516e-03
  -7.6599121e-03
  -7.5378418e-03
  -7.2631836e-03
  -7.6293945e-03
  -8.1176758e-03
  -7.2021484e-03
  -6.2561035e-03
  -5.1574707e-03
  -4.3029785e-03
  -3.8146973e-03
  -4.0893555e-03
  -3.7231445e-03
  -3.5095215e-03
  -3.7841797e-03
  -2.1362305e-03
  -2.2888184e-03
  -2.9907227e-03
  -1.9836426e-03
  -1.6784668e-03
  -1.8920898e-03
  -7.6293945e-04
  -9.1552734e-05
   6.7138672e-04
   1.5869141e-03
   1.9531250e-03
   1.7089844e-03
   1.0375977e-03
   1.6784668e-03
   1.4038086e-03
   1.2512207e-03
   9.7656250e-04
   5.4931641e-04
   8.8500977e-04
   1.6784668e-03
   1.7089844e-03
   4.2724609e-04
  -3.0517578e-05
   1.2207031e-04
  -3.6621094e-04
  -8.5449219e-04
  -4.2724609e-04
  -3.9672852e-04
  -9.4604492e-04
  -2.0141602e-03
  -2.2888184e-03
  -2.4414063e-03
  -2.5634766e-03
  -2.1057129e-03
  -2.5329590e-03
  -2.6855469e-03
  -2.3498535e-03
  -2.8076172e-03
  -2.3193359e-03
  -2.6245117e-03
  -3.4790039e-03
  -3.6010742e-03
  -3.6926270e-03
  -3.2043457e-03
  -3.7231445e-03
  -3.7536621e-03
  -3.7231445e-03
  -3.9367676e-03
  -4.3029785e-03
  -4.0588379e-03
  -4.2419434e-03
  -3.9672852e-03
  -4.2419434e-03
  -5.0964355e-03
  -4.9133301e-03
  -4.3945313e-03
  -5.8898926e-03
  -5.9204102e-03
  -5.2185059e-03
  -5.7373047e-03
  -6.4392090e-03
  -7.2631836e-03
  -7.5378418e-03
  -7.6599121e-03
  -7.9956055e-03
  -7.9956055e-03
  -8.0261230e-03
  -8.1481934e-03
  -7.1716309e-03
  -8.0566406e-03
  -8.9111328e-03
  -8.6975098e-03
  -8.0871582e-03
  -7.1105957e-03
  -7.8125000e-03
  -8.2397461e-03
  -7.9345703e-03
  -7.5378418e-03
  -7.6599121e-03
  -8.0261230e-03
  -7.8735352e-03
  -7.6293945e-03
  -7.2937012e-03
  -8.0871582e-03
  -8.3923340e-03
  -8.1481934e-03
  -8.0261230e-03
  -8.5754395e-03
  -8.7585449e-03
  -8.2397461e-03
  -7.4462891e-03
  -7.9650879e-03
  -9.0942383e-03
  -8.8500977e-03
  -7.7209473e-03
  -8.0566406e-03
  -8.0566406e-03
  -7.9040527e-03
  -7.6599121e-03
  -7.0495605e-03
  -6.9274902e-03
  -6.6528320e-03
  -6.6528320e-03
  -6.3781738e-03
  -5.7983398e-03
  -6.8359375e-03
  -7.7514648e-03
  -7.5988770e-03
  -7.4462891e-03
  -6.8969727e-03
  -6.4086914e-03
  -6.2255859e-03
  -6.1035156e-03
  -6.4086914e-03
  -6.7749023e-03
  -6.3781738e-03
  -5.9509277e-03
  -6.3171387e-03
  -5.4626465e-03
  -4.6997070e-03
  -4.4555664e-03
  -4.6691895e-03
  -5.4626465e-03
  -4.4860840e-03
  -3.8146973e-03
  -4.3640137e-03
  -4.0893555e-03
  -4.1809082e-03
  -4.2114258e-03
  -3.8452148e-03
  -3.2348633e-03
  -4.4250488e-03
  -4.7607422e-03
  -3.4484863e-03
  -3.0822754e-03
  -3.8146973e-03
  -3.4484863e-03
  -2.7770996e-03
  -2.5939941e-03
  -2.7770996e-03
  -3.0212402e-03
  -2.2583008e-03
  -2.1362305e-03
  -2.8076172e-03
  -1.7700195e-03
  -1.4038086e-03
  -1.1291504e-03
  -1.6174316e-03
  -7.3242188e-04
   1.5258789e-04
  -1.2207031e-04
   5.7983398e-04
   4.2724609e-04
   8.2397461e-04
   2.1057129e-03
   2.2583008e-03
   2.1972656e-03
   2.1972656e-03
   2.7465820e-03
   3.1433105e-03
   4.4555664e-03
   4.7607422e-03
   4.1809082e-03
   4.9743652e-03
   6.1950684e-03
   7.3242188e-03
   6.8969727e-03
   7.3547363e-03
   9.0637207e-03
   9.2163086e-03
   9.8571777e-03
   1.0131836e-02
   9.6740723e-03
   9.9487305e-03
   9.9182129e-03
   9.5825195e-03
   9.4299316e-03
   9.7961426e-03
   1.0070801e-02
   9.4299316e-03
   9.4909668e-03
   9.2163086e-03
   9.5214844e-03
   1.0162354e-02
   1.0070801e-02
   1.0162354e-02
   1.0864258e-02
   1.0772705e-02
   1.0162354e-02
   9.8266602e-03
   1.0131836e-02
   1.1138916e-02
   1.0589600e-02
   1.0955811e-02
   1.1383057e-02
   1.0925293e-02
   1.1108398e-02
   1.1535645e-02
   1.2725830e-02
   1.2756348e-02
   1.2237549e-02
   1.3183594e-02
   1.3916016e-02
   1.3732910e-02
   1.4404297e-02
   1.5380859e-02
   1.5350342e-02
   1.5441895e-02
   1.6204834e-02
   1.6326904e-02
   1.6113281e-02
   1.6296387e-02
   1.6784668e-02
   1.6296387e-02
   1.6326904e-02
   1.7700195e-02
   1.7883301e-02
   1.8127441e-02
   1.9470215e-02
   1.9866943e-02
   1.9409180e-02
   1.8707275e-02
   1.8676758e-02
   1.9805908e-02
   2.0202637e-02
   2.0599365e-02
   2.0446777e-02
   2.0751953e-02
   2.0202637e-02
   2.0233154e-02
   2.1362305e-02
   2.1453857e-02
   2.2094727e-02
   2.2155762e-02
   2.2583008e-02
   2.2308350e-02
   2.1972656e-02
   2.2186279e-02
   2.1881104e-02
   2.2399902e-02
   2.2064209e-02
   2.2064209e-02
   2.2949219e-02
   2.2796631e-02
   2.3681641e-02
   2.3956299e-02
   2.3193359e-02
   2.3620605e-02
   2.3529053e-02
   2.3864746e-02
   2.4993896e-02
   2.4566650e-02
   2.3712158e-02
   2.4078369e-02
   2.4108887e-02
   2.4169922e-02
   2.4993896e-02
   2.6031494e-02
   2.6123047e-02
   2.6611328e-02
   2.6794434e-02
   2.6733398e-02
   2.7221680e-02
   2.6611328e-02
   2.6947021e-02
   2.7862549e-02
   2.7801514e-02
   2.7832031e-02
   2.8594971e-02
   2.8839111e-02
   2.8259277e-02
   2.9235840e-02
   2.9571533e-02
   2.8869629e-02
   2.8869629e-02
   2.9357910e-02
   2.9602051e-02
   2.9907227e-02
   2.9663086e-02
   2.9174805e-02
   2.8564453e-02
   2.8503418e-02
   2.8839111e-02
   2.8350830e-02
   2.7709961e-02
   2.7404785e-02
   2.6489258e-02
   2.6214600e-02
   2.5817871e-02
   2.5482178e-02
   2.4200439e-02
   2.3529053e-02
   2.2796631e-02
   2.2216797e-02
   2.1942139e-02
   2.1636963e-02
   2.1728516e-02
   2.0874023e-02
   2.0202637e-02
   1.9653320e-02
   1.9836426e-02
   1.9073486e-02
   1.7669678e-02
   1.7181396e-02
   1.7150879e-02
   1.6357422e-02
   1.5930176e-02
   1.5655518e-02
   1.5106201e-02
   1.3916016e-02
   1.3214111e-02
   1.2786865e-02
   1.1444092e-02
   1.1199951e-02
   1.1322021e-02
   1.0742188e-02
   9.3078613e-03
   9.1552734e-03
   8.8806152e-03
   8.3923340e-03
   7.9650879e-03
   7.0800781e-03
   7.2021484e-03
   6.4086914e-03
   6.1950684e-03
   6.4697266e-03
   6.2561035e-03
   5.9204102e-03
   5.4931641e-03
   5.6762695e-03
   5.3100586e-03
   4.6997070e-03
   4.1809082e-03
   3.3874512e-03
   4.0893555e-03
   4.0588379e-03
   2.9296875e-03
   2.4719238e-03
   2.5939941e-03
   1.7395020e-03
   1.1596680e-03
   6.7138672e-04
   2.4414063e-04
   1.0070801e-03
   0.0000000e+00
  -2.4414063e-04
   6.7138672e-04
   9.4604492e-04
  -6.4086914e-04
  -1.4648438e-03
  -1.1291504e-03
  -1.2817383e-03
  -7.3242188e-04
  -6.4086914e-04
  -1.2207031e-03
  -1.5563965e-03
  -1.5869141e-03
  -1.4343262e-03
  -1.3732910e-03
  -1.4038086e-03
  -1.2207031e-04
   3.0517578e-04
  -6.4086914e-04
  -1.3427734e-03
  -8.2397461e-04
  -1.2207031e-04
  -6.7138672e-04
  -1.2207031e-03
  -7.0190430e-04
  -1.0375977e-03
  -1.9836426e-03
  -1.4648438e-03
  -1.3427734e-03
  -1.1901855e-03
  -6.7138672e-04
  -4.2724609e-04
  -8.2397461e-04
  -5.1879883e-04
  -3.3569336e-04
  -5.4931641e-04
  -4.8828125e-04
  -2.7465820e-04
  -5.7983398e-04
   1.5258789e-04
   4.5776367e-04
   1.8310547e-04
   2.7465820e-04
  -9.1552734e-05
  -2.4414063e-04
  -1.5258789e-04
  -4.2724609e-04
  -7.9345703e-04
  -1.4038086e-03
  -1.1596680e-03
  -1.1291504e-03
  -7.9345703e-04
  -7.6293945e-04
  -1.4343262e-03
  -1.4648438e-03
  -1.8310547e-03
  -1.5869141e-03
  -2.2277832e-03
  -2.5329590e-03
  -2.5634766e-03
  -1.7700195e-03
  -2.2277832e-03
  -3.6010742e-03
  -3.0517578e-03
  -3.3264160e-03
  -3.7841797e-03
  -2.6245117e-03
  -2.8991699e-03
  -5.0659180e-03
  -5.1879883e-03
  -4.6386719e-03
  -5.5541992e-03
  -5.8288574e-03
  -5.7983398e-03
  -5.9204102e-03
  -5.6152344e-03
  -6.3171387e-03
  -6.7138672e-03
  -6.1950684e-03
  -6.9885254e-03
  -7.7819824e-03
  -7.6904297e-03
  -8.7890625e-03
  -9.0026855e-03
  -8.9721680e-03
  -9.9792480e-03
  -1.0314941e-02
  -1.0406494e-02
  -1.1108398e-02
  -1.1444092e-02
  -1.2573242e-02
  -1.3671875e-02
  -1.3793945e-02
  -1.4373779e-02
  -1.5319824e-02
  -1.5411377e-02
  -1.5625000e-02
  -1.5136719e-02
  -1.4709473e-02
  -1.5594482e-02
  -1.6998291e-02
  -1.7791748e-02
  -1.7883301e-02
  -1.8859863e-02
  -1.9439697e-02
  -1.9500732e-02
  -2.0019531e-02
  -2.1087646e-02
  -2.1636963e-02
  -2.1881104e-02
  -2.2308350e-02
  -2.3651123e-02
  -2.3834229e-02
  -2.3925781e-02
  -2.3803711e-02
  -2.5115967e-02
  -2.5756836e-02
  -2.5573730e-02
  -2.6763916e-02
  -2.7740479e-02
  -2.8259277e-02
  -2.8320313e-02
  -2.8717041e-02
  -2.9144287e-02
  -2.8930664e-02
  -2.8778076e-02
  -2.8900146e-02
  -2.9144287e-02
  -2.9327393e-02
  -2.9785156e-02
  -2.9357910e-02
  -2.9235840e-02
  -3.0334473e-02
  -3.0242920e-02
  -3.0090332e-02
  -3.0670166e-02
  -3.0517578e-02
  -2.9754639e-02
  -2.9296875e-02
  -2.9693604e-02
  -2.9327393e-02
  -2.8686523e-02
  -2.8442383e-02
  -2.8167725e-02
  -2.8076172e-02
  -2.7801514e-02
  -2.8137207e-02
  -2.7374268e-02
  -2.8167725e-02
  -2.8289795e-02
  -2.6397705e-02
  -2.6702881e-02
  -2.7008057e-02
  -2.6062012e-02
  -2.6123047e-02
  -2.6275635e-02
  -2.5054932e-02
  -2.4475098e-02
  -2.5482178e-02
  -2.5390625e-02
  -2.4200439e-02
  -2.3590088e-02
  -2.2521973e-02
  -2.2369385e-02
  -2.3223877e-02
  -2.2186279e-02
  -2.2003174e-02
  -2.2338867e-02
  -2.1850586e-02
  -2.1636963e-02
  -2.1057129e-02
  -2.0904541e-02
  -2.1087646e-02
  -1.9897461e-02
  -1.9592285e-02
  -1.9744873e-02
  -1.9653320e-02
  -1.8615723e-02
  -1.8127441e-02
  -1.8127441e-02
  -1.7547607e-02
  -1.7395020e-02
  -1.7547607e-02
  -1.7974854e-02
  -1.8676758e-02
  -1.7303467e-02
  -1.7669678e-02
  -1.8127441e-02
  -1.7822266e-02
  -1.8798828e-02
  -1.8829346e-02
  -1.8463135e-02
  -1.8432617e-02
  -1.8066406e-02
  -1.7822266e-02
  -1.8402100e-02
  -1.8951416e-02
  -1.9409180e-02
  -1.9256592e-02
  -1.8920898e-02
  -1.9134521e-02
  -1.9744873e-02
  -1.9775391e-02
  -2.0202637e-02
  -2.0050049e-02
  -1.9989014e-02
  -2.0446777e-02
  -2.0629883e-02
  -2.0385742e-02
  -1.9592285e-02
  -1.9622803e-02
  -2.0416260e-02
  -2.0080566e-02
  -2.0111084e-02
  -2.0751953e-02
  -2.0751953e-02
  -2.1270752e-02
  -2.1636963e-02
  -2.1575928e-02
  -2.1301270e-02
  -2.0233154e-02
  -2.0782471e-02
  -2.0812988e-02
  -2.0141602e-02
  -2.0843506e-02
  -2.0538330e-02
  -2.0141602e-02
  -2.0141602e-02
  -2.0812988e-02
  -2.0874023e-02
  -2.0568848e-02
  -2.0355225e-02
  -2.0111084e-02
  -1.9897461e-02
  -1.8554688e-02
  -1.9042969e-02
  -1.9409180e-02
  -1.9042969e-02
  -1.9927979e-02
  -2.0294189e-02
  -2.0019531e-02
  -1.9958496e-02
  -2.0050049e-02
  -2.0233154e-02
  -2.0568848e-02
  -2.0996094e-02
  -2.1118164e-02
  -2.0477295e-02
  -2.1881104e-02
  -2.2399902e-02
  -2.1423340e-02
  -2.2033691e-02
  -2.2857666e-02
  -2.2888184e-02
  -2.3132324e-02
  -2.2796631e-02
  -2.3620605e-02
  -2.3529053e-02
  -2.2644043e-02
  -2.2460938e-02
  -2.2125244e-02
  -2.1118164e-02
  -2.1301270e-02
  -2.1667480e-02
  -2.1118164e-02
  -2.1026611e-02
  -2.0751953e-02
  -1.9317627e-02
  -1.8432617e-02
  -1.9287109e-02
  -1.9439697e-02
  -1.8035889e-02
  -1.7272949e-02
  -1.7578125e-02
  -1.6784668e-02
  -1.6510010e-02
  -1.6052246e-02
  -1.4648438e-02
  -1.4251709e-02
  -1.3305664e-02
  -1.3183594e-02
  -1.3000488e-02
  -1.2756348e-02
  -1.2908936e-02
  -1.1993408e-02
  -1.1627197e-02
  -1.0559082e-02
  -1.0467529e-02
  -1.0803223e-02
  -9.4604492e-03
  -8.6059570e-03
  -7.6293945e-03
  -7.9345703e-03
  -8.0261230e-03
  -7.3242188e-03
  -6.6833496e-03
  -6.8664551e-03
  -6.2561035e-03
  -4.9133301e-03
  -5.2490234e-03
  -4.7302246e-03
  -5.2795410e-03
  -4.8522949e-03
  -4.2419434e-03
  -4.3029785e-03
  -2.9602051e-03
  -2.8991699e-03
  -2.9296875e-03
  -2.7465820e-03
  -2.5634766e-03
  -3.1127930e-03
  -2.8686523e-03
  -2.3803711e-03
  -1.8310547e-03
  -1.4648438e-03
  -1.3122559e-03
  -1.0070801e-03
  -1.2207031e-03
  -1.5869141e-03
  -1.3122559e-03
  -9.7656250e-04
  -1.2512207e-03
  -9.4604492e-04
  -5.4931641e-04
  -9.4604492e-04
  -7.0190430e-04
  -8.2397461e-04
  -1.4648438e-03
  -1.0986328e-03
  -9.1552734e-04
  -1.3427734e-03
  -1.2207031e-03
  -8.8500977e-04
  -1.0681152e-03
  -6.4086914e-04
  -1.0681152e-03
  -7.0190430e-04
  -8.8500977e-04
  -8.8500977e-04
  -7.9345703e-04
  -1.1596680e-03
  -1.1291504e-03
  -1.5563965e-03
  -1.7089844e-03
  -2.3498535e-03
  -1.9531250e-03
  -1.6174316e-03
  -2.4108887e-03
  -1.7700195e-03
  -2.1362305e-03
  -2.0141602e-03
  -8.8500977e-04
  -1.4953613e-03
  -1.5869141e-03
  -5.7983398e-04
  -3.3569336e-04
  -1.1901855e-03
  -9.7656250e-04
  -1.0986328e-03
  -1.4648438e-03
  -5.7983398e-04
  -3.3569336e-04
  -1.1291504e-03
  -1.1596680e-03
  -1.1596680e-03
  -1.6479492e-03
  -8.5449219e-04
  -1.4648438e-03
  -1.2207031e-03
  -6.7138672e-04
  -1.4038086e-03
  -1.4038086e-03
  -1.1901855e-03
  -1.1291504e-03
  -7.9345703e-04
  -7.0190430e-04
   3.0517578e-05
   1.0986328e-03
   0.0000000e+00
   8.5449219e-04
   1.7395020e-03
   2.1362305e-03
   2.8991699e-03
   3.6926270e-03
   3.3569336e-03
   4.5776367e-03
   6.2255859e-03
   6.5002441e-03
   7.5988770e-03
   7.2937012e-03
   7.8735352e-03
   8.8195801e-03
   9.6435547e-03
   9.8876953e-03
   1.0772705e-02
   1.1901855e-02
   1.2725830e-02
   1.3092041e-02
   1.3885498e-02
   1.4282227e-02
   1.4526367e-02
   1.5136719e-02
   1.5808105e-02
   1.6021729e-02
   1.6387939e-02
   1.7303467e-02
   1.7700195e-02
   1.7547607e-02
   1.8218994e-02
   1.8280029e-02
   1.8280029e-02
   1.9439697e-02
   1.9561768e-02
   2.0690918e-02
   2.1179199e-02
   2.1240234e-02
   2.1301270e-02
   2.2277832e-02
   2.3162842e-02
   2.2399902e-02
   2.1850586e-02
   2.1179199e-02
   2.1270752e-02
   2.2033691e-02
   2.2583008e-02
   2.2552490e-02
   2.2094727e-02
   2.1942139e-02
   2.2308350e-02
   2.2369385e-02
   2.2583008e-02
   2.1697998e-02
   2.1240234e-02
   2.0874023e-02
   2.0385742e-02
   2.0050049e-02
   1.9897461e-02
   1.9836426e-02
   1.9592285e-02
   2.0141602e-02
   1.9744873e-02
   1.9378662e-02
   1.9104004e-02
   1.9226074e-02
   1.8493652e-02
   1.7669678e-02
   1.7425537e-02
   1.7547607e-02
   1.6845703e-02
   1.6815186e-02
   1.6937256e-02
   1.6662598e-02
   1.6204834e-02
   1.5045166e-02
   1.4892578e-02
   1.4953613e-02
   1.4617920e-02
   1.4587402e-02
   1.4038086e-02
   1.4373779e-02
   1.4770508e-02
   1.3885498e-02
   1.3946533e-02
   1.4343262e-02
   1.4312744e-02
   1.4160156e-02
   1.3549805e-02
   1.4190674e-02
   1.3946533e-02
   1.4343262e-02
   1.4251709e-02
   1.3458252e-02
   1.4099121e-02
   1.3977051e-02
   1.3549805e-02
   1.4190674e-02
   1.4007568e-02
   1.3122559e-02
   1.3946533e-02
   1.4007568e-02
   1.3916016e-02
   1.3427734e-02
   1.3610840e-02
   1.3793945e-02
   1.2908936e-02
   1.3000488e-02
   1.3031006e-02
   1.2115479e-02
   1.3183594e-02
   1.4251709e-02
   1.3458252e-02
   1.4129639e-02
   1.3488770e-02
   1.2695313e-02
   1.3092041e-02
   1.2603760e-02
   1.2603760e-02
   1.2298584e-02
   1.2237549e-02
   1.2786865e-02
   1.2603760e-02
   1.1932373e-02
   1.2237549e-02
   1.1810303e-02
   1.0772705e-02
   9.5825195e-03
   9.8266602e-03
   9.7351074e-03
   8.2397461e-03
   7.9650879e-03
   7.3242188e-03
   7.5683594e-03
   7.7514648e-03
   7.6904297e-03
   8.8500977e-03
   8.4533691e-03
   7.5988770e-03
   6.9274902e-03
   6.1950684e-03
   5.5236816e-03
   5.2795410e-03
   5.4626465e-03
   4.9743652e-03
   5.2795410e-03
   4.8217773e-03
   5.3100586e-03
   5.6152344e-03
   4.6997070e-03
   4.0588379e-03
   4.2114258e-03
   4.0283203e-03
   3.6315918e-03
   3.8146973e-03
   3.9062500e-03
   3.4484863e-03
   2.9602051e-03
   2.8381348e-03
   2.6855469e-03
   2.9907227e-03
   2.7465820e-03
   1.8920898e-03
   2.8381348e-03
   2.8991699e-03
   2.3803711e-03
   2.5939941e-03
   2.1972656e-03
   2.8991699e-03
   3.5095215e-03
   3.3874512e-03
   2.2888184e-03
   2.7770996e-03
   3.6315918e-03
   3.6621094e-03
   4.4250488e-03
   4.0893555e-03
   3.8146973e-03
   4.6081543e-03
   4.2724609e-03
   4.4250488e-03
   5.7067871e-03
   5.6457520e-03
   5.5847168e-03
   5.9814453e-03
   6.4086914e-03
   6.8359375e-03
   5.7983398e-03
   6.1035156e-03
   6.6833496e-03
   6.8664551e-03
   7.2326660e-03
   7.0190430e-03
   7.2937012e-03
   8.3923340e-03
   8.1176758e-03
   6.9580078e-03
   6.3171387e-03
   7.3852539e-03
   8.4228516e-03
   8.4838867e-03
   9.0637207e-03
   8.8195801e-03
   7.3242188e-03
   7.6904297e-03
   8.9721680e-03
   8.7890625e-03
   7.9956055e-03
   7.8430176e-03
   7.2631836e-03
   7.1411133e-03
   7.1411133e-03
   7.7819824e-03
   7.4462891e-03
   7.4768066e-03
   7.5683594e-03
   6.9885254e-03
   7.1411133e-03
   7.5073242e-03
   6.9580078e-03
   6.2866211e-03
   5.8593750e-03
   6.2255859e-03
   6.4086914e-03
   5.9814453e-03
   5.9204102e-03
   4.6691895e-03
   4.5776367e-03
   4.5166016e-03
   3.9367676e-03
   4.8522949e-03
   4.4860840e-03
   5.1574707e-03
   5.0354004e-03
   4.2114258e-03
   3.7536621e-03
   3.3264160e-03
   3.4790039e-03
   2.7160645e-03
   1.8615723e-03
   1.6784668e-03
   1.3732910e-03
   4.5776367e-04
  -3.6621094e-04
  -1.0375977e-03
  -1.4343262e-03
  -2.2888184e-03
  -2.8991699e-03
  -3.1127930e-03
  -4.3029785e-03
  -5.2795410e-03
  -5.8593750e-03
  -6.4086914e-03
  -7.5073242e-03
  -8.3007813e-03
  -8.3923340e-03
  -8.7280273e-03
  -1.0040283e-02
  -1.0681152e-02
  -1.1596680e-02
  -1.3153076e-02
  -1.3732910e-02
  -1.4343262e-02
  -1.5136719e-02
  -1.5350342e-02
  -1.5167236e-02
  -1.6662598e-02
  -1.7883301e-02
  -1.8035889e-02
  -1.8890381e-02
  -2.0080566e-02
  -1.9927979e-02
  -2.0172119e-02
  -2.0812988e-02
  -2.1606445e-02
  -2.2277832e-02
  -2.3071289e-02
  -2.2155762e-02
  -2.2430420e-02
  -2.3529053e-02
  -2.3162842e-02
  -2.2918701e-02
  -2.4200439e-02
  -2.3193359e-02
  -2.3468018e-02
  -2.3986816e-02
  -2.4139404e-02
  -2.4383545e-02
  -2.3803711e-02
  -2.4688721e-02
  -2.4902344e-02
  -2.4780273e-02
  -2.4932861e-02
  -2.4871826e-02
  -2.5726318e-02
  -2.6031494e-02
  -2.4444580e-02
  -2.4902344e-02
  -2.6214600e-02
  -2.6519775e-02
  -2.6794434e-02
  -2.6947021e-02
  -2.6916504e-02
  -2.7008057e-02
  -2.6672363e-02
  -2.6824951e-02
  -2.7740479e-02
  -2.7618408e-02
  -2.7496338e-02
  -2.7526855e-02
  -2.7740479e-02
  -2.8656006e-02
  -2.8594971e-02
  -2.9052734e-02
  -2.8808594e-02
  -2.7770996e-02
  -2.8656006e-02
  -2.9449463e-02
  -2.9296875e-02
  -2.9815674e-02
  -2.9479980e-02
  -2.9571533e-02
  -2.9846191e-02
  -3.0548096e-02
  -3.0761719e-02
  -2.9968262e-02
  -3.0731201e-02
  -3.1005859e-02
  -3.0120850e-02
  -2.9968262e-02
  -3.1066895e-02
  -3.1372070e-02
  -3.0395508e-02
  -3.0487061e-02
  -3.0883789e-02
  -3.0181885e-02
  -3.0426025e-02
  -3.0883789e-02
  -3.0883789e-02
  -3.0364990e-02
  -2.9907227e-02
  -2.9205322e-02
  -3.0181885e-02
  -2.9510498e-02
  -2.8747559e-02
  -2.9296875e-02
  -2.8442383e-02
  -2.7954102e-02
  -2.7160645e-02
  -2.6184082e-02
  -2.6092529e-02
  -2.5085449e-02
  -2.4749756e-02
  -2.5024414e-02
  -2.4841309e-02
  -2.3803711e-02
  -2.2552490e-02
  -2.1972656e-02
  -2.1881104e-02
  -2.0874023e-02
  -1.9866943e-02
  -1.9683838e-02
  -1.9561768e-02
  -1.9042969e-02
  -1.8890381e-02
  -1.9165039e-02
  -1.9256592e-02
  -1.9012451e-02
  -1.8493652e-02
  -1.8463135e-02
  -1.7456055e-02
  -1.6510010e-02
  -1.6387939e-02
  -1.6174316e-02
  -1.5899658e-02
  -1.5716553e-02
  -1.5411377e-02
  -1.4892578e-02
  -1.5075684e-02
  -1.4831543e-02
  -1.5197754e-02
  -1.5380859e-02
  -1.4953613e-02
  -1.5869141e-02
  -1.5197754e-02
  -1.4007568e-02
  -1.4526367e-02
  -1.4587402e-02
  -1.4312744e-02
  -1.3549805e-02
  -1.3061523e-02
  -1.2542725e-02
  -1.2542725e-02
  -1.2847900e-02
  -1.2451172e-02
  -1.2939453e-02
  -1.3061523e-02
  -1.2237549e-02
  -1.2084961e-02
  -1.2207031e-02
  -1.2603760e-02
  -1.2725830e-02
  -1.2115479e-02
  -1.1352539e-02
  -1.1230469e-02
  -1.1383057e-02
  -1.1627197e-02
  -1.1535645e-02
  -1.0986328e-02
  -1.0711670e-02
  -1.0192871e-02
  -1.0803223e-02
  -1.1444092e-02
  -1.1047363e-02
  -1.1352539e-02
  -9.9792480e-03
  -1.0406494e-02
  -1.0742188e-02
  -9.7351074e-03
  -9.8266602e-03
  -9.8571777e-03
  -1.0345459e-02
  -9.6740723e-03
  -8.8195801e-03
  -7.8125000e-03
  -8.2702637e-03
  -9.1247559e-03
  -9.2163086e-03
  -8.4838867e-03
  -8.2397461e-03
  -8.1176758e-03
  -9.5825195e-03
  -9.5825195e-03
  -9.5520020e-03
  -1.0131836e-02
  -9.4909668e-03
  -9.4604492e-03
  -9.3078613e-03
  -9.6435547e-03
  -9.3383789e-03
  -9.3994141e-03
  -1.0131836e-02
  -1.0681152e-02
  -9.7351074e-03
  -1.0009766e-02
  -1.0803223e-02
  -1.1505127e-02
  -1.1993408e-02
  -1.1627197e-02
  -1.2145996e-02
  -1.2512207e-02
  -1.1962891e-02
  -1.2298584e-02
  -1.2573242e-02
  -1.2176514e-02
  -1.2359619e-02
  -1.1932373e-02
  -1.1596680e-02
  -1.2847900e-02
  -1.4099121e-02
  -1.3610840e-02
  -1.2359619e-02
  -1.2207031e-02
  -1.1932373e-02
  -1.1627197e-02
  -1.1291504e-02
  -1.0925293e-02
  -1.1077881e-02
  -1.0528564e-02
  -8.8806152e-03
  -9.2468262e-03
  -9.1857910e-03
  -9.0332031e-03
  -8.6059570e-03
  -7.6599121e-03
  -7.3547363e-03
  -7.2631836e-03
  -6.7749023e-03
  -5.7067871e-03
  -5.3100586e-03
  -4.9133301e-03
  -4.3334961e-03
  -3.9978027e-03
  -3.6010742e-03
  -2.6855469e-03
  -3.1433105e-03
  -2.9907227e-03
  -2.2277832e-03
  -1.6784668e-03
  -1.3122559e-03
  -1.8005371e-03
  -2.0446777e-03
  -1.9531250e-03
  -1.5563965e-03
  -1.3732910e-03
  -1.7395020e-03
  -1.0681152e-03
  -2.7465820e-04
   3.6621094e-04
   2.7465820e-04
   1.3427734e-03
   1.4038086e-03
   1.3732910e-03
   1.4038086e-03
   1.7395020e-03
   3.0822754e-03
   2.6550293e-03
   3.1433105e-03
   3.8757324e-03
   3.5400391e-03
   3.7231445e-03
   4.1503906e-03
   4.0283203e-03
   4.6691895e-03
   5.1574707e-03
   5.1879883e-03
   4.6997070e-03
   5.0354004e-03
   6.3171387e-03
   6.5917969e-03
   6.6833496e-03
   6.7443848e-03
   6.0119629e-03
   6.8664551e-03
   7.2326660e-03
   6.9885254e-03
   8.0261230e-03
   8.8500977e-03
   8.9111328e-03
   8.9416504e-03
   9.6435547e-03
   1.0131836e-02
   9.6435547e-03
   9.3078613e-03
   1.0803223e-02
   1.1352539e-02
   1.1383057e-02
   1.2023926e-02
   1.1566162e-02
   1.1627197e-02
   1.2359619e-02
   1.2512207e-02
   1.3763428e-02
   1.4007568e-02
   1.3305664e-02
   1.5228271e-02
   1.5838623e-02
   1.5472412e-02
   1.6418457e-02
   1.7150879e-02
   1.7486572e-02
   1.8432617e-02
   1.9348145e-02
   1.9165039e-02
   1.9439697e-02
   2.0416260e-02
   2.0751953e-02
   2.1820068e-02
   2.2033691e-02
   2.2613525e-02
   2.3529053e-02
   2.3651123e-02
   2.4627686e-02
   2.5299072e-02
   2.5177002e-02
   2.5848389e-02
   2.6702881e-02
   2.7526855e-02
   2.7862549e-02
   2.7862549e-02
   2.8381348e-02
   2.9205322e-02
   2.9632568e-02
   2.9266357e-02
   2.9327393e-02
   2.9846191e-02
   3.0151367e-02
   3.0426025e-02
   3.0273438e-02
   3.0212402e-02
   3.0364990e-02
   3.0639648e-02
   3.0670166e-02
   2.9846191e-02
   3.0181885e-02
   3.1036377e-02
   2.9998779e-02
   2.9022217e-02
   2.9327393e-02
   2.8778076e-02
   2.8930664e-02
   2.8533936e-02
   2.8076172e-02
   2.8228760e-02
   2.7801514e-02
   2.7099609e-02
   2.6702881e-02
   2.5665283e-02
   2.4841309e-02
   2.4932861e-02
   2.4719238e-02
   2.4383545e-02
   2.3498535e-02
   2.3529053e-02
   2.3193359e-02
   2.2827148e-02
   2.3468018e-02
   2.3254395e-02
   2.2094727e-02
   2.1911621e-02
   2.2064209e-02
   2.1881104e-02
   2.1697998e-02
   2.1057129e-02
   2.0416260e-02
   2.0599365e-02
   2.1728516e-02
   2.1759033e-02
   2.0294189e-02
   2.0263672e-02
   2.0172119e-02
   1.9714355e-02
   1.9927979e-02
   2.0416260e-02
   2.0812988e-02
   2.0965576e-02
   2.1209717e-02
   2.0874023e-02
   2.1087646e-02
   2.1606445e-02
   2.1789551e-02
   2.1636963e-02
   2.1820068e-02
   2.1911621e-02
   2.2003174e-02
   2.1301270e-02
   2.2155762e-02
   2.2735596e-02
   2.2857666e-02
   2.2857666e-02
   2.3162842e-02
   2.3620605e-02
   2.3834229e-02
   2.3620605e-02
   2.4200439e-02
   2.4322510e-02
   2.4444580e-02
   2.5512695e-02
   2.6245117e-02
   2.6306152e-02
   2.6184082e-02
   2.5939941e-02
   2.4993896e-02
   2.5482178e-02
   2.5543213e-02
   2.5146484e-02
   2.5177002e-02
   2.4932861e-02
   2.4963379e-02
   2.4810791e-02
   2.5115967e-02
   2.5604248e-02
   2.4993896e-02
   2.4749756e-02
   2.5146484e-02
   2.4810791e-02
   2.4200439e-02
   2.3986816e-02
   2.4475098e-02
   2.3437500e-02
   2.3498535e-02
   2.3101807e-02
   2.2705078e-02
   2.3376465e-02
   2.2338867e-02
   2.1881104e-02
   2.2125244e-02
   2.2155762e-02
   2.1423340e-02
   2.0812988e-02
   2.1820068e-02
   2.1514893e-02
   2.0355225e-02
   2.0172119e-02
   2.0019531e-02
   1.9439697e-02
   1.9622803e-02
   1.8798828e-02
   1.8066406e-02
   1.8371582e-02
   1.7852783e-02
   1.7700195e-02
   1.8188477e-02
   1.7242432e-02
   1.6906738e-02
   1.6815186e-02
   1.6784668e-02
   1.6967773e-02
   1.6906738e-02
   1.6662598e-02
   1.6418457e-02
   1.5777588e-02
   1.5014648e-02
   1.4404297e-02
   1.4495850e-02
   1.4404297e-02
   1.4068604e-02
   1.4556885e-02
   1.3183594e-02
   1.3092041e-02
   1.3183594e-02
   1.2451172e-02
   1.3458252e-02
   1.3366699e-02
   1.2786865e-02
   1.2908936e-02
   1.2268066e-02
   1.2298584e-02
   1.1718750e-02
   1.1566162e-02
   1.1901855e-02
   1.1260986e-02
   1.1505127e-02
   1.1260986e-02
   1.1047363e-02
   1.0894775e-02
   1.1169434e-02
   1.0375977e-02
   1.0803223e-02
   9.6435547e-03
   9.6740723e-03
   1.0803223e-02
   1.0101318e-02
   1.0772705e-02
   1.0223389e-02
   1.0040283e-02
   1.0040283e-02
   9.2163086e-03
   1.0223389e-02
   9.9487305e-03
   9.2773438e-03
   9.2773438e-03
   9.7351074e-03
   9.7045898e-03
   9.2163086e-03
   8.9416504e-03
   7.9956055e-03
   7.5988770e-03
   7.4768066e-03
   8.2702637e-03
   7.6599121e-03
   6.9885254e-03
   7.3852539e-03
   7.3547363e-03
   7.7209473e-03
   8.6364746e-03
   8.5754395e-03
   8.7585449e-03
   8.5144043e-03
   8.1787109e-03
   8.2092285e-03
   8.8500977e-03
   8.9416504e-03
   9.0026855e-03
   9.7045898e-03
   9.3994141e-03
   9.2773438e-03
   9.3383789e-03
   9.4604492e-03
   8.8195801e-03
   8.3007813e-03
   7.9040527e-03
   7.4462891e-03
   7.0800781e-03
   6.2255859e-03
   5.9814453e-03
   5.7373047e-03
   5.2185059e-03
   3.9978027e-03
   2.2583008e-03
   1.9531250e-03
   2.3498535e-03
   9.7656250e-04
   4.8828125e-04
   6.1035156e-05
  -6.1035156e-04
  -1.1901855e-03
  -3.2348633e-03
  -3.6010742e-03
  -4.0588379e-03
  -5.3100586e-03
  -6.7138672e-03
  -7.5683594e-03
  -7.9345703e-03
  -9.4299316e-03
  -9.5214844e-03
  -1.0101318e-02
  -1.0955811e-02
  -1.0864258e-02
  -1.1779785e-02
  -1.2542725e-02
  -1.3519287e-02
  -1.3275146e-02
  -1.3397217e-02
  -1.4617920e-02
  -1.5411377e-02
  -1.5686035e-02
  -1.5136719e-02
  -1.4587402e-02
  -1.4617920e-02
  -1.4709473e-02
  -1.5228271e-02
  -1.6021729e-02
  -1.6448975e-02
  -1.6113281e-02
  -1.6235352e-02
  -1.6113281e-02
  -1.6082764e-02
  -1.5899658e-02
  -1.5899658e-02
  -1.5686035e-02
  -1.6021729e-02
  -1.5991211e-02
  -1.4831543e-02
  -1.5625000e-02
  -1.5808105e-02
  -1.5075684e-02
  -1.5380859e-02
  -1.5136719e-02
  -1.4648438e-02
  -1.4373779e-02
  -1.3977051e-02
  -1.2939453e-02
  -1.2939453e-02
  -1.3061523e-02
  -1.2207031e-02
  -1.2298584e-02
  -1.2847900e-02
  -1.2298584e-02
  -1.1871338e-02
  -1.0955811e-02
  -1.0650635e-02
  -1.0986328e-02
  -1.1199951e-02
  -1.1535645e-02
  -1.1962891e-02
  -1.1962891e-02
  -1.1810303e-02
  -1.2512207e-02
  -1.2115479e-02
  -1.1657715e-02
  -1.2512207e-02
  -1.2176514e-02
  -1.1596680e-02
  -1.1657715e-02
  -1.1901855e-02
  -1.1840820e-02
  -1.2481689e-02
  -1.2695313e-02
  -1.3061523e-02
  -1.3580322e-02
  -1.3153076e-02
  -1.3671875e-02
  -1.3366699e-02
  -1.3122559e-02
  -1.4129639e-02
  -1.3183594e-02
  -1.3671875e-02
  -1.3427734e-02
  -1.2512207e-02
  -1.3824463e-02
  -1.2298584e-02
  -1.1047363e-02
  -1.1169434e-02
  -1.1535645e-02
  -1.2176514e-02
  -1.1627197e-02
  -1.2268066e-02
  -1.1779785e-02
  -1.1596680e-02
  -1.2634277e-02
  -1.2084961e-02
  -1.2451172e-02
  -1.3671875e-02
  -1.2756348e-02
  -1.1962891e-02
  -1.2481689e-02
  -1.2512207e-02
  -1.2603760e-02
  -1.2878418e-02
  -1.3610840e-02
  -1.3336182e-02
  -1.3336182e-02
  -1.4343262e-02
  -1.4251709e-02
  -1.4953613e-02
  -1.5045166e-02
  -1.4770508e-02
  -1.4251709e-02
  -1.4648438e-02
  -1.6204834e-02
  -1.6265869e-02
  -1.6326904e-02
  -1.7028809e-02
  -1.6021729e-02
  -1.6418457e-02
  -1.7150879e-02
  -1.7700195e-02
  -1.8127441e-02
  -1.7852783e-02
  -1.8249512e-02
  -1.8127441e-02
  -1.8524170e-02
  -1.8585205e-02
  -1.8066406e-02
  -1.8829346e-02
  -1.9439697e-02
  -1.8859863e-02
  -1.8646240e-02
  -1.8676758e-02
  -1.8493652e-02
  -1.8768311e-02
  -1.8768311e-02
  -1.8646240e-02
  -1.7822266e-02
  -1.8310547e-02
  -1.8157959e-02
  -1.7791748e-02
  -1.7456055e-02
  -1.6845703e-02
  -1.7181396e-02
  -1.6723633e-02
  -1.6448975e-02
  -1.5960693e-02
  -1.6021729e-02
  -1.6113281e-02
  -1.4556885e-02
  -1.3275146e-02
  -1.4129639e-02
  -1.4068604e-02
  -1.3732910e-02
  -1.3366699e-02
  -1.3305664e-02
  -1.2969971e-02
  -1.2390137e-02
  -1.2390137e-02
  -1.2268066e-02
  -1.1566162e-02
  -1.1199951e-02
  -1.1596680e-02
  -1.0803223e-02
  -1.0894775e-02
  -1.0406494e-02
  -9.8571777e-03
  -9.8571777e-03
  -9.8876953e-03
  -1.0498047e-02
  -9.9792480e-03
  -9.7045898e-03
  -9.6740723e-03
  -8.9721680e-03
  -8.0871582e-03
  -7.9956055e-03
  -8.1787109e-03
  -7.0800781e-03
  -6.8359375e-03
  -6.3781738e-03
  -5.9204102e-03
  -5.0048828e-03
  -4.1809082e-03
  -5.4626465e-03
  -5.4321289e-03
  -4.5166016e-03
  -5.1879883e-03
  -4.3334961e-03
  -3.0212402e-03
  -3.3569336e-03
  -3.0822754e-03
  -2.1362305e-03
  -1.9836426e-03
  -2.3803711e-03
  -2.3193359e-03
  -1.1596680e-03
  -6.1035156e-04
  -1.5258789e-04
  -2.1362305e-04
  -2.1362305e-04
   6.1035156e-04
   2.7465820e-04
   0.0000000e+00
   3.0517578e-05
   6.1035156e-04
   7.0190430e-04
   2.4414063e-04
   6.1035156e-04
   9.1552734e-05
  -3.0517578e-04
  -6.1035156e-04
  -1.7395020e-03
  -1.3732910e-03
   1.8310547e-04
   3.3569336e-04
  -9.1552734e-04
  -2.0446777e-03
  -1.5869141e-03
  -1.9226074e-03
  -1.0375977e-03
  -9.4604492e-04
  -2.3803711e-03
  -2.5329590e-03
  -2.6855469e-03
  -2.7160645e-03
  -3.1127930e-03
  -2.7770996e-03
  -3.2653809e-03
  -3.2653809e-03
  -3.0212402e-03
  -3.3569336e-03
  -3.2958984e-03
  -3.3264160e-03
  -3.8452148e-03
  -3.5705566e-03
  -4.3334961e-03
  -4.8217773e-03
  -4.3334961e-03
  -5.0659180e-03
  -4.4860840e-03
  -5.4016113e-03
  -5.7678223e-03
  -4.7302246e-03
  -5.7983398e-03
  -5.3710938e-03
  -4.0893555e-03
  -3.9672852e-03
  -4.1809082e-03
  -5.0354004e-03
  -5.1574707e-03
  -3.4179688e-03
  -3.0517578e-03
  -4.9133301e-03
  -4.3945313e-03
  -3.7536621e-03
  -3.8757324e-03
  -3.7231445e-03
  -4.1809082e-03
  -4.5776367e-03
  -4.5166016e-03
  -4.0588379e-03
  -4.6386719e-03
  -4.7302246e-03
  -4.6997070e-03
  -4.6081543e-03
  -4.1809082e-03
  -5.1269531e-03
  -4.7912598e-03
  -4.2114258e-03
  -5.2185059e-03
  -5.0964355e-03
  -4.8217773e-03
  -4.7302246e-03
  -5.0048828e-03
  -4.6386719e-03
  -4.7912598e-03
  -5.1879883e-03
  -4.8522949e-03
  -4.1809082e-03
  -3.8757324e-03
  -3.8452148e-03
  -3.2043457e-03
  -3.2043457e-03
  -3.2348633e-03
  -2.8991699e-03
  -3.2958984e-03
  -2.3498535e-03
  -1.3122559e-03
  -1.9226074e-03
  -1.9531250e-03
  -1.1901855e-03
  -1.4343262e-03
  -8.2397461e-04
  -6.1035156e-04
  -2.7465820e-04
   1.0375977e-03
   1.7089844e-03
   1.9531250e-03
   2.3498535e-03
   3.2958984e-03
   2.4414063e-03
   3.4790039e-03
   4.8522949e-03
   4.7607422e-03
   5.0048828e-03
   4.9743652e-03
   5.1574707e-03
   6.2255859e-03
   6.0119629e-03
   6.7749023e-03
   7.9040527e-03
   6.9885254e-03
   7.0800781e-03
   7.2326660e-03
   8.1481934e-03
   8.5144043e-03
   7.9345703e-03
   8.8806152e-03
   8.6364746e-03
   8.8195801e-03
   1.0498047e-02
   1.0253906e-02
   1.0406494e-02
   1.1291504e-02
   1.1383057e-02
   1.2817383e-02
   1.4434814e-02
   1.4556885e-02
   1.5777588e-02
   1.8035889e-02
   1.8676758e-02
   1.9592285e-02
   2.1759033e-02
   2.2583008e-02
   2.2949219e-02
   2.4719238e-02
   2.6855469e-02
   2.8137207e-02
   2.9968262e-02
   3.1005859e-02
   3.1768799e-02
   3.3325195e-02
   3.3660889e-02
   3.4118652e-02
   3.4423828e-02
   3.4423828e-02
   3.4912109e-02
   3.4667969e-02
   3.4179688e-02
   3.3447266e-02
   3.2012939e-02
   3.0975342e-02
   3.0883789e-02
   3.0090332e-02
   2.8991699e-02
   2.7526855e-02
   2.6733398e-02
   2.5512695e-02
   2.3895264e-02
   2.3498535e-02
   2.3284912e-02
   2.2827148e-02
   2.1636963e-02
   2.0874023e-02
   2.0324707e-02
   1.9439697e-02
   1.8096924e-02
   1.8035889e-02
   1.7578125e-02
   1.6693115e-02
   1.6448975e-02
   1.6235352e-02
   1.5441895e-02
   1.6082764e-02
   1.6296387e-02
   1.5350342e-02
   1.5594482e-02
   1.4923096e-02
   1.4770508e-02
   1.5869141e-02
   1.6174316e-02
   1.6510010e-02
   1.5533447e-02
   1.5441895e-02
   1.6418457e-02
   1.6479492e-02
   1.7120361e-02
   1.6998291e-02
   1.7669678e-02
   1.8035889e-02
   1.6906738e-02
   1.7089844e-02
   1.8005371e-02
   1.8493652e-02
   1.8310547e-02
   1.8188477e-02
   1.7578125e-02
   1.7730713e-02
   1.7913818e-02
   1.8066406e-02
   1.8463135e-02
   1.8188477e-02
   1.7974854e-02
   1.8127441e-02
   1.7974854e-02
   1.8157959e-02
   1.8707275e-02
   1.7547607e-02
   1.6448975e-02
   1.6357422e-02
   1.6418457e-02
   1.5777588e-02
   1.5014648e-02
   1.5533447e-02
   1.5625000e-02
   1.4465332e-02
   1.5319824e-02
   1.5106201e-02
   1.4587402e-02
   1.4434814e-02
   1.4129639e-02
   1.3702393e-02
   1.3183594e-02
   1.3000488e-02
   1.2878418e-02
   1.3122559e-02
   1.2664795e-02
   1.1413574e-02
   1.0528564e-02
   9.5825195e-03
   9.2163086e-03
   8.9721680e-03
   8.6975098e-03
   7.8430176e-03
   7.4462891e-03
   6.9274902e-03
   6.5612793e-03
   6.9885254e-03
   7.1716309e-03
   6.2561035e-03
   4.6691895e-03
   4.4860840e-03
   5.2795410e-03
   4.1198730e-03
   3.2043457e-03
   3.4179688e-03
   3.0212402e-03
   2.6550293e-03
   2.5329590e-03
   2.6550293e-03
   2.6245117e-03
   2.5024414e-03
   1.8615723e-03
   1.1901855e-03
   7.9345703e-04
   8.8500977e-04
   8.2397461e-04
   3.9672852e-04
  -4.8828125e-04
  -3.6621094e-04
  -4.5776367e-04
  -4.2724609e-04
  -7.0190430e-04
  -1.3427734e-03
  -1.8615723e-03
  -2.5329590e-03
  -2.1057129e-03
  -2.6550293e-03
  -2.3193359e-03
  -1.8615723e-03
  -2.5329590e-03
  -3.5705566e-03
  -5.0964355e-03
  -4.8828125e-03
  -4.7912598e-03
  -5.2795410e-03
  -5.5541992e-03
  -5.8898926e-03
  -6.1340332e-03
  -7.5988770e-03
  -7.9956055e-03
  -7.9040527e-03
  -9.2468262e-03
  -8.8500977e-03
  -8.2397461e-03
  -9.0942383e-03
  -1.0589600e-02
  -1.0955811e-02
  -1.0650635e-02
  -1.1291504e-02
  -1.0803223e-02
  -1.1108398e-02
  -1.1657715e-02
  -1.2512207e-02
  -1.3275146e-02
  -1.2512207e-02
  -1.3336182e-02
  -1.4312744e-02
  -1.3580322e-02
  -1.4007568e-02
  -1.4923096e-02
  -1.4648438e-02
  -1.4160156e-02
  -1.4770508e-02
  -1.5136719e-02
  -1.4373779e-02
  -1.4770508e-02
  -1.4556885e-02
  -1.4526367e-02
  -1.5380859e-02
  -1.5441895e-02
  -1.5502930e-02
  -1.4831543e-02
  -1.5197754e-02
  -1.5258789e-02
  -1.5747070e-02
  -1.6082764e-02
  -1.6326904e-02
  -1.6204834e-02
  -1.6052246e-02
  -1.7150879e-02
  -1.7791748e-02
  -1.8218994e-02
  -1.9165039e-02
  -2.0355225e-02
  -2.0629883e-02
  -2.2338867e-02
  -2.2888184e-02
  -2.1911621e-02
  -2.3742676e-02
  -2.4719238e-02
  -2.5360107e-02
  -2.5939941e-02
  -2.5970459e-02
  -2.7130127e-02
  -2.8045654e-02
  -2.8869629e-02
  -3.0517578e-02
  -3.0059814e-02
  -3.0212402e-02
  -3.1127930e-02
  -3.1494141e-02
  -3.3233643e-02
  -3.3874512e-02
  -3.4088135e-02
  -3.4881592e-02
  -3.4332275e-02
  -3.4973145e-02
  -3.5797119e-02
  -3.5980225e-02
  -3.6193848e-02
  -3.5827637e-02
  -3.6346436e-02
  -3.6895752e-02
  -3.6895752e-02
  -3.6804199e-02
  -3.7017822e-02
  -3.7872314e-02
  -3.7048340e-02
  -3.6651611e-02
  -3.7109375e-02
  -3.6987305e-02
  -3.6621094e-02
  -3.6315918e-02
  -3.6773682e-02
  -3.6041260e-02
  -3.6285400e-02
  -3.5766602e-02
  -3.5278320e-02
  -3.5797119e-02
  -3.4759521e-02
  -3.3630371e-02
  -3.3691406e-02
  -3.3416748e-02
  -3.3355713e-02
  -3.2379150e-02
  -3.1890869e-02
  -3.3020020e-02
  -3.2043457e-02
  -3.1677246e-02
  -3.1311035e-02
  -3.0395508e-02
  -3.0883789e-02
  -3.0944824e-02
  -3.0334473e-02
  -2.9357910e-02
  -2.8930664e-02
  -2.8778076e-02
  -2.8503418e-02
  -2.8259277e-02
  -2.8350830e-02
  -2.8167725e-02
  -2.8259277e-02
  -2.8045654e-02
  -2.6824951e-02
  -2.5421143e-02
  -2.5543213e-02
  -2.5299072e-02
  -2.4932861e-02
  -2.5848389e-02
  -2.5115967e-02
  -2.5024414e-02
  -2.4719238e-02
  -2.3559570e-02
  -2.4139404e-02
  -2.4078369e-02
  -2.3254395e-02
  -2.4017334e-02
  -2.2949219e-02
  -2.1362305e-02
  -2.1850586e-02
  -2.2827148e-02
  -2.1850586e-02
  -2.1392822e-02
  -2.1545410e-02
  -2.1850586e-02
  -2.2277832e-02
  -2.2155762e-02
  -2.2033691e-02
  -2.1972656e-02
  -2.1545410e-02
  -2.1606445e-02
  -2.2033691e-02
  -2.1820068e-02
  -2.1514893e-02
  -2.1301270e-02
  -2.1301270e-02
  -2.1697998e-02
  -2.1301270e-02
  -2.1087646e-02
  -2.0477295e-02
  -2.1331787e-02
  -2.2064209e-02
  -2.1514893e-02
  -2.1759033e-02
  -2.2064209e-02
  -2.1789551e-02
  -2.1484375e-02
  -2.1240234e-02
  -2.0965576e-02
  -2.0568848e-02
  -2.1240234e-02
  -2.1484375e-02
  -2.1453857e-02
  -2.1026611e-02
  -2.1301270e-02
  -2.1453857e-02
  -2.0904541e-02
  -2.1667480e-02
  -2.1301270e-02
  -2.1606445e-02
  -2.1759033e-02
  -2.0568848e-02
  -2.1057129e-02
  -2.1331787e-02
  -2.0202637e-02
  -2.0233154e-02
  -2.1209717e-02
  -2.0935059e-02
  -2.0690918e-02
  -2.0294189e-02
  -1.8951416e-02
  -1.8157959e-02
  -1.8981934e-02
  -1.8829346e-02
  -1.8310547e-02
  -1.8829346e-02
  -1.8127441e-02
  -1.7761230e-02
  -1.8646240e-02
  -1.8371582e-02
  -1.7456055e-02
  -1.7608643e-02
  -1.7944336e-02
  -1.8127441e-02
  -1.8127441e-02
  -1.7944336e-02
  -1.8859863e-02
  -1.9073486e-02
  -1.8554688e-02
  -1.8341064e-02
  -1.7944336e-02
  -1.8463135e-02
  -1.9195557e-02
  -1.9378662e-02
  -1.9653320e-02
  -2.0202637e-02
  -1.9744873e-02
  -1.8981934e-02
  -2.0324707e-02
  -2.0233154e-02
  -1.9409180e-02
  -1.9592285e-02
  -1.8951416e-02
  -1.8127441e-02
  -1.8005371e-02
  -1.8035889e-02
  -1.8920898e-02
  -1.8005371e-02
  -1.7181396e-02
  -1.8280029e-02
  -1.7883301e-02
  -1.7517090e-02
  -1.7303467e-02
  -1.6906738e-02
  -1.6906738e-02
  -1.6510010e-02
  -1.6998291e-02
  -1.6418457e-02
  -1.6265869e-02
  -1.6021729e-02
  -1.5655518e-02
  -1.5716553e-02
  -1.4465332e-02
  -1.4160156e-02
  -1.3824463e-02
  -1.3824463e-02
  -1.3397217e-02
  -1.3061523e-02
  -1.2939453e-02
  -1.1871338e-02
  -1.2054443e-02
  -1.1901855e-02
  -1.1627197e-02
  -1.1993408e-02
  -1.0253906e-02
  -9.6130371e-03
  -1.0864258e-02
  -1.0345459e-02
  -1.0070801e-02
  -9.3994141e-03
  -9.4909668e-03
  -9.7961426e-03
  -9.3994141e-03
  -1.0314941e-02
  -1.0040283e-02
  -9.4299316e-03
  -9.1247559e-03
  -8.6975098e-03
  -8.6975098e-03
  -7.9650879e-03
  -7.3547363e-03
  -7.9345703e-03
  -7.8735352e-03
  -7.1716309e-03
  -7.5683594e-03
  -7.6293945e-03
  -6.7138672e-03
  -7.3547363e-03
  -6.6833496e-03
  -6.0729980e-03
  -6.6223145e-03
  -6.2561035e-03
  -6.6833496e-03
  -6.1950684e-03
  -6.9580078e-03
  -7.8125000e-03
  -6.3781738e-03
  -5.4321289e-03
  -6.0119629e-03
  -6.7138672e-03
  -6.5612793e-03
  -7.8735352e-03
  -7.5988770e-03
  -7.5073242e-03
  -8.6975098e-03
  -7.9040527e-03
  -8.4228516e-03
  -9.0026855e-03
  -8.4838867e-03
  -8.3007813e-03
  -8.2702637e-03
  -8.9111328e-03
  -9.3078613e-03
  -9.3078613e-03
  -9.3383789e-03
  -9.5520020e-03
  -8.9111328e-03
  -8.6059570e-03
  -9.2468262e-03
  -9.1247559e-03
  -8.9721680e-03
  -9.0942383e-03
  -8.3923340e-03
  -8.1481934e-03
  -7.8125000e-03
  -7.7514648e-03
  -7.4462891e-03
  -6.8664551e-03
  -6.4392090e-03
  -5.7983398e-03
  -6.5002441e-03
  -7.3242188e-03
  -6.5002441e-03
  -5.9509277e-03
  -6.2255859e-03
  -5.7373047e-03
  -5.2795410e-03
  -5.0659180e-03
  -4.9133301e-03
  -5.5236816e-03
  -5.3710938e-03
  -5.5847168e-03
  -5.2490234e-03
  -5.0354004e-03
  -4.5776367e-03
  -5.1879883e-03
  -4.8217773e-03
  -5.1879883e-03
  -5.5847168e-03
  -5.1879883e-03
  -5.0354004e-03
  -5.0659180e-03
  -4.6386719e-03
  -4.3945313e-03
  -4.1809082e-03
  -3.9367676e-03
  -4.7302246e-03
  -3.9367676e-03
  -3.6010742e-03
  -3.5400391e-03
  -2.6550293e-03
  -2.6245117e-03
  -2.8381348e-03
  -2.7465820e-03
  -2.4719238e-03
  -2.2888184e-03
  -8.8500977e-04
  -3.9672852e-04
  -2.7465820e-04
   5.1879883e-04
   5.1879883e-04
   1.4343262e-03
   1.7700195e-03
   2.2277832e-03
   2.7770996e-03
   2.9907227e-03
   3.9367676e-03
   4.6997070e-03
   5.3100586e-03
   5.4321289e-03
   5.8288574e-03
   6.6223145e-03
   7.4462891e-03
   8.4533691e-03
   8.6059570e-03
   8.8806152e-03
   9.5825195e-03
   9.8571777e-03
   1.1138916e-02
   1.1749268e-02
   1.2420654e-02
   1.3153076e-02
   1.4709473e-02
   1.5502930e-02
   1.5075684e-02
   1.5289307e-02
   1.5289307e-02
   1.6296387e-02
   1.6693115e-02
   1.6723633e-02
   1.7150879e-02
   1.7700195e-02
   1.7944336e-02
   1.7791748e-02
   1.8157959e-02
   1.9470215e-02
   1.9378662e-02
   1.9165039e-02
   1.9317627e-02
   1.9256592e-02
   1.9775391e-02
   2.0843506e-02
   1.9989014e-02
   1.9500732e-02
   1.9775391e-02
   1.9226074e-02
   1.9836426e-02
   1.9836426e-02
   1.9348145e-02
   1.9531250e-02
   1.9256592e-02
   1.9226074e-02
   1.7730713e-02
   1.7181396e-02
   1.8096924e-02
   1.7761230e-02
   1.7303467e-02
   1.7333984e-02
   1.7395020e-02
   1.6754150e-02
   1.7303467e-02
   1.6571045e-02
   1.5930176e-02
   1.6387939e-02
   1.6204834e-02
   1.6235352e-02
   1.6174316e-02
   1.5960693e-02
   1.5380859e-02
   1.5563965e-02
   1.6845703e-02
   1.6998291e-02
   1.6632080e-02
   1.7303467e-02
   1.6723633e-02
   1.6326904e-02
   1.6387939e-02
   1.5228271e-02
   1.5380859e-02
   1.5777588e-02
   1.6204834e-02
   1.7028809e-02
   1.6265869e-02
   1.6784668e-02
   1.7517090e-02
   1.6906738e-02
   1.7120361e-02
   1.8005371e-02
   1.8066406e-02
   1.7303467e-02
   1.7517090e-02
   1.7456055e-02
   1.7028809e-02
   1.8280029e-02
   1.6998291e-02
   1.7425537e-02
   1.9042969e-02
   1.7639160e-02
   1.7639160e-02
   1.7791748e-02
   1.7669678e-02
   1.7761230e-02
   1.8035889e-02
   1.7456055e-02
   1.7211914e-02
   1.6998291e-02
   1.7669678e-02
   1.8615723e-02
   1.8737793e-02
   1.8035889e-02
   1.7883301e-02
   1.7517090e-02
   1.7272949e-02
   1.7761230e-02
   1.6662598e-02
   1.6357422e-02
   1.6143799e-02
   1.6021729e-02
   1.7822266e-02
   1.7181396e-02
   1.5991211e-02
   1.5319824e-02
   1.5319824e-02
   1.4801025e-02
   1.4770508e-02
   1.5014648e-02
   1.3977051e-02
   1.4373779e-02
   1.5258789e-02
   1.4129639e-02
   1.3458252e-02
   1.3732910e-02
   1.3854980e-02
   1.3671875e-02
   1.3885498e-02
   1.4038086e-02
   1.3549805e-02
   1.4038086e-02
   1.4129639e-02
   1.4221191e-02
   1.4739990e-02
   1.3946533e-02
   1.3854980e-02
   1.3671875e-02
   1.3397217e-02
   1.3305664e-02
   1.3488770e-02
   1.3549805e-02
   1.2207031e-02
   1.2237549e-02
   1.3732910e-02
   1.3763428e-02
   1.3061523e-02
   1.3549805e-02
   1.3427734e-02
   1.3671875e-02
   1.3519287e-02
   1.2573242e-02
   1.2512207e-02
   1.1810303e-02
   1.1962891e-02
   1.1749268e-02
   1.1596680e-02
   1.1718750e-02
   1.1108398e-02
   1.0192871e-02
   9.8571777e-03
   1.0101318e-02
   1.0437012e-02
   1.0070801e-02
   1.0467529e-02
   1.0223389e-02
   1.0406494e-02
   1.0925293e-02
   1.0009766e-02
   1.0711670e-02
   1.0040283e-02
   8.9416504e-03
   9.6740723e-03
   8.7280273e-03
   8.6669922e-03
   8.9111328e-03
   9.3383789e-03
   9.6740723e-03
   8.2702637e-03
   7.2326660e-03
   7.2631836e-03
   7.9040527e-03
   8.3923340e-03
   7.6599121e-03
   7.2021484e-03
   7.0495605e-03
   6.6833496e-03
   6.5307617e-03
   7.0495605e-03
   6.2255859e-03
   6.4086914e-03
   7.2326660e-03
   6.7749023e-03
   7.6599121e-03
   7.3242188e-03
   7.3547363e-03
   7.6599121e-03
   6.3171387e-03
   5.8288574e-03
   6.6528320e-03
   6.2255859e-03
   5.9814453e-03
   6.0424805e-03
   6.5307617e-03
   6.1035156e-03
   5.3405762e-03
   5.0354004e-03
   4.9133301e-03
   5.2490234e-03
   5.2185059e-03
   4.6081543e-03
   4.1809082e-03
   3.9062500e-03
   3.6315918e-03
   2.9602051e-03
   2.7465820e-03
   3.0822754e-03
   2.0446777e-03
   1.2512207e-03
   2.1972656e-03
   1.6174316e-03
  -3.9672852e-04
  -8.5449219e-04
  -1.0681152e-03
  -1.8310547e-03
  -1.9836426e-03
  -2.6855469e-03
  -3.6926270e-03
  -4.3945313e-03
  -5.6457520e-03
  -6.2561035e-03
  -6.5002441e-03
  -7.0495605e-03
  -8.2092285e-03
  -8.2397461e-03
  -7.9956055e-03
  -8.9721680e-03
  -9.2773438e-03
  -9.3383789e-03
  -1.0498047e-02
  -1.0284424e-02
  -9.7656250e-03
  -1.0131836e-02
  -1.1383057e-02
  -1.1199951e-02
  -1.0833740e-02
  -1.1291504e-02
  -1.0986328e-02
  -1.1444092e-02
  -1.1566162e-02
  -1.1749268e-02
  -1.2268066e-02
  -1.1444092e-02
  -1.0437012e-02
  -9.8266602e-03
  -8.9721680e-03
  -8.6059570e-03
  -8.3618164e-03
  -7.4157715e-03
  -6.3476563e-03
  -6.3781738e-03
  -5.8288574e-03
  -5.6152344e-03
  -5.3405762e-03
  -3.6315918e-03
  -3.9978027e-03
  -3.9978027e-03
  -2.1667480e-03
  -2.1667480e-03
  -1.8310547e-03
  -1.8615723e-03
  -1.3427734e-03
   1.2207031e-04
   3.3569336e-04
  -2.4414063e-04
  -9.1552734e-05
   9.4604492e-04
   7.3242188e-04
   1.0070801e-03
   1.4038086e-03
   2.4108887e-03
   2.9907227e-03
   2.0446777e-03
   1.8310547e-03
   1.6174316e-03
   2.5024414e-03
   2.7465820e-03
   2.4414063e-03
   2.6855469e-03
   2.3803711e-03
   2.7465820e-03
   2.9296875e-03
   2.5329590e-03
   2.5329590e-03
   2.6245117e-03
   2.3803711e-03
   2.8686523e-03
   2.5939941e-03
   2.4719238e-03
   2.4719238e-03
   2.3803711e-03
   1.8005371e-03
   2.1362305e-03
   1.8310547e-03
   2.1972656e-03
   3.0822754e-03
   2.8076172e-03
   2.7160645e-03
   2.9907227e-03
   2.8076172e-03
   2.1972656e-03
   2.3193359e-03
   2.2277832e-03
   2.6550293e-03
   3.0517578e-03
   3.0517578e-03
   2.8076172e-03
   3.8757324e-03
   5.1574707e-03
   4.3945313e-03
   4.5166016e-03
   5.2490234e-03
   6.0119629e-03
   6.2255859e-03
   5.9814453e-03
   6.9274902e-03
   7.3852539e-03
   6.8359375e-03
   7.5073242e-03
   8.0566406e-03
   7.5683594e-03
   7.6904297e-03
   7.9956055e-03
   7.6293945e-03
   7.7819824e-03
   9.0026855e-03
   9.6435547e-03
   9.8876953e-03
   8.6975098e-03
   8.7585449e-03
   9.8571777e-03
   9.7351074e-03
   1.0192871e-02
   1.0070801e-02
   1.0711670e-02
   1.2023926e-02
   1.1535645e-02
   1.1169434e-02
   1.1657715e-02
   1.1596680e-02
   1.1901855e-02
   1.2207031e-02
   1.2786865e-02
   1.2878418e-02
   1.2969971e-02
   1.2268066e-02
   1.2817383e-02
   1.4190674e-02
   1.3366699e-02
   1.3610840e-02
   1.3183594e-02
   1.3214111e-02
   1.3916016e-02
   1.4434814e-02
   1.3732910e-02
   1.4007568e-02
   1.4801025e-02
   1.4221191e-02
   1.5136719e-02
   1.6082764e-02
   1.5411377e-02
   1.5899658e-02
   1.6296387e-02
   1.7089844e-02
   1.7547607e-02
   1.7913818e-02
   1.8066406e-02
   1.7639160e-02
   1.7333984e-02
   1.8737793e-02
   1.9439697e-02
   1.9409180e-02
   1.9897461e-02
   2.1026611e-02
   2.1972656e-02
   2.2094727e-02
   2.2613525e-02
   2.3071289e-02
   2.3590088e-02
   2.3864746e-02
   2.4108887e-02
   2.4627686e-02
   2.5268555e-02
   2.5878906e-02
   2.6855469e-02
   2.7404785e-02
   2.7282715e-02
   2.8137207e-02
   2.8717041e-02
   2.7557373e-02
   2.9144287e-02
   3.0029297e-02
   2.9968262e-02
   3.0639648e-02
   3.0059814e-02
   3.0151367e-02
   3.1402588e-02
   3.1341553e-02
   3.0639648e-02
   3.1005859e-02
   3.1127930e-02
   3.1494141e-02
   3.2043457e-02
   3.2745361e-02
   3.2958984e-02
   3.2775879e-02
   3.3935547e-02
   3.4881592e-02
   3.5583496e-02
   3.5461426e-02
   3.4332275e-02
   3.6132813e-02
   3.6346436e-02
   3.5430908e-02
   3.6346436e-02
   3.5919189e-02
   3.5583496e-02
   3.6163330e-02
   3.5614014e-02
   3.6376953e-02
   3.5491943e-02
   3.5675049e-02
   3.6651611e-02
   3.6407471e-02
   3.6773682e-02
   3.5400391e-02
   3.5369873e-02
   3.5827637e-02
   3.5400391e-02
   3.5980225e-02
   3.6804199e-02
   3.6804199e-02
   3.5736084e-02
   3.5095215e-02
   3.5705566e-02
   3.5247803e-02
   3.4790039e-02
   3.5827637e-02
   3.6376953e-02
   3.6041260e-02
   3.6834717e-02
   3.6407471e-02
   3.5522461e-02
   3.5675049e-02
   3.5339355e-02
   3.5919189e-02
   3.5400391e-02
   3.5278320e-02
   3.6804199e-02
   3.5797119e-02
   3.5797119e-02
   3.5919189e-02
   3.4851074e-02
   3.6132813e-02
   3.6102295e-02
   3.6285400e-02
   3.6712646e-02
   3.6376953e-02
   3.6315918e-02
   3.6621094e-02
   3.6712646e-02
   3.7750244e-02
   3.8391113e-02
   3.8726807e-02
   3.9550781e-02
   3.9520264e-02
   4.0008545e-02
   4.0832520e-02
   4.1290283e-02
   4.1656494e-02
   4.1412354e-02
   4.1259766e-02
   4.3121338e-02
   4.4647217e-02
   4.5104980e-02
   4.5562744e-02
   4.6173096e-02
   4.6325684e-02
   4.6661377e-02
   4.7943115e-02
   4.8095703e-02
   4.8217773e-02
   4.8004150e-02
   4.8492432e-02
   4.9865723e-02
   5.0323486e-02
   5.0415039e-02
   5.0659180e-02
   5.0262451e-02
   5.0323486e-02
   5.1025391e-02
   5.0231934e-02
   5.0109863e-02
   5.1116943e-02
   5.0781250e-02
   5.0811768e-02
   5.1055908e-02
   5.0476074e-02
   5.1513672e-02
   5.1849365e-02
   5.1757813e-02
   5.1879883e-02
   5.2459717e-02
   5.3039551e-02
   5.2093506e-02
   5.2337646e-02
   5.3619385e-02
   5.3955078e-02
   5.3070068e-02
   5.3436279e-02
   5.3680420e-02
   5.4687500e-02
   5.5084229e-02
   5.5145264e-02
   5.4809570e-02
   5.4290771e-02
   5.4687500e-02
   5.5755615e-02
   5.7312012e-02
   5.8258057e-02
   5.7891846e-02
   5.7952881e-02
   5.9204102e-02
   5.9509277e-02
   6.0058594e-02
   6.1157227e-02
   6.1737061e-02
   6.2011719e-02
   6.2774658e-02
   6.3415527e-02
   6.4666748e-02
   6.6009521e-02
   6.6131592e-02
   6.6833496e-02
   6.8206787e-02
   6.8481445e-02
   6.9244385e-02
   6.9824219e-02
   7.0404053e-02
   7.1380615e-02
   7.1441650e-02
   7.2326660e-02
   7.2387695e-02
   7.2784424e-02
   7.3852539e-02
   7.4249268e-02
   7.4676514e-02
   7.6293945e-02
   7.6538086e-02
   7.7362061e-02
   7.8948975e-02
   7.9772949e-02
   7.9528809e-02
   7.9559326e-02
   7.9925537e-02
   8.0139160e-02
   8.0505371e-02
   8.0474854e-02
   8.0505371e-02
   8.0688477e-02
   8.1573486e-02
   8.1787109e-02
   8.1604004e-02
   8.1787109e-02
   8.2427979e-02
   8.3190918e-02
   8.4136963e-02
   8.4381104e-02
   8.4289551e-02
   8.4533691e-02
   8.5815430e-02
   8.6334229e-02
   8.6181641e-02
   8.7249756e-02
   8.7158203e-02
   8.7066650e-02
   8.7951660e-02
   8.8500977e-02
   8.9111328e-02
   8.9172363e-02
   8.9813232e-02
   9.0332031e-02
   9.0972900e-02
   9.1552734e-02
   9.0820313e-02
   9.0393066e-02
   9.2163086e-02
   9.1522217e-02
   9.0728760e-02
   9.1339111e-02
   9.1766357e-02
   9.2559814e-02
   9.1949463e-02
   9.1949463e-02
   9.2956543e-02
   9.2773438e-02
   9.2987061e-02
   9.2834473e-02
   9.2437744e-02
   9.2620850e-02
   9.2956543e-02
   9.2590332e-02
   9.2437744e-02
   9.2407227e-02
   9.1918945e-02
   9.2163086e-02
   9.1735840e-02
   9.2102051e-02
   9.2407227e-02
   9.1827393e-02
   9.2468262e-02
   9.1491699e-02
   9.1125488e-02
   9.1552734e-02
   9.1827393e-02
   9.1613770e-02
   9.0484619e-02
   9.0545654e-02
   8.9355469e-02
   8.8470459e-02
   8.9294434e-02
   8.8897705e-02
   8.8287354e-02
   8.8134766e-02
   8.7188721e-02
   8.6730957e-02
   8.7097168e-02
   8.5784912e-02
   8.5723877e-02
   8.5113525e-02
   8.4197998e-02
   8.4381104e-02
   8.3953857e-02
   8.3282471e-02
   8.2244873e-02
   8.1909180e-02
   8.1665039e-02
   8.0810547e-02
   8.0566406e-02
   8.0444336e-02
   7.9864502e-02
   7.9101563e-02
   7.7880859e-02
   7.7209473e-02
   7.6019287e-02
   7.5378418e-02
   7.5805664e-02
   7.5775146e-02
   7.4554443e-02
   7.3486328e-02
   7.3211670e-02
   7.2540283e-02
   7.2113037e-02
   7.0465088e-02
   6.9854736e-02
   7.0159912e-02
   6.9671631e-02
   6.9122314e-02
   6.7474365e-02
   6.7047119e-02
   6.6772461e-02
   6.6070557e-02
   6.6009521e-02
   6.4971924e-02
   6.3934326e-02
   6.3629150e-02
   6.3140869e-02
   6.3079834e-02
   6.2652588e-02
   6.1340332e-02
   6.1157227e-02
   6.1035156e-02
   6.0272217e-02
   5.9936523e-02
   5.9173584e-02
   5.8319092e-02
   5.7678223e-02
   5.6762695e-02
   5.7556152e-02
   5.7403564e-02
   5.6549072e-02
   5.6060791e-02
   5.4962158e-02
   5.4840088e-02
   5.4016113e-02
   5.4351807e-02
   5.4779053e-02
   5.4504395e-02
   5.4840088e-02
   5.3955078e-02
   5.4016113e-02
   5.4077148e-02
   5.4321289e-02
   5.3771973e-02
   5.3680420e-02
   5.4412842e-02
   5.3863525e-02
   5.4870605e-02
   5.4809570e-02
   5.4260254e-02
   5.4138184e-02
   5.4168701e-02
   5.4779053e-02
   5.4199219e-02
   5.4168701e-02
   5.4199219e-02
   5.5084229e-02
   5.4687500e-02
   5.3802490e-02
   5.4382324e-02
   5.5450439e-02
   5.5084229e-02
   5.4229736e-02
   5.4107666e-02
   5.3375244e-02
   5.3375244e-02
   5.3710938e-02
   5.3619385e-02
   5.3771973e-02
   5.3741455e-02
   5.3588867e-02
   5.3924561e-02
   5.3924561e-02
   5.3558350e-02
   5.2856445e-02
   5.3009033e-02
   5.3253174e-02
   5.2734375e-02
   5.2917480e-02
   5.2215576e-02
   5.1788330e-02
   5.2062988e-02
   5.1025391e-02
   5.0354004e-02
   5.0445557e-02
   5.0506592e-02
   5.0537109e-02
   5.0933838e-02
   5.0079346e-02
   5.0201416e-02
   4.9774170e-02
   4.8919678e-02
   4.8980713e-02
   4.8370361e-02
   4.8126221e-02
   4.7515869e-02
   4.6325684e-02
   4.5867920e-02
   4.5318604e-02
   4.4372559e-02
   4.3457031e-02
   4.2266846e-02
   4.2236328e-02
   4.1595459e-02
   4.0802002e-02
   4.0222168e-02
   3.9733887e-02
   3.8848877e-02
   3.8055420e-02
   3.7750244e-02
   3.5888672e-02
   3.5614014e-02
   3.4820557e-02
   3.4179688e-02
   3.3905029e-02
   3.2684326e-02
   3.2653809e-02
   3.1585693e-02
   3.0426025e-02
   2.9724121e-02
   2.9022217e-02
   2.8503418e-02
   2.7038574e-02
   2.6184082e-02
   2.6794434e-02
   2.6702881e-02
   2.6275635e-02
   2.5299072e-02
   2.4230957e-02
   2.4200439e-02
   2.3651123e-02
   2.3468018e-02
   2.3132324e-02
   2.2125244e-02
   2.2308350e-02
   2.2796631e-02
   2.2399902e-02
   2.2186279e-02
   2.1881104e-02
   2.0782471e-02
   2.1667480e-02
   2.1820068e-02
   2.0935059e-02
   2.0111084e-02
   1.9958496e-02
   2.1606445e-02
   2.1850586e-02
   2.1057129e-02
   2.0507813e-02
   2.0111084e-02
   1.9989014e-02
   1.9683838e-02
   1.9531250e-02
   1.9561768e-02
   1.9195557e-02
   1.8646240e-02
   1.8737793e-02
   1.8676758e-02
   1.8554688e-02
   1.8402100e-02
   1.7425537e-02
   1.6815186e-02
   1.6815186e-02
   1.5686035e-02
   1.5228271e-02
   1.4862061e-02
   1.3732910e-02
   1.2786865e-02
   1.3397217e-02
   1.2969971e-02
   1.1993408e-02
   1.1779785e-02
   1.1840820e-02
   1.0559082e-02
   1.0314941e-02
   1.0803223e-02
   1.0375977e-02
   1.0406494e-02
   1.0284424e-02
   8.9416504e-03
   9.3994141e-03
   9.6130371e-03
   9.1857910e-03
   1.0070801e-02
   1.0131836e-02
   1.0467529e-02
   1.0223389e-02
   9.8876953e-03
   1.0375977e-02
   1.0589600e-02
   1.0040283e-02
   1.0101318e-02
   9.8266602e-03
   9.3078613e-03
   9.2163086e-03
   9.2163086e-03
   8.3312988e-03
   8.4838867e-03
   8.5754395e-03
   8.6364746e-03
   9.1552734e-03
   8.8806152e-03
   9.2468262e-03
   8.2397461e-03
   7.6599121e-03
   7.6599121e-03
   7.2326660e-03
   7.3852539e-03
   7.5683594e-03
   6.6833496e-03
   6.1035156e-03
   6.2561035e-03
   5.2795410e-03
   5.1269531e-03
   4.9438477e-03
   4.6386719e-03
   4.8217773e-03
   4.3640137e-03
   4.1198730e-03
   4.2724609e-03
   3.9672852e-03
   3.7841797e-03
   2.9296875e-03
   1.6174316e-03
   1.5869141e-03
   1.6479492e-03
   1.0681152e-03
   1.2817383e-03
   7.3242188e-04
   8.5449219e-04
   4.8828125e-04
  -6.1035156e-05
   2.7465820e-04
  -7.3242188e-04
  -1.0986328e-03
  -1.4953613e-03
  -8.2397461e-04
  -5.7983398e-04
  -1.8005371e-03
  -1.6174316e-03
  -1.1291504e-03
  -1.5563965e-03
  -1.4038086e-03
  -1.8310547e-03
  -2.3193359e-03
  -2.7160645e-03
  -2.5329590e-03
  -2.7160645e-03
  -3.4484863e-03
  -3.6010742e-03
  -3.4179688e-03
  -3.9062500e-03
  -3.8146973e-03
  -4.1198730e-03
  -5.6152344e-03
  -6.3781738e-03
  -6.4697266e-03
  -7.2937012e-03
  -7.6904297e-03
  -7.5073242e-03
  -8.6059570e-03
  -9.6740723e-03
  -9.5520020e-03
  -1.0070801e-02
  -1.0559082e-02
  -1.0131836e-02
  -9.8571777e-03
  -1.0742188e-02
  -1.1352539e-02
  -1.1627197e-02
  -1.2481689e-02
  -1.2695313e-02
  -1.3122559e-02
  -1.3732910e-02
  -1.3244629e-02
  -1.3946533e-02
  -1.4923096e-02
  -1.5045166e-02
  -1.6906738e-02
  -1.6998291e-02
  -1.7852783e-02
  -1.8402100e-02
  -1.8249512e-02
  -1.8676758e-02
  -1.9073486e-02
  -2.0172119e-02
  -2.0202637e-02
  -2.0904541e-02
  -2.2216797e-02
  -2.2369385e-02
  -2.2735596e-02
  -2.4475098e-02
  -2.5115967e-02
  -2.5238037e-02
  -2.5848389e-02
  -2.6184082e-02
  -2.6702881e-02
  -2.7221680e-02
  -2.7862549e-02
  -2.8198242e-02
  -2.8015137e-02
  -2.8778076e-02
  -2.9541016e-02
  -2.8686523e-02
  -2.9388428e-02
  -3.0639648e-02
  -3.1524658e-02
  -3.2073975e-02
  -3.2165527e-02
  -3.2836914e-02
  -3.3447266e-02
  -3.3905029e-02
  -3.3203125e-02
  -3.4240723e-02
  -3.5888672e-02
  -3.5217285e-02
  -3.4576416e-02
  -3.4912109e-02
  -3.5308838e-02
  -3.6346436e-02
  -3.6529541e-02
  -3.6712646e-02
  -3.8208008e-02
  -3.8452148e-02
  -3.9184570e-02
  -3.9520264e-02
  -4.0222168e-02
  -4.0466309e-02
  -4.0496826e-02
  -4.1259766e-02
  -4.1809082e-02
  -4.1687012e-02
  -4.1870117e-02
  -4.1870117e-02
  -4.2968750e-02
  -4.4372559e-02
  -4.4403076e-02
  -4.5318604e-02
  -4.6142578e-02
  -4.6051025e-02
  -4.7088623e-02
  -4.8217773e-02
  -4.8431396e-02
  -4.9194336e-02
  -4.8889160e-02
  -4.9865723e-02
  -5.1696777e-02
  -5.2398682e-02
  -5.2398682e-02
  -5.1849365e-02
  -5.2429199e-02
  -5.3497314e-02
  -5.4351807e-02
  -5.5419922e-02
  -5.5908203e-02
  -5.6518555e-02
  -5.6152344e-02
  -5.5633545e-02
  -5.6213379e-02
  -5.6091309e-02
  -5.6579590e-02
  -5.6060791e-02
  -5.6274414e-02
  -5.7617188e-02
  -5.8715820e-02
  -5.8929443e-02
  -5.8807373e-02
  -5.9082031e-02
  -5.9112549e-02
  -6.0333252e-02
  -6.0394287e-02
  -6.0455322e-02
  -6.1676025e-02
  -6.2133789e-02
  -6.3079834e-02
  -6.4392090e-02
  -6.4727783e-02
  -6.4788818e-02
  -6.5002441e-02
  -6.5277100e-02
  -6.4849854e-02
  -6.4697266e-02
  -6.6711426e-02
  -6.7474365e-02
  -6.6101074e-02
  -6.6864014e-02
  -6.7993164e-02
  -6.7382813e-02
  -6.7962646e-02
  -6.8023682e-02
  -6.7596436e-02
  -6.8237305e-02
  -6.8115234e-02
  -6.7840576e-02
  -6.8298340e-02
  -6.8267822e-02
  -6.7932129e-02
  -6.8450928e-02
  -6.8878174e-02
  -6.8359375e-02
  -6.8359375e-02
  -6.8511963e-02
  -6.8084717e-02
  -6.8786621e-02
  -6.8603516e-02
  -6.7749023e-02
  -6.8847656e-02
  -6.8634033e-02
  -6.9122314e-02
  -7.0007324e-02
  -6.9824219e-02
  -7.0587158e-02
  -6.9946289e-02
  -6.9213867e-02
  -7.0587158e-02
  -7.1289063e-02
  -7.1411133e-02
  -7.1319580e-02
  -7.0953369e-02
  -7.0678711e-02
  -7.1166992e-02
  -7.0892334e-02
  -7.0861816e-02
  -7.1350098e-02
  -7.1624756e-02
  -7.3272705e-02
  -7.3699951e-02
  -7.3425293e-02
  -7.3944092e-02
  -7.4188232e-02
  -7.3913574e-02
  -7.3608398e-02
  -7.3211670e-02
  -7.3791504e-02
  -7.4554443e-02
  -7.3852539e-02
  -7.3852539e-02
  -7.3669434e-02
  -7.4340820e-02
  -7.5653076e-02
  -7.6049805e-02
  -7.6721191e-02
  -7.6873779e-02
  -7.6843262e-02
  -7.6965332e-02
  -7.6293945e-02
  -7.7758789e-02
  -7.8216553e-02
  -7.8674316e-02
  -8.0566406e-02
  -8.0657959e-02
  -8.1573486e-02
  -8.2153320e-02
  -8.2855225e-02
  -8.3221436e-02
  -8.3343506e-02
  -8.4045410e-02
  -8.4045410e-02
  -8.4838867e-02
  -8.5754395e-02
  -8.6456299e-02
  -8.7615967e-02
  -8.8684082e-02
  -8.9385986e-02
  -8.9385986e-02
  -8.9385986e-02
  -8.9935303e-02
  -9.0850830e-02
  -9.1796875e-02
  -9.2163086e-02
  -9.2864990e-02
  -9.3292236e-02
  -9.2864990e-02
  -9.3627930e-02
  -9.4665527e-02
  -9.4482422e-02
  -9.4879150e-02
  -9.5336914e-02
  -9.5764160e-02
  -9.5886230e-02
  -9.5672607e-02
  -9.6160889e-02
  -9.6069336e-02
  -9.6343994e-02
  -9.6069336e-02
  -9.6557617e-02
  -9.6954346e-02
  -9.6923828e-02
  -9.6862793e-02
  -9.7198486e-02
  -9.7076416e-02
  -9.7473145e-02
  -9.7869873e-02
  -9.7045898e-02
  -9.6801758e-02
  -9.6923828e-02
  -9.7167969e-02
  -9.6771240e-02
  -9.7595215e-02
  -9.7961426e-02
  -9.8022461e-02
  -9.7778320e-02
  -9.7290039e-02
  -9.8022461e-02
  -9.8175049e-02
  -9.8144531e-02
  -9.9334717e-02
  -9.9822998e-02
  -9.8297119e-02
  -9.8266602e-02
  -1.0006714e-01
  -1.0012817e-01
  -1.0043335e-01
  -1.0089111e-01
  -1.0092163e-01
  -1.0220337e-01
  -1.0232544e-01
  -1.0180664e-01
  -1.0290527e-01
  -1.0342407e-01
  -1.0388184e-01
  -1.0433960e-01
  -1.0427856e-01
  -1.0510254e-01
  -1.0461426e-01
  -1.0507202e-01
  -1.0559082e-01
  -1.0580444e-01
  -1.0604858e-01
  -1.0559082e-01
  -1.0626221e-01
  -1.0684204e-01
  -1.0678101e-01
  -1.0653687e-01
  -1.0656738e-01
  -1.0726929e-01
  -1.0705566e-01
  -1.0745239e-01
  -1.0845947e-01
  -1.0864258e-01
  -1.0833740e-01
  -1.0894775e-01
  -1.1010742e-01
  -1.0995483e-01
  -1.0943604e-01
  -1.0964966e-01
  -1.1026001e-01
  -1.1087036e-01
  -1.1126709e-01
  -1.1184692e-01
  -1.1114502e-01
  -1.1151123e-01
  -1.1199951e-01
  -1.1190796e-01
  -1.1257935e-01
  -1.1282349e-01
  -1.1291504e-01
  -1.1270142e-01
  -1.1199951e-01
  -1.1233521e-01
  -1.1364746e-01
  -1.1370850e-01
  -1.1404419e-01
  -1.1370850e-01
  -1.1352539e-01
  -1.1358643e-01
  -1.1300659e-01
  -1.1325073e-01
  -1.1425781e-01
  -1.1431885e-01
  -1.1428833e-01
  -1.1392212e-01
  -1.1325073e-01
  -1.1199951e-01
  -1.1230469e-01
  -1.1309814e-01
  -1.1239624e-01
  -1.1254883e-01
  -1.1267090e-01
  -1.1209106e-01
  -1.1264038e-01
  -1.1300659e-01
  -1.1224365e-01
  -1.1285400e-01
  -1.1328125e-01
  -1.1300659e-01
  -1.1300659e-01
  -1.1343384e-01
  -1.1358643e-01
  -1.1459351e-01
  -1.1456299e-01
  -1.1428833e-01
  -1.1486816e-01
  -1.1553955e-01
  -1.1575317e-01
  -1.1532593e-01
  -1.1642456e-01
  -1.1737061e-01
  -1.1688232e-01
  -1.1740112e-01
  -1.1779785e-01
  -1.1801147e-01
  -1.1962891e-01
  -1.1932373e-01
  -1.1819458e-01
  -1.1968994e-01
  -1.1984253e-01
  -1.1907959e-01
  -1.2088013e-01
  -1.2112427e-01
  -1.2115479e-01
  -1.2142944e-01
  -1.2014771e-01
  -1.2155151e-01
  -1.2173462e-01
  -1.2185669e-01
  -1.2268066e-01
  -1.2240601e-01
  -1.2255859e-01
  -1.2301636e-01
  -1.2380981e-01
  -1.2405396e-01
  -1.2390137e-01
  -1.2466431e-01
  -1.2521362e-01
  -1.2548828e-01
  -1.2622070e-01
  -1.2713623e-01
  -1.2707520e-01
  -1.2741089e-01
  -1.2918091e-01
  -1.2969971e-01
  -1.2927246e-01
  -1.2994385e-01
  -1.3140869e-01
  -1.3082886e-01
  -1.3079834e-01
  -1.3183594e-01
  -1.3159180e-01
  -1.3259888e-01
  -1.3342285e-01
  -1.3342285e-01
  -1.3421631e-01
  -1.3412476e-01
  -1.3497925e-01
  -1.3623047e-01
  -1.3665771e-01
  -1.3665771e-01
  -1.3705444e-01
  -1.3784790e-01
  -1.3793945e-01
  -1.3873291e-01
  -1.3995361e-01
  -1.3989258e-01
  -1.4050293e-01
  -1.4184570e-01
  -1.4175415e-01
  -1.4248657e-01
  -1.4331055e-01
  -1.4257813e-01
  -1.4355469e-01
  -1.4425659e-01
  -1.4440918e-01
  -1.4468384e-01
  -1.4523315e-01
  -1.4550781e-01
  -1.4617920e-01
  -1.4617920e-01
  -1.4541626e-01
  -1.4556885e-01
  -1.4587402e-01
  -1.4617920e-01
  -1.4636230e-01
  -1.4733887e-01
  -1.4697266e-01
  -1.4624023e-01
  -1.4669800e-01
  -1.4620972e-01
  -1.4550781e-01
  -1.4569092e-01
  -1.4566040e-01
  -1.4639282e-01
  -1.4596558e-01
  -1.4547729e-01
  -1.4578247e-01
  -1.4489746e-01
  -1.4447021e-01
  -1.4443970e-01
  -1.4440918e-01
  -1.4480591e-01
  -1.4419556e-01
  -1.4233398e-01
  -1.4263916e-01
  -1.4263916e-01
  -1.4193726e-01
  -1.4169312e-01
  -1.4117432e-01
  -1.4093018e-01
  -1.3949585e-01
  -1.3870239e-01
  -1.3778687e-01
  -1.3632202e-01
  -1.3696289e-01
  -1.3699341e-01
  -1.3604736e-01
  -1.3598633e-01
  -1.3519287e-01
  -1.3479614e-01
  -1.3531494e-01
  -1.3461304e-01
  -1.3436890e-01
  -1.3436890e-01
  -1.3388062e-01
  -1.3339233e-01
  -1.3281250e-01
  -1.3223267e-01
  -1.3198853e-01
  -1.3220215e-01
  -1.3153076e-01
  -1.3049316e-01
  -1.3055420e-01
  -1.3101196e-01
  -1.3156128e-01
  -1.3128662e-01
  -1.3140869e-01
  -1.3162231e-01
  -1.3125610e-01
  -1.3070679e-01
  -1.3067627e-01
  -1.3198853e-01
  -1.3272095e-01
  -1.3174438e-01
  -1.3122559e-01
  -1.3137817e-01
  -1.3247681e-01
  -1.3278198e-01
  -1.3284302e-01
  -1.3348389e-01
  -1.3323975e-01
  -1.3360596e-01
  -1.3375854e-01
  -1.3351440e-01
  -1.3424683e-01
  -1.3549805e-01
  -1.3482666e-01
  -1.3485718e-01
  -1.3555908e-01
  -1.3525391e-01
  -1.3595581e-01
  -1.3702393e-01
  -1.3757324e-01
  -1.3766479e-01
  -1.3836670e-01
  -1.3903809e-01
  -1.3919067e-01
  -1.3989258e-01
  -1.4044189e-01
  -1.4102173e-01
  -1.4178467e-01
  -1.4202881e-01
  -1.4242554e-01
  -1.4321899e-01
  -1.4398193e-01
  -1.4422607e-01
  -1.4404297e-01
  -1.4422607e-01
  -1.4529419e-01
  -1.4492798e-01
  -1.4566040e-01
  -1.4617920e-01
  -1.4614868e-01
  -1.4672852e-01
  -1.4761353e-01
  -1.4675903e-01
  -1.4678955e-01
  -1.4749146e-01
  -1.4669800e-01
  -1.4694214e-01
  -1.4718628e-01
  -1.4791870e-01
  -1.4758301e-01
  -1.4675903e-01
  -1.4758301e-01
  -1.4654541e-01
  -1.4678955e-01
  -1.4700317e-01
  -1.4700317e-01
  -1.4761353e-01
  -1.4669800e-01
  -1.4755249e-01
  -1.4767456e-01
  -1.4669800e-01
  -1.4694214e-01
  -1.4685059e-01
  -1.4678955e-01
  -1.4688110e-01
  -1.4562988e-01
  -1.4523315e-01
  -1.4526367e-01
  -1.4498901e-01
  -1.4447021e-01
  -1.4428711e-01
  -1.4398193e-01
  -1.4279175e-01
  -1.4187622e-01
  -1.4208984e-01
  -1.4199829e-01
  -1.4044189e-01
  -1.4025879e-01
  -1.4007568e-01
  -1.3882446e-01
  -1.3821411e-01
  -1.3735962e-01
  -1.3705444e-01
  -1.3619995e-01
  -1.3400269e-01
  -1.3354492e-01
  -1.3235474e-01
  -1.3021851e-01
  -1.2918091e-01
  -1.2792969e-01
  -1.2637329e-01
  -1.2481689e-01
  -1.2261963e-01
  -1.2133789e-01
  -1.2030029e-01
  -1.1825562e-01
  -1.1614990e-01
  -1.1355591e-01
  -1.1120605e-01
  -1.0937500e-01
  -1.0641479e-01
  -1.0446167e-01
  -1.0333252e-01
  -9.9975586e-02
  -9.6954346e-02
  -9.4726563e-02
  -9.2620850e-02
  -9.0393066e-02
  -8.8104248e-02
  -8.5876465e-02
  -8.2855225e-02
  -7.9956055e-02
  -7.7514648e-02
  -7.4768066e-02
  -7.1807861e-02
  -7.0007324e-02
  -6.7138672e-02
  -6.3293457e-02
  -6.0852051e-02
  -5.8563232e-02
  -5.5664063e-02
  -5.3375244e-02
  -5.0354004e-02
  -4.7637939e-02
  -4.4250488e-02
  -4.2297363e-02
  -3.9764404e-02
  -3.6437988e-02
  -3.3630371e-02
  -2.9754639e-02
  -2.6672363e-02
  -2.4444580e-02
  -2.1545410e-02
  -1.7761230e-02
  -1.5899658e-02
  -1.2695313e-02
  -9.0942383e-03
  -7.0800781e-03
  -3.6010742e-03
   0.0000000e+00
   2.8991699e-03
   6.7138672e-03
   1.0131836e-02
   1.3275146e-02
   1.7547607e-02
   1.9989014e-02
   2.2644043e-02
   2.6031494e-02
   2.9785156e-02
   3.2836914e-02
   3.6254883e-02
   3.9886475e-02
   4.1809082e-02
   4.4921875e-02
   4.9499512e-02
   5.1940918e-02
   5.4870605e-02
   5.8532715e-02
   6.1920166e-02
   6.5704346e-02
   6.9183350e-02
   7.2784424e-02
   7.6538086e-02
   8.0169678e-02
   8.3740234e-02
   8.6334229e-02
   8.9324951e-02
   9.3261719e-02
   9.6038818e-02
   9.9456787e-02
   1.0284424e-01
   1.0507202e-01
   1.0836792e-01
   1.1126709e-01
   1.1331177e-01
   1.1572266e-01
   1.1889648e-01
   1.2158203e-01
   1.2359619e-01
   1.2634277e-01
   1.2887573e-01
   1.3153076e-01
   1.3442993e-01
   1.3638306e-01
   1.3891602e-01
   1.4193726e-01
   1.4428711e-01
   1.4605713e-01
   1.4956665e-01
   1.5216064e-01
   1.5435791e-01
   1.5698242e-01
   1.5847778e-01
   1.6192627e-01
   1.6491699e-01
   1.6473389e-01
   1.6711426e-01
   1.6940308e-01
   1.7083740e-01
   1.7321777e-01
   1.7410278e-01
   1.7684937e-01
   1.7901611e-01
   1.8005371e-01
   1.8179321e-01
   1.8322754e-01
   1.8460083e-01
   1.8630981e-01
   1.8750000e-01
   1.8969727e-01
   1.9149780e-01
   1.9180298e-01
   1.9375610e-01
   1.9494629e-01
   1.9430542e-01
   1.9583130e-01
   1.9625854e-01
   1.9671631e-01
   1.9790649e-01
   1.9805908e-01
   1.9912720e-01
   1.9940186e-01
   1.9940186e-01
   1.9934082e-01
   1.9998169e-01
   2.0166016e-01
   2.0159912e-01
   2.0046997e-01
   2.0062256e-01
   2.0001221e-01
   1.9992065e-01
   2.0019531e-01
   1.9900513e-01
   1.9921875e-01
   1.9964600e-01
   1.9802856e-01
   1.9839478e-01
   1.9778442e-01
   1.9644165e-01
   1.9635010e-01
   1.9555664e-01
   1.9482422e-01
   1.9406128e-01
   1.9354248e-01
   1.9168091e-01
   1.8988037e-01
   1.8945313e-01
   1.8829346e-01
   1.8579102e-01
   1.8502808e-01
   1.8331909e-01
   1.8218994e-01
   1.8164063e-01
   1.7892456e-01
   1.7700195e-01
   1.7587280e-01
   1.7404175e-01
   1.7327881e-01
   1.7233276e-01
   1.6986084e-01
   1.6775513e-01
   1.6644287e-01
   1.6400146e-01
   1.6149902e-01
   1.5960693e-01
   1.5734863e-01
   1.5536499e-01
   1.5350342e-01
   1.5136719e-01
   1.4913940e-01
   1.4675903e-01
   1.4468384e-01
   1.4193726e-01
   1.3955688e-01
   1.3702393e-01
   1.3507080e-01
   1.3262939e-01
   1.3034058e-01
   1.2826538e-01
   1.2600708e-01
   1.2326050e-01
   1.2030029e-01
   1.1639404e-01
   1.1434937e-01
   1.1309814e-01
   1.0958862e-01
   1.0653687e-01
   1.0348511e-01
   1.0086060e-01
   9.9975586e-02
   9.6832275e-02
   9.3627930e-02
   9.2285156e-02
   8.9111328e-02
   8.5388184e-02
   8.2458496e-02
   7.9986572e-02
   7.7575684e-02
   7.5225830e-02
   7.3059082e-02
   7.0739746e-02
   6.8511963e-02
   6.5734863e-02
   6.3140869e-02
   6.1431885e-02
   6.0211182e-02
   5.7250977e-02
   5.4290771e-02
   5.2429199e-02
   5.1269531e-02
   4.8736572e-02
   4.7393799e-02
   4.5196533e-02
   4.2449951e-02
   4.0893555e-02
   3.9062500e-02
   3.7353516e-02
   3.5339355e-02
   3.3966064e-02
   3.2409668e-02
   3.0670166e-02
   3.0151367e-02
   2.9022217e-02
   2.6611328e-02
   2.5054932e-02
   2.3864746e-02
   2.2399902e-02
   2.0660400e-02
   1.9836426e-02
   1.8737793e-02
   1.7211914e-02
   1.6143799e-02
   1.5258789e-02
   1.3671875e-02
   1.3702393e-02
   1.2176514e-02
   1.0986328e-02
   1.0772705e-02
   9.3383789e-03
   9.8876953e-03
   9.5825195e-03
   7.9040527e-03
   7.4157715e-03
   6.6223145e-03
   5.8593750e-03
   5.5847168e-03
   5.6152344e-03
   6.0729980e-03
   5.0048828e-03
   4.5166016e-03
   4.3945313e-03
   3.4790039e-03
   3.7536621e-03
   5.0354004e-03
   5.5847168e-03
   5.0048828e-03
   4.8217773e-03
   3.9367676e-03
   4.6081543e-03
   5.4626465e-03
   5.1574707e-03
   5.7373047e-03
   5.7678223e-03
   5.2795410e-03
   6.2866211e-03
   6.6223145e-03
   6.2561035e-03
   6.2561035e-03
   6.5917969e-03
   6.4392090e-03
   6.2255859e-03
   6.6528320e-03
   7.0495605e-03
   7.1411133e-03
   7.5683594e-03
   7.0495605e-03
   7.2937012e-03
   7.6904297e-03
   7.3852539e-03
   7.7209473e-03
   8.6364746e-03
   8.1176758e-03
   8.3618164e-03
   8.7280273e-03
   8.8195801e-03
   9.3078613e-03
   1.0314941e-02
   9.2773438e-03
   8.2397461e-03
   8.6669922e-03
   9.4604492e-03
   9.2163086e-03
   8.4533691e-03
   9.0332031e-03
   9.2468262e-03
   8.2397461e-03
   8.3923340e-03
   8.3007813e-03
   8.0871582e-03
   8.7890625e-03
   8.9111328e-03
   8.9416504e-03
   7.6293945e-03
   7.3547363e-03
   7.4462891e-03
   7.0495605e-03
   7.0800781e-03
   6.1645508e-03
   5.6152344e-03
   5.8898926e-03
   4.3640137e-03
   3.7536621e-03
   4.9133301e-03
   4.2724609e-03
   3.6926270e-03
   2.8076172e-03
   2.5024414e-03
   2.7160645e-03
   3.4484863e-03
   2.4719238e-03
   1.4038086e-03
   1.3427734e-03
   8.8500977e-04
   5.4931641e-04
   3.0517578e-04
  -2.1362305e-04
  -9.4604492e-04
  -1.1291504e-03
  -1.8005371e-03
  -3.6621094e-03
  -4.8217773e-03
  -5.8898926e-03
  -7.2021484e-03
  -7.4157715e-03
  -8.6669922e-03
  -9.4299316e-03
  -1.0467529e-02
  -1.1413574e-02
  -1.2054443e-02
  -1.4007568e-02
  -1.5472412e-02
  -1.6082764e-02
  -1.7395020e-02
  -1.6815186e-02
  -1.7547607e-02
  -1.8768311e-02
  -1.9317627e-02
  -1.9775391e-02
  -2.0751953e-02
  -2.0843506e-02
  -1.9775391e-02
  -2.1118164e-02
  -2.2918701e-02
  -2.3956299e-02
  -2.4566650e-02
  -2.5115967e-02
  -2.5787354e-02
  -2.5085449e-02
  -2.6214600e-02
  -2.7862549e-02
  -2.8930664e-02
  -2.9144287e-02
  -2.8198242e-02
  -2.8717041e-02
  -2.9724121e-02
  -3.0181885e-02
  -3.1341553e-02
  -3.1341553e-02
  -3.0944824e-02
  -3.1616211e-02
  -3.1829834e-02
  -3.2440186e-02
  -3.3020020e-02
  -3.2897949e-02
  -3.3477783e-02
  -3.3020020e-02
  -3.3966064e-02
  -3.4454346e-02
  -3.4484863e-02
  -3.6071777e-02
  -3.6132813e-02
  -3.4576416e-02
  -3.4423828e-02
  -3.5614014e-02
  -3.5827637e-02
  -3.6193848e-02
  -3.6285400e-02
  -3.6468506e-02
  -3.6956787e-02
  -3.7109375e-02
  -3.7078857e-02
  -3.7048340e-02
  -3.6926270e-02
  -3.7780762e-02
  -3.7628174e-02
  -3.7689209e-02
  -3.7902832e-02
  -3.7475586e-02
  -3.8024902e-02
  -3.8726807e-02
  -3.8421631e-02
  -3.8574219e-02
  -3.8360596e-02
  -3.8116455e-02
  -3.8574219e-02
  -3.9031982e-02
  -3.9672852e-02
  -3.8879395e-02
  -3.9642334e-02
  -3.9489746e-02
  -3.8696289e-02
  -3.9367676e-02
  -3.9154053e-02
  -3.7719727e-02
  -3.7231445e-02
  -3.7597656e-02
  -3.8391113e-02
  -3.7658691e-02
  -3.6712646e-02
  -3.6407471e-02
  -3.5644531e-02
  -3.5736084e-02
  -3.4973145e-02
  -3.4423828e-02
  -3.4362793e-02
  -3.2867432e-02
  -3.1860352e-02
  -3.0792236e-02
  -2.9968262e-02
  -2.9022217e-02
  -2.7008057e-02
  -2.6000977e-02
  -2.4688721e-02
  -2.3559570e-02
  -2.2430420e-02
  -2.1209717e-02
  -2.1026611e-02
  -2.0202637e-02
  -1.9104004e-02
  -1.8371582e-02
  -1.7395020e-02
  -1.5899658e-02
  -1.5563965e-02
  -1.4190674e-02
  -1.2573242e-02
  -1.1108398e-02
  -9.3688965e-03
  -9.0026855e-03
  -8.0261230e-03
  -6.9274902e-03
  -5.7983398e-03
  -4.1809082e-03
  -4.1809082e-03
  -3.0517578e-03
  -2.2277832e-03
  -1.6784668e-03
  -7.6293945e-04
  -9.1552734e-05
   9.4604492e-04
   2.1362305e-03
   2.9907227e-03
   3.9672852e-03
   4.1198730e-03
   3.5705566e-03
   4.5776367e-03
   6.2255859e-03
   6.0119629e-03
   6.5002441e-03
   7.4768066e-03
   7.9650879e-03
   8.6669922e-03
   9.4909668e-03
   1.0864258e-02
   1.1444092e-02
   1.2268066e-02
   1.3610840e-02
   1.4099121e-02
   1.5716553e-02
   1.6387939e-02
   1.6448975e-02
   1.6815186e-02
   1.6723633e-02
   1.8127441e-02
   1.9744873e-02
   2.0263672e-02
   2.1148682e-02
   2.1545410e-02
   2.2186279e-02
   2.3468018e-02
   2.4200439e-02
   2.4627686e-02
   2.5482178e-02
   2.6397705e-02
   2.7343750e-02
   2.7404785e-02
   2.7526855e-02
   2.8289795e-02
   2.8778076e-02
   2.9724121e-02
   3.0731201e-02
   3.1616211e-02
   3.2745361e-02
   3.3294678e-02
   3.3874512e-02
   3.5491943e-02
   3.6285400e-02
   3.6315918e-02
   3.6987305e-02
   3.7994385e-02
   4.0374756e-02
   4.1595459e-02
   4.1290283e-02
   4.1595459e-02
   4.2297363e-02
   4.3090820e-02
   4.3640137e-02
   4.4555664e-02
   4.5745850e-02
   4.6264648e-02
   4.7332764e-02
   4.8187256e-02
   4.8431396e-02
   4.9621582e-02
   5.0109863e-02
   4.9652100e-02
   5.0628662e-02
   5.1513672e-02
   5.1330566e-02
   5.2520752e-02
   5.3680420e-02
   5.4412842e-02
   5.5694580e-02
   5.6152344e-02
   5.5969238e-02
   5.6671143e-02
   5.7739258e-02
   5.8471680e-02
   5.9143066e-02
   6.0058594e-02
   6.1553955e-02
   6.1492920e-02
   6.3446045e-02
   6.4483643e-02
   6.4544678e-02
   6.5856934e-02
   6.6131592e-02
   6.7840576e-02
   6.7810059e-02
   6.8908691e-02
   7.0098877e-02
   7.0220947e-02
   7.0983887e-02
   7.2113037e-02
   7.2967529e-02
   7.3059082e-02
   7.3272705e-02
   7.4676514e-02
   7.5775146e-02
   7.5469971e-02
   7.5775146e-02
   7.6049805e-02
   7.5897217e-02
   7.6599121e-02
   7.6629639e-02
   7.6812744e-02
   7.7056885e-02
   7.7301025e-02
   7.7819824e-02
   7.7728271e-02
   7.7423096e-02
   7.8308105e-02
   7.8094482e-02
   7.8521729e-02
   8.0200195e-02
   7.9986572e-02
   7.9620361e-02
   7.8948975e-02
   7.9559326e-02
   8.0383301e-02
   8.0963135e-02
   8.1176758e-02
   8.1390381e-02
   8.1817627e-02
   8.2458496e-02
   8.1939697e-02
   8.2244873e-02
   8.2977295e-02
   8.2733154e-02
   8.3190918e-02
   8.4014893e-02
   8.4655762e-02
   8.4899902e-02
   8.5754395e-02
   8.7219238e-02
   8.7341309e-02
   8.8073730e-02
   8.8958740e-02
   8.9355469e-02
   9.0423584e-02
   9.1583252e-02
   9.2376709e-02
   9.2864990e-02
   9.3627930e-02
   9.3963623e-02
   9.4909668e-02
   9.6343994e-02
   9.7229004e-02
   9.7503662e-02
   9.7106934e-02
   9.8449707e-02
   9.9639893e-02
   1.0012817e-01
   1.0086060e-01
   1.0107422e-01
   1.0174561e-01
   1.0281372e-01
   1.0443115e-01
   1.0556030e-01
   1.0583496e-01
   1.0614014e-01
   1.0751343e-01
   1.0842896e-01
   1.0879517e-01
   1.0986328e-01
   1.1056519e-01
   1.1129761e-01
   1.1267090e-01
   1.1349487e-01
   1.1373901e-01
   1.1456299e-01
   1.1422729e-01
   1.1508179e-01
   1.1669922e-01
   1.1676025e-01
   1.1697388e-01
   1.1749268e-01
   1.1770630e-01
   1.1865234e-01
   1.1926270e-01
   1.1898804e-01
   1.1962891e-01
   1.2069702e-01
   1.2078857e-01
   1.2176514e-01
   1.2265015e-01
   1.2130737e-01
   1.2176514e-01
   1.2435913e-01
   1.2347412e-01
   1.2322998e-01
   1.2423706e-01
   1.2469482e-01
   1.2564087e-01
   1.2496948e-01
   1.2664795e-01
   1.2689209e-01
   1.2707520e-01
   1.2765503e-01
   1.2759399e-01
   1.2863159e-01
   1.2887573e-01
   1.2918091e-01
   1.2948608e-01
   1.2982178e-01
   1.3006592e-01
   1.3095093e-01
   1.3125610e-01
   1.3052368e-01
   1.3113403e-01
   1.3250732e-01
   1.3345337e-01
   1.3284302e-01
   1.3192749e-01
   1.3284302e-01
   1.3284302e-01
   1.3278198e-01
   1.3275146e-01
   1.3198853e-01
   1.3195801e-01
   1.3195801e-01
   1.3208008e-01
   1.3128662e-01
   1.3092041e-01
   1.3119507e-01
   1.3006592e-01
   1.2976074e-01
   1.3027954e-01
   1.2915039e-01
   1.2884521e-01
   1.2899780e-01
   1.2799072e-01
   1.2753296e-01
   1.2719727e-01
   1.2646484e-01
   1.2591553e-01
   1.2561035e-01
   1.2509155e-01
   1.2484741e-01
   1.2432861e-01
   1.2396240e-01
   1.2338257e-01
   1.2332153e-01
   1.2374878e-01
   1.2240601e-01
   1.2182617e-01
   1.2142944e-01
   1.2118530e-01
   1.2167358e-01
   1.2066650e-01
   1.1965942e-01
   1.1984253e-01
   1.1895752e-01
   1.1816406e-01
   1.1907959e-01
   1.1871338e-01
   1.1886597e-01
   1.1868286e-01
   1.1798096e-01
   1.1801147e-01
   1.1837769e-01
   1.1798096e-01
   1.1788940e-01
   1.1874390e-01
   1.1785889e-01
   1.1788940e-01
   1.1746216e-01
   1.1770630e-01
   1.1791992e-01
   1.1703491e-01
   1.1654663e-01
   1.1651611e-01
   1.1651611e-01
   1.1572266e-01
   1.1614990e-01
   1.1657715e-01
   1.1532593e-01
   1.1386108e-01
   1.1306763e-01
   1.1300659e-01
   1.1242676e-01
   1.1166382e-01
   1.1157227e-01
   1.1093140e-01
   1.1010742e-01
   1.1016846e-01
   1.0968018e-01
   1.0812378e-01
   1.0778809e-01
   1.0684204e-01
   1.0641479e-01
   1.0617065e-01
   1.0446167e-01
   1.0375977e-01
   1.0302734e-01
   1.0284424e-01
   1.0202026e-01
   1.0046387e-01
   9.9822998e-02
   9.8388672e-02
   9.7015381e-02
   9.6343994e-02
   9.5794678e-02
   9.5397949e-02
   9.3811035e-02
   9.2315674e-02
   9.2742920e-02
   9.1949463e-02
   8.9935303e-02
   8.8806152e-02
   8.7738037e-02
   8.6730957e-02
   8.5754395e-02
   8.4777832e-02
   8.3984375e-02
   8.2794189e-02
   8.1176758e-02
   8.0047607e-02
   7.8826904e-02
   7.8430176e-02
   7.7697754e-02
   7.5714111e-02
   7.4737549e-02
   7.3364258e-02
   7.2448730e-02
   7.1533203e-02
   7.0739746e-02
   6.9763184e-02
   6.8115234e-02
   6.7840576e-02
   6.6802979e-02
   6.5979004e-02
   6.4483643e-02
   6.2438965e-02
   6.2744141e-02
   6.1767578e-02
   5.9814453e-02
   5.8685303e-02
   5.8471680e-02
   5.7586670e-02
   5.5847168e-02
   5.4565430e-02
   5.3497314e-02
   5.2703857e-02
   5.1055908e-02
   4.9285889e-02
   4.8675537e-02
   4.8278809e-02
   4.6203613e-02
   4.5227051e-02
   4.5135498e-02
   4.3884277e-02
   4.3395996e-02
   4.2327881e-02
   4.0740967e-02
   3.9062500e-02
   3.7780762e-02
   3.6499023e-02
   3.5247803e-02
   3.5247803e-02
   3.4454346e-02
   3.2928467e-02
   3.1860352e-02
   3.0151367e-02
   2.9479980e-02
   2.9235840e-02
   2.8839111e-02
   2.8137207e-02
   2.7313232e-02
   2.6000977e-02
   2.5878906e-02
   2.5909424e-02
   2.3376465e-02
   2.2308350e-02
   2.1820068e-02
   2.0599365e-02
   2.0294189e-02
   1.9592285e-02
   1.8341064e-02
   1.7456055e-02
   1.6387939e-02
   1.5808105e-02
   1.5014648e-02
   1.4160156e-02
   1.2725830e-02
   1.1291504e-02
   1.1016846e-02
   9.5825195e-03
   8.3312988e-03
   8.1176758e-03
   7.2021484e-03
   7.1105957e-03
   6.2255859e-03
   5.5541992e-03
   5.9204102e-03
   4.4250488e-03
   2.9907227e-03
   2.4719238e-03
   1.9836426e-03
   1.6784668e-03
   5.7983398e-04
  -4.2724609e-04
  -3.9672852e-04
  -1.2817383e-03
  -2.9296875e-03
  -4.1809082e-03
  -5.6152344e-03
  -5.5847168e-03
  -6.6833496e-03
  -8.0871582e-03
  -8.4838867e-03
  -8.7890625e-03
  -9.3994141e-03
  -1.0192871e-02
  -1.1047363e-02
  -1.2603760e-02
  -1.3061523e-02
  -1.3671875e-02
  -1.3305664e-02
  -1.3702393e-02
  -1.4709473e-02
  -1.5563965e-02
  -1.6143799e-02
  -1.5991211e-02
  -1.6296387e-02
  -1.6693115e-02
  -1.7181396e-02
  -1.7425537e-02
  -1.6296387e-02
  -1.6326904e-02
  -1.6601563e-02
  -1.6448975e-02
  -1.6845703e-02
  -1.6784668e-02
  -1.5563965e-02
  -1.4801025e-02
  -1.4892578e-02
  -1.4709473e-02
  -1.4862061e-02
  -1.4587402e-02
  -1.4068604e-02
  -1.3122559e-02
  -1.2329102e-02
  -1.2207031e-02
  -1.0955811e-02
  -1.0314941e-02
  -9.6435547e-03
  -8.7585449e-03
  -8.4838867e-03
  -7.6599121e-03
  -7.2021484e-03
  -7.0495605e-03
  -5.9204102e-03
  -4.4250488e-03
  -4.3334961e-03
  -3.5400391e-03
  -2.1667480e-03
  -1.3122559e-03
   1.5258789e-04
   1.3122559e-03
   2.8076172e-03
   2.8686523e-03
   3.4484863e-03
   5.3405762e-03
   5.3710938e-03
   6.6528320e-03
   8.8806152e-03
   9.5214844e-03
   9.8876953e-03
   1.1199951e-02
   1.2359619e-02
   1.3031006e-02
   1.3977051e-02
   1.5289307e-02
   1.5258789e-02
   1.6357422e-02
   1.8341064e-02
   1.8005371e-02
   1.8157959e-02
   1.8798828e-02
   2.0355225e-02
   2.1820068e-02
   2.2308350e-02
   2.4322510e-02
   2.5054932e-02
   2.4597168e-02
   2.5451660e-02
   2.6519775e-02
   2.7618408e-02
   2.8106689e-02
   2.8808594e-02
   3.0120850e-02
   3.1768799e-02
   3.2867432e-02
   3.4332275e-02
   3.5919189e-02
   3.5827637e-02
   3.7475586e-02
   3.9306641e-02
   4.0618896e-02
   4.0679932e-02
   4.1473389e-02
   4.3426514e-02
   4.4372559e-02
   4.6569824e-02
   4.7424316e-02
   4.8370361e-02
   4.9438477e-02
   5.0598145e-02
   5.1361084e-02
   5.1910400e-02
   5.3070068e-02
   5.4443359e-02
   5.5328369e-02
   5.5847168e-02
   5.6457520e-02
   5.7586670e-02
   5.8990479e-02
   5.9204102e-02
   6.0302734e-02
   6.0546875e-02
   6.1279297e-02
   6.1431885e-02
   6.1340332e-02
   6.2652588e-02
   6.2500000e-02
   6.2286377e-02
   6.2744141e-02
   6.3201904e-02
   6.3629150e-02
   6.4880371e-02
   6.5704346e-02
   6.5399170e-02
   6.4422607e-02
   6.5002441e-02
   6.6680908e-02
   6.6986084e-02
   6.6741943e-02
   6.7047119e-02
   6.7596436e-02
   6.7260742e-02
   6.7871094e-02
   6.8298340e-02
   6.8176270e-02
   6.9122314e-02
   6.8695068e-02
   6.7749023e-02
   6.8420410e-02
   6.9000244e-02
   6.9274902e-02
   6.8969727e-02
   6.8481445e-02
   6.8756104e-02
   6.9152832e-02
   6.8786621e-02
   6.9000244e-02
   6.9396973e-02
   6.9427490e-02
   6.9519043e-02
   6.9915771e-02
   6.9580078e-02
   6.8969727e-02
   6.8878174e-02
   6.8878174e-02
   6.7687988e-02
   6.6772461e-02
   6.6650391e-02
   6.5795898e-02
   6.5765381e-02
   6.5124512e-02
   6.3415527e-02
   6.3415527e-02
   6.3049316e-02
   6.2377930e-02
   6.0791016e-02
   5.9509277e-02
   5.9173584e-02
   5.7586670e-02
   5.6488037e-02
   5.5145264e-02
   5.3985596e-02
   5.3070068e-02
   5.2001953e-02
   5.0994873e-02
   4.9133301e-02
   4.7332764e-02
   4.6386719e-02
   4.4647217e-02
   4.2572021e-02
   4.1442871e-02
   4.0771484e-02
   3.8665771e-02
   3.7506104e-02
   3.5766602e-02
   3.4423828e-02
   3.4301758e-02
   3.2592773e-02
   3.0090332e-02
   2.8808594e-02
   2.7679443e-02
   2.5756836e-02
   2.4505615e-02
   2.3712158e-02
   2.1850586e-02
   2.0507813e-02
   1.8524170e-02
   1.7425537e-02
   1.6204834e-02
   1.4434814e-02
   1.3946533e-02
   1.1810303e-02
   9.7045898e-03
   9.0026855e-03
   7.0190430e-03
   5.4016113e-03
   4.5776367e-03
   2.2888184e-03
   1.5563965e-03
   1.2207031e-04
  -2.3498535e-03
  -3.9978027e-03
  -5.7983398e-03
  -7.9040527e-03
  -1.0345459e-02
  -1.2756348e-02
  -1.4862061e-02
  -1.6448975e-02
  -1.8707275e-02
  -2.1942139e-02
  -2.3590088e-02
  -2.4780273e-02
  -2.7465820e-02
  -2.9418945e-02
  -3.1250000e-02
  -3.4149170e-02
  -3.5278320e-02
  -3.7109375e-02
  -4.0283203e-02
  -4.2205811e-02
  -4.4433594e-02
  -4.7119141e-02
  -4.8583984e-02
  -5.1422119e-02
  -5.3863525e-02
  -5.5816650e-02
  -5.8807373e-02
  -6.0394287e-02
  -6.2896729e-02
  -6.5185547e-02
  -6.6711426e-02
  -6.9641113e-02
  -7.1136475e-02
  -7.3364258e-02
  -7.5958252e-02
  -7.7819824e-02
  -7.9528809e-02
  -8.0841064e-02
  -8.2550049e-02
  -8.3648682e-02
  -8.4991455e-02
  -8.8470459e-02
  -9.0423584e-02
  -9.0789795e-02
  -9.2956543e-02
  -9.4116211e-02
  -9.4299316e-02
  -9.5214844e-02
  -9.6069336e-02
  -9.6527100e-02
  -9.7961426e-02
  -9.9395752e-02
  -9.9914551e-02
  -1.0055542e-01
  -1.0211182e-01
  -1.0247803e-01
  -1.0238647e-01
  -1.0305786e-01
  -1.0372925e-01
  -1.0333252e-01
  -1.0464478e-01
  -1.0449219e-01
  -1.0525513e-01
  -1.0699463e-01
  -1.0705566e-01
  -1.0772705e-01
  -1.0864258e-01
  -1.0910034e-01
  -1.0867310e-01
  -1.0943604e-01
  -1.0983276e-01
  -1.0925293e-01
  -1.0894775e-01
  -1.1056519e-01
  -1.1129761e-01
  -1.1074829e-01
  -1.1160278e-01
  -1.1203003e-01
  -1.1138916e-01
  -1.1166382e-01
  -1.1050415e-01
  -1.1001587e-01
  -1.1065674e-01
  -1.0906982e-01
  -1.0897827e-01
  -1.0928345e-01
  -1.0794067e-01
  -1.0812378e-01
  -1.0754395e-01
  -1.0662842e-01
  -1.0678101e-01
  -1.0531616e-01
  -1.0476685e-01
  -1.0351563e-01
  -1.0211182e-01
  -1.0113525e-01
  -9.8968506e-02
  -9.8541260e-02
  -9.7656250e-02
  -9.6496582e-02
  -9.5428467e-02
  -9.3536377e-02
  -9.2163086e-02
  -8.9782715e-02
  -8.8226318e-02
  -8.7371826e-02
  -8.5449219e-02
  -8.4838867e-02
  -8.3404541e-02
  -8.1787109e-02
  -8.0902100e-02
  -7.9772949e-02
  -7.7087402e-02
  -7.5744629e-02
  -7.5256348e-02
  -7.3089600e-02
  -7.2326660e-02
  -7.1136475e-02
  -6.9763184e-02
  -6.8237305e-02
  -6.6680908e-02
  -6.5032959e-02
  -6.2988281e-02
  -6.1676025e-02
  -6.0729980e-02
  -5.8258057e-02
  -5.6121826e-02
  -5.5633545e-02
  -5.3619385e-02
  -5.1971436e-02
  -5.0018311e-02
  -4.8583984e-02
  -4.7363281e-02
  -4.5654297e-02
  -4.4769287e-02
  -4.2541504e-02
  -3.9825439e-02
  -3.7933350e-02
  -3.6804199e-02
  -3.5064697e-02
  -3.2623291e-02
  -3.1005859e-02
  -2.9602051e-02
  -2.7496338e-02
  -2.4658203e-02
  -2.3010254e-02
  -2.0080566e-02
  -1.8035889e-02
  -1.6021729e-02
  -1.3916016e-02
  -1.1352539e-02
  -8.5144043e-03
  -6.5002441e-03
  -4.4555664e-03
  -2.2277832e-03
   3.0517578e-05
   2.6245117e-03
   5.0659180e-03
   7.2631836e-03
   8.5754395e-03
   1.1810303e-02
   1.4129639e-02
   1.5533447e-02
   1.7364502e-02
   1.9531250e-02
   2.1759033e-02
   2.3529053e-02
   2.6062012e-02
   2.8503418e-02
   3.0151367e-02
   3.0364990e-02
   3.2470703e-02
   3.4545898e-02
   3.5247803e-02
   3.6987305e-02
   3.8421631e-02
   3.9001465e-02
   4.1198730e-02
   4.2053223e-02
   4.3243408e-02
   4.4708252e-02
   4.5623779e-02
   4.6875000e-02
   4.8217773e-02
   4.9163818e-02
   4.9743652e-02
   5.0933838e-02
   5.2246094e-02
   5.2856445e-02
   5.3802490e-02
   5.4901123e-02
   5.5084229e-02
   5.6243896e-02
   5.8105469e-02
   5.8624268e-02
   5.9539795e-02
   6.0607910e-02
   6.0974121e-02
   6.2164307e-02
   6.3751221e-02
   6.5185547e-02
   6.5155029e-02
   6.5612793e-02
   6.7016602e-02
   6.6864014e-02
   6.7016602e-02
   6.8939209e-02
   6.9946289e-02
   7.0526123e-02
   7.1685791e-02
   7.1533203e-02
   7.2723389e-02
   7.3303223e-02
   7.3547363e-02
   7.4798584e-02
   7.5164795e-02
   7.5805664e-02
   7.7026367e-02
   7.7178955e-02
   7.7239990e-02
   7.7850342e-02
   7.8643799e-02
   7.9437256e-02
   7.9223633e-02
   7.9986572e-02
   8.0596924e-02
   8.0444336e-02
   8.1237793e-02
   8.0780029e-02
   8.0810547e-02
   8.1787109e-02
   8.2031250e-02
   8.2977295e-02
   8.2824707e-02
   8.1634521e-02
   8.1573486e-02
   8.1237793e-02
   8.1512451e-02
   8.1878662e-02
   8.1115723e-02
   8.1146240e-02
   8.0413818e-02
   8.0535889e-02
   8.0841064e-02
   7.9650879e-02
   7.9223633e-02
   7.8735352e-02
   7.7148438e-02
   7.7728271e-02
   7.7484131e-02
   7.6660156e-02
   7.6263428e-02
   7.5500488e-02
   7.5714111e-02
   7.4432373e-02
   7.3699951e-02
   7.3455811e-02
   7.2265625e-02
   7.2296143e-02
   7.1929932e-02
   7.1258545e-02
   7.1472168e-02
   7.0556641e-02
   7.0068359e-02
   7.0007324e-02
   6.8939209e-02
   6.7810059e-02
   6.6711426e-02
   6.5826416e-02
   6.5460205e-02
   6.5429688e-02
   6.4605713e-02
   6.2774658e-02
   6.1553955e-02
   6.1798096e-02
   6.1584473e-02
   6.0363770e-02
   5.9600830e-02
   5.8227539e-02
   5.6823730e-02
   5.6030273e-02
   5.4687500e-02
   5.4382324e-02
   5.3100586e-02
   5.1208496e-02
   5.0384521e-02
   4.9774170e-02
   4.8889160e-02
   4.7546387e-02
   4.6447754e-02
   4.5928955e-02
   4.5318604e-02
   4.3731689e-02
   4.2510986e-02
   4.1137695e-02
   4.0008545e-02
   4.0008545e-02
   3.8604736e-02
   3.7078857e-02
   3.5736084e-02
   3.4362793e-02
   3.2226563e-02
   3.1585693e-02
   3.1707764e-02
   3.0059814e-02
   2.8259277e-02
   2.7801514e-02
   2.7404785e-02
   2.6672363e-02
   2.5634766e-02
   2.5115967e-02
   2.3925781e-02
   2.2613525e-02
   2.2064209e-02
   2.0874023e-02
   1.9287109e-02
   1.7700195e-02
   1.6082764e-02
   1.5380859e-02
   1.4099121e-02
   1.2664795e-02
   1.1077881e-02
   8.7585449e-03
   7.5378418e-03
   6.1035156e-03
   4.5776367e-03
   3.6926270e-03
   1.8615723e-03
   1.0070801e-03
  -2.4414063e-04
  -2.6550293e-03
  -4.5776367e-03
  -6.3476563e-03
  -7.8430176e-03
  -9.6435547e-03
  -1.0681152e-02
  -1.2298584e-02
  -1.3488770e-02
  -1.5075684e-02
  -1.5869141e-02
  -1.6510010e-02
  -1.7639160e-02
  -1.9500732e-02
  -2.0629883e-02
  -2.1789551e-02
  -2.2857666e-02
  -2.3498535e-02
  -2.5329590e-02
  -2.6489258e-02
  -2.7099609e-02
  -2.7313232e-02
  -2.8625488e-02
  -2.9113770e-02
  -2.8869629e-02
  -2.9113770e-02
  -2.9937744e-02
  -3.0364990e-02
  -3.0853271e-02
  -3.1524658e-02
  -3.1646729e-02
  -3.2043457e-02
  -3.2440186e-02
  -3.3203125e-02
  -3.3477783e-02
  -3.2806396e-02
  -3.3355713e-02
  -3.3569336e-02
  -3.4179688e-02
  -3.4820557e-02
  -3.4362793e-02
  -3.5308838e-02
  -3.5583496e-02
  -3.5980225e-02
  -3.5095215e-02
  -3.4332275e-02
  -3.5461426e-02
  -3.4881592e-02
  -3.4027100e-02
  -3.4423828e-02
  -3.4332275e-02
  -3.3935547e-02
  -3.3691406e-02
  -3.3142090e-02
  -3.2836914e-02
  -3.1097412e-02
  -2.9785156e-02
  -2.9296875e-02
  -2.7557373e-02
  -2.7984619e-02
  -2.8503418e-02
  -2.8106689e-02
  -2.8259277e-02
  -2.7862549e-02
  -2.7923584e-02
  -2.8839111e-02
  -2.9632568e-02
  -2.9632568e-02
  -3.0548096e-02
  -3.1738281e-02
  -3.2470703e-02
  -3.2196045e-02
  -3.2958984e-02
  -3.4301758e-02
  -3.4240723e-02
  -3.5980225e-02
  -3.7231445e-02
  -3.7078857e-02
  -3.7811279e-02
  -3.7902832e-02
  -3.8208008e-02
  -3.8787842e-02
  -3.8909912e-02
  -3.9825439e-02
  -4.0344238e-02
  -4.0405273e-02
  -4.1137695e-02
  -4.1046143e-02
  -4.1320801e-02
  -4.2083740e-02
  -4.2236328e-02
  -4.2419434e-02
  -4.2816162e-02
  -4.1839600e-02
  -4.0618896e-02
  -4.0832520e-02
  -4.0618896e-02
  -4.1137695e-02
  -4.1320801e-02
  -4.0222168e-02
  -3.9459229e-02
  -3.8330078e-02
  -3.7322998e-02
  -3.7445068e-02
  -3.7658691e-02
  -3.7872314e-02
  -3.6773682e-02
  -3.6254883e-02
  -3.6010742e-02
  -3.4942627e-02
  -3.5400391e-02
  -3.4484863e-02
  -3.2623291e-02
  -3.3386230e-02
  -3.4393311e-02
  -3.4149170e-02
  -3.3477783e-02
  -3.3233643e-02
  -3.2806396e-02
  -3.2562256e-02
  -3.2714844e-02
  -3.2653809e-02
  -3.2379150e-02
  -3.2531738e-02
  -3.3020020e-02
  -3.2501221e-02
  -3.2531738e-02
  -3.1402588e-02
  -3.1616211e-02
  -3.2012939e-02
  -3.2287598e-02
  -3.1982422e-02
  -3.1372070e-02
  -3.2196045e-02
  -3.1707764e-02
  -3.1555176e-02
  -3.1463623e-02
  -3.0609131e-02
  -3.0670166e-02
  -3.1127930e-02
  -3.0944824e-02
  -3.0364990e-02
  -2.9754639e-02
  -2.8656006e-02
  -2.8594971e-02
  -2.8320313e-02
  -2.8472900e-02
  -2.8961182e-02
  -2.8442383e-02
  -2.8137207e-02
  -2.7435303e-02
  -2.7740479e-02
  -2.7404785e-02
  -2.7069092e-02
  -2.6489258e-02
  -2.5024414e-02
  -2.5207520e-02
  -2.5604248e-02
  -2.4475098e-02
  -2.3956299e-02
  -2.4047852e-02
  -2.3162842e-02
  -2.2827148e-02
  -2.2827148e-02
  -2.1240234e-02
  -1.9989014e-02
  -1.9134521e-02
  -1.8554688e-02
  -1.9226074e-02
  -1.8341064e-02
  -1.6662598e-02
  -1.7089844e-02
  -1.7028809e-02
  -1.6113281e-02
  -1.5930176e-02
  -1.5838623e-02
  -1.5655518e-02
  -1.5777588e-02
  -1.5258789e-02
  -1.4190674e-02
  -1.4068604e-02
  -1.3519287e-02
  -1.2695313e-02
  -1.1932373e-02
  -1.1505127e-02
  -1.1383057e-02
  -1.1047363e-02
  -1.0681152e-02
  -1.1138916e-02
  -1.0589600e-02
  -9.1857910e-03
  -8.6364746e-03
  -8.7280273e-03
  -8.0871582e-03
  -7.5683594e-03
  -7.2937012e-03
  -7.1411133e-03
  -6.9274902e-03
  -7.2326660e-03
  -7.1716309e-03
  -6.6833496e-03
  -6.0424805e-03
  -5.4626465e-03
  -6.1035156e-03
  -5.4931641e-03
  -5.4321289e-03
  -5.3710938e-03
  -5.5541992e-03
  -5.3405762e-03
  -4.5471191e-03
  -4.8522949e-03
  -4.7302246e-03
  -4.3640137e-03
  -4.6386719e-03
  -3.9978027e-03
  -4.0588379e-03
  -3.4484863e-03
  -2.8991699e-03
  -3.6621094e-03
  -3.1433105e-03
  -3.5705566e-03
  -3.2348633e-03
  -2.5939941e-03
  -2.5024414e-03
  -2.4108887e-03
  -2.2888184e-03
  -2.3193359e-03
  -1.5563965e-03
  -1.4343262e-03
  -1.6784668e-03
  -1.0070801e-03
  -1.1596680e-03
  -4.5776367e-04
   5.4931641e-04
   6.7138672e-04
   1.1596680e-03
   1.3427734e-03
   2.0751953e-03
   2.3803711e-03
   2.9602051e-03
   3.1127930e-03
   3.5095215e-03
   4.6081543e-03
   3.7231445e-03
   4.1198730e-03
   4.7302246e-03
   4.3945313e-03
   4.8828125e-03
   4.9743652e-03
   4.4860840e-03
   6.0119629e-03
   6.5307617e-03
   6.3781738e-03
   7.3852539e-03
   7.9956055e-03
   8.2702637e-03
   7.8735352e-03
   8.6669922e-03
   9.1247559e-03
   8.6364746e-03
   9.0332031e-03
   9.0332031e-03
   8.6364746e-03
   8.6669922e-03
   7.7209473e-03
   7.2326660e-03
   7.5988770e-03
   7.7209473e-03
   7.2326660e-03
   6.9274902e-03
   7.0190430e-03
   6.1035156e-03
   6.2561035e-03
   6.7443848e-03
   6.3476563e-03
   6.2255859e-03
   6.1645508e-03
   5.9204102e-03
   6.3476563e-03
   5.9814453e-03
   6.3171387e-03
   6.7138672e-03
   7.2326660e-03
   7.4462891e-03
   7.6599121e-03
   7.5988770e-03
   8.6669922e-03
   1.0345459e-02
   1.0009766e-02
   1.0223389e-02
   1.0803223e-02
   1.1596680e-02
   1.2207031e-02
   1.2725830e-02
   1.2878418e-02
   1.3488770e-02
   1.4312744e-02
   1.4678955e-02
   1.5350342e-02
   1.6723633e-02
   1.7700195e-02
   1.8798828e-02
   1.9744873e-02
   2.0782471e-02
   2.1484375e-02
   2.2186279e-02
   2.2460938e-02
   2.3010254e-02
   2.3193359e-02
   2.3681641e-02
   2.4322510e-02
   2.4566650e-02
   2.4230957e-02
   2.4566650e-02
   2.4444580e-02
   2.4566650e-02
   2.5238037e-02
   2.4383545e-02
   2.4993896e-02
   2.5054932e-02
   2.4780273e-02
   2.4902344e-02
   2.3590088e-02
   2.3406982e-02
   2.3040771e-02
   2.2644043e-02
   2.2949219e-02
   2.2521973e-02
   2.2003174e-02
   2.1484375e-02
   2.1179199e-02
   2.0416260e-02
   2.0324707e-02
   1.9927979e-02
   1.9653320e-02
   1.9378662e-02
   1.8859863e-02
   1.8585205e-02
   1.7364502e-02
   1.6418457e-02
   1.6082764e-02
   1.5258789e-02
   1.4953613e-02
   1.5045166e-02
   1.5136719e-02
   1.4343262e-02
   1.3824463e-02
   1.3824463e-02
   1.3458252e-02
   1.3000488e-02
   1.2725830e-02
   1.2969971e-02
   1.2176514e-02
   1.1047363e-02
   1.1077881e-02
   1.0986328e-02
   1.1383057e-02
   9.7045898e-03
   9.5825195e-03
   1.0406494e-02
   8.8806152e-03
   9.1857910e-03
   8.7280273e-03
   8.1787109e-03
   7.6904297e-03
   6.8359375e-03
   6.0729980e-03
   5.8288574e-03
   4.6081543e-03
   3.8146973e-03
   2.8991699e-03
   2.0446777e-03
   2.2888184e-03
   1.7089844e-03
   3.3569336e-04
  -1.1901855e-03
  -2.1362305e-03
  -3.2958984e-03
  -4.3945313e-03
  -5.0354004e-03
  -6.3171387e-03
  -7.7819824e-03
  -8.0566406e-03
  -8.6669922e-03
  -9.3078613e-03
  -1.0711670e-02
  -1.2329102e-02
  -1.3946533e-02
  -1.4862061e-02
  -1.5960693e-02
  -1.7364502e-02
  -1.8310547e-02
  -1.9500732e-02
  -2.1362305e-02
  -2.2277832e-02
  -2.3651123e-02
  -2.4414063e-02
  -2.4688721e-02
  -2.6397705e-02
  -2.7282715e-02
  -2.8961182e-02
  -3.1005859e-02
  -3.1555176e-02
  -3.2440186e-02
  -3.3630371e-02
  -3.4759521e-02
  -3.6041260e-02
  -3.7231445e-02
  -3.8757324e-02
  -3.9276123e-02
  -4.1839600e-02
  -4.3884277e-02
  -4.3457031e-02
  -4.5318604e-02
  -4.6081543e-02
  -4.6722412e-02
  -4.9652100e-02
  -5.1116943e-02
  -5.1330566e-02
  -5.3802490e-02
  -5.5603027e-02
  -5.6243896e-02
  -5.8532715e-02
  -5.8929443e-02
  -5.9265137e-02
  -6.1370850e-02
  -6.3476563e-02
  -6.4666748e-02
  -6.6284180e-02
  -6.7413330e-02
  -6.9305420e-02
  -7.1746826e-02
  -7.2387695e-02
  -7.3455811e-02
  -7.5500488e-02
  -7.6599121e-02
  -7.8552246e-02
  -8.0749512e-02
  -8.1909180e-02
  -8.3648682e-02
  -8.5998535e-02
  -8.7310791e-02
  -8.8745117e-02
  -9.0423584e-02
  -9.1674805e-02
  -9.3383789e-02
  -9.4299316e-02
  -9.5062256e-02
  -9.7625732e-02
  -9.9304199e-02
  -1.0061646e-01
  -1.0168457e-01
  -1.0287476e-01
  -1.0437012e-01
  -1.0592651e-01
  -1.0751343e-01
  -1.0919189e-01
  -1.0995483e-01
  -1.1129761e-01
  -1.1254883e-01
  -1.1346436e-01
  -1.1489868e-01
  -1.1627197e-01
  -1.1791992e-01
  -1.1950684e-01
  -1.2045288e-01
  -1.2191772e-01
  -1.2283325e-01
  -1.2387085e-01
  -1.2567139e-01
  -1.2683105e-01
  -1.2826538e-01
  -1.2899780e-01
  -1.3015747e-01
  -1.3140869e-01
  -1.3241577e-01
  -1.3415527e-01
  -1.3479614e-01
  -1.3601685e-01
  -1.3748169e-01
  -1.3967896e-01
  -1.4080811e-01
  -1.4187622e-01
  -1.4321899e-01
  -1.4431763e-01
  -1.4663696e-01
  -1.4706421e-01
  -1.4819336e-01
  -1.5008545e-01
  -1.5066528e-01
  -1.5237427e-01
  -1.5328979e-01
  -1.5420532e-01
  -1.5649414e-01
  -1.5783691e-01
  -1.5884399e-01
  -1.5985107e-01
  -1.6036987e-01
  -1.6134644e-01
  -1.6241455e-01
  -1.6290283e-01
  -1.6479492e-01
  -1.6482544e-01
  -1.6583252e-01
  -1.6711426e-01
  -1.6659546e-01
  -1.6839600e-01
  -1.6958618e-01
  -1.6998291e-01
  -1.7053223e-01
  -1.7016602e-01
  -1.7007446e-01
  -1.7129517e-01
  -1.7254639e-01
  -1.7330933e-01
  -1.7388916e-01
  -1.7373657e-01
  -1.7468262e-01
  -1.7514038e-01
  -1.7575073e-01
  -1.7733765e-01
  -1.7843628e-01
  -1.7950439e-01
  -1.8020630e-01
  -1.8148804e-01
  -1.8310547e-01
  -1.8386841e-01
  -1.8447876e-01
  -1.8502808e-01
  -1.8557739e-01
  -1.8707275e-01
  -1.8737793e-01
  -1.8826294e-01
  -1.9046021e-01
  -1.9076538e-01
  -1.9180298e-01
  -1.9223022e-01
  -1.9326782e-01
  -1.9500732e-01
  -1.9436646e-01
  -1.9638062e-01
  -1.9763184e-01
  -1.9732666e-01
  -1.9860840e-01
  -2.0007324e-01
  -2.0077515e-01
  -2.0242310e-01
  -2.0294189e-01
  -2.0263672e-01
  -2.0465088e-01
  -2.0516968e-01
  -2.0654297e-01
  -2.0782471e-01
  -2.0825195e-01
  -2.0874023e-01
  -2.0883179e-01
  -2.1084595e-01
  -2.1102905e-01
  -2.1136475e-01
  -2.1334839e-01
  -2.1316528e-01
  -2.1261597e-01
  -2.1359253e-01
  -2.1398926e-01
  -2.1478271e-01
  -2.1560669e-01
  -2.1542358e-01
  -2.1615601e-01
  -2.1600342e-01
  -2.1603394e-01
  -2.1704102e-01
  -2.1704102e-01
  -2.1771240e-01
  -2.1759033e-01
  -2.1722412e-01
  -2.1740723e-01
  -2.1746826e-01
  -2.1951294e-01
  -2.1963501e-01
  -2.1890259e-01
  -2.2073364e-01
  -2.2155762e-01
  -2.2067261e-01
  -2.2125244e-01
  -2.2180176e-01
  -2.2235107e-01
  -2.2259521e-01
  -2.2235107e-01
  -2.2302246e-01
  -2.2338867e-01
  -2.2296143e-01
  -2.2375488e-01
  -2.2424316e-01
  -2.2354126e-01
  -2.2418213e-01
  -2.2418213e-01
  -2.2442627e-01
  -2.2436523e-01
  -2.2457886e-01
  -2.2564697e-01
  -2.2595215e-01
  -2.2610474e-01
  -2.2619629e-01
  -2.2613525e-01
  -2.2631836e-01
  -2.2576904e-01
  -2.2439575e-01
  -2.2433472e-01
  -2.2424316e-01
  -2.2485352e-01
  -2.2509766e-01
  -2.2503662e-01
  -2.2433472e-01
  -2.2454834e-01
  -2.2470093e-01
  -2.2399902e-01
  -2.2351074e-01
  -2.2302246e-01
  -2.2219849e-01
  -2.2238159e-01
  -2.2274780e-01
  -2.2201538e-01
  -2.2122192e-01
  -2.2039795e-01
  -2.1997070e-01
  -2.1972656e-01
  -2.1865845e-01
  -2.1801758e-01
  -2.1740723e-01
  -2.1585083e-01
  -2.1527100e-01
  -2.1524048e-01
  -2.1365356e-01
  -2.1249390e-01
  -2.1231079e-01
  -2.1173096e-01
  -2.1203613e-01
  -2.1105957e-01
  -2.0980835e-01
  -2.0883179e-01
  -2.0864868e-01
  -2.0928955e-01
  -2.0846558e-01
  -2.0809937e-01
  -2.0806885e-01
  -2.0748901e-01
  -2.0703125e-01
  -2.0675659e-01
  -2.0687866e-01
  -2.0635986e-01
  -2.0504761e-01
  -2.0492554e-01
  -2.0483398e-01
  -2.0346069e-01
  -2.0413208e-01
  -2.0376587e-01
  -2.0288086e-01
  -2.0254517e-01
  -2.0156860e-01
  -2.0132446e-01
  -2.0080566e-01
  -1.9995117e-01
  -1.9906616e-01
  -1.9863892e-01
  -1.9915771e-01
  -1.9976807e-01
  -1.9931030e-01
  -1.9903564e-01
  -1.9866943e-01
  -1.9857788e-01
  -1.9824219e-01
  -1.9747925e-01
  -1.9754028e-01
  -1.9796753e-01
  -1.9683838e-01
  -1.9674683e-01
  -1.9659424e-01
  -1.9537354e-01
  -1.9537354e-01
  -1.9491577e-01
  -1.9412231e-01
  -1.9454956e-01
  -1.9442749e-01
  -1.9403076e-01
  -1.9427490e-01
  -1.9357300e-01
  -1.9320679e-01
  -1.9317627e-01
  -1.9265747e-01
  -1.9229126e-01
  -1.9207764e-01
  -1.9186401e-01
  -1.9079590e-01
  -1.9042969e-01
  -1.9082642e-01
  -1.9006348e-01
  -1.8963623e-01
  -1.8890381e-01
  -1.8841553e-01
  -1.8933105e-01
  -1.8896484e-01
  -1.8884277e-01
  -1.8798828e-01
  -1.8682861e-01
  -1.8713379e-01
  -1.8762207e-01
  -1.8765259e-01
  -1.8759155e-01
  -1.8725586e-01
  -1.8673706e-01
  -1.8661499e-01
  -1.8695068e-01
  -1.8704224e-01
  -1.8646240e-01
  -1.8643188e-01
  -1.8664551e-01
  -1.8569946e-01
  -1.8530273e-01
  -1.8566895e-01
  -1.8502808e-01
  -1.8447876e-01
  -1.8377686e-01
  -1.8359375e-01
  -1.8319702e-01
  -1.8170166e-01
  -1.8173218e-01
  -1.8170166e-01
  -1.8136597e-01
  -1.8142700e-01
  -1.7938232e-01
  -1.7858887e-01
  -1.7895508e-01
  -1.7895508e-01
  -1.7929077e-01
  -1.7782593e-01
  -1.7681885e-01
  -1.7791748e-01
  -1.7657471e-01
  -1.7663574e-01
  -1.7730713e-01
  -1.7614746e-01
  -1.7587280e-01
  -1.7675781e-01
  -1.7611694e-01
  -1.7474365e-01
  -1.7498779e-01
  -1.7471313e-01
  -1.7376709e-01
  -1.7327881e-01
  -1.7321777e-01
  -1.7388916e-01
  -1.7324829e-01
  -1.7285156e-01
  -1.7282104e-01
  -1.7251587e-01
  -1.7221069e-01
  -1.7181396e-01
  -1.7184448e-01
  -1.7254639e-01
  -1.7312622e-01
  -1.7248535e-01
  -1.7190552e-01
  -1.7193604e-01
  -1.7150879e-01
  -1.7187500e-01
  -1.7214966e-01
  -1.7111206e-01
  -1.7062378e-01
  -1.7172241e-01
  -1.7126465e-01
  -1.7092896e-01
  -1.7068481e-01
  -1.7044067e-01
  -1.7178345e-01
  -1.7077637e-01
  -1.7065430e-01
  -1.7144775e-01
  -1.7123413e-01
  -1.7166138e-01
  -1.7114258e-01
  -1.6989136e-01
  -1.7010498e-01
  -1.6995239e-01
  -1.7013550e-01
  -1.6983032e-01
  -1.6909790e-01
  -1.6940308e-01
  -1.6915894e-01
  -1.6903687e-01
  -1.6873169e-01
  -1.6784668e-01
  -1.6775513e-01
  -1.6769409e-01
  -1.6748047e-01
  -1.6787720e-01
  -1.6754150e-01
  -1.6680908e-01
  -1.6638184e-01
  -1.6506958e-01
  -1.6464233e-01
  -1.6558838e-01
  -1.6555786e-01
  -1.6561890e-01
  -1.6592407e-01
  -1.6491699e-01
  -1.6522217e-01
  -1.6531372e-01
  -1.6406250e-01
  -1.6394043e-01
  -1.6394043e-01
  -1.6412354e-01
  -1.6412354e-01
  -1.6271973e-01
  -1.6220093e-01
  -1.6134644e-01
  -1.6119385e-01
  -1.6122437e-01
  -1.6009521e-01
  -1.6033936e-01
  -1.5954590e-01
  -1.6012573e-01
  -1.6006470e-01
  -1.5795898e-01
  -1.5777588e-01
  -1.5695190e-01
  -1.5661621e-01
  -1.5658569e-01
  -1.5707397e-01
  -1.5692139e-01
  -1.5609741e-01
  -1.5411377e-01
  -1.5310669e-01
  -1.5316772e-01
  -1.5286255e-01
  -1.5283203e-01
  -1.5191650e-01
  -1.5090942e-01
  -1.5032959e-01
  -1.4950562e-01
  -1.4938354e-01
  -1.4843750e-01
  -1.4736938e-01
  -1.4724731e-01
  -1.4587402e-01
  -1.4480591e-01
  -1.4440918e-01
  -1.4328003e-01
  -1.4273071e-01
  -1.4202881e-01
  -1.4105225e-01
  -1.4025879e-01
  -1.3931274e-01
  -1.3833618e-01
  -1.3800049e-01
  -1.3690186e-01
  -1.3735962e-01
  -1.3772583e-01
  -1.3696289e-01
  -1.3589478e-01
  -1.3491821e-01
  -1.3500977e-01
  -1.3470459e-01
  -1.3314819e-01
  -1.3253784e-01
  -1.3262939e-01
  -1.3183594e-01
  -1.3198853e-01
  -1.3195801e-01
  -1.3156128e-01
  -1.3183594e-01
  -1.3171387e-01
  -1.3180542e-01
  -1.3040161e-01
  -1.3107300e-01
  -1.3092041e-01
  -1.2994385e-01
  -1.2957764e-01
  -1.2899780e-01
  -1.2905884e-01
  -1.2884521e-01
  -1.2841797e-01
  -1.2808228e-01
  -1.2811279e-01
  -1.2722778e-01
  -1.2716675e-01
  -1.2680054e-01
  -1.2567139e-01
  -1.2554932e-01
  -1.2500000e-01
  -1.2457275e-01
  -1.2432861e-01
  -1.2350464e-01
  -1.2362671e-01
  -1.2271118e-01
  -1.2194824e-01
  -1.2164307e-01
  -1.2036133e-01
  -1.2005615e-01
  -1.1880493e-01
  -1.1773682e-01
  -1.1755371e-01
  -1.1584473e-01
  -1.1441040e-01
  -1.1425781e-01
  -1.1401367e-01
  -1.1315918e-01
  -1.1209106e-01
  -1.1175537e-01
  -1.1154175e-01
  -1.1062622e-01
  -1.0955811e-01
  -1.0903931e-01
  -1.0720825e-01
  -1.0687256e-01
  -1.0656738e-01
  -1.0571289e-01
  -1.0519409e-01
  -1.0330200e-01
  -1.0205078e-01
  -1.0140991e-01
  -1.0058594e-01
  -9.9731445e-02
  -9.8815918e-02
  -9.7717285e-02
  -9.7167969e-02
  -9.5336914e-02
  -9.4055176e-02
  -9.3750000e-02
  -9.2681885e-02
  -9.2803955e-02
  -9.1705322e-02
  -9.0362549e-02
  -9.0545654e-02
  -8.9233398e-02
  -8.8104248e-02
  -8.8256836e-02
  -8.7768555e-02
  -8.6975098e-02
  -8.6151123e-02
  -8.5479736e-02
  -8.4747314e-02
  -8.4381104e-02
  -8.3801270e-02
  -8.3587646e-02
  -8.3007813e-02
  -8.2458496e-02
  -8.2275391e-02
  -8.0932617e-02
  -7.9681396e-02
  -7.9040527e-02
  -7.8643799e-02
  -7.7941895e-02
  -7.7087402e-02
  -7.7301025e-02
  -7.6446533e-02
  -7.6171875e-02
  -7.6477051e-02
  -7.5531006e-02
  -7.5012207e-02
  -7.3547363e-02
  -7.3852539e-02
  -7.3944092e-02
  -7.2174072e-02
  -7.2662354e-02
  -7.2387695e-02
  -7.1197510e-02
  -7.1136475e-02
  -7.0831299e-02
  -6.9793701e-02
  -6.9519043e-02
  -6.9549561e-02
  -6.8481445e-02
  -6.9061279e-02
  -6.8542480e-02
  -6.8084717e-02
  -6.7382813e-02
  -6.6619873e-02
  -6.6345215e-02
  -6.5368652e-02
  -6.5368652e-02
  -6.5216064e-02
  -6.4544678e-02
  -6.4666748e-02
  -6.3842773e-02
  -6.2713623e-02
  -6.3262939e-02
  -6.2866211e-02
  -6.1889648e-02
  -6.1340332e-02
  -6.1370850e-02
  -6.0089111e-02
  -5.9204102e-02
  -5.9020996e-02
  -5.8593750e-02
  -5.8349609e-02
  -5.8776855e-02
  -5.8288574e-02
  -5.6274414e-02
  -5.5786133e-02
  -5.5328369e-02
  -5.3802490e-02
  -5.2703857e-02
  -5.1757813e-02
  -5.1513672e-02
  -5.0781250e-02
  -4.8889160e-02
  -4.8309326e-02
  -4.8065186e-02
  -4.6234131e-02
  -4.5410156e-02
  -4.4555664e-02
  -4.3670654e-02
  -4.2480469e-02
  -4.0893555e-02
  -4.0069580e-02
  -3.8421631e-02
  -3.7628174e-02
  -3.6682129e-02
  -3.4973145e-02
  -3.4576416e-02
  -3.4149170e-02
  -3.2867432e-02
  -3.1005859e-02
  -2.9205322e-02
  -2.8717041e-02
  -2.9418945e-02
  -2.8625488e-02
  -2.7160645e-02
  -2.6947021e-02
  -2.5787354e-02
  -2.5054932e-02
  -2.4505615e-02
  -2.3651123e-02
  -2.1942139e-02
  -2.0935059e-02
  -2.0935059e-02
  -1.9470215e-02
  -1.8249512e-02
  -1.7669678e-02
  -1.6479492e-02
  -1.6174316e-02
  -1.5533447e-02
  -1.4434814e-02
  -1.2786865e-02
  -1.2298584e-02
  -1.2359619e-02
  -1.1749268e-02
  -1.1077881e-02
  -9.5825195e-03
  -9.4299316e-03
  -8.9111328e-03
  -8.1481934e-03
  -7.4768066e-03
  -6.2561035e-03
  -5.8593750e-03
  -5.2795410e-03
  -5.8288574e-03
  -5.5541992e-03
  -4.4250488e-03
  -4.3640137e-03
  -4.3945313e-03
  -3.6621094e-03
  -3.1433105e-03
  -3.2958984e-03
  -3.2348633e-03
  -2.4108887e-03
  -1.4343262e-03
  -1.7700195e-03
  -7.9345703e-04
  -5.4931641e-04
  -2.1362305e-04
   3.6621094e-04
   2.1362305e-04
   1.3427734e-03
   1.8615723e-03
   1.6784668e-03
   1.9226074e-03
   2.1972656e-03
   2.3498535e-03
   2.7465820e-03
   3.6621094e-03
   3.9672852e-03
   3.3569336e-03
   3.5705566e-03
   4.3945313e-03
   5.2185059e-03
   5.7678223e-03
   6.2255859e-03
   7.0495605e-03
   7.5988770e-03
   8.0566406e-03
   9.1552734e-03
   9.8876953e-03
   9.5214844e-03
   1.0498047e-02
   1.2084961e-02
   1.2634277e-02
   1.2390137e-02
   1.3031006e-02
   1.3519287e-02
   1.4160156e-02
   1.4465332e-02
   1.5502930e-02
   1.6998291e-02
   1.7242432e-02
   1.7456055e-02
   1.8737793e-02
   1.8310547e-02
   1.8493652e-02
   2.0385742e-02
   2.1179199e-02
   2.1606445e-02
   2.2552490e-02
   2.3406982e-02
   2.3712158e-02
   2.4444580e-02
   2.4322510e-02
   2.4475098e-02
   2.5970459e-02
   2.5909424e-02
   2.5970459e-02
   2.6245117e-02
   2.6458740e-02
   2.7191162e-02
   2.7893066e-02
   2.7832031e-02
   2.8594971e-02
   2.9266357e-02
   2.9052734e-02
   2.8961182e-02
   2.8900146e-02
   2.8930664e-02
   2.9846191e-02
   3.0059814e-02
   2.9571533e-02
   2.9815674e-02
   2.9785156e-02
   3.0273438e-02
   3.0364990e-02
   3.1341553e-02
   3.2043457e-02
   3.3294678e-02
   3.4179688e-02
   3.3813477e-02
   3.4637451e-02
   3.4637451e-02
   3.5644531e-02
   3.6926270e-02
   3.7078857e-02
   3.7048340e-02
   3.8330078e-02
   3.8726807e-02
   3.9520264e-02
   4.0435791e-02
   4.0679932e-02
   4.1137695e-02
   4.1320801e-02
   4.2114258e-02
   4.2724609e-02
   4.3792725e-02
   4.4525146e-02
   4.4342041e-02
   4.5196533e-02
   4.5196533e-02
   4.6203613e-02
   4.7271729e-02
   4.7027588e-02
   4.8156738e-02
   4.7363281e-02
   4.7363281e-02
   4.7576904e-02
   4.7393799e-02
   4.8156738e-02
   4.8217773e-02
   4.8309326e-02
   4.9133301e-02
   5.0109863e-02
   5.0354004e-02
   5.0842285e-02
   5.0872803e-02
   5.0445557e-02
   5.1116943e-02
   5.1239014e-02
   5.2032471e-02
   5.2276611e-02
   5.0964355e-02
   5.1177979e-02
   5.1666260e-02
   5.1452637e-02
   5.0933838e-02
   5.1513672e-02
   5.1696777e-02
   5.1513672e-02
   5.1147461e-02
   5.1086426e-02
   5.2185059e-02
   5.2001953e-02
   5.1055908e-02
   5.1666260e-02
   5.1757813e-02
   5.1910400e-02
   5.1605225e-02
   5.1666260e-02
   5.2337646e-02
   5.2246094e-02
   5.2215576e-02
   5.1727295e-02
   5.1666260e-02
   5.2001953e-02
   5.3009033e-02
   5.2001953e-02
   5.1177979e-02
   5.0903320e-02
   5.0537109e-02
   5.1147461e-02
   5.1544189e-02
   5.1116943e-02
   5.0842285e-02
   5.1208496e-02
   5.0598145e-02
   5.0079346e-02
   4.9530029e-02
   4.8522949e-02
   4.8309326e-02
   4.8187256e-02
   4.7546387e-02
   4.7149658e-02
   4.7393799e-02
   4.7393799e-02
   4.7180176e-02
   4.6752930e-02
   4.6234131e-02
   4.6081543e-02
   4.6234131e-02
   4.6081543e-02
   4.4952393e-02
   4.4738770e-02
   4.5410156e-02
   4.5288086e-02
   4.5166016e-02
   4.5471191e-02
   4.5043945e-02
   4.5562744e-02
   4.5593262e-02
   4.5227051e-02
   4.4830322e-02
   4.4952393e-02
   4.6325684e-02
   4.5684814e-02
   4.5471191e-02
   4.5898438e-02
   4.4982910e-02
   4.5806885e-02
   4.6112061e-02
   4.6264648e-02
   4.6569824e-02
   4.6508789e-02
   4.6356201e-02
   4.5867920e-02
   4.6020508e-02
   4.6264648e-02
   4.5532227e-02
   4.5166016e-02
   4.5318604e-02
   4.5562744e-02
   4.6569824e-02
   4.6112061e-02
   4.5654297e-02
   4.6234131e-02
   4.5379639e-02
   4.5684814e-02
   4.6203613e-02
   4.6112061e-02
   4.6081543e-02
   4.5898438e-02
   4.6478271e-02
   4.6264648e-02
   4.5379639e-02
   4.5898438e-02
   4.7180176e-02
   4.5410156e-02
   4.5562744e-02
   4.5776367e-02
   4.5104980e-02
   4.4708252e-02
   4.4311523e-02
   4.4281006e-02
   4.4738770e-02
   4.4158936e-02
   4.3731689e-02
   4.2755127e-02
   4.2572021e-02
   4.2327881e-02
   4.1778564e-02
   4.1168213e-02
   4.0496826e-02
   4.0954590e-02
   4.2022705e-02
   4.1503906e-02
   4.0100098e-02
   4.0985107e-02
   4.1351318e-02
   4.0740967e-02
   3.9398193e-02
   3.9184570e-02
   3.9398193e-02
   3.8818359e-02
   3.8696289e-02
   3.8513184e-02
   3.9154053e-02
   3.9703369e-02
   3.9642334e-02
   3.9031982e-02
   3.8269043e-02
   3.9001465e-02
   3.9337158e-02
   3.9184570e-02
   3.9428711e-02
   4.0435791e-02
   4.0954590e-02
   4.1503906e-02
   4.2022705e-02
   4.1809082e-02
   4.1839600e-02
   4.2114258e-02
   4.2999268e-02
   4.2999268e-02
   4.3212891e-02
   4.4158936e-02
   4.3701172e-02
   4.4769287e-02
   4.4921875e-02
   4.5623779e-02
   4.6264648e-02
   4.4921875e-02
   4.4952393e-02
   4.5989990e-02
   4.5837402e-02
   4.5196533e-02
   4.5806885e-02
   4.5867920e-02
   4.5471191e-02
   4.5867920e-02
   4.5806885e-02
   4.5654297e-02
   4.5318604e-02
   4.5501709e-02
   4.6478271e-02
   4.6478271e-02
   4.6600342e-02
   4.6142578e-02
   4.6264648e-02
   4.7058105e-02
   4.6722412e-02
   4.6691895e-02
   4.7515869e-02
   4.8004150e-02
   4.7698975e-02
   4.7882080e-02
   4.9316406e-02
   5.0231934e-02
   5.0262451e-02
   4.9560547e-02
   5.0231934e-02
   5.1025391e-02
   5.0994873e-02
   5.1879883e-02
   5.1605225e-02
   5.1422119e-02
   5.2520752e-02
   5.2886963e-02
   5.2886963e-02
   5.3100586e-02
   5.2551270e-02
   5.3039551e-02
   5.3771973e-02
   5.2978516e-02
   5.2368164e-02
   5.2215576e-02
   5.2764893e-02
   5.3039551e-02
   5.2398682e-02
   5.2581787e-02
   5.2215576e-02
   5.2307129e-02
   5.1849365e-02
   5.1452637e-02
   5.2062988e-02
   5.2490234e-02
   5.2154541e-02
   5.2093506e-02
   5.2093506e-02
   5.2886963e-02
   5.2520752e-02
   5.2368164e-02
   5.3039551e-02
   5.2978516e-02
   5.3558350e-02
   5.2490234e-02
   5.1879883e-02
   5.2856445e-02
   5.3100586e-02
   5.3466797e-02
   5.4351807e-02
   5.4260254e-02
   5.4290771e-02
   5.5145264e-02
   5.5328369e-02
   5.4473877e-02
   5.4840088e-02
   5.4443359e-02
   5.5175781e-02
   5.6427002e-02
   5.6365967e-02
   5.6488037e-02
   5.6884766e-02
   5.7189941e-02
   5.6976318e-02
   5.7281494e-02
   5.7647705e-02
   5.8441162e-02
   5.8319092e-02
   5.8807373e-02
   5.8471680e-02
   5.8776855e-02
   5.9967041e-02
   6.0089111e-02
   6.0546875e-02
   6.0607910e-02
   6.0913086e-02
   6.1401367e-02
   6.1798096e-02
   6.2133789e-02
   6.2042236e-02
   6.1614990e-02
   6.2011719e-02
   6.3018799e-02
   6.3110352e-02
   6.3934326e-02
   6.4086914e-02
   6.4361572e-02
   6.4239502e-02
   6.4544678e-02
   6.5216064e-02
   6.5185547e-02
   6.5368652e-02
   6.5856934e-02
   6.5795898e-02
   6.6345215e-02
   6.5826416e-02
   6.6528320e-02
   6.7504883e-02
   6.6802979e-02
   6.7687988e-02
   6.8115234e-02
   6.7718506e-02
   6.8450928e-02
   6.9030762e-02
   6.9519043e-02
   6.9641113e-02
   7.0312500e-02
   7.2235107e-02
   7.1777344e-02
   7.1411133e-02
   7.2509766e-02
   7.3364258e-02
   7.3211670e-02
   7.2998047e-02
   7.3211670e-02
   7.3059082e-02
   7.3913574e-02
   7.4615479e-02
   7.4890137e-02
   7.4676514e-02
   7.5103760e-02
   7.4768066e-02
   7.5744629e-02
   7.6538086e-02
   7.6507568e-02
   7.7667236e-02
   7.7850342e-02
   7.8216553e-02
   7.8491211e-02
   7.8887939e-02
   7.8674316e-02
   7.9071045e-02
   7.8765869e-02
   7.8796387e-02
   7.9315186e-02
   7.9681396e-02
   7.9895020e-02
   7.9956055e-02
   8.0200195e-02
   7.9589844e-02
   7.9681396e-02
   7.9742432e-02
   7.9742432e-02
   8.0749512e-02
   8.0596924e-02
   8.0352783e-02
   8.1024170e-02
   8.0657959e-02
   8.1115723e-02
   8.3770752e-02
   8.3129883e-02
   8.2183838e-02
   8.2641602e-02
   8.1481934e-02
   8.0902100e-02
   8.1604004e-02
   8.2550049e-02
   8.3374023e-02
   8.3465576e-02
   8.3770752e-02
   8.3892822e-02
   8.4136963e-02
   8.3923340e-02
   8.3404541e-02
   8.4197998e-02
   8.4472656e-02
   8.3923340e-02
   8.4777832e-02
   8.5235596e-02
   8.5418701e-02
   8.5510254e-02
   8.5479736e-02
   8.5723877e-02
   8.5998535e-02
   8.6578369e-02
   8.6181641e-02
   8.5876465e-02
   8.5571289e-02
   8.6059570e-02
   8.6456299e-02
   8.6242676e-02
   8.6914063e-02
   8.6364746e-02
   8.5693359e-02
   8.5601807e-02
   8.5815430e-02
   8.5296631e-02
   8.5510254e-02
   8.5723877e-02
   8.5052490e-02
   8.4594727e-02
   8.3953857e-02
   8.4686279e-02
   8.4289551e-02
   8.4625244e-02
   8.3709717e-02
   8.3251953e-02
   8.4594727e-02
   8.3099365e-02
   8.3282471e-02
   8.4442139e-02
   8.4136963e-02
   8.3648682e-02
   8.3282471e-02
   8.2946777e-02
   8.2824707e-02
   8.3465576e-02
   8.3282471e-02
   8.2885742e-02
   8.3038330e-02
   8.3190918e-02
   8.2427979e-02
   8.3129883e-02
   8.3557129e-02
   8.2733154e-02
   8.1085205e-02
   8.0688477e-02
   8.0963135e-02
   8.0688477e-02
   8.0383301e-02
   8.0017090e-02
   8.0505371e-02
   8.0230713e-02
   8.1054688e-02
   8.1054688e-02
   8.1207275e-02
   8.1207275e-02
   8.0322266e-02
   8.0963135e-02
   8.0352783e-02
   8.0108643e-02
   8.1054688e-02
   7.9986572e-02
   7.9284668e-02
   8.0047607e-02
   7.9254150e-02
   7.8796387e-02
   7.9162598e-02
   7.8247070e-02
   7.8063965e-02
   7.8216553e-02
   7.7362061e-02
   7.7545166e-02
   7.7117920e-02
   7.6934814e-02
   7.7484131e-02
   7.6202393e-02
   7.5561523e-02
   7.5592041e-02
   7.5134277e-02
   7.4493408e-02
   7.3913574e-02
   7.3730469e-02
   7.3547363e-02
   7.3822021e-02
   7.4188232e-02
   7.3364258e-02
   7.3120117e-02
   7.3699951e-02
   7.3699951e-02
   7.4218750e-02
   7.4218750e-02
   7.4401855e-02
   7.4340820e-02
   7.4249268e-02
   7.3883057e-02
   7.4066162e-02
   7.4310303e-02
   7.5103760e-02
   7.5042725e-02
   7.4645996e-02
   7.4584961e-02
   7.5195313e-02
   7.5592041e-02
   7.6354980e-02
   7.6477051e-02
   7.7514648e-02
   7.7636719e-02
   7.7270508e-02
   7.7972412e-02
   7.7758789e-02
   7.9406738e-02
   8.0474854e-02
   8.0078125e-02
   8.0688477e-02
   8.0993652e-02
   8.1329346e-02
   8.2000732e-02
   8.2061768e-02
   8.2580566e-02
   8.3496094e-02
   8.4045410e-02
   8.4197998e-02
   8.5388184e-02
   8.5052490e-02
   8.6242676e-02
   8.6273193e-02
   8.6364746e-02
   8.7066650e-02
   8.7310791e-02
   8.9111328e-02
   8.8989258e-02
   8.9569092e-02
   9.0881348e-02
   9.1430664e-02
   9.3078613e-02
   9.3109131e-02
   9.2834473e-02
   9.4146729e-02
   9.5123291e-02
   9.4543457e-02
   9.3872070e-02
   9.5428467e-02
   9.6191406e-02
   9.5581055e-02
   9.7198486e-02
   9.8144531e-02
   9.7686768e-02
   9.9273682e-02
   9.9761963e-02
   9.9975586e-02
   1.0049438e-01
   1.0079956e-01
   1.0159302e-01
   1.0128784e-01
   1.0058594e-01
   1.0067749e-01
   1.0122681e-01
   1.0186768e-01
   1.0195923e-01
   1.0208130e-01
   1.0220337e-01
   1.0281372e-01
   1.0327148e-01
   1.0385132e-01
   1.0360718e-01
   1.0382080e-01
   1.0385132e-01
   1.0385132e-01
   1.0504150e-01
   1.0595703e-01
   1.0604858e-01
   1.0617065e-01
   1.0617065e-01
   1.0546875e-01
   1.0577393e-01
   1.0571289e-01
   1.0577393e-01
   1.0668945e-01
   1.0784912e-01
   1.0809326e-01
   1.0845947e-01
   1.0888672e-01
   1.0894775e-01
   1.0919189e-01
   1.1010742e-01
   1.1056519e-01
   1.1077881e-01
   1.1099243e-01
   1.1203003e-01
   1.1260986e-01
   1.1300659e-01
   1.1322021e-01
   1.1431885e-01
   1.1508179e-01
   1.1566162e-01
   1.1566162e-01
   1.1550903e-01
   1.1590576e-01
   1.1654663e-01
   1.1682129e-01
   1.1703491e-01
   1.1755371e-01
   1.1779785e-01
   1.1779785e-01
   1.1730957e-01
   1.1694336e-01
   1.1752319e-01
   1.1898804e-01
   1.1920166e-01
   1.1929321e-01
   1.2036133e-01
   1.2078857e-01
   1.1999512e-01
   1.1938477e-01
   1.2054443e-01
   1.2109375e-01
   1.2152100e-01
   1.2139893e-01
   1.2127686e-01
   1.2161255e-01
   1.2136841e-01
   1.2149048e-01
   1.2197876e-01
   1.2222290e-01
   1.2301636e-01
   1.2405396e-01
   1.2487793e-01
   1.2496948e-01
   1.2515259e-01
   1.2625122e-01
   1.2680054e-01
   1.2680054e-01
   1.2716675e-01
   1.2750244e-01
   1.2799072e-01
   1.2863159e-01
   1.2792969e-01
   1.2826538e-01
   1.2875366e-01
   1.2869263e-01
   1.2847900e-01
   1.2783813e-01
   1.2890625e-01
   1.2945557e-01
   1.2899780e-01
   1.3055420e-01
   1.3082886e-01
   1.3104248e-01
   1.3104248e-01
   1.3079834e-01
   1.3107300e-01
   1.3046265e-01
   1.3024902e-01
   1.3088989e-01
   1.3031006e-01
   1.3034058e-01
   1.3037109e-01
   1.3000488e-01
   1.3006592e-01
   1.3049316e-01
   1.2963867e-01
   1.2997437e-01
   1.3018799e-01
   1.3040161e-01
   1.3058472e-01
   1.3040161e-01
   1.3076782e-01
   1.3034058e-01
   1.2969971e-01
   1.3034058e-01
   1.2957764e-01
   1.2924194e-01
   1.2890625e-01
   1.2863159e-01
   1.3021851e-01
   1.3012695e-01
   1.2979126e-01
   1.3012695e-01
   1.2969971e-01
   1.2997437e-01
   1.3040161e-01
   1.3037109e-01
   1.3061523e-01
   1.3034058e-01
   1.3027954e-01
   1.3088989e-01
   1.3015747e-01
   1.3009644e-01
   1.3079834e-01
   1.3070679e-01
   1.3186646e-01
   1.3183594e-01
   1.3156128e-01
   1.3259888e-01
   1.3250732e-01
   1.3204956e-01
   1.3220215e-01
   1.3323975e-01
   1.3409424e-01
   1.3339233e-01
   1.3293457e-01
   1.3363647e-01
   1.3311768e-01
   1.3366699e-01
   1.3546753e-01
   1.3485718e-01
   1.3513184e-01
   1.3525391e-01
   1.3449097e-01
   1.3479614e-01
   1.3497925e-01
   1.3577271e-01
   1.3586426e-01
   1.3531494e-01
   1.3568115e-01
   1.3522339e-01
   1.3586426e-01
   1.3732910e-01
   1.3665771e-01
   1.3742065e-01
   1.3824463e-01
   1.3861084e-01
   1.3937378e-01
   1.3961792e-01
   1.4062500e-01
   1.4056396e-01
   1.4053345e-01
   1.4242554e-01
   1.4212036e-01
   1.4352417e-01
   1.4559937e-01
   1.4486694e-01
   1.4483643e-01
   1.4584351e-01
   1.4572144e-01
   1.4633179e-01
   1.4739990e-01
   1.4688110e-01
   1.4709473e-01
   1.4697266e-01
   1.4794922e-01
   1.4923096e-01
   1.4852905e-01
   1.4849854e-01
   1.4932251e-01
   1.5032959e-01
   1.5057373e-01
   1.4984131e-01
   1.5081787e-01
   1.5213013e-01
   1.5203857e-01
   1.5328979e-01
   1.5365601e-01
   1.5341187e-01
   1.5447998e-01
   1.5423584e-01
   1.5469360e-01
   1.5539551e-01
   1.5554810e-01
   1.5625000e-01
   1.5670776e-01
   1.5802002e-01
   1.5948486e-01
   1.5985107e-01
   1.5975952e-01
   1.6033936e-01
   1.6094971e-01
   1.6201782e-01
   1.6217041e-01
   1.6326904e-01
   1.6357422e-01
   1.6256714e-01
   1.6381836e-01
   1.6473389e-01
   1.6497803e-01
   1.6607666e-01
   1.6674805e-01
   1.6775513e-01
   1.6836548e-01
   1.6857910e-01
   1.6921997e-01
   1.7019653e-01
   1.7047119e-01
   1.7156982e-01
   1.7181396e-01
   1.7187500e-01
   1.7245483e-01
   1.7202759e-01
   1.7242432e-01
   1.7251587e-01
   1.7358398e-01
   1.7401123e-01
   1.7312622e-01
   1.7358398e-01
   1.7456055e-01
   1.7486572e-01
   1.7422485e-01
   1.7248535e-01
   1.7303467e-01
   1.7370605e-01
   1.7248535e-01
   1.7227173e-01
   1.7208862e-01
   1.7172241e-01
   1.7153931e-01
   1.7135620e-01
   1.7044067e-01
   1.7059326e-01
   1.7037964e-01
   1.6998291e-01
   1.6897583e-01
   1.6717529e-01
   1.6705322e-01
   1.6629028e-01
   1.6619873e-01
   1.6677856e-01
   1.6571045e-01
   1.6531372e-01
   1.6564941e-01
   1.6445923e-01
   1.6369629e-01
   1.6311646e-01
   1.6241455e-01
   1.6223145e-01
   1.6171265e-01
   1.6241455e-01
   1.6174316e-01
   1.6098022e-01
   1.6085815e-01
   1.5963745e-01
   1.5957642e-01
   1.5869141e-01
   1.5829468e-01
   1.5838623e-01
   1.5829468e-01
   1.5789795e-01
   1.5826416e-01
   1.5814209e-01
   1.5628052e-01
   1.5655518e-01
   1.5612793e-01
   1.5631104e-01
   1.5615845e-01
   1.5481567e-01
   1.5533447e-01
   1.5466309e-01
   1.5460205e-01
   1.5454102e-01
   1.5420532e-01
   1.5393066e-01
   1.5197754e-01
   1.5182495e-01
   1.5237427e-01
   1.5151978e-01
   1.5161133e-01
   1.5197754e-01
   1.5115356e-01
   1.5121460e-01
   1.5115356e-01
   1.5017700e-01
   1.4968872e-01
   1.4901733e-01
   1.4828491e-01
   1.4794922e-01
   1.4724731e-01
   1.4718628e-01
   1.4688110e-01
   1.4617920e-01
   1.4526367e-01
   1.4480591e-01
   1.4483643e-01
   1.4382935e-01
   1.4349365e-01
   1.4263916e-01
   1.4147949e-01
   1.4181519e-01
   1.4108276e-01
   1.3967896e-01
   1.4004517e-01
   1.3900757e-01
   1.3809204e-01
   1.3873291e-01
   1.3760376e-01
   1.3659668e-01
   1.3647461e-01
   1.3623047e-01
   1.3635254e-01
   1.3516235e-01
   1.3381958e-01
   1.3418579e-01
   1.3354492e-01
   1.3342285e-01
   1.3226318e-01
   1.3107300e-01
   1.3076782e-01
   1.3061523e-01
   1.3024902e-01
   1.2930298e-01
   1.2884521e-01
   1.2838745e-01
   1.2713623e-01
   1.2579346e-01
   1.2582397e-01
   1.2533569e-01
   1.2515259e-01
   1.2484741e-01
   1.2322998e-01
   1.2304688e-01
   1.2265015e-01
   1.2112427e-01
   1.2112427e-01
   1.2020874e-01
   1.1996460e-01
   1.2005615e-01
   1.1825562e-01
   1.1874390e-01
   1.1828613e-01
   1.1709595e-01
   1.1694336e-01
   1.1578369e-01
   1.1550903e-01
   1.1669922e-01
   1.1624146e-01
   1.1523438e-01
   1.1416626e-01
   1.1355591e-01
   1.1386108e-01
   1.1325073e-01
   1.1257935e-01
   1.1270142e-01
   1.1178589e-01
   1.1172485e-01
   1.1215210e-01
   1.1105347e-01
   1.1166382e-01
   1.1105347e-01
   1.1065674e-01
   1.1111450e-01
   1.1001587e-01
   1.0949707e-01
   1.1001587e-01
   1.0940552e-01
   1.0864258e-01
   1.0848999e-01
   1.0806274e-01
   1.0726929e-01
   1.0742188e-01
   1.0748291e-01
   1.0662842e-01
   1.0586548e-01
   1.0504150e-01
   1.0455322e-01
   1.0534668e-01
   1.0549927e-01
   1.0546875e-01
   1.0491943e-01
   1.0299683e-01
   1.0180664e-01
   1.0122681e-01
   1.0104370e-01
   1.0083008e-01
   1.0061646e-01
   9.9609375e-02
   9.8968506e-02
   9.8907471e-02
   9.8144531e-02
   9.8022461e-02
   9.7320557e-02
   9.7045898e-02
   9.5611572e-02
   9.4879150e-02
   9.5489502e-02
   9.4696045e-02
   9.3597412e-02
   9.2926025e-02
   9.2163086e-02
   9.1979980e-02
   9.1552734e-02
   9.1735840e-02
   9.1217041e-02
   9.0087891e-02
   8.9721680e-02
   9.0148926e-02
   8.9447021e-02
   8.8989258e-02
   8.9050293e-02
   8.9965820e-02
   8.9294434e-02
   8.7615967e-02
   8.7799072e-02
   8.7585449e-02
   8.6273193e-02
   8.6883545e-02
   8.6486816e-02
   8.5266113e-02
   8.5205078e-02
   8.4411621e-02
   8.3679199e-02
   8.3007813e-02
   8.1390381e-02
   8.0078125e-02
   7.9284668e-02
   7.9010010e-02
   7.8308105e-02
   7.7301025e-02
   7.5317383e-02
   7.4768066e-02
   7.4554443e-02
   7.2204590e-02
   7.0312500e-02
   6.9915771e-02
   6.9335938e-02
   6.7810059e-02
   6.5368652e-02
   6.4697266e-02
   6.3568115e-02
   6.2225342e-02
   6.1492920e-02
   6.1614990e-02
   5.9967041e-02
   5.8044434e-02
   5.8288574e-02
   5.7342529e-02
   5.6365967e-02
   5.5725098e-02
   5.4504395e-02
   5.3710938e-02
   5.2917480e-02
   5.2917480e-02
   5.2459717e-02
   5.0292969e-02
   5.0689697e-02
   5.0750732e-02
   4.9316406e-02
   4.9102783e-02
   4.8553467e-02
   4.8095703e-02
   4.7393799e-02
   4.5959473e-02
   4.5593262e-02
   4.5471191e-02
   4.4891357e-02
   4.4189453e-02
   4.3518066e-02
   4.3487549e-02
   4.3579102e-02
   4.2388916e-02
   4.2388916e-02
   4.2114258e-02
   4.2144775e-02
   4.2480469e-02
   4.1687012e-02
   4.1290283e-02
   4.0863037e-02
   4.0527344e-02
   4.0710449e-02
   4.1320801e-02
   4.0710449e-02
   4.0405273e-02
   4.0374756e-02
   4.0435791e-02
   3.9062500e-02
   3.7902832e-02
   3.8543701e-02
   3.8391113e-02
   3.7536621e-02
   3.6621094e-02
   3.6407471e-02
   3.5675049e-02
   3.5705566e-02
   3.5369873e-02
   3.3813477e-02
   3.4362793e-02
   3.3905029e-02
   3.3752441e-02
   3.3508301e-02
   3.3447266e-02
   3.3630371e-02
   3.3538818e-02
   3.3477783e-02
   3.2135010e-02
   3.1524658e-02
   3.2897949e-02
   3.1707764e-02
   3.0059814e-02
   2.9418945e-02
   2.9449463e-02
   3.0212402e-02
   2.9815674e-02
   2.9724121e-02
   2.8930664e-02
   2.8717041e-02
   2.8747559e-02
   2.7648926e-02
   2.7221680e-02
   2.7862549e-02
   2.7435303e-02
   2.7191162e-02
   2.7770996e-02
   2.6275635e-02
   2.6000977e-02
   2.6519775e-02
   2.6000977e-02
   2.6123047e-02
   2.5573730e-02
   2.6306152e-02
   2.7191162e-02
   2.6397705e-02
   2.6214600e-02
   2.5939941e-02
   2.5604248e-02
   2.5695801e-02
   2.4200439e-02
   2.4414063e-02
   2.5939941e-02
   2.5238037e-02
   2.3986816e-02
   2.3529053e-02
   2.3345947e-02
   2.3773193e-02
   2.2918701e-02
   2.2033691e-02
   2.2094727e-02
   2.1942139e-02
   2.1667480e-02
   2.1301270e-02
   2.1301270e-02
   2.1514893e-02
   2.0904541e-02
   1.9622803e-02
   1.8768311e-02
   1.9561768e-02
   1.9317627e-02
   1.8585205e-02
   1.8646240e-02
   1.7578125e-02
   1.7181396e-02
   1.7120361e-02
   1.7242432e-02
   1.7333984e-02
   1.7303467e-02
   1.6784668e-02
   1.6754150e-02
   1.6540527e-02
   1.6387939e-02
   1.7150879e-02
   1.7944336e-02
   1.7974854e-02
   1.7486572e-02
   1.6906738e-02
   1.7944336e-02
   1.7181396e-02
   1.6326904e-02
   1.6845703e-02
   1.6662598e-02
   1.7089844e-02
   1.7730713e-02
   1.6937256e-02
   1.7364502e-02
   1.7669678e-02
   1.7333984e-02
   1.7059326e-02
   1.7181396e-02
   1.6967773e-02
   1.6662598e-02
   1.7028809e-02
   1.6845703e-02
   1.7333984e-02
   1.7395020e-02
   1.7120361e-02
   1.6662598e-02
   1.6540527e-02
   1.7028809e-02
   1.6265869e-02
   1.6601563e-02
   1.6876221e-02
   1.6265869e-02
   1.7059326e-02
   1.7211914e-02
   1.5716553e-02
   1.4770508e-02
   1.5380859e-02
   1.5838623e-02
   1.5502930e-02
   1.5869141e-02
   1.6693115e-02
   1.6204834e-02
   1.5808105e-02
   1.6601563e-02
   1.6571045e-02
   1.6265869e-02
   1.6723633e-02
   1.6052246e-02
   1.6906738e-02
   1.6723633e-02
   1.6754150e-02
   1.7028809e-02
   1.6540527e-02
   1.6906738e-02
   1.6357422e-02
   1.6326904e-02
   1.6937256e-02
   1.7089844e-02
   1.7547607e-02
   1.7486572e-02
   1.6967773e-02
   1.7608643e-02
   1.6784668e-02
   1.6662598e-02
   1.7730713e-02
   1.8127441e-02
   1.7028809e-02
   1.5869141e-02
   1.7089844e-02
   1.7486572e-02
   1.6998291e-02
   1.6387939e-02
   1.6876221e-02
   1.7120361e-02
   1.6845703e-02
   1.6845703e-02
   1.5899658e-02
   1.5899658e-02
   1.5777588e-02
   1.5472412e-02
   1.5350342e-02
   1.5350342e-02
   1.4831543e-02
   1.4556885e-02
   1.4068604e-02
   1.4282227e-02
   1.4007568e-02
   1.3244629e-02
   1.2756348e-02
   1.2695313e-02
   1.2939453e-02
   1.1444092e-02
   1.1077881e-02
   1.1627197e-02
   1.1047363e-02
   1.0253906e-02
   1.0986328e-02
   1.1749268e-02
   1.0894775e-02
   9.9792480e-03
   1.0253906e-02
   9.7045898e-03
   9.1857910e-03
   9.6130371e-03
   9.5520020e-03
   9.1552734e-03
   9.8266602e-03
   9.9792480e-03
   9.3688965e-03
   1.0131836e-02
   1.0467529e-02
   1.0009766e-02
   9.9487305e-03
   1.0406494e-02
   1.0223389e-02
   1.0589600e-02
   1.1749268e-02
   1.1688232e-02
   1.1688232e-02
   1.2237549e-02
   1.3244629e-02
   1.3885498e-02
   1.4038086e-02
   1.3824463e-02
   1.3366699e-02
   1.3854980e-02
   1.3122559e-02
   1.3214111e-02
   1.4587402e-02
   1.4678955e-02
   1.4038086e-02
   1.3397217e-02
   1.3122559e-02
   1.2481689e-02
   1.2817383e-02
   1.2359619e-02
   1.3031006e-02
   1.2969971e-02
   1.2390137e-02
   1.3275146e-02
   1.3732910e-02
   1.3336182e-02
   1.3122559e-02
   1.3031006e-02
   1.2725830e-02
   1.2847900e-02
   1.3061523e-02
   1.4038086e-02
   1.4221191e-02
   1.3946533e-02
   1.4129639e-02
   1.4343262e-02
   1.3854980e-02
   1.4251709e-02
   1.5228271e-02
   1.5319824e-02
   1.5594482e-02
   1.5258789e-02
   1.4953613e-02
   1.5472412e-02
   1.6448975e-02
   1.7181396e-02
   1.6754150e-02
   1.6845703e-02
   1.7486572e-02
   1.8402100e-02
   1.8188477e-02
   1.8127441e-02
   1.7761230e-02
   1.7639160e-02
   1.8157959e-02
   1.8554688e-02
   1.9165039e-02
   1.8951416e-02
   1.9012451e-02
   1.9958496e-02
   1.9653320e-02
   1.8676758e-02
   1.9897461e-02
   2.0233154e-02
   1.9317627e-02
   2.0019531e-02
   2.0324707e-02
   2.0996094e-02
   2.0996094e-02
   2.1118164e-02
   2.1667480e-02
   2.2277832e-02
   2.1911621e-02
   2.1087646e-02
   2.1362305e-02
   2.2094727e-02
   2.3345947e-02
   2.3529053e-02
   2.3284912e-02
   2.3345947e-02
   2.3590088e-02
   2.4078369e-02
   2.3468018e-02
   2.3803711e-02
   2.4169922e-02
   2.2979736e-02
   2.3254395e-02
   2.3590088e-02
   2.3010254e-02
   2.3315430e-02
   2.2735596e-02
   2.1728516e-02
   2.2003174e-02
   2.2705078e-02
   2.2644043e-02
   2.2125244e-02
   2.2460938e-02
   2.1789551e-02
   2.1545410e-02
   2.1911621e-02
   2.1118164e-02
   2.0416260e-02
   2.0599365e-02
   2.0782471e-02
   2.0996094e-02
   2.1331787e-02
   2.0660400e-02
   2.1057129e-02
   2.1301270e-02
   2.2003174e-02
   2.0812988e-02
   1.9744873e-02
   2.1270752e-02
   2.1209717e-02
   2.1057129e-02
   2.1423340e-02
   2.1697998e-02
   2.1759033e-02
   2.0904541e-02
   2.0812988e-02
   2.1331787e-02
   2.0294189e-02
   2.0324707e-02
   2.0233154e-02
   1.9866943e-02
   2.0416260e-02
   1.9866943e-02
   1.9378662e-02
   1.8371582e-02
   1.8188477e-02
   1.7913818e-02
   1.7822266e-02
   1.8341064e-02
   1.7852783e-02
   1.7303467e-02
   1.7669678e-02
   1.6876221e-02
   1.6204834e-02
   1.6326904e-02
   1.5655518e-02
   1.5289307e-02
   1.6754150e-02
   1.5686035e-02
   1.5075684e-02
   1.4556885e-02
   1.3488770e-02
   1.4617920e-02
   1.4007568e-02
   1.3641357e-02
   1.4099121e-02
   1.3458252e-02
   1.3519287e-02
   1.3793945e-02
   1.3153076e-02
   1.2603760e-02
   1.1993408e-02
   1.0955811e-02
   1.1413574e-02
   1.0986328e-02
   1.0406494e-02
   1.0894775e-02
   1.0498047e-02
   9.6435547e-03
   8.7585449e-03
   8.5754395e-03
   8.5754395e-03
   8.3923340e-03
   8.2092285e-03
   8.6669922e-03
   7.2631836e-03
   6.9274902e-03
   7.7819824e-03
   7.8430176e-03
   8.4838867e-03
   7.7209473e-03
   6.7749023e-03
   6.2866211e-03
   5.6457520e-03
   4.9743652e-03
   4.3334961e-03
   3.6621094e-03
   3.5705566e-03
   4.0893555e-03
   3.3264160e-03
   3.0822754e-03
   3.1738281e-03
   2.8076172e-03
   2.3193359e-03
   1.8615723e-03
   1.9531250e-03
   2.6550293e-03
   2.2888184e-03
   7.9345703e-04
   4.8828125e-04
   5.1879883e-04
   8.2397461e-04
   1.5563965e-03
   1.0070801e-03
   1.2207031e-03
   1.2207031e-03
   2.7465820e-04
   2.4414063e-04
   4.5776367e-04
   8.8500977e-04
   9.1552734e-04
   1.3732910e-03
   1.0070801e-03
   1.1596680e-03
   6.4086914e-04
   2.4414063e-04
   1.8310547e-04
   6.1035156e-05
   2.7465820e-04
  -9.7656250e-04
  -1.8005371e-03
  -1.9531250e-03
  -2.2583008e-03
  -3.3569336e-03
  -3.9062500e-03
  -3.1738281e-03
  -3.1738281e-03
  -4.9438477e-03
  -4.4555664e-03
  -5.3710938e-03
  -6.2255859e-03
  -5.0354004e-03
  -5.3100586e-03
  -5.3405762e-03
  -5.3100586e-03
  -6.1645508e-03
  -6.1950684e-03
  -6.4086914e-03
  -6.7749023e-03
  -6.8359375e-03
  -6.8054199e-03
  -6.8359375e-03
  -7.2021484e-03
  -7.4462891e-03
  -7.9650879e-03
  -8.3618164e-03
  -8.2702637e-03
  -8.2702637e-03
  -8.6669922e-03
  -8.2702637e-03
  -8.8195801e-03
  -9.7961426e-03
  -1.0253906e-02
  -1.0192871e-02
  -1.0620117e-02
  -1.1932373e-02
  -1.2145996e-02
  -1.2451172e-02
  -1.2786865e-02
  -1.3275146e-02
  -1.3488770e-02
  -1.3793945e-02
  -1.4465332e-02
  -1.4923096e-02
  -1.5228271e-02
  -1.5899658e-02
  -1.5808105e-02
  -1.6418457e-02
  -1.7822266e-02
  -1.8310547e-02
  -1.9653320e-02
  -1.9531250e-02
  -1.9592285e-02
  -2.1209717e-02
  -2.1087646e-02
  -2.1209717e-02
  -2.1850586e-02
  -2.3345947e-02
  -2.4414063e-02
  -2.4505615e-02
  -2.4383545e-02
  -2.6245117e-02
  -2.7435303e-02
  -2.7648926e-02
  -2.7954102e-02
  -2.7862549e-02
  -2.8503418e-02
  -2.8961182e-02
  -2.8930664e-02
  -2.8778076e-02
  -2.9541016e-02
  -2.9937744e-02
  -3.0059814e-02
  -3.0090332e-02
  -3.0792236e-02
  -3.1219482e-02
  -3.0853271e-02
  -3.1738281e-02
  -3.2440186e-02
  -3.2043457e-02
  -3.3294678e-02
  -3.3203125e-02
  -3.2958984e-02
  -3.2684326e-02
  -3.2165527e-02
  -3.2562256e-02
  -3.2745361e-02
  -3.2745361e-02
  -3.3660889e-02
  -3.3660889e-02
  -3.3172607e-02
  -3.3599854e-02
  -3.2867432e-02
  -3.2104492e-02
  -3.3020020e-02
  -3.2867432e-02
  -3.2928467e-02
  -3.3660889e-02
  -3.3111572e-02
  -3.3050537e-02
  -3.3203125e-02
  -3.3142090e-02
  -3.3447266e-02
  -3.4027100e-02
  -3.3569336e-02
  -3.3203125e-02
  -3.2745361e-02
  -3.2714844e-02
  -3.2989502e-02
  -3.3172607e-02
  -3.2836914e-02
  -3.3020020e-02
  -3.3050537e-02
  -3.2348633e-02
  -3.2501221e-02
  -3.2318115e-02
  -3.2287598e-02
  -3.2928467e-02
  -3.2775879e-02
  -3.2806396e-02
  -3.2928467e-02
  -3.3111572e-02
  -3.3538818e-02
  -3.3264160e-02
  -3.3752441e-02
  -3.3752441e-02
  -3.3050537e-02
  -3.2928467e-02
  -3.3416748e-02
  -3.2989502e-02
  -3.3569336e-02
  -3.3996582e-02
  -3.3782959e-02
  -3.3386230e-02
  -3.3355713e-02
  -3.3782959e-02
  -3.3416748e-02
  -3.3569336e-02
  -3.3325195e-02
  -3.3050537e-02
  -3.3569336e-02
  -3.3721924e-02
  -3.2562256e-02
  -3.2531738e-02
  -3.2196045e-02
  -3.1799316e-02
  -3.2440186e-02
  -3.2470703e-02
  -3.2257080e-02
  -3.2806396e-02
  -3.2165527e-02
  -3.1005859e-02
  -3.1890869e-02
  -3.2806396e-02
  -3.2104492e-02
  -3.1921387e-02
  -3.2135010e-02
  -3.1860352e-02
  -3.1524658e-02
  -3.1463623e-02
  -3.2043457e-02
  -3.1402588e-02
  -3.1494141e-02
  -3.1890869e-02
  -3.1677246e-02
  -3.1127930e-02
  -3.0456543e-02
  -3.1494141e-02
  -3.1066895e-02
  -2.9602051e-02
  -3.0975342e-02
  -3.0853271e-02
  -3.0212402e-02
  -3.0487061e-02
  -3.1066895e-02
  -3.0181885e-02
  -3.0090332e-02
  -3.0151367e-02
  -2.8808594e-02
  -2.8839111e-02
  -2.9724121e-02
  -2.9510498e-02
  -2.8381348e-02
  -2.7893066e-02
  -2.8533936e-02
  -2.8198242e-02
  -2.8045654e-02
  -2.8015137e-02
  -2.7221680e-02
  -2.7587891e-02
  -2.7496338e-02
  -2.6306152e-02
  -2.6611328e-02
  -2.6123047e-02
  -2.6000977e-02
  -2.6306152e-02
  -2.6062012e-02
  -2.5329590e-02
  -2.5024414e-02
  -2.5756836e-02
  -2.5360107e-02
  -2.4749756e-02
  -2.4169922e-02
  -2.3284912e-02
  -2.3559570e-02
  -2.3284912e-02
  -2.3254395e-02
  -2.3803711e-02
  -2.2888184e-02
  -2.2796631e-02
  -2.2155762e-02
  -2.1575928e-02
  -2.2033691e-02
  -2.1545410e-02
  -2.1362305e-02
  -2.0782471e-02
  -2.0385742e-02
  -2.1545410e-02
  -2.1148682e-02
  -2.0599365e-02
  -2.1179199e-02
  -2.0629883e-02
  -2.0446777e-02
  -2.0202637e-02
  -2.0263672e-02
  -2.0690918e-02
  -2.0355225e-02
  -1.9927979e-02
  -1.9439697e-02
  -1.9561768e-02
  -1.9683838e-02
  -1.9989014e-02
  -1.9866943e-02
  -1.9744873e-02
  -1.9042969e-02
  -1.8341064e-02
  -1.8615723e-02
  -1.9042969e-02
  -1.9195557e-02
  -1.9287109e-02
  -1.9439697e-02
  -2.0019531e-02
  -1.9927979e-02
  -1.9744873e-02
  -1.9409180e-02
  -1.9561768e-02
  -1.9622803e-02
  -1.9531250e-02
  -2.0385742e-02
  -2.0629883e-02
  -2.0263672e-02
  -1.9897461e-02
  -2.0568848e-02
  -2.0690918e-02
  -1.9805908e-02
  -1.9805908e-02
  -1.9439697e-02
  -1.9989014e-02
  -1.9348145e-02
  -1.8737793e-02
  -1.8035889e-02
  -1.7364502e-02
  -1.8615723e-02
  -1.7913818e-02
  -1.7974854e-02
  -1.8280029e-02
  -1.8127441e-02
  -1.7578125e-02
  -1.7120361e-02
  -1.6937256e-02
  -1.6662598e-02
  -1.6632080e-02
  -1.5167236e-02
  -1.5350342e-02
  -1.5045166e-02
  -1.5045166e-02
  -1.4678955e-02
  -1.5960693e-02
  -1.5380859e-02
  -1.4862061e-02
  -1.5777588e-02
  -1.5167236e-02
  -1.5716553e-02
  -1.5258789e-02
  -1.4221191e-02
  -1.4221191e-02
  -1.4587402e-02
  -1.4465332e-02
  -1.5625000e-02
  -1.4953613e-02
  -1.4495850e-02
  -1.5106201e-02
  -1.5045166e-02
  -1.5075684e-02
  -1.5289307e-02
  -1.4923096e-02
  -1.5045166e-02
  -1.4495850e-02
  -1.4709473e-02
  -1.5350342e-02
  -1.6052246e-02
  -1.5960693e-02
  -1.5991211e-02
  -1.6784668e-02
  -1.6662598e-02
  -1.5838623e-02
  -1.5960693e-02
  -1.6601563e-02
  -1.7242432e-02
  -1.7456055e-02
  -1.7089844e-02
  -1.7425537e-02
  -1.6876221e-02
  -1.7730713e-02
  -1.8218994e-02
  -1.7150879e-02
  -1.8157959e-02
  -1.7974854e-02
  -1.6510010e-02
  -1.6235352e-02
  -1.5991211e-02
  -1.5960693e-02
  -1.6693115e-02
  -1.5350342e-02
  -1.4282227e-02
  -1.4434814e-02
  -1.3732910e-02
  -1.3031006e-02
  -1.2176514e-02
  -1.1871338e-02
  -1.2329102e-02
  -1.2084961e-02
  -1.1810303e-02
  -1.1322021e-02
  -1.0437012e-02
  -1.0681152e-02
  -1.0314941e-02
  -9.3078613e-03
  -1.0467529e-02
  -1.0406494e-02
  -1.0314941e-02
  -9.6435547e-03
  -9.4909668e-03
  -9.2773438e-03
  -9.1552734e-03
  -9.1247559e-03
  -8.9111328e-03
  -8.6669922e-03
  -8.6975098e-03
  -8.6669922e-03
  -7.9040527e-03
  -7.3547363e-03
  -7.2021484e-03
  -6.7443848e-03
  -6.3781738e-03
  -5.6457520e-03
  -4.6691895e-03
  -3.5095215e-03
  -3.1738281e-03
  -2.6550293e-03
  -2.0446777e-03
  -6.1035156e-04
  -3.3569336e-04
  -3.3569336e-04
   1.5258789e-04
   1.0070801e-03
   1.4953613e-03
   1.9836426e-03
   2.7465820e-03
   3.6926270e-03
   4.0283203e-03
   4.6386719e-03
   4.9438477e-03
   5.6457520e-03
   6.7138672e-03
   7.6599121e-03
   7.6293945e-03
   8.0566406e-03
   8.2397461e-03
   8.2397461e-03
   8.7280273e-03
   9.1857910e-03
   9.3078613e-03
   1.0742188e-02
   1.1718750e-02
   1.1108398e-02
   1.2084961e-02
   1.1901855e-02
   1.1596680e-02
   1.2512207e-02
   1.2359619e-02
   1.2756348e-02
   1.3824463e-02
   1.3916016e-02
   1.3916016e-02
   1.4587402e-02
   1.4984131e-02
   1.4648438e-02
   1.4434814e-02
   1.4770508e-02
   1.5106201e-02
   1.4984131e-02
   1.5106201e-02
   1.5106201e-02
   1.4434814e-02
   1.3854980e-02
   1.4465332e-02
   1.5686035e-02
   1.5136719e-02
   1.4892578e-02
   1.5533447e-02
   1.5655518e-02
   1.4709473e-02
   1.4343262e-02
   1.5167236e-02
   1.4678955e-02
   1.4404297e-02
   1.4068604e-02
   1.3153076e-02
   1.3458252e-02
   1.3336182e-02
   1.4221191e-02
   1.4007568e-02
   1.3244629e-02
   1.3122559e-02
   1.2054443e-02
   1.2237549e-02
   1.1291504e-02
   1.1291504e-02
   1.1535645e-02
   1.1413574e-02
   1.2542725e-02
   1.1810303e-02
   1.0925293e-02
   1.0772705e-02
   1.0711670e-02
   1.0192871e-02
   9.6130371e-03
   1.0162354e-02
   1.0437012e-02
   9.3078613e-03
   7.9956055e-03
   8.2702637e-03
   8.6975098e-03
   8.4533691e-03
   8.3007813e-03
   8.0261230e-03
   7.6599121e-03
   7.4462891e-03
   7.5988770e-03
   7.3547363e-03
   6.5002441e-03
   6.0424805e-03
   6.1035156e-03
   6.7138672e-03
   6.8359375e-03
   6.0119629e-03
   5.1269531e-03
   5.5541992e-03
   4.6081543e-03
   4.9743652e-03
   5.5236816e-03
   5.2490234e-03
   4.8828125e-03
   4.3945313e-03
   3.7231445e-03
   3.4484863e-03
   3.4484863e-03
   3.8757324e-03
   3.0517578e-03
   3.1127930e-03
   3.9978027e-03
   3.0822754e-03
   1.8920898e-03
   1.0681152e-03
   9.7656250e-04
   5.1879883e-04
  -5.4931641e-04
  -5.4931641e-04
  -2.5024414e-03
  -2.9602051e-03
  -2.7465820e-03
  -3.7231445e-03
  -4.8828125e-03
  -5.7373047e-03
  -6.7138672e-03
  -6.9274902e-03
  -7.5378418e-03
  -7.6599121e-03
  -7.9956055e-03
  -9.3078613e-03
  -8.6975098e-03
  -8.9416504e-03
  -9.6740723e-03
  -9.9487305e-03
  -1.0192871e-02
  -9.7656250e-03
  -1.0589600e-02
  -1.0192871e-02
  -1.0528564e-02
  -1.0833740e-02
  -1.1535645e-02
  -1.1718750e-02
  -1.0192871e-02
  -1.1932373e-02
  -1.2664795e-02
  -1.2359619e-02
  -1.3397217e-02
  -1.3122559e-02
  -1.3244629e-02
  -1.3153076e-02
  -1.2695313e-02
  -1.3092041e-02
  -1.3061523e-02
  -1.2878418e-02
  -1.3702393e-02
  -1.3549805e-02
  -1.4038086e-02
  -1.4617920e-02
  -1.4495850e-02
  -1.4587402e-02
  -1.4373779e-02
  -1.5380859e-02
  -1.5899658e-02
  -1.6357422e-02
  -1.6815186e-02
  -1.7181396e-02
  -1.7822266e-02
  -1.8524170e-02
  -1.8249512e-02
  -1.8432617e-02
  -1.9287109e-02
  -1.8676758e-02
  -1.9683838e-02
  -1.9500732e-02
  -1.8585205e-02
  -1.9073486e-02
  -1.8951416e-02
  -1.9256592e-02
  -1.8554688e-02
  -1.8371582e-02
  -1.9531250e-02
  -1.9042969e-02
  -1.8524170e-02
  -1.8798828e-02
  -1.8737793e-02
  -1.8249512e-02
  -1.8402100e-02
  -1.9012451e-02
  -1.9561768e-02
  -1.8859863e-02
  -1.8646240e-02
  -1.8402100e-02
  -1.8493652e-02
  -1.8859863e-02
  -1.8920898e-02
  -1.8493652e-02
  -1.7974854e-02
  -1.8218994e-02
  -1.9561768e-02
  -1.9073486e-02
  -1.8066406e-02
  -1.8920898e-02
  -1.8249512e-02
  -1.9195557e-02
  -1.8951416e-02
  -1.8127441e-02
  -1.8371582e-02
  -1.7639160e-02
  -1.8493652e-02
  -1.9012451e-02
  -1.8737793e-02
  -1.9104004e-02
  -1.8524170e-02
  -1.8249512e-02
  -1.7852783e-02
  -1.8005371e-02
  -1.8676758e-02
  -1.8585205e-02
  -1.8341064e-02
  -1.8157959e-02
  -1.8554688e-02
  -1.8280029e-02
  -1.7974854e-02
  -1.8768311e-02
  -1.9348145e-02
  -1.9989014e-02
  -1.9836426e-02
  -2.0141602e-02
  -2.0477295e-02
  -2.0996094e-02
  -2.1179199e-02
  -2.1423340e-02
  -2.1972656e-02
  -2.2857666e-02
  -2.3468018e-02
  -2.3498535e-02
  -2.4780273e-02
  -2.5054932e-02
  -2.5054932e-02
  -2.6275635e-02
  -2.7832031e-02
  -2.8900146e-02
  -2.9998779e-02
  -3.0639648e-02
  -3.0975342e-02
  -3.2440186e-02
  -3.3294678e-02
  -3.4423828e-02
  -3.5034180e-02
  -3.5003662e-02
  -3.6132813e-02
  -3.7567139e-02
  -3.7597656e-02
  -3.7750244e-02
  -3.8757324e-02
  -3.9581299e-02
  -4.0039063e-02
  -4.0863037e-02
  -4.1717529e-02
  -4.2510986e-02
  -4.3518066e-02
  -4.4311523e-02
  -4.4097900e-02
  -4.4982910e-02
  -4.5745850e-02
  -4.5440674e-02
  -4.6264648e-02
  -4.6142578e-02
  -4.6447754e-02
  -4.7332764e-02
  -4.7180176e-02
  -4.8187256e-02
  -4.8828125e-02
  -4.9072266e-02
  -4.9438477e-02
  -5.0354004e-02
  -4.9957275e-02
  -4.9621582e-02
  -4.9591064e-02
  -4.9926758e-02
  -5.0079346e-02
  -5.0292969e-02
  -5.0628662e-02
  -5.1361084e-02
  -5.0811768e-02
  -5.1025391e-02
  -5.1788330e-02
  -5.1391602e-02
  -5.1116943e-02
  -5.1300049e-02
  -5.1361084e-02
  -5.2215576e-02
  -5.1971436e-02
  -5.1361084e-02
  -5.2093506e-02
  -5.1544189e-02
  -5.1422119e-02
  -5.2032471e-02
  -5.2154541e-02
  -5.2062988e-02
  -5.2642822e-02
  -5.2368164e-02
  -5.1452637e-02
  -5.1757813e-02
  -5.1879883e-02
  -5.2642822e-02
  -5.2673340e-02
  -5.1788330e-02
  -5.2398682e-02
  -5.2978516e-02
  -5.3436279e-02
  -5.2825928e-02
  -5.2734375e-02
  -5.3131104e-02
  -5.2215576e-02
  -5.1361084e-02
  -5.1574707e-02
  -5.1116943e-02
  -5.1422119e-02
  -5.1635742e-02
  -5.1239014e-02
  -5.1391602e-02
  -5.0994873e-02
  -5.0659180e-02
  -5.0811768e-02
  -5.0872803e-02
  -5.1635742e-02
  -5.0628662e-02
  -5.0476074e-02
  -5.1300049e-02
  -5.0933838e-02
  -5.0445557e-02
  -5.0842285e-02
  -5.0720215e-02
  -5.0476074e-02
  -5.1300049e-02
  -5.1818848e-02
  -5.1513672e-02
  -5.1239014e-02
  -5.0231934e-02
  -5.0750732e-02
  -5.1147461e-02
  -5.1422119e-02
  -5.1422119e-02
  -5.0994873e-02
  -5.1269531e-02
  -5.1330566e-02
  -5.1300049e-02
  -5.0872803e-02
  -5.0567627e-02
  -5.0018311e-02
  -4.9957275e-02
  -4.8980713e-02
  -4.7790527e-02
  -4.7882080e-02
  -4.7180176e-02
  -4.6478271e-02
  -4.5867920e-02
  -4.5379639e-02
  -4.5532227e-02
  -4.4219971e-02
  -4.4097900e-02
  -4.3792725e-02
  -4.2846680e-02
  -4.2449951e-02
  -4.1870117e-02
  -4.0832520e-02
  -4.0679932e-02
  -4.0435791e-02
  -3.8482666e-02
  -3.7597656e-02
  -3.7170410e-02
  -3.7200928e-02
  -3.6315918e-02
  -3.6285400e-02
  -3.6315918e-02
  -3.5217285e-02
  -3.5247803e-02
  -3.6224365e-02
  -3.6437988e-02
  -3.4149170e-02
  -3.2928467e-02
  -3.3966064e-02
  -3.3966064e-02
  -3.2867432e-02
  -3.2806396e-02
  -3.2104492e-02
  -3.1097412e-02
  -3.1372070e-02
  -3.1158447e-02
  -3.0029297e-02
  -2.9724121e-02
  -2.9632568e-02
  -2.9785156e-02
  -3.0029297e-02
  -2.9754639e-02
  -2.9937744e-02
  -2.8961182e-02
  -2.7343750e-02
  -2.7923584e-02
  -2.8320313e-02
  -2.6763916e-02
  -2.6611328e-02
  -2.7343750e-02
  -2.7282715e-02
  -2.6916504e-02
  -2.6672363e-02
  -2.6611328e-02
  -2.5177002e-02
  -2.4230957e-02
  -2.4505615e-02
  -2.4108887e-02
  -2.3773193e-02
  -2.3895264e-02
  -2.3559570e-02
  -2.3773193e-02
  -2.2583008e-02
  -2.1728516e-02
  -2.2186279e-02
  -2.0568848e-02
  -2.0690918e-02
  -2.1270752e-02
  -2.0538330e-02
  -2.0751953e-02
  -1.9927979e-02
  -1.9927979e-02
  -2.0172119e-02
  -1.9683838e-02
  -1.9561768e-02
  -1.8493652e-02
  -1.7883301e-02
  -1.7913818e-02
  -1.7974854e-02
  -1.8768311e-02
  -1.8432617e-02
  -1.8188477e-02
  -1.8432617e-02
  -1.7913818e-02
  -1.8096924e-02
  -1.8798828e-02
  -1.9134521e-02
  -1.8890381e-02
  -1.8890381e-02
  -1.9195557e-02
  -1.8798828e-02
  -1.8249512e-02
  -1.8493652e-02
  -1.8371582e-02
  -1.8463135e-02
  -1.7761230e-02
  -1.7395020e-02
  -1.6784668e-02
  -1.7852783e-02
  -1.8280029e-02
  -1.7852783e-02
  -1.7883301e-02
  -1.6174316e-02
  -1.6326904e-02
  -1.6815186e-02
  -1.6906738e-02
  -1.7517090e-02
  -1.6296387e-02
  -1.6082764e-02
  -1.6662598e-02
  -1.6540527e-02
  -1.6693115e-02
  -1.6632080e-02
  -1.6296387e-02
  -1.6021729e-02
  -1.6113281e-02
  -1.6296387e-02
  -1.6143799e-02
  -1.6143799e-02
  -1.6510010e-02
  -1.6143799e-02
  -1.5960693e-02
  -1.5960693e-02
  -1.5289307e-02
  -1.6082764e-02
  -1.5350342e-02
  -1.4404297e-02
  -1.5075684e-02
  -1.4678955e-02
  -1.4770508e-02
  -1.4434814e-02
  -1.3824463e-02
  -1.4404297e-02
  -1.3336182e-02
  -1.3793945e-02
  -1.3732910e-02
  -1.2817383e-02
  -1.2847900e-02
  -1.1840820e-02
  -1.0986328e-02
  -9.9182129e-03
  -1.0162354e-02
  -1.0925293e-02
  -1.0192871e-02
  -1.0284424e-02
  -1.0375977e-02
  -9.3688965e-03
  -9.0942383e-03
  -9.3383789e-03
  -9.0332031e-03
  -8.9416504e-03
  -9.7045898e-03
  -9.2163086e-03
  -9.0026855e-03
  -9.6130371e-03
  -9.7656250e-03
  -1.0040283e-02
  -9.5825195e-03
  -1.0009766e-02
  -9.8266602e-03
  -9.1857910e-03
  -9.2773438e-03
  -9.2773438e-03
  -9.4299316e-03
  -9.7351074e-03
  -9.6435547e-03
  -9.0026855e-03
  -8.9416504e-03
  -8.2702637e-03
  -7.9040527e-03
  -7.0800781e-03
  -5.7983398e-03
  -4.5166016e-03
  -4.1503906e-03
  -4.0893555e-03
  -3.0517578e-03
  -2.7465820e-03
  -2.7160645e-03
  -1.8005371e-03
  -7.3242188e-04
  -6.4086914e-04
  -6.1035156e-04
   4.8828125e-04
   1.3427734e-03
   2.3193359e-03
   3.0822754e-03
   3.6926270e-03
   3.4484863e-03
   4.4250488e-03
   5.3710938e-03
   5.1269531e-03
   5.5236816e-03
   5.8898926e-03
   7.3242188e-03
   7.6293945e-03
   7.7514648e-03
   8.6364746e-03
   8.9721680e-03
   9.4299316e-03
   1.0223389e-02
   1.0406494e-02
   1.0711670e-02
   1.1138916e-02
   1.1962891e-02
   1.2115479e-02
   1.2176514e-02
   1.3092041e-02
   1.2481689e-02
   1.2664795e-02
   1.3977051e-02
   1.4404297e-02
   1.3641357e-02
   1.4373779e-02
   1.4678955e-02
   1.4221191e-02
   1.5045166e-02
   1.5563965e-02
   1.6052246e-02
   1.6265869e-02
   1.6265869e-02
   1.5838623e-02
   1.6784668e-02
   1.7120361e-02
   1.6723633e-02
   1.7456055e-02
   1.7272949e-02
   1.7608643e-02
   1.7120361e-02
   1.6906738e-02
   1.7303467e-02
   1.6754150e-02
   1.7059326e-02
   1.6906738e-02
   1.6113281e-02
   1.6967773e-02
   1.7578125e-02
   1.7761230e-02
   1.7303467e-02
   1.6784668e-02
   1.6265869e-02
   1.5441895e-02
   1.4678955e-02
   1.4007568e-02
   1.3397217e-02
   1.3031006e-02
   1.3061523e-02
   1.2573242e-02
   1.2115479e-02
   1.0986328e-02
   1.0803223e-02
   1.0803223e-02
   1.0314941e-02
   9.9182129e-03
   1.0467529e-02
   1.0253906e-02
   9.8876953e-03
   9.5825195e-03
   9.2773438e-03
   8.9721680e-03
   8.1481934e-03
   7.8125000e-03
   8.4228516e-03
   8.4228516e-03
   8.0261230e-03
   7.4157715e-03
   7.2937012e-03
   7.7819824e-03
   7.9956055e-03
   8.6364746e-03
   7.9040527e-03
   6.5917969e-03
   6.7749023e-03
   6.8969727e-03
   7.4157715e-03
   7.5683594e-03
   7.1716309e-03
   7.3242188e-03
   7.0190430e-03
   7.1105957e-03
   6.4086914e-03
   6.0424805e-03
   6.5307617e-03
   7.4157715e-03
   6.6223145e-03
   5.7373047e-03
   6.0424805e-03
   5.7678223e-03
   5.4931641e-03
   4.9743652e-03
   3.7231445e-03
   3.8146973e-03
   3.7841797e-03
   2.0751953e-03
   2.2888184e-03
   2.5634766e-03
   1.5258789e-03
   7.9345703e-04
  -1.5258789e-04
  -8.5449219e-04
  -3.9672852e-04
   3.3569336e-04
  -6.1035156e-05
  -8.5449219e-04
  -1.8920898e-03
  -1.7395020e-03
  -1.6784668e-03
  -2.7160645e-03
  -2.6550293e-03
  -2.0446777e-03
  -3.0517578e-03
  -2.9907227e-03
  -3.9978027e-03
  -5.1574707e-03
  -4.0283203e-03
  -4.9133301e-03
  -4.7607422e-03
  -4.1503906e-03
  -4.4555664e-03
  -4.9133301e-03
  -5.2490234e-03
  -4.9133301e-03
  -5.0964355e-03
  -5.3405762e-03
  -5.2185059e-03
  -5.9509277e-03
  -6.0729980e-03
  -6.2561035e-03
  -6.4086914e-03
  -6.3476563e-03
  -7.0800781e-03
  -7.3547363e-03
  -7.4768066e-03
  -6.0424805e-03
  -5.9509277e-03
  -7.5988770e-03
  -7.4462891e-03
  -7.4157715e-03
  -7.6599121e-03
  -7.6293945e-03
  -7.6599121e-03
  -7.5988770e-03
  -8.5449219e-03
  -8.6669922e-03
  -7.9650879e-03
  -8.1787109e-03
  -7.9650879e-03
  -7.7209473e-03
  -8.4533691e-03
  -8.8806152e-03
  -9.3383789e-03
  -9.4909668e-03
  -9.2773438e-03
  -8.5449219e-03
  -8.3923340e-03
  -9.0637207e-03
  -9.7351074e-03
  -9.7045898e-03
  -9.9792480e-03
  -1.0498047e-02
  -9.6130371e-03
  -9.1552734e-03
  -1.0009766e-02
  -1.0192871e-02
  -9.8266602e-03
  -9.3688965e-03
  -9.6740723e-03
  -1.1047363e-02
  -1.1444092e-02
  -1.1352539e-02
  -1.1535645e-02
  -1.0803223e-02
  -1.1260986e-02
  -1.1688232e-02
  -1.2084961e-02
  -1.2542725e-02
  -1.2390137e-02
  -1.2786865e-02
  -1.2512207e-02
  -1.2268066e-02
  -1.1962891e-02
  -1.1535645e-02
  -1.2115479e-02
  -1.3000488e-02
  -1.3275146e-02
  -1.2298584e-02
  -1.2390137e-02
  -1.2756348e-02
  -1.2847900e-02
  -1.2969971e-02
  -1.3549805e-02
  -1.3702393e-02
  -1.4282227e-02
  -1.4312744e-02
  -1.3946533e-02
  -1.5197754e-02
  -1.4862061e-02
  -1.3397217e-02
  -1.3977051e-02
  -1.4801025e-02
  -1.3885498e-02
  -1.4099121e-02
  -1.4434814e-02
  -1.4038086e-02
  -1.4953613e-02
  -1.5563965e-02
  -1.5319824e-02
  -1.5594482e-02
  -1.5930176e-02
  -1.6723633e-02
  -1.6784668e-02
  -1.7517090e-02
  -1.8310547e-02
  -1.8432617e-02
  -1.9226074e-02
  -1.9470215e-02
  -1.9836426e-02
  -2.0660400e-02
  -2.1270752e-02
  -2.2094727e-02
  -2.1759033e-02
  -2.1911621e-02
  -2.2827148e-02
  -2.2430420e-02
  -2.2857666e-02
  -2.3406982e-02
  -2.3681641e-02
  -2.4017334e-02
  -2.3742676e-02
  -2.4169922e-02
  -2.4444580e-02
  -2.5939941e-02
  -2.6763916e-02
  -2.5848389e-02
  -2.6733398e-02
  -2.6672363e-02
  -2.6397705e-02
  -2.7496338e-02
  -2.7160645e-02
  -2.6916504e-02
  -2.7160645e-02
  -2.7832031e-02
  -2.8656006e-02
  -2.8686523e-02
  -2.9022217e-02
  -2.8472900e-02
  -2.9449463e-02
  -3.0120850e-02
  -2.9510498e-02
  -2.9083252e-02
  -2.9449463e-02
  -3.0212402e-02
  -3.0151367e-02
  -3.0639648e-02
  -3.1280518e-02
  -3.1097412e-02
  -3.1860352e-02
  -3.1524658e-02
  -3.1402588e-02
  -3.2165527e-02
  -3.0883789e-02
  -3.0975342e-02
  -3.2409668e-02
  -3.2592773e-02
  -3.2440186e-02
  -3.2440186e-02
  -3.2745361e-02
  -3.3081055e-02
  -3.2196045e-02
  -3.2501221e-02
  -3.2440186e-02
  -3.2348633e-02
  -3.3203125e-02
  -3.3172607e-02
  -3.2897949e-02
  -3.2470703e-02
  -3.2196045e-02
  -3.2775879e-02
  -3.2653809e-02
  -3.2043457e-02
  -3.1463623e-02
  -3.1494141e-02
  -3.1127930e-02
  -3.1463623e-02
  -3.1372070e-02
  -3.0334473e-02
  -3.0517578e-02
  -3.0822754e-02
  -3.0731201e-02
  -3.0700684e-02
  -3.0548096e-02
  -3.1127930e-02
  -3.0883789e-02
  -2.9724121e-02
  -2.9327393e-02
  -2.9174805e-02
  -2.9388428e-02
  -2.8717041e-02
  -2.9754639e-02
  -2.8900146e-02
  -2.8472900e-02
  -2.9235840e-02
  -2.8411865e-02
  -2.8167725e-02
  -2.7587891e-02
  -2.7648926e-02
  -2.7160645e-02
  -2.7343750e-02
  -2.7923584e-02
  -2.6367188e-02
  -2.5054932e-02
  -2.6123047e-02
  -2.6275635e-02
  -2.5177002e-02
  -2.5451660e-02
  -2.4841309e-02
  -2.5024414e-02
  -2.4597168e-02
  -2.4475098e-02
  -2.4536133e-02
  -2.3406982e-02
  -2.2888184e-02
  -2.2644043e-02
  -2.2430420e-02
  -2.1942139e-02
  -2.0843506e-02
  -2.0965576e-02
  -2.1667480e-02
  -2.1362305e-02
  -2.1392822e-02
  -2.0629883e-02
  -2.0568848e-02
  -2.1331787e-02
  -2.1606445e-02
  -2.1148682e-02
  -2.1728516e-02
  -2.1881104e-02
  -2.2003174e-02
  -2.2399902e-02
  -2.1667480e-02
  -2.2003174e-02
  -2.2857666e-02
  -2.2949219e-02
  -2.3223877e-02
  -2.3468018e-02
  -2.3132324e-02
  -2.3712158e-02
  -2.4566650e-02
  -2.4566650e-02
  -2.5024414e-02
  -2.5543213e-02
  -2.5665283e-02
  -2.6031494e-02
  -2.5543213e-02
  -2.6336670e-02
  -2.7282715e-02
  -2.7709961e-02
  -2.7404785e-02
  -2.7038574e-02
  -2.7069092e-02
  -2.7191162e-02
  -2.7374268e-02
  -2.7496338e-02
  -2.8076172e-02
  -2.8320313e-02
  -2.7801514e-02
  -2.8045654e-02
  -2.7832031e-02
  -2.6458740e-02
  -2.6977539e-02
  -2.6733398e-02
  -2.6824951e-02
  -2.6824951e-02
  -2.6367188e-02
  -2.6672363e-02
  -2.6550293e-02
  -2.6062012e-02
  -2.6641846e-02
  -2.6000977e-02
  -2.5512695e-02
  -2.6031494e-02
  -2.5970459e-02
  -2.6336670e-02
  -2.6062012e-02
  -2.6153564e-02
  -2.6611328e-02
  -2.5726318e-02
  -2.5665283e-02
  -2.5329590e-02
  -2.4230957e-02
  -2.5390625e-02
  -2.5756836e-02
  -2.5268555e-02
  -2.4658203e-02
  -2.4780273e-02
  -2.4475098e-02
  -2.4291992e-02
  -2.4414063e-02
  -2.4291992e-02
  -2.3681641e-02
  -2.3193359e-02
  -2.2827148e-02
  -2.2613525e-02
  -2.2003174e-02
  -2.2521973e-02
  -2.1850586e-02
  -2.0843506e-02
  -2.0782471e-02
  -2.0111084e-02
  -1.9927979e-02
  -1.9073486e-02
  -1.8341064e-02
  -1.8005371e-02
  -1.7425537e-02
  -1.7364502e-02
  -1.7456055e-02
  -1.6967773e-02
  -1.6235352e-02
  -1.6357422e-02
  -1.5686035e-02
  -1.5045166e-02
  -1.4648438e-02
  -1.3854980e-02
  -1.4801025e-02
  -1.3763428e-02
  -1.1901855e-02
  -1.2542725e-02
  -1.2329102e-02
  -1.1413574e-02
  -1.1627197e-02
  -1.1505127e-02
  -1.1016846e-02
  -1.0131836e-02
  -9.5825195e-03
  -9.7961426e-03
  -9.7656250e-03
  -9.6130371e-03
  -9.3383789e-03
  -9.3994141e-03
  -8.8806152e-03
  -9.1857910e-03
  -8.6669922e-03
  -7.9650879e-03
  -8.6669922e-03
  -8.2702637e-03
  -8.4228516e-03
  -8.3923340e-03
  -8.2397461e-03
  -7.5378418e-03
  -7.9345703e-03
  -9.1552734e-03
  -9.0026855e-03
  -8.2397461e-03
  -7.2631836e-03
  -7.7819824e-03
  -9.1857910e-03
  -9.5825195e-03
  -9.6740723e-03
  -9.9487305e-03
  -9.3994141e-03
  -9.5825195e-03
  -1.1047363e-02
  -1.0589600e-02
  -9.8571777e-03
  -1.0681152e-02
  -1.1322021e-02
  -1.0833740e-02
  -1.0437012e-02
  -1.1199951e-02
  -1.1108398e-02
  -1.0925293e-02
  -1.0040283e-02
  -9.2468262e-03
  -9.9487305e-03
  -9.5214844e-03
  -8.1787109e-03
  -7.7514648e-03
  -7.9956055e-03
  -7.4768066e-03
  -7.3242188e-03
  -7.4462891e-03
  -7.0495605e-03
  -6.6223145e-03
  -6.5612793e-03
  -6.4086914e-03
  -6.1340332e-03
  -5.7983398e-03
  -5.7983398e-03
  -5.7678223e-03
  -5.0659180e-03
  -4.6997070e-03
  -5.0964355e-03
  -5.2490234e-03
  -4.5471191e-03
  -4.7607422e-03
  -5.3100586e-03
  -4.6386719e-03
  -4.1809082e-03
  -4.7607422e-03
  -4.8522949e-03
  -4.3334961e-03
  -4.0893555e-03
  -4.2724609e-03
  -4.4250488e-03
  -4.0588379e-03
  -3.8452148e-03
  -3.3874512e-03
  -2.2583008e-03
  -1.5563965e-03
  -1.3732910e-03
  -1.0375977e-03
  -6.1035156e-04
  -6.1035156e-04
   9.1552734e-05
   6.4086914e-04
   1.0070801e-03
   1.0375977e-03
   2.3193359e-03
   2.8381348e-03
   2.9602051e-03
   3.6315918e-03
   3.6315918e-03
   4.6691895e-03
   5.7067871e-03
   6.4697266e-03
   7.2937012e-03
   7.7209473e-03
   8.2092285e-03
   9.4604492e-03
   1.0620117e-02
   1.0772705e-02
   1.1352539e-02
   1.2908936e-02
   1.3305664e-02
   1.5075684e-02
   1.5747070e-02
   1.5747070e-02
   1.6815186e-02
   1.7303467e-02
   1.7791748e-02
   1.7913818e-02
   1.9348145e-02
   2.0416260e-02
   2.0568848e-02
   2.0996094e-02
   2.1789551e-02
   2.3376465e-02
   2.3620605e-02
   2.3315430e-02
   2.4963379e-02
   2.5238037e-02
   2.5360107e-02
   2.6306152e-02
   2.6885986e-02
   2.7801514e-02
   2.7191162e-02
   2.6824951e-02
   2.7343750e-02
   2.6275635e-02
   2.6702881e-02
   2.7557373e-02
   2.6855469e-02
   2.7008057e-02
   2.6489258e-02
   2.6153564e-02
   2.6550293e-02
   2.6153564e-02
   2.6458740e-02
   2.6336670e-02
   2.5360107e-02
   2.5970459e-02
   2.5299072e-02
   2.4261475e-02
   2.4291992e-02
   2.3620605e-02
   2.3803711e-02
   2.3529053e-02
   2.2491455e-02
   2.2247314e-02
   2.2003174e-02
   2.1820068e-02
   2.2399902e-02
   2.1636963e-02
   2.0904541e-02
   2.1087646e-02
   2.0385742e-02
   1.9775391e-02
   1.9042969e-02
   1.8707275e-02
   1.9012451e-02
   1.9012451e-02
   1.8554688e-02
   1.7761230e-02
   1.7456055e-02
   1.7089844e-02
   1.6601563e-02
   1.5991211e-02
   1.5167236e-02
   1.5136719e-02
   1.5167236e-02
   1.4404297e-02
   1.4251709e-02
   1.4404297e-02
   1.3610840e-02
   1.3214111e-02
   1.4129639e-02
   1.4282227e-02
   1.3214111e-02
   1.2084961e-02
   1.2145996e-02
   1.2634277e-02
   1.1566162e-02
   1.1566162e-02
   1.1871338e-02
   1.1016846e-02
   1.0864258e-02
   1.0406494e-02
   1.0101318e-02
   1.0314941e-02
   9.7656250e-03
   9.8266602e-03
   8.9416504e-03
   8.9416504e-03
   8.8806152e-03
   7.8125000e-03
   8.1787109e-03
   8.8195801e-03
   8.6059570e-03
   8.4838867e-03
   8.6059570e-03
   8.4533691e-03
   8.5144043e-03
   9.2163086e-03
   8.7890625e-03
   7.6904297e-03
   7.8430176e-03
   8.6669922e-03
   8.1787109e-03
   7.4157715e-03
   7.6599121e-03
   6.7749023e-03
   6.4697266e-03
   6.0424805e-03
   5.9814453e-03
   6.5612793e-03
   6.2866211e-03
   5.9814453e-03
   5.1269531e-03
   4.1198730e-03
   4.6691895e-03
   4.6081543e-03
   4.1503906e-03
   3.7231445e-03
   3.1738281e-03
   2.5939941e-03
   2.2583008e-03
   2.8686523e-03
   2.5329590e-03
   2.5634766e-03
   2.0446777e-03
   2.0141602e-03
   1.8615723e-03
   1.3732910e-03
   9.1552734e-04
   1.0681152e-03
   6.4086914e-04
   9.1552734e-05
   1.0070801e-03
   1.3732910e-03
   9.7656250e-04
   1.1596680e-03
   2.7465820e-04
   1.5258789e-04
   7.9345703e-04
   3.9672852e-04
  -3.9672852e-04
   6.1035156e-04
   1.7700195e-03
   1.8920898e-03
   1.4648438e-03
   9.1552734e-04
   1.3732910e-03
   2.1667480e-03
   2.1362305e-03
   2.0141602e-03
   2.5939941e-03
   2.6550293e-03
   2.6550293e-03
   2.6245117e-03
   2.9907227e-03
   3.2958984e-03
   2.6245117e-03
   3.0822754e-03
   3.1738281e-03
   3.1433105e-03
   3.2653809e-03
   3.2043457e-03
   3.0212402e-03
   3.8757324e-03
   4.6997070e-03
   4.0893555e-03
   4.1809082e-03
   4.3640137e-03
   3.2348633e-03
   3.6010742e-03
   3.7231445e-03
   3.2958984e-03
   3.3569336e-03
   4.0283203e-03
   3.8757324e-03
   3.3569336e-03
   3.4790039e-03
   3.4790039e-03
   3.0212402e-03
   2.4108887e-03
   2.8991699e-03
   2.7465820e-03
   2.2888184e-03
   2.1057129e-03
   2.4414063e-03
   3.0212402e-03
   3.0822754e-03
   2.0141602e-03
   1.3427734e-03
   1.1291504e-03
   1.2512207e-03
   1.0681152e-03
   5.1879883e-04
   8.8500977e-04
   6.1035156e-04
   1.2207031e-04
   3.9672852e-04
  -3.0517578e-05
   5.4931641e-04
   1.2512207e-03
  -1.8310547e-04
  -1.2817383e-03
  -1.3732910e-03
  -2.5634766e-03
  -2.8381348e-03
  -2.8686523e-03
  -3.5400391e-03
  -4.3029785e-03
  -5.4626465e-03
  -5.9814453e-03
  -6.8969727e-03
  -7.1411133e-03
  -7.8735352e-03
  -8.1787109e-03
  -9.5214844e-03
  -1.1230469e-02
  -1.1108398e-02
  -1.2359619e-02
  -1.3061523e-02
  -1.3824463e-02
  -1.4434814e-02
  -1.4923096e-02
  -1.5380859e-02
  -1.6174316e-02
  -1.7242432e-02
  -1.8859863e-02
  -1.9317627e-02
  -1.8920898e-02
  -1.9958496e-02
  -2.0904541e-02
  -2.1087646e-02
  -2.1514893e-02
  -2.2125244e-02
  -2.2705078e-02
  -2.3071289e-02
  -2.2918701e-02
  -2.3376465e-02
  -2.3834229e-02
  -2.3376465e-02
  -2.4261475e-02
  -2.5299072e-02
  -2.4963379e-02
  -2.4871826e-02
  -2.5939941e-02
  -2.6000977e-02
  -2.6397705e-02
  -2.7069092e-02
  -2.6947021e-02
  -2.7832031e-02
  -2.7252197e-02
  -2.6885986e-02
  -2.7191162e-02
  -2.8045654e-02
  -2.8411865e-02
  -2.8015137e-02
  -2.8106689e-02
  -2.7709961e-02
  -2.8076172e-02
  -2.8472900e-02
  -2.8015137e-02
  -2.8411865e-02
  -2.8167725e-02
  -2.7526855e-02
  -2.8381348e-02
  -2.8167725e-02
  -2.7374268e-02
  -2.7832031e-02
  -2.7832031e-02
  -2.7679443e-02
  -2.6947021e-02
  -2.6794434e-02
  -2.6763916e-02
  -2.7679443e-02
  -2.8686523e-02
  -2.8350830e-02
  -2.8625488e-02
  -2.8625488e-02
  -2.7526855e-02
  -2.8381348e-02
  -2.8869629e-02
  -2.8320313e-02
  -2.7984619e-02
  -2.8106689e-02
  -2.8472900e-02
  -2.7801514e-02
  -2.7557373e-02
  -2.6947021e-02
  -2.7343750e-02
  -2.7984619e-02
  -2.7526855e-02
  -2.7496338e-02
  -2.6855469e-02
  -2.5878906e-02
  -2.5909424e-02
  -2.5665283e-02
  -2.5146484e-02
  -2.5268555e-02
  -2.5604248e-02
  -2.4597168e-02
  -2.4597168e-02
  -2.4932861e-02
  -2.3651123e-02
  -2.2216797e-02
  -2.2918701e-02
  -2.3406982e-02
  -2.3925781e-02
  -2.3376465e-02
  -2.3254395e-02
  -2.3925781e-02
  -2.3040771e-02
  -2.3498535e-02
  -2.3406982e-02
  -2.3559570e-02
  -2.3162842e-02
  -2.1514893e-02
  -2.1789551e-02
  -2.2277832e-02
  -2.1759033e-02
  -2.1301270e-02
  -2.0935059e-02
  -2.0050049e-02
  -1.9866943e-02
  -2.0080566e-02
  -1.9866943e-02
  -1.8920898e-02
  -1.7883301e-02
  -1.7669678e-02
  -1.7761230e-02
  -1.6357422e-02
  -1.6235352e-02
  -1.6693115e-02
  -1.5808105e-02
  -1.5930176e-02
  -1.5228271e-02
  -1.3580322e-02
  -1.4343262e-02
  -1.5197754e-02
  -1.4984131e-02
  -1.5045166e-02
  -1.5563965e-02
  -1.4953613e-02
  -1.5747070e-02
  -1.6113281e-02
  -1.5777588e-02
  -1.5686035e-02
  -1.5350342e-02
  -1.5533447e-02
  -1.5594482e-02
  -1.5014648e-02
  -1.5106201e-02
  -1.5533447e-02
  -1.5411377e-02
  -1.5686035e-02
  -1.5380859e-02
  -1.5960693e-02
  -1.5808105e-02
  -1.5167236e-02
  -1.5289307e-02
  -1.4923096e-02
  -1.5258789e-02
  -1.5808105e-02
  -1.5838623e-02
  -1.5930176e-02
  -1.5411377e-02
  -1.5350342e-02
  -1.5228271e-02
  -1.4038086e-02
  -1.5075684e-02
  -1.5472412e-02
  -1.4770508e-02
  -1.4099121e-02
  -1.3793945e-02
  -1.4862061e-02
  -1.4831543e-02
  -1.3549805e-02
  -1.3671875e-02
  -1.2878418e-02
  -1.3092041e-02
  -1.3366699e-02
  -1.3000488e-02
  -1.2786865e-02
  -1.1901855e-02
  -1.1901855e-02
  -1.2268066e-02
  -1.2420654e-02
  -1.2420654e-02
  -1.2268066e-02
  -1.2817383e-02
  -1.1810303e-02
  -1.0955811e-02
  -1.1749268e-02
  -1.1383057e-02
  -1.1291504e-02
  -1.0467529e-02
  -1.0375977e-02
  -1.1444092e-02
  -1.0498047e-02
  -1.0131836e-02
  -9.0942383e-03
  -8.2702637e-03
  -9.5520020e-03
  -8.5754395e-03
  -8.4838867e-03
  -8.9416504e-03
  -7.9650879e-03
  -7.8125000e-03
  -7.3242188e-03
  -7.1716309e-03
  -7.9345703e-03
  -7.1716309e-03
  -6.5917969e-03
  -6.6528320e-03
  -6.0424805e-03
  -5.6152344e-03
  -5.1269531e-03
  -5.3100586e-03
  -5.1269531e-03
  -4.9133301e-03
  -5.4931641e-03
  -4.6997070e-03
  -4.0283203e-03
  -4.5776367e-03
  -3.9062500e-03
  -3.7536621e-03
  -3.3874512e-03
  -3.6010742e-03
  -3.1127930e-03
  -3.1127930e-03
  -3.6010742e-03
  -2.2583008e-03
  -2.1362305e-03
  -1.6174316e-03
  -1.6479492e-03
[truncated: 26,801,385 more chars]
