# Supplementary material for: Wireless laptop-based phonocardiograph and diagnosis
Source: PeerJ. 2015 Aug 11;3:e1178. doi: 10.7717/peerj.1178 (PMC4558084; doi:10.7717/peerj.1178)
Supplement: Supplemental Information 3 [file peerj-03-1178-s003.zip › 27-Jul-2014-g3.txt]

   1.2100000e+02
   5.0000000e+01
   4.6000000e+01   4.7000000e+01   1.0000000e+02   9.7000000e+01   1.1600000e+02   9.7000000e+01   4.7000000e+01   5.0000000e+01   5.5000000e+01   4.5000000e+01   7.4000000e+01   1.1700000e+02   1.0800000e+02   4.5000000e+01   5.0000000e+01   4.8000000e+01   4.9000000e+01   5.2000000e+01   9.5000000e+01   1.0300000e+02   1.0100000e+02   1.1000000e+02   1.0100000e+02   5.1000000e+01   4.6000000e+01   1.0900000e+02   9.7000000e+01   1.1600000e+02
   1.0300000e+02   1.0100000e+02   1.1000000e+02   1.0100000e+02   5.1000000e+01
   8.4000000e+01   1.2100000e+02   1.1200000e+02   1.0100000e+02   3.2000000e+01   1.1400000e+02   3.2000000e+01   1.1600000e+02   1.1100000e+02   3.2000000e+01   1.1400000e+02   1.0100000e+02   9.9000000e+01   1.1100000e+02   1.1400000e+02   1.0000000e+02   3.2000000e+01   1.1000000e+02   1.0100000e+02   1.1900000e+02   3.2000000e+01   8.0000000e+01   6.7000000e+01   7.1000000e+01   3.2000000e+01   1.1100000e+02   1.1400000e+02   3.2000000e+01   1.0800000e+02   3.2000000e+01   1.1600000e+02   1.1100000e+02   3.2000000e+01   1.0800000e+02   1.1100000e+02   9.7000000e+01   1.0000000e+02   3.2000000e+01   1.1100000e+02   1.0800000e+02   1.0000000e+02   3.2000000e+01   1.0000000e+02   9.7000000e+01   1.1600000e+02   9.7000000e+01   3.2000000e+01   3.2000000e+01
   3.2000000e+04
   1.1400000e+02
   5.0193921e+01
   2.0935059e-02
   2.6702881e-02
   2.5207520e-02
   2.7740479e-02
   2.6641846e-02
   2.6885986e-02
   2.7038574e-02
   2.8472900e-02
   2.8442383e-02
   2.8991699e-02
   2.9083252e-02
   2.9510498e-02
   3.0212402e-02
   3.0303955e-02
   3.0731201e-02
   3.1250000e-02
   3.1616211e-02
   3.2470703e-02
   3.3721924e-02
   3.3843994e-02
   3.4271240e-02
   3.6010742e-02
   3.6285400e-02
   3.7231445e-02
   3.7353516e-02
   3.8055420e-02
   3.9337158e-02
   3.8818359e-02
   3.8696289e-02
   3.9398193e-02
   4.0618896e-02
   4.1229248e-02
   4.2053223e-02
   4.1900635e-02
   4.2877197e-02
   4.3701172e-02
   4.2785645e-02
   4.3609619e-02
   4.3731689e-02
   4.3762207e-02
   4.5257568e-02
   4.5532227e-02
   4.5410156e-02
   4.5013428e-02
   4.5349121e-02
   4.5684814e-02
   4.5623779e-02
   4.5623779e-02
   4.6600342e-02
   4.7027588e-02
   4.6905518e-02
   4.6600342e-02
   4.6295166e-02
   4.6478271e-02
   4.6936035e-02
   4.7149658e-02
   4.7851563e-02
   4.8126221e-02
   4.8767090e-02
   4.9163818e-02
   4.8675537e-02
   4.8919678e-02
   4.9957275e-02
   5.0292969e-02
   5.0018311e-02
   5.0689697e-02
   5.1147461e-02
   5.0537109e-02
   5.0750732e-02
   5.2398682e-02
   5.2185059e-02
   5.2185059e-02
   5.1940918e-02
   5.1269531e-02
   5.1940918e-02
   5.1666260e-02
   5.1757813e-02
   5.1696777e-02
   5.1757813e-02
   5.2337646e-02
   5.2642822e-02
   5.3039551e-02
   5.4077148e-02
   5.3710938e-02
   5.3771973e-02
   5.4748535e-02
   5.4473877e-02
   5.3741455e-02
   5.3741455e-02
   5.4138184e-02
   5.3680420e-02
   5.3161621e-02
   5.3039551e-02
   5.2734375e-02
   5.3314209e-02
   5.2947998e-02
   5.1300049e-02
   5.0292969e-02
   5.0415039e-02
   4.9285889e-02
   4.8736572e-02
   4.8126221e-02
   4.7851563e-02
   4.7363281e-02
   4.5928955e-02
   4.5257568e-02
   4.3701172e-02
   4.3182373e-02
   4.2724609e-02
   4.0405273e-02
   3.9611816e-02
   3.8940430e-02
   3.7170410e-02
   3.6163330e-02
   3.5003662e-02
   3.4210205e-02
   3.3325195e-02
   3.2867432e-02
   3.2470703e-02
   3.0364990e-02
   2.9998779e-02
   2.8869629e-02
   2.6885986e-02
   2.6092529e-02
   2.4505615e-02
   2.3925781e-02
   2.2979736e-02
   2.1850586e-02
   1.9378662e-02
   1.7425537e-02
   1.6296387e-02
   1.5747070e-02
   1.4678955e-02
   1.3244629e-02
   1.2023926e-02
   9.5825195e-03
   8.1176758e-03
   8.0566406e-03
   6.3171387e-03
   4.4250488e-03
   3.5400391e-03
   2.6245117e-03
   1.3122559e-03
   2.1362305e-04
  -9.4604492e-04
  -2.2277832e-03
  -4.5471191e-03
  -6.1645508e-03
  -6.5917969e-03
  -8.0566406e-03
  -8.3923340e-03
  -9.7656250e-03
  -1.2176514e-02
  -1.3031006e-02
  -1.3488770e-02
  -1.3916016e-02
  -1.4465332e-02
  -1.4251709e-02
  -1.4709473e-02
  -1.6113281e-02
  -1.7242432e-02
  -1.8310547e-02
  -1.9042969e-02
  -1.9104004e-02
  -1.9134521e-02
  -1.8859863e-02
  -1.9622803e-02
  -2.0690918e-02
  -2.0843506e-02
  -2.0385742e-02
  -1.9989014e-02
  -2.0050049e-02
  -2.0324707e-02
  -1.9012451e-02
  -1.8402100e-02
  -1.9165039e-02
  -1.8829346e-02
  -1.8615723e-02
  -1.7333984e-02
  -1.5533447e-02
  -1.4190674e-02
  -1.3458252e-02
  -1.2420654e-02
  -1.0742188e-02
  -1.0070801e-02
  -9.3994141e-03
  -7.9345703e-03
  -5.7373047e-03
  -5.0964355e-03
  -3.8146973e-03
  -1.8615723e-03
   1.5258789e-04
   1.6174316e-03
   2.7465820e-03
   4.3945313e-03
   5.7067871e-03
   7.6599121e-03
   9.2468262e-03
   1.1016846e-02
   1.3183594e-02
   1.5380859e-02
   1.8402100e-02
   2.0507813e-02
   2.2949219e-02
   2.5604248e-02
   2.7709961e-02
   3.0517578e-02
   3.3081055e-02
   3.6346436e-02
   4.0679932e-02
   4.3701172e-02
   4.6234131e-02
   4.9255371e-02
   5.1727295e-02
   5.4595947e-02
   5.7525635e-02
   6.0638428e-02
   6.4056396e-02
   6.7657471e-02
   7.1105957e-02
   7.3638916e-02
   7.7545166e-02
   8.2031250e-02
   8.4625244e-02
   8.7738037e-02
   9.1857910e-02
   9.5306396e-02
   9.8510742e-02
   1.0287476e-01
   1.0629272e-01
   1.1032104e-01
   1.1386108e-01
   1.1743164e-01
   1.2258911e-01
   1.2661743e-01
   1.3079834e-01
   1.3476563e-01
   1.3864136e-01
   1.4276123e-01
   1.4648438e-01
   1.5109253e-01
   1.5472412e-01
   1.5841675e-01
   1.6369629e-01
   1.6778564e-01
   1.7135620e-01
   1.7562866e-01
   1.7886353e-01
   1.8298340e-01
   1.8798828e-01
   1.9195557e-01
   1.9677734e-01
   2.0059204e-01
   2.0571899e-01
   2.1099854e-01
   2.1493530e-01
   2.1893311e-01
   2.2299194e-01
   2.2732544e-01
   2.3242188e-01
   2.3620605e-01
   2.4099731e-01
   2.4658203e-01
   2.5100708e-01
   2.5646973e-01
   2.6068115e-01
   2.6565552e-01
   2.7075195e-01
   2.7566528e-01
   2.8109741e-01
   2.8643799e-01
   2.9058838e-01
   2.9656982e-01
   3.0148315e-01
   3.0596924e-01
   3.1176758e-01
   3.1607056e-01
   3.2162476e-01
   3.2727051e-01
   3.3120728e-01
   3.3700562e-01
   3.4201050e-01
   3.4591675e-01
   3.5043335e-01
   3.5412598e-01
   3.5931396e-01
   3.6523438e-01
   3.6853027e-01
   3.7188721e-01
   3.7564087e-01
   3.7945557e-01
   3.8333130e-01
   3.8626099e-01
   3.9086914e-01
   3.9471436e-01
   3.9752197e-01
   4.0097046e-01
   4.0310669e-01
   4.0551758e-01
   4.0930176e-01
   4.1137695e-01
   4.1415405e-01
   4.1696167e-01
   4.1796875e-01
   4.2068481e-01
   4.2123413e-01
   4.2312622e-01
   4.2578125e-01
   4.2565918e-01
   4.2700195e-01
   4.2749023e-01
   4.2703247e-01
   4.2892456e-01
   4.2791748e-01
   4.2752075e-01
   4.2749023e-01
   4.2678833e-01
   4.2687988e-01
   4.2565918e-01
   4.2453003e-01
   4.2346191e-01
   4.2071533e-01
   4.1937256e-01
   4.1860962e-01
   4.1522217e-01
   4.1390991e-01
   4.1107178e-01
   4.0753174e-01
   4.0539551e-01
   4.0188599e-01
   3.9996338e-01
   3.9602661e-01
   3.9190674e-01
   3.8952637e-01
   3.8455200e-01
   3.8012695e-01
   3.7713623e-01
   3.7136841e-01
   3.6657715e-01
   3.6233521e-01
   3.5647583e-01
   3.5049438e-01
   3.4548950e-01
   3.4014893e-01
   3.3370972e-01
   3.2745361e-01
   3.2162476e-01
   3.1542969e-01
   3.0822754e-01
   3.0175781e-01
   2.9528809e-01
   2.8799438e-01
   2.8091431e-01
   2.7374268e-01
   2.6638794e-01
   2.5866699e-01
   2.5048828e-01
   2.4316406e-01
   2.3437500e-01
   2.2625732e-01
   2.1890259e-01
   2.1005249e-01
   2.0315552e-01
   1.9515991e-01
   1.8655396e-01
   1.7834473e-01
   1.6870117e-01
   1.6027832e-01
   1.5170288e-01
   1.4315796e-01
   1.3488770e-01
   1.2576294e-01
   1.1663818e-01
   1.0803223e-01
   9.8754883e-02
   9.0148926e-02
   8.1115723e-02
   7.1533203e-02
   6.2652588e-02
   5.4290771e-02
   4.5288086e-02
   3.5308838e-02
   2.7496338e-02
   1.8524170e-02
   7.5683594e-03
  -1.6479492e-03
  -1.0925293e-02
  -1.9287109e-02
  -2.8564453e-02
  -3.7841797e-02
  -4.7363281e-02
  -5.6915283e-02
  -6.5582275e-02
  -7.4340820e-02
  -8.3251953e-02
  -9.3292236e-02
  -1.0235596e-01
  -1.1032104e-01
  -1.1843872e-01
  -1.2756348e-01
  -1.3635254e-01
  -1.4514160e-01
  -1.5438843e-01
  -1.6311646e-01
  -1.7196655e-01
  -1.8026733e-01
  -1.8923950e-01
  -1.9818115e-01
  -2.0617676e-01
  -2.1466064e-01
  -2.2387695e-01
  -2.3144531e-01
  -2.3995972e-01
  -2.4761963e-01
  -2.5448608e-01
  -2.6318359e-01
  -2.7111816e-01
  -2.7993774e-01
  -2.8881836e-01
  -2.9528809e-01
  -3.0273438e-01
  -3.0975342e-01
  -3.1619263e-01
  -3.2427979e-01
  -3.3059692e-01
  -3.3746338e-01
  -3.4561157e-01
  -3.5153198e-01
  -3.5772705e-01
  -3.6410522e-01
  -3.7054443e-01
  -3.7734985e-01
  -3.8198853e-01
  -3.8812256e-01
  -3.9437866e-01
  -3.9923096e-01
  -4.0527344e-01
  -4.1088867e-01
  -4.1537476e-01
  -4.2098999e-01
  -4.2550659e-01
  -4.2993164e-01
  -4.3594360e-01
  -4.3966675e-01
  -4.4427490e-01
  -4.4876099e-01
  -4.5111084e-01
  -4.5568848e-01
  -4.6002197e-01
  -4.6316528e-01
  -4.6652222e-01
  -4.6908569e-01
  -4.7305298e-01
  -4.7390747e-01
  -4.7579956e-01
  -4.8034668e-01
  -4.8150635e-01
  -4.8269653e-01
  -4.8483276e-01
  -4.8562622e-01
  -4.8751831e-01
  -4.8812866e-01
  -4.8895264e-01
  -4.9026489e-01
  -4.8986816e-01
  -4.9127197e-01
  -4.9139404e-01
  -4.8999023e-01
  -4.9081421e-01
  -4.8886108e-01
  -4.8843384e-01
  -4.8837280e-01
  -4.8587036e-01
  -4.8553467e-01
  -4.8370361e-01
  -4.8193359e-01
  -4.8184204e-01
  -4.7839355e-01
  -4.7567749e-01
  -4.7415161e-01
  -4.7082520e-01
  -4.6911621e-01
  -4.6554565e-01
  -4.6200562e-01
  -4.5913696e-01
  -4.5361328e-01
  -4.5074463e-01
  -4.4760132e-01
  -4.4281006e-01
  -4.3975830e-01
  -4.3453979e-01
  -4.2996216e-01
  -4.2599487e-01
  -4.2050171e-01
  -4.1662598e-01
  -4.1183472e-01
  -4.0634155e-01
  -4.0225220e-01
  -3.9599609e-01
  -3.9028931e-01
  -3.8446045e-01
  -3.7820435e-01
  -3.7319946e-01
  -3.6767578e-01
  -3.6141968e-01
  -3.5583496e-01
  -3.4896851e-01
  -3.4219360e-01
  -3.3685303e-01
  -3.3029175e-01
  -3.2373047e-01
  -3.1726074e-01
  -3.1112671e-01
  -3.0523682e-01
  -2.9824829e-01
  -2.9321289e-01
  -2.8573608e-01
  -2.7880859e-01
  -2.7313232e-01
  -2.6504517e-01
  -2.5854492e-01
  -2.5256348e-01
  -2.4609375e-01
  -2.3883057e-01
  -2.3181152e-01
  -2.2506714e-01
  -2.1868896e-01
  -2.1212769e-01
  -2.0495605e-01
  -1.9876099e-01
  -1.9155884e-01
  -1.8572998e-01
  -1.7984009e-01
  -1.7297363e-01
  -1.6711426e-01
  -1.6049194e-01
  -1.5432739e-01
  -1.4944458e-01
  -1.4367676e-01
  -1.3745117e-01
  -1.3204956e-01
  -1.2591553e-01
  -1.1859131e-01
  -1.1264038e-01
  -1.0845947e-01
  -1.0308838e-01
  -9.8114014e-02
  -9.2742920e-02
  -8.6608887e-02
  -8.1329346e-02
  -7.6416016e-02
  -7.1136475e-02
  -6.6131592e-02
  -6.1981201e-02
  -5.7373047e-02
  -5.2246094e-02
  -4.7454834e-02
  -4.2388916e-02
  -3.8452148e-02
  -3.3721924e-02
  -2.8747559e-02
  -2.4505615e-02
  -1.9073486e-02
  -1.5136719e-02
  -1.1016846e-02
  -6.1035156e-03
  -2.5634766e-03
   1.4953613e-03
   5.8288574e-03
   9.4909668e-03
   1.2420654e-02
   1.6998291e-02
   1.9714355e-02
   2.3468018e-02
   2.8198242e-02
   3.0944824e-02
   3.4210205e-02
   3.7445068e-02
   4.0954590e-02
   4.4342041e-02
   4.7119141e-02
   5.0598145e-02
   5.3405762e-02
   5.6701660e-02
   5.9906006e-02
   6.1859131e-02
   6.3629150e-02
   6.6619873e-02
   6.9915771e-02
   7.3028564e-02
   7.4981689e-02
   7.6660156e-02
   7.9315186e-02
   8.1451416e-02
   8.3374023e-02
   8.4899902e-02
   8.6761475e-02
   8.8562012e-02
   9.0515137e-02
   9.2102051e-02
   9.3200684e-02
   9.4726563e-02
   9.5489502e-02
   9.7076416e-02
   9.8663330e-02
   1.0009766e-01
   1.0250854e-01
   1.0391235e-01
   1.0360718e-01
   1.0519409e-01
   1.0668945e-01
   1.0763550e-01
   1.0925293e-01
   1.1071777e-01
   1.1068726e-01
   1.1102295e-01
   1.1325073e-01
   1.1364746e-01
   1.1398315e-01
   1.1541748e-01
   1.1431885e-01
   1.1477661e-01
   1.1645508e-01
   1.1627197e-01
   1.1822510e-01
   1.1856079e-01
   1.1816406e-01
   1.1929321e-01
   1.1889648e-01
   1.1889648e-01
   1.2008667e-01
   1.1962891e-01
   1.1880493e-01
   1.1840820e-01
   1.1877441e-01
   1.1911011e-01
   1.1877441e-01
   1.1834717e-01
   1.1828613e-01
   1.1843872e-01
   1.1849976e-01
   1.1804199e-01
   1.1801147e-01
   1.1828613e-01
   1.1752319e-01
   1.1773682e-01
   1.1785889e-01
   1.1691284e-01
   1.1627197e-01
   1.1651611e-01
   1.1666870e-01
   1.1636353e-01
   1.1572266e-01
   1.1517334e-01
   1.1413574e-01
   1.1273193e-01
   1.1242676e-01
   1.1212158e-01
   1.1157227e-01
   1.1044312e-01
   1.0952759e-01
   1.0903931e-01
   1.0794067e-01
   1.0739136e-01
   1.0696411e-01
   1.0690308e-01
   1.0699463e-01
   1.0589600e-01
   1.0562134e-01
   1.0534668e-01
   1.0412598e-01
   1.0424805e-01
   1.0317993e-01
   1.0250854e-01
   1.0388184e-01
   1.0333252e-01
   1.0260010e-01
   1.0345459e-01
   1.0333252e-01
   1.0321045e-01
   1.0366821e-01
   1.0409546e-01
   1.0357666e-01
   1.0296631e-01
   1.0382080e-01
   1.0479736e-01
   1.0498047e-01
   1.0513306e-01
   1.0592651e-01
   1.0696411e-01
   1.0745239e-01
   1.0671997e-01
   1.0684204e-01
   1.0769653e-01
   1.0751343e-01
   1.0803223e-01
   1.0952759e-01
   1.1026001e-01
   1.0958862e-01
   1.1041260e-01
   1.1154175e-01
   1.1227417e-01
   1.1386108e-01
   1.1480713e-01
   1.1413574e-01
   1.1450195e-01
   1.1688232e-01
   1.1685181e-01
   1.1666870e-01
   1.1804199e-01
   1.1865234e-01
   1.1962891e-01
   1.2011719e-01
   1.2118530e-01
   1.2145996e-01
   1.2228394e-01
   1.2353516e-01
   1.2481689e-01
   1.2545776e-01
   1.2622070e-01
   1.2841797e-01
   1.2875366e-01
   1.2936401e-01
   1.3015747e-01
   1.3143921e-01
   1.3168335e-01
   1.3232422e-01
   1.3391113e-01
   1.3500977e-01
   1.3674927e-01
   1.3796997e-01
   1.3937378e-01
   1.4025879e-01
   1.4202881e-01
   1.4477539e-01
   1.4639282e-01
   1.4657593e-01
   1.4776611e-01
   1.4871216e-01
   1.4993286e-01
   1.5133667e-01
   1.5127563e-01
   1.5246582e-01
   1.5380859e-01
   1.5423584e-01
   1.5533447e-01
   1.5686035e-01
   1.5798950e-01
   1.5948486e-01
   1.6143799e-01
   1.6265869e-01
   1.6390991e-01
   1.6467285e-01
   1.6592407e-01
   1.6705322e-01
   1.6851807e-01
   1.6992188e-01
   1.6989136e-01
   1.7129517e-01
   1.7321777e-01
   1.7398071e-01
   1.7492676e-01
   1.7602539e-01
   1.7700195e-01
   1.7800903e-01
   1.7849731e-01
   1.8014526e-01
   1.8194580e-01
   1.8145752e-01
   1.8267822e-01
   1.8350220e-01
   1.8457031e-01
   1.8609619e-01
   1.8621826e-01
   1.8679810e-01
   1.8817139e-01
   1.8914795e-01
   1.9055176e-01
   1.9134521e-01
   1.9223022e-01
   1.9381714e-01
   1.9448853e-01
   1.9515991e-01
   1.9577026e-01
   1.9616699e-01
   1.9839478e-01
   1.9937134e-01
   1.9964600e-01
   2.0147705e-01
   2.0181274e-01
   2.0306396e-01
   2.0513916e-01
   2.0547485e-01
   2.0773315e-01
   2.0858765e-01
   2.0974731e-01
   2.1185303e-01
   2.1170044e-01
   2.1426392e-01
   2.1603394e-01
   2.1658325e-01
   2.1807861e-01
   2.1957397e-01
   2.2094727e-01
   2.2204590e-01
   2.2207642e-01
   2.2293091e-01
   2.2409058e-01
   2.2329712e-01
   2.2467041e-01
   2.2451782e-01
   2.2540283e-01
   2.2708130e-01
   2.2686768e-01
   2.2827148e-01
   2.2821045e-01
   2.2778320e-01
   2.2872925e-01
   2.2784424e-01
   2.2872925e-01
   2.2900391e-01
   2.2875977e-01
   2.2937012e-01
   2.3043823e-01
   2.3074341e-01
   2.3013306e-01
   2.2976685e-01
   2.2979736e-01
   2.2985840e-01
   2.2918701e-01
   2.2991943e-01
   2.3043823e-01
   2.2955322e-01
   2.2860718e-01
   2.2747803e-01
   2.2790527e-01
   2.2811890e-01
   2.2763062e-01
   2.2760010e-01
   2.2729492e-01
   2.2625732e-01
   2.2607422e-01
   2.2558594e-01
   2.2583008e-01
   2.2552490e-01
   2.2479248e-01
   2.2436523e-01
   2.2293091e-01
   2.2262573e-01
   2.2241211e-01
   2.2119141e-01
   2.2146606e-01
   2.2091675e-01
   2.2021484e-01
   2.1997070e-01
   2.1847534e-01
   2.1768188e-01
   2.1759033e-01
   2.1710205e-01
   2.1664429e-01
   2.1588135e-01
   2.1450806e-01
   2.1463013e-01
   2.1447754e-01
   2.1304321e-01
   2.1237183e-01
   2.1188354e-01
   2.1072388e-01
   2.0956421e-01
   2.0776367e-01
   2.0578003e-01
   2.0474243e-01
   2.0391846e-01
   2.0285034e-01
   2.0199585e-01
   2.0114136e-01
   2.0013428e-01
   1.9891357e-01
   1.9805908e-01
   1.9641113e-01
   1.9461060e-01
   1.9296265e-01
   1.9055176e-01
   1.8969727e-01
   1.8887329e-01
   1.8743896e-01
   1.8600464e-01
   1.8386841e-01
   1.8173218e-01
   1.8026733e-01
   1.7813110e-01
   1.7630005e-01
   1.7395020e-01
   1.7242432e-01
   1.7144775e-01
   1.6979980e-01
   1.6787720e-01
   1.6522217e-01
   1.6360474e-01
   1.6281128e-01
   1.6030884e-01
   1.5930176e-01
   1.5765381e-01
   1.5557861e-01
   1.5487671e-01
   1.5371704e-01
   1.5139771e-01
   1.5066528e-01
   1.4920044e-01
   1.4654541e-01
   1.4532471e-01
   1.4355469e-01
   1.4227295e-01
   1.3970947e-01
   1.3708496e-01
   1.3598633e-01
   1.3311768e-01
   1.3195801e-01
   1.2969971e-01
   1.2738037e-01
   1.2573242e-01
   1.2225342e-01
   1.2066650e-01
   1.1923218e-01
   1.1654663e-01
   1.1450195e-01
   1.1322021e-01
   1.1080933e-01
   1.0906982e-01
   1.0675049e-01
   1.0427856e-01
   1.0263062e-01
   1.0061646e-01
   9.8266602e-02
   9.5367432e-02
   9.2773438e-02
   9.1033936e-02
   8.8775635e-02
   8.6669922e-02
   8.4106445e-02
   8.2458496e-02
   8.0749512e-02
   7.8552246e-02
   7.6019287e-02
   7.3760986e-02
   7.1319580e-02
   6.9458008e-02
   6.8695068e-02
   6.6864014e-02
   6.5490723e-02
   6.4300537e-02
   6.1553955e-02
   5.9600830e-02
   5.7342529e-02
   5.5603027e-02
   5.3955078e-02
   5.1452637e-02
   5.0933838e-02
   4.9804688e-02
   4.8339844e-02
   4.6508789e-02
   4.4433594e-02
   4.4189453e-02
   4.3395996e-02
   4.1290283e-02
   4.0802002e-02
   3.9123535e-02
   3.8665771e-02
   3.7200928e-02
   3.5278320e-02
   3.5736084e-02
   3.4759521e-02
   3.3386230e-02
   3.2531738e-02
   3.1524658e-02
   3.1219482e-02
   3.0609131e-02
   2.9388428e-02
   2.8198242e-02
   2.7679443e-02
   2.7832031e-02
   2.6550293e-02
   2.5970459e-02
   2.5634766e-02
   2.5146484e-02
   2.5604248e-02
   2.4475098e-02
   2.3773193e-02
   2.3254395e-02
   2.2735596e-02
   2.3315430e-02
   2.3040771e-02
   2.2247314e-02
   2.2094727e-02
   2.2338867e-02
   2.1636963e-02
   2.1484375e-02
   2.1270752e-02
   2.1575928e-02
   2.1942139e-02
   2.1636963e-02
   2.1362305e-02
   2.1881104e-02
   2.2369385e-02
   2.2003174e-02
   2.2705078e-02
   2.3284912e-02
   2.2583008e-02
   2.3132324e-02
   2.2979736e-02
   2.2735596e-02
   2.3468018e-02
   2.3254395e-02
   2.3071289e-02
   2.3437500e-02
   2.3803711e-02
   2.3590088e-02
   2.3864746e-02
   2.3834229e-02
   2.4322510e-02
   2.4383545e-02
   2.4871826e-02
   2.6275635e-02
   2.7221680e-02
   2.6947021e-02
   2.6275635e-02
   2.7404785e-02
   2.7618408e-02
   2.7404785e-02
   2.8381348e-02
   2.9418945e-02
   2.9113770e-02
   2.8717041e-02
   2.8930664e-02
   2.9144287e-02
   2.9510498e-02
   2.9998779e-02
   3.0487061e-02
   3.0822754e-02
   3.1677246e-02
   3.1768799e-02
   3.1646729e-02
   3.2592773e-02
   3.3447266e-02
   3.4454346e-02
   3.5064697e-02
   3.5888672e-02
   3.6926270e-02
   3.7658691e-02
   3.7902832e-02
   3.7536621e-02
   3.8330078e-02
   3.8574219e-02
   3.9184570e-02
   4.0771484e-02
   4.1320801e-02
   4.1046143e-02
   4.1290283e-02
   4.2633057e-02
   4.3609619e-02
   4.3914795e-02
   4.4586182e-02
   4.5715332e-02
   4.7210693e-02
   4.8065186e-02
   4.7821045e-02
   4.7698975e-02
   4.7424316e-02
   4.6844482e-02
   4.7180176e-02
   4.7882080e-02
   4.7637939e-02
   4.7515869e-02
   4.8095703e-02
   4.7637939e-02
   4.7515869e-02
   4.7210693e-02
   4.7424316e-02
   4.7943115e-02
   4.7302246e-02
   4.7882080e-02
   4.6752930e-02
   4.6020508e-02
   4.6905518e-02
   4.6173096e-02
   4.5715332e-02
   4.6569824e-02
   4.7180176e-02
   4.5379639e-02
   4.3945313e-02
   4.4219971e-02
   4.3334961e-02
   4.2266846e-02
   4.1961670e-02
   4.1412354e-02
   4.0649414e-02
   4.0344238e-02
   3.9581299e-02
   3.9001465e-02
   3.7536621e-02
   3.6834717e-02
   3.5339355e-02
   3.3325195e-02
   3.2348633e-02
   3.0944824e-02
   3.0456543e-02
   2.9663086e-02
   2.8045654e-02
   2.6763916e-02
   2.4810791e-02
   2.3071289e-02
   2.2674561e-02
   2.1820068e-02
   1.9775391e-02
   1.8157959e-02
   1.5930176e-02
   1.3580322e-02
   1.1230469e-02
   1.0833740e-02
   9.0637207e-03
   6.5002441e-03
   5.2185059e-03
   2.4108887e-03
   6.1035156e-04
  -9.1552734e-04
  -2.8686523e-03
  -5.9204102e-03
  -8.4838867e-03
  -1.0894775e-02
  -1.3092041e-02
  -1.5197754e-02
  -1.7608643e-02
  -2.0111084e-02
  -2.2918701e-02
  -2.5360107e-02
  -2.8442383e-02
  -3.1311035e-02
  -3.4271240e-02
  -3.7017822e-02
  -3.9428711e-02
  -4.2419434e-02
  -4.6203613e-02
  -4.9224854e-02
  -5.2551270e-02
  -5.5450439e-02
  -5.8288574e-02
  -6.1462402e-02
  -6.3903809e-02
  -6.7138672e-02
  -6.9305420e-02
  -7.2052002e-02
  -7.4432373e-02
  -7.8033447e-02
  -8.2641602e-02
  -8.4991455e-02
  -8.7677002e-02
  -9.0576172e-02
  -9.3444824e-02
  -9.7045898e-02
  -1.0018921e-01
  -1.0272217e-01
  -1.0583496e-01
  -1.0906982e-01
  -1.1282349e-01
  -1.1596680e-01
  -1.1911011e-01
  -1.2277222e-01
  -1.2640381e-01
  -1.2957764e-01
  -1.3415527e-01
  -1.3717651e-01
  -1.4007568e-01
  -1.4340210e-01
  -1.4663696e-01
  -1.5087891e-01
  -1.5509033e-01
  -1.5820313e-01
  -1.6174316e-01
  -1.6607666e-01
  -1.7022705e-01
  -1.7431641e-01
  -1.7819214e-01
  -1.8203735e-01
  -1.8545532e-01
  -1.9091797e-01
  -1.9525146e-01
  -1.9931030e-01
  -2.0361328e-01
  -2.0761108e-01
  -2.1292114e-01
  -2.1640015e-01
  -2.1905518e-01
  -2.2406006e-01
  -2.2949219e-01
  -2.3306274e-01
  -2.3739624e-01
  -2.4160767e-01
  -2.4588013e-01
  -2.5155640e-01
  -2.5527954e-01
  -2.5979614e-01
  -2.6428223e-01
  -2.6766968e-01
  -2.7377319e-01
  -2.7777100e-01
  -2.8018188e-01
  -2.8540039e-01
  -2.8820801e-01
  -2.9263306e-01
  -2.9776001e-01
  -3.0105591e-01
  -3.0603027e-01
  -3.1024170e-01
  -3.1311035e-01
  -3.1631470e-01
  -3.2003784e-01
  -3.2495117e-01
  -3.2846069e-01
  -3.3178711e-01
  -3.3523560e-01
  -3.3868408e-01
  -3.4222412e-01
  -3.4573364e-01
  -3.4945679e-01
  -3.5354614e-01
  -3.5684204e-01
  -3.5998535e-01
  -3.6309814e-01
  -3.6526489e-01
  -3.6917114e-01
  -3.7228394e-01
  -3.7414551e-01
  -3.7792969e-01
  -3.8128662e-01
  -3.8452148e-01
  -3.8919067e-01
  -3.9022827e-01
  -3.9324951e-01
  -3.9645386e-01
  -3.9822388e-01
  -4.0197754e-01
  -4.0469360e-01
  -4.0765381e-01
  -4.1094971e-01
  -4.1244507e-01
  -4.1531372e-01
  -4.1738892e-01
  -4.1867065e-01
  -4.2245483e-01
  -4.2440796e-01
  -4.2666626e-01
  -4.2944336e-01
  -4.3075562e-01
  -4.3313599e-01
  -4.3478394e-01
  -4.3554688e-01
  -4.3759155e-01
  -4.3829346e-01
  -4.3997192e-01
  -4.4158936e-01
  -4.4238281e-01
  -4.4409180e-01
  -4.4522095e-01
  -4.4610596e-01
  -4.4808960e-01
  -4.4866943e-01
  -4.4943237e-01
  -4.5156860e-01
  -4.5178223e-01
  -4.5321655e-01
  -4.5416260e-01
  -4.5425415e-01
  -4.5651245e-01
  -4.5678711e-01
  -4.5727539e-01
  -4.5834351e-01
  -4.5938110e-01
  -4.6112061e-01
  -4.6023560e-01
  -4.6054077e-01
  -4.6209717e-01
  -4.6221924e-01
  -4.6343994e-01
  -4.6411133e-01
  -4.6365356e-01
  -4.6524048e-01
  -4.6502686e-01
  -4.6438599e-01
  -4.6548462e-01
  -4.6343994e-01
  -4.6392822e-01
  -4.6432495e-01
  -4.6322632e-01
  -4.6405029e-01
  -4.6255493e-01
  -4.6176147e-01
  -4.6200562e-01
  -4.6063232e-01
  -4.6044922e-01
  -4.5956421e-01
  -4.5770264e-01
  -4.5727539e-01
  -4.5510864e-01
  -4.5437622e-01
  -4.5483398e-01
  -4.5214844e-01
  -4.5068359e-01
  -4.4894409e-01
  -4.4705200e-01
  -4.4650269e-01
  -4.4311523e-01
  -4.4137573e-01
  -4.4058228e-01
  -4.3795776e-01
  -4.3698120e-01
  -4.3490601e-01
  -4.3121338e-01
  -4.2929077e-01
  -4.2596436e-01
  -4.2370605e-01
  -4.2114258e-01
  -4.1806030e-01
  -4.1552734e-01
  -4.1162109e-01
  -4.0826416e-01
  -4.0661621e-01
  -4.0179443e-01
  -3.9880371e-01
  -3.9675903e-01
  -3.9212036e-01
  -3.8937378e-01
  -3.8500977e-01
  -3.8082886e-01
  -3.7765503e-01
  -3.7307739e-01
  -3.6911011e-01
  -3.6413574e-01
  -3.5949707e-01
  -3.5604858e-01
  -3.5153198e-01
  -3.4661865e-01
  -3.4173584e-01
  -3.3633423e-01
  -3.3221436e-01
  -3.2827759e-01
  -3.2424927e-01
  -3.1878662e-01
  -3.1335449e-01
  -3.0935669e-01
  -3.0493164e-01
  -2.9986572e-01
  -2.9513550e-01
  -2.9077148e-01
  -2.8561401e-01
  -2.8048706e-01
  -2.7517700e-01
  -2.7062988e-01
  -2.6577759e-01
  -2.6071167e-01
  -2.5567627e-01
  -2.4993896e-01
  -2.4502563e-01
  -2.4020386e-01
  -2.3425293e-01
  -2.2872925e-01
  -2.2286987e-01
  -2.1664429e-01
  -2.1188354e-01
  -2.0581055e-01
  -1.9946289e-01
  -1.9512939e-01
  -1.8991089e-01
  -1.8423462e-01
  -1.7800903e-01
  -1.7208862e-01
  -1.6613770e-01
  -1.6049194e-01
  -1.5551758e-01
  -1.5029907e-01
  -1.4440918e-01
  -1.3833618e-01
  -1.3229370e-01
  -1.2649536e-01
  -1.2088013e-01
  -1.1367798e-01
  -1.0791016e-01
  -1.0342407e-01
  -9.6801758e-02
  -9.1430664e-02
  -8.5388184e-02
  -7.8704834e-02
  -7.3303223e-02
  -6.7108154e-02
  -6.1401367e-02
  -5.5450439e-02
  -4.9194336e-02
  -4.3701172e-02
  -3.8177490e-02
  -3.1982422e-02
  -2.5634766e-02
  -1.9287109e-02
  -1.3366699e-02
  -7.4462891e-03
  -1.8615723e-03
   2.9907227e-03
   9.1247559e-03
   1.6021729e-02
   2.2613525e-02
   2.8015137e-02
   3.3782959e-02
   4.0313721e-02
   4.5410156e-02
   5.1910400e-02
   5.6945801e-02
   6.2408447e-02
   6.8420410e-02
   7.4005127e-02
   8.0322266e-02
   8.5540771e-02
   9.1735840e-02
   9.7442627e-02
   1.0305786e-01
   1.0818481e-01
   1.1260986e-01
   1.1834717e-01
   1.2442017e-01
   1.2945557e-01
   1.3403320e-01
   1.3928223e-01
   1.4459229e-01
   1.4971924e-01
   1.5496826e-01
   1.5960693e-01
   1.6464233e-01
   1.6964722e-01
   1.7437744e-01
   1.7993164e-01
   1.8389893e-01
   1.8930054e-01
   1.9458008e-01
   1.9848633e-01
   2.0336914e-01
   2.0822144e-01
   2.1215820e-01
   2.1737671e-01
   2.2177124e-01
   2.2540283e-01
   2.3007202e-01
   2.3400879e-01
   2.3892212e-01
   2.4288940e-01
   2.4591064e-01
   2.5109863e-01
   2.5457764e-01
   2.5775146e-01
   2.6113892e-01
   2.6464844e-01
   2.6889038e-01
   2.7172852e-01
   2.7456665e-01
   2.7819824e-01
   2.8106689e-01
   2.8576660e-01
   2.8970337e-01
   2.9125977e-01
   2.9544067e-01
   2.9864502e-01
   3.0282593e-01
   3.0630493e-01
   3.0786133e-01
   3.1265259e-01
   3.1552124e-01
   3.1735229e-01
   3.2046509e-01
   3.2244873e-01
   3.2501221e-01
   3.2730103e-01
   3.2965088e-01
   3.3337402e-01
   3.3499146e-01
   3.3746338e-01
   3.4094238e-01
   3.4100342e-01
   3.4310913e-01
   3.4640503e-01
   3.4762573e-01
   3.4924316e-01
   3.5101318e-01
   3.5183716e-01
   3.5464478e-01
   3.5537720e-01
   3.5662842e-01
   3.5876465e-01
   3.5958862e-01
   3.6148071e-01
   3.6114502e-01
   3.6175537e-01
   3.6325073e-01
   3.6242676e-01
   3.6352539e-01
   3.6383057e-01
   3.6337280e-01
   3.6489868e-01
   3.6520386e-01
   3.6416626e-01
   3.6373901e-01
   3.6337280e-01
   3.6318970e-01
   3.6297607e-01
   3.6193848e-01
   3.6190796e-01
   3.6041260e-01
   3.5986328e-01
   3.5946655e-01
   3.5784912e-01
   3.5717773e-01
   3.5540771e-01
   3.5424805e-01
   3.5287476e-01
   3.5101318e-01
   3.4951782e-01
   3.4832764e-01
   3.4600830e-01
   3.4536743e-01
   3.4405518e-01
   3.4136963e-01
   3.3938599e-01
   3.3633423e-01
   3.3486938e-01
   3.3316040e-01
   3.3084106e-01
   3.2946777e-01
   3.2647705e-01
   3.2382202e-01
   3.2275391e-01
   3.1909180e-01
   3.1643677e-01
   3.1390381e-01
   3.1088257e-01
   3.0899048e-01
   3.0554199e-01
   3.0184937e-01
   2.9931641e-01
   2.9571533e-01
   2.9244995e-01
   2.8927612e-01
   2.8591919e-01
   2.8274536e-01
   2.7880859e-01
   2.7581787e-01
   2.7313232e-01
   2.6867676e-01
   2.6623535e-01
   2.6324463e-01
   2.5939941e-01
   2.5659180e-01
   2.5250244e-01
   2.4826050e-01
   2.4548340e-01
   2.4157715e-01
   2.3858643e-01
   2.3498535e-01
   2.3077393e-01
   2.2857666e-01
   2.2467041e-01
   2.2158813e-01
   2.1948242e-01
   2.1502686e-01
   2.1163940e-01
   2.0803833e-01
   2.0388794e-01
   2.0114136e-01
   1.9738770e-01
   1.9424438e-01
   1.9091797e-01
   1.8716431e-01
   1.8402100e-01
   1.7968750e-01
   1.7602539e-01
   1.7321777e-01
   1.6992188e-01
   1.6665649e-01
   1.6333008e-01
   1.6000366e-01
   1.5704346e-01
   1.5365601e-01
   1.5011597e-01
   1.4669800e-01
   1.4242554e-01
   1.3958740e-01
   1.3613892e-01
   1.3290405e-01
   1.2991333e-01
   1.2512207e-01
   1.2304688e-01
   1.2011719e-01
   1.1706543e-01
   1.1431885e-01
   1.1108398e-01
   1.0873413e-01
   1.0534668e-01
   1.0183716e-01
   9.9670410e-02
   9.6801758e-02
   9.2498779e-02
   8.9843750e-02
   8.7371826e-02
   8.3953857e-02
   8.1451416e-02
   7.8796387e-02
   7.5775146e-02
   7.2387695e-02
   6.9030762e-02
   6.6192627e-02
   6.4025879e-02
   6.0852051e-02
   5.8074951e-02
   5.5786133e-02
   5.3405762e-02
   5.1025391e-02
   4.9560547e-02
   4.6600342e-02
   4.4250488e-02
   4.1564941e-02
   3.9093018e-02
   3.7048340e-02
   3.5491943e-02
   3.3966064e-02
   3.1250000e-02
   2.9998779e-02
   2.8717041e-02
   2.6458740e-02
   2.4780273e-02
   2.1850586e-02
   2.0080566e-02
   1.8707275e-02
   1.6448975e-02
   1.5228271e-02
   1.3580322e-02
   1.1962891e-02
   1.0772705e-02
   9.0637207e-03
   7.9345703e-03
   7.3852539e-03
   5.3405762e-03
   4.3945313e-03
   3.6315918e-03
   2.0141602e-03
   1.7700195e-03
   9.7656250e-04
  -2.4414063e-04
  -6.7138672e-04
  -8.5449219e-04
  -1.9531250e-03
  -2.0751953e-03
  -3.0517578e-03
  -4.0283203e-03
  -4.4250488e-03
  -4.6081543e-03
  -3.8146973e-03
  -4.5776367e-03
  -4.4555664e-03
  -3.7231445e-03
  -2.3803711e-03
  -2.1972656e-03
  -2.6550293e-03
  -1.6784668e-03
  -1.8005371e-03
  -2.1362305e-04
   6.4086914e-04
   9.1552734e-04
   2.0446777e-03
   2.1667480e-03
   2.6550293e-03
   3.9367676e-03
   4.6081543e-03
   5.4626465e-03
   8.1787109e-03
   8.5449219e-03
   9.3688965e-03
   1.0864258e-02
   1.2237549e-02
   1.4068604e-02
   1.5045166e-02
   1.7456055e-02
   1.8859863e-02
   2.0294189e-02
   2.2827148e-02
   2.4261475e-02
   2.5787354e-02
   2.7435303e-02
   2.9541016e-02
   3.1097412e-02
   3.2745361e-02
   3.5736084e-02
   3.8726807e-02
   3.9520264e-02
   4.0863037e-02
   4.3426514e-02
   4.4738770e-02
   4.7851563e-02
   5.0445557e-02
   5.2093506e-02
   5.3527832e-02
   5.5358887e-02
   5.7708740e-02
   5.9234619e-02
   6.2011719e-02
   6.4056396e-02
   6.5185547e-02
   6.7016602e-02
   6.9488525e-02
   7.1685791e-02
   7.2875977e-02
   7.5042725e-02
   7.6812744e-02
   7.7880859e-02
   7.9833984e-02
   8.1848145e-02
   8.3435059e-02
   8.4655762e-02
   8.6700439e-02
   8.8165283e-02
   8.9874268e-02
   9.1461182e-02
   9.3292236e-02
   9.4818115e-02
   9.5916748e-02
   9.7076416e-02
   9.7839355e-02
   9.9212646e-02
   1.0046387e-01
   1.0253906e-01
   1.0339355e-01
   1.0415649e-01
   1.0562134e-01
   1.0598755e-01
   1.0748291e-01
   1.0937500e-01
   1.1111450e-01
   1.1218262e-01
   1.1224365e-01
   1.1358643e-01
   1.1499023e-01
   1.1560059e-01
   1.1660767e-01
   1.1764526e-01
   1.1889648e-01
   1.1941528e-01
   1.1978149e-01
   1.2191772e-01
   1.2237549e-01
   1.2289429e-01
   1.2387085e-01
   1.2420654e-01
   1.2481689e-01
   1.2567139e-01
   1.2701416e-01
   1.2832642e-01
   1.2884521e-01
   1.2924194e-01
   1.2939453e-01
   1.2976074e-01
   1.3037109e-01
   1.3168335e-01
   1.3113403e-01
   1.3143921e-01
   1.3192749e-01
   1.3119507e-01
   1.3192749e-01
   1.3171387e-01
   1.3201904e-01
   1.3317871e-01
   1.3296509e-01
   1.3406372e-01
   1.3415527e-01
   1.3348389e-01
   1.3403320e-01
   1.3351440e-01
   1.3366699e-01
   1.3327026e-01
   1.3287354e-01
   1.3284302e-01
   1.3211060e-01
   1.3238525e-01
   1.3269043e-01
   1.3214111e-01
   1.3201904e-01
   1.3116455e-01
   1.3146973e-01
   1.3265991e-01
   1.3204956e-01
   1.3110352e-01
   1.3037109e-01
   1.3058472e-01
   1.3070679e-01
   1.3024902e-01
   1.2945557e-01
   1.2924194e-01
   1.2924194e-01
   1.2802124e-01
   1.2759399e-01
   1.2722778e-01
   1.2683105e-01
   1.2594604e-01
   1.2530518e-01
   1.2515259e-01
   1.2457275e-01
   1.2408447e-01
   1.2332153e-01
   1.2213135e-01
   1.2145996e-01
   1.2042236e-01
   1.1935425e-01
   1.1926270e-01
   1.1816406e-01
   1.1770630e-01
   1.1706543e-01
   1.1538696e-01
   1.1459351e-01
   1.1340332e-01
   1.1132813e-01
   1.1035156e-01
   1.0946655e-01
   1.0757446e-01
   1.0714722e-01
   1.0632324e-01
   1.0519409e-01
   1.0250854e-01
   1.0116577e-01
   1.0089111e-01
   9.9792480e-02
   9.7351074e-02
   9.5611572e-02
   9.4177246e-02
   9.3444824e-02
   9.1461182e-02
   8.9233398e-02
   8.8134766e-02
   8.6181641e-02
   8.3709717e-02
   8.1878662e-02
   8.0688477e-02
   7.8460693e-02
   7.6110840e-02
   7.3547363e-02
   7.1380615e-02
   6.9183350e-02
   6.6284180e-02
   6.3995361e-02
   6.2042236e-02
   5.9539795e-02
   5.6518555e-02
   5.4229736e-02
   5.2093506e-02
   4.9255371e-02
   4.5837402e-02
   4.3060303e-02
   4.1687012e-02
   3.9764404e-02
   3.7261963e-02
   3.4912109e-02
   3.2836914e-02
   3.0487061e-02
   2.7679443e-02
   2.5817871e-02
   2.3712158e-02
   2.1453857e-02
   1.9226074e-02
   1.7242432e-02
   1.4495850e-02
   1.2298584e-02
   9.8876953e-03
   6.8969727e-03
   5.8898926e-03
   3.0822754e-03
  -1.8310547e-04
  -1.2207031e-03
  -3.5705566e-03
  -5.7678223e-03
  -7.1105957e-03
  -9.9182129e-03
  -1.1840820e-02
  -1.4099121e-02
  -1.6571045e-02
  -1.9104004e-02
  -2.0660400e-02
  -2.2827148e-02
  -2.4993896e-02
  -2.7343750e-02
  -3.0090332e-02
  -3.2348633e-02
  -3.4423828e-02
  -3.6468506e-02
  -3.8879395e-02
  -4.0069580e-02
  -4.1534424e-02
  -4.3243408e-02
  -4.5837402e-02
  -4.8004150e-02
  -4.9377441e-02
  -5.1696777e-02
  -5.3863525e-02
  -5.5419922e-02
  -5.6640625e-02
  -5.9326172e-02
  -6.1157227e-02
  -6.1920166e-02
  -6.4910889e-02
  -6.6894531e-02
  -6.8542480e-02
  -7.0526123e-02
  -7.2143555e-02
  -7.3699951e-02
  -7.5073242e-02
  -7.6904297e-02
  -7.8460693e-02
  -7.9772949e-02
  -8.1298828e-02
  -8.2702637e-02
  -8.4869385e-02
  -8.6395264e-02
  -8.8104248e-02
  -8.8836670e-02
  -8.9874268e-02
  -9.1766357e-02
  -9.3719482e-02
  -9.4573975e-02
  -9.6069336e-02
  -9.7412109e-02
  -9.8327637e-02
  -1.0015869e-01
  -1.0137939e-01
  -1.0272217e-01
  -1.0519409e-01
  -1.0586548e-01
  -1.0678101e-01
  -1.0821533e-01
  -1.0952759e-01
  -1.1135864e-01
  -1.1221313e-01
  -1.1270142e-01
  -1.1376953e-01
  -1.1495972e-01
  -1.1633301e-01
  -1.1822510e-01
  -1.1956787e-01
  -1.2051392e-01
  -1.2173462e-01
  -1.2350464e-01
  -1.2301636e-01
  -1.2344360e-01
  -1.2637329e-01
  -1.2747192e-01
  -1.2954712e-01
  -1.3140869e-01
  -1.3131714e-01
  -1.3232422e-01
  -1.3336182e-01
  -1.3458252e-01
  -1.3665771e-01
  -1.3757324e-01
  -1.3882446e-01
  -1.4086914e-01
  -1.4163208e-01
  -1.4324951e-01
  -1.4401245e-01
  -1.4443970e-01
  -1.4562988e-01
  -1.4703369e-01
  -1.4865112e-01
  -1.4904785e-01
  -1.5023804e-01
  -1.5213013e-01
  -1.5301514e-01
  -1.5493774e-01
  -1.5560913e-01
  -1.5652466e-01
  -1.5872192e-01
  -1.5905762e-01
  -1.6009521e-01
  -1.6085815e-01
  -1.6152954e-01
  -1.6290283e-01
  -1.6439819e-01
  -1.6677856e-01
  -1.6754150e-01
  -1.6784668e-01
  -1.6885376e-01
  -1.6976929e-01
  -1.7019653e-01
  -1.7126465e-01
  -1.7233276e-01
  -1.7282104e-01
  -1.7428589e-01
  -1.7547607e-01
  -1.7739868e-01
  -1.7797852e-01
  -1.7889404e-01
  -1.8099976e-01
  -1.8173218e-01
  -1.8276978e-01
  -1.8341064e-01
  -1.8395996e-01
  -1.8545532e-01
  -1.8603516e-01
  -1.8627930e-01
  -1.8750000e-01
  -1.8783569e-01
  -1.8835449e-01
  -1.8991089e-01
  -1.9024658e-01
  -1.9259644e-01
  -1.9390869e-01
  -1.9332886e-01
  -1.9464111e-01
  -1.9586182e-01
  -1.9622803e-01
  -1.9784546e-01
  -1.9906616e-01
  -2.0010376e-01
  -2.0098877e-01
  -2.0126343e-01
  -2.0278931e-01
  -2.0257568e-01
  -2.0391846e-01
  -2.0446777e-01
  -2.0416260e-01
  -2.0629883e-01
  -2.0660400e-01
  -2.0724487e-01
  -2.0764160e-01
  -2.0733643e-01
  -2.0858765e-01
  -2.0935059e-01
  -2.0986938e-01
  -2.1090698e-01
  -2.1118164e-01
  -2.1166992e-01
  -2.1194458e-01
  -2.1170044e-01
  -2.1340942e-01
  -2.1435547e-01
  -2.1411133e-01
  -2.1417236e-01
  -2.1420288e-01
  -2.1295166e-01
  -2.1469116e-01
  -2.1591187e-01
  -2.1640015e-01
  -2.1737671e-01
  -2.1780396e-01
  -2.1807861e-01
  -2.1856689e-01
  -2.2003174e-01
  -2.2088623e-01
  -2.2006226e-01
  -2.2076416e-01
  -2.2164917e-01
  -2.2149658e-01
  -2.2161865e-01
  -2.2167969e-01
  -2.2207642e-01
  -2.2329712e-01
  -2.2244263e-01
  -2.2216797e-01
  -2.2207642e-01
  -2.2109985e-01
  -2.2207642e-01
  -2.2167969e-01
  -2.2158813e-01
  -2.2247314e-01
  -2.2161865e-01
  -2.2216797e-01
  -2.2250366e-01
  -2.2204590e-01
  -2.2299194e-01
  -2.2253418e-01
  -2.2082520e-01
  -2.2079468e-01
  -2.2183228e-01
  -2.2232056e-01
  -2.2192383e-01
  -2.2183228e-01
  -2.2186279e-01
  -2.2119141e-01
  -2.2079468e-01
  -2.2106934e-01
  -2.1994019e-01
  -2.1984863e-01
  -2.1994019e-01
  -2.1966553e-01
  -2.2003174e-01
  -2.1862793e-01
  -2.1847534e-01
  -2.1832275e-01
  -2.1704102e-01
  -2.1728516e-01
  -2.1600342e-01
  -2.1575928e-01
  -2.1597290e-01
  -2.1469116e-01
  -2.1530151e-01
  -2.1429443e-01
  -2.1282959e-01
  -2.1246338e-01
  -2.1173096e-01
  -2.1173096e-01
  -2.1160889e-01
  -2.1166992e-01
  -2.1017456e-01
  -2.0825195e-01
  -2.0785522e-01
  -2.0800781e-01
  -2.0703125e-01
  -2.0632935e-01
  -2.0590210e-01
  -2.0651245e-01
  -2.0632935e-01
  -2.0568848e-01
  -2.0538330e-01
  -2.0581055e-01
  -2.0590210e-01
  -2.0571899e-01
  -2.0495605e-01
  -2.0547485e-01
  -2.0629883e-01
  -2.0452881e-01
  -2.0425415e-01
  -2.0550537e-01
  -2.0510864e-01
  -2.0428467e-01
  -2.0288086e-01
  -2.0230103e-01
  -2.0303345e-01
  -2.0281982e-01
  -2.0327759e-01
  -2.0315552e-01
  -2.0245361e-01
  -2.0281982e-01
  -2.0358276e-01
  -2.0227051e-01
  -2.0101929e-01
  -2.0050049e-01
  -2.0129395e-01
  -2.0196533e-01
  -2.0132446e-01
  -2.0159912e-01
  -2.0196533e-01
  -2.0083618e-01
  -2.0046997e-01
  -1.9992065e-01
  -2.0037842e-01
  -2.0111084e-01
  -2.0095825e-01
  -2.0147705e-01
  -2.0138550e-01
  -2.0111084e-01
  -2.0144653e-01
  -2.0043945e-01
  -2.0056152e-01
  -1.9995117e-01
  -1.9995117e-01
  -1.9949341e-01
  -1.9912720e-01
  -1.9909668e-01
  -1.9744873e-01
  -1.9744873e-01
  -1.9726563e-01
  -1.9647217e-01
  -1.9586182e-01
  -1.9552612e-01
  -1.9595337e-01
  -1.9601440e-01
  -1.9650269e-01
  -1.9503784e-01
  -1.9400024e-01
  -1.9281006e-01
  -1.9052124e-01
  -1.9042969e-01
  -1.8914795e-01
  -1.8820190e-01
  -1.8734741e-01
  -1.8563843e-01
  -1.8417358e-01
  -1.8313599e-01
  -1.8222046e-01
  -1.8054199e-01
  -1.7916870e-01
  -1.7755127e-01
  -1.7584229e-01
  -1.7407227e-01
  -1.7248535e-01
  -1.7089844e-01
  -1.6909790e-01
  -1.6714478e-01
  -1.6516113e-01
  -1.6455078e-01
  -1.6384888e-01
  -1.6162109e-01
  -1.6128540e-01
  -1.5914917e-01
  -1.5692139e-01
  -1.5585327e-01
  -1.5383911e-01
  -1.5301514e-01
  -1.5069580e-01
  -1.4837646e-01
  -1.4785767e-01
  -1.4666748e-01
  -1.4608765e-01
  -1.4569092e-01
  -1.4364624e-01
  -1.4126587e-01
  -1.3973999e-01
  -1.3726807e-01
  -1.3571167e-01
  -1.3439941e-01
  -1.3259888e-01
  -1.3162231e-01
  -1.2957764e-01
  -1.2777710e-01
  -1.2716675e-01
  -1.2554932e-01
  -1.2435913e-01
  -1.2310791e-01
  -1.2188721e-01
  -1.2091064e-01
  -1.1999512e-01
  -1.1846924e-01
  -1.1734009e-01
  -1.1569214e-01
  -1.1428833e-01
  -1.1325073e-01
  -1.1242676e-01
  -1.1227417e-01
  -1.1080933e-01
  -1.1074829e-01
  -1.0906982e-01
  -1.0574341e-01
  -1.0601807e-01
  -1.0556030e-01
  -1.0473633e-01
  -1.0372925e-01
  -1.0308838e-01
  -1.0256958e-01
  -1.0205078e-01
  -1.0101318e-01
  -9.9578857e-02
  -9.8693848e-02
  -9.8022461e-02
  -9.7717285e-02
  -9.6801758e-02
  -9.6069336e-02
  -9.5489502e-02
  -9.4665527e-02
  -9.3597412e-02
  -9.2926025e-02
  -9.2529297e-02
  -9.1278076e-02
  -9.0637207e-02
  -8.9172363e-02
  -8.7310791e-02
  -8.6883545e-02
  -8.7249756e-02
  -8.6456299e-02
  -8.5510254e-02
  -8.5205078e-02
  -8.3831787e-02
  -8.3007813e-02
  -8.1298828e-02
  -8.0505371e-02
  -8.0413818e-02
  -7.9681396e-02
  -7.9223633e-02
  -7.8735352e-02
  -7.8887939e-02
  -7.8277588e-02
  -7.6782227e-02
  -7.6049805e-02
  -7.5408936e-02
  -7.4768066e-02
  -7.4127197e-02
  -7.3669434e-02
  -7.3333740e-02
  -7.2875977e-02
  -7.2448730e-02
  -7.1929932e-02
  -7.0098877e-02
  -6.8878174e-02
  -6.7993164e-02
  -6.7382813e-02
  -6.7382813e-02
  -6.6986084e-02
  -6.5948486e-02
  -6.5338135e-02
  -6.4880371e-02
  -6.4453125e-02
  -6.3964844e-02
  -6.3781738e-02
  -6.2957764e-02
  -6.3354492e-02
  -6.2774658e-02
  -6.1706543e-02
  -6.2408447e-02
  -6.1950684e-02
  -6.0821533e-02
  -5.9814453e-02
  -5.9783936e-02
  -5.9997559e-02
  -5.8929443e-02
  -5.7891846e-02
  -5.7861328e-02
  -5.8624268e-02
  -5.7830811e-02
  -5.6427002e-02
  -5.6854248e-02
  -5.5816650e-02
  -5.4809570e-02
  -5.4809570e-02
  -5.4412842e-02
  -5.4534912e-02
  -5.4595947e-02
  -5.3894043e-02
  -5.3894043e-02
  -5.2917480e-02
  -5.1177979e-02
  -5.1849365e-02
  -5.0994873e-02
  -5.0140381e-02
  -4.9499512e-02
  -4.8858643e-02
  -4.8919678e-02
  -4.8553467e-02
  -4.6508789e-02
  -4.5288086e-02
  -4.5989990e-02
  -4.5989990e-02
  -4.4860840e-02
  -4.3304443e-02
  -4.2572021e-02
  -4.2053223e-02
  -4.1564941e-02
  -4.1198730e-02
  -3.9916992e-02
  -3.9581299e-02
  -3.8482666e-02
  -3.7811279e-02
  -3.7048340e-02
  -3.5278320e-02
  -3.4759521e-02
  -3.4027100e-02
  -3.2806396e-02
  -3.1341553e-02
  -3.0303955e-02
  -2.7923584e-02
  -2.6641846e-02
  -2.6763916e-02
  -2.5512695e-02
  -2.4475098e-02
  -2.3193359e-02
  -2.2338867e-02
  -2.0660400e-02
  -1.8951416e-02
  -1.8096924e-02
  -1.6906738e-02
  -1.5167236e-02
  -1.3916016e-02
  -1.3153076e-02
  -1.2268066e-02
  -1.0681152e-02
  -9.1552734e-03
  -7.1105957e-03
  -5.4016113e-03
  -4.3945313e-03
  -3.0517578e-03
  -1.3122559e-03
  -9.1552734e-05
   1.6479492e-03
   2.6550293e-03
   3.9978027e-03
   5.9814453e-03
   7.0190430e-03
   8.6059570e-03
   9.4604492e-03
   1.0864258e-02
   1.2817383e-02
   1.3031006e-02
   1.4831543e-02
   1.5472412e-02
   1.6998291e-02
   1.8615723e-02
   1.9500732e-02
   2.1392822e-02
   2.1820068e-02
   2.2613525e-02
   2.4169922e-02
   2.5665283e-02
   2.8594971e-02
   3.0883789e-02
   3.1982422e-02
   3.4057617e-02
   3.5675049e-02
   3.8146973e-02
   4.0039063e-02
   4.1076660e-02
   4.2053223e-02
   4.3243408e-02
   4.5806885e-02
   4.8919678e-02
   4.9865723e-02
   5.2093506e-02
   5.3619385e-02
   5.5053711e-02
   5.7678223e-02
   5.9295654e-02
   6.1340332e-02
   6.2805176e-02
   6.4971924e-02
   6.6772461e-02
   6.8817139e-02
   7.1197510e-02
   7.3822021e-02
   7.5622559e-02
   7.7972412e-02
   8.1390381e-02
   8.3007813e-02
   8.4381104e-02
   8.6608887e-02
   8.7677002e-02
   9.0362549e-02
   9.3017578e-02
   9.4329834e-02
   9.6069336e-02
   9.7991943e-02
   1.0095215e-01
   1.0287476e-01
   1.0427856e-01
   1.0629272e-01
   1.0824585e-01
   1.1093140e-01
   1.1285400e-01
   1.1502075e-01
   1.1676025e-01
   1.1862183e-01
   1.2042236e-01
   1.2225342e-01
   1.2417603e-01
   1.2548828e-01
   1.2698364e-01
   1.2805176e-01
   1.3101196e-01
   1.3357544e-01
   1.3406372e-01
   1.3610840e-01
   1.3824463e-01
   1.4007568e-01
   1.4300537e-01
   1.4367676e-01
   1.4642334e-01
   1.4865112e-01
   1.4920044e-01
   1.5222168e-01
   1.5417480e-01
   1.5496826e-01
   1.5640259e-01
   1.5789795e-01
   1.5966797e-01
   1.6122437e-01
   1.6256714e-01
   1.6384888e-01
   1.6525269e-01
   1.6690063e-01
   1.6836548e-01
   1.6818237e-01
   1.6900635e-01
   1.7092896e-01
   1.7144775e-01
   1.7276001e-01
   1.7288208e-01
   1.7434692e-01
   1.7459106e-01
   1.7428589e-01
   1.7611694e-01
   1.7733765e-01
   1.7706299e-01
   1.7825317e-01
   1.7794800e-01
   1.7797852e-01
   1.7810059e-01
   1.7825317e-01
   1.7889404e-01
   1.7886353e-01
   1.7965698e-01
   1.8081665e-01
   1.8087769e-01
   1.8069458e-01
   1.8063354e-01
   1.8057251e-01
   1.8121338e-01
   1.8081665e-01
   1.8063354e-01
   1.8106079e-01
   1.8011475e-01
   1.7984009e-01
   1.7999268e-01
   1.7929077e-01
   1.7993164e-01
   1.7880249e-01
   1.7819214e-01
   1.7846680e-01
   1.7724609e-01
   1.7687988e-01
   1.7645264e-01
   1.7691040e-01
   1.7675781e-01
   1.7553711e-01
   1.7633057e-01
   1.7642212e-01
   1.7501831e-01
   1.7434692e-01
   1.7410278e-01
   1.7367554e-01
   1.7395020e-01
   1.7300415e-01
   1.7251587e-01
   1.7309570e-01
   1.7254639e-01
   1.7208862e-01
   1.7132568e-01
   1.7019653e-01
   1.7022705e-01
   1.6976929e-01
   1.6891479e-01
   1.6757202e-01
   1.6781616e-01
   1.6754150e-01
   1.6604614e-01
   1.6467285e-01
   1.6427612e-01
   1.6372681e-01
   1.6256714e-01
   1.6143799e-01
   1.6195679e-01
   1.6238403e-01
   1.6003418e-01
   1.5991211e-01
   1.6015625e-01
   1.5856934e-01
   1.5823364e-01
   1.5734863e-01
   1.5701294e-01
   1.5753174e-01
   1.5567017e-01
   1.5475464e-01
   1.5481567e-01
   1.5365601e-01
   1.5185547e-01
   1.5280151e-01
   1.5280151e-01
   1.5100098e-01
   1.5069580e-01
   1.4932251e-01
   1.4892578e-01
   1.4889526e-01
   1.4846802e-01
   1.4776611e-01
   1.4685059e-01
   1.4712524e-01
   1.4648438e-01
   1.4596558e-01
   1.4532471e-01
   1.4422607e-01
   1.4413452e-01
   1.4370728e-01
   1.4318848e-01
   1.4334106e-01
   1.4331055e-01
   1.4157104e-01
   1.4007568e-01
   1.3943481e-01
   1.3885498e-01
   1.3854980e-01
   1.3839722e-01
   1.3732910e-01
   1.3690186e-01
   1.3626099e-01
   1.3500977e-01
   1.3525391e-01
   1.3476563e-01
   1.3449097e-01
   1.3516235e-01
   1.3394165e-01
   1.3238525e-01
   1.3140869e-01
   1.3003540e-01
   1.2951660e-01
   1.2838745e-01
   1.2802124e-01
   1.2875366e-01
   1.2872314e-01
   1.2844849e-01
   1.2774658e-01
   1.2603760e-01
   1.2564087e-01
   1.2503052e-01
   1.2350464e-01
   1.2255859e-01
   1.2167358e-01
   1.2057495e-01
   1.1987305e-01
   1.1859131e-01
   1.1779785e-01
   1.1715698e-01
   1.1630249e-01
   1.1584473e-01
   1.1590576e-01
   1.1486816e-01
   1.1383057e-01
   1.1422729e-01
   1.1349487e-01
   1.1254883e-01
   1.1233521e-01
   1.1151123e-01
   1.0974121e-01
   1.0803223e-01
   1.0797119e-01
   1.0635376e-01
   1.0559082e-01
   1.0513306e-01
   1.0293579e-01
   1.0226440e-01
   1.0116577e-01
   9.9945068e-02
   9.9090576e-02
   9.8358154e-02
   9.7015381e-02
   9.5184326e-02
   9.4146729e-02
   9.3078613e-02
   9.2346191e-02
   9.0576172e-02
   8.9416504e-02
   8.8592529e-02
   8.6151123e-02
   8.6242676e-02
   8.5388184e-02
   8.3831787e-02
   8.2977295e-02
   8.1970215e-02
   8.1481934e-02
   8.0322266e-02
   7.8491211e-02
   7.7056885e-02
   7.7087402e-02
   7.6782227e-02
   7.5103760e-02
   7.4249268e-02
   7.2601318e-02
   7.1258545e-02
   7.0281982e-02
   6.9610596e-02
   6.8298340e-02
   6.7169189e-02
   6.6589355e-02
   6.4697266e-02
   6.3079834e-02
   6.1340332e-02
   5.9722900e-02
   5.8563232e-02
   5.7647705e-02
   5.6060791e-02
   5.3955078e-02
   5.2825928e-02
   5.1422119e-02
   5.0292969e-02
   4.8583984e-02
   4.7485352e-02
   4.6813965e-02
   4.5471191e-02
   4.4006348e-02
   4.2633057e-02
   4.1595459e-02
   3.9947510e-02
   3.8818359e-02
   3.7506104e-02
   3.6346436e-02
   3.5736084e-02
   3.3996582e-02
   3.2684326e-02
   3.1921387e-02
   3.0242920e-02
   2.9815674e-02
   2.9266357e-02
   2.7374268e-02
   2.6031494e-02
   2.5146484e-02
   2.4841309e-02
   2.3315430e-02
   2.1545410e-02
   1.9897461e-02
   1.9073486e-02
   1.8035889e-02
   1.6967773e-02
   1.6479492e-02
   1.5472412e-02
   1.4984131e-02
   1.3916016e-02
   1.3305664e-02
   1.2664795e-02
   1.1535645e-02
   1.0498047e-02
   1.0040283e-02
   1.0009766e-02
   8.7585449e-03
   7.2021484e-03
   6.5307617e-03
   5.9814453e-03
   6.1645508e-03
   5.5847168e-03
   4.5776367e-03
   3.7231445e-03
   2.1362305e-03
   2.0751953e-03
   1.3122559e-03
   4.5776367e-04
   7.0190430e-04
  -3.0517578e-05
  -1.5869141e-03
  -2.6245117e-03
  -3.3569336e-03
  -3.8757324e-03
  -4.3029785e-03
  -5.9204102e-03
  -6.9885254e-03
  -7.3242188e-03
  -8.5754395e-03
  -9.8266602e-03
  -1.1810303e-02
  -1.3061523e-02
  -1.3305664e-02
  -1.4312744e-02
  -1.4923096e-02
  -1.5991211e-02
  -1.7547607e-02
  -1.8554688e-02
  -1.9409180e-02
  -2.0324707e-02
  -2.0568848e-02
  -2.0507813e-02
  -2.1667480e-02
  -2.2949219e-02
  -2.4200439e-02
  -2.4902344e-02
  -2.5695801e-02
  -2.6275635e-02
  -2.7069092e-02
  -2.8625488e-02
  -2.9174805e-02
  -3.0059814e-02
  -3.1921387e-02
  -3.2073975e-02
  -3.2836914e-02
  -3.4851074e-02
  -3.5552979e-02
  -3.7017822e-02
  -3.9459229e-02
  -4.0069580e-02
  -4.1748047e-02
  -4.3304443e-02
  -4.3914795e-02
  -4.5440674e-02
  -4.7119141e-02
  -4.7973633e-02
  -4.9377441e-02
  -5.1422119e-02
  -5.3070068e-02
  -5.5114746e-02
  -5.6488037e-02
  -5.7434082e-02
  -5.9478760e-02
  -6.0882568e-02
  -6.1309814e-02
  -6.3476563e-02
  -6.6284180e-02
  -6.7504883e-02
  -6.9885254e-02
  -7.1533203e-02
  -7.2448730e-02
  -7.3974609e-02
  -7.5317383e-02
  -7.6293945e-02
  -7.7362061e-02
  -7.8887939e-02
  -8.0596924e-02
  -8.1146240e-02
  -8.2672119e-02
  -8.5021973e-02
  -8.6181641e-02
  -8.7799072e-02
  -8.9233398e-02
  -9.0820313e-02
  -9.1888428e-02
  -9.2803955e-02
  -9.4055176e-02
  -9.4329834e-02
  -9.5489502e-02
  -9.6374512e-02
  -9.7229004e-02
  -9.8571777e-02
  -9.9670410e-02
  -1.0073853e-01
  -1.0110474e-01
  -1.0226440e-01
  -1.0314941e-01
  -1.0406494e-01
  -1.0534668e-01
  -1.0638428e-01
  -1.0726929e-01
  -1.0778809e-01
  -1.0766602e-01
  -1.0821533e-01
  -1.0922241e-01
  -1.0974121e-01
  -1.1016846e-01
  -1.1141968e-01
  -1.1199951e-01
  -1.1257935e-01
  -1.1361694e-01
  -1.1334229e-01
  -1.1352539e-01
  -1.1437988e-01
  -1.1520386e-01
  -1.1575317e-01
  -1.1575317e-01
  -1.1645508e-01
  -1.1749268e-01
  -1.1804199e-01
  -1.1801147e-01
  -1.1914063e-01
  -1.1923218e-01
  -1.1959839e-01
  -1.2188721e-01
  -1.2243652e-01
  -1.2210083e-01
  -1.2322998e-01
  -1.2310791e-01
  -1.2301636e-01
  -1.2432861e-01
  -1.2512207e-01
  -1.2640381e-01
  -1.2792969e-01
  -1.2786865e-01
  -1.2860107e-01
  -1.2933350e-01
  -1.2988281e-01
  -1.3012695e-01
  -1.3137817e-01
  -1.3229370e-01
  -1.3226318e-01
  -1.3284302e-01
  -1.3360596e-01
  -1.3449097e-01
  -1.3497925e-01
  -1.3577271e-01
  -1.3647461e-01
  -1.3619995e-01
  -1.3641357e-01
  -1.3815308e-01
  -1.3858032e-01
  -1.3815308e-01
  -1.3916016e-01
  -1.3958740e-01
  -1.3983154e-01
  -1.4093018e-01
  -1.4111328e-01
  -1.4120483e-01
  -1.4248657e-01
  -1.4260864e-01
  -1.4245605e-01
  -1.4477539e-01
  -1.4566040e-01
  -1.4559937e-01
  -1.4611816e-01
  -1.4688110e-01
  -1.4807129e-01
  -1.4913940e-01
  -1.4898682e-01
  -1.5011597e-01
  -1.5066528e-01
  -1.5084839e-01
  -1.5133667e-01
  -1.5155029e-01
  -1.5286255e-01
  -1.5325928e-01
  -1.5353394e-01
  -1.5393066e-01
  -1.5365601e-01
  -1.5420532e-01
  -1.5524292e-01
  -1.5551758e-01
  -1.5646362e-01
  -1.5701294e-01
  -1.5768433e-01
  -1.5808105e-01
  -1.5774536e-01
  -1.5890503e-01
  -1.5969849e-01
  -1.6000366e-01
  -1.6098022e-01
  -1.6064453e-01
  -1.6079712e-01
  -1.6156006e-01
  -1.6278076e-01
  -1.6387939e-01
  -1.6354370e-01
  -1.6464233e-01
  -1.6561890e-01
  -1.6522217e-01
  -1.6632080e-01
  -1.6644287e-01
  -1.6732788e-01
  -1.6802979e-01
  -1.6827393e-01
  -1.6839600e-01
  -1.6928101e-01
  -1.6995239e-01
  -1.7031860e-01
  -1.7074585e-01
  -1.7022705e-01
  -1.7034912e-01
  -1.6964722e-01
  -1.6921997e-01
  -1.6931152e-01
  -1.6940308e-01
  -1.7001343e-01
  -1.6961670e-01
  -1.6970825e-01
  -1.6900635e-01
  -1.6821289e-01
  -1.6839600e-01
  -1.6824341e-01
  -1.6738892e-01
  -1.6683960e-01
  -1.6668701e-01
  -1.6732788e-01
  -1.6751099e-01
  -1.6668701e-01
  -1.6729736e-01
  -1.6711426e-01
  -1.6650391e-01
  -1.6690063e-01
  -1.6671753e-01
  -1.6613770e-01
  -1.6625977e-01
  -1.6534424e-01
  -1.6571045e-01
  -1.6674805e-01
  -1.6601563e-01
  -1.6586304e-01
  -1.6506958e-01
  -1.6567993e-01
  -1.6561890e-01
  -1.6500854e-01
  -1.6567993e-01
  -1.6485596e-01
  -1.6488647e-01
  -1.6452026e-01
  -1.6381836e-01
  -1.6381836e-01
  -1.6375732e-01
  -1.6360474e-01
  -1.6296387e-01
  -1.6317749e-01
  -1.6244507e-01
  -1.6223145e-01
  -1.6146851e-01
  -1.6101074e-01
  -1.6119385e-01
  -1.6003418e-01
  -1.5988159e-01
  -1.5945435e-01
  -1.5856934e-01
  -1.5740967e-01
  -1.5655518e-01
  -1.5576172e-01
  -1.5408325e-01
  -1.5237427e-01
  -1.5148926e-01
  -1.5142822e-01
  -1.4981079e-01
  -1.4929199e-01
  -1.4852905e-01
  -1.4788818e-01
  -1.4749146e-01
  -1.4572144e-01
  -1.4511108e-01
  -1.4511108e-01
  -1.4346313e-01
  -1.4233398e-01
  -1.4157104e-01
  -1.4114380e-01
  -1.4071655e-01
  -1.3909912e-01
  -1.3851929e-01
  -1.3684082e-01
  -1.3519287e-01
  -1.3504028e-01
  -1.3363647e-01
  -1.3333130e-01
  -1.3299561e-01
  -1.3104248e-01
  -1.3070679e-01
  -1.3055420e-01
  -1.2945557e-01
  -1.2893677e-01
  -1.2872314e-01
  -1.2796021e-01
  -1.2734985e-01
  -1.2579346e-01
  -1.2442017e-01
  -1.2423706e-01
  -1.2280273e-01
  -1.2237549e-01
  -1.2130737e-01
  -1.2014771e-01
  -1.1981201e-01
  -1.1828613e-01
  -1.1798096e-01
  -1.1743164e-01
  -1.1651611e-01
  -1.1563110e-01
  -1.1502075e-01
  -1.1465454e-01
  -1.1355591e-01
  -1.1181641e-01
  -1.1093140e-01
  -1.0995483e-01
  -1.0824585e-01
  -1.0604858e-01
  -1.0525513e-01
  -1.0571289e-01
  -1.0476685e-01
  -1.0415649e-01
  -1.0382080e-01
  -1.0263062e-01
  -1.0180664e-01
  -1.0147095e-01
  -1.0089111e-01
  -1.0021973e-01
  -9.8846436e-02
  -9.8693848e-02
  -9.7991943e-02
  -9.6893311e-02
  -9.6801758e-02
  -9.6160889e-02
  -9.5886230e-02
  -9.4299316e-02
  -9.3872070e-02
  -9.3811035e-02
  -9.3200684e-02
  -9.1827393e-02
  -9.1552734e-02
  -9.0606689e-02
  -8.9843750e-02
  -9.0301514e-02
  -8.8867188e-02
  -8.8134766e-02
  -8.7097168e-02
  -8.5357666e-02
  -8.3740234e-02
  -8.3282471e-02
  -8.2458496e-02
  -8.2336426e-02
  -8.1726074e-02
  -8.1237793e-02
  -8.0993652e-02
  -7.9284668e-02
  -7.8521729e-02
  -7.8063965e-02
  -7.6812744e-02
  -7.6538086e-02
  -7.6171875e-02
  -7.4737549e-02
  -7.3608398e-02
  -7.3028564e-02
  -7.2875977e-02
  -7.1228027e-02
  -7.0404053e-02
  -7.0129395e-02
  -6.9396973e-02
  -6.8878174e-02
  -6.7260742e-02
  -6.5704346e-02
  -6.5704346e-02
  -6.5216064e-02
  -6.4300537e-02
  -6.3079834e-02
  -6.2652588e-02
  -6.1340332e-02
  -5.9631348e-02
  -5.8593750e-02
  -5.7373047e-02
  -5.5541992e-02
  -5.4840088e-02
  -5.4809570e-02
  -5.3619385e-02
  -5.1971436e-02
  -5.0811768e-02
  -5.0445557e-02
  -4.9407959e-02
  -4.8248291e-02
  -4.7637939e-02
  -4.6875000e-02
  -4.5593262e-02
  -4.4952393e-02
  -4.3701172e-02
  -4.3090820e-02
  -4.2816162e-02
  -4.0893555e-02
  -3.9581299e-02
  -3.9306641e-02
  -3.8726807e-02
  -3.8177490e-02
  -3.7658691e-02
  -3.6407471e-02
  -3.5034180e-02
  -3.3447266e-02
  -3.2470703e-02
  -3.2043457e-02
  -3.0212402e-02
  -2.9663086e-02
  -2.9510498e-02
  -2.7648926e-02
  -2.6428223e-02
  -2.4932861e-02
  -2.4047852e-02
  -2.4078369e-02
  -2.3193359e-02
  -2.1270752e-02
  -1.9805908e-02
  -1.9866943e-02
  -1.9073486e-02
  -1.7730713e-02
  -1.7242432e-02
  -1.6174316e-02
  -1.5350342e-02
  -1.4221191e-02
  -1.3244629e-02
  -1.2420654e-02
  -1.1047363e-02
  -1.0131836e-02
  -9.7045898e-03
  -8.8195801e-03
  -7.2326660e-03
  -6.6528320e-03
  -6.2866211e-03
  -5.7678223e-03
  -4.8217773e-03
  -3.8146973e-03
  -2.4108887e-03
  -1.1596680e-03
  -1.4038086e-03
  -1.4343262e-03
  -6.1035156e-04
  -3.0517578e-05
   1.8920898e-03
   3.4484863e-03
   3.8452148e-03
   4.4860840e-03
   4.4555664e-03
   5.7983398e-03
   6.4392090e-03
   7.4768066e-03
   7.9040527e-03
   8.4533691e-03
   1.0101318e-02
   1.0742188e-02
   1.0253906e-02
   1.0681152e-02
   1.1962891e-02
   1.2634277e-02
   1.3244629e-02
   1.4892578e-02
   1.6082764e-02
   1.6296387e-02
   1.7181396e-02
   1.8096924e-02
   1.8951416e-02
   2.0355225e-02
   2.1636963e-02
   2.2308350e-02
   2.3498535e-02
   2.4200439e-02
   2.4780273e-02
   2.5787354e-02
   2.6153564e-02
   2.7313232e-02
   2.8381348e-02
   2.9876709e-02
   3.0242920e-02
   2.9815674e-02
   2.9724121e-02
   3.0059814e-02
   3.0487061e-02
   3.1188965e-02
   3.2257080e-02
   3.2592773e-02
   3.2165527e-02
   3.3843994e-02
   3.4667969e-02
   3.3905029e-02
   3.4027100e-02
   3.5247803e-02
   3.5766602e-02
   3.6682129e-02
   3.7109375e-02
   3.7567139e-02
   3.8146973e-02
   3.7780762e-02
   3.7353516e-02
   3.8177490e-02
   3.8574219e-02
   3.9001465e-02
   4.0618896e-02
   4.0527344e-02
   4.0771484e-02
   4.0954590e-02
   4.1107178e-02
   4.0588379e-02
   4.1656494e-02
   4.2724609e-02
   4.2419434e-02
   4.2114258e-02
   4.2785645e-02
   4.3823242e-02
   4.3792725e-02
   4.5684814e-02
   4.7119141e-02
   4.6722412e-02
   4.7546387e-02
   4.8217773e-02
   4.8431396e-02
   4.9530029e-02
   5.0323486e-02
   5.1635742e-02
   5.2124023e-02
   5.2093506e-02
   5.3283691e-02
   5.3833008e-02
   5.4626465e-02
   5.5877686e-02
   5.6304932e-02
   5.6915283e-02
   5.7739258e-02
   5.8319092e-02
   5.8807373e-02
   5.9539795e-02
   6.0852051e-02
   6.2103271e-02
   6.2255859e-02
   6.3507080e-02
   6.5673828e-02
   6.6070557e-02
   6.5917969e-02
   6.6314697e-02
   6.6802979e-02
   6.7321777e-02
   6.8450928e-02
   6.9274902e-02
   6.8878174e-02
   7.1563721e-02
   7.2662354e-02
   7.2814941e-02
   7.4249268e-02
   7.4554443e-02
   7.5073242e-02
   7.5897217e-02
   7.6782227e-02
   7.8826904e-02
   7.8887939e-02
   7.9498291e-02
   8.0841064e-02
   8.0932617e-02
   8.1634521e-02
   8.2489014e-02
   8.3465576e-02
   8.4655762e-02
   8.5937500e-02
   8.7066650e-02
   8.8592529e-02
   8.9477539e-02
   8.9782715e-02
   9.0270996e-02
   9.1766357e-02
   9.3780518e-02
   9.3902588e-02
   9.4177246e-02
   9.4696045e-02
   9.5672607e-02
   9.6832275e-02
   9.6832275e-02
   9.6771240e-02
   9.7259521e-02
   9.6710205e-02
   9.6862793e-02
   9.7717285e-02
   9.7015381e-02
   9.7442627e-02
   9.8175049e-02
   9.7717285e-02
   9.8083496e-02
   9.7839355e-02
   9.7869873e-02
   9.7564697e-02
   9.7290039e-02
   9.7351074e-02
   9.7106934e-02
   9.7106934e-02
   9.6282959e-02
   9.6862793e-02
   9.7351074e-02
   9.6954346e-02
   9.7656250e-02
   9.7503662e-02
   9.6710205e-02
   9.7381592e-02
   9.7900391e-02
   9.7229004e-02
   9.7076416e-02
   9.6679688e-02
   9.7137451e-02
   9.7961426e-02
   9.6679688e-02
   9.6343994e-02
   9.7625732e-02
   9.7198486e-02
   9.6710205e-02
   9.7473145e-02
   9.6679688e-02
   9.6710205e-02
   9.7412109e-02
   9.7381592e-02
   9.6832275e-02
   9.7503662e-02
   9.7229004e-02
   9.6679688e-02
   9.7595215e-02
   9.7595215e-02
   9.7686768e-02
   9.8144531e-02
   9.8266602e-02
   9.7229004e-02
   9.7503662e-02
   9.7869873e-02
   9.9090576e-02
   9.9609375e-02
   9.8876953e-02
   1.0058594e-01
   1.0083008e-01
   1.0073853e-01
   1.0083008e-01
   1.0000610e-01
   1.0009766e-01
   1.0095215e-01
   1.0061646e-01
   1.0049438e-01
   1.0116577e-01
   1.0189819e-01
   1.0272217e-01
   1.0281372e-01
   1.0232544e-01
   1.0238647e-01
   1.0327148e-01
   1.0369873e-01
   1.0449219e-01
   1.0400391e-01
   1.0421753e-01
   1.0461426e-01
   1.0498047e-01
   1.0488892e-01
   1.0424805e-01
   1.0430908e-01
   1.0418701e-01
   1.0540771e-01
   1.0598755e-01
   1.0620117e-01
   1.0733032e-01
   1.0681152e-01
   1.0675049e-01
   1.0754395e-01
   1.0678101e-01
   1.0668945e-01
   1.0754395e-01
   1.0784912e-01
   1.0864258e-01
   1.0839844e-01
   1.0852051e-01
   1.0931396e-01
   1.0876465e-01
   1.0809326e-01
   1.0842896e-01
   1.0842896e-01
   1.0891724e-01
   1.0946655e-01
   1.1026001e-01
   1.1053467e-01
   1.1001587e-01
   1.1019897e-01
   1.1065674e-01
   1.1004639e-01
   1.0995483e-01
   1.1080933e-01
   1.1099243e-01
   1.1062622e-01
   1.1010742e-01
   1.1071777e-01
   1.1068726e-01
   1.1065674e-01
   1.1056519e-01
   1.0989380e-01
   1.0977173e-01
   1.1108398e-01
   1.1120605e-01
   1.1096191e-01
   1.1068726e-01
   1.1041260e-01
   1.1053467e-01
   1.1132813e-01
   1.1041260e-01
   1.1001587e-01
   1.1102295e-01
   1.1206055e-01
   1.1212158e-01
   1.1181641e-01
   1.1273193e-01
   1.1260986e-01
   1.1291504e-01
   1.1331177e-01
   1.1264038e-01
   1.1367798e-01
   1.1431885e-01
   1.1386108e-01
   1.1422729e-01
   1.1407471e-01
   1.1437988e-01
   1.1508179e-01
   1.1538696e-01
   1.1605835e-01
   1.1645508e-01
   1.1569214e-01
   1.1724854e-01
   1.1679077e-01
   1.1581421e-01
   1.1798096e-01
   1.1773682e-01
   1.1642456e-01
   1.1614990e-01
   1.1605835e-01
   1.1672974e-01
   1.1685181e-01
   1.1651611e-01
   1.1764526e-01
   1.1776733e-01
   1.1813354e-01
   1.1944580e-01
   1.1938477e-01
   1.1987305e-01
   1.1996460e-01
   1.2072754e-01
   1.2115479e-01
   1.2011719e-01
   1.2109375e-01
   1.2121582e-01
   1.2142944e-01
   1.2277222e-01
   1.2283325e-01
   1.2307739e-01
   1.2313843e-01
   1.2225342e-01
   1.2307739e-01
   1.2399292e-01
   1.2307739e-01
   1.2405396e-01
   1.2438965e-01
   1.2417603e-01
   1.2606812e-01
   1.2652588e-01
   1.2576294e-01
   1.2469482e-01
   1.2509155e-01
   1.2619019e-01
   1.2640381e-01
   1.2646484e-01
   1.2637329e-01
   1.2634277e-01
   1.2719727e-01
   1.2771606e-01
   1.2829590e-01
   1.2951660e-01
   1.3006592e-01
   1.3006592e-01
   1.3104248e-01
   1.3223267e-01
   1.3296509e-01
   1.3305664e-01
   1.3418579e-01
   1.3488770e-01
   1.3467407e-01
   1.3461304e-01
   1.3488770e-01
   1.3555908e-01
   1.3647461e-01
   1.3665771e-01
   1.3638306e-01
   1.3772583e-01
   1.3784790e-01
   1.3897705e-01
   1.3958740e-01
   1.3958740e-01
   1.4056396e-01
   1.4044189e-01
   1.4022827e-01
   1.4059448e-01
   1.4117432e-01
   1.4178467e-01
   1.4166260e-01
   1.4212036e-01
   1.4263916e-01
   1.4321899e-01
   1.4428711e-01
   1.4477539e-01
   1.4550781e-01
   1.4544678e-01
   1.4526367e-01
   1.4526367e-01
   1.4651489e-01
   1.4721680e-01
   1.4715576e-01
   1.4764404e-01
   1.4782715e-01
   1.4828491e-01
   1.4773560e-01
   1.4746094e-01
   1.4852905e-01
   1.4825439e-01
   1.4794922e-01
   1.4840698e-01
   1.4797974e-01
   1.4733887e-01
   1.4752197e-01
   1.4694214e-01
   1.4682007e-01
   1.4654541e-01
   1.4697266e-01
   1.4666748e-01
   1.4654541e-01
   1.4761353e-01
   1.4752197e-01
   1.4843750e-01
   1.4776611e-01
   1.4733887e-01
   1.4825439e-01
   1.4813232e-01
   1.4712524e-01
   1.4682007e-01
   1.4678955e-01
   1.4660645e-01
   1.4688110e-01
   1.4559937e-01
   1.4477539e-01
   1.4398193e-01
   1.4309692e-01
   1.4297485e-01
   1.4263916e-01
   1.4138794e-01
   1.4077759e-01
   1.4016724e-01
   1.3903809e-01
   1.3778687e-01
   1.3647461e-01
   1.3644409e-01
   1.3598633e-01
   1.3497925e-01
   1.3366699e-01
   1.3211060e-01
   1.3165283e-01
   1.3092041e-01
   1.2921143e-01
   1.2869263e-01
   1.2854004e-01
   1.2698364e-01
   1.2521362e-01
   1.2484741e-01
   1.2445068e-01
   1.2316895e-01
   1.2152100e-01
   1.2051392e-01
   1.2017822e-01
   1.1895752e-01
   1.1709595e-01
   1.1599731e-01
   1.1560059e-01
   1.1413574e-01
   1.1401367e-01
   1.1276245e-01
   1.1117554e-01
   1.1080933e-01
   1.0977173e-01
   1.0894775e-01
   1.0784912e-01
   1.0705566e-01
   1.0546875e-01
   1.0452271e-01
   1.0415649e-01
   1.0366821e-01
   1.0205078e-01
   9.9975586e-02
   9.8815918e-02
   9.7534180e-02
   9.6771240e-02
   9.6160889e-02
   9.5245361e-02
   9.3841553e-02
   9.2987061e-02
   9.2895508e-02
   9.1888428e-02
   9.0637207e-02
   9.0545654e-02
   8.9935303e-02
   8.9294434e-02
   8.8867188e-02
   8.7341309e-02
   8.6212158e-02
   8.5632324e-02
   8.4777832e-02
   8.4045410e-02
   8.2641602e-02
   8.1817627e-02
   8.1542969e-02
   8.0078125e-02
   7.8674316e-02
   7.8704834e-02
   7.7789307e-02
   7.6538086e-02
   7.6965332e-02
   7.6507568e-02
   7.5683594e-02
   7.4920654e-02
   7.3120117e-02
   7.2448730e-02
   7.1868896e-02
   7.1929932e-02
   7.0861816e-02
   7.0526123e-02
   7.0953369e-02
   6.9915771e-02
   6.9488525e-02
   6.8695068e-02
   6.8725586e-02
   6.7901611e-02
   6.7077637e-02
   6.6833496e-02
   6.7413330e-02
   6.6558838e-02
   6.5765381e-02
   6.5856934e-02
   6.5093994e-02
   6.4758301e-02
   6.4239502e-02
   6.4666748e-02
   6.4331055e-02
   6.3812256e-02
   6.3873291e-02
   6.4117432e-02
   6.2774658e-02
   6.2133789e-02
   6.1370850e-02
   6.1462402e-02
   6.2225342e-02
   6.0974121e-02
   6.0394287e-02
   6.0150146e-02
   6.0516357e-02
   5.9967041e-02
   5.9631348e-02
   5.9814453e-02
   5.8776855e-02
   5.8258057e-02
   5.8624268e-02
   5.7281494e-02
   5.6732178e-02
   5.7098389e-02
   5.6335449e-02
   5.5908203e-02
   5.5786133e-02
   5.5389404e-02
   5.4962158e-02
   5.3985596e-02
   5.3039551e-02
   5.4046631e-02
   5.3436279e-02
   5.1849365e-02
   5.2673340e-02
   5.2642822e-02
   5.2154541e-02
   5.1910400e-02
   5.0750732e-02
   5.0720215e-02
   5.0445557e-02
   4.9621582e-02
   4.9560547e-02
   4.9285889e-02
   4.8431396e-02
   4.7271729e-02
   4.6630859e-02
   4.6112061e-02
   4.5440674e-02
   4.4799805e-02
   4.3395996e-02
   4.2846680e-02
   4.2510986e-02
   4.1503906e-02
   4.0344238e-02
   4.0496826e-02
   3.9642334e-02
   3.9520264e-02
   3.8787842e-02
   3.8146973e-02
   3.8543701e-02
   3.7750244e-02
   3.7597656e-02
   3.6834717e-02
   3.4942627e-02
   3.4179688e-02
   3.3477783e-02
   3.2928467e-02
   3.2257080e-02
   3.0822754e-02
   2.9815674e-02
   2.8930664e-02
   2.8289795e-02
   2.7618408e-02
   2.6367188e-02
   2.4566650e-02
   2.3864746e-02
   2.3071289e-02
   2.1759033e-02
   2.0904541e-02
   1.9622803e-02
   1.8676758e-02
   1.7669678e-02
   1.6693115e-02
   1.6235352e-02
   1.4770508e-02
   1.3214111e-02
   1.2237549e-02
   1.2054443e-02
   1.0620117e-02
   9.7351074e-03
   9.4604492e-03
   9.2163086e-03
   8.2397461e-03
   6.5917969e-03
   6.5002441e-03
   5.4321289e-03
   4.7302246e-03
   3.8452148e-03
   3.6926270e-03
   3.3874512e-03
   2.9602051e-03
   2.3803711e-03
   1.2207031e-03
   2.1362305e-04
   5.4931641e-04
   1.0681152e-03
  -6.1035156e-05
  -1.8310547e-03
  -2.5634766e-03
  -2.8381348e-03
  -3.4484863e-03
  -4.3029785e-03
  -4.6386719e-03
  -4.3029785e-03
  -4.2114258e-03
  -4.8522949e-03
  -5.4626465e-03
  -6.3476563e-03
  -7.4462891e-03
  -7.6293945e-03
  -7.9650879e-03
  -7.5988770e-03
  -7.9345703e-03
  -8.3312988e-03
  -8.5144043e-03
  -9.5214844e-03
  -9.1247559e-03
  -9.1857910e-03
  -9.6435547e-03
  -1.0070801e-02
  -1.0375977e-02
  -9.7351074e-03
  -9.2773438e-03
  -9.7656250e-03
  -9.1247559e-03
  -9.7045898e-03
  -9.4604492e-03
  -7.2021484e-03
  -7.2631836e-03
  -7.6599121e-03
  -8.0261230e-03
  -7.7819824e-03
  -7.5683594e-03
  -7.8125000e-03
  -8.3618164e-03
  -8.1481934e-03
  -7.5683594e-03
  -7.9956055e-03
  -7.4157715e-03
  -7.4768066e-03
  -7.5683594e-03
  -7.2326660e-03
  -7.1411133e-03
  -6.5002441e-03
  -5.8898926e-03
  -5.6152344e-03
  -5.3710938e-03
  -6.1035156e-03
  -5.6762695e-03
  -4.4250488e-03
  -5.5541992e-03
  -6.0424805e-03
  -5.6457520e-03
  -5.0048828e-03
  -5.3710938e-03
  -5.3710938e-03
  -4.9743652e-03
  -5.0354004e-03
  -3.9978027e-03
  -4.1198730e-03
  -4.3029785e-03
  -4.7302246e-03
  -4.7302246e-03
  -4.4250488e-03
  -5.0659180e-03
  -5.0354004e-03
  -5.2490234e-03
  -5.8288574e-03
  -4.9133301e-03
  -5.0354004e-03
  -4.9133301e-03
  -4.7607422e-03
  -5.2795410e-03
  -5.2795410e-03
  -4.5471191e-03
  -4.2419434e-03
  -4.6997070e-03
  -4.5471191e-03
  -4.8217773e-03
  -5.2795410e-03
  -5.2185059e-03
  -4.6386719e-03
  -5.3405762e-03
  -5.6152344e-03
  -4.8522949e-03
  -4.3945313e-03
  -4.0588379e-03
  -3.2653809e-03
  -3.6315918e-03
  -4.0283203e-03
  -3.5095215e-03
  -3.8146973e-03
  -4.0893555e-03
  -4.1809082e-03
  -4.7912598e-03
  -4.3945313e-03
  -3.7841797e-03
  -3.6621094e-03
  -3.4179688e-03
  -3.5705566e-03
  -3.0212402e-03
  -3.3874512e-03
  -3.9062500e-03
  -2.7770996e-03
  -2.9602051e-03
  -2.8076172e-03
  -1.7395020e-03
  -2.2583008e-03
  -1.9226074e-03
  -7.6293945e-04
  -4.5776367e-04
  -1.8310547e-04
   3.6621094e-04
   7.0190430e-04
   7.9345703e-04
   1.1901855e-03
   1.7395020e-03
   2.0141602e-03
   1.8310547e-03
   2.1362305e-03
   2.0446777e-03
   2.1972656e-03
   3.6621094e-03
   5.1879883e-03
   5.3405762e-03
   5.2185059e-03
   5.5236816e-03
   5.9814453e-03
   6.2866211e-03
   6.1645508e-03
   6.4392090e-03
   7.4462891e-03
   7.4462891e-03
   8.0566406e-03
   8.3923340e-03
   8.3007813e-03
   8.9721680e-03
   9.2468262e-03
   9.1552734e-03
   1.0009766e-02
   1.0772705e-02
   1.1077881e-02
   1.0955811e-02
   1.1566162e-02
   1.2542725e-02
   1.1901855e-02
   1.2634277e-02
   1.3549805e-02
   1.3641357e-02
   1.4434814e-02
   1.5625000e-02
   1.5808105e-02
   1.6662598e-02
   1.6754150e-02
   1.7547607e-02
   1.8646240e-02
   1.8310547e-02
   1.8341064e-02
   1.9073486e-02
   1.8829346e-02
   1.9592285e-02
   2.0263672e-02
   2.0141602e-02
   2.0172119e-02
   2.0721436e-02
   2.1209717e-02
   2.1881104e-02
   2.1453857e-02
   2.1820068e-02
   2.2735596e-02
   2.2277832e-02
   2.3193359e-02
   2.3437500e-02
   2.3559570e-02
   2.3468018e-02
   2.3986816e-02
   2.4780273e-02
   2.4841309e-02
   2.5390625e-02
   2.5726318e-02
   2.5939941e-02
   2.5878906e-02
   2.5268555e-02
   2.4993896e-02
   2.5543213e-02
   2.5299072e-02
   2.5024414e-02
   2.5543213e-02
   2.4566650e-02
   2.4139404e-02
   2.4322510e-02
   2.4139404e-02
   2.3315430e-02
   2.3162842e-02
   2.3468018e-02
   2.2430420e-02
   2.1850586e-02
   2.2277832e-02
   2.1453857e-02
   2.1026611e-02
   2.1514893e-02
   2.0874023e-02
   2.0050049e-02
   1.9866943e-02
   1.8798828e-02
   1.9714355e-02
   1.9531250e-02
   1.8798828e-02
   1.8524170e-02
   1.6937256e-02
   1.6906738e-02
   1.6174316e-02
   1.6479492e-02
   1.6357422e-02
   1.6235352e-02
   1.6448975e-02
   1.6754150e-02
   1.7242432e-02
   1.7974854e-02
   1.8310547e-02
   1.8157959e-02
   1.8218994e-02
   1.9073486e-02
   2.0202637e-02
   1.9958496e-02
   2.0996094e-02
   2.1728516e-02
   2.2064209e-02
   2.2247314e-02
   2.1911621e-02
   2.2949219e-02
   2.3681641e-02
   2.3376465e-02
   2.3284912e-02
   2.3925781e-02
   2.3895264e-02
   2.4169922e-02
   2.4719238e-02
   2.4444580e-02
   2.4414063e-02
   2.4200439e-02
   2.3834229e-02
   2.4749756e-02
   2.5421143e-02
   2.6000977e-02
   2.7313232e-02
   2.6397705e-02
   2.6214600e-02
   2.7313232e-02
   2.7496338e-02
   2.8900146e-02
   2.9479980e-02
   2.8137207e-02
   2.8991699e-02
   2.9846191e-02
   3.0151367e-02
   3.1066895e-02
   3.1188965e-02
   3.1921387e-02
   3.3691406e-02
   3.3752441e-02
   3.4027100e-02
   3.5217285e-02
   3.5461426e-02
   3.6529541e-02
   3.7261963e-02
   3.7872314e-02
   3.9123535e-02
   3.9886475e-02
   4.0008545e-02
   4.2083740e-02
   4.3060303e-02
   4.2297363e-02
   4.3365479e-02
   4.3945313e-02
   4.5257568e-02
   4.6966553e-02
   4.6508789e-02
   4.7058105e-02
   4.8522949e-02
   4.8919678e-02
   4.9163818e-02
   5.0781250e-02
   5.1422119e-02
   5.1544189e-02
   5.3070068e-02
   5.3283691e-02
   5.3344727e-02
   5.4656982e-02
   5.5664063e-02
   5.6030273e-02
   5.6427002e-02
   5.6884766e-02
   5.7464600e-02
   5.8166504e-02
   5.8563232e-02
   5.9204102e-02
   6.0363770e-02
   6.1370850e-02
   6.1187744e-02
   6.1553955e-02
   6.2072754e-02
   6.1248779e-02
   6.1431885e-02
   6.1340332e-02
   6.1614990e-02
   6.2164307e-02
   6.1737061e-02
   6.2103271e-02
   6.3385010e-02
   6.1950684e-02
   6.1645508e-02
   6.2377930e-02
   6.2164307e-02
   6.2683105e-02
   6.2164307e-02
   6.2957764e-02
   6.3323975e-02
   6.2408447e-02
   6.2316895e-02
   6.1645508e-02
   6.2652588e-02
   6.2072754e-02
   6.2011719e-02
   6.2438965e-02
   6.1706543e-02
   6.1096191e-02
   5.9783936e-02
   5.9143066e-02
   5.9295654e-02
   5.9417725e-02
   5.8746338e-02
   5.7861328e-02
   5.7495117e-02
   5.6671143e-02
   5.6854248e-02
   5.5786133e-02
   5.4931641e-02
   5.4687500e-02
   5.3955078e-02
   5.3741455e-02
   5.3283691e-02
   5.2795410e-02
   5.2764893e-02
   5.2307129e-02
   5.1849365e-02
   5.2368164e-02
   5.2368164e-02
   5.1269531e-02
   5.0811768e-02
   4.9987793e-02
   5.0598145e-02
   4.9621582e-02
   4.8431396e-02
   4.8736572e-02
   4.8492432e-02
   4.8156738e-02
   4.7485352e-02
   4.7851563e-02
   4.7851563e-02
   4.7698975e-02
   4.7668457e-02
   4.6783447e-02
   4.7332764e-02
   4.7241211e-02
   4.7027588e-02
   4.7729492e-02
   4.7698975e-02
   4.7454834e-02
   4.7760010e-02
   4.7760010e-02
   4.7210693e-02
   4.7180176e-02
   4.7637939e-02
   4.7943115e-02
   4.7271729e-02
   4.7515869e-02
   4.7454834e-02
   4.7485352e-02
   4.8767090e-02
   4.8187256e-02
   4.7729492e-02
   4.7637939e-02
   4.7729492e-02
   4.8065186e-02
   4.7210693e-02
   4.6234131e-02
   4.6234131e-02
   4.5684814e-02
   4.5074463e-02
   4.5776367e-02
   4.5532227e-02
   4.5379639e-02
   4.5135498e-02
   4.4403076e-02
   4.3762207e-02
   4.2785645e-02
   4.2938232e-02
   4.3029785e-02
   4.2297363e-02
   4.1839600e-02
   4.1564941e-02
   4.1168213e-02
   4.0496826e-02
   3.9642334e-02
   3.9276123e-02
   3.8726807e-02
   3.8696289e-02
   3.7780762e-02
   3.7933350e-02
   3.7689209e-02
   3.7139893e-02
   3.5736084e-02
   3.3752441e-02
   3.3599854e-02
   3.2928467e-02
   3.2440186e-02
   3.1555176e-02
   2.9266357e-02
   2.8869629e-02
   2.7770996e-02
   2.6336670e-02
   2.5299072e-02
   2.3193359e-02
   2.2491455e-02
   2.1423340e-02
   2.0355225e-02
   1.9104004e-02
   1.7639160e-02
   1.7150879e-02
   1.5625000e-02
   1.4465332e-02
   1.3397217e-02
   1.2268066e-02
   1.1627197e-02
   1.0314941e-02
   8.5144043e-03
   7.5073242e-03
   6.5917969e-03
   4.6081543e-03
   2.5024414e-03
   9.7656250e-04
   7.3242188e-04
  -7.3242188e-04
  -2.5939941e-03
  -4.1503906e-03
  -5.9509277e-03
  -6.5917969e-03
  -7.3852539e-03
  -8.1176758e-03
  -8.6059570e-03
  -1.0345459e-02
  -1.1383057e-02
  -1.1871338e-02
  -1.3061523e-02
  -1.4404297e-02
  -1.5014648e-02
  -1.5960693e-02
  -1.7486572e-02
  -1.8676758e-02
  -1.9409180e-02
  -1.9348145e-02
  -2.0446777e-02
  -2.1911621e-02
  -2.2949219e-02
  -2.2796631e-02
  -2.2796631e-02
  -2.3101807e-02
  -2.3681641e-02
  -2.4322510e-02
  -2.4291992e-02
  -2.5146484e-02
  -2.6245117e-02
  -2.5787354e-02
  -2.5177002e-02
  -2.5756836e-02
  -2.7008057e-02
  -2.6397705e-02
  -2.7130127e-02
  -2.7313232e-02
  -2.6611328e-02
  -2.7801514e-02
  -2.7709961e-02
  -2.7923584e-02
  -2.8198242e-02
  -2.8442383e-02
  -2.9937744e-02
  -2.9327393e-02
  -2.9205322e-02
  -2.9998779e-02
  -2.9724121e-02
  -3.0883789e-02
  -3.1250000e-02
  -3.1402588e-02
  -3.1433105e-02
  -3.0822754e-02
  -3.1860352e-02
  -3.3020020e-02
  -3.1890869e-02
  -3.1921387e-02
  -3.2470703e-02
  -3.3203125e-02
  -3.3599854e-02
  -3.3477783e-02
  -3.3966064e-02
  -3.4332275e-02
  -3.4271240e-02
  -3.4362793e-02
  -3.5217285e-02
  -3.6071777e-02
  -3.5003662e-02
  -3.5858154e-02
  -3.6407471e-02
  -3.6499023e-02
  -3.6102295e-02
  -3.6193848e-02
  -3.6102295e-02
  -3.5522461e-02
  -3.6285400e-02
  -3.6712646e-02
  -3.7017822e-02
  -3.7475586e-02
  -3.7902832e-02
  -3.8360596e-02
  -3.8513184e-02
  -3.8482666e-02
  -4.0008545e-02
  -4.0344238e-02
  -3.9733887e-02
  -4.0313721e-02
  -4.0710449e-02
  -4.1290283e-02
  -4.1442871e-02
  -4.2480469e-02
  -4.2663574e-02
  -4.2663574e-02
  -4.3457031e-02
  -4.3548584e-02
  -4.3304443e-02
  -4.2083740e-02
  -4.2144775e-02
  -4.2938232e-02
  -4.2510986e-02
  -4.2907715e-02
  -4.3487549e-02
  -4.3609619e-02
  -4.3487549e-02
  -4.3518066e-02
  -4.2938232e-02
  -4.2785645e-02
  -4.3365479e-02
  -4.3853760e-02
  -4.3334961e-02
  -4.3670654e-02
  -4.3579102e-02
  -4.2968750e-02
  -4.3365479e-02
  -4.2694092e-02
  -4.3121338e-02
  -4.3151855e-02
  -4.1839600e-02
  -4.1137695e-02
  -4.1229248e-02
  -4.1870117e-02
  -4.1137695e-02
  -4.0313721e-02
  -3.9672852e-02
  -3.8238525e-02
  -3.7933350e-02
  -3.6987305e-02
  -3.5278320e-02
  -3.3203125e-02
  -3.3264160e-02
  -3.2714844e-02
  -3.2073975e-02
  -3.1433105e-02
  -2.9357910e-02
  -2.8198242e-02
  -2.7221680e-02
  -2.6550293e-02
  -2.5543213e-02
  -2.3498535e-02
  -2.2949219e-02
  -2.2308350e-02
  -2.0904541e-02
  -1.9195557e-02
  -1.7730713e-02
  -1.6387939e-02
  -1.5289307e-02
  -1.3916016e-02
  -1.2512207e-02
  -1.1535645e-02
  -1.0406494e-02
  -8.9416504e-03
  -7.5378418e-03
  -6.3171387e-03
  -5.8288574e-03
  -4.6691895e-03
  -3.6010742e-03
  -2.7465820e-03
  -1.2207031e-03
  -2.4414063e-04
   9.4604492e-04
   2.1972656e-03
   2.1057129e-03
   2.5939941e-03
   3.4484863e-03
   3.5095215e-03
   4.1198730e-03
   4.2724609e-03
   5.9814453e-03
   6.1340332e-03
   6.4392090e-03
   7.6293945e-03
   6.7443848e-03
   7.4768066e-03
   9.4604492e-03
   9.7656250e-03
   1.0803223e-02
   1.0833740e-02
   1.0406494e-02
   1.0437012e-02
   1.0192871e-02
   1.0498047e-02
   1.0070801e-02
   9.9182129e-03
   1.0620117e-02
   9.7961426e-03
   1.0009766e-02
   1.0803223e-02
   1.0437012e-02
   1.0284424e-02
   1.0375977e-02
   9.4909668e-03
   9.7656250e-03
   1.0314941e-02
   8.9416504e-03
   8.7280273e-03
   8.7890625e-03
   8.7585449e-03
   8.0871582e-03
   7.4462891e-03
   8.1481934e-03
   7.7514648e-03
   7.5073242e-03
   6.5917969e-03
   5.8898926e-03
   5.4931641e-03
   5.1269531e-03
   4.2724609e-03
   4.1503906e-03
   3.7536621e-03
   2.7770996e-03
   3.4790039e-03
   2.2888184e-03
   1.2512207e-03
   1.3122559e-03
   9.1552734e-04
   7.3242188e-04
   7.6293945e-04
   3.3569336e-04
  -7.0190430e-04
  -9.4604492e-04
  -1.2207031e-03
  -2.2583008e-03
  -2.8686523e-03
  -2.5024414e-03
  -3.2958984e-03
  -3.9062500e-03
  -3.9062500e-03
  -4.4250488e-03
  -4.5776367e-03
  -4.7302246e-03
  -4.5471191e-03
  -4.7302246e-03
  -5.7678223e-03
  -6.3781738e-03
  -6.1950684e-03
  -6.8969727e-03
  -7.4157715e-03
  -7.6293945e-03
  -7.8430176e-03
  -7.9956055e-03
  -9.2468262e-03
  -9.4909668e-03
  -8.8806152e-03
  -9.3078613e-03
  -9.3994141e-03
  -9.5825195e-03
  -9.8266602e-03
  -1.0345459e-02
  -1.1749268e-02
  -1.1657715e-02
  -1.2359619e-02
  -1.3092041e-02
  -1.3305664e-02
  -1.3946533e-02
  -1.5045166e-02
  -1.5167236e-02
  -1.4862061e-02
  -1.5258789e-02
  -1.5777588e-02
  -1.6418457e-02
  -1.7089844e-02
  -1.6723633e-02
  -1.6967773e-02
  -1.7822266e-02
  -1.7364502e-02
  -1.7120361e-02
  -1.6632080e-02
  -1.7578125e-02
  -1.8005371e-02
  -1.7883301e-02
  -1.8493652e-02
  -1.8676758e-02
  -1.7944336e-02
  -1.7822266e-02
  -1.8188477e-02
  -1.9927979e-02
  -2.0019531e-02
  -1.8676758e-02
  -1.9134521e-02
  -1.8920898e-02
  -1.9256592e-02
  -2.0202637e-02
  -1.9165039e-02
  -1.8493652e-02
  -1.8493652e-02
  -1.8585205e-02
  -1.8249512e-02
  -1.7364502e-02
  -1.7242432e-02
  -1.7883301e-02
  -1.8402100e-02
  -1.8218994e-02
  -1.7150879e-02
  -1.7089844e-02
  -1.7089844e-02
  -1.6662598e-02
  -1.7211914e-02
  -1.7364502e-02
  -1.6998291e-02
  -1.7333984e-02
  -1.7913818e-02
  -1.7761230e-02
  -1.7303467e-02
  -1.7913818e-02
  -1.8157959e-02
  -1.8341064e-02
  -1.7669678e-02
  -1.7456055e-02
  -1.7547607e-02
  -1.6265869e-02
  -1.6387939e-02
  -1.6174316e-02
  -1.5045166e-02
  -1.5045166e-02
  -1.3549805e-02
  -1.2725830e-02
  -1.2420654e-02
  -1.1657715e-02
  -1.2237549e-02
  -1.0711670e-02
  -9.2163086e-03
  -8.9111328e-03
  -8.8500977e-03
  -8.3618164e-03
  -6.7443848e-03
  -6.7138672e-03
  -6.2866211e-03
  -4.9438477e-03
  -4.5166016e-03
  -3.0517578e-03
  -2.6245117e-03
  -2.2888184e-03
  -9.7656250e-04
  -7.6293945e-04
  -3.6621094e-04
   9.7656250e-04
   1.0681152e-03
   1.6479492e-03
   3.6315918e-03
   4.6386719e-03
   5.3405762e-03
   6.1950684e-03
   6.4697266e-03
   7.0190430e-03
   6.8359375e-03
   7.0800781e-03
   8.5449219e-03
   9.4604492e-03
   9.9182129e-03
   1.0162354e-02
   1.0589600e-02
   1.1535645e-02
   1.2329102e-02
   1.2725830e-02
   1.3458252e-02
   1.4251709e-02
   1.4892578e-02
   1.4953613e-02
   1.4953613e-02
   1.5747070e-02
   1.6998291e-02
   1.6693115e-02
   1.7791748e-02
   1.8981934e-02
   1.9866943e-02
   2.1270752e-02
   2.1759033e-02
   2.2277832e-02
   2.2857666e-02
   2.3498535e-02
   2.3925781e-02
   2.4566650e-02
   2.5329590e-02
   2.4932861e-02
   2.4932861e-02
   2.5695801e-02
   2.6062012e-02
   2.6123047e-02
   2.6672363e-02
   2.7221680e-02
   2.7069092e-02
   2.5939941e-02
   2.5817871e-02
   2.6763916e-02
   2.6702881e-02
   2.6153564e-02
   2.6184082e-02
   2.6367188e-02
   2.5787354e-02
   2.6153564e-02
   2.5299072e-02
   2.5115967e-02
   2.5238037e-02
   2.4963379e-02
   2.4963379e-02
   2.3712158e-02
   2.4475098e-02
   2.4353027e-02
   2.2827148e-02
   2.2644043e-02
   2.2308350e-02
   2.2064209e-02
   2.2369385e-02
   2.1301270e-02
   2.1026611e-02
   2.0874023e-02
   1.9866943e-02
   1.9500732e-02
   1.9073486e-02
   1.7883301e-02
   1.6296387e-02
   1.5747070e-02
   1.6021729e-02
   1.4953613e-02
   1.4007568e-02
   1.3824463e-02
   1.3488770e-02
   1.3000488e-02
   1.2603760e-02
   1.1688232e-02
   1.0894775e-02
   1.0101318e-02
   8.3618164e-03
   8.1787109e-03
   7.9040527e-03
   6.5917969e-03
   5.7983398e-03
   4.2419434e-03
   2.8076172e-03
   2.5024414e-03
   2.3193359e-03
   6.4086914e-04
  -1.3427734e-03
  -1.6784668e-03
  -2.5634766e-03
  -3.7231445e-03
  -3.2348633e-03
  -3.4790039e-03
  -5.6457520e-03
  -6.5002441e-03
  -7.3547363e-03
  -8.7890625e-03
  -8.9111328e-03
  -9.9792480e-03
  -1.0284424e-02
  -1.0803223e-02
  -1.2176514e-02
  -1.2176514e-02
  -1.1901855e-02
  -1.3092041e-02
  -1.4129639e-02
  -1.5319824e-02
  -1.6265869e-02
  -1.6296387e-02
  -1.6265869e-02
  -1.6784668e-02
  -1.7974854e-02
  -1.8310547e-02
  -1.8615723e-02
  -1.8920898e-02
  -1.8737793e-02
  -1.9195557e-02
  -2.1057129e-02
  -2.1179199e-02
  -2.1301270e-02
  -2.1392822e-02
  -2.1331787e-02
  -2.2003174e-02
  -2.1423340e-02
  -2.2552490e-02
  -2.2766113e-02
  -2.2888184e-02
  -2.3742676e-02
  -2.3590088e-02
  -2.4078369e-02
  -2.3651123e-02
  -2.4230957e-02
  -2.4414063e-02
  -2.4749756e-02
  -2.4780273e-02
  -2.4627686e-02
  -2.4719238e-02
  -2.6336670e-02
  -2.6733398e-02
  -2.6123047e-02
  -2.5573730e-02
  -2.5634766e-02
  -2.6336670e-02
  -2.7709961e-02
  -2.7587891e-02
  -2.6824951e-02
  -2.7343750e-02
  -2.8198242e-02
  -2.7679443e-02
  -2.7923584e-02
  -2.8564453e-02
  -2.7923584e-02
  -2.8625488e-02
  -2.8259277e-02
  -2.6977539e-02
  -2.8015137e-02
  -2.8137207e-02
  -2.7557373e-02
  -2.7465820e-02
  -2.7221680e-02
  -2.7587891e-02
  -2.7191162e-02
  -2.7282715e-02
  -2.6824951e-02
  -2.6611328e-02
  -2.6397705e-02
  -2.5970459e-02
  -2.5115967e-02
  -2.4993896e-02
  -2.5909424e-02
  -2.5787354e-02
  -2.6428223e-02
  -2.7038574e-02
  -2.6306152e-02
  -2.6153564e-02
  -2.6123047e-02
  -2.6184082e-02
  -2.6153564e-02
  -2.6611328e-02
  -2.6855469e-02
  -2.6031494e-02
  -2.5634766e-02
  -2.4475098e-02
  -2.3681641e-02
  -2.4963379e-02
  -2.4841309e-02
  -2.5115967e-02
  -2.4566650e-02
  -2.4078369e-02
  -2.4902344e-02
  -2.4597168e-02
  -2.3742676e-02
  -2.3895264e-02
  -2.4444580e-02
  -2.4505615e-02
  -2.4322510e-02
  -2.4719238e-02
  -2.4688721e-02
  -2.2796631e-02
  -2.1850586e-02
  -2.2399902e-02
  -2.2735596e-02
  -2.2796631e-02
  -2.2033691e-02
  -2.1697998e-02
  -2.1606445e-02
  -2.1789551e-02
  -2.1575928e-02
  -2.1057129e-02
  -2.0843506e-02
  -2.0874023e-02
  -2.0416260e-02
  -1.9989014e-02
  -2.0141602e-02
  -2.0355225e-02
  -2.0385742e-02
  -2.0141602e-02
  -1.9775391e-02
  -1.9683838e-02
  -1.9256592e-02
  -1.9073486e-02
  -1.8829346e-02
  -1.8737793e-02
  -1.8341064e-02
  -1.8066406e-02
  -1.8280029e-02
  -1.8249512e-02
  -1.7150879e-02
  -1.7120361e-02
  -1.7395020e-02
  -1.6571045e-02
  -1.6265869e-02
  -1.7425537e-02
  -1.7395020e-02
  -1.7028809e-02
  -1.6448975e-02
  -1.6845703e-02
  -1.7120361e-02
  -1.7028809e-02
  -1.7089844e-02
  -1.8035889e-02
  -1.7974854e-02
  -1.7120361e-02
  -1.7181396e-02
  -1.7730713e-02
  -1.8341064e-02
  -1.8218994e-02
  -1.8341064e-02
  -1.8768311e-02
  -1.9287109e-02
  -1.9744873e-02
  -1.9775391e-02
  -2.0599365e-02
  -2.0416260e-02
  -2.0507813e-02
  -2.1972656e-02
  -2.2369385e-02
  -2.2125244e-02
  -2.1270752e-02
  -2.1850586e-02
  -2.2521973e-02
  -2.2491455e-02
  -2.2308350e-02
  -2.2338867e-02
  -2.2613525e-02
  -2.3529053e-02
  -2.3376465e-02
  -2.3529053e-02
  -2.3040771e-02
  -2.3406982e-02
  -2.4261475e-02
  -2.4383545e-02
  -2.4383545e-02
  -2.4383545e-02
  -2.5482178e-02
  -2.5726318e-02
  -2.6245117e-02
  -2.7496338e-02
  -2.7374268e-02
  -2.8289795e-02
  -2.8900146e-02
  -2.8839111e-02
  -3.0090332e-02
  -3.0273438e-02
  -3.0487061e-02
  -3.0944824e-02
  -3.0975342e-02
  -3.2562256e-02
  -3.2806396e-02
  -3.2745361e-02
  -3.3660889e-02
  -3.4118652e-02
  -3.4454346e-02
  -3.4881592e-02
  -3.4698486e-02
  -3.5247803e-02
  -3.6560059e-02
  -3.6987305e-02
  -3.7780762e-02
  -3.7475586e-02
  -3.7597656e-02
  -3.8452148e-02
  -3.8024902e-02
  -3.8635254e-02
  -3.9245605e-02
  -3.9398193e-02
  -4.0283203e-02
  -4.1137695e-02
  -4.1595459e-02
  -4.2083740e-02
  -4.2236328e-02
  -4.2541504e-02
  -4.1839600e-02
  -4.2419434e-02
  -4.3304443e-02
  -4.3487549e-02
  -4.3640137e-02
  -4.3579102e-02
  -4.4464111e-02
  -4.5074463e-02
  -4.5013428e-02
  -4.5104980e-02
  -4.5593262e-02
  -4.5684814e-02
  -4.6478271e-02
  -4.6417236e-02
  -4.5593262e-02
  -4.5562744e-02
  -4.6142578e-02
  -4.6875000e-02
  -4.6844482e-02
  -4.5745850e-02
  -4.5776367e-02
  -4.5593262e-02
  -4.5135498e-02
  -4.5745850e-02
  -4.5227051e-02
  -4.4464111e-02
  -4.4586182e-02
  -4.5257568e-02
  -4.5227051e-02
  -4.4677734e-02
  -4.4799805e-02
  -4.4128418e-02
  -4.4372559e-02
  -4.5684814e-02
  -4.5227051e-02
  -4.5288086e-02
  -4.5562744e-02
  -4.4952393e-02
  -4.4738770e-02
  -4.5196533e-02
  -4.4891357e-02
  -4.4769287e-02
  -4.4006348e-02
  -4.2907715e-02
  -4.3029785e-02
  -4.2816162e-02
  -4.2297363e-02
  -4.1961670e-02
  -4.3029785e-02
  -4.4403076e-02
  -4.3945313e-02
  -4.3853760e-02
  -4.3640137e-02
  -4.2755127e-02
  -4.3029785e-02
  -4.2144775e-02
  -4.1564941e-02
  -4.2175293e-02
  -4.2358398e-02
  -4.1809082e-02
  -4.2205811e-02
  -4.2449951e-02
  -4.1687012e-02
  -4.2022705e-02
  -4.2388916e-02
  -4.1046143e-02
  -4.0924072e-02
  -4.1137695e-02
  -4.1625977e-02
  -4.1778564e-02
  -4.0771484e-02
  -4.0557861e-02
  -4.0527344e-02
  -4.0466309e-02
  -4.1290283e-02
  -4.1076660e-02
  -4.0649414e-02
  -4.0893555e-02
  -4.0710449e-02
  -4.0893555e-02
  -4.0466309e-02
  -4.0496826e-02
  -4.0008545e-02
  -3.9764404e-02
  -4.0557861e-02
  -3.9367676e-02
  -3.9520264e-02
  -3.9947510e-02
  -3.8940430e-02
  -3.9093018e-02
  -4.0893555e-02
  -4.0405273e-02
  -3.9703369e-02
  -3.9428711e-02
  -3.9581299e-02
  -4.0496826e-02
  -4.0679932e-02
  -3.9855957e-02
  -3.8909912e-02
  -3.9123535e-02
  -3.9428711e-02
  -3.9825439e-02
  -3.9184570e-02
  -3.9428711e-02
  -3.9855957e-02
  -3.9062500e-02
  -3.9031982e-02
  -3.8543701e-02
  -3.9154053e-02
  -3.8360596e-02
  -3.7750244e-02
  -3.7017822e-02
  -3.7261963e-02
  -3.8299561e-02
  -3.7994385e-02
  -3.8391113e-02
  -3.8055420e-02
  -3.7231445e-02
  -3.7078857e-02
  -3.7689209e-02
  -3.7170410e-02
  -3.6987305e-02
  -3.6376953e-02
  -3.5827637e-02
  -3.5339355e-02
  -3.5064697e-02
  -3.5797119e-02
  -3.5644531e-02
  -3.5308838e-02
  -3.5034180e-02
  -3.4088135e-02
  -3.3966064e-02
  -3.4667969e-02
  -3.3721924e-02
  -3.3569336e-02
  -3.3477783e-02
  -3.2562256e-02
  -3.2745361e-02
  -3.2745361e-02
  -3.1890869e-02
  -3.1646729e-02
  -3.0944824e-02
  -2.9785156e-02
  -2.9296875e-02
  -2.9296875e-02
  -2.9052734e-02
  -2.8350830e-02
  -2.8198242e-02
  -2.8045654e-02
  -2.7984619e-02
  -2.8045654e-02
  -2.7893066e-02
  -2.8015137e-02
  -2.6824951e-02
  -2.6184082e-02
  -2.6611328e-02
  -2.5848389e-02
  -2.5909424e-02
  -2.5573730e-02
  -2.4749756e-02
  -2.5360107e-02
  -2.5482178e-02
  -2.4932861e-02
  -2.5238037e-02
  -2.4780273e-02
  -2.4627686e-02
  -2.4658203e-02
  -2.4902344e-02
  -2.5268555e-02
  -2.5115967e-02
  -2.5848389e-02
  -2.6428223e-02
  -2.6397705e-02
  -2.7343750e-02
  -2.6794434e-02
  -2.6275635e-02
  -2.7130127e-02
  -2.6916504e-02
  -2.7801514e-02
  -2.8289795e-02
  -2.7709961e-02
  -2.8472900e-02
  -2.8991699e-02
  -2.8503418e-02
  -2.8076172e-02
  -2.8106689e-02
  -2.7923584e-02
  -2.6824951e-02
  -2.7465820e-02
  -2.7801514e-02
  -2.7496338e-02
  -2.7465820e-02
  -2.6733398e-02
  -2.6855469e-02
  -2.8137207e-02
  -2.7923584e-02
  -2.6885986e-02
  -2.7587891e-02
  -2.7557373e-02
  -2.7740479e-02
  -2.8381348e-02
  -2.7832031e-02
  -2.7435303e-02
  -2.7801514e-02
  -2.7679443e-02
  -2.7740479e-02
  -2.8198242e-02
  -2.7770996e-02
  -2.8594971e-02
  -2.9876709e-02
  -3.0822754e-02
  -3.1219482e-02
  -3.1097412e-02
  -3.1646729e-02
  -3.2348633e-02
  -3.1738281e-02
  -3.1066895e-02
  -3.1341553e-02
  -3.1982422e-02
  -3.1036377e-02
  -3.0822754e-02
  -3.1219482e-02
  -3.0517578e-02
  -3.1311035e-02
  -3.0151367e-02
  -3.0090332e-02
  -3.0548096e-02
  -3.0456543e-02
  -2.9449463e-02
  -2.9418945e-02
  -2.9663086e-02
  -2.8869629e-02
  -2.9144287e-02
  -2.8320313e-02
  -2.8472900e-02
  -2.8961182e-02
  -2.8656006e-02
  -2.8472900e-02
  -2.6977539e-02
  -2.6367188e-02
  -2.7038574e-02
  -2.6794434e-02
  -2.7313232e-02
  -2.6885986e-02
  -2.5543213e-02
  -2.5360107e-02
  -2.5268555e-02
  -2.4078369e-02
  -2.4017334e-02
  -2.4505615e-02
  -2.3681641e-02
  -2.2705078e-02
  -2.1270752e-02
  -2.1575928e-02
  -2.1362305e-02
  -1.9836426e-02
  -1.8981934e-02
  -1.8249512e-02
  -1.7578125e-02
  -1.6448975e-02
  -1.6082764e-02
  -1.5533447e-02
  -1.4282227e-02
  -1.4068604e-02
  -1.3488770e-02
  -1.2969971e-02
  -1.3061523e-02
  -1.2420654e-02
  -1.1535645e-02
  -1.0009766e-02
  -8.6975098e-03
  -8.2397461e-03
  -7.2631836e-03
  -6.7749023e-03
  -6.1950684e-03
  -5.4931641e-03
  -5.4321289e-03
  -3.9978027e-03
  -3.0212402e-03
  -3.5400391e-03
  -2.5329590e-03
  -1.6479492e-03
  -3.6621094e-04
   1.8310547e-04
   1.2207031e-04
   1.2817383e-03
   1.6479492e-03
   2.1972656e-03
   2.6550293e-03
   3.0822754e-03
   3.6926270e-03
   3.0822754e-03
   3.8452148e-03
   4.5776367e-03
   4.6691895e-03
   5.0659180e-03
   4.6081543e-03
   5.0048828e-03
   5.6457520e-03
   6.7138672e-03
   7.4157715e-03
   8.1481934e-03
   9.1857910e-03
   9.1247559e-03
   9.2468262e-03
   9.1857910e-03
   8.8195801e-03
   9.6130371e-03
   1.0559082e-02
   1.0528564e-02
   1.0284424e-02
   1.1230469e-02
   1.2268066e-02
   1.1993408e-02
   1.1657715e-02
   1.1688232e-02
   1.2207031e-02
   1.2084961e-02
   1.2237549e-02
   1.1596680e-02
   1.0711670e-02
   1.1260986e-02
   1.2420654e-02
   1.1932373e-02
   1.1444092e-02
   1.1840820e-02
   1.0437012e-02
   1.0009766e-02
   1.0406494e-02
   1.1077881e-02
   1.1169434e-02
   1.0894775e-02
   1.1169434e-02
   1.0528564e-02
   1.1230469e-02
   1.0803223e-02
   9.1552734e-03
   8.7890625e-03
   9.3688965e-03
   8.9721680e-03
   8.5754395e-03
   8.3618164e-03
   7.5683594e-03
   7.1105957e-03
   6.6528320e-03
   6.7443848e-03
   6.8359375e-03
   6.7138672e-03
   6.7749023e-03
   5.6762695e-03
   5.2185059e-03
   5.3710938e-03
   5.4016113e-03
   4.6997070e-03
   3.6621094e-03
   3.8757324e-03
   3.2653809e-03
   2.1972656e-03
   2.1972656e-03
   1.0681152e-03
   4.8828125e-04
   4.5776367e-04
  -2.1362305e-04
  -1.0986328e-03
  -1.5258789e-03
  -2.1667480e-03
  -2.4414063e-03
  -3.4790039e-03
  -4.1198730e-03
  -5.0048828e-03
  -6.3476563e-03
  -5.8288574e-03
  -6.8664551e-03
  -7.7819824e-03
  -7.8125000e-03
  -9.1247559e-03
  -9.9487305e-03
  -9.8876953e-03
  -1.1291504e-02
  -1.2207031e-02
  -1.2420654e-02
  -1.2603760e-02
  -1.3580322e-02
  -1.4282227e-02
  -1.4160156e-02
  -1.5441895e-02
  -1.5350342e-02
  -1.5930176e-02
  -1.7089844e-02
  -1.7150879e-02
  -1.7486572e-02
  -1.7730713e-02
  -1.8829346e-02
  -1.9195557e-02
  -1.9409180e-02
  -1.9989014e-02
  -2.0660400e-02
  -2.1087646e-02
  -2.0874023e-02
  -2.1575928e-02
  -2.1484375e-02
  -2.1850586e-02
  -2.2521973e-02
  -2.2979736e-02
  -2.3376465e-02
  -2.3437500e-02
  -2.4047852e-02
  -2.4566650e-02
  -2.4780273e-02
  -2.4749756e-02
  -2.5390625e-02
  -2.5604248e-02
  -2.5909424e-02
  -2.6397705e-02
  -2.6000977e-02
  -2.7221680e-02
  -2.7832031e-02
  -2.7404785e-02
  -2.7801514e-02
  -2.7862549e-02
  -2.8411865e-02
  -2.8503418e-02
  -2.9449463e-02
  -2.9357910e-02
  -2.9815674e-02
  -3.0334473e-02
  -3.0303955e-02
  -3.0548096e-02
  -3.1341553e-02
  -3.0700684e-02
  -2.9754639e-02
  -2.9602051e-02
  -3.0273438e-02
  -3.0578613e-02
  -3.0548096e-02
  -3.1555176e-02
  -3.0822754e-02
  -3.1250000e-02
  -3.1616211e-02
  -3.2135010e-02
  -3.2897949e-02
  -3.2928467e-02
  -3.3325195e-02
  -3.3721924e-02
  -3.4210205e-02
  -3.4088135e-02
  -3.5308838e-02
  -3.6010742e-02
  -3.6346436e-02
  -3.7261963e-02
  -3.6956787e-02
  -3.7322998e-02
  -3.7872314e-02
  -3.7902832e-02
  -3.9428711e-02
  -4.0466309e-02
  -4.0039063e-02
  -4.0435791e-02
  -4.0283203e-02
  -4.0954590e-02
  -4.1473389e-02
  -4.2144775e-02
  -4.2480469e-02
  -4.3060303e-02
  -4.3395996e-02
  -4.4189453e-02
  -4.5196533e-02
  -4.4921875e-02
  -4.5989990e-02
  -4.7119141e-02
  -4.7943115e-02
  -4.8706055e-02
  -4.9591064e-02
  -5.0476074e-02
  -5.0537109e-02
  -5.1055908e-02
  -5.1757813e-02
  -5.3222656e-02
  -5.3405762e-02
  -5.2825928e-02
  -5.4565430e-02
  -5.5511475e-02
  -5.5786133e-02
  -5.5419922e-02
  -5.5389404e-02
  -5.5358887e-02
  -5.4473877e-02
  -5.5572510e-02
  -5.6091309e-02
  -5.6762695e-02
  -5.6213379e-02
  -5.6976318e-02
  -5.7769775e-02
  -5.6549072e-02
  -5.7189941e-02
  -5.7403564e-02
  -5.7464600e-02
  -5.8441162e-02
  -5.7434082e-02
  -5.7739258e-02
  -5.8837891e-02
  -5.9356689e-02
  -5.9173584e-02
  -5.8776855e-02
  -5.8837891e-02
  -5.8532715e-02
  -5.8288574e-02
  -5.7464600e-02
  -5.7586670e-02
  -5.7128906e-02
  -5.7128906e-02
  -5.6945801e-02
  -5.6762695e-02
  -5.6365967e-02
  -5.6182861e-02
  -5.5694580e-02
  -5.4656982e-02
  -5.4809570e-02
  -5.4534912e-02
  -5.4656982e-02
  -5.3741455e-02
  -5.3436279e-02
  -5.2276611e-02
  -5.1055908e-02
  -5.0994873e-02
  -5.0933838e-02
  -4.9133301e-02
  -4.7393799e-02
  -4.7393799e-02
  -4.7210693e-02
  -4.6447754e-02
  -4.5440674e-02
  -4.4738770e-02
  -4.3975830e-02
  -4.3395996e-02
  -4.1778564e-02
  -4.1015625e-02
  -4.0130615e-02
  -3.9764404e-02
  -3.8909912e-02
  -3.8146973e-02
  -3.8452148e-02
  -3.7963867e-02
  -3.7139893e-02
  -3.6499023e-02
  -3.5522461e-02
  -3.5125732e-02
  -3.4729004e-02
  -3.3660889e-02
  -3.3264160e-02
  -3.2379150e-02
  -3.1768799e-02
  -3.2623291e-02
  -3.2318115e-02
  -3.1494141e-02
  -3.1463623e-02
  -3.1433105e-02
  -3.1158447e-02
  -2.9632568e-02
  -2.9663086e-02
  -3.0120850e-02
  -2.9388428e-02
  -2.9205322e-02
  -3.0364990e-02
  -3.0273438e-02
  -3.0303955e-02
  -3.0548096e-02
  -3.0792236e-02
  -3.0731201e-02
  -2.9541016e-02
  -2.8869629e-02
  -2.9235840e-02
  -2.9296875e-02
  -2.9632568e-02
  -2.9815674e-02
  -2.9968262e-02
  -2.9754639e-02
  -2.9205322e-02
  -3.0609131e-02
  -3.0487061e-02
  -3.0975342e-02
  -3.1982422e-02
  -3.1188965e-02
  -3.1463623e-02
  -3.2165527e-02
  -3.2348633e-02
  -3.2012939e-02
  -3.1799316e-02
  -3.2775879e-02
  -3.2989502e-02
  -3.2470703e-02
  -3.2287598e-02
  -3.2928467e-02
  -3.3874512e-02
  -3.4118652e-02
  -3.3416748e-02
  -3.4118652e-02
  -3.3721924e-02
  -3.2287598e-02
  -3.4118652e-02
  -3.3966064e-02
  -3.3538818e-02
  -3.4576416e-02
  -3.4393311e-02
  -3.4606934e-02
  -3.4912109e-02
  -3.4301758e-02
  -3.4942627e-02
  -3.5095215e-02
  -3.4576416e-02
  -3.4729004e-02
  -3.4881592e-02
  -3.5583496e-02
  -3.6315918e-02
  -3.5827637e-02
  -3.5766602e-02
  -3.7139893e-02
  -3.6102295e-02
  -3.6041260e-02
  -3.6224365e-02
  -3.7017822e-02
  -3.6682129e-02
  -3.5614014e-02
  -3.6407471e-02
  -3.7506104e-02
  -3.8787842e-02
  -3.9398193e-02
  -4.0222168e-02
  -4.1198730e-02
  -4.1839600e-02
  -4.1931152e-02
  -4.2480469e-02
  -4.2266846e-02
  -4.3304443e-02
  -4.3609619e-02
  -4.3548584e-02
  -4.3914795e-02
  -4.4464111e-02
  -4.3579102e-02
  -4.3640137e-02
  -4.3731689e-02
  -4.3823242e-02
  -4.4799805e-02
  -4.4372559e-02
  -4.4708252e-02
  -4.4189453e-02
  -4.4586182e-02
  -4.5288086e-02
  -4.4311523e-02
  -4.4860840e-02
  -4.4616699e-02
  -4.4006348e-02
  -4.4647217e-02
  -4.6051025e-02
  -4.5043945e-02
  -4.4494629e-02
  -4.4830322e-02
  -4.4403076e-02
  -4.4677734e-02
  -4.4586182e-02
  -4.4982910e-02
  -4.5379639e-02
  -4.5593262e-02
  -4.5043945e-02
  -4.4647217e-02
  -4.4647217e-02
  -4.4860840e-02
  -4.4525146e-02
  -4.3548584e-02
  -4.3884277e-02
  -4.4067383e-02
  -4.3609619e-02
  -4.3426514e-02
  -4.2724609e-02
  -4.2541504e-02
  -4.2327881e-02
  -4.1534424e-02
  -4.2022705e-02
  -4.1381836e-02
  -4.1473389e-02
  -4.0863037e-02
  -3.9611816e-02
  -3.9764404e-02
  -3.9031982e-02
  -3.8452148e-02
  -3.8391113e-02
  -3.7109375e-02
  -3.5461426e-02
  -3.5797119e-02
  -3.5217285e-02
  -3.5064697e-02
  -3.4820557e-02
  -3.3752441e-02
  -3.3386230e-02
  -3.2470703e-02
  -3.1921387e-02
  -3.2012939e-02
  -3.0975342e-02
  -3.0120850e-02
  -2.9663086e-02
  -2.7862549e-02
  -2.7557373e-02
  -2.7618408e-02
  -2.6519775e-02
  -2.5238037e-02
  -2.4597168e-02
  -2.4353027e-02
  -2.3681641e-02
  -2.3193359e-02
  -2.1759033e-02
  -2.1240234e-02
  -2.0751953e-02
  -1.9409180e-02
  -1.8951416e-02
  -1.8188477e-02
  -1.6723633e-02
  -1.5899658e-02
  -1.5014648e-02
  -1.3336182e-02
  -1.1260986e-02
  -1.0284424e-02
  -1.0040283e-02
  -9.0637207e-03
  -6.9274902e-03
  -5.1574707e-03
  -4.8828125e-03
  -4.3334961e-03
  -2.5939941e-03
  -1.3427734e-03
  -4.5776367e-04
   2.4414063e-04
   5.7983398e-04
   2.5634766e-03
   3.6315918e-03
   3.9062500e-03
   5.6457520e-03
   6.4392090e-03
   7.5378418e-03
   8.4228516e-03
   9.5520020e-03
   1.0772705e-02
   1.1169434e-02
   1.2237549e-02
   1.2634277e-02
   1.3763428e-02
   1.4099121e-02
   1.5289307e-02
   1.6723633e-02
   1.6845703e-02
   1.7547607e-02
   1.9165039e-02
   1.9927979e-02
   2.0507813e-02
   2.0782471e-02
   2.1423340e-02
   2.3284912e-02
   2.3742676e-02
   2.4719238e-02
   2.6062012e-02
   2.6702881e-02
   2.7252197e-02
   2.8625488e-02
   2.9632568e-02
   2.9541016e-02
   3.0334473e-02
   3.1402588e-02
   3.2287598e-02
   3.3325195e-02
   3.2958984e-02
   3.2653809e-02
   3.3416748e-02
   3.3813477e-02
   3.4332275e-02
   3.5186768e-02
   3.6682129e-02
   3.7048340e-02
   3.7078857e-02
   3.8696289e-02
   3.8543701e-02
   3.9001465e-02
   4.0161133e-02
   4.1381836e-02
   4.2907715e-02
   4.3884277e-02
   4.4494629e-02
   4.5440674e-02
   4.5623779e-02
   4.5989990e-02
   4.6936035e-02
   4.7363281e-02
   4.7576904e-02
   4.7729492e-02
   4.8339844e-02
   4.9530029e-02
   4.9835205e-02
   5.0659180e-02
   5.0659180e-02
   5.0537109e-02
   5.1239014e-02
   5.1544189e-02
   5.0811768e-02
   5.1208496e-02
   5.1818848e-02
   5.1879883e-02
   5.1635742e-02
   5.1361084e-02
   5.1452637e-02
   5.1605225e-02
   5.1177979e-02
   5.0018311e-02
   5.0201416e-02
   5.1055908e-02
   4.9926758e-02
   4.9652100e-02
   5.0354004e-02
   5.0079346e-02
   5.0018311e-02
   4.9407959e-02
   4.8004150e-02
   4.9255371e-02
   4.8645020e-02
   4.7454834e-02
   4.7454834e-02
   4.6813965e-02
   4.6661377e-02
   4.5715332e-02
   4.5227051e-02
   4.5623779e-02
   4.4189453e-02
   4.4036865e-02
   4.4708252e-02
   4.3457031e-02
   4.3395996e-02
   4.2510986e-02
   4.2144775e-02
   4.1900635e-02
   4.0527344e-02
   4.0222168e-02
   3.9764404e-02
   3.9276123e-02
   3.9398193e-02
   3.9306641e-02
   3.7811279e-02
   3.6987305e-02
   3.7017822e-02
   3.7261963e-02
   3.7078857e-02
   3.7292480e-02
   3.5125732e-02
   3.4057617e-02
   3.4606934e-02
   3.3752441e-02
   3.3477783e-02
   3.3111572e-02
   3.2226563e-02
   3.1951904e-02
   3.1585693e-02
   3.1250000e-02
   2.9663086e-02
   2.9663086e-02
   2.9510498e-02
   2.8717041e-02
   2.8564453e-02
   2.7618408e-02
   2.6916504e-02
   2.6550293e-02
   2.6336670e-02
   2.5756836e-02
   2.4719238e-02
   2.4749756e-02
   2.4627686e-02
   2.4322510e-02
   2.4841309e-02
   2.4078369e-02
   2.3742676e-02
   2.4536133e-02
   2.4291992e-02
   2.4108887e-02
   2.4475098e-02
   2.4871826e-02
   2.4322510e-02
   2.3925781e-02
   2.2979736e-02
   2.3223877e-02
   2.3620605e-02
   2.3071289e-02
   2.3284912e-02
   2.3284912e-02
   2.3498535e-02
   2.3284912e-02
   2.2827148e-02
   2.3071289e-02
   2.2491455e-02
   2.2460938e-02
   2.2186279e-02
   2.2521973e-02
   2.2460938e-02
   2.2216797e-02
   2.3101807e-02
   2.2583008e-02
   2.2216797e-02
   2.2766113e-02
   2.2552490e-02
   2.3101807e-02
   2.2796631e-02
   2.2155762e-02
   2.2552490e-02
   2.2338867e-02
   2.2583008e-02
   2.2491455e-02
   2.3315430e-02
   2.3345947e-02
   2.2949219e-02
   2.3101807e-02
   2.3925781e-02
   2.3834229e-02
   2.3986816e-02
   2.3559570e-02
   2.3193359e-02
   2.3773193e-02
   2.3284912e-02
   2.3468018e-02
   2.3315430e-02
   2.3223877e-02
   2.3345947e-02
   2.3803711e-02
   2.3681641e-02
   2.4169922e-02
   2.3895264e-02
   2.3590088e-02
   2.4108887e-02
   2.3559570e-02
   2.3284912e-02
   2.3406982e-02
   2.3834229e-02
   2.3956299e-02
   2.4200439e-02
   2.4200439e-02
   2.3773193e-02
   2.3620605e-02
   2.3101807e-02
   2.2186279e-02
   2.2827148e-02
   2.4169922e-02
   2.2888184e-02
   2.1759033e-02
   2.2338867e-02
   2.3162842e-02
   2.3101807e-02
   2.2125244e-02
   2.3162842e-02
   2.2705078e-02
   2.2552490e-02
   2.3040771e-02
   2.3101807e-02
   2.3498535e-02
   2.2186279e-02
   2.1545410e-02
   2.2094727e-02
   2.2399902e-02
   2.2186279e-02
   2.2003174e-02
   2.1209717e-02
   2.1392822e-02
   2.1423340e-02
   2.1026611e-02
   2.0416260e-02
   2.0233154e-02
   2.0172119e-02
   2.0263672e-02
   2.0446777e-02
   2.0904541e-02
   2.0507813e-02
   1.9714355e-02
   2.0751953e-02
   2.1545410e-02
   2.1881104e-02
   2.0996094e-02
   2.1118164e-02
   2.1636963e-02
   2.2308350e-02
   2.2338867e-02
   2.2125244e-02
   2.1606445e-02
   2.1606445e-02
   2.2094727e-02
   2.1789551e-02
   2.1636963e-02
   2.1514893e-02
   2.0751953e-02
   2.0904541e-02
   2.0782471e-02
   2.0782471e-02
   2.0874023e-02
   1.9409180e-02
   1.9287109e-02
   1.9012451e-02
   1.8310547e-02
   1.8066406e-02
   1.8463135e-02
   1.8646240e-02
   1.7913818e-02
   1.7730713e-02
   1.7272949e-02
   1.5808105e-02
   1.5350342e-02
   1.5563965e-02
   1.5258789e-02
   1.4495850e-02
   1.3732910e-02
   1.3366699e-02
   1.3183594e-02
   1.2756348e-02
   1.1596680e-02
   1.1047363e-02
   1.0711670e-02
   1.0772705e-02
   9.7961426e-03
   8.7890625e-03
   9.1247559e-03
   7.3547363e-03
   6.9885254e-03
   7.1105957e-03
   5.7678223e-03
   5.7678223e-03
   5.2795410e-03
   4.6691895e-03
   4.8828125e-03
   4.6691895e-03
   4.5776367e-03
   3.8452148e-03
   2.8381348e-03
   2.8076172e-03
   2.4414063e-03
   2.1972656e-03
   2.1057129e-03
   6.1035156e-04
   3.0517578e-04
   1.8310547e-04
   3.0517578e-04
  -8.2397461e-04
  -1.4648438e-03
  -8.8500977e-04
  -9.7656250e-04
  -1.7089844e-03
  -2.2888184e-03
  -1.8310547e-03
  -1.8005371e-03
  -2.5024414e-03
  -1.8310547e-03
  -1.5258789e-03
  -1.0986328e-03
  -5.7983398e-04
  -6.1035156e-04
  -3.0517578e-05
   6.1035156e-04
   1.5258789e-04
   1.2207031e-04
   6.1035156e-04
   3.0517578e-04
   2.1362305e-04
   6.1035156e-04
   1.7700195e-03
   1.1596680e-03
   1.4038086e-03
   1.5869141e-03
   9.7656250e-04
   1.0986328e-03
   7.3242188e-04
   9.1552734e-05
   2.4414063e-04
   1.0070801e-03
   2.4414063e-04
  -4.8828125e-04
   9.1552734e-05
   5.1879883e-04
  -1.2207031e-04
  -3.9672852e-04
  -5.7983398e-04
   3.3569336e-04
   6.4086914e-04
   5.7983398e-04
   1.1596680e-03
   6.7138672e-04
   7.0190430e-04
   7.6293945e-04
   9.7656250e-04
   1.3427734e-03
   1.1291504e-03
   1.3732910e-03
   8.8500977e-04
   5.4931641e-04
   2.4414063e-04
   6.7138672e-04
   4.8828125e-04
   7.3242188e-04
   1.1901855e-03
   1.4648438e-03
   1.7089844e-03
   2.1057129e-03
   1.9226074e-03
   2.2583008e-03
   2.8381348e-03
   3.8146973e-03
   3.3569336e-03
   2.5939941e-03
   3.1127930e-03
   3.0517578e-03
   2.4414063e-03
   2.5024414e-03
   2.5634766e-03
   1.1901855e-03
   2.1667480e-03
   1.9226074e-03
   1.9226074e-03
   2.8076172e-03
   1.8920898e-03
   1.0986328e-03
   1.8920898e-03
   1.5563965e-03
   9.1552734e-05
   3.0517578e-04
   1.2207031e-04
  -3.9672852e-04
  -2.1362305e-04
  -5.4931641e-04
  -1.3122559e-03
  -6.1035156e-04
  -1.0070801e-03
  -1.6479492e-03
  -1.2512207e-03
  -1.3427734e-03
  -9.7656250e-04
  -1.2817383e-03
  -9.7656250e-04
   5.7983398e-04
   5.4931641e-04
  -5.4931641e-04
   4.5776367e-04
   7.6293945e-04
   6.7138672e-04
   1.5258789e-03
   1.0681152e-03
   8.2397461e-04
   1.5258789e-03
   2.7770996e-03
   2.9296875e-03
   3.4790039e-03
   4.0588379e-03
   3.3874512e-03
   3.8146973e-03
   4.9438477e-03
   5.7678223e-03
   5.5847168e-03
   6.3476563e-03
   6.8969727e-03
   7.3852539e-03
   6.8664551e-03
   7.9040527e-03
   9.2468262e-03
   9.6130371e-03
   1.0375977e-02
   1.0437012e-02
   1.0253906e-02
   1.0498047e-02
   1.0131836e-02
   1.1505127e-02
   1.3366699e-02
   1.3061523e-02
   1.3183594e-02
   1.3977051e-02
   1.4312744e-02
   1.4831543e-02
   1.5502930e-02
   1.6357422e-02
   1.6235352e-02
   1.6418457e-02
   1.6632080e-02
   1.7333984e-02
   1.8585205e-02
   1.8432617e-02
   1.8432617e-02
   1.8127441e-02
   1.8066406e-02
   1.7822266e-02
   1.7333984e-02
   1.7822266e-02
   1.8676758e-02
   1.7913818e-02
   1.8218994e-02
   1.8615723e-02
   1.8310547e-02
   1.8829346e-02
   1.8615723e-02
   1.8707275e-02
   1.9500732e-02
   1.9500732e-02
   1.9256592e-02
   2.0477295e-02
   2.1881104e-02
   2.1820068e-02
   2.1087646e-02
   2.1636963e-02
   2.1636963e-02
   2.2155762e-02
   2.3742676e-02
   2.4078369e-02
   2.4261475e-02
   2.4597168e-02
   2.4353027e-02
   2.4719238e-02
   2.5360107e-02
   2.5268555e-02
   2.5939941e-02
   2.6336670e-02
   2.6428223e-02
   2.7008057e-02
   2.7465820e-02
   2.7221680e-02
   2.6611328e-02
   2.7374268e-02
   2.7648926e-02
   2.7435303e-02
   2.8564453e-02
   2.8778076e-02
   2.8564453e-02
   2.8381348e-02
   2.8289795e-02
   2.8625488e-02
   2.8717041e-02
   3.0761719e-02
   3.1005859e-02
   3.0487061e-02
   3.0242920e-02
   2.9998779e-02
   2.9632568e-02
   2.9510498e-02
   2.9663086e-02
   2.9815674e-02
   3.0090332e-02
   2.9388428e-02
   2.9266357e-02
   2.9846191e-02
   2.8778076e-02
   2.8747559e-02
   2.9785156e-02
   2.9754639e-02
   2.9357910e-02
   2.9998779e-02
   3.0578613e-02
   3.0181885e-02
   3.0670166e-02
   3.0761719e-02
   3.0670166e-02
   3.1311035e-02
   3.1463623e-02
   3.0792236e-02
   3.1372070e-02
   3.1860352e-02
   3.1829834e-02
   3.2592773e-02
   3.3630371e-02
   3.4851074e-02
   3.4942627e-02
   3.4088135e-02
   3.4820557e-02
   3.5644531e-02
   3.5064697e-02
   3.5034180e-02
   3.4851074e-02
   3.5034180e-02
   3.5919189e-02
   3.5583496e-02
   3.5888672e-02
   3.6041260e-02
   3.5919189e-02
   3.7078857e-02
   3.6254883e-02
   3.6407471e-02
   3.7109375e-02
   3.7170410e-02
   3.7597656e-02
   3.8024902e-02
   3.8604736e-02
   3.8360596e-02
   3.7414551e-02
   3.8543701e-02
   3.8818359e-02
   3.8360596e-02
   3.8299561e-02
   3.8726807e-02
   3.9093018e-02
   3.9093018e-02
   3.9428711e-02
   4.0191650e-02
   4.0222168e-02
   4.0313721e-02
   3.9611816e-02
   3.9947510e-02
   4.0527344e-02
   4.1137695e-02
   4.0832520e-02
   3.9916992e-02
   4.1290283e-02
   4.2144775e-02
   4.1778564e-02
   4.2388916e-02
   4.2419434e-02
   4.1259766e-02
   4.1625977e-02
   4.2449951e-02
   4.1931152e-02
   4.2083740e-02
   4.3029785e-02
   4.2633057e-02
   4.2327881e-02
   4.3945313e-02
   4.4158936e-02
   4.3273926e-02
   4.4647217e-02
   4.5471191e-02
   4.4891357e-02
   4.4982910e-02
   4.6112061e-02
   4.6112061e-02
   4.5410156e-02
   4.5898438e-02
   4.5959473e-02
   4.5867920e-02
   4.6112061e-02
   4.5410156e-02
   4.5593262e-02
   4.6447754e-02
   4.6203613e-02
   4.6630859e-02
   4.6691895e-02
   4.6875000e-02
   4.6508789e-02
   4.5715332e-02
   4.6295166e-02
   4.6447754e-02
   4.5837402e-02
   4.6539307e-02
   4.6844482e-02
   4.7119141e-02
   4.7790527e-02
   4.7088623e-02
   4.6997070e-02
   4.7271729e-02
   4.7515869e-02
   4.7485352e-02
   4.7851563e-02
   4.8461914e-02
   4.7698975e-02
   4.7698975e-02
   4.7943115e-02
   4.8370361e-02
   4.7882080e-02
   4.8248291e-02
   4.8095703e-02
   4.7698975e-02
   4.7515869e-02
   4.6600342e-02
   4.6356201e-02
   4.6722412e-02
   4.6295166e-02
   4.6020508e-02
   4.6203613e-02
   4.6081543e-02
   4.5989990e-02
   4.5684814e-02
   4.5806885e-02
   4.5471191e-02
   4.5318604e-02
   4.4708252e-02
   4.4342041e-02
   4.4647217e-02
   4.4250488e-02
   4.4006348e-02
   4.3853760e-02
   4.3395996e-02
   4.2785645e-02
   4.3090820e-02
   4.2663574e-02
   4.2694092e-02
   4.3029785e-02
   4.2541504e-02
   4.3121338e-02
   4.2968750e-02
   4.2419434e-02
   4.4036865e-02
   4.4067383e-02
   4.3029785e-02
   4.3060303e-02
   4.2633057e-02
   4.2022705e-02
   4.1931152e-02
   4.1412354e-02
   4.1076660e-02
   4.1198730e-02
   4.1290283e-02
   4.1107178e-02
   4.0802002e-02
   4.0924072e-02
   4.1351318e-02
   4.0527344e-02
   4.0893555e-02
   4.0771484e-02
   4.0618896e-02
   4.0191650e-02
   4.0344238e-02
   4.1046143e-02
   4.0863037e-02
   4.1442871e-02
   4.1168213e-02
   4.0863037e-02
   4.0924072e-02
   3.9978027e-02
   3.9581299e-02
   4.0405273e-02
   3.9581299e-02
   3.8940430e-02
   3.8970947e-02
   3.8818359e-02
   3.7841797e-02
   3.7078857e-02
   3.6956787e-02
   3.6468506e-02
   3.5247803e-02
   3.5644531e-02
   3.6437988e-02
   3.5491943e-02
   3.5064697e-02
   3.5125732e-02
   3.5308838e-02
   3.5858154e-02
   3.5400391e-02
   3.4454346e-02
   3.4027100e-02
   3.3264160e-02
   3.2989502e-02
   3.3630371e-02
   3.3477783e-02
   3.3386230e-02
   3.2928467e-02
   3.2226563e-02
   3.1188965e-02
   3.1188965e-02
   3.1524658e-02
   3.0731201e-02
   3.0151367e-02
   3.0151367e-02
   2.9693604e-02
   2.8808594e-02
   2.9541016e-02
   3.0059814e-02
   2.9449463e-02
   2.8594971e-02
   2.7770996e-02
   2.7709961e-02
   2.8472900e-02
   2.8106689e-02
   2.7404785e-02
   2.6397705e-02
   2.5360107e-02
   2.5207520e-02
   2.4719238e-02
   2.5360107e-02
   2.4627686e-02
   2.3559570e-02
   2.3498535e-02
   2.2766113e-02
   2.2705078e-02
   2.2857666e-02
   2.2735596e-02
   2.2308350e-02
   2.1759033e-02
   2.2308350e-02
   2.1942139e-02
   2.0202637e-02
   2.0721436e-02
   2.1148682e-02
   2.0416260e-02
   2.0812988e-02
   2.0690918e-02
   1.9378662e-02
   1.9897461e-02
   2.0660400e-02
   1.9775391e-02
   1.8829346e-02
   1.8188477e-02
   1.7761230e-02
   1.7089844e-02
   1.7608643e-02
   1.8493652e-02
   1.7517090e-02
   1.6418457e-02
   1.5228271e-02
   1.4862061e-02
   1.5136719e-02
   1.5045166e-02
   1.5014648e-02
   1.4923096e-02
   1.4923096e-02
   1.4953613e-02
   1.3946533e-02
   1.3885498e-02
   1.3885498e-02
   1.3458252e-02
   1.3458252e-02
   1.3671875e-02
   1.2817383e-02
   1.3153076e-02
   1.3397217e-02
   1.2603760e-02
   1.3214111e-02
   1.2237549e-02
   1.1657715e-02
   1.1230469e-02
   1.0833740e-02
   1.0345459e-02
   9.6435547e-03
   9.1247559e-03
   8.3923340e-03
   7.9956055e-03
   7.2631836e-03
   6.4086914e-03
   6.4697266e-03
   6.0424805e-03
   4.5166016e-03
   4.2419434e-03
   3.3264160e-03
   2.0141602e-03
   1.7700195e-03
   2.2277832e-03
   1.2512207e-03
   8.2397461e-04
   2.1362305e-04
  -3.6621094e-04
  -4.2724609e-04
  -1.0986328e-03
  -1.0986328e-03
  -1.6174316e-03
  -3.2958984e-03
  -4.2419434e-03
  -4.7912598e-03
  -5.4626465e-03
  -6.4697266e-03
  -7.5683594e-03
  -8.5449219e-03
  -9.2163086e-03
  -9.2468262e-03
  -1.0437012e-02
  -1.1474609e-02
  -1.1810303e-02
  -1.2298584e-02
  -1.2786865e-02
  -1.3671875e-02
  -1.3854980e-02
  -1.3488770e-02
  -1.3946533e-02
  -1.4862061e-02
  -1.5716553e-02
  -1.6387939e-02
  -1.5899658e-02
  -1.5899658e-02
  -1.5747070e-02
  -1.5808105e-02
  -1.6510010e-02
  -1.6815186e-02
  -1.6326904e-02
  -1.6265869e-02
  -1.5625000e-02
  -1.5350342e-02
  -1.5655518e-02
  -1.5472412e-02
  -1.6021729e-02
  -1.6479492e-02
  -1.5594482e-02
  -1.4495850e-02
  -1.4526367e-02
  -1.3763428e-02
  -1.2878418e-02
  -1.1993408e-02
  -1.2786865e-02
  -1.3305664e-02
  -1.2878418e-02
  -1.3061523e-02
  -1.3092041e-02
  -1.2420654e-02
  -1.0955811e-02
  -1.1779785e-02
  -1.2725830e-02
  -1.1962891e-02
  -1.1932373e-02
  -1.1962891e-02
  -1.1596680e-02
  -1.1169434e-02
  -1.0925293e-02
  -1.0559082e-02
  -1.0162354e-02
  -9.8266602e-03
  -9.7045898e-03
  -9.0026855e-03
  -9.5520020e-03
  -9.1857910e-03
  -7.9040527e-03
  -8.0566406e-03
  -7.1105957e-03
  -6.2561035e-03
  -7.4157715e-03
  -6.5307617e-03
  -5.1574707e-03
  -5.8593750e-03
  -4.3029785e-03
  -2.4108887e-03
  -3.0822754e-03
  -3.0517578e-03
  -2.4414063e-03
  -2.4414063e-03
  -1.8310547e-03
  -1.3427734e-03
  -1.1901855e-03
  -8.8500977e-04
  -8.2397461e-04
  -9.7656250e-04
  -5.7983398e-04
  -3.9672852e-04
  -6.1035156e-05
   6.7138672e-04
   1.6784668e-03
   2.0446777e-03
   2.1667480e-03
   2.8991699e-03
   2.8686523e-03
   2.4414063e-03
   3.4790039e-03
   3.1127930e-03
   3.0822754e-03
   4.0893555e-03
   3.1127930e-03
   3.2653809e-03
   2.8686523e-03
   2.0141602e-03
   2.0751953e-03
   1.4953613e-03
   1.5258789e-03
   2.5939941e-03
   2.9907227e-03
   2.5024414e-03
   1.4953613e-03
   1.1596680e-03
   2.3803711e-03
   1.9836426e-03
   2.0751953e-03
   3.2043457e-03
   2.7770996e-03
   2.0751953e-03
   2.2888184e-03
   1.9226074e-03
   1.5869141e-03
   1.4343262e-03
   1.8005371e-03
   2.8381348e-03
   2.3498535e-03
   2.1057129e-03
   1.5563965e-03
   7.0190430e-04
   8.8500977e-04
   9.7656250e-04
   1.4953613e-03
   1.4648438e-03
   1.3427734e-03
   1.3427734e-03
   1.1291504e-03
   8.5449219e-04
   7.6293945e-04
   7.0190430e-04
   1.6479492e-03
   2.0751953e-03
   1.3732910e-03
   1.7395020e-03
   1.5258789e-03
   6.1035156e-04
   7.0190430e-04
   6.7138672e-04
   8.8500977e-04
   1.1291504e-03
   8.8500977e-04
   1.2817383e-03
   1.0681152e-03
   1.5563965e-03
   1.9836426e-03
   2.0141602e-03
   1.9226074e-03
   1.6174316e-03
   1.7700195e-03
   1.0681152e-03
   4.2724609e-04
   4.2724609e-04
   6.7138672e-04
   8.5449219e-04
   3.0517578e-05
   6.1035156e-04
   1.7700195e-03
   1.7395020e-03
   1.9226074e-03
   2.0446777e-03
   1.6479492e-03
   1.6784668e-03
   2.2277832e-03
   3.3264160e-03
   3.1738281e-03
   1.8310547e-03
   2.1972656e-03
   3.0822754e-03
   3.1433105e-03
   3.6315918e-03
   3.0212402e-03
   2.7160645e-03
   3.9367676e-03
   3.4484863e-03
   2.6550293e-03
   2.7465820e-03
   2.5634766e-03
   2.8991699e-03
   2.8991699e-03
   2.7770996e-03
   2.2277832e-03
   2.5939941e-03
   2.1362305e-03
   2.1972656e-03
   2.8991699e-03
   2.5024414e-03
   2.6550293e-03
   3.1738281e-03
   3.7536621e-03
   3.2348633e-03
   3.0212402e-03
   3.5400391e-03
   3.4179688e-03
   3.5400391e-03
   3.9062500e-03
   5.2795410e-03
   4.8522949e-03
   4.0283203e-03
   4.4555664e-03
   5.1574707e-03
   5.3405762e-03
   5.7678223e-03
   6.5612793e-03
   5.2185059e-03
   5.0048828e-03
   4.8217773e-03
   5.5236816e-03
   6.3476563e-03
   5.5236816e-03
   5.6152344e-03
   5.0048828e-03
   4.4555664e-03
   4.3029785e-03
   4.0588379e-03
   4.0588379e-03
   3.9978027e-03
   4.2419434e-03
   4.1503906e-03
   4.3640137e-03
   4.3640137e-03
   4.2724609e-03
   4.1809082e-03
   4.2114258e-03
   4.7912598e-03
   6.2255859e-03
   6.4697266e-03
   6.9885254e-03
   7.3547363e-03
   6.4697266e-03
   5.3100586e-03
   5.0964355e-03
   5.6152344e-03
   5.8288574e-03
   6.8054199e-03
   6.2561035e-03
   5.6457520e-03
   6.1035156e-03
   6.6833496e-03
   7.1716309e-03
   7.5073242e-03
   8.7585449e-03
   8.9416504e-03
   9.7961426e-03
   1.0559082e-02
   1.0009766e-02
   1.0955811e-02
   1.2115479e-02
   1.1291504e-02
   1.0498047e-02
   1.1291504e-02
   1.2145996e-02
   1.1901855e-02
   1.1962891e-02
   1.2908936e-02
   1.3580322e-02
   1.3763428e-02
   1.4831543e-02
   1.5441895e-02
   1.6418457e-02
   1.7211914e-02
   1.6265869e-02
   1.6326904e-02
   1.5808105e-02
   1.6693115e-02
   1.7211914e-02
   1.7150879e-02
   1.7730713e-02
   1.6967773e-02
   1.7059326e-02
   1.7822266e-02
   1.7822266e-02
   1.8096924e-02
   1.7639160e-02
   1.7272949e-02
   1.7578125e-02
   1.7639160e-02
   1.8432617e-02
   1.9073486e-02
   1.9256592e-02
   1.9195557e-02
   1.8554688e-02
   1.8615723e-02
   2.0050049e-02
   1.9989014e-02
   2.0141602e-02
   1.9866943e-02
   1.9927979e-02
   2.0690918e-02
   2.0324707e-02
   2.0904541e-02
   2.1606445e-02
   2.2827148e-02
   2.2857666e-02
   2.3345947e-02
   2.3742676e-02
   2.3345947e-02
   2.4780273e-02
   2.4963379e-02
   2.4261475e-02
   2.4444580e-02
   2.5421143e-02
   2.5665283e-02
   2.5299072e-02
   2.6214600e-02
   2.6672363e-02
   2.7008057e-02
   2.7770996e-02
   2.7160645e-02
   2.7587891e-02
   2.7923584e-02
   2.7893066e-02
   2.8930664e-02
   2.9144287e-02
   2.9357910e-02
   3.0029297e-02
   2.9571533e-02
   2.9754639e-02
   3.0090332e-02
   2.9754639e-02
   3.0151367e-02
   3.0364990e-02
   2.9724121e-02
   2.9998779e-02
   3.0090332e-02
   2.9113770e-02
   2.8808594e-02
   2.8533936e-02
   2.8533936e-02
   2.8533936e-02
   2.7862549e-02
   2.8472900e-02
   2.8472900e-02
   2.8259277e-02
   2.8411865e-02
   2.8106689e-02
   2.8472900e-02
   2.7648926e-02
   2.8076172e-02
   2.8686523e-02
   2.7465820e-02
   2.7435303e-02
   2.7435303e-02
   2.7435303e-02
   2.7221680e-02
   2.7526855e-02
   2.7374268e-02
   2.6458740e-02
   2.6000977e-02
   2.5482178e-02
   2.5756836e-02
   2.4993896e-02
   2.5146484e-02
   2.4993896e-02
   2.4108887e-02
   2.4169922e-02
   2.4719238e-02
   2.3559570e-02
   2.3132324e-02
   2.2979736e-02
   2.2308350e-02
   2.2766113e-02
   2.2644043e-02
   2.2552490e-02
   2.1667480e-02
   2.1636963e-02
   2.1179199e-02
   1.9866943e-02
   1.9897461e-02
   1.9531250e-02
   1.8951416e-02
   1.9012451e-02
   1.8157959e-02
   1.7608643e-02
   1.7456055e-02
   1.6448975e-02
   1.6021729e-02
   1.6174316e-02
   1.6113281e-02
   1.5289307e-02
   1.5106201e-02
   1.5319824e-02
   1.5136719e-02
   1.5167236e-02
   1.4770508e-02
   1.5014648e-02
   1.5350342e-02
   1.5625000e-02
   1.5899658e-02
   1.5991211e-02
   1.5686035e-02
   1.5380859e-02
   1.5350342e-02
   1.4526367e-02
   1.3854980e-02
   1.4068604e-02
   1.3793945e-02
   1.3671875e-02
   1.4190674e-02
   1.3916016e-02
   1.3031006e-02
   1.3275146e-02
   1.3854980e-02
   1.2664795e-02
   1.1840820e-02
   1.2207031e-02
   1.1810303e-02
   1.1322021e-02
   1.1230469e-02
   1.1291504e-02
   1.0589600e-02
   9.8876953e-03
   1.0009766e-02
   9.2468262e-03
   9.9487305e-03
   9.4299316e-03
   8.5144043e-03
   8.1787109e-03
   7.6293945e-03
   8.2397461e-03
   8.6059570e-03
   7.9650879e-03
   7.3547363e-03
   7.4768066e-03
   7.6599121e-03
   7.9040527e-03
   7.7819824e-03
   6.6223145e-03
   5.7983398e-03
   6.4086914e-03
   6.3171387e-03
   6.2561035e-03
   6.9885254e-03
   6.9580078e-03
   5.8288574e-03
   5.9814453e-03
   6.1645508e-03
   5.8898926e-03
   5.7067871e-03
   5.4321289e-03
   5.4626465e-03
   4.6997070e-03
   3.9978027e-03
   4.0283203e-03
   3.5095215e-03
   3.8146973e-03
   3.7841797e-03
   3.1127930e-03
   2.9296875e-03
   2.5939941e-03
   2.4108887e-03
   2.2277832e-03
   2.1972656e-03
   1.8310547e-03
   9.7656250e-04
   8.5449219e-04
   1.2207031e-04
   0.0000000e+00
  -5.4931641e-04
  -9.4604492e-04
  -7.0190430e-04
  -1.0070801e-03
  -9.7656250e-04
  -1.3427734e-03
  -2.2277832e-03
  -9.4604492e-04
  -1.1901855e-03
  -1.6479492e-03
  -8.8500977e-04
  -2.0751953e-03
  -1.7700195e-03
  -1.5258789e-03
  -1.9531250e-03
  -1.0681152e-03
  -1.8310547e-03
  -1.8005371e-03
  -1.4038086e-03
  -2.6550293e-03
  -1.9531250e-03
  -1.3122559e-03
  -1.1291504e-03
  -7.6293945e-04
  -9.7656250e-04
  -3.3569336e-04
   7.6293945e-04
   1.2207031e-04
   9.1552734e-05
   2.7465820e-04
   1.8310547e-04
   9.1552734e-05
   3.3569336e-04
  -6.1035156e-05
  -5.4931641e-04
  -8.2397461e-04
  -1.6479492e-03
  -7.6293945e-04
  -1.6174316e-03
  -1.5869141e-03
  -1.3732910e-03
  -2.0446777e-03
  -1.7089844e-03
  -1.8615723e-03
  -2.0141602e-03
  -1.8310547e-03
  -2.5939941e-03
  -3.2043457e-03
  -3.2043457e-03
  -4.3945313e-03
  -4.6691895e-03
  -5.7678223e-03
  -7.3852539e-03
  -7.4768066e-03
  -8.4838867e-03
  -9.2163086e-03
  -9.7656250e-03
  -1.0162354e-02
  -1.0559082e-02
  -1.1535645e-02
  -1.2542725e-02
  -1.2939453e-02
  -1.4038086e-02
  -1.4556885e-02
  -1.5350342e-02
  -1.5991211e-02
  -1.6632080e-02
  -1.7059326e-02
  -1.7211914e-02
  -1.8371582e-02
  -1.8890381e-02
  -1.9927979e-02
  -2.0599365e-02
  -2.0965576e-02
  -2.2247314e-02
  -2.2277832e-02
  -2.2857666e-02
  -2.3529053e-02
  -2.3681641e-02
  -2.3468018e-02
  -2.4230957e-02
  -2.5238037e-02
  -2.5909424e-02
  -2.6855469e-02
  -2.6824951e-02
  -2.8045654e-02
  -2.8289795e-02
  -2.8747559e-02
  -2.9327393e-02
  -2.8259277e-02
  -2.8808594e-02
  -2.9846191e-02
  -2.9998779e-02
  -3.0517578e-02
  -3.1188965e-02
  -3.1585693e-02
  -3.1829834e-02
  -3.1768799e-02
  -3.2379150e-02
  -3.2531738e-02
  -3.3111572e-02
  -3.3966064e-02
  -3.3325195e-02
  -3.3569336e-02
  -3.4912109e-02
  -3.4820557e-02
  -3.3660889e-02
  -3.4149170e-02
  -3.4240723e-02
  -3.4820557e-02
  -3.4637451e-02
  -3.4423828e-02
  -3.3996582e-02
  -3.3416748e-02
  -3.4576416e-02
  -3.4423828e-02
  -3.3325195e-02
  -3.3660889e-02
  -3.3660889e-02
  -3.2745361e-02
  -3.2562256e-02
  -3.3264160e-02
  -3.2043457e-02
  -3.2043457e-02
  -3.2623291e-02
  -3.1555176e-02
  -3.1890869e-02
  -3.0761719e-02
  -3.0456543e-02
  -3.0334473e-02
  -2.9754639e-02
  -2.8717041e-02
  -2.8076172e-02
  -2.7191162e-02
  -2.6641846e-02
  -2.6214600e-02
  -2.5268555e-02
  -2.5360107e-02
  -2.4475098e-02
  -2.2918701e-02
  -2.2460938e-02
  -2.1850586e-02
  -2.1514893e-02
  -2.0690918e-02
  -2.0019531e-02
  -2.0080566e-02
  -1.9042969e-02
  -1.9042969e-02
  -1.8585205e-02
  -1.6815186e-02
  -1.6632080e-02
  -1.6571045e-02
  -1.7395020e-02
  -1.6265869e-02
  -1.5136719e-02
  -1.5838623e-02
  -1.5045166e-02
  -1.4617920e-02
  -1.4923096e-02
  -1.4526367e-02
  -1.3854980e-02
  -1.3427734e-02
  -1.3336182e-02
  -1.2023926e-02
  -1.1138916e-02
  -1.1352539e-02
  -1.1047363e-02
  -1.0986328e-02
  -1.0833740e-02
  -1.0345459e-02
  -1.0772705e-02
  -1.0955811e-02
  -1.0437012e-02
  -1.0986328e-02
  -1.0650635e-02
  -1.0345459e-02
  -9.6740723e-03
  -9.5825195e-03
  -9.6435547e-03
  -9.3994141e-03
  -1.0345459e-02
  -1.0406494e-02
  -9.6435547e-03
  -9.2773438e-03
  -9.8876953e-03
  -9.0942383e-03
  -8.7890625e-03
  -8.4533691e-03
  -8.4228516e-03
  -9.2468262e-03
  -8.4228516e-03
  -8.0871582e-03
  -8.1176758e-03
  -7.9345703e-03
  -7.0495605e-03
  -8.2092285e-03
  -8.6364746e-03
  -8.0261230e-03
  -8.6364746e-03
  -7.5683594e-03
  -7.8125000e-03
  -7.6904297e-03
  -6.5917969e-03
  -6.4392090e-03
  -6.3781738e-03
  -6.3781738e-03
  -5.4016113e-03
  -6.5002441e-03
  -6.6833496e-03
  -6.5917969e-03
  -6.8359375e-03
  -5.7373047e-03
  -6.4086914e-03
  -5.7678223e-03
  -5.3405762e-03
  -5.4626465e-03
  -5.8288574e-03
  -5.8593750e-03
  -4.2724609e-03
  -4.1503906e-03
  -6.0729980e-03
  -5.5236816e-03
  -4.5471191e-03
  -5.0354004e-03
  -4.6997070e-03
  -4.8217773e-03
  -3.9672852e-03
  -3.2043457e-03
  -3.5705566e-03
  -3.5095215e-03
  -3.3569336e-03
  -2.4414063e-03
  -2.0141602e-03
  -1.6784668e-03
  -1.9226074e-03
  -1.5258789e-03
  -6.7138672e-04
   2.4414063e-04
   4.8828125e-04
   8.8500977e-04
   1.3732910e-03
   1.1901855e-03
   1.8920898e-03
   1.9226074e-03
   1.8310547e-03
   2.2888184e-03
   2.6550293e-03
   2.6245117e-03
   2.9296875e-03
   2.7160645e-03
   3.5705566e-03
   3.5095215e-03
   2.8076172e-03
   2.4414063e-03
   2.4414063e-03
   2.9602051e-03
   2.9602051e-03
   2.4719238e-03
   3.4484863e-03
   4.2724609e-03
   4.7912598e-03
   5.5236816e-03
   6.0729980e-03
   7.0190430e-03
   6.6528320e-03
   6.0119629e-03
   6.0119629e-03
   6.1035156e-03
   6.8054199e-03
   7.5988770e-03
   7.7209473e-03
   7.7819824e-03
   7.8430176e-03
   7.7819824e-03
   8.6669922e-03
   9.5825195e-03
   9.3994141e-03
   9.3078613e-03
   9.9182129e-03
   1.0620117e-02
   1.1230469e-02
   1.1718750e-02
   1.3183594e-02
   1.3183594e-02
   1.2634277e-02
   1.3305664e-02
   1.2939453e-02
   1.3397217e-02
   1.3610840e-02
   1.3305664e-02
   1.3946533e-02
   1.4251709e-02
   1.4617920e-02
   1.4831543e-02
   1.5167236e-02
   1.5075684e-02
   1.5380859e-02
   1.4862061e-02
   1.5899658e-02
   1.6937256e-02
   1.4648438e-02
   1.5258789e-02
   1.6174316e-02
   1.5136719e-02
   1.5380859e-02
   1.5228271e-02
   1.6174316e-02
   1.6571045e-02
   1.6326904e-02
   1.6052246e-02
   1.5686035e-02
   1.6998291e-02
   1.8096924e-02
   1.9042969e-02
   2.0111084e-02
   2.0843506e-02
   2.0965576e-02
   2.1331787e-02
   2.1881104e-02
   2.2155762e-02
   2.2888184e-02
   2.2705078e-02
   2.2216797e-02
   2.3559570e-02
   2.4475098e-02
   2.4169922e-02
   2.4353027e-02
   2.4047852e-02
   2.4047852e-02
   2.4291992e-02
   2.5207520e-02
   2.4261475e-02
   2.5146484e-02
   2.5695801e-02
   2.5695801e-02
   2.6397705e-02
   2.6031494e-02
   2.6306152e-02
   2.6885986e-02
   2.6641846e-02
   2.6306152e-02
   2.6763916e-02
   2.7404785e-02
   2.7099609e-02
   2.7404785e-02
   2.8259277e-02
   2.8900146e-02
   2.7984619e-02
   2.8350830e-02
   2.8381348e-02
   2.8106689e-02
   2.9113770e-02
   2.9113770e-02
   2.8717041e-02
   2.8839111e-02
   2.9052734e-02
   2.9083252e-02
   2.9449463e-02
   2.9785156e-02
   2.9052734e-02
   2.9846191e-02
   3.0883789e-02
   3.0151367e-02
   3.0700684e-02
   3.1250000e-02
   3.1555176e-02
   3.2226563e-02
   3.2470703e-02
   3.2501221e-02
   3.2867432e-02
   3.2623291e-02
   3.2257080e-02
   3.2348633e-02
   3.2073975e-02
   3.2043457e-02
   3.1860352e-02
   3.1341553e-02
   3.2104492e-02
   3.2958984e-02
   3.2714844e-02
   3.2867432e-02
   3.1951904e-02
   3.2257080e-02
   3.2867432e-02
   3.2257080e-02
   3.2470703e-02
   3.2348633e-02
   3.3142090e-02
   3.3050537e-02
   3.2318115e-02
   3.2653809e-02
   3.2531738e-02
   3.2958984e-02
   3.3416748e-02
   3.2867432e-02
   3.2592773e-02
   3.2745361e-02
   3.2592773e-02
   3.1036377e-02
   3.1555176e-02
   3.2440186e-02
   3.2653809e-02
   3.2684326e-02
   3.1982422e-02
   3.1951904e-02
   3.0944824e-02
   3.0975342e-02
   3.1677246e-02
   3.0364990e-02
   3.0456543e-02
   3.2684326e-02
   3.2135010e-02
   3.0700684e-02
   3.0456543e-02
   2.9815674e-02
   2.9113770e-02
   2.9937744e-02
   2.9357910e-02
   2.9083252e-02
   2.9388428e-02
   2.8015137e-02
   2.7893066e-02
   2.7679443e-02
   2.7374268e-02
   2.7038574e-02
   2.7130127e-02
   2.6336670e-02
   2.5390625e-02
   2.6062012e-02
   2.5451660e-02
   2.4627686e-02
   2.4200439e-02
   2.4322510e-02
   2.3803711e-02
   2.3040771e-02
   2.1972656e-02
   2.0965576e-02
   2.0874023e-02
   2.0996094e-02
   2.0507813e-02
   1.9622803e-02
   1.9927979e-02
   2.0385742e-02
   2.0294189e-02
   1.8981934e-02
   1.7608643e-02
   1.7730713e-02
   1.6998291e-02
   1.6235352e-02
   1.6845703e-02
   1.6967773e-02
   1.6418457e-02
   1.6418457e-02
   1.5930176e-02
   1.6052246e-02
   1.5960693e-02
   1.5289307e-02
   1.4495850e-02
   1.4190674e-02
   1.4556885e-02
   1.4160156e-02
   1.2908936e-02
   1.3214111e-02
   1.2847900e-02
   1.2298584e-02
   1.2451172e-02
   1.2298584e-02
   1.1840820e-02
   1.2023926e-02
   1.1810303e-02
   1.1230469e-02
   1.0894775e-02
   1.0223389e-02
   1.0070801e-02
   1.0650635e-02
   9.7045898e-03
   8.9721680e-03
   8.9721680e-03
   8.1176758e-03
   8.3618164e-03
   6.8969727e-03
   6.6833496e-03
   6.8359375e-03
   7.0190430e-03
   7.2631836e-03
   7.0800781e-03
   6.6833496e-03
   6.9274902e-03
   7.1411133e-03
   6.5002441e-03
   6.4697266e-03
   5.8898926e-03
   5.8898926e-03
   5.7373047e-03
   5.4626465e-03
   5.1574707e-03
   4.5471191e-03
   4.3029785e-03
   4.3334961e-03
   4.2419434e-03
   3.9367676e-03
   3.0212402e-03
   2.8381348e-03
   2.4719238e-03
   1.3732910e-03
   2.1057129e-03
   3.1738281e-03
   2.5329590e-03
   1.9836426e-03
   1.0986328e-03
   7.9345703e-04
   8.8500977e-04
   5.7983398e-04
   5.1879883e-04
   3.6621094e-04
  -2.7465820e-04
  -4.5776367e-04
   6.1035156e-05
  -1.2512207e-03
  -1.5563965e-03
  -1.4343262e-03
  -2.8991699e-03
  -2.9602051e-03
  -2.9602051e-03
  -3.3874512e-03
  -3.6926270e-03
  -4.3334961e-03
  -4.4555664e-03
  -4.4555664e-03
  -5.6152344e-03
  -5.8898926e-03
  -6.5002441e-03
  -6.4086914e-03
  -7.0190430e-03
  -7.7514648e-03
  -7.4768066e-03
  -7.8125000e-03
  -8.1787109e-03
  -8.1787109e-03
  -8.6975098e-03
  -8.4533691e-03
  -9.2468262e-03
  -1.0314941e-02
  -9.6740723e-03
  -1.1016846e-02
  -1.1566162e-02
  -1.1352539e-02
  -1.2115479e-02
  -1.2237549e-02
  -1.3153076e-02
  -1.4038086e-02
  -1.4129639e-02
  -1.3641357e-02
  -1.4099121e-02
  -1.3641357e-02
  -1.4404297e-02
  -1.4587402e-02
  -1.3671875e-02
  -1.4434814e-02
  -1.4343262e-02
  -1.3824463e-02
  -1.4465332e-02
  -1.5136719e-02
  -1.5258789e-02
  -1.5716553e-02
  -1.6418457e-02
  -1.6479492e-02
  -1.6540527e-02
  -1.7700195e-02
  -1.7181396e-02
  -1.6571045e-02
  -1.7120361e-02
  -1.7181396e-02
  -1.8341064e-02
  -1.8859863e-02
  -1.8188477e-02
  -1.9378662e-02
  -2.0233154e-02
  -2.1057129e-02
  -2.1118164e-02
  -2.1911621e-02
  -2.2827148e-02
  -2.3162842e-02
  -2.3742676e-02
  -2.4414063e-02
  -2.4658203e-02
  -2.5817871e-02
  -2.6824951e-02
  -2.6794434e-02
  -2.8015137e-02
  -2.8686523e-02
  -2.9083252e-02
  -3.0578613e-02
  -3.2226563e-02
  -3.3233643e-02
  -3.2409668e-02
  -3.3233643e-02
  -3.4362793e-02
  -3.3782959e-02
  -3.4729004e-02
  -3.6041260e-02
  -3.5247803e-02
  -3.4545898e-02
  -3.6254883e-02
  -3.7567139e-02
  -3.9001465e-02
  -3.9611816e-02
  -3.9398193e-02
  -4.0252686e-02
  -4.0161133e-02
  -3.9855957e-02
  -4.0008545e-02
  -4.0954590e-02
  -4.1503906e-02
  -4.0924072e-02
  -4.1473389e-02
  -4.1381836e-02
  -4.0771484e-02
  -4.1229248e-02
  -4.1656494e-02
  -4.1778564e-02
  -4.2266846e-02
  -4.1656494e-02
  -4.1717529e-02
  -4.1473389e-02
  -4.2266846e-02
  -4.2419434e-02
  -4.0954590e-02
  -4.1931152e-02
  -4.2144775e-02
  -4.2541504e-02
  -4.2388916e-02
  -4.1717529e-02
  -4.1534424e-02
  -4.0313721e-02
  -4.0161133e-02
  -4.1687012e-02
  -4.2144775e-02
  -4.1900635e-02
  -4.1473389e-02
  -3.9642334e-02
  -3.9184570e-02
  -3.9031982e-02
  -3.7780762e-02
  -3.7445068e-02
  -3.6621094e-02
  -3.7445068e-02
  -3.8085938e-02
  -3.6651611e-02
  -3.6071777e-02
  -3.5278320e-02
  -3.4454346e-02
  -3.4057617e-02
  -3.3538818e-02
  -3.2501221e-02
  -3.2714844e-02
  -3.3050537e-02
  -3.2592773e-02
  -3.2012939e-02
  -3.1341553e-02
  -3.0944824e-02
  -3.0334473e-02
  -2.9602051e-02
  -2.8503418e-02
  -2.8137207e-02
  -2.7008057e-02
  -2.5848389e-02
  -2.5268555e-02
  -2.4566650e-02
  -2.4322510e-02
  -2.3956299e-02
  -2.2735596e-02
  -2.1240234e-02
  -2.0233154e-02
  -1.8890381e-02
  -1.8066406e-02
  -1.7333984e-02
  -1.7150879e-02
  -1.6540527e-02
  -1.5411377e-02
  -1.4678955e-02
  -1.4648438e-02
  -1.5045166e-02
  -1.3916016e-02
  -1.3061523e-02
  -1.2756348e-02
  -1.2176514e-02
  -1.3275146e-02
  -1.3061523e-02
  -1.1596680e-02
  -1.2237549e-02
  -1.1627197e-02
  -9.9792480e-03
  -1.0437012e-02
  -1.0955811e-02
  -1.0772705e-02
  -9.9182129e-03
  -9.0637207e-03
  -8.6975098e-03
  -8.5449219e-03
  -7.6293945e-03
  -8.0871582e-03
  -8.0566406e-03
  -7.1716309e-03
  -7.7209473e-03
  -6.8359375e-03
  -7.4462891e-03
  -7.1716309e-03
  -6.2255859e-03
  -6.4392090e-03
  -6.1950684e-03
  -6.2866211e-03
  -6.5307617e-03
  -6.4392090e-03
  -6.7443848e-03
  -6.3781738e-03
  -6.6833496e-03
  -6.9274902e-03
  -6.3781738e-03
  -5.6762695e-03
  -5.6762695e-03
  -5.5541992e-03
  -5.4321289e-03
  -4.9438477e-03
  -4.4250488e-03
  -3.9062500e-03
  -4.4250488e-03
  -4.4555664e-03
  -4.4860840e-03
  -4.4860840e-03
  -3.7231445e-03
  -3.3264160e-03
  -4.6386719e-03
  -4.4555664e-03
  -2.8381348e-03
  -2.6855469e-03
  -2.7160645e-03
  -2.1972656e-03
  -1.8310547e-03
  -1.9531250e-03
  -1.5563965e-03
  -1.3427734e-03
  -1.4038086e-03
   1.2207031e-04
   1.5258789e-04
  -4.2724609e-04
  -3.0517578e-05
  -3.9672852e-04
  -7.3242188e-04
  -7.6293945e-04
  -1.3732910e-03
  -6.4086914e-04
  -1.0375977e-03
  -1.4648438e-03
  -1.7700195e-03
  -2.1057129e-03
  -2.1057129e-03
  -1.5258789e-03
  -1.3122559e-03
  -1.3732910e-03
  -1.7700195e-03
  -1.7700195e-03
  -9.1552734e-04
  -1.4648438e-03
  -1.7089844e-03
  -1.9836426e-03
  -2.5939941e-03
  -2.5329590e-03
  -3.2043457e-03
  -4.5166016e-03
  -3.2348633e-03
  -3.7231445e-03
  -4.3640137e-03
  -4.6386719e-03
  -5.0354004e-03
  -4.7607422e-03
  -4.2419434e-03
  -3.6010742e-03
  -3.9062500e-03
  -3.6926270e-03
  -4.0588379e-03
  -4.3029785e-03
  -4.5471191e-03
  -5.2490234e-03
  -4.9438477e-03
  -5.4626465e-03
  -5.8898926e-03
  -5.9204102e-03
  -6.0424805e-03
  -6.5612793e-03
  -7.2937012e-03
  -7.7514648e-03
  -8.2702637e-03
  -7.7209473e-03
  -7.5988770e-03
  -8.8195801e-03
  -9.4299316e-03
  -9.5214844e-03
  -1.0437012e-02
  -1.0131836e-02
  -9.5214844e-03
  -1.0131836e-02
  -1.0681152e-02
  -1.1474609e-02
  -1.1749268e-02
  -1.1566162e-02
  -1.1657715e-02
  -1.2054443e-02
  -1.2176514e-02
  -1.2329102e-02
  -1.2451172e-02
  -1.4007568e-02
  -1.4831543e-02
  -1.5502930e-02
  -1.6052246e-02
  -1.6296387e-02
  -1.6876221e-02
  -1.6693115e-02
  -1.6845703e-02
  -1.6632080e-02
  -1.6754150e-02
  -1.7211914e-02
  -1.6540527e-02
  -1.7242432e-02
  -1.7486572e-02
  -1.6540527e-02
  -1.5258789e-02
  -1.5991211e-02
  -1.6937256e-02
  -1.6601563e-02
  -1.6723633e-02
  -1.5808105e-02
  -1.6998291e-02
  -1.7181396e-02
  -1.7395020e-02
  -1.7395020e-02
  -1.6845703e-02
  -1.7059326e-02
  -1.7333984e-02
  -1.7517090e-02
  -1.6937256e-02
  -1.6815186e-02
  -1.6998291e-02
  -1.7272949e-02
  -1.7913818e-02
  -1.7456055e-02
  -1.7303467e-02
  -1.7333984e-02
  -1.6662598e-02
  -1.5747070e-02
  -1.4892578e-02
  -1.4617920e-02
  -1.4892578e-02
  -1.4312744e-02
  -1.4129639e-02
  -1.4770508e-02
  -1.3763428e-02
  -1.3336182e-02
  -1.2023926e-02
  -1.1566162e-02
  -1.1688232e-02
  -1.1322021e-02
  -1.0925293e-02
  -9.7961426e-03
  -9.0332031e-03
  -8.5754395e-03
  -8.6975098e-03
  -8.1787109e-03
  -7.1411133e-03
  -6.3476563e-03
  -5.4321289e-03
  -5.7373047e-03
  -5.4016113e-03
  -4.6691895e-03
  -4.7302246e-03
  -3.9672852e-03
  -3.1738281e-03
  -2.8076172e-03
  -3.2043457e-03
  -2.3193359e-03
  -1.7089844e-03
  -2.1667480e-03
  -1.2512207e-03
  -8.8500977e-04
  -1.1596680e-03
  -4.8828125e-04
   2.4414063e-04
   8.5449219e-04
   1.2817383e-03
   2.3803711e-03
   3.8146973e-03
   3.7536621e-03
   4.7912598e-03
   5.6152344e-03
   6.2255859e-03
   6.6223145e-03
   6.7443848e-03
   7.6904297e-03
   8.1481934e-03
   8.4533691e-03
   9.3078613e-03
   1.0528564e-02
   1.1138916e-02
   1.1749268e-02
   1.3153076e-02
   1.3458252e-02
   1.3519287e-02
   1.4312744e-02
   1.5045166e-02
   1.5136719e-02
   1.6387939e-02
   1.7364502e-02
   1.7761230e-02
   1.8615723e-02
   1.8676758e-02
   1.9226074e-02
   2.0019531e-02
   2.0172119e-02
   2.0843506e-02
   2.2064209e-02
   2.1881104e-02
   2.2796631e-02
   2.3742676e-02
   2.3742676e-02
   2.3895264e-02
   2.4505615e-02
   2.4749756e-02
   2.5146484e-02
   2.5482178e-02
   2.5726318e-02
   2.6153564e-02
   2.5939941e-02
   2.5878906e-02
   2.6092529e-02
   2.6885986e-02
   2.7587891e-02
   2.7496338e-02
   2.8198242e-02
   2.8198242e-02
   2.8839111e-02
   2.9083252e-02
   2.9235840e-02
   2.9785156e-02
   3.1188965e-02
   3.0456543e-02
   3.0975342e-02
   3.2623291e-02
   3.1677246e-02
   3.1707764e-02
   3.1524658e-02
   3.1524658e-02
   3.1463623e-02
   3.0303955e-02
   3.1646729e-02
   3.2623291e-02
   3.2073975e-02
   3.2226563e-02
   3.2104492e-02
   3.1219482e-02
   3.1524658e-02
   3.1707764e-02
   3.1616211e-02
   3.1097412e-02
   3.0426025e-02
   3.1219482e-02
   3.0853271e-02
   2.9571533e-02
   2.9602051e-02
   2.8991699e-02
   2.8900146e-02
   2.8961182e-02
   2.8015137e-02
   2.7801514e-02
   2.7801514e-02
   2.7801514e-02
   2.7770996e-02
   2.6947021e-02
   2.6031494e-02
   2.6367188e-02
   2.5726318e-02
   2.4383545e-02
   2.4200439e-02
   2.4017334e-02
   2.3315430e-02
   2.2338867e-02
   2.3101807e-02
   2.4169922e-02
   2.3254395e-02
   2.2216797e-02
   2.1972656e-02
   2.2521973e-02
   2.3376465e-02
   2.2308350e-02
   2.1392822e-02
   2.1453857e-02
   2.0690918e-02
   1.9500732e-02
   1.8432617e-02
   1.8310547e-02
   1.8371582e-02
   1.6998291e-02
   1.6296387e-02
   1.5716553e-02
   1.5045166e-02
   1.4556885e-02
   1.4312744e-02
   1.3580322e-02
   1.2634277e-02
   1.1383057e-02
   1.0437012e-02
   1.0101318e-02
   8.4838867e-03
   8.0261230e-03
   8.3618164e-03
   7.2937012e-03
   5.6457520e-03
   4.4860840e-03
   4.4860840e-03
   4.2724609e-03
   2.0446777e-03
   5.7983398e-04
  -5.7983398e-04
  -1.0375977e-03
  -1.8615723e-03
  -3.8757324e-03
  -5.1574707e-03
  -5.7678223e-03
  -6.4697266e-03
  -7.8125000e-03
  -8.5144043e-03
  -9.4909668e-03
  -1.0711670e-02
  -1.1627197e-02
  -1.2573242e-02
  -1.2420654e-02
  -1.3244629e-02
  -1.3946533e-02
  -1.4038086e-02
  -1.5991211e-02
  -1.7333984e-02
  -1.8157959e-02
  -1.8585205e-02
  -1.9592285e-02
  -2.0721436e-02
  -2.1331787e-02
  -2.2613525e-02
  -2.3742676e-02
  -2.4322510e-02
  -2.5207520e-02
  -2.5329590e-02
  -2.4932861e-02
  -2.6794434e-02
  -2.7984619e-02
  -2.7343750e-02
  -2.8503418e-02
  -2.9388428e-02
  -2.9907227e-02
  -3.0517578e-02
  -3.1005859e-02
  -3.1127930e-02
  -3.1463623e-02
  -3.2226563e-02
  -3.2012939e-02
  -3.2653809e-02
  -3.3660889e-02
  -3.4027100e-02
  -3.3660889e-02
  -3.3050537e-02
  -3.3264160e-02
  -3.4576416e-02
  -3.3996582e-02
  -3.3660889e-02
  -3.4332275e-02
  -3.4515381e-02
  -3.5827637e-02
  -3.6224365e-02
  -3.6499023e-02
  -3.6193848e-02
  -3.5827637e-02
  -3.6010742e-02
  -3.6529541e-02
  -3.6621094e-02
  -3.6041260e-02
  -3.6437988e-02
  -3.8208008e-02
  -3.8299561e-02
  -3.7780762e-02
  -3.8818359e-02
  -3.9306641e-02
  -3.9245605e-02
  -3.9093018e-02
  -3.9947510e-02
  -4.0466309e-02
  -4.0496826e-02
  -4.0771484e-02
  -4.0771484e-02
  -4.1259766e-02
  -4.2083740e-02
  -4.1931152e-02
  -4.1656494e-02
  -4.1839600e-02
  -4.2022705e-02
  -4.2816162e-02
  -4.3762207e-02
  -4.3762207e-02
  -4.3365479e-02
  -4.3487549e-02
  -4.3823242e-02
  -4.3182373e-02
  -4.2358398e-02
  -4.3182373e-02
  -4.3182373e-02
  -4.3792725e-02
  -4.3731689e-02
  -4.2938232e-02
  -4.3365479e-02
  -4.4281006e-02
  -4.4647217e-02
  -4.5196533e-02
  -4.5928955e-02
  -4.5410156e-02
  -4.5806885e-02
  -4.6569824e-02
  -4.7302246e-02
  -4.8248291e-02
  -4.9163818e-02
  -4.9377441e-02
  -4.9743652e-02
  -5.0689697e-02
  -5.1025391e-02
  -5.1605225e-02
  -5.3070068e-02
  -5.3039551e-02
  -5.3070068e-02
  -5.3466797e-02
  -5.3894043e-02
  -5.4779053e-02
  -5.5450439e-02
  -5.6274414e-02
  -5.7434082e-02
  -5.7739258e-02
  -5.8441162e-02
  -5.9020996e-02
  -5.9356689e-02
  -6.0394287e-02
  -6.0607910e-02
  -5.9906006e-02
  -6.0638428e-02
  -6.2225342e-02
  -6.2255859e-02
  -6.2927246e-02
  -6.3690186e-02
  -6.4056396e-02
  -6.5216064e-02
  -6.5979004e-02
  -6.5795898e-02
  -6.5246582e-02
  -6.5460205e-02
  -6.4849854e-02
  -6.5460205e-02
  -6.6680908e-02
  -6.6528320e-02
  -6.6314697e-02
  -6.6253662e-02
  -6.6253662e-02
  -6.6101074e-02
  -6.6284180e-02
  -6.6253662e-02
  -6.5368652e-02
  -6.4880371e-02
  -6.5765381e-02
  -6.5826416e-02
  -6.5093994e-02
  -6.4697266e-02
  -6.3629150e-02
  -6.3629150e-02
  -6.3751221e-02
  -6.2500000e-02
  -6.1370850e-02
  -6.1889648e-02
  -6.1767578e-02
  -6.1584473e-02
  -6.1981201e-02
  -6.0882568e-02
  -6.0211182e-02
  -6.1157227e-02
  -6.1065674e-02
  -6.0577393e-02
  -5.9722900e-02
  -5.9204102e-02
  -5.9539795e-02
  -5.9326172e-02
  -5.8319092e-02
  -5.7769775e-02
  -5.7586670e-02
  -5.7159424e-02
  -5.5725098e-02
  -5.5419922e-02
  -5.5908203e-02
  -5.5358887e-02
  -5.4656982e-02
  -5.4199219e-02
  -5.3863525e-02
  -5.3253174e-02
  -5.2673340e-02
  -5.2612305e-02
  -5.2673340e-02
  -5.1788330e-02
  -5.1757813e-02
  -5.0994873e-02
  -4.9774170e-02
  -4.8675537e-02
  -4.8400879e-02
  -4.7943115e-02
  -4.6966553e-02
  -4.6905518e-02
  -4.6142578e-02
  -4.5257568e-02
  -4.4799805e-02
  -4.4036865e-02
  -4.3914795e-02
  -4.3823242e-02
  -4.3762207e-02
  -4.4677734e-02
  -4.3914795e-02
  -4.3518066e-02
  -4.3273926e-02
  -4.3701172e-02
  -4.4128418e-02
  -4.3457031e-02
  -4.2785645e-02
  -4.2236328e-02
  -4.2724609e-02
  -4.2694092e-02
  -4.2205811e-02
  -4.1778564e-02
  -4.2083740e-02
  -4.1748047e-02
  -4.1748047e-02
  -4.2266846e-02
  -4.2694092e-02
  -4.2541504e-02
  -4.1351318e-02
  -4.1900635e-02
  -4.2114258e-02
  -4.2694092e-02
  -4.2633057e-02
  -4.2694092e-02
  -4.3212891e-02
  -4.4067383e-02
  -4.4311523e-02
  -4.4281006e-02
  -4.5227051e-02
  -4.5257568e-02
  -4.5043945e-02
  -4.6600342e-02
  -4.6173096e-02
  -4.5379639e-02
  -4.5684814e-02
  -4.6051025e-02
  -4.5410156e-02
  -4.4921875e-02
  -4.5135498e-02
  -4.4738770e-02
  -4.5013428e-02
  -4.5318604e-02
  -4.4403076e-02
  -4.4158936e-02
  -4.4342041e-02
  -4.4158936e-02
  -4.4555664e-02
  -4.4006348e-02
  -4.4677734e-02
  -4.2938232e-02
  -4.2022705e-02
  -4.2968750e-02
  -4.2999268e-02
  -4.3365479e-02
  -4.3334961e-02
  -4.3487549e-02
  -4.3243408e-02
  -4.3304443e-02
  -4.3395996e-02
  -4.2327881e-02
  -4.1687012e-02
  -4.0863037e-02
  -3.9886475e-02
  -4.0344238e-02
  -4.0283203e-02
  -3.9825439e-02
  -3.9337158e-02
  -3.8574219e-02
  -3.8055420e-02
  -3.7200928e-02
  -3.6010742e-02
  -3.5217285e-02
  -3.5552979e-02
  -3.5186768e-02
  -3.4545898e-02
  -3.3691406e-02
  -3.3569336e-02
  -3.3111572e-02
  -3.2379150e-02
  -3.2684326e-02
  -3.1982422e-02
  -3.1890869e-02
  -3.1280518e-02
  -3.0456543e-02
  -3.1524658e-02
  -3.1005859e-02
  -2.9754639e-02
  -2.9296875e-02
  -2.9388428e-02
  -2.8503418e-02
  -2.9388428e-02
  -2.9357910e-02
  -2.8411865e-02
  -2.8350830e-02
  -2.7435303e-02
  -2.7435303e-02
  -2.7099609e-02
  -2.7099609e-02
  -2.6855469e-02
  -2.5878906e-02
  -2.7069092e-02
  -2.6580811e-02
  -2.5970459e-02
  -2.5970459e-02
  -2.4719238e-02
  -2.3864746e-02
  -2.3529053e-02
  -2.3498535e-02
  -2.2369385e-02
  -2.1636963e-02
  -2.0477295e-02
  -1.9500732e-02
  -1.9012451e-02
  -1.7547607e-02
  -1.5838623e-02
  -1.6265869e-02
  -1.6113281e-02
  -1.5625000e-02
  -1.5350342e-02
  -1.4801025e-02
  -1.5136719e-02
  -1.4526367e-02
  -1.4434814e-02
  -1.4129639e-02
  -1.3549805e-02
  -1.3275146e-02
  -1.3519287e-02
  -1.3214111e-02
  -1.3458252e-02
  -1.4190674e-02
  -1.3763428e-02
  -1.3122559e-02
  -1.3183594e-02
  -1.3824463e-02
  -1.4312744e-02
  -1.4160156e-02
  -1.3946533e-02
  -1.4068604e-02
  -1.3946533e-02
  -1.3671875e-02
  -1.3732910e-02
  -1.3641357e-02
  -1.3031006e-02
  -1.2695313e-02
  -1.2603760e-02
  -1.2817383e-02
  -1.2268066e-02
  -1.2268066e-02
  -1.2512207e-02
  -1.2817383e-02
  -1.2512207e-02
  -1.1932373e-02
  -1.2451172e-02
  -1.2725830e-02
  -1.2512207e-02
  -1.2359619e-02
  -1.2268066e-02
  -1.1901855e-02
  -1.1199951e-02
  -9.9182129e-03
  -9.4909668e-03
  -9.7045898e-03
  -9.2163086e-03
  -8.3312988e-03
  -7.5683594e-03
  -7.2937012e-03
  -7.3242188e-03
  -5.9814453e-03
  -5.1269531e-03
  -6.1340332e-03
  -5.6457520e-03
  -6.3781738e-03
  -6.4086914e-03
  -5.8288574e-03
  -5.7678223e-03
  -5.4321289e-03
  -4.3029785e-03
  -4.1503906e-03
  -4.3029785e-03
  -4.7607422e-03
  -5.3405762e-03
  -4.5471191e-03
  -3.5095215e-03
  -3.9062500e-03
  -4.8828125e-03
  -3.7841797e-03
  -3.5095215e-03
  -3.8757324e-03
  -3.5095215e-03
  -2.8381348e-03
  -3.2958984e-03
  -3.8757324e-03
  -3.9672852e-03
  -3.9672852e-03
  -3.8757324e-03
  -3.6315918e-03
  -2.7465820e-03
  -3.5095215e-03
  -3.5095215e-03
  -3.1738281e-03
  -2.8076172e-03
  -2.0446777e-03
  -2.6550293e-03
  -2.4108887e-03
  -2.1972656e-03
  -2.2277832e-03
  -2.0446777e-03
  -1.8310547e-03
  -1.5869141e-03
  -3.6621094e-04
   4.5776367e-04
   2.7465820e-04
  -3.0517578e-05
   8.2397461e-04
   1.0681152e-03
   3.0517578e-05
   1.0375977e-03
   1.0681152e-03
   1.2207031e-03
   2.2888184e-03
   2.9296875e-03
   2.8381348e-03
   2.7465820e-03
   2.9296875e-03
   4.1809082e-03
   4.6386719e-03
   3.9672852e-03
   4.5776367e-03
   4.5166016e-03
   5.3100586e-03
   6.1035156e-03
   6.8969727e-03
   7.7819824e-03
   7.4462891e-03
   8.1787109e-03
   8.3618164e-03
   8.0566406e-03
   7.9040527e-03
   9.5214844e-03
   9.7961426e-03
   9.0026855e-03
   1.0437012e-02
   1.1352539e-02
   1.0711670e-02
   1.0406494e-02
   1.0070801e-02
   1.0528564e-02
   1.1016846e-02
   1.1383057e-02
   1.1718750e-02
   1.1993408e-02
   1.1901855e-02
   1.2329102e-02
   1.1688232e-02
   1.1566162e-02
   1.1993408e-02
   1.1779785e-02
   1.2420654e-02
   1.2481689e-02
   1.2207031e-02
   1.2420654e-02
   1.1688232e-02
   1.1993408e-02
   1.1108398e-02
   1.0864258e-02
   1.0559082e-02
   1.0528564e-02
   1.0864258e-02
   1.0070801e-02
   9.7351074e-03
   9.3994141e-03
   9.4604492e-03
   8.4838867e-03
   7.7514648e-03
   8.9111328e-03
   7.4462891e-03
   6.0119629e-03
   5.8898926e-03
   5.6152344e-03
   4.6997070e-03
   3.8452148e-03
   3.6621094e-03
   3.2958984e-03
   2.2888184e-03
   1.8005371e-03
   1.6174316e-03
   1.7700195e-03
   1.8005371e-03
   1.2207031e-03
  -1.2207031e-04
  -3.6621094e-04
  -7.0190430e-04
  -1.3122559e-03
  -7.3242188e-04
  -1.2207031e-04
  -9.7656250e-04
  -2.2277832e-03
  -2.8991699e-03
  -3.8146973e-03
  -4.2724609e-03
  -4.0588379e-03
  -4.6386719e-03
  -5.4931641e-03
  -5.7067871e-03
  -5.4931641e-03
  -5.4931641e-03
  -5.2490234e-03
  -5.2490234e-03
  -7.2631836e-03
  -7.7209473e-03
  -7.4462891e-03
  -7.3242188e-03
  -8.1481934e-03
  -8.6975098e-03
  -8.5144043e-03
  -9.1247559e-03
  -9.4604492e-03
  -9.4909668e-03
  -9.4909668e-03
  -9.7656250e-03
  -1.0131836e-02
  -1.0040283e-02
  -1.0467529e-02
  -1.1535645e-02
  -1.1535645e-02
  -1.1779785e-02
  -1.2603760e-02
  -1.2756348e-02
  -1.2634277e-02
  -1.3092041e-02
  -1.3153076e-02
  -1.3946533e-02
  -1.3977051e-02
  -1.4434814e-02
  -1.5045166e-02
  -1.5625000e-02
  -1.5380859e-02
  -1.4526367e-02
  -1.4770508e-02
  -1.5594482e-02
  -1.6113281e-02
  -1.6418457e-02
  -1.6906738e-02
  -1.6784668e-02
  -1.7242432e-02
  -1.8920898e-02
  -1.9653320e-02
  -1.8646240e-02
  -1.8371582e-02
  -1.9439697e-02
  -1.8798828e-02
  -2.0050049e-02
  -2.0172119e-02
  -1.9775391e-02
  -2.0996094e-02
  -2.0751953e-02
  -2.1270752e-02
  -2.1728516e-02
  -2.0568848e-02
  -2.0599365e-02
  -2.0538330e-02
  -2.0904541e-02
  -2.1606445e-02
  -2.2033691e-02
  -2.2491455e-02
  -2.2918701e-02
  -2.3712158e-02
  -2.4353027e-02
  -2.4871826e-02
  -2.4841309e-02
  -2.3620605e-02
  -2.4353027e-02
  -2.6275635e-02
  -2.7099609e-02
  -2.7008057e-02
  -2.6885986e-02
  -2.6977539e-02
  -2.6916504e-02
  -2.7709961e-02
  -2.8411865e-02
  -2.9479980e-02
  -2.9083252e-02
  -2.8747559e-02
  -2.9144287e-02
  -2.9846191e-02
  -3.0120850e-02
  -2.9937744e-02
  -3.0639648e-02
  -3.0944824e-02
  -3.1799316e-02
  -3.1463623e-02
  -3.1921387e-02
  -3.2745361e-02
  -3.2684326e-02
  -3.3660889e-02
  -3.3691406e-02
  -3.4149170e-02
  -3.5095215e-02
  -3.5461426e-02
  -3.5919189e-02
  -3.5736084e-02
  -3.5980225e-02
  -3.4973145e-02
  -3.5705566e-02
  -3.6529541e-02
  -3.6804199e-02
  -3.7506104e-02
  -3.7567139e-02
  -3.8146973e-02
  -3.8238525e-02
  -3.7658691e-02
  -3.7689209e-02
  -3.8726807e-02
  -3.8543701e-02
  -3.8208008e-02
  -3.7689209e-02
  -3.6895752e-02
  -3.8146973e-02
  -3.8726807e-02
  -3.8177490e-02
  -3.8604736e-02
  -3.8726807e-02
  -3.8970947e-02
  -3.9031982e-02
  -3.8848877e-02
  -3.8848877e-02
  -3.9031982e-02
  -3.9703369e-02
  -4.1015625e-02
  -4.1564941e-02
  -4.1595459e-02
  -4.2694092e-02
  -4.3182373e-02
  -4.3762207e-02
  -4.2694092e-02
  -4.3090820e-02
  -4.5379639e-02
  -4.6508789e-02
  -4.7821045e-02
  -4.8461914e-02
  -4.8370361e-02
  -4.9804688e-02
  -4.9804688e-02
  -5.0506592e-02
  -5.1727295e-02
  -5.1574707e-02
  -5.2276611e-02
  -5.1818848e-02
  -5.2368164e-02
  -5.4229736e-02
  -5.4504395e-02
  -5.4199219e-02
  -5.4443359e-02
  -5.4626465e-02
  -5.5450439e-02
  -5.5114746e-02
  -5.4748535e-02
  -5.4626465e-02
  -5.4748535e-02
  -5.5511475e-02
  -5.4962158e-02
  -5.5755615e-02
  -5.6579590e-02
  -5.6060791e-02
  -5.6243896e-02
  -5.5969238e-02
  -5.4656982e-02
  -5.4687500e-02
  -5.5633545e-02
  -5.6365967e-02
  -5.6304932e-02
  -5.5603027e-02
  -5.6304932e-02
  -5.7037354e-02
  -5.6457520e-02
  -5.6671143e-02
  -5.6549072e-02
  -5.5969238e-02
  -5.6274414e-02
  -5.6091309e-02
  -5.5236816e-02
  -5.5053711e-02
  -5.4504395e-02
  -5.4046631e-02
  -5.4168701e-02
  -5.3436279e-02
  -5.2612305e-02
  -5.1605225e-02
  -5.1086426e-02
  -5.1330566e-02
  -5.0781250e-02
  -5.0262451e-02
  -4.9316406e-02
  -4.8187256e-02
  -4.7424316e-02
  -4.7393799e-02
  -4.6478271e-02
  -4.5623779e-02
  -4.4097900e-02
  -4.4464111e-02
  -4.5074463e-02
  -4.3884277e-02
  -4.2572021e-02
  -4.1351318e-02
  -4.1442871e-02
  -4.1748047e-02
  -4.0863037e-02
  -4.0191650e-02
  -3.9276123e-02
  -3.8543701e-02
  -3.9367676e-02
  -3.8818359e-02
  -3.8177490e-02
  -3.8116455e-02
  -3.7231445e-02
  -3.7933350e-02
  -3.6895752e-02
  -3.5919189e-02
  -3.5583496e-02
  -3.4423828e-02
  -3.4454346e-02
  -3.3752441e-02
  -3.3294678e-02
  -3.2928467e-02
  -3.2531738e-02
  -3.2287598e-02
  -3.1677246e-02
  -3.1280518e-02
  -3.0395508e-02
  -2.9357910e-02
  -2.8228760e-02
  -2.7374268e-02
  -2.7465820e-02
  -2.7404785e-02
  -2.7526855e-02
  -2.6641846e-02
  -2.6184082e-02
  -2.6885986e-02
  -2.7313232e-02
  -2.7252197e-02
  -2.6153564e-02
  -2.6489258e-02
  -2.5970459e-02
  -2.5329590e-02
  -2.5238037e-02
  -2.5482178e-02
  -2.4993896e-02
  -2.5390625e-02
  -2.5665283e-02
  -2.6062012e-02
  -2.6458740e-02
  -2.5390625e-02
  -2.5238037e-02
  -2.5848389e-02
  -2.6184082e-02
  -2.5390625e-02
  -2.5360107e-02
  -2.5207520e-02
  -2.5543213e-02
  -2.5451660e-02
  -2.5329590e-02
  -2.4322510e-02
  -2.2918701e-02
  -2.3010254e-02
  -2.4536133e-02
  -2.4932861e-02
  -2.4291992e-02
  -2.4200439e-02
  -2.3986816e-02
  -2.2979736e-02
  -2.2338867e-02
  -2.1575928e-02
  -2.0538330e-02
  -2.1362305e-02
  -2.0782471e-02
  -1.9653320e-02
  -1.8920898e-02
  -1.8188477e-02
  -1.8127441e-02
  -1.7486572e-02
  -1.7150879e-02
  -1.7242432e-02
  -1.5747070e-02
  -1.4739990e-02
  -1.5014648e-02
  -1.4739990e-02
  -1.4190674e-02
  -1.4038086e-02
  -1.4129639e-02
  -1.3397217e-02
  -1.2573242e-02
  -1.2176514e-02
  -1.1352539e-02
  -1.0528564e-02
  -9.0637207e-03
  -8.9721680e-03
  -8.3923340e-03
  -7.7209473e-03
  -7.7514648e-03
  -6.6528320e-03
  -6.2866211e-03
  -5.9509277e-03
  -4.7607422e-03
  -4.8217773e-03
  -3.9978027e-03
  -3.5400391e-03
  -4.2724609e-03
  -3.5400391e-03
  -3.2348633e-03
  -2.7770996e-03
  -2.5329590e-03
  -2.0446777e-03
  -2.4414063e-03
  -2.4108887e-03
  -2.0141602e-03
  -2.8686523e-03
  -2.7770996e-03
  -3.1738281e-03
  -2.5634766e-03
  -1.8310547e-03
  -2.2583008e-03
  -2.5939941e-03
  -2.2277832e-03
  -1.7395020e-03
  -2.2583008e-03
  -1.9226074e-03
  -1.9226074e-03
  -1.9226074e-03
  -1.8615723e-03
  -1.9531250e-03
  -2.3803711e-03
  -3.0212402e-03
  -2.7465820e-03
  -2.2888184e-03
  -2.6550293e-03
  -2.8381348e-03
  -2.5329590e-03
  -3.0822754e-03
  -3.0212402e-03
  -2.5024414e-03
  -2.6245117e-03
  -2.4414063e-03
  -1.7395020e-03
  -1.1596680e-03
  -1.4648438e-03
  -1.2207031e-03
  -1.5258789e-04
  -2.7465820e-04
  -1.5258789e-04
  -6.1035156e-05
  -7.0190430e-04
  -6.1035156e-05
   7.9345703e-04
  -3.6621094e-04
  -1.3732910e-03
  -9.7656250e-04
  -1.6479492e-03
  -1.3122559e-03
  -1.1596680e-03
  -1.6784668e-03
  -2.3803711e-03
  -2.0446777e-03
  -1.6174316e-03
  -1.9531250e-03
  -2.0141602e-03
  -2.0141602e-03
  -1.5869141e-03
  -1.1291504e-03
  -1.0070801e-03
  -2.1972656e-03
  -1.5258789e-03
  -1.4343262e-03
  -1.4038086e-03
  -1.0681152e-03
  -1.5563965e-03
  -6.7138672e-04
  -1.1596680e-03
  -7.6293945e-04
   3.0517578e-04
   1.5258789e-04
   5.1879883e-04
   8.2397461e-04
   9.7656250e-04
   6.1035156e-04
   1.5869141e-03
   2.4108887e-03
   1.8920898e-03
   3.1127930e-03
   4.0893555e-03
   5.7373047e-03
   7.7209473e-03
   9.0942383e-03
   9.0942383e-03
   9.8266602e-03
   1.0772705e-02
   1.1230469e-02
   1.2054443e-02
   1.3397217e-02
   1.4282227e-02
   1.5350342e-02
   1.5991211e-02
   1.6113281e-02
   1.7120361e-02
   1.8218994e-02
   1.9500732e-02
   1.9409180e-02
   1.9714355e-02
   2.0202637e-02
   2.1362305e-02
   2.1606445e-02
   2.2186279e-02
   2.2979736e-02
   2.3315430e-02
   2.4688721e-02
   2.4932861e-02
   2.5695801e-02
   2.6702881e-02
   2.6916504e-02
   2.8167725e-02
   2.9235840e-02
   2.9113770e-02
   3.0670166e-02
   3.2043457e-02
   3.2470703e-02
   3.3264160e-02
   3.3966064e-02
   3.6163330e-02
   3.6987305e-02
   3.6987305e-02
   3.7750244e-02
   3.8848877e-02
   3.9459229e-02
   3.9489746e-02
   4.0863037e-02
   4.1931152e-02
   4.2602539e-02
   4.3823242e-02
   4.4494629e-02
   4.5532227e-02
   4.6997070e-02
   4.7454834e-02
   4.7851563e-02
   4.9316406e-02
   4.9774170e-02
   5.1483154e-02
   5.3710938e-02
   5.3863525e-02
   5.4290771e-02
   5.5877686e-02
   5.6671143e-02
   5.7403564e-02
   5.9173584e-02
   5.9875488e-02
   6.0974121e-02
   6.2805176e-02
   6.3171387e-02
   6.3537598e-02
   6.4880371e-02
   6.5185547e-02
   6.6680908e-02
   6.9122314e-02
   7.0037842e-02
   7.0648193e-02
   7.0983887e-02
   7.1563721e-02
   7.1929932e-02
   7.3608398e-02
   7.5195313e-02
   7.4615479e-02
   7.5531006e-02
   7.6690674e-02
   7.7362061e-02
   7.7911377e-02
   7.8155518e-02
   7.8735352e-02
   7.8491211e-02
   7.8033447e-02
   7.8674316e-02
   7.9071045e-02
   7.9376221e-02
   8.0017090e-02
   8.0078125e-02
   7.9650879e-02
   7.9986572e-02
   8.0322266e-02
   8.0780029e-02
   8.2244873e-02
   8.2214355e-02
   8.1085205e-02
   8.1573486e-02
   8.1756592e-02
   8.0902100e-02
   8.0413818e-02
   8.0505371e-02
   8.0749512e-02
   8.1481934e-02
   8.0780029e-02
   8.0871582e-02
   8.0413818e-02
   8.0352783e-02
   8.0352783e-02
   7.9650879e-02
   8.0230713e-02
   7.9956055e-02
   7.9223633e-02
   7.9864502e-02
   7.9772949e-02
   7.8796387e-02
   7.8216553e-02
   7.7423096e-02
   7.6965332e-02
   7.6873779e-02
   7.6202393e-02
   7.5225830e-02
   7.5653076e-02
   7.5164795e-02
   7.4340820e-02
   7.4096680e-02
   7.3547363e-02
   7.3333740e-02
   7.3364258e-02
   7.2204590e-02
   7.1441650e-02
   7.1685791e-02
   7.1350098e-02
   7.0831299e-02
   7.1136475e-02
   7.1136475e-02
   7.0617676e-02
   7.0831299e-02
   7.0556641e-02
   7.0037842e-02
   7.0220947e-02
   6.9824219e-02
   6.9030762e-02
   6.8695068e-02
   6.8450928e-02
   6.8145752e-02
   6.7932129e-02
   6.8023682e-02
   6.8939209e-02
   6.7993164e-02
   6.7474365e-02
   6.8145752e-02
   6.7077637e-02
   6.7382813e-02
   6.7321777e-02
   6.6528320e-02
   6.6406250e-02
   6.6345215e-02
   6.6802979e-02
   6.6864014e-02
   6.5582275e-02
   6.5582275e-02
   6.5979004e-02
   6.5734863e-02
   6.6040039e-02
   6.5826416e-02
   6.5521240e-02
   6.5460205e-02
   6.4910889e-02
   6.5399170e-02
   6.5246582e-02
   6.5643311e-02
   6.6192627e-02
   6.6253662e-02
   6.7016602e-02
   6.5734863e-02
   6.5948486e-02
   6.6833496e-02
   6.6223145e-02
   6.7108154e-02
   6.7199707e-02
   6.6558838e-02
   6.7321777e-02
   6.7047119e-02
   6.6345215e-02
   6.6986084e-02
   6.6497803e-02
   6.5948486e-02
   6.5490723e-02
   6.5032959e-02
   6.5002441e-02
   6.5338135e-02
   6.4666748e-02
   6.4239502e-02
   6.4575195e-02
   6.5307617e-02
   6.5368652e-02
   6.4056396e-02
   6.3568115e-02
   6.2866211e-02
   6.2225342e-02
   6.1462402e-02
   6.1279297e-02
   6.1767578e-02
   6.2164307e-02
   6.1859131e-02
   6.1126709e-02
   6.0516357e-02
   5.9478760e-02
   5.8868408e-02
   5.8593750e-02
   5.8074951e-02
   5.8135986e-02
   5.8227539e-02
   5.8227539e-02
   5.7525635e-02
   5.6365967e-02
   5.6152344e-02
   5.6152344e-02
   5.6121826e-02
   5.5938721e-02
   5.5511475e-02
   5.6365967e-02
   5.6060791e-02
   5.4931641e-02
   5.4840088e-02
   5.4199219e-02
   5.2673340e-02
   5.2673340e-02
   5.3009033e-02
   5.2368164e-02
   5.2093506e-02
   5.1147461e-02
   5.1086426e-02
   5.1116943e-02
   4.9652100e-02
   4.8828125e-02
   4.8431396e-02
   4.7454834e-02
   4.7576904e-02
   4.7546387e-02
   4.7119141e-02
   4.6539307e-02
   4.5776367e-02
   4.6020508e-02
   4.5288086e-02
   4.4860840e-02
   4.5318604e-02
   4.5623779e-02
   4.5318604e-02
   4.4342041e-02
   4.3670654e-02
   4.2541504e-02
   4.3548584e-02
   4.4403076e-02
   4.3884277e-02
   4.3548584e-02
   4.3945313e-02
   4.4372559e-02
   4.4097900e-02
   4.3457031e-02
   4.2480469e-02
   4.2999268e-02
   4.3884277e-02
   4.3579102e-02
   4.3243408e-02
   4.2083740e-02
   4.0924072e-02
   4.0405273e-02
   4.0130615e-02
   3.9550781e-02
   3.7750244e-02
   3.7078857e-02
   3.6407471e-02
   3.6132813e-02
   3.5491943e-02
   3.4362793e-02
   3.4576416e-02
   3.4606934e-02
   3.3691406e-02
   3.3599854e-02
   3.3294678e-02
   3.2897949e-02
   3.2806396e-02
   3.2440186e-02
   3.1982422e-02
   3.2165527e-02
   3.1341553e-02
   2.9785156e-02
   3.0181885e-02
   3.0670166e-02
   3.0242920e-02
   2.9571533e-02
   2.9602051e-02
   2.9693604e-02
   2.9602051e-02
   2.8930664e-02
   2.8625488e-02
   2.8839111e-02
   2.9083252e-02
   2.8564453e-02
   2.7984619e-02
   2.8228760e-02
   2.8350830e-02
   2.8289795e-02
   2.8198242e-02
   2.9113770e-02
   2.9357910e-02
   2.9541016e-02
   3.0212402e-02
   3.0700684e-02
   3.0731201e-02
   3.0731201e-02
   3.1066895e-02
   3.1860352e-02
   3.2989502e-02
   3.3020020e-02
   3.2897949e-02
   3.4820557e-02
   3.5034180e-02
   3.5919189e-02
   3.6987305e-02
   3.7322998e-02
   3.7811279e-02
   3.7902832e-02
   3.9703369e-02
   4.0374756e-02
   4.1046143e-02
   4.2449951e-02
   4.2358398e-02
   4.3762207e-02
   4.5227051e-02
   4.5288086e-02
   4.6600342e-02
   4.7973633e-02
   4.9041748e-02
   4.9682617e-02
   5.0720215e-02
   5.1635742e-02
   5.2581787e-02
   5.3527832e-02
   5.4321289e-02
   5.6182861e-02
   5.7312012e-02
   5.8471680e-02
   6.0241699e-02
   6.1706543e-02
   6.2408447e-02
   6.2286377e-02
   6.4575195e-02
   6.6986084e-02
   6.7871094e-02
   6.8786621e-02
   6.9671631e-02
   7.0922852e-02
   7.2235107e-02
   7.3242188e-02
   7.4829102e-02
   7.5500488e-02
   7.6110840e-02
   7.7850342e-02
   7.8552246e-02
   7.8826904e-02
   8.0596924e-02
   8.1634521e-02
   8.3251953e-02
   8.4411621e-02
   8.4899902e-02
   8.5968018e-02
   8.8134766e-02
   8.8836670e-02
   9.0179443e-02
   9.1857910e-02
   9.2651367e-02
   9.3841553e-02
   9.5397949e-02
   9.6801758e-02
   9.8205566e-02
   9.9456787e-02
   9.9975586e-02
   1.0122681e-01
   1.0263062e-01
   1.0369873e-01
   1.0510254e-01
   1.0626221e-01
   1.0687256e-01
   1.0791016e-01
   1.0949707e-01
   1.1087036e-01
   1.1199951e-01
   1.1300659e-01
   1.1422729e-01
   1.1523438e-01
   1.1676025e-01
   1.1831665e-01
   1.1981201e-01
   1.2042236e-01
   1.2088013e-01
   1.2222290e-01
   1.2329102e-01
   1.2536621e-01
   1.2673950e-01
   1.2786865e-01
   1.2805176e-01
   1.2908936e-01
   1.3037109e-01
   1.2982178e-01
   1.3119507e-01
   1.3204956e-01
   1.3198853e-01
   1.3250732e-01
   1.3320923e-01
   1.3299561e-01
   1.3369751e-01
   1.3421631e-01
   1.3409424e-01
   1.3375854e-01
   1.3430786e-01
   1.3433838e-01
   1.3287354e-01
   1.3217163e-01
   1.3293457e-01
   1.3238525e-01
   1.3217163e-01
   1.3241577e-01
   1.3156128e-01
   1.3156128e-01
   1.3024902e-01
   1.2951660e-01
   1.2936401e-01
   1.2841797e-01
   1.2759399e-01
   1.2649536e-01
   1.2530518e-01
   1.2533569e-01
   1.2344360e-01
   1.2289429e-01
   1.2234497e-01
   1.2130737e-01
   1.2051392e-01
   1.1895752e-01
   1.1856079e-01
   1.1825562e-01
   1.1755371e-01
   1.1627197e-01
   1.1532593e-01
   1.1514282e-01
   1.1444092e-01
   1.1309814e-01
   1.1178589e-01
   1.1203003e-01
   1.1105347e-01
   1.0940552e-01
   1.0845947e-01
   1.0803223e-01
   1.0784912e-01
   1.0653687e-01
   1.0586548e-01
   1.0601807e-01
   1.0583496e-01
   1.0537720e-01
   1.0430908e-01
   1.0382080e-01
   1.0452271e-01
   1.0418701e-01
   1.0385132e-01
   1.0519409e-01
   1.0385132e-01
   1.0314941e-01
   1.0342407e-01
   1.0342407e-01
   1.0443115e-01
   1.0394287e-01
   1.0394287e-01
   1.0446167e-01
   1.0479736e-01
   1.0479736e-01
   1.0498047e-01
   1.0589600e-01
   1.0684204e-01
   1.0638428e-01
   1.0626221e-01
   1.0678101e-01
   1.0723877e-01
   1.0757446e-01
   1.0717773e-01
   1.0696411e-01
   1.0687256e-01
   1.0531616e-01
   1.0476685e-01
   1.0543823e-01
   1.0354614e-01
   1.0260010e-01
   1.0159302e-01
   1.0079956e-01
   1.0006714e-01
   9.8175049e-02
   9.6313477e-02
   9.4573975e-02
   9.2407227e-02
   8.9965820e-02
   8.8317871e-02
   8.6914063e-02
   8.5418701e-02
   8.2641602e-02
   7.8613281e-02
   7.5805664e-02
   7.2875977e-02
   6.9915771e-02
   6.6619873e-02
   6.4849854e-02
   6.1981201e-02
   5.6915283e-02
   5.3588867e-02
   4.9804688e-02
   4.5135498e-02
   4.2846680e-02
   3.8970947e-02
   3.5034180e-02
   3.1738281e-02
   2.7648926e-02
   2.3773193e-02
   1.9348145e-02
   1.5167236e-02
   1.1230469e-02
   6.2866211e-03
   1.7089844e-03
  -2.2583008e-03
  -6.5612793e-03
  -1.0284424e-02
  -1.5167236e-02
  -1.9317627e-02
  -2.3284912e-02
  -2.7557373e-02
  -3.1402588e-02
  -3.5247803e-02
  -3.8604736e-02
  -4.2907715e-02
  -4.6051025e-02
  -5.0079346e-02
  -5.4962158e-02
  -5.8135986e-02
  -5.9967041e-02
  -6.3659668e-02
  -6.7932129e-02
  -7.0953369e-02
  -7.4188232e-02
  -7.7575684e-02
  -8.0932617e-02
  -8.4320068e-02
  -8.8378906e-02
  -9.0667725e-02
  -9.3597412e-02
  -9.7412109e-02
  -1.0031128e-01
  -1.0360718e-01
  -1.0641479e-01
  -1.0922241e-01
  -1.1221313e-01
  -1.1462402e-01
  -1.1633301e-01
  -1.1898804e-01
  -1.2084961e-01
  -1.2338257e-01
  -1.2573242e-01
  -1.2734985e-01
  -1.3006592e-01
  -1.3165283e-01
  -1.3262939e-01
  -1.3516235e-01
  -1.3711548e-01
  -1.3906860e-01
  -1.4172363e-01
  -1.4340210e-01
  -1.4437866e-01
  -1.4630127e-01
  -1.4923096e-01
  -1.5115356e-01
  -1.5280151e-01
  -1.5518188e-01
  -1.5768433e-01
  -1.5988159e-01
  -1.6146851e-01
  -1.6250610e-01
  -1.6470337e-01
  -1.6723633e-01
  -1.6958618e-01
  -1.7150879e-01
  -1.7248535e-01
  -1.7385864e-01
  -1.7507935e-01
  -1.7742920e-01
  -1.8069458e-01
  -1.8225098e-01
  -1.8374634e-01
  -1.8661499e-01
  -1.8783569e-01
  -1.8841553e-01
  -1.9152832e-01
  -1.9369507e-01
  -1.9528198e-01
  -1.9781494e-01
  -1.9940186e-01
  -2.0120239e-01
  -2.0379639e-01
  -2.0498657e-01
  -2.0599365e-01
  -2.0846558e-01
  -2.1069336e-01
  -2.1237183e-01
  -2.1395874e-01
  -2.1667480e-01
  -2.1804810e-01
  -2.1960449e-01
  -2.2219849e-01
  -2.2363281e-01
  -2.2488403e-01
  -2.2708130e-01
  -2.2891235e-01
  -2.3110962e-01
  -2.3287964e-01
  -2.3422241e-01
  -2.3562622e-01
  -2.3696899e-01
  -2.3892212e-01
  -2.3962402e-01
  -2.4057007e-01
  -2.4234009e-01
  -2.4304199e-01
  -2.4325562e-01
  -2.4487305e-01
  -2.4551392e-01
  -2.4664307e-01
  -2.4731445e-01
  -2.4755859e-01
  -2.4951172e-01
  -2.5018311e-01
  -2.5070190e-01
  -2.5033569e-01
  -2.5024414e-01
  -2.5225830e-01
  -2.5213623e-01
  -2.5134277e-01
  -2.5164795e-01
  -2.5173950e-01
  -2.5207520e-01
  -2.5131226e-01
  -2.5042725e-01
  -2.5070190e-01
  -2.5039673e-01
  -2.4917603e-01
  -2.4798584e-01
  -2.4679565e-01
  -2.4581909e-01
  -2.4533081e-01
  -2.4325562e-01
  -2.4206543e-01
  -2.4011230e-01
  -2.3782349e-01
  -2.3812866e-01
  -2.3562622e-01
  -2.3397827e-01
  -2.3229980e-01
  -2.2979736e-01
  -2.2842407e-01
  -2.2525024e-01
  -2.2225952e-01
  -2.2073364e-01
  -2.1853638e-01
  -2.1542358e-01
  -2.1173096e-01
  -2.0880127e-01
  -2.0617676e-01
  -2.0309448e-01
  -2.0104980e-01
  -1.9882202e-01
  -1.9555664e-01
  -1.9219971e-01
  -1.8820190e-01
  -1.8475342e-01
  -1.8200684e-01
  -1.7877197e-01
  -1.7611694e-01
  -1.7224121e-01
  -1.6839600e-01
  -1.6641235e-01
  -1.6259766e-01
  -1.5866089e-01
  -1.5585327e-01
  -1.5228271e-01
  -1.4999390e-01
  -1.4703369e-01
  -1.4263916e-01
  -1.3943481e-01
  -1.3665771e-01
  -1.3351440e-01
  -1.3061523e-01
  -1.2661743e-01
  -1.2390137e-01
  -1.2066650e-01
  -1.1724854e-01
  -1.1434937e-01
  -1.0952759e-01
  -1.0662842e-01
  -1.0589600e-01
  -1.0269165e-01
  -9.9700928e-02
  -9.6679688e-02
  -9.4238281e-02
  -9.2224121e-02
  -8.8928223e-02
  -8.6334229e-02
  -8.4625244e-02
  -8.2153320e-02
  -7.9620361e-02
  -7.7728271e-02
  -7.5012207e-02
  -7.3547363e-02
  -7.2357178e-02
  -6.9915771e-02
  -6.7413330e-02
  -6.5582275e-02
  -6.3598633e-02
  -6.2469482e-02
  -6.1431885e-02
  -5.9600830e-02
  -5.8471680e-02
  -5.6427002e-02
  -5.4565430e-02
  -5.4321289e-02
  -5.2856445e-02
  -5.1757813e-02
  -5.1513672e-02
  -4.9346924e-02
  -4.6783447e-02
  -4.6936035e-02
  -4.7271729e-02
  -4.6844482e-02
  -4.6966553e-02
  -4.5715332e-02
  -4.5257568e-02
  -4.4921875e-02
  -4.4219971e-02
  -4.2999268e-02
  -4.2510986e-02
  -4.2510986e-02
  -4.2358398e-02
  -4.2419434e-02
  -4.1473389e-02
  -4.2205811e-02
  -4.1778564e-02
  -4.1595459e-02
  -4.2297363e-02
  -4.2510986e-02
  -4.2968750e-02
  -4.2510986e-02
  -4.2572021e-02
  -4.3731689e-02
  -4.4494629e-02
  -4.5288086e-02
  -4.5684814e-02
  -4.5989990e-02
  -4.6813965e-02
  -4.7485352e-02
  -4.8583984e-02
  -4.9468994e-02
  -4.9652100e-02
  -5.0689697e-02
  -5.1635742e-02
  -5.2886963e-02
  -5.3253174e-02
  -5.4138184e-02
  -5.5938721e-02
  -5.6610107e-02
  -5.7250977e-02
  -5.8532715e-02
  -5.9265137e-02
  -6.0211182e-02
  -6.1523438e-02
  -6.1248779e-02
  -6.1859131e-02
  -6.2957764e-02
  -6.3201904e-02
  -6.3934326e-02
  -6.4361572e-02
  -6.5734863e-02
  -6.5490723e-02
  -6.5338135e-02
  -6.6436768e-02
  -6.7657471e-02
  -6.9122314e-02
  -6.9793701e-02
  -6.9335938e-02
  -7.0098877e-02
  -7.0312500e-02
  -6.9183350e-02
  -6.9793701e-02
  -7.0037842e-02
  -6.9641113e-02
  -7.0861816e-02
  -7.1533203e-02
  -7.1960449e-02
  -7.2265625e-02
  -7.2174072e-02
  -7.2265625e-02
  -7.3455811e-02
  -7.4096680e-02
  -7.4340820e-02
  -7.3638916e-02
  -7.3699951e-02
  -7.3272705e-02
  -7.3608398e-02
  -7.4279785e-02
  -7.3944092e-02
  -7.2784424e-02
  -7.2509766e-02
  -7.1838379e-02
  -7.1044922e-02
  -7.1502686e-02
  -7.1197510e-02
  -7.0220947e-02
  -6.9091797e-02
  -6.8237305e-02
  -6.7321777e-02
  -6.6802979e-02
  -6.6253662e-02
  -6.5551758e-02
  -6.4544678e-02
  -6.3446045e-02
  -6.1462402e-02
  -5.9173584e-02
  -5.7434082e-02
  -5.6152344e-02
  -5.5603027e-02
  -5.4504395e-02
  -5.2703857e-02
  -5.0628662e-02
  -4.7943115e-02
  -4.5806885e-02
  -4.3151855e-02
  -4.0618896e-02
  -3.8757324e-02
  -3.5827637e-02
  -3.3294678e-02
  -3.0578613e-02
  -2.6947021e-02
  -2.3681641e-02
  -2.0538330e-02
  -1.6265869e-02
  -1.2603760e-02
  -1.0223389e-02
  -6.8664551e-03
  -1.8615723e-03
   1.3427734e-03
   5.0964355e-03
   8.5144043e-03
   1.1779785e-02
   1.6998291e-02
   2.1118164e-02
   2.4719238e-02
   2.8808594e-02
   3.3874512e-02
   3.9245605e-02
   4.3273926e-02
   4.6966553e-02
   5.2520752e-02
   5.7098389e-02
   6.1431885e-02
   6.6711426e-02
   7.1014404e-02
   7.6110840e-02
   8.2000732e-02
   8.6456299e-02
   9.2315674e-02
   9.7442627e-02
   1.0269165e-01
   1.0818481e-01
   1.1370850e-01
   1.1886597e-01
   1.2442017e-01
   1.3064575e-01
   1.3577271e-01
   1.4157104e-01
   1.4807129e-01
   1.5307617e-01
   1.5902710e-01
   1.6525269e-01
   1.7031860e-01
   1.7630005e-01
   1.8249512e-01
   1.8722534e-01
   1.9281006e-01
   1.9927979e-01
   2.0394897e-01
   2.0968628e-01
   2.1569824e-01
   2.1978760e-01
   2.2518921e-01
   2.2961426e-01
   2.3431396e-01
   2.3959351e-01
   2.4462891e-01
   2.5006104e-01
   2.5430298e-01
   2.5988770e-01
   2.6547241e-01
   2.6986694e-01
   2.7505493e-01
   2.7944946e-01
   2.8375244e-01
   2.8842163e-01
   2.9138184e-01
   2.9528809e-01
   2.9870605e-01
   3.0191040e-01
   3.0673218e-01
   3.0981445e-01
   3.1253052e-01
   3.1661987e-01
   3.1930542e-01
   3.2171631e-01
   3.2495117e-01
   3.2678223e-01
   3.2913208e-01
   3.3193970e-01
   3.3422852e-01
   3.3691406e-01
   3.3868408e-01
   3.4024048e-01
   3.4115601e-01
   3.4112549e-01
   3.4277344e-01
   3.4442139e-01
   3.4503174e-01
   3.4710693e-01
   3.4661865e-01
   3.4686279e-01
   3.4771729e-01
   3.4765625e-01
   3.4854126e-01
   3.4783936e-01
   3.4811401e-01
   3.4783936e-01
   3.4524536e-01
   3.4487915e-01
   3.4411621e-01
   3.4152222e-01
   3.3950806e-01
   3.3795166e-01
   3.3639526e-01
   3.3364868e-01
   3.3111572e-01
   3.2882690e-01
   3.2546997e-01
   3.2205200e-01
   3.2012939e-01
   3.1655884e-01
   3.1372070e-01
   3.1121826e-01
   3.0670166e-01
   3.0297852e-01
   2.9830933e-01
   2.9403687e-01
   2.9101563e-01
   2.8543091e-01
   2.8131104e-01
   2.7679443e-01
   2.7182007e-01
   2.6696777e-01
   2.6174927e-01
   2.5616455e-01
   2.5103760e-01
   2.4584961e-01
   2.3965454e-01
   2.3422241e-01
   2.2808838e-01
   2.2244263e-01
   2.1618652e-01
   2.0941162e-01
   2.0339966e-01
   1.9677734e-01
   1.9042969e-01
   1.8304443e-01
   1.7556763e-01
   1.6925049e-01
   1.6235352e-01
   1.5539551e-01
   1.4871216e-01
   1.4108276e-01
   1.3381958e-01
   1.2716675e-01
   1.1941528e-01
   1.1218262e-01
   1.0507202e-01
   9.8144531e-02
   9.1186523e-02
   8.3404541e-02
   7.5164795e-02
   6.7993164e-02
   5.9326172e-02
   5.2673340e-02
   4.4860840e-02
   3.6834717e-02
   3.0303955e-02
   2.1759033e-02
   1.4953613e-02
   6.8359375e-03
  -1.1596680e-03
  -7.9345703e-03
  -1.5350342e-02
  -2.3132324e-02
  -3.1372070e-02
  -3.9184570e-02
  -4.7180176e-02
  -5.4626465e-02
  -6.3262939e-02
  -7.0648193e-02
  -7.8369141e-02
  -8.5998535e-02
  -9.3231201e-02
  -1.0125732e-01
  -1.0791016e-01
  -1.1361694e-01
  -1.2097168e-01
  -1.2887573e-01
  -1.3562012e-01
  -1.4248657e-01
  -1.4843750e-01
  -1.5505981e-01
  -1.6159058e-01
  -1.6748047e-01
  -1.7410278e-01
  -1.8005371e-01
  -1.8615723e-01
  -1.9223022e-01
  -1.9793701e-01
  -2.0306396e-01
  -2.0812988e-01
  -2.1389771e-01
  -2.2015381e-01
  -2.2531128e-01
  -2.3074341e-01
  -2.3617554e-01
  -2.3995972e-01
  -2.4468994e-01
  -2.4917603e-01
  -2.5332642e-01
  -2.5772095e-01
  -2.6153564e-01
  -2.6550293e-01
  -2.6986694e-01
  -2.7239990e-01
  -2.7548218e-01
  -2.7944946e-01
  -2.8079224e-01
  -2.8387451e-01
  -2.8735352e-01
  -2.8967285e-01
  -2.9309082e-01
  -2.9418945e-01
  -2.9592896e-01
  -2.9833984e-01
  -2.9858398e-01
  -2.9998779e-01
  -3.0197144e-01
  -3.0242920e-01
  -3.0364990e-01
  -3.0328369e-01
  -3.0264282e-01
  -3.0340576e-01
  -3.0236816e-01
  -3.0209351e-01
  -3.0087280e-01
  -2.9962158e-01
  -2.9962158e-01
  -2.9833984e-01
  -2.9757690e-01
  -2.9605103e-01
  -2.9364014e-01
  -2.9299927e-01
  -2.9180908e-01
  -2.8997803e-01
  -2.8894043e-01
  -2.8674316e-01
  -2.8509521e-01
  -2.8268433e-01
  -2.7899170e-01
  -2.7697754e-01
  -2.7508545e-01
  -2.7276611e-01
  -2.7011108e-01
  -2.6596069e-01
  -2.6412964e-01
  -2.6174927e-01
  -2.5756836e-01
  -2.5463867e-01
  -2.5027466e-01
  -2.4633789e-01
  -2.4349976e-01
  -2.3907471e-01
  -2.3526001e-01
  -2.3107910e-01
  -2.2683716e-01
  -2.2256470e-01
  -2.1746826e-01
  -2.1267700e-01
  -2.0776367e-01
  -2.0281982e-01
  -1.9744873e-01
  -1.9247437e-01
  -1.8722534e-01
  -1.8191528e-01
  -1.7587280e-01
  -1.7080688e-01
  -1.6552734e-01
  -1.5972900e-01
  -1.5402222e-01
  -1.4791870e-01
  -1.4062500e-01
  -1.3479614e-01
  -1.2982178e-01
  -1.2429810e-01
  -1.1816406e-01
  -1.1206055e-01
  -1.0675049e-01
  -1.0006714e-01
  -9.4116211e-02
  -8.8012695e-02
  -8.2763672e-02
  -7.7087402e-02
  -7.0037842e-02
  -6.4056396e-02
  -5.7617188e-02
  -5.0628662e-02
  -4.4006348e-02
  -3.7841797e-02
  -3.1341553e-02
  -2.5085449e-02
  -1.8829346e-02
  -1.2908936e-02
  -6.7749023e-03
   1.8310547e-04
   6.1340332e-03
   1.3061523e-02
   1.9989014e-02
   2.6092529e-02
   3.2928467e-02
   3.9520264e-02
   4.5196533e-02
   5.0628662e-02
   5.7891846e-02
   6.4392090e-02
   6.9702148e-02
   7.5744629e-02
   8.0963135e-02
   8.5906982e-02
   9.1979980e-02
   9.7930908e-02
   1.0336304e-01
   1.0873413e-01
   1.1355591e-01
   1.1862183e-01
   1.2350464e-01
   1.2817383e-01
   1.3308716e-01
   1.3793945e-01
   1.4300537e-01
   1.4614868e-01
   1.5106201e-01
   1.5573120e-01
   1.5884399e-01
   1.6372681e-01
   1.6754150e-01
   1.7077637e-01
   1.7550659e-01
   1.7886353e-01
   1.8179321e-01
   1.8582153e-01
   1.8887329e-01
   1.9119263e-01
   1.9461060e-01
   1.9802856e-01
   2.0135498e-01
   2.0385742e-01
   2.0483398e-01
   2.0663452e-01
   2.0874023e-01
   2.1078491e-01
   2.1231079e-01
   2.1347046e-01
   2.1545410e-01
   2.1652222e-01
   2.1667480e-01
   2.1871948e-01
   2.1911621e-01
   2.1975708e-01
   2.2125244e-01
   2.2164917e-01
   2.2247314e-01
   2.2302246e-01
   2.2247314e-01
   2.2244263e-01
   2.2177124e-01
   2.2180176e-01
   2.2198486e-01
   2.2100830e-01
   2.2058105e-01
   2.1902466e-01
   2.1810913e-01
   2.1713257e-01
   2.1633911e-01
   2.1524048e-01
   2.1481323e-01
   2.1374512e-01
   2.1276855e-01
   2.1133423e-01
   2.0974731e-01
   2.0819092e-01
   2.0578003e-01
   2.0449829e-01
   2.0254517e-01
   2.0086670e-01
   2.0019531e-01
   1.9821167e-01
   1.9586182e-01
   1.9436646e-01
   1.9137573e-01
   1.8884277e-01
   1.8661499e-01
   1.8359375e-01
   1.8069458e-01
   1.7819214e-01
   1.7559814e-01
   1.7315674e-01
   1.7071533e-01
   1.6693115e-01
   1.6387939e-01
   1.6152954e-01
   1.5951538e-01
   1.5704346e-01
   1.5405273e-01
   1.5133667e-01
   1.4715576e-01
   1.4440918e-01
   1.4154053e-01
   1.3864136e-01
   1.3607788e-01
   1.3226318e-01
   1.2854004e-01
   1.2527466e-01
   1.2167358e-01
   1.1828613e-01
   1.1437988e-01
   1.1038208e-01
   1.0766602e-01
   1.0446167e-01
   1.0113525e-01
   9.7015381e-02
   9.3688965e-02
   8.9721680e-02
   8.5449219e-02
   8.2794189e-02
   7.9528809e-02
   7.6293945e-02
   7.2143555e-02
   6.7718506e-02
   6.4483643e-02
   5.9967041e-02
   5.6243896e-02
   5.3894043e-02
   5.0415039e-02
   4.5745850e-02
   4.2205811e-02
   3.8513184e-02
   3.3843994e-02
   3.0761719e-02
   2.6763916e-02
   2.2888184e-02
   2.0935059e-02
   1.6540527e-02
   1.2023926e-02
   8.7890625e-03
   4.0283203e-03
   1.8310547e-04
  -3.0212402e-03
  -6.5917969e-03
  -9.9792480e-03
  -1.3885498e-02
  -1.8096924e-02
  -2.1667480e-02
  -2.5390625e-02
  -2.9174805e-02
  -3.2806396e-02
  -3.6956787e-02
  -4.1534424e-02
  -4.5532227e-02
  -4.8461914e-02
  -5.2307129e-02
  -5.6915283e-02
  -6.0943604e-02
  -6.3873291e-02
  -6.8267822e-02
  -7.1472168e-02
  -7.5103760e-02
  -7.9010010e-02
  -8.2550049e-02
  -8.6120605e-02
  -8.8989258e-02
  -9.1979980e-02
  -9.4635010e-02
  -9.8022461e-02
  -1.0171509e-01
  -1.0537720e-01
  -1.0894775e-01
  -1.1120605e-01
  -1.1437988e-01
  -1.1804199e-01
  -1.2078857e-01
  -1.2304688e-01
  -1.2628174e-01
  -1.2948608e-01
  -1.3085938e-01
  -1.3372803e-01
  -1.3690186e-01
  -1.3986206e-01
  -1.4254761e-01
  -1.4501953e-01
  -1.4712524e-01
  -1.4913940e-01
  -1.5148926e-01
  -1.5441895e-01
  -1.5606689e-01
  -1.5780640e-01
  -1.5997314e-01
  -1.6171265e-01
  -1.6439819e-01
  -1.6659546e-01
  -1.6738892e-01
  -1.6976929e-01
  -1.7163086e-01
  -1.7361450e-01
  -1.7602539e-01
  -1.7678833e-01
  -1.7901611e-01
  -1.8109131e-01
  -1.8231201e-01
  -1.8441772e-01
  -1.8688965e-01
  -1.8823242e-01
  -1.9006348e-01
  -1.9137573e-01
  -1.9335938e-01
  -1.9488525e-01
  -1.9555664e-01
  -1.9720459e-01
  -1.9793701e-01
  -1.9863892e-01
  -1.9982910e-01
  -2.0095825e-01
  -2.0184326e-01
  -2.0272827e-01
  -2.0358276e-01
  -2.0404053e-01
  -2.0458984e-01
  -2.0492554e-01
  -2.0553589e-01
  -2.0605469e-01
  -2.0706177e-01
  -2.0745850e-01
  -2.0712280e-01
  -2.0831299e-01
  -2.0782471e-01
  -2.0794678e-01
  -2.0806885e-01
  -2.0599365e-01
  -2.0697021e-01
  -2.0742798e-01
  -2.0709229e-01
  -2.0745850e-01
  -2.0639038e-01
  -2.0584106e-01
  -2.0498657e-01
  -2.0370483e-01
  -2.0324707e-01
  -2.0294189e-01
  -2.0217896e-01
  -2.0172119e-01
  -1.9998169e-01
  -1.9982910e-01
  -1.9891357e-01
  -1.9741821e-01
  -1.9714355e-01
  -1.9616699e-01
  -1.9595337e-01
  -1.9454956e-01
  -1.9342041e-01
  -1.9323730e-01
  -1.9107056e-01
  -1.9009399e-01
  -1.8972778e-01
  -1.8792725e-01
  -1.8698120e-01
  -1.8615723e-01
  -1.8383789e-01
  -1.8310547e-01
  -1.8194580e-01
  -1.7889404e-01
  -1.7657471e-01
  -1.7559814e-01
  -1.7395020e-01
  -1.7288208e-01
  -1.7135620e-01
  -1.6964722e-01
  -1.6784668e-01
  -1.6616821e-01
  -1.6506958e-01
  -1.6281128e-01
  -1.6067505e-01
  -1.5893555e-01
  -1.5753174e-01
  -1.5560913e-01
  -1.5301514e-01
  -1.5109253e-01
  -1.4929199e-01
  -1.4697266e-01
  -1.4395142e-01
  -1.4120483e-01
  -1.3919067e-01
  -1.3748169e-01
  -1.3491821e-01
  -1.3305664e-01
  -1.3110352e-01
  -1.2765503e-01
  -1.2634277e-01
  -1.2475586e-01
  -1.2133789e-01
  -1.1941528e-01
  -1.1727905e-01
  -1.1465454e-01
  -1.1264038e-01
  -1.1093140e-01
  -1.0806274e-01
  -1.0559082e-01
  -1.0388184e-01
  -1.0159302e-01
  -9.9243164e-02
  -9.7595215e-02
  -9.5947266e-02
  -9.2956543e-02
  -9.1308594e-02
  -8.9385986e-02
  -8.7982178e-02
  -8.6578369e-02
  -8.4320068e-02
  -8.2763672e-02
  -8.0688477e-02
  -7.8277588e-02
  -7.6568604e-02
  -7.4951172e-02
  -7.3120117e-02
  -7.1563721e-02
  -7.0220947e-02
  -6.8389893e-02
  -6.6711426e-02
  -6.4514160e-02
  -6.2835693e-02
  -6.1676025e-02
  -6.0394287e-02
  -6.0516357e-02
  -5.8288574e-02
  -5.5419922e-02
  -5.3924561e-02
  -5.3222656e-02
  -5.2886963e-02
  -5.1055908e-02
  -4.8919678e-02
  -4.8645020e-02
  -4.7210693e-02
  -4.5806885e-02
  -4.4921875e-02
  -4.3579102e-02
  -4.3151855e-02
  -4.1198730e-02
  -3.9276123e-02
  -4.0191650e-02
  -3.8452148e-02
  -3.7017822e-02
  -3.6315918e-02
  -3.4637451e-02
  -3.3721924e-02
  -3.2196045e-02
  -3.1738281e-02
  -3.0700684e-02
  -2.9846191e-02
  -3.0273438e-02
  -2.9174805e-02
  -2.8717041e-02
  -2.8045654e-02
  -2.7099609e-02
  -2.6794434e-02
  -2.7374268e-02
  -2.6275635e-02
  -2.4383545e-02
  -2.3498535e-02
  -2.2979736e-02
  -2.2583008e-02
  -2.1911621e-02
  -2.1514893e-02
  -2.0904541e-02
  -2.0782471e-02
  -2.0538330e-02
  -2.0080566e-02
  -1.9958496e-02
  -1.9409180e-02
  -1.7700195e-02
  -1.8432617e-02
  -1.8310547e-02
  -1.6998291e-02
  -1.7669678e-02
  -1.6357422e-02
  -1.6265869e-02
  -1.6723633e-02
  -1.5625000e-02
  -1.4678955e-02
  -1.4648438e-02
  -1.4160156e-02
  -1.2695313e-02
  -1.3031006e-02
  -1.3275146e-02
  -1.2634277e-02
  -1.2542725e-02
  -1.2847900e-02
  -1.2847900e-02
  -1.1627197e-02
  -1.0803223e-02
  -1.1016846e-02
  -1.2023926e-02
  -1.1627197e-02
  -1.0559082e-02
  -9.9792480e-03
  -9.8266602e-03
  -9.4604492e-03
  -8.3923340e-03
  -8.1481934e-03
  -7.6293945e-03
  -6.8359375e-03
  -6.6528320e-03
  -6.8054199e-03
  -6.4392090e-03
  -6.5307617e-03
  -5.7983398e-03
  -5.3710938e-03
  -5.4321289e-03
  -4.0588379e-03
  -4.1198730e-03
  -4.0893555e-03
  -3.1738281e-03
  -1.4343262e-03
  -8.8500977e-04
  -9.4604492e-04
   5.7983398e-04
   1.4343262e-03
   2.4108887e-03
   3.7231445e-03
   4.3029785e-03
   5.1269531e-03
   5.6152344e-03
   6.4392090e-03
   7.4157715e-03
   8.2092285e-03
   9.2773438e-03
   9.6740723e-03
   1.0589600e-02
   1.2451172e-02
   1.3702393e-02
   1.4801025e-02
   1.5563965e-02
   1.6174316e-02
   1.7639160e-02
   1.8066406e-02
   1.9531250e-02
   2.1331787e-02
   2.2521973e-02
   2.3101807e-02
   2.4017334e-02
   2.5756836e-02
   2.7038574e-02
   2.8320313e-02
   2.9266357e-02
   3.0914307e-02
   3.1829834e-02
   3.3020020e-02
   3.4576416e-02
   3.4759521e-02
   3.6163330e-02
   3.8208008e-02
   3.8360596e-02
   3.9520264e-02
   4.2480469e-02
   4.3945313e-02
   4.4799805e-02
   4.5562744e-02
   4.7393799e-02
   4.9377441e-02
   5.0079346e-02
   5.0994873e-02
   5.3558350e-02
   5.5145264e-02
   5.5114746e-02
   5.6732178e-02
   5.8349609e-02
   5.8776855e-02
   6.0363770e-02
   6.1218262e-02
   6.2164307e-02
   6.3751221e-02
   6.5490723e-02
   6.6619873e-02
   6.7321777e-02
   6.7718506e-02
   6.9274902e-02
   6.9854736e-02
   7.0861816e-02
   7.2021484e-02
   7.2692871e-02
   7.3242188e-02
   7.4493408e-02
   7.4951172e-02
   7.5042725e-02
   7.6049805e-02
   7.6507568e-02
   7.6507568e-02
   7.6477051e-02
   7.7178955e-02
   7.7819824e-02
   7.8460693e-02
   7.9010010e-02
   7.8857422e-02
   7.9498291e-02
   8.1146240e-02
   8.2153320e-02
   8.2183838e-02
   8.1939697e-02
   8.2519531e-02
   8.3312988e-02
   8.3587646e-02
   8.4136963e-02
   8.5144043e-02
   8.4045410e-02
   8.3862305e-02
   8.4655762e-02
   8.4960938e-02
   8.5754395e-02
   8.5266113e-02
   8.5906982e-02
   8.7310791e-02
   8.7463379e-02
   8.7554932e-02
   8.7615967e-02
   8.7707520e-02
   8.7524414e-02
   8.8378906e-02
   8.9752197e-02
   9.0942383e-02
   9.1247559e-02
   9.0911865e-02
   9.1247559e-02
   9.1766357e-02
   9.3505859e-02
   9.4329834e-02
   9.3902588e-02
   9.4696045e-02
   9.5428467e-02
   9.6343994e-02
   9.7412109e-02
   9.8205566e-02
   9.9060059e-02
   9.9243164e-02
   1.0037231e-01
   1.0089111e-01
   1.0113525e-01
   1.0195923e-01
   1.0290527e-01
   1.0278320e-01
   1.0382080e-01
   1.0525513e-01
   1.0479736e-01
   1.0522461e-01
   1.0684204e-01
   1.0665894e-01
   1.0659790e-01
   1.0742188e-01
   1.0794067e-01
   1.0897827e-01
   1.0968018e-01
   1.0974121e-01
   1.0989380e-01
   1.1007690e-01
   1.1087036e-01
   1.1132813e-01
   1.1148071e-01
   1.1184692e-01
   1.1260986e-01
   1.1419678e-01
   1.1331177e-01
   1.1389160e-01
   1.1456299e-01
   1.1404419e-01
   1.1428833e-01
   1.1453247e-01
   1.1520386e-01
   1.1514282e-01
   1.1532593e-01
   1.1465454e-01
   1.1462402e-01
   1.1575317e-01
   1.1599731e-01
   1.1563110e-01
   1.1550903e-01
   1.1578369e-01
   1.1535645e-01
   1.1557007e-01
   1.1584473e-01
   1.1468506e-01
   1.1462402e-01
   1.1557007e-01
   1.1535645e-01
   1.1499023e-01
   1.1480713e-01
   1.1395264e-01
   1.1340332e-01
   1.1315918e-01
   1.1279297e-01
   1.1141968e-01
   1.1105347e-01
   1.0989380e-01
   1.0937500e-01
   1.0977173e-01
   1.0870361e-01
   1.0827637e-01
   1.0766602e-01
   1.0754395e-01
   1.0745239e-01
   1.0699463e-01
   1.0525513e-01
   1.0433960e-01
   1.0437012e-01
   1.0342407e-01
   1.0256958e-01
   1.0195923e-01
   1.0119629e-01
   1.0009766e-01
   9.8419189e-02
   9.8114014e-02
   9.7412109e-02
   9.6282959e-02
   9.4635010e-02
   9.3597412e-02
   9.2956543e-02
   9.1766357e-02
   9.0270996e-02
   8.9416504e-02
   8.8439941e-02
   8.7402344e-02
   8.8012695e-02
   8.6273193e-02
   8.4228516e-02
   8.3801270e-02
   8.2336426e-02
   8.2305908e-02
   8.1542969e-02
   8.0261230e-02
   7.8613281e-02
   7.6873779e-02
   7.5347900e-02
   7.3791504e-02
   7.2662354e-02
   7.1929932e-02
   7.0068359e-02
   6.9061279e-02
   6.8481445e-02
   6.7047119e-02
   6.6925049e-02
   6.5826416e-02
   6.4422607e-02
   6.3659668e-02
   6.2744141e-02
   6.1523438e-02
   6.0882568e-02
   6.0363770e-02
   5.9967041e-02
   5.8746338e-02
   5.7312012e-02
   5.7525635e-02
   5.6579590e-02
   5.5084229e-02
   5.4321289e-02
   5.3527832e-02
   5.2337646e-02
   5.1635742e-02
   5.0140381e-02
   4.9224854e-02
   4.8889160e-02
   4.8217773e-02
   4.6844482e-02
   4.5654297e-02
   4.5684814e-02
   4.4219971e-02
   4.3548584e-02
   4.2419434e-02
   4.0985107e-02
   4.1168213e-02
   4.1259766e-02
   4.0252686e-02
   4.0740967e-02
   3.9947510e-02
   3.7902832e-02
   3.7384033e-02
   3.6224365e-02
   3.4973145e-02
   3.4454346e-02
   3.3843994e-02
   3.3966064e-02
   3.3111572e-02
   3.1890869e-02
   3.1311035e-02
   3.1005859e-02
   3.0181885e-02
   2.9022217e-02
   2.8991699e-02
   2.8137207e-02
   2.7160645e-02
   2.5848389e-02
   2.4047852e-02
   2.3437500e-02
   2.3376465e-02
   2.2338867e-02
   2.1759033e-02
   2.1270752e-02
   1.9195557e-02
   1.8402100e-02
   1.8066406e-02
   1.6723633e-02
   1.5960693e-02
   1.6143799e-02
   1.6143799e-02
   1.5289307e-02
   1.4465332e-02
   1.4892578e-02
   1.4709473e-02
   1.3458252e-02
   1.4160156e-02
   1.3000488e-02
   1.2786865e-02
   1.3031006e-02
   1.1138916e-02
   1.0223389e-02
   1.0528564e-02
   1.1352539e-02
   1.1077881e-02
   9.2773438e-03
   8.3923340e-03
   7.9650879e-03
   7.2021484e-03
   7.6904297e-03
   6.3476563e-03
   6.1035156e-03
   5.8898926e-03
   3.9367676e-03
   3.6010742e-03
   2.8686523e-03
   1.8005371e-03
   1.0375977e-03
   2.1362305e-04
  -2.7465820e-04
  -1.2207031e-03
  -2.7465820e-03
  -4.1198730e-03
  -5.2490234e-03
  -6.1340332e-03
  -7.1105957e-03
  -8.8500977e-03
  -8.9111328e-03
  -9.7961426e-03
  -1.0986328e-02
  -1.1169434e-02
  -1.1444092e-02
  -1.2512207e-02
  -1.2908936e-02
  -1.3397217e-02
  -1.3854980e-02
  -1.4862061e-02
  -1.5075684e-02
  -1.4678955e-02
  -1.5625000e-02
  -1.6418457e-02
  -1.6510010e-02
  -1.7547607e-02
  -1.7608643e-02
  -1.7730713e-02
  -1.9378662e-02
  -2.0050049e-02
  -1.9195557e-02
  -1.9989014e-02
  -1.9622803e-02
  -1.9683838e-02
  -2.0050049e-02
  -2.0385742e-02
  -2.0660400e-02
  -2.0385742e-02
  -2.0782471e-02
  -2.0690918e-02
  -2.1057129e-02
  -2.0751953e-02
  -1.9714355e-02
  -1.9744873e-02
  -1.9378662e-02
  -1.9317627e-02
  -1.8707275e-02
  -1.7974854e-02
  -1.8188477e-02
  -1.8646240e-02
  -1.8096924e-02
  -1.6876221e-02
  -1.6357422e-02
  -1.6571045e-02
  -1.6326904e-02
  -1.6143799e-02
  -1.5777588e-02
  -1.5136719e-02
  -1.5136719e-02
  -1.4739990e-02
  -1.4251709e-02
  -1.4007568e-02
  -1.3031006e-02
  -1.2542725e-02
  -1.3000488e-02
  -1.2725830e-02
  -1.2023926e-02
  -1.2054443e-02
  -1.1932373e-02
  -1.1474609e-02
  -1.1047363e-02
  -1.0589600e-02
  -1.0192871e-02
  -1.0467529e-02
  -1.0711670e-02
  -9.9792480e-03
  -9.7961426e-03
  -9.5214844e-03
  -9.0026855e-03
  -8.9416504e-03
  -9.4299316e-03
  -9.3994141e-03
  -9.3078613e-03
  -9.9182129e-03
  -9.9487305e-03
  -9.1552734e-03
  -8.4838867e-03
  -8.4533691e-03
  -8.5449219e-03
  -8.0566406e-03
  -7.8430176e-03
  -8.3312988e-03
  -8.0566406e-03
  -7.2326660e-03
  -7.1716309e-03
  -7.0190430e-03
  -7.0495605e-03
  -7.7514648e-03
  -7.4462891e-03
  -7.3242188e-03
  -6.8969727e-03
  -6.4392090e-03
  -6.8054199e-03
  -6.5917969e-03
  -7.0495605e-03
  -7.7819824e-03
  -7.6599121e-03
  -7.6293945e-03
  -7.5988770e-03
  -7.5378418e-03
  -7.0800781e-03
  -7.4157715e-03
  -8.1787109e-03
  -8.6364746e-03
  -8.9721680e-03
  -1.0192871e-02
  -1.1383057e-02
  -1.1383057e-02
  -1.2298584e-02
  -1.3214111e-02
  -1.3061523e-02
  -1.3854980e-02
  -1.4831543e-02
  -1.5686035e-02
  -1.6540527e-02
  -1.6967773e-02
  -1.8280029e-02
  -1.9317627e-02
  -1.8859863e-02
  -1.9714355e-02
  -2.1087646e-02
  -2.1179199e-02
  -2.1392822e-02
  -2.2583008e-02
  -2.3681641e-02
  -2.4322510e-02
  -2.4444580e-02
  -2.5085449e-02
  -2.6031494e-02
  -2.6367188e-02
  -2.6855469e-02
  -2.6672363e-02
  -2.6611328e-02
  -2.7343750e-02
  -2.8656006e-02
  -2.9235840e-02
  -2.8717041e-02
  -2.9998779e-02
  -3.0700684e-02
  -3.1158447e-02
  -3.1188965e-02
  -3.0731201e-02
  -3.1280518e-02
  -3.1829834e-02
  -3.1921387e-02
  -3.2440186e-02
  -3.3355713e-02
  -3.3752441e-02
  -3.3874512e-02
  -3.3294678e-02
  -3.3447266e-02
  -3.3538818e-02
  -3.2989502e-02
  -3.3538818e-02
  -3.3630371e-02
  -3.3752441e-02
  -3.4210205e-02
  -3.4393311e-02
  -3.4423828e-02
  -3.3691406e-02
  -3.3630371e-02
  -3.3691406e-02
  -3.4332275e-02
  -3.4606934e-02
  -3.3599854e-02
  -3.2806396e-02
  -3.4149170e-02
  -3.3874512e-02
  -3.3782959e-02
  -3.4271240e-02
  -3.3782959e-02
  -3.3905029e-02
  -3.3050537e-02
  -3.2745361e-02
  -3.2684326e-02
  -3.1921387e-02
  -3.2165527e-02
  -3.0822754e-02
  -2.9968262e-02
  -3.0151367e-02
  -2.9724121e-02
  -2.8808594e-02
  -2.8198242e-02
  -2.7770996e-02
  -2.8533936e-02
  -2.7099609e-02
  -2.6824951e-02
  -2.6641846e-02
  -2.5817871e-02
  -2.5604248e-02
  -2.4322510e-02
  -2.4078369e-02
  -2.3895264e-02
  -2.3864746e-02
  -2.3834229e-02
  -2.1972656e-02
  -2.0935059e-02
  -2.1514893e-02
  -2.1484375e-02
  -2.1026611e-02
  -2.1606445e-02
  -2.1240234e-02
  -2.0172119e-02
  -1.9927979e-02
  -1.9592285e-02
  -1.8463135e-02
  -1.9134521e-02
  -1.8005371e-02
  -1.6876221e-02
  -1.7456055e-02
  -1.6998291e-02
  -1.7028809e-02
  -1.5686035e-02
  -1.5502930e-02
  -1.5045166e-02
  -1.4160156e-02
  -1.3580322e-02
  -1.2908936e-02
  -1.3366699e-02
  -1.2145996e-02
  -1.2023926e-02
  -1.2054443e-02
  -1.0894775e-02
  -1.0742188e-02
  -1.1291504e-02
  -1.0620117e-02
  -1.0070801e-02
  -1.0101318e-02
  -8.9721680e-03
  -8.3618164e-03
  -9.3383789e-03
  -9.6435547e-03
  -9.7045898e-03
  -9.5520020e-03
  -8.6364746e-03
  -9.5214844e-03
  -8.6669922e-03
  -8.1787109e-03
  -9.2163086e-03
  -8.3618164e-03
  -7.8430176e-03
  -7.5073242e-03
  -7.1716309e-03
  -7.5988770e-03
  -7.7819824e-03
  -7.4157715e-03
  -6.6223145e-03
  -6.2255859e-03
  -5.7067871e-03
  -5.2490234e-03
  -3.7231445e-03
  -2.2277832e-03
  -1.8615723e-03
  -6.4086914e-04
   2.1362305e-04
   8.8500977e-04
   9.7656250e-04
   1.4038086e-03
   1.8615723e-03
   3.2348633e-03
   4.2114258e-03
   4.1809082e-03
   4.1809082e-03
   4.5776367e-03
   4.8522949e-03
   5.5541992e-03
   5.9814453e-03
   6.5917969e-03
   7.4462891e-03
   6.7443848e-03
   7.6293945e-03
   8.1787109e-03
   8.1176758e-03
   8.3312988e-03
   7.8125000e-03
   8.7585449e-03
   1.0406494e-02
   9.7656250e-03
   9.3688965e-03
   1.0223389e-02
   9.9792480e-03
   1.0681152e-02
   1.1718750e-02
   1.2023926e-02
   1.2145996e-02
   1.2054443e-02
   1.2329102e-02
   1.2695313e-02
   1.2847900e-02
   1.2908936e-02
   1.3336182e-02
   1.3824463e-02
   1.4190674e-02
   1.4739990e-02
   1.5045166e-02
   1.5441895e-02
   1.5075684e-02
   1.5289307e-02
   1.5991211e-02
   1.6754150e-02
   1.6479492e-02
   1.6937256e-02
   1.6998291e-02
   1.6937256e-02
   1.7913818e-02
   1.7822266e-02
   1.8218994e-02
   1.9775391e-02
   2.0690918e-02
   2.0782471e-02
   2.1514893e-02
   2.1331787e-02
   2.1911621e-02
   2.3254395e-02
   2.4169922e-02
   2.4658203e-02
   2.5604248e-02
   2.5817871e-02
   2.6306152e-02
   2.6794434e-02
   2.7221680e-02
   2.7801514e-02
   2.8472900e-02
   2.9083252e-02
   2.9479980e-02
   2.9907227e-02
   3.0059814e-02
   3.1066895e-02
   3.1372070e-02
   3.1707764e-02
   3.1982422e-02
   3.2318115e-02
   3.2592773e-02
   3.3111572e-02
   3.3447266e-02
   3.3264160e-02
   3.3508301e-02
   3.4332275e-02
   3.4240723e-02
   3.3752441e-02
   3.4240723e-02
   3.4240723e-02
   3.3660889e-02
   3.3508301e-02
   3.3416748e-02
   3.3447266e-02
   3.3630371e-02
   3.2928467e-02
   3.2684326e-02
   3.3325195e-02
   3.3355713e-02
   3.3264160e-02
   3.2867432e-02
   3.3081055e-02
   3.2714844e-02
   3.2196045e-02
   3.2897949e-02
   3.2043457e-02
   3.0822754e-02
   3.0364990e-02
   2.9907227e-02
   2.9418945e-02
   2.8717041e-02
   2.9174805e-02
   2.9357910e-02
   2.8900146e-02
   2.8778076e-02
   2.8594971e-02
   2.7099609e-02
   2.6947021e-02
   2.6855469e-02
   2.6031494e-02
   2.5329590e-02
   2.5238037e-02
   2.4841309e-02
   2.4200439e-02
   2.4200439e-02
   2.2918701e-02
   2.2460938e-02
   2.2216797e-02
   2.1636963e-02
   2.0904541e-02
   2.0416260e-02
   2.0172119e-02
   1.9653320e-02
   1.8218994e-02
   1.7669678e-02
   1.8035889e-02
   1.8524170e-02
   1.7486572e-02
   1.6113281e-02
   1.4831543e-02
   1.4099121e-02
   1.4465332e-02
   1.4068604e-02
   1.3549805e-02
   1.2939453e-02
   1.2420654e-02
   1.2176514e-02
   1.1199951e-02
   1.0803223e-02
   1.0375977e-02
   1.0375977e-02
   9.8876953e-03
   9.4909668e-03
   8.6364746e-03
   7.0190430e-03
   7.6293945e-03
   7.7209473e-03
   6.0424805e-03
   5.1269531e-03
   5.0048828e-03
   4.6081543e-03
   4.0893555e-03
   3.7231445e-03
   3.1127930e-03
   3.2043457e-03
   2.7465820e-03
   2.5634766e-03
   2.0446777e-03
   1.8310547e-03
   3.2348633e-03
   1.5258789e-03
  -1.5258789e-04
   5.1879883e-04
   4.8828125e-04
   8.8500977e-04
   4.2724609e-04
  -3.0517578e-05
  -3.9672852e-04
  -1.6174316e-03
  -1.5563965e-03
  -2.0751953e-03
  -2.5024414e-03
  -2.8381348e-03
  -2.8991699e-03
  -3.1738281e-03
  -4.2114258e-03
  -4.3334961e-03
  -4.9743652e-03
  -5.6762695e-03
  -6.0729980e-03
  -6.6223145e-03
  -7.2021484e-03
  -7.2326660e-03
  -8.4228516e-03
  -8.3312988e-03
  -8.8195801e-03
  -1.0131836e-02
  -9.9792480e-03
  -1.1047363e-02
  -1.1566162e-02
  -1.2023926e-02
  -1.3000488e-02
  -1.3122559e-02
  -1.4465332e-02
  -1.4160156e-02
  -1.4495850e-02
  -1.5380859e-02
  -1.5716553e-02
  -1.6326904e-02
  -1.7181396e-02
  -1.8371582e-02
  -1.8218994e-02
  -1.8341064e-02
  -1.8768311e-02
  -1.9348145e-02
  -1.9683838e-02
  -1.9775391e-02
  -1.9104004e-02
  -2.0111084e-02
  -2.1179199e-02
  -2.1209717e-02
  -2.1759033e-02
  -2.2155762e-02
  -2.2827148e-02
  -2.3132324e-02
  -2.3956299e-02
  -2.4475098e-02
  -2.4719238e-02
  -2.4993896e-02
  -2.5115967e-02
  -2.5817871e-02
  -2.6092529e-02
  -2.5268555e-02
  -2.6458740e-02
  -2.7252197e-02
  -2.7160645e-02
  -2.7709961e-02
  -2.8015137e-02
  -2.8717041e-02
  -2.9693604e-02
  -3.0609131e-02
  -3.1066895e-02
  -3.0029297e-02
  -3.0700684e-02
  -3.1982422e-02
  -3.2135010e-02
  -3.2867432e-02
  -3.4057617e-02
  -3.5491943e-02
  -3.5736084e-02
  -3.5583496e-02
  -3.7078857e-02
  -3.7475586e-02
  -3.7780762e-02
  -3.9184570e-02
  -4.0374756e-02
  -4.1290283e-02
  -4.1198730e-02
  -4.2419434e-02
  -4.3884277e-02
  -4.4128418e-02
  -4.4555664e-02
  -4.5104980e-02
  -4.5654297e-02
  -4.4647217e-02
  -4.4616699e-02
  -4.7241211e-02
  -4.8278809e-02
  -4.7607422e-02
  -4.8675537e-02
  -4.8858643e-02
  -4.9591064e-02
  -5.1544189e-02
  -5.1696777e-02
  -5.3222656e-02
  -5.4229736e-02
  -5.3588867e-02
  -5.4107666e-02
  -5.4473877e-02
  -5.5358887e-02
  -5.5786133e-02
  -5.5877686e-02
  -5.6671143e-02
  -5.6610107e-02
  -5.6060791e-02
  -5.6091309e-02
  -5.6579590e-02
  -5.7586670e-02
  -5.6854248e-02
  -5.6945801e-02
  -5.7098389e-02
  -5.6732178e-02
  -5.7342529e-02
  -5.8044434e-02
  -5.8288574e-02
  -5.7739258e-02
  -5.6610107e-02
  -5.6976318e-02
  -5.8319092e-02
  -5.9082031e-02
  -5.8319092e-02
  -5.7739258e-02
  -5.7952881e-02
  -5.7189941e-02
  -5.7312012e-02
  -5.7250977e-02
  -5.5969238e-02
  -5.6945801e-02
  -5.6610107e-02
  -5.5541992e-02
  -5.4992676e-02
  -5.4351807e-02
  -5.4626465e-02
  -5.3710938e-02
  -5.3833008e-02
  -5.3771973e-02
  -5.2154541e-02
  -5.2368164e-02
  -5.1727295e-02
  -5.0689697e-02
  -5.0994873e-02
  -5.0384521e-02
  -5.0262451e-02
  -4.9560547e-02
  -4.9072266e-02
  -4.8522949e-02
  -4.7637939e-02
  -4.6783447e-02
  -4.6325684e-02
  -4.6081543e-02
  -4.6203613e-02
  -4.6173096e-02
  -4.6051025e-02
  -4.4403076e-02
  -4.4189453e-02
  -4.5318604e-02
  -4.4006348e-02
  -4.2907715e-02
  -4.3365479e-02
  -4.4067383e-02
  -4.2968750e-02
  -4.2175293e-02
  -4.1656494e-02
  -4.1748047e-02
  -4.1290283e-02
  -4.0496826e-02
  -4.0100098e-02
  -3.9550781e-02
  -3.9428711e-02
  -3.8909912e-02
  -3.9581299e-02
  -3.9367676e-02
  -3.9031982e-02
  -3.8787842e-02
  -3.8482666e-02
  -3.8421631e-02
  -3.8482666e-02
  -3.9184570e-02
  -4.0252686e-02
  -4.0039063e-02
  -3.8574219e-02
  -3.8513184e-02
  -4.0466309e-02
  -3.9825439e-02
  -3.9123535e-02
  -3.9733887e-02
  -3.9611816e-02
  -3.9916992e-02
  -3.9337158e-02
  -4.0863037e-02
  -4.1625977e-02
  -4.0740967e-02
  -4.0435791e-02
  -4.1534424e-02
  -4.2114258e-02
  -4.2144775e-02
  -4.3060303e-02
  -4.3975830e-02
  -4.4708252e-02
  -4.3853760e-02
  -4.3975830e-02
  -4.4036865e-02
  -4.3243408e-02
  -4.5013428e-02
  -4.5379639e-02
  -4.5471191e-02
  -4.6356201e-02
  -4.5623779e-02
  -4.6600342e-02
  -4.7668457e-02
  -4.7943115e-02
  -4.7515869e-02
  -4.7302246e-02
  -4.7790527e-02
  -4.8431396e-02
  -4.9499512e-02
  -4.9865723e-02
  -4.9224854e-02
  -4.9560547e-02
  -4.9865723e-02
  -5.0567627e-02
  -5.0354004e-02
  -5.0140381e-02
  -5.0811768e-02
  -5.0354004e-02
  -5.0872803e-02
  -5.1300049e-02
  -5.1025391e-02
  -5.1422119e-02
  -5.1818848e-02
  -5.1330566e-02
  -5.0415039e-02
  -5.0933838e-02
  -5.1513672e-02
  -5.0750732e-02
  -5.0689697e-02
  -4.9621582e-02
  -4.9621582e-02
  -4.9377441e-02
  -4.8889160e-02
  -4.9194336e-02
  -4.8919678e-02
  -4.8583984e-02
  -4.8065186e-02
  -4.6539307e-02
  -4.5898438e-02
  -4.7088623e-02
  -4.6905518e-02
  -4.6569824e-02
  -4.6142578e-02
  -4.5745850e-02
  -4.5318604e-02
  -4.4708252e-02
  -4.4433594e-02
  -4.4708252e-02
  -4.3243408e-02
  -4.2114258e-02
  -4.1564941e-02
  -4.1076660e-02
  -4.1137695e-02
  -4.0283203e-02
  -4.0557861e-02
  -4.0069580e-02
  -4.0008545e-02
  -3.9215088e-02
  -3.8482666e-02
  -3.8848877e-02
  -3.8452148e-02
  -3.8299561e-02
  -3.6895752e-02
  -3.6499023e-02
  -3.6743164e-02
  -3.5339355e-02
  -3.4576416e-02
  -3.4362793e-02
  -3.3599854e-02
  -3.2928467e-02
  -3.2318115e-02
  -3.2470703e-02
  -3.2440186e-02
  -3.2073975e-02
  -3.1005859e-02
  -3.1036377e-02
  -3.1433105e-02
  -3.0609131e-02
  -3.0151367e-02
  -3.0181885e-02
  -3.0303955e-02
  -3.0303955e-02
  -2.9174805e-02
  -2.8808594e-02
  -2.8381348e-02
  -2.8625488e-02
  -2.8503418e-02
  -2.7221680e-02
  -2.7069092e-02
  -2.7069092e-02
  -2.6245117e-02
  -2.5939941e-02
  -2.5024414e-02
  -2.4414063e-02
  -2.4230957e-02
  -2.3773193e-02
  -2.4017334e-02
  -2.3712158e-02
  -2.2552490e-02
  -2.3620605e-02
  -2.3406982e-02
  -2.2735596e-02
  -2.2064209e-02
  -2.2491455e-02
  -2.2827148e-02
  -2.3040771e-02
  -2.3101807e-02
  -2.2338867e-02
  -2.1728516e-02
  -2.1789551e-02
  -2.2613525e-02
  -2.2796631e-02
  -2.3101807e-02
  -2.2888184e-02
  -2.2857666e-02
  -2.2857666e-02
  -2.2705078e-02
  -2.2613525e-02
  -2.2247314e-02
  -2.2125244e-02
  -2.2003174e-02
  -2.1728516e-02
  -2.1301270e-02
  -2.0782471e-02
  -2.1362305e-02
  -2.1148682e-02
  -2.0599365e-02
  -2.0355225e-02
  -2.0080566e-02
  -1.9836426e-02
  -1.9531250e-02
  -1.9439697e-02
  -1.8859863e-02
  -1.7333984e-02
  -1.6540527e-02
  -1.6876221e-02
  -1.5716553e-02
  -1.5808105e-02
  -1.5472412e-02
  -1.4892578e-02
  -1.3977051e-02
  -1.3244629e-02
  -1.2847900e-02
  -1.1077881e-02
  -9.8571777e-03
  -8.6975098e-03
  -7.4462891e-03
  -6.9580078e-03
  -6.1340332e-03
  -5.0659180e-03
  -3.6315918e-03
  -2.6245117e-03
  -9.1552734e-04
  -1.8310547e-04
   4.8828125e-04
   2.5329590e-03
   3.5705566e-03
   4.7912598e-03
   5.7373047e-03
   6.8054199e-03
   8.1481934e-03
   8.7585449e-03
   9.4909668e-03
   1.1016846e-02
   1.2176514e-02
   1.3519287e-02
   1.5106201e-02
   1.5075684e-02
   1.5899658e-02
   1.6754150e-02
   1.7883301e-02
   1.9104004e-02
   1.8981934e-02
   2.0538330e-02
   2.1026611e-02
   2.1881104e-02
   2.3040771e-02
   2.4291992e-02
   2.4780273e-02
   2.4902344e-02
   2.6306152e-02
   2.6947021e-02
   2.7709961e-02
   2.9510498e-02
   3.0090332e-02
   2.9937744e-02
   3.0731201e-02
   3.0853271e-02
   3.2379150e-02
   3.3447266e-02
   3.3569336e-02
   3.4729004e-02
   3.5369873e-02
   3.6102295e-02
   3.7078857e-02
   3.7597656e-02
   3.8208008e-02
   3.9428711e-02
   3.9367676e-02
   3.9428711e-02
   3.9733887e-02
   3.9855957e-02
   4.0008545e-02
   4.0985107e-02
   4.1503906e-02
   4.1351318e-02
   4.1473389e-02
   4.1748047e-02
   4.1320801e-02
   4.1473389e-02
   4.1564941e-02
   4.1625977e-02
   4.1900635e-02
   4.1442871e-02
   4.1748047e-02
   4.2449951e-02
   4.2480469e-02
   4.3243408e-02
   4.3487549e-02
   4.3731689e-02
   4.3029785e-02
   4.2541504e-02
   4.3365479e-02
   4.2877197e-02
   4.2999268e-02
   4.2663574e-02
   4.2755127e-02
   4.2358398e-02
   4.2785645e-02
   4.3579102e-02
   4.2633057e-02
   4.1595459e-02
   4.1534424e-02
   4.1809082e-02
   4.1351318e-02
   4.1595459e-02
   4.1076660e-02
   4.1229248e-02
   4.1381836e-02
   4.1168213e-02
   4.1351318e-02
   4.0924072e-02
   4.0679932e-02
   4.0649414e-02
   4.0283203e-02
   4.0069580e-02
   3.9794922e-02
   3.9459229e-02
   4.0313721e-02
   3.9306641e-02
   3.9062500e-02
   3.9245605e-02
   3.8818359e-02
   3.8452148e-02
   3.8452148e-02
   3.8818359e-02
   3.8360596e-02
   3.8055420e-02
   3.7811279e-02
   3.8482666e-02
   3.8024902e-02
   3.8848877e-02
   3.8696289e-02
   3.8146973e-02
   3.8726807e-02
   3.8848877e-02
   3.8909912e-02
   3.8848877e-02
   3.9154053e-02
   3.9062500e-02
   3.9184570e-02
   3.9184570e-02
   3.8513184e-02
   3.9001465e-02
   3.8879395e-02
   3.8391113e-02
   3.8604736e-02
   3.8391113e-02
   3.8970947e-02
   3.8696289e-02
   3.8024902e-02
   3.8574219e-02
   3.8177490e-02
   3.6834717e-02
   3.7078857e-02
   3.7414551e-02
   3.7506104e-02
   3.7902832e-02
   3.8543701e-02
   3.8391113e-02
   3.8299561e-02
   3.8299561e-02
   3.8574219e-02
   3.9001465e-02
   3.9215088e-02
   3.8848877e-02
   3.7841797e-02
   3.8330078e-02
   3.8421631e-02
   3.7567139e-02
   3.7902832e-02
   3.8208008e-02
   3.8055420e-02
   3.8238525e-02
   3.7292480e-02
   3.6956787e-02
   3.6804199e-02
   3.6437988e-02
   3.6560059e-02
   3.6407471e-02
   3.6041260e-02
   3.6132813e-02
   3.5949707e-02
   3.5278320e-02
   3.5308838e-02
   3.5308838e-02
   3.5491943e-02
   3.4362793e-02
   3.4179688e-02
   3.3843994e-02
   3.2836914e-02
   3.2135010e-02
   3.2531738e-02
   3.2104492e-02
   3.1860352e-02
   3.3325195e-02
   3.2623291e-02
   3.0822754e-02
   3.0639648e-02
   3.0456543e-02
   3.0029297e-02
   2.9571533e-02
   2.9632568e-02
   2.9449463e-02
   2.9571533e-02
   2.9388428e-02
   2.9541016e-02
   2.9724121e-02
   2.9205322e-02
   2.9144287e-02
   2.8839111e-02
   2.9083252e-02
   3.0273438e-02
   3.0548096e-02
   2.9571533e-02
   2.9296875e-02
   2.9113770e-02
   2.8350830e-02
   2.8167725e-02
   2.8564453e-02
   2.8076172e-02
   2.8259277e-02
   2.8198242e-02
   2.7954102e-02
   2.7832031e-02
   2.7984619e-02
   2.7954102e-02
   2.8594971e-02
   2.9296875e-02
   2.8472900e-02
   2.8350830e-02
   2.8686523e-02
   2.8839111e-02
   2.8625488e-02
   2.8961182e-02
   2.9083252e-02
   2.9815674e-02
   3.0242920e-02
   3.1372070e-02
   3.0975342e-02
   3.0975342e-02
   3.1616211e-02
   3.1494141e-02
   3.2012939e-02
   3.1829834e-02
   3.1402588e-02
   3.1311035e-02
   3.2135010e-02
   3.2440186e-02
   3.2318115e-02
   3.3264160e-02
   3.2745361e-02
   3.2836914e-02
   3.3508301e-02
   3.3050537e-02
   3.3599854e-02
   3.4454346e-02
   3.4240723e-02
   3.4393311e-02
   3.5003662e-02
   3.5339355e-02
   3.4667969e-02
   3.4118652e-02
   3.5034180e-02
   3.5552979e-02
   3.5339355e-02
   3.5491943e-02
   3.5034180e-02
   3.6041260e-02
   3.5675049e-02
   3.5675049e-02
   3.6102295e-02
   3.5247803e-02
   3.6254883e-02
   3.6468506e-02
   3.5400391e-02
   3.5766602e-02
   3.5461426e-02
   3.5888672e-02
   3.6132813e-02
   3.5308838e-02
   3.5156250e-02
   3.4759521e-02
   3.5461426e-02
   3.4729004e-02
   3.3599854e-02
   3.3569336e-02
   3.3386230e-02
   3.3203125e-02
   3.2958984e-02
   3.2958984e-02
   3.2653809e-02
   3.1890869e-02
   3.1066895e-02
   3.1066895e-02
   3.1280518e-02
   3.0792236e-02
   3.0212402e-02
   2.9815674e-02
   2.9327393e-02
   2.8625488e-02
   2.8656006e-02
   2.8533936e-02
   2.7465820e-02
   2.7008057e-02
   2.8167725e-02
   2.8015137e-02
   2.7587891e-02
   2.7648926e-02
   2.7008057e-02
   2.7465820e-02
   2.7343750e-02
   2.5787354e-02
   2.5939941e-02
   2.6611328e-02
   2.6367188e-02
   2.6245117e-02
   2.6062012e-02
   2.5939941e-02
   2.5909424e-02
   2.6123047e-02
   2.5817871e-02
   2.6855469e-02
   2.7954102e-02
   2.8656006e-02
   2.8320313e-02
   2.7435303e-02
   2.8381348e-02
   2.8717041e-02
   2.8137207e-02
   2.8686523e-02
   2.8991699e-02
   2.9937744e-02
   3.1372070e-02
   3.1982422e-02
   3.1738281e-02
   3.1860352e-02
   3.2257080e-02
   3.2745361e-02
   3.3813477e-02
   3.4667969e-02
   3.5705566e-02
   3.5797119e-02
   3.6468506e-02
   3.6407471e-02
   3.6254883e-02
   3.7506104e-02
   3.7597656e-02
   3.7658691e-02
   3.8177490e-02
   3.8452148e-02
   3.8970947e-02
   3.8757324e-02
   3.9062500e-02
   3.9672852e-02
   4.0039063e-02
   3.9428711e-02
   3.9428711e-02
   3.9916992e-02
   4.0252686e-02
   4.0344238e-02
   4.0832520e-02
   4.1076660e-02
   4.1137695e-02
   4.1809082e-02
   4.1931152e-02
   4.2633057e-02
   4.2510986e-02
   4.2572021e-02
   4.1839600e-02
   4.1320801e-02
   4.2205811e-02
   4.1931152e-02
   4.1473389e-02
   4.1534424e-02
   4.0985107e-02
   4.0100098e-02
   4.0039063e-02
   3.9794922e-02
   3.9489746e-02
   3.9001465e-02
   3.9184570e-02
   3.8574219e-02
   3.8604736e-02
   3.8146973e-02
   3.7445068e-02
   3.7841797e-02
   3.8574219e-02
   3.8177490e-02
   3.6865234e-02
   3.6865234e-02
   3.6651611e-02
   3.6621094e-02
   3.6193848e-02
   3.6224365e-02
   3.6834717e-02
   3.6743164e-02
   3.5400391e-02
   3.5614014e-02
   3.6010742e-02
   3.4698486e-02
   3.5705566e-02
   3.4851074e-02
   3.4332275e-02
   3.4973145e-02
   3.4790039e-02
   3.4820557e-02
   3.4637451e-02
   3.3782959e-02
   3.4179688e-02
   3.4851074e-02
   3.4790039e-02
   3.4545898e-02
   3.4576416e-02
   3.4881592e-02
   3.5736084e-02
   3.6041260e-02
   3.6102295e-02
   3.6071777e-02
   3.6529541e-02
   3.6193848e-02
   3.6010742e-02
   3.6651611e-02
   3.6407471e-02
   3.6285400e-02
   3.6712646e-02
   3.6346436e-02
   3.6346436e-02
   3.6193848e-02
   3.6682129e-02
   3.6743164e-02
   3.6102295e-02
   3.6529541e-02
   3.6560059e-02
   3.5888672e-02
   3.6193848e-02
   3.6682129e-02
   3.6956787e-02
   3.7109375e-02
   3.7139893e-02
   3.7445068e-02
   3.7902832e-02
   3.7536621e-02
   3.8269043e-02
   3.8726807e-02
   3.7750244e-02
   3.8085938e-02
   3.9306641e-02
   3.8604736e-02
   3.8482666e-02
   3.9581299e-02
   4.0588379e-02
   4.1107178e-02
   4.0374756e-02
   4.0039063e-02
   4.0466309e-02
   4.0771484e-02
   4.1351318e-02
   4.1503906e-02
   4.1076660e-02
   4.1656494e-02
   4.1961670e-02
   4.1229248e-02
   4.0771484e-02
   4.2022705e-02
   4.2327881e-02
   4.0649414e-02
   4.1381836e-02
   4.1931152e-02
   4.1442871e-02
   4.1259766e-02
   4.1595459e-02
   4.1656494e-02
   4.0435791e-02
   4.0313721e-02
   3.9916992e-02
   3.9764404e-02
   4.0527344e-02
   3.8940430e-02
   3.8299561e-02
   3.7597656e-02
   3.5736084e-02
   3.6468506e-02
   3.6468506e-02
   3.4790039e-02
   3.3050537e-02
   3.2196045e-02
   3.1829834e-02
   3.0548096e-02
   2.9541016e-02
   2.9205322e-02
   2.8564453e-02
   2.7008057e-02
   2.5177002e-02
   2.3864746e-02
   2.2521973e-02
   2.1179199e-02
   1.9653320e-02
   1.8249512e-02
   1.7669678e-02
   1.6510010e-02
   1.4129639e-02
   1.3824463e-02
   1.2359619e-02
   1.0498047e-02
   9.6740723e-03
   7.7514648e-03
   5.1879883e-03
   3.6010742e-03
   2.4414063e-03
   1.3122559e-03
   1.8310547e-04
  -5.1879883e-04
  -1.9836426e-03
  -3.9062500e-03
  -4.0893555e-03
  -5.5236816e-03
  -7.8125000e-03
  -8.6975098e-03
  -9.8571777e-03
  -1.1566162e-02
  -1.2725830e-02
  -1.3977051e-02
  -1.4892578e-02
  -1.6296387e-02
  -1.7333984e-02
  -1.8005371e-02
  -1.9622803e-02
  -2.0477295e-02
  -2.1606445e-02
  -2.2186279e-02
  -2.2979736e-02
  -2.4505615e-02
  -2.4688721e-02
  -2.5543213e-02
  -2.7038574e-02
  -2.7587891e-02
  -2.8564453e-02
  -2.8839111e-02
  -2.9632568e-02
  -3.0578613e-02
  -3.0090332e-02
  -3.0914307e-02
  -3.0944824e-02
  -3.0853271e-02
  -3.1524658e-02
  -3.0883789e-02
  -2.9937744e-02
  -2.9388428e-02
  -3.0609131e-02
  -3.0212402e-02
  -3.0059814e-02
  -2.9815674e-02
  -2.7893066e-02
  -2.7618408e-02
  -2.7404785e-02
  -2.6672363e-02
  -2.5573730e-02
  -2.5146484e-02
  -2.4902344e-02
  -2.3986816e-02
  -2.3529053e-02
  -2.2277832e-02
  -2.0996094e-02
  -2.0538330e-02
  -1.9561768e-02
  -1.8280029e-02
  -1.7425537e-02
  -1.6235352e-02
  -1.5289307e-02
  -1.4801025e-02
  -1.3214111e-02
  -1.1169434e-02
  -1.0559082e-02
  -1.0498047e-02
  -1.0070801e-02
  -9.4299316e-03
  -7.8430176e-03
  -7.2937012e-03
  -6.8054199e-03
  -4.4250488e-03
  -4.3640137e-03
  -4.2114258e-03
  -3.2958984e-03
  -2.8991699e-03
  -1.8615723e-03
  -3.6621094e-04
   1.1901855e-03
   1.9226074e-03
   3.0212402e-03
   4.4555664e-03
   4.7912598e-03
   6.1035156e-03
   7.0495605e-03
   7.4157715e-03
   7.4462891e-03
   9.1552734e-03
   1.1474609e-02
   1.1749268e-02
   1.2512207e-02
   1.4678955e-02
   1.4343262e-02
   1.4862061e-02
   1.7028809e-02
   1.7730713e-02
   1.9287109e-02
   2.0904541e-02
   2.2644043e-02
   2.4047852e-02
   2.3803711e-02
   2.4322510e-02
   2.6336670e-02
   2.7526855e-02
   2.8533936e-02
   2.9846191e-02
   3.0090332e-02
   3.2135010e-02
   3.3233643e-02
   3.3386230e-02
   3.5064697e-02
   3.5888672e-02
   3.6956787e-02
   3.8024902e-02
   3.8208008e-02
   3.9428711e-02
   4.0557861e-02
   4.0802002e-02
   4.0740967e-02
   4.1870117e-02
   4.2999268e-02
   4.3853760e-02
   4.4586182e-02
   4.5623779e-02
   4.5288086e-02
   4.5043945e-02
   4.6264648e-02
   4.6905518e-02
   4.6386719e-02
   4.6600342e-02
   4.6600342e-02
   4.6997070e-02
   4.7027588e-02
   4.7393799e-02
   4.8675537e-02
   4.7943115e-02
   4.7851563e-02
   4.8431396e-02
   4.8034668e-02
   4.8156738e-02
   4.8706055e-02
   4.8889160e-02
   4.9072266e-02
   4.9102783e-02
   4.9133301e-02
   4.8217773e-02
   4.7454834e-02
   4.8034668e-02
   4.7698975e-02
   4.6600342e-02
   4.7088623e-02
   4.6417236e-02
   4.5654297e-02
   4.5867920e-02
   4.5562744e-02
   4.5989990e-02
   4.5776367e-02
   4.5104980e-02
   4.4677734e-02
   4.4311523e-02
   4.4036865e-02
   4.3792725e-02
   4.3029785e-02
   4.2388916e-02
   4.2144775e-02
   4.2602539e-02
   4.2297363e-02
   4.0802002e-02
   3.9916992e-02
   3.9947510e-02
   3.9306641e-02
   3.8513184e-02
   3.8146973e-02
   3.7750244e-02
   3.7200928e-02
   3.5858154e-02
   3.6102295e-02
   3.6712646e-02
   3.6254883e-02
   3.6010742e-02
   3.5797119e-02
   3.5156250e-02
   3.5034180e-02
   3.4637451e-02
   3.3569336e-02
   3.3203125e-02
   3.3203125e-02
   3.2714844e-02
   3.2104492e-02
   3.1921387e-02
   3.0883789e-02
   3.0364990e-02
   3.0059814e-02
   2.8686523e-02
   2.7465820e-02
   2.7404785e-02
   2.7038574e-02
   2.5726318e-02
   2.5878906e-02
   2.6214600e-02
   2.5451660e-02
   2.3437500e-02
   2.2613525e-02
   2.2033691e-02
   2.1545410e-02
   2.0355225e-02
   2.0019531e-02
   1.9836426e-02
   1.9012451e-02
   1.8707275e-02
   1.7913818e-02
   1.7517090e-02
   1.6693115e-02
   1.5228271e-02
   1.4556885e-02
   1.3885498e-02
   1.2237549e-02
   1.1291504e-02
   1.0284424e-02
   9.7351074e-03
   9.7961426e-03
   9.0637207e-03
   8.6975098e-03
   8.0871582e-03
   7.4768066e-03
   6.4086914e-03
   4.9743652e-03
   5.0659180e-03
   3.4484863e-03
   2.8381348e-03
   3.1433105e-03
   1.4953613e-03
   3.6621094e-04
  -6.1035156e-05
  -3.0517578e-05
  -1.8310547e-04
  -7.6293945e-04
  -1.5869141e-03
  -1.5869141e-03
  -1.8005371e-03
  -1.8615723e-03
  -1.9531250e-03
  -2.4108887e-03
  -3.0212402e-03
  -3.6926270e-03
  -3.8757324e-03
  -4.5166016e-03
  -5.2490234e-03
  -4.3334961e-03
  -4.7302246e-03
  -4.5471191e-03
  -4.2114258e-03
  -4.3334961e-03
  -4.3029785e-03
  -4.6081543e-03
  -5.0048828e-03
  -5.0964355e-03
  -4.8217773e-03
  -5.1574707e-03
  -6.1035156e-03
  -6.7749023e-03
  -7.0800781e-03
  -6.4697266e-03
  -5.4321289e-03
  -6.2561035e-03
  -5.9814453e-03
  -5.4016113e-03
  -5.7067871e-03
  -5.4626465e-03
  -5.5847168e-03
  -5.6762695e-03
  -5.0659180e-03
  -5.1269531e-03
  -5.2490234e-03
  -5.1269531e-03
  -4.9133301e-03
  -4.8828125e-03
  -5.0659180e-03
  -4.8522949e-03
  -4.1809082e-03
  -4.4860840e-03
  -4.3029785e-03
  -3.8146973e-03
  -3.9367676e-03
  -3.9978027e-03
  -4.2724609e-03
  -3.9062500e-03
  -3.6315918e-03
  -3.5400391e-03
  -3.1433105e-03
  -3.0517578e-03
  -2.3193359e-03
  -2.3803711e-03
  -2.0751953e-03
  -1.1291504e-03
  -9.7656250e-04
  -1.4648438e-03
  -1.8005371e-03
  -2.5634766e-03
  -1.3732910e-03
  -9.4604492e-04
  -7.3242188e-04
  -2.7465820e-04
  -4.5776367e-04
   3.0517578e-05
   6.1035156e-05
  -6.7138672e-04
  -6.4086914e-04
  -1.4648438e-03
  -2.1057129e-03
  -1.8615723e-03
  -1.9531250e-03
  -1.7700195e-03
  -2.7160645e-03
  -3.1738281e-03
  -2.6855469e-03
  -2.9296875e-03
  -3.4790039e-03
  -4.4555664e-03
  -4.8522949e-03
  -4.7912598e-03
  -5.6152344e-03
  -6.6528320e-03
  -7.5378418e-03
  -7.9040527e-03
  -8.2092285e-03
  -7.5683594e-03
  -7.6599121e-03
  -8.5449219e-03
  -9.2773438e-03
  -9.4909668e-03
  -9.6435547e-03
  -1.0314941e-02
  -1.1230469e-02
  -1.1413574e-02
  -1.2054443e-02
  -1.3336182e-02
  -1.3122559e-02
  -1.3580322e-02
  -1.3610840e-02
  -1.4221191e-02
  -1.5380859e-02
  -1.5686035e-02
  -1.5716553e-02
  -1.5686035e-02
  -1.5563965e-02
  -1.5563965e-02
  -1.5136719e-02
  -1.5960693e-02
  -1.7028809e-02
  -1.6693115e-02
  -1.7211914e-02
  -1.7456055e-02
  -1.7730713e-02
  -1.7791748e-02
  -1.7822266e-02
  -1.8768311e-02
  -1.9561768e-02
  -1.8035889e-02
  -1.7669678e-02
  -1.9653320e-02
  -2.0538330e-02
  -2.0660400e-02
  -1.9989014e-02
  -2.0050049e-02
  -2.0538330e-02
  -2.0782471e-02
  -2.0721436e-02
  -2.1911621e-02
  -2.2460938e-02
  -2.2491455e-02
  -2.3284912e-02
  -2.2918701e-02
  -2.3956299e-02
  -2.4688721e-02
  -2.4078369e-02
  -2.4627686e-02
  -2.4902344e-02
  -2.4688721e-02
  -2.4780273e-02
  -2.5390625e-02
  -2.6214600e-02
  -2.6550293e-02
  -2.6763916e-02
  -2.7130127e-02
  -2.7069092e-02
  -2.7221680e-02
  -2.7282715e-02
  -2.7374268e-02
  -2.7984619e-02
  -2.7740479e-02
  -2.8167725e-02
  -2.9632568e-02
  -2.9815674e-02
  -3.1250000e-02
  -3.1646729e-02
  -3.0883789e-02
  -3.1555176e-02
  -3.2409668e-02
  -3.2501221e-02
  -3.2806396e-02
  -3.2714844e-02
  -3.3325195e-02
  -3.3325195e-02
  -3.3630371e-02
  -3.4362793e-02
  -3.4698486e-02
  -3.5339355e-02
  -3.5736084e-02
  -3.4759521e-02
  -3.5766602e-02
  -3.6773682e-02
  -3.5644531e-02
  -3.5919189e-02
  -3.5919189e-02
  -3.6499023e-02
  -3.7109375e-02
  -3.6285400e-02
  -3.6315918e-02
  -3.6560059e-02
  -3.6956787e-02
  -3.7322998e-02
  -3.5949707e-02
  -3.5766602e-02
  -3.6743164e-02
  -3.6010742e-02
  -3.5766602e-02
  -3.5980225e-02
  -3.6132813e-02
  -3.6102295e-02
  -3.5980225e-02
  -3.6376953e-02
  -3.6865234e-02
  -3.6102295e-02
  -3.5430908e-02
  -3.5980225e-02
  -3.6224365e-02
  -3.5552979e-02
  -3.4912109e-02
  -3.4606934e-02
  -3.4484863e-02
  -3.4759521e-02
  -3.4515381e-02
  -3.3813477e-02
  -3.3538818e-02
  -3.2562256e-02
  -3.1768799e-02
  -3.1738281e-02
  -3.1738281e-02
  -3.0914307e-02
  -3.0792236e-02
  -3.0456543e-02
  -2.9693604e-02
  -2.9785156e-02
  -2.8137207e-02
  -2.6641846e-02
  -2.6519775e-02
  -2.6855469e-02
  -2.7038574e-02
  -2.6580811e-02
  -2.5939941e-02
  -2.5360107e-02
  -2.4444580e-02
  -2.4047852e-02
  -2.2705078e-02
  -2.1850586e-02
  -2.1118164e-02
  -2.0080566e-02
  -2.0050049e-02
  -1.9836426e-02
  -1.9378662e-02
  -1.9226074e-02
  -1.8798828e-02
  -1.8402100e-02
  -1.7364502e-02
  -1.6082764e-02
  -1.6021729e-02
  -1.5167236e-02
  -1.4190674e-02
  -1.3458252e-02
  -1.2481689e-02
  -1.2390137e-02
  -1.1199951e-02
  -1.0925293e-02
  -1.0772705e-02
  -9.7961426e-03
  -8.4228516e-03
  -7.5073242e-03
  -7.5378418e-03
  -7.9040527e-03
  -6.3781738e-03
  -5.0659180e-03
  -5.0964355e-03
  -4.8828125e-03
  -4.6386719e-03
  -4.0283203e-03
  -2.6245117e-03
  -1.9226074e-03
  -1.8920898e-03
  -1.8310547e-03
  -1.8615723e-03
  -5.1879883e-04
   0.0000000e+00
  -9.1552734e-05
   7.9345703e-04
   4.8828125e-04
   8.2397461e-04
   1.8005371e-03
   1.7700195e-03
   2.7465820e-03
   2.9296875e-03
   2.2277832e-03
   3.4179688e-03
   3.7841797e-03
   4.3945313e-03
   5.0354004e-03
   4.6081543e-03
   5.4626465e-03
   6.4697266e-03
   6.8054199e-03
   6.6223145e-03
   7.1411133e-03
   7.5988770e-03
   7.1411133e-03
   8.0566406e-03
   8.6059570e-03
   9.7656250e-03
   1.0894775e-02
   1.1901855e-02
   1.2023926e-02
   1.2481689e-02
   1.3336182e-02
   1.3916016e-02
   1.4526367e-02
   1.4617920e-02
   1.5319824e-02
   1.5136719e-02
   1.4984131e-02
   1.6235352e-02
   1.6601563e-02
   1.7456055e-02
   1.8676758e-02
   1.8646240e-02
   1.8035889e-02
   1.8829346e-02
   1.9256592e-02
   1.9409180e-02
   1.9775391e-02
   2.0019531e-02
   2.1697998e-02
   2.2735596e-02
   2.3223877e-02
   2.2827148e-02
   2.3406982e-02
   2.4597168e-02
   2.5085449e-02
   2.6184082e-02
   2.7465820e-02
   2.7832031e-02
   2.8930664e-02
   2.9144287e-02
   2.9571533e-02
   3.0609131e-02
   3.0059814e-02
   3.1890869e-02
   3.2318115e-02
   3.2867432e-02
   3.4790039e-02
   3.4942627e-02
   3.5797119e-02
   3.6773682e-02
   3.6590576e-02
   3.6895752e-02
   3.8421631e-02
   3.8787842e-02
   3.7872314e-02
   3.8177490e-02
   3.9978027e-02
   4.0771484e-02
   4.1717529e-02
   4.2755127e-02
   4.3365479e-02
   4.5440674e-02
   4.5898438e-02
   4.5837402e-02
   4.6539307e-02
   4.7607422e-02
   4.8614502e-02
   4.8645020e-02
   4.9530029e-02
   5.0384521e-02
   5.0659180e-02
   5.1605225e-02
   5.3161621e-02
   5.3100586e-02
   5.3527832e-02
   5.3863525e-02
   5.3466797e-02
   5.4168701e-02
   5.4443359e-02
   5.4199219e-02
   5.4351807e-02
   5.4595947e-02
   5.4687500e-02
   5.5786133e-02
   5.6610107e-02
   5.6060791e-02
   5.6243896e-02
   5.6823730e-02
   5.7189941e-02
   5.7830811e-02
   5.7556152e-02
   5.7403564e-02
   5.7250977e-02
   5.7678223e-02
   5.7830811e-02
   5.7952881e-02
   5.7952881e-02
   5.7403564e-02
   5.7159424e-02
   5.6823730e-02
   5.7342529e-02
   5.6915283e-02
   5.6304932e-02
   5.6671143e-02
   5.5969238e-02
   5.5603027e-02
   5.5480957e-02
   5.4595947e-02
   5.4595947e-02
   5.3802490e-02
   5.3588867e-02
   5.3039551e-02
   5.2551270e-02
   5.1910400e-02
   5.1147461e-02
   5.1177979e-02
   5.0811768e-02
   5.0689697e-02
   4.9987793e-02
   4.9468994e-02
   4.8522949e-02
   4.7546387e-02
   4.6997070e-02
   4.6173096e-02
   4.5623779e-02
   4.6264648e-02
   4.5104980e-02
   4.4036865e-02
   4.3487549e-02
   4.2785645e-02
   4.2297363e-02
   4.0985107e-02
   3.9733887e-02
   3.9733887e-02
   3.9215088e-02
   3.8879395e-02
   3.7963867e-02
   3.7506104e-02
   3.6315918e-02
   3.5980225e-02
   3.5400391e-02
   3.3996582e-02
   3.3203125e-02
   3.2073975e-02
   3.1127930e-02
   3.0395508e-02
   3.0120850e-02
   2.9388428e-02
   2.9418945e-02
   2.8442383e-02
   2.8076172e-02
   2.7801514e-02
   2.5695801e-02
   2.4749756e-02
   2.4780273e-02
   2.2949219e-02
   2.1728516e-02
   2.2125244e-02
   2.1697998e-02
   1.9866943e-02
   1.8981934e-02
   1.7303467e-02
   1.6326904e-02
   1.5869141e-02
   1.5563965e-02
   1.5747070e-02
   1.5167236e-02
   1.4129639e-02
   1.3214111e-02
   1.2329102e-02
   1.1413574e-02
   1.1108398e-02
   1.0437012e-02
   9.3688965e-03
   8.4838867e-03
   7.3547363e-03
   7.1411133e-03
   7.0495605e-03
   6.5002441e-03
   6.4086914e-03
   5.4626465e-03
   4.4555664e-03
   4.1198730e-03
   3.2958984e-03
   2.4719238e-03
   2.7160645e-03
   2.3498535e-03
   1.4343262e-03
   1.7089844e-03
   2.2888184e-03
   2.8991699e-03
   1.7700195e-03
   8.5449219e-04
   8.2397461e-04
   1.4343262e-03
   1.7089844e-03
   1.0375977e-03
   8.8500977e-04
   1.5258789e-03
   9.7656250e-04
   4.2724609e-04
   7.3242188e-04
   3.0517578e-04
  -1.2207031e-04
   1.5258789e-04
   1.4038086e-03
   3.3569336e-04
  -9.1552734e-05
   9.1552734e-05
  -1.0375977e-03
  -1.3732910e-03
  -9.1552734e-04
  -2.7465820e-04
  -7.6293945e-04
  -5.1879883e-04
   2.1362305e-04
  -4.2724609e-04
  -5.4931641e-04
  -3.3569336e-04
  -1.0375977e-03
  -1.3427734e-03
   4.8828125e-04
   6.1035156e-05
  -1.1901855e-03
  -5.4931641e-04
  -4.8828125e-04
  -4.2724609e-04
  -6.1035156e-04
  -4.5776367e-04
  -5.7983398e-04
  -6.1035156e-04
  -9.7656250e-04
  -1.5258789e-04
   9.4604492e-04
   9.7656250e-04
   6.7138672e-04
   1.2817383e-03
   2.1972656e-03
   1.8310547e-03
   1.9531250e-03
   2.8076172e-03
   4.1503906e-03
   4.0588379e-03
   4.3945313e-03
   5.2795410e-03
   4.7302246e-03
   5.4321289e-03
   5.9509277e-03
   6.0119629e-03
   6.8664551e-03
   7.3852539e-03
   7.5683594e-03
   8.3618164e-03
   9.9792480e-03
   1.0803223e-02
   1.0009766e-02
   1.0162354e-02
   1.0192871e-02
   1.0528564e-02
   1.0650635e-02
   1.0986328e-02
   1.2268066e-02
   1.2542725e-02
   1.3854980e-02
   1.4923096e-02
   1.5319824e-02
   1.5838623e-02
   1.6174316e-02
   1.6693115e-02
   1.7272949e-02
   1.7944336e-02
   1.8615723e-02
   1.9012451e-02
   1.8859863e-02
   1.9042969e-02
   1.9439697e-02
   1.9866943e-02
   1.9073486e-02
   1.9104004e-02
   2.0507813e-02
   2.1148682e-02
   2.0904541e-02
   2.1545410e-02
   2.1209717e-02
   2.1392822e-02
   2.2460938e-02
   2.2186279e-02
   2.1759033e-02
   2.0965576e-02
   2.0355225e-02
   2.0202637e-02
   1.9256592e-02
   1.8859863e-02
   1.9012451e-02
   1.9561768e-02
   1.9927979e-02
   1.8554688e-02
   1.8615723e-02
   1.9012451e-02
   1.7791748e-02
   1.7181396e-02
   1.6937256e-02
   1.6998291e-02
   1.6510010e-02
   1.5625000e-02
   1.5258789e-02
   1.4953613e-02
   1.5014648e-02
   1.3946533e-02
   1.2817383e-02
   1.2603760e-02
   1.2298584e-02
   1.1383057e-02
   1.0467529e-02
   9.2773438e-03
   8.6669922e-03
   8.0871582e-03
   7.5073242e-03
   6.5917969e-03
   4.7912598e-03
   3.2348633e-03
   2.8076172e-03
   1.1596680e-03
  -9.1552734e-05
  -1.7395020e-03
  -3.4484863e-03
  -3.9978027e-03
  -5.3405762e-03
  -6.8359375e-03
  -8.0261230e-03
  -1.0131836e-02
  -1.1474609e-02
  -1.2817383e-02
  -1.4739990e-02
  -1.5655518e-02
  -1.6235352e-02
  -1.6815186e-02
  -1.7974854e-02
  -1.9195557e-02
  -2.0202637e-02
  -2.1423340e-02
  -2.2338867e-02
  -2.3345947e-02
  -2.3986816e-02
  -2.5390625e-02
  -2.6367188e-02
  -2.7404785e-02
  -2.8198242e-02
  -2.8656006e-02
  -2.9083252e-02
  -2.9449463e-02
  -3.1341553e-02
  -3.2623291e-02
  -3.2867432e-02
  -3.3782959e-02
  -3.5095215e-02
  -3.5736084e-02
  -3.6560059e-02
  -3.7353516e-02
  -3.8238525e-02
  -3.8818359e-02
  -3.9642334e-02
  -4.0039063e-02
  -4.0008545e-02
  -4.1931152e-02
  -4.2877197e-02
  -4.3243408e-02
  -4.4189453e-02
  -4.4372559e-02
  -4.4464111e-02
  -4.5104980e-02
  -4.5440674e-02
  -4.5166016e-02
  -4.5867920e-02
  -4.5501709e-02
  -4.5257568e-02
  -4.5288086e-02
  -4.4128418e-02
  -4.5043945e-02
  -4.5288086e-02
  -4.4952393e-02
  -4.4433594e-02
  -4.4036865e-02
  -4.4769287e-02
  -4.4921875e-02
  -4.4860840e-02
  -4.5104980e-02
  -4.4281006e-02
  -4.4494629e-02
  -4.4799805e-02
  -4.4952393e-02
  -4.4433594e-02
  -4.3548584e-02
  -4.2938232e-02
  -4.2724609e-02
  -4.2175293e-02
  -4.1595459e-02
  -4.1503906e-02
  -4.1198730e-02
  -4.0924072e-02
  -4.1015625e-02
  -4.0740967e-02
  -3.9703369e-02
  -3.9459229e-02
  -3.9489746e-02
  -3.9215088e-02
  -3.8757324e-02
  -3.8726807e-02
  -3.8635254e-02
  -3.7475586e-02
  -3.7048340e-02
  -3.6682129e-02
  -3.6651611e-02
  -3.6132813e-02
  -3.4423828e-02
  -3.5339355e-02
  -3.6437988e-02
  -3.6285400e-02
  -3.5278320e-02
  -3.5186768e-02
  -3.4484863e-02
  -3.5186768e-02
  -3.5827637e-02
  -3.5430908e-02
  -3.5949707e-02
  -3.6102295e-02
  -3.6499023e-02
  -3.6285400e-02
  -3.6834717e-02
  -3.7322998e-02
  -3.6621094e-02
  -3.6865234e-02
  -3.7689209e-02
  -3.7475586e-02
  -3.7200928e-02
  -3.8696289e-02
  -3.8879395e-02
  -3.9672852e-02
  -4.0954590e-02
  -4.0771484e-02
  -4.1473389e-02
  -4.1503906e-02
  -4.1717529e-02
  -4.2602539e-02
  -4.3395996e-02
  -4.3487549e-02
  -4.4158936e-02
  -4.5288086e-02
  -4.5837402e-02
  -4.6203613e-02
  -4.6508789e-02
  -4.6020508e-02
  -4.6936035e-02
  -4.7698975e-02
  -4.7546387e-02
  -4.8400879e-02
  -4.8217773e-02
  -4.7607422e-02
  -4.7912598e-02
  -4.7637939e-02
  -4.8370361e-02
  -4.8797607e-02
  -4.8492432e-02
  -4.8461914e-02
  -4.8889160e-02
  -4.8858643e-02
  -4.8278809e-02
  -4.8797607e-02
  -4.8370361e-02
  -4.8126221e-02
  -4.7943115e-02
  -4.8278809e-02
  -4.8736572e-02
  -4.8370361e-02
  -4.9011230e-02
  -4.7576904e-02
  -4.6813965e-02
  -4.6600342e-02
  -4.5959473e-02
  -4.6234131e-02
  -4.6630859e-02
  -4.6386719e-02
  -4.5135498e-02
  -4.4097900e-02
  -4.3914795e-02
  -4.4067383e-02
  -4.3273926e-02
  -4.3426514e-02
  -4.3029785e-02
  -4.2297363e-02
  -4.1809082e-02
  -4.1931152e-02
  -4.1412354e-02
  -4.0740967e-02
  -4.0496826e-02
  -3.9916992e-02
  -3.9154053e-02
  -3.8879395e-02
  -3.8818359e-02
  -3.8208008e-02
  -3.8024902e-02
  -3.6956787e-02
  -3.6590576e-02
  -3.5980225e-02
  -3.5766602e-02
  -3.4912109e-02
  -3.4454346e-02
  -3.4820557e-02
  -3.3752441e-02
  -3.2684326e-02
  -3.3203125e-02
  -3.4362793e-02
  -3.3874512e-02
  -3.3020020e-02
  -3.2562256e-02
  -3.2379150e-02
  -3.1768799e-02
  -3.1158447e-02
  -3.0700684e-02
  -3.0242920e-02
  -2.8900146e-02
  -2.8625488e-02
  -2.7984619e-02
  -2.7770996e-02
  -2.7038574e-02
  -2.6428223e-02
  -2.6489258e-02
  -2.5695801e-02
  -2.4658203e-02
  -2.3651123e-02
  -2.3651123e-02
  -2.2918701e-02
  -2.3193359e-02
  -2.3193359e-02
  -2.2003174e-02
  -2.1179199e-02
  -1.9897461e-02
  -2.0782471e-02
  -2.1057129e-02
  -2.0233154e-02
  -2.0111084e-02
  -2.0019531e-02
  -1.9958496e-02
  -1.9622803e-02
  -1.8859863e-02
  -1.7852783e-02
  -1.8157959e-02
  -1.8920898e-02
  -1.7761230e-02
  -1.6998291e-02
  -1.7608643e-02
  -1.7120361e-02
  -1.6998291e-02
  -1.7120361e-02
  -1.6967773e-02
  -1.6510010e-02
  -1.6601563e-02
  -1.7333984e-02
  -1.5899658e-02
  -1.5655518e-02
  -1.5625000e-02
  -1.5045166e-02
  -1.5197754e-02
  -1.5838623e-02
  -1.5747070e-02
  -1.5563965e-02
  -1.5411377e-02
  -1.6204834e-02
  -1.5716553e-02
  -1.5930176e-02
  -1.6265869e-02
  -1.6754150e-02
  -1.7150879e-02
  -1.4739990e-02
  -1.4678955e-02
  -1.6326904e-02
  -1.7028809e-02
  -1.7333984e-02
  -1.6815186e-02
  -1.6510010e-02
  -1.6693115e-02
  -1.6906738e-02
  -1.6510010e-02
  -1.6418457e-02
  -1.6448975e-02
  -1.5930176e-02
  -1.5930176e-02
  -1.5777588e-02
  -1.6815186e-02
  -1.6632080e-02
  -1.5655518e-02
  -1.5258789e-02
  -1.4892578e-02
  -1.4801025e-02
  -1.3885498e-02
  -1.2939453e-02
  -1.2664795e-02
  -1.2542725e-02
  -1.2359619e-02
  -1.1749268e-02
  -1.1016846e-02
  -1.0101318e-02
  -1.0101318e-02
  -1.0040283e-02
  -9.5825195e-03
  -8.4228516e-03
  -7.2326660e-03
  -7.9650879e-03
  -7.8430176e-03
  -6.3171387e-03
  -6.3476563e-03
  -6.2255859e-03
  -4.6997070e-03
  -5.0354004e-03
  -4.1198730e-03
  -4.6997070e-03
  -4.8828125e-03
  -3.7841797e-03
  -3.3264160e-03
  -2.7160645e-03
  -2.8076172e-03
  -2.8686523e-03
  -1.8920898e-03
  -8.5449219e-04
  -7.0190430e-04
   7.0190430e-04
   1.3427734e-03
   1.3122559e-03
   2.0751953e-03
   2.9296875e-03
   4.3029785e-03
   3.9367676e-03
   4.8522949e-03
   5.8898926e-03
   5.8898926e-03
   6.2866211e-03
   6.6528320e-03
   8.8806152e-03
   8.6059570e-03
   8.6364746e-03
   1.0284424e-02
   1.1352539e-02
   1.2573242e-02
   1.3275146e-02
   1.2115479e-02
   1.2115479e-02
   1.3000488e-02
   1.3519287e-02
   1.5075684e-02
   1.5594482e-02
   1.6448975e-02
   1.7089844e-02
   1.7669678e-02
   1.8707275e-02
   1.8127441e-02
   1.7974854e-02
   1.8707275e-02
   1.9195557e-02
   2.0660400e-02
   2.1209717e-02
   2.1301270e-02
   2.1362305e-02
   2.1697998e-02
   2.2460938e-02
   2.2033691e-02
   2.1667480e-02
   2.2033691e-02
   2.1820068e-02
   2.1697998e-02
   2.3559570e-02
   2.3315430e-02
   2.0965576e-02
   2.1728516e-02
   2.1087646e-02
   2.1453857e-02
   2.1820068e-02
   2.2033691e-02
   2.2308350e-02
   2.1606445e-02
   2.2644043e-02
   2.2430420e-02
   2.1270752e-02
   2.1270752e-02
   2.0385742e-02
   1.9775391e-02
   2.0141602e-02
   1.9317627e-02
   1.8920898e-02
   1.8798828e-02
   1.8585205e-02
   1.8554688e-02
   1.7333984e-02
   1.8188477e-02
   1.8066406e-02
   1.7059326e-02
   1.7395020e-02
   1.6571045e-02
   1.5075684e-02
   1.5197754e-02
   1.4465332e-02
   1.3763428e-02
   1.5014648e-02
   1.3946533e-02
   1.2878418e-02
   1.4038086e-02
   1.4129639e-02
   1.2634277e-02
   1.2451172e-02
   1.2420654e-02
   1.1199951e-02
   1.0589600e-02
   9.8571777e-03
   9.3994141e-03
   9.1247559e-03
   9.3994141e-03
   9.2773438e-03
   8.9111328e-03
   8.1787109e-03
   7.2937012e-03
   6.7749023e-03
   6.5917969e-03
   5.7678223e-03
   5.5847168e-03
   5.3405762e-03
   4.0893555e-03
   3.9672852e-03
   3.7231445e-03
   2.8991699e-03
   2.5024414e-03
   2.3803711e-03
   1.9531250e-03
   1.2512207e-03
   7.6293945e-04
   1.0986328e-03
   3.9672852e-04
  -5.4931641e-04
  -1.9836426e-03
  -2.7465820e-03
  -3.0822754e-03
  -3.3569336e-03
  -3.8452148e-03
  -4.9438477e-03
  -6.6528320e-03
  -7.6904297e-03
  -8.9111328e-03
  -8.6669922e-03
  -8.6364746e-03
  -1.0620117e-02
  -1.1016846e-02
  -1.0833740e-02
  -1.1779785e-02
  -1.2512207e-02
  -1.3122559e-02
  -1.3519287e-02
  -1.4770508e-02
  -1.6113281e-02
  -1.7395020e-02
  -1.7730713e-02
  -1.7791748e-02
  -1.9409180e-02
  -1.9927979e-02
  -2.0050049e-02
  -2.0812988e-02
  -2.1270752e-02
  -2.1759033e-02
  -2.2064209e-02
  -2.2491455e-02
  -2.3620605e-02
  -2.4932861e-02
  -2.4993896e-02
  -2.5238037e-02
  -2.5878906e-02
  -2.6397705e-02
  -2.6275635e-02
  -2.6153564e-02
  -2.6916504e-02
  -2.7069092e-02
  -2.7282715e-02
  -2.7832031e-02
  -2.7648926e-02
  -2.8198242e-02
  -2.8564453e-02
  -2.8320313e-02
  -2.7648926e-02
  -2.7679443e-02
  -2.7954102e-02
  -2.8411865e-02
  -2.8228760e-02
  -2.8594971e-02
  -2.7954102e-02
  -2.7648926e-02
  -2.7923584e-02
  -2.6824951e-02
  -2.6214600e-02
  -2.6123047e-02
  -2.5726318e-02
  -2.5665283e-02
  -2.4627686e-02
  -2.4383545e-02
  -2.3956299e-02
  -2.3162842e-02
  -2.3620605e-02
  -2.2155762e-02
  -2.1362305e-02
  -2.1911621e-02
  -2.1484375e-02
  -2.0599365e-02
  -2.0355225e-02
  -1.8737793e-02
  -1.8341064e-02
  -1.7700195e-02
  -1.6418457e-02
  -1.6937256e-02
  -1.6204834e-02
  -1.5502930e-02
  -1.5106201e-02
  -1.4373779e-02
  -1.2939453e-02
  -1.2756348e-02
  -1.2054443e-02
  -1.0070801e-02
  -9.8266602e-03
  -9.0637207e-03
  -8.4838867e-03
  -8.8500977e-03
  -7.6293945e-03
  -5.9509277e-03
  -5.4321289e-03
  -4.9438477e-03
  -3.8146973e-03
  -2.7770996e-03
  -3.3569336e-03
  -3.4179688e-03
  -2.8686523e-03
  -2.4414063e-03
  -2.5024414e-03
  -1.7089844e-03
  -1.4038086e-03
  -8.5449219e-04
  -6.1035156e-05
   2.4414063e-04
  -1.5258789e-04
   6.1035156e-04
   1.4038086e-03
   1.3732910e-03
   1.2817383e-03
   7.3242188e-04
   8.2397461e-04
   4.8828125e-04
  -1.8310547e-04
   9.7656250e-04
   1.0681152e-03
   1.5258789e-04
  -1.5258789e-04
  -9.4604492e-04
  -1.3427734e-03
  -1.9531250e-03
  -3.1433105e-03
  -3.2348633e-03
  -4.2114258e-03
  -5.1574707e-03
  -5.2185059e-03
  -5.4931641e-03
  -5.2185059e-03
  -5.3100586e-03
  -6.1035156e-03
  -7.0800781e-03
  -7.5073242e-03
  -7.7819824e-03
  -7.8430176e-03
  -8.5449219e-03
  -8.7585449e-03
  -9.1857910e-03
  -1.0009766e-02
  -9.9487305e-03
  -9.8571777e-03
  -1.0833740e-02
  -1.0742188e-02
  -1.1749268e-02
  -1.2725830e-02
  -1.2542725e-02
  -1.4068604e-02
  -1.4434814e-02
  -1.4129639e-02
  -1.4556885e-02
  -1.5380859e-02
  -1.5777588e-02
  -1.6174316e-02
  -1.6265869e-02
  -1.6387939e-02
  -1.6845703e-02
  -1.7333984e-02
  -1.7303467e-02
  -1.6143799e-02
  -1.6662598e-02
  -1.6662598e-02
  -1.6876221e-02
  -1.8188477e-02
  -1.8402100e-02
  -1.8463135e-02
  -1.8280029e-02
  -1.8463135e-02
  -1.8157959e-02
  -1.7303467e-02
  -1.7059326e-02
  -1.7242432e-02
  -1.6540527e-02
  -1.6815186e-02
  -1.6082764e-02
  -1.5960693e-02
  -1.5808105e-02
  -1.5472412e-02
  -1.5533447e-02
  -1.5411377e-02
  -1.5014648e-02
  -1.4770508e-02
  -1.4160156e-02
  -1.3519287e-02
  -1.2329102e-02
  -1.2298584e-02
  -1.1627197e-02
  -1.0772705e-02
  -1.0894775e-02
  -1.0711670e-02
  -1.0437012e-02
  -1.0070801e-02
  -9.7351074e-03
  -9.3688965e-03
  -9.8266602e-03
  -9.6435547e-03
  -8.3618164e-03
  -9.0332031e-03
  -6.8969727e-03
  -3.0517578e-04
   4.7607422e-03
   8.0261230e-03
   1.0650635e-02
   1.5411377e-02
   2.0843506e-02
   2.1057129e-02
   1.8707275e-02
   1.8859863e-02
   1.8524170e-02
   1.9836426e-02
   1.9561768e-02
   1.8157959e-02
   1.7211914e-02
   1.7211914e-02
   1.8371582e-02
   1.8157959e-02
   1.7456055e-02
   1.6937256e-02
   1.6204834e-02
   1.6571045e-02
   1.6296387e-02
   1.5045166e-02
   1.4129639e-02
   1.4648438e-02
   1.4617920e-02
   1.3214111e-02
   1.2359619e-02
   1.0711670e-02
   9.3688965e-03
   8.8195801e-03
   7.7514648e-03
   6.2255859e-03
   5.2185059e-03
   4.3640137e-03
   2.0751953e-03
   6.1035156e-05
  -8.5449219e-04
  -1.7089844e-03
  -4.1198730e-03
  -5.7067871e-03
  -6.8969727e-03
  -8.7585449e-03
  -8.9721680e-03
  -1.0345459e-02
  -1.1962891e-02
  -1.2023926e-02
  -1.3031006e-02
  -1.3854980e-02
  -1.4862061e-02
  -1.5258789e-02
  -1.6693115e-02
  -1.7700195e-02
  -1.8585205e-02
  -1.9470215e-02
  -2.0263672e-02
  -1.9287109e-02
  -1.9226074e-02
  -2.1972656e-02
  -2.3345947e-02
  -2.3529053e-02
  -2.4261475e-02
  -2.5634766e-02
  -2.4932861e-02
  -2.4078369e-02
  -2.5115967e-02
  -2.5787354e-02
  -2.5695801e-02
  -2.5909424e-02
  -2.5756836e-02
  -2.6367188e-02
  -2.6641846e-02
  -2.6214600e-02
  -2.6367188e-02
  -2.7221680e-02
  -2.7374268e-02
  -2.7740479e-02
  -2.7313232e-02
  -2.6763916e-02
  -2.7252197e-02
  -2.7893066e-02
  -2.7496338e-02
  -2.7252197e-02
  -2.7618408e-02
  -2.7709961e-02
  -2.7069092e-02
  -2.6702881e-02
  -2.5848389e-02
  -2.5177002e-02
  -2.4047852e-02
  -2.3773193e-02
  -2.4200439e-02
  -2.2552490e-02
  -2.1362305e-02
  -2.0721436e-02
  -1.9897461e-02
  -1.9165039e-02
  -1.8920898e-02
  -1.8066406e-02
  -1.7059326e-02
  -1.6448975e-02
  -1.5838623e-02
  -1.5167236e-02
  -1.3763428e-02
  -1.2969971e-02
  -1.2359619e-02
  -1.1688232e-02
  -1.0498047e-02
  -9.2163086e-03
  -9.8876953e-03
  -8.6975098e-03
  -7.8430176e-03
  -7.8430176e-03
  -7.0495605e-03
  -6.4392090e-03
  -5.7373047e-03
  -5.0354004e-03
  -4.4250488e-03
  -3.6621094e-03
  -2.8076172e-03
  -2.8991699e-03
  -2.4108887e-03
  -2.5329590e-03
  -2.5634766e-03
  -8.8500977e-04
  -6.1035156e-04
  -7.3242188e-04
  -3.3569336e-04
  -3.9672852e-04
   4.8828125e-04
   1.4038086e-03
   1.7700195e-03
   1.3732910e-03
   1.6784668e-03
   2.2277832e-03
   2.8686523e-03
   3.7536621e-03
   3.8146973e-03
   4.0283203e-03
   4.2114258e-03
   4.5471191e-03
   4.2419434e-03
   4.3029785e-03
   3.8757324e-03
   4.7912598e-03
   5.0659180e-03
   4.4860840e-03
   4.4860840e-03
   4.4555664e-03
   4.6997070e-03
   4.4860840e-03
   4.3029785e-03
   5.1879883e-03
   5.2795410e-03
   4.3334961e-03
   4.3029785e-03
   4.1809082e-03
   4.1503906e-03
   3.7841797e-03
   3.0517578e-03
   2.8381348e-03
   2.4108887e-03
   2.1057129e-03
   2.7465820e-03
   2.7160645e-03
   1.8005371e-03
   2.0141602e-03
   2.2277832e-03
   3.0822754e-03
   2.0751953e-03
   2.3803711e-03
   3.4790039e-03
   2.7770996e-03
   2.6550293e-03
   3.2043457e-03
   4.1198730e-03
   3.0822754e-03
   2.4108887e-03
   3.1433105e-03
   2.9296875e-03
   2.5329590e-03
   2.9296875e-03
   2.1972656e-03
   2.9296875e-03
   4.7607422e-03
   4.9133301e-03
   3.9978027e-03
   4.0588379e-03
   4.5471191e-03
   4.5471191e-03
   4.5776367e-03
   5.0964355e-03
   5.4931641e-03
   4.9438477e-03
   5.4626465e-03
   5.4016113e-03
   5.1269531e-03
   5.9814453e-03
   6.1035156e-03
   5.5236816e-03
   5.9204102e-03
   6.0729980e-03
   5.6152344e-03
   5.5847168e-03
   5.7067871e-03
   6.0424805e-03
   5.4931641e-03
   6.0119629e-03
   6.2561035e-03
   6.2561035e-03
   6.6223145e-03
   6.5307617e-03
   6.6223145e-03
   7.2937012e-03
   7.3242188e-03
   7.7514648e-03
   8.6059570e-03
   8.9111328e-03
   8.7585449e-03
   9.0332031e-03
   9.6740723e-03
   9.6130371e-03
   9.5520020e-03
   1.0253906e-02
   1.0681152e-02
   1.1566162e-02
   1.1718750e-02
   1.1688232e-02
   1.3275146e-02
   1.4099121e-02
   1.5289307e-02
   1.5594482e-02
   1.6235352e-02
   1.7211914e-02
   1.7395020e-02
   1.8402100e-02
   1.9744873e-02
   1.9805908e-02
   1.9500732e-02
   1.9775391e-02
   2.0172119e-02
   2.0996094e-02
   2.0843506e-02
   2.0996094e-02
   2.1240234e-02
   2.1575928e-02
   2.1453857e-02
   2.1850586e-02
   2.2796631e-02
   2.2827148e-02
   2.3315430e-02
   2.4353027e-02
   2.4536133e-02
   2.4414063e-02
   2.4841309e-02
   2.4719238e-02
   2.4291992e-02
   2.4810791e-02
   2.5329590e-02
   2.5573730e-02
   2.6519775e-02
   2.6641846e-02
   2.7282715e-02
   2.7526855e-02
   2.7130127e-02
   2.7435303e-02
   2.8259277e-02
   2.9083252e-02
   2.9602051e-02
   2.9693604e-02
   2.9602051e-02
   2.9632568e-02
   2.9510498e-02
   3.0090332e-02
   3.0761719e-02
   3.0578613e-02
   3.0181885e-02
   3.1646729e-02
   3.0242920e-02
   2.9693604e-02
   3.1311035e-02
   3.0914307e-02
   2.9968262e-02
   3.0029297e-02
   2.9235840e-02
   2.8839111e-02
   2.9144287e-02
   2.9266357e-02
   2.9296875e-02
   2.8533936e-02
   2.8503418e-02
   2.8106689e-02
   2.7832031e-02
   2.7770996e-02
   2.7557373e-02
   2.6763916e-02
   2.6580811e-02
   2.6031494e-02
   2.5085449e-02
   2.4719238e-02
   2.4169922e-02
   2.3925781e-02
   2.2308350e-02
   2.1362305e-02
   2.1728516e-02
   2.1270752e-02
   2.0202637e-02
   2.0416260e-02
   1.9744873e-02
   1.8646240e-02
   1.7883301e-02
   1.6998291e-02
   1.6937256e-02
   1.7028809e-02
   1.6357422e-02
   1.6113281e-02
   1.6296387e-02
   1.5411377e-02
   1.4465332e-02
   1.3946533e-02
   1.3305664e-02
   1.3061523e-02
   1.2786865e-02
   1.2390137e-02
   1.2542725e-02
   1.1993408e-02
   1.1199951e-02
   1.0406494e-02
   9.3383789e-03
   8.2092285e-03
   8.1176758e-03
   7.7514648e-03
   7.3547363e-03
   7.7209473e-03
   6.8969727e-03
   6.0119629e-03
   5.8288574e-03
   6.0729980e-03
   5.2185059e-03
   4.9438477e-03
   4.8828125e-03
   4.5776367e-03
   3.9367676e-03
   3.6010742e-03
   3.6010742e-03
   3.0212402e-03
   2.6245117e-03
   2.2277832e-03
   2.2583008e-03
   2.1667480e-03
   1.9836426e-03
   1.4953613e-03
   1.3122559e-03
   6.1035156e-04
   1.8310547e-04
   1.1291504e-03
   1.8920898e-03
   8.5449219e-04
   1.2817383e-03
   1.5869141e-03
   1.0070801e-03
   9.7656250e-04
   6.1035156e-04
   1.4648438e-03
   1.8005371e-03
   1.5869141e-03
   2.5634766e-03
   3.4790039e-03
   2.9602051e-03
   2.2888184e-03
   2.2277832e-03
   2.1667480e-03
   2.9907227e-03
   3.2348633e-03
   2.6855469e-03
   4.0588379e-03
   5.2795410e-03
   6.0424805e-03
   5.3710938e-03
   4.4250488e-03
   4.7912598e-03
   4.7607422e-03
   5.4931641e-03
   6.9885254e-03
   7.2021484e-03
   7.2937012e-03
   7.3242188e-03
   7.3242188e-03
   7.8735352e-03
   8.8195801e-03
   9.1552734e-03
   8.8500977e-03
   9.2163086e-03
   1.0192871e-02
   9.7045898e-03
   9.6740723e-03
   1.0009766e-02
   1.0559082e-02
   1.0711670e-02
   1.0894775e-02
   1.1993408e-02
   1.2390137e-02
   1.2939453e-02
   1.3854980e-02
   1.3641357e-02
   1.4190674e-02
   1.4099121e-02
   1.4221191e-02
   1.5625000e-02
   1.5228271e-02
   1.5319824e-02
   1.6387939e-02
   1.4984131e-02
   1.5563965e-02
   1.6540527e-02
   1.5777588e-02
   1.6479492e-02
   1.6510010e-02
   1.6510010e-02
   1.7242432e-02
   1.7089844e-02
   1.6387939e-02
   1.7059326e-02
   1.6723633e-02
   1.6845703e-02
   1.7089844e-02
   1.7028809e-02
   1.7303467e-02
   1.6662598e-02
   1.6967773e-02
   1.7272949e-02
   1.7333984e-02
   1.7333984e-02
   1.7364502e-02
   1.6754150e-02
   1.7578125e-02
   1.8554688e-02
   1.8005371e-02
   1.6937256e-02
   1.7883301e-02
   1.9958496e-02
   1.9683838e-02
   1.8554688e-02
   1.8890381e-02
   1.8646240e-02
   1.8676758e-02
   1.8554688e-02
   1.7486572e-02
   1.7425537e-02
   1.7211914e-02
   1.7089844e-02
   1.7089844e-02
   1.6235352e-02
   1.5625000e-02
   1.5045166e-02
   1.4709473e-02
   1.4099121e-02
   1.2786865e-02
   1.2603760e-02
   1.1871338e-02
   1.0894775e-02
   1.0528564e-02
   1.0284424e-02
   1.0070801e-02
   1.0162354e-02
   9.9792480e-03
   8.8195801e-03
   8.1481934e-03
   7.8125000e-03
   7.9650879e-03
   6.4697266e-03
   5.3100586e-03
   6.2561035e-03
   6.5002441e-03
   5.9814453e-03
   4.8217773e-03
   4.5166016e-03
   4.7302246e-03
   4.7302246e-03
   4.4860840e-03
   4.0893555e-03
   3.3874512e-03
   3.5705566e-03
   3.6621094e-03
   3.5705566e-03
   3.2348633e-03
   2.7465820e-03
   2.7770996e-03
   2.1972656e-03
   2.0751953e-03
   2.5939941e-03
   2.8991699e-03
   3.5400391e-03
   3.2043457e-03
   2.1667480e-03
   3.2348633e-03
   3.3264160e-03
   2.4414063e-03
   2.2277832e-03
   1.5258789e-03
   1.0986328e-03
   3.9672852e-04
  -1.8310547e-04
  -2.1362305e-04
   3.9672852e-04
   1.8310547e-04
  -7.9345703e-04
  -1.2207031e-03
  -1.0070801e-03
  -1.0681152e-03
  -2.3193359e-03
  -2.1362305e-03
  -2.0141602e-03
  -3.0212402e-03
  -2.7465820e-03
  -2.0751953e-03
  -2.5939941e-03
  -2.5939941e-03
  -2.5634766e-03
  -2.5634766e-03
  -2.6550293e-03
  -2.7465820e-03
  -2.5024414e-03
  -2.5329590e-03
  -2.6855469e-03
  -3.2043457e-03
  -3.2348633e-03
  -2.5939941e-03
  -2.4414063e-03
  -2.1972656e-03
  -2.6245117e-03
  -2.1057129e-03
  -1.7700195e-03
  -1.7089844e-03
  -1.5258789e-03
  -1.3122559e-03
  -1.5258789e-04
   3.0517578e-04
   5.1879883e-04
   2.7465820e-04
  -5.7983398e-04
  -6.1035156e-05
   6.4086914e-04
   3.0517578e-04
   3.3569336e-04
  -5.7983398e-04
  -2.4414063e-04
  -9.1552734e-05
  -3.3569336e-04
   2.4414063e-04
   9.1552734e-05
  -9.1552734e-04
  -1.4343262e-03
  -1.3427734e-03
  -1.4038086e-03
  -1.3122559e-03
  -1.8920898e-03
  -2.0751953e-03
  -2.9602051e-03
  -2.9296875e-03
  -3.3264160e-03
  -4.1198730e-03
  -5.1574707e-03
  -6.4697266e-03
  -6.4392090e-03
  -6.9274902e-03
  -7.5988770e-03
  -7.7514648e-03
  -7.3852539e-03
  -7.6904297e-03
  -7.7209473e-03
  -7.8125000e-03
  -8.3007813e-03
  -9.3994141e-03
  -9.7045898e-03
  -9.6130371e-03
  -9.4909668e-03
  -8.2092285e-03
  -8.4228516e-03
  -8.6364746e-03
  -8.2397461e-03
  -8.8500977e-03
  -9.2468262e-03
  -9.3078613e-03
  -9.2163086e-03
  -9.5520020e-03
  -9.2773438e-03
  -9.3383789e-03
  -9.8266602e-03
  -9.6740723e-03
  -1.0559082e-02
  -1.1291504e-02
  -1.1108398e-02
  -1.0986328e-02
  -1.0772705e-02
  -1.0131836e-02
  -1.0192871e-02
  -1.0040283e-02
  -9.8266602e-03
  -1.0589600e-02
  -9.2163086e-03
  -8.3007813e-03
  -9.2773438e-03
  -9.2163086e-03
  -9.0332031e-03
  -9.8876953e-03
  -9.4909668e-03
  -9.8266602e-03
  -9.6130371e-03
  -9.2163086e-03
  -1.0559082e-02
  -9.7656250e-03
  -9.4299316e-03
  -1.0070801e-02
  -9.5825195e-03
  -1.0406494e-02
  -1.0253906e-02
  -9.7656250e-03
  -1.0345459e-02
  -9.5825195e-03
  -8.7280273e-03
  -8.7280273e-03
  -8.3618164e-03
  -8.2702637e-03
  -9.0942383e-03
  -9.4604492e-03
  -9.7961426e-03
  -8.4228516e-03
  -8.4838867e-03
  -8.7890625e-03
  -8.1787109e-03
  -8.0261230e-03
  -7.0495605e-03
  -7.1716309e-03
  -8.0566406e-03
  -8.0871582e-03
  -8.6669922e-03
  -7.6293945e-03
  -6.8359375e-03
  -7.2937012e-03
  -6.6833496e-03
  -6.4697266e-03
  -6.5002441e-03
  -6.7749023e-03
  -6.4697266e-03
  -6.1340332e-03
  -5.6762695e-03
  -5.1269531e-03
  -4.8217773e-03
  -4.5776367e-03
  -4.4860840e-03
  -4.4555664e-03
  -4.5776367e-03
  -5.0048828e-03
  -4.6997070e-03
  -3.1433105e-03
  -3.3874512e-03
  -3.6621094e-03
  -3.7536621e-03
  -4.5776367e-03
  -4.6691895e-03
  -4.0893555e-03
  -4.8217773e-03
  -3.7841797e-03
  -2.6855469e-03
  -2.8381348e-03
  -2.1667480e-03
  -2.9907227e-03
  -2.7770996e-03
  -2.5634766e-03
  -2.6855469e-03
  -2.1362305e-03
  -2.2888184e-03
  -1.6174316e-03
  -1.0681152e-03
  -1.6784668e-03
  -1.5563965e-03
  -1.0986328e-03
  -1.0070801e-03
  -3.0517578e-04
  -5.4931641e-04
  -8.2397461e-04
   9.1552734e-05
  -1.0070801e-03
  -4.5776367e-04
  -2.7465820e-04
  -1.2817383e-03
  -1.0986328e-03
  -1.3122559e-03
  -6.4086914e-04
  -2.7465820e-04
  -7.6293945e-04
  -8.2397461e-04
  -1.0375977e-03
  -1.5563965e-03
  -1.5869141e-03
  -7.0190430e-04
   1.8310547e-04
  -3.0517578e-04
  -1.2512207e-03
   4.8828125e-04
   6.7138672e-04
   9.1552734e-05
   2.7465820e-04
  -2.4414063e-04
  -1.5258789e-04
   1.2207031e-04
   5.4931641e-04
   1.1291504e-03
   2.0446777e-03
   2.4719238e-03
   3.1127930e-03
   3.6315918e-03
   1.9836426e-03
   2.9296875e-03
   3.7231445e-03
   3.9367676e-03
   5.2185059e-03
   5.4321289e-03
   6.3171387e-03
   6.2561035e-03
   6.7138672e-03
   7.7819824e-03
   8.1176758e-03
   7.6904297e-03
   8.1176758e-03
   8.9111328e-03
   9.3383789e-03
   9.6130371e-03
   9.6740723e-03
   9.0942383e-03
   9.0637207e-03
   9.7961426e-03
   1.0253906e-02
   1.0009766e-02
   1.0040283e-02
   9.6435547e-03
   9.6740723e-03
   1.0345459e-02
   1.0742188e-02
   1.1047363e-02
   1.1291504e-02
   1.1260986e-02
   1.2054443e-02
   1.1505127e-02
   1.1260986e-02
   1.1718750e-02
   1.1718750e-02
   1.2390137e-02
   1.3427734e-02
   1.4221191e-02
   1.4007568e-02
   1.3946533e-02
   1.4251709e-02
   1.4221191e-02
   1.4862061e-02
   1.5533447e-02
   1.5258789e-02
   1.4984131e-02
   1.5075684e-02
   1.6082764e-02
   1.6510010e-02
   1.5838623e-02
   1.5686035e-02
   1.4984131e-02
   1.4434814e-02
   1.5350342e-02
   1.4404297e-02
   1.4770508e-02
   1.4526367e-02
   1.4404297e-02
   1.4007568e-02
   1.4038086e-02
   1.4160156e-02
   1.4648438e-02
   1.5594482e-02
   1.4556885e-02
   1.4251709e-02
   1.5533447e-02
   1.5869141e-02
   1.5167236e-02
   1.5014648e-02
   1.5441895e-02
   1.6754150e-02
   1.6448975e-02
   1.6876221e-02
   1.7303467e-02
   1.6479492e-02
   1.6815186e-02
   1.7364502e-02
   1.6815186e-02
   1.7272949e-02
   1.8218994e-02
   1.8798828e-02
   1.8127441e-02
   1.7150879e-02
   1.7303467e-02
   1.7700195e-02
   1.8066406e-02
   1.7639160e-02
   1.7547607e-02
   1.7578125e-02
   1.7639160e-02
   1.7761230e-02
   1.8066406e-02
   1.8188477e-02
   1.8218994e-02
   1.8432617e-02
   1.8859863e-02
   1.8585205e-02
   1.8585205e-02
   1.9531250e-02
   1.9744873e-02
   1.9287109e-02
   1.9226074e-02
   1.9958496e-02
   1.9500732e-02
   1.9561768e-02
   1.9897461e-02
   2.0538330e-02
   2.0507813e-02
   2.1026611e-02
   2.1362305e-02
   2.1087646e-02
   2.1331787e-02
   2.1606445e-02
   2.0568848e-02
   1.9836426e-02
   2.0019531e-02
   1.9165039e-02
   1.9378662e-02
   1.9409180e-02
   1.9226074e-02
   1.9287109e-02
   1.8066406e-02
   1.7974854e-02
   1.7822266e-02
   1.7303467e-02
   1.7089844e-02
   1.6052246e-02
   1.6632080e-02
   1.6693115e-02
   1.6571045e-02
   1.6204834e-02
   1.4831543e-02
   1.5106201e-02
   1.5563965e-02
   1.4282227e-02
   1.3641357e-02
   1.3824463e-02
   1.2969971e-02
   1.1718750e-02
   1.2542725e-02
   1.2145996e-02
   1.1535645e-02
   1.1199951e-02
   1.0284424e-02
   1.0498047e-02
   9.8266602e-03
   8.4533691e-03
   8.3618164e-03
   8.3007813e-03
   7.3852539e-03
   7.5683594e-03
   6.9580078e-03
   5.2490234e-03
   4.3334961e-03
   3.0212402e-03
   2.1667480e-03
   1.7395020e-03
   1.2207031e-03
   7.0190430e-04
   3.3569336e-04
  -6.4086914e-04
  -2.2583008e-03
  -2.7770996e-03
  -4.0588379e-03
  -4.7912598e-03
  -5.0354004e-03
  -7.1411133e-03
  -7.2937012e-03
  -7.0495605e-03
  -7.5073242e-03
  -7.5683594e-03
  -7.3852539e-03
  -7.5683594e-03
  -8.7280273e-03
  -9.4299316e-03
  -9.1247559e-03
  -1.0223389e-02
  -1.2115479e-02
  -1.2634277e-02
  -1.3244629e-02
  -1.3366699e-02
  -1.3854980e-02
  -1.3946533e-02
  -1.4282227e-02
  -1.4434814e-02
  -1.4343262e-02
  -1.5045166e-02
  -1.5808105e-02
  -1.5930176e-02
  -1.5655518e-02
  -1.5838623e-02
  -1.6387939e-02
  -1.6662598e-02
  -1.7150879e-02
  -1.7517090e-02
  -1.7700195e-02
  -1.8859863e-02
  -1.9012451e-02
  -1.8768311e-02
  -1.8707275e-02
  -1.8859863e-02
  -1.9195557e-02
  -1.9073486e-02
  -2.0172119e-02
  -2.1118164e-02
  -2.1087646e-02
  -2.1087646e-02
  -2.0416260e-02
  -1.9836426e-02
  -2.0843506e-02
  -2.1057129e-02
  -2.1057129e-02
  -2.1697998e-02
  -2.1301270e-02
  -2.0782471e-02
  -2.1240234e-02
  -2.2338867e-02
  -2.2277832e-02
  -2.1667480e-02
  -2.1728516e-02
  -2.1820068e-02
  -2.1759033e-02
  -2.2308350e-02
  -2.1881104e-02
  -2.2003174e-02
  -2.2338867e-02
  -2.2186279e-02
  -2.1850586e-02
  -2.1728516e-02
  -2.2796631e-02
  -2.3559570e-02
  -2.3803711e-02
  -2.4291992e-02
  -2.4139404e-02
  -2.4169922e-02
  -2.3773193e-02
  -2.4871826e-02
  -2.6000977e-02
  -2.5207520e-02
  -2.4871826e-02
  -2.5054932e-02
  -2.6000977e-02
  -2.5939941e-02
  -2.5787354e-02
  -2.6641846e-02
  -2.6611328e-02
  -2.6947021e-02
  -2.7160645e-02
  -2.7923584e-02
  -2.7862549e-02
  -2.7191162e-02
  -2.7832031e-02
  -2.7923584e-02
  -2.7801514e-02
  -2.7648926e-02
  -2.8350830e-02
  -2.8442383e-02
  -2.8839111e-02
  -2.9907227e-02
  -3.0456543e-02
  -2.9693604e-02
  -2.9724121e-02
  -3.0517578e-02
  -3.1311035e-02
  -3.0883789e-02
  -3.1524658e-02
  -3.2348633e-02
  -3.2257080e-02
  -3.2562256e-02
  -3.3508301e-02
  -3.3721924e-02
  -3.3233643e-02
  -3.3355713e-02
  -3.5278320e-02
  -3.7567139e-02
  -3.7750244e-02
  -3.8574219e-02
  -3.9947510e-02
  -4.0252686e-02
  -4.0588379e-02
  -4.1381836e-02
  -4.2755127e-02
  -4.3151855e-02
  -4.3823242e-02
  -4.4586182e-02
  -4.5013428e-02
  -4.6600342e-02
  -4.7973633e-02
  -4.9041748e-02
  -5.0476074e-02
  -5.0994873e-02
  -5.1818848e-02
  -5.2185059e-02
  -5.3283691e-02
  -5.3802490e-02
  -5.5206299e-02
  -5.6427002e-02
  -5.6793213e-02
  -5.8319092e-02
  -5.8807373e-02
  -5.9173584e-02
  -6.0180664e-02
  -6.1584473e-02
  -6.1370850e-02
  -6.1096191e-02
  -6.2744141e-02
  -6.3873291e-02
  -6.4270020e-02
  -6.4666748e-02
  -6.5582275e-02
  -6.6864014e-02
  -6.6986084e-02
  -6.8084717e-02
  -6.8267822e-02
  -6.9213867e-02
  -6.9763184e-02
  -6.9061279e-02
  -7.0007324e-02
  -7.0617676e-02
  -7.0312500e-02
  -7.0861816e-02
  -7.0587158e-02
  -7.0129395e-02
  -7.0098877e-02
  -7.0465088e-02
  -7.0251465e-02
  -6.9763184e-02
  -6.9702148e-02
  -6.9885254e-02
  -6.9244385e-02
  -6.8298340e-02
  -6.7779541e-02
  -6.7932129e-02
  -6.7626953e-02
  -6.7077637e-02
  -6.6040039e-02
  -6.5826416e-02
  -6.5124512e-02
  -6.4453125e-02
  -6.3842773e-02
  -6.3781738e-02
  -6.2561035e-02
  -6.1706543e-02
  -6.1981201e-02
  -6.0699463e-02
  -5.9692383e-02
  -5.8441162e-02
  -5.7739258e-02
  -5.7250977e-02
  -5.6427002e-02
  -5.5633545e-02
  -5.4809570e-02
  -5.3985596e-02
  -5.3283691e-02
  -5.2124023e-02
  -5.0964355e-02
  -4.9926758e-02
  -4.9438477e-02
  -4.9743652e-02
  -4.9102783e-02
  -4.7637939e-02
  -4.7393799e-02
  -4.7119141e-02
  -4.6661377e-02
  -4.6112061e-02
  -4.5440674e-02
  -4.5104980e-02
  -4.3792725e-02
  -4.2968750e-02
  -4.2755127e-02
  -4.2755127e-02
  -4.2602539e-02
  -4.1595459e-02
  -4.0222168e-02
  -4.0161133e-02
  -4.0649414e-02
  -3.8970947e-02
  -3.8269043e-02
  -3.7780762e-02
  -3.7628174e-02
  -3.7658691e-02
  -3.6621094e-02
  -3.6376953e-02
  -3.6193848e-02
  -3.5522461e-02
  -3.5125732e-02
  -3.4698486e-02
  -3.4881592e-02
  -3.4301758e-02
  -3.3233643e-02
  -3.4057617e-02
  -3.4362793e-02
  -3.4088135e-02
  -3.3477783e-02
  -3.3142090e-02
  -3.3294678e-02
  -3.2836914e-02
  -3.3355713e-02
  -3.2989502e-02
  -3.1890869e-02
  -3.1921387e-02
  -3.2226563e-02
  -3.1768799e-02
  -3.0822754e-02
  -3.1280518e-02
  -3.1860352e-02
  -3.1402588e-02
  -3.1829834e-02
  -3.1555176e-02
  -3.1585693e-02
  -3.1768799e-02
  -3.1738281e-02
  -3.1372070e-02
  -3.1524658e-02
  -3.1738281e-02
  -3.2653809e-02
  -3.2348633e-02
  -3.2348633e-02
  -3.2379150e-02
  -3.2287598e-02
  -3.1982422e-02
  -3.1250000e-02
  -3.1494141e-02
  -3.1463623e-02
  -3.0487061e-02
  -2.9785156e-02
  -3.0914307e-02
  -3.1463623e-02
  -3.1158447e-02
  -3.0883789e-02
  -3.0883789e-02
  -3.0181885e-02
  -2.9479980e-02
  -3.0059814e-02
  -3.0548096e-02
  -3.0487061e-02
  -3.1555176e-02
  -3.1433105e-02
  -3.0212402e-02
  -3.0548096e-02
  -3.0426025e-02
  -3.0029297e-02
  -3.0883789e-02
  -3.1555176e-02
  -3.2104492e-02
  -3.2409668e-02
  -3.2867432e-02
  -3.3508301e-02
  -3.3111572e-02
  -3.3020020e-02
  -3.2958984e-02
  -3.3203125e-02
  -3.3294678e-02
  -3.2806396e-02
  -3.2531738e-02
  -3.2135010e-02
  -3.2470703e-02
  -3.3020020e-02
  -3.2653809e-02
  -3.2440186e-02
  -3.2989502e-02
  -3.2379150e-02
  -3.2501221e-02
  -3.1616211e-02
  -2.9785156e-02
  -3.1097412e-02
  -3.1188965e-02
  -3.1494141e-02
  -3.1921387e-02
  -3.1860352e-02
  -3.2836914e-02
  -3.2470703e-02
  -3.2531738e-02
  -3.2379150e-02
  -3.2287598e-02
  -3.2257080e-02
  -3.1066895e-02
  -3.1188965e-02
  -3.1677246e-02
  -3.1066895e-02
  -3.1341553e-02
  -3.1799316e-02
  -3.1372070e-02
  -3.1402588e-02
  -3.1036377e-02
  -3.1250000e-02
  -3.0578613e-02
  -3.0517578e-02
  -3.0761719e-02
  -3.0700684e-02
  -3.0548096e-02
  -3.0670166e-02
  -3.0609131e-02
  -3.0151367e-02
  -3.0639648e-02
  -2.9174805e-02
  -2.8686523e-02
  -2.9388428e-02
  -2.8930664e-02
  -2.8472900e-02
  -2.8289795e-02
  -2.7862549e-02
  -2.6672363e-02
  -2.6794434e-02
  -2.5543213e-02
  -2.4658203e-02
  -2.4505615e-02
  -2.3559570e-02
  -2.4566650e-02
  -2.4291992e-02
  -2.3040771e-02
  -2.2033691e-02
  -2.1636963e-02
  -2.1575928e-02
  -2.1484375e-02
  -2.1209717e-02
  -2.0233154e-02
  -2.0721436e-02
  -2.0416260e-02
  -1.9104004e-02
  -1.8859863e-02
  -1.8463135e-02
  -1.8035889e-02
  -1.7730713e-02
  -1.7242432e-02
  -1.7700195e-02
  -1.7395020e-02
  -1.6113281e-02
  -1.6174316e-02
  -1.6693115e-02
  -1.6510010e-02
  -1.6052246e-02
  -1.5533447e-02
  -1.5014648e-02
  -1.5106201e-02
  -1.5197754e-02
  -1.3977051e-02
  -1.3580322e-02
  -1.3977051e-02
  -1.2542725e-02
  -1.1535645e-02
  -1.1352539e-02
  -1.0040283e-02
  -9.0026855e-03
  -9.2163086e-03
  -9.7351074e-03
  -8.6669922e-03
  -7.5683594e-03
  -7.7514648e-03
  -6.4086914e-03
  -6.4392090e-03
  -6.2561035e-03
  -5.1879883e-03
  -4.6386719e-03
  -4.6997070e-03
  -4.0893555e-03
  -2.5024414e-03
  -2.1362305e-03
  -1.8005371e-03
  -1.5258789e-04
  -9.1552734e-05
  -4.8828125e-04
   9.1552734e-04
   1.2817383e-03
   1.3427734e-03
   2.2888184e-03
   3.1433105e-03
   4.2114258e-03
   4.3945313e-03
   4.6386719e-03
   5.5236816e-03
   5.7678223e-03
   5.9204102e-03
   7.2631836e-03
   7.9956055e-03
   8.5449219e-03
   8.9721680e-03
   9.3688965e-03
   9.7045898e-03
   1.0345459e-02
   1.0925293e-02
   1.1596680e-02
   1.3000488e-02
   1.3732910e-02
   1.4007568e-02
   1.4801025e-02
   1.5472412e-02
   1.5777588e-02
   1.6204834e-02
   1.7517090e-02
   1.8402100e-02
   1.8890381e-02
   1.9439697e-02
   2.0599365e-02
   2.1087646e-02
   2.1331787e-02
   2.2125244e-02
   2.3254395e-02
   2.3956299e-02
   2.4230957e-02
   2.5329590e-02
   2.6031494e-02
   2.5451660e-02
   2.6641846e-02
   2.7770996e-02
   2.7740479e-02
   2.7984619e-02
   2.8808594e-02
   2.9907227e-02
   3.0761719e-02
   3.1738281e-02
   3.2684326e-02
   3.2196045e-02
   3.2379150e-02
   3.2379150e-02
   3.2867432e-02
   3.3294678e-02
   3.4454346e-02
   3.5247803e-02
   3.4545898e-02
   3.5614014e-02
   3.6376953e-02
   3.6102295e-02
   3.7353516e-02
   3.7841797e-02
   3.6895752e-02
   3.7353516e-02
   3.8055420e-02
   3.7506104e-02
   3.7994385e-02
   3.7902832e-02
   3.7689209e-02
   3.8330078e-02
   3.8360596e-02
   3.8696289e-02
   3.8879395e-02
   3.8787842e-02
   3.9215088e-02
   3.8482666e-02
   3.8787842e-02
   3.8848877e-02
   3.8146973e-02
   3.8909912e-02
   3.7963867e-02
   3.7322998e-02
   3.7353516e-02
   3.6407471e-02
   3.6437988e-02
   3.7109375e-02
   3.6773682e-02
   3.5949707e-02
   3.5583496e-02
   3.5644531e-02
   3.5461426e-02
   3.4088135e-02
   3.3813477e-02
   3.3721924e-02
   3.2867432e-02
   3.2653809e-02
   3.2257080e-02
   3.1036377e-02
   3.0609131e-02
   3.0029297e-02
   2.9449463e-02
   2.8686523e-02
   2.7770996e-02
   2.7465820e-02
   2.7313232e-02
   2.6428223e-02
   2.6153564e-02
   2.6214600e-02
   2.4841309e-02
   2.4291992e-02
   2.3040771e-02
   2.2338867e-02
   2.1942139e-02
   2.1636963e-02
   2.1636963e-02
   2.0050049e-02
   1.8676758e-02
   1.8188477e-02
   1.7333984e-02
   1.6662598e-02
   1.6082764e-02
   1.5472412e-02
   1.4556885e-02
   1.4190674e-02
   1.4770508e-02
   1.3732910e-02
   1.2725830e-02
   1.1718750e-02
   1.1016846e-02
   1.0894775e-02
   9.1857910e-03
   8.6059570e-03
   8.4533691e-03
   7.4768066e-03
   7.3852539e-03
   6.3781738e-03
   5.4321289e-03
   5.5541992e-03
   4.1198730e-03
   3.9367676e-03
   4.4555664e-03
   3.6621094e-03
   3.5095215e-03
   2.1057129e-03
   9.7656250e-04
   3.3569336e-04
  -7.9345703e-04
  -1.7089844e-03
  -2.1362305e-03
  -2.4719238e-03
  -2.8381348e-03
  -3.4179688e-03
  -3.5095215e-03
  -4.5166016e-03
  -5.1879883e-03
  -5.3405762e-03
  -6.5002441e-03
  -5.7373047e-03
  -6.1950684e-03
  -7.3852539e-03
  -7.0800781e-03
  -7.3242188e-03
  -7.9956055e-03
  -8.4228516e-03
  -8.6669922e-03
  -8.7890625e-03
  -9.0026855e-03
  -9.6740723e-03
  -9.7656250e-03
  -1.0131836e-02
  -1.0589600e-02
  -1.0894775e-02
  -1.1627197e-02
  -1.1505127e-02
  -1.2237549e-02
  -1.2786865e-02
  -1.2786865e-02
  -1.3427734e-02
  -1.3946533e-02
  -1.4495850e-02
  -1.5106201e-02
  -1.5380859e-02
  -1.5228271e-02
  -1.5991211e-02
  -1.6571045e-02
  -1.6204834e-02
  -1.7364502e-02
  -1.8280029e-02
  -1.7791748e-02
  -1.7700195e-02
  -1.8798828e-02
  -1.9836426e-02
  -2.0385742e-02
  -2.1209717e-02
  -2.0843506e-02
  -2.1301270e-02
  -2.2491455e-02
  -2.3040771e-02
  -2.2918701e-02
  -2.3132324e-02
  -2.4261475e-02
  -2.4597168e-02
  -2.5146484e-02
  -2.5756836e-02
  -2.5878906e-02
  -2.6184082e-02
  -2.6550293e-02
  -2.7099609e-02
  -2.7282715e-02
  -2.7496338e-02
  -2.7862549e-02
  -2.8442383e-02
  -2.8167725e-02
  -2.9174805e-02
  -3.0090332e-02
  -2.9388428e-02
  -2.8808594e-02
  -3.0303955e-02
  -3.1066895e-02
  -3.0822754e-02
  -3.0517578e-02
  -2.9846191e-02
  -2.9083252e-02
  -3.0700684e-02
  -3.0883789e-02
  -3.0395508e-02
  -3.1616211e-02
  -3.1372070e-02
  -3.1005859e-02
  -3.1585693e-02
  -3.1250000e-02
  -3.1219482e-02
  -3.1433105e-02
  -3.1219482e-02
  -3.1280518e-02
  -3.1799316e-02
  -3.1768799e-02
  -3.1463623e-02
  -3.1585693e-02
  -3.1341553e-02
  -3.1677246e-02
  -3.1982422e-02
  -3.1616211e-02
  -3.2379150e-02
  -3.3691406e-02
  -3.3538818e-02
  -3.3508301e-02
  -3.3447266e-02
  -3.3752441e-02
  -3.4118652e-02
  -3.4942627e-02
  -3.4667969e-02
  -3.3996582e-02
  -3.4423828e-02
  -3.4790039e-02
  -3.5369873e-02
  -3.6010742e-02
  -3.5827637e-02
  -3.5278320e-02
  -3.6102295e-02
  -3.6132813e-02
  -3.4637451e-02
  -3.5858154e-02
  -3.6376953e-02
  -3.5949707e-02
  -3.5430908e-02
  -3.5125732e-02
  -3.5003662e-02
  -3.4698486e-02
  -3.4942627e-02
  -3.4515381e-02
  -3.3416748e-02
  -3.3569336e-02
  -3.3477783e-02
  -3.2745361e-02
  -3.3020020e-02
  -3.2562256e-02
  -3.2165527e-02
  -3.2043457e-02
  -3.1921387e-02
  -3.2592773e-02
  -3.2012939e-02
  -3.2440186e-02
  -3.1433105e-02
  -2.9937744e-02
  -2.9968262e-02
  -2.9632568e-02
  -2.9846191e-02
  -3.0029297e-02
  -2.9449463e-02
  -2.8106689e-02
  -2.7465820e-02
  -2.7404785e-02
  -2.7648926e-02
  -2.7435303e-02
  -2.6397705e-02
  -2.6245117e-02
  -2.6000977e-02
  -2.5207520e-02
  -2.4597168e-02
  -2.4017334e-02
  -2.3956299e-02
  -2.4108887e-02
  -2.4047852e-02
  -2.2705078e-02
  -2.1972656e-02
  -2.1453857e-02
  -2.0538330e-02
  -1.9958496e-02
  -1.9897461e-02
  -1.9653320e-02
  -2.0233154e-02
  -1.9348145e-02
  -1.7883301e-02
  -1.7791748e-02
  -1.6601563e-02
  -1.5441895e-02
  -1.5289307e-02
  -1.5167236e-02
  -1.5014648e-02
  -1.4373779e-02
  -1.4373779e-02
  -1.4587402e-02
  -1.2908936e-02
  -1.2359619e-02
  -1.1657715e-02
  -1.0711670e-02
  -1.0192871e-02
  -9.3688965e-03
  -8.4228516e-03
  -7.7514648e-03
  -8.4838867e-03
  -7.4462891e-03
  -6.9274902e-03
  -6.8054199e-03
  -5.7067871e-03
  -5.4321289e-03
  -4.6997070e-03
  -4.2114258e-03
  -3.4790039e-03
  -2.8381348e-03
  -2.8991699e-03
  -1.9836426e-03
  -1.9836426e-03
  -1.0681152e-03
   3.0517578e-05
  -6.1035156e-05
  -9.1552734e-05
   1.0375977e-03
   1.6784668e-03
   2.2583008e-03
   2.6855469e-03
   2.1667480e-03
   2.7465820e-03
   3.1433105e-03
   3.5095215e-03
   4.1198730e-03
   3.5095215e-03
   3.5095215e-03
   3.2043457e-03
   3.9062500e-03
   4.4250488e-03
   4.0893555e-03
   3.7841797e-03
   3.8146973e-03
   3.7536621e-03
   3.3874512e-03
   3.3874512e-03
   3.1738281e-03
   3.3874512e-03
   4.0588379e-03
   3.9062500e-03
   3.5705566e-03
   4.2114258e-03
   4.3640137e-03
   4.1503906e-03
   4.4555664e-03
   3.8757324e-03
   4.0893555e-03
   4.1198730e-03
   4.3334961e-03
   5.1879883e-03
   3.9062500e-03
   2.5634766e-03
   2.8381348e-03
   2.5024414e-03
   2.1057129e-03
   1.2512207e-03
   3.3569336e-04
   0.0000000e+00
  -2.1362305e-04
  -7.3242188e-04
  -1.2512207e-03
  -1.5258789e-03
  -1.8310547e-03
  -1.6479492e-03
  -1.3732910e-03
  -2.0141602e-03
  -1.0986328e-03
  -1.5563965e-03
  -1.6174316e-03
  -1.2207031e-03
  -1.6784668e-03
  -1.3122559e-03
  -2.0446777e-03
  -1.8615723e-03
  -1.0986328e-03
  -1.5869141e-03
  -1.8005371e-03
  -1.4343262e-03
  -9.1552734e-04
  -7.6293945e-04
   9.1552734e-05
   7.6293945e-04
  -6.1035156e-05
   2.7465820e-04
   8.5449219e-04
   7.3242188e-04
  -2.4414063e-04
  -5.4931641e-04
   3.9672852e-04
  -2.4414063e-04
   1.2207031e-04
   3.6621094e-04
  -2.1362305e-04
   8.8500977e-04
   1.3427734e-03
   1.5869141e-03
   1.4038086e-03
   7.3242188e-04
   4.5776367e-04
   5.1879883e-04
   1.1596680e-03
   1.6479492e-03
   1.1596680e-03
   1.2207031e-04
   7.3242188e-04
   5.4931641e-04
   6.4086914e-04
   4.2724609e-04
  -3.0517578e-04
   1.5258789e-04
   4.2724609e-04
   3.0517578e-05
   7.9345703e-04
   2.2583008e-03
   1.2817383e-03
   9.1552734e-04
   1.1901855e-03
   9.4604492e-04
   1.8310547e-03
   2.4108887e-03
   3.0212402e-03
   2.8076172e-03
   2.6550293e-03
   2.1667480e-03
   2.0446777e-03
   2.5634766e-03
   2.6550293e-03
   3.0212402e-03
   3.2348633e-03
   3.7536621e-03
   3.9672852e-03
   3.2043457e-03
   3.6926270e-03
   3.5400391e-03
   3.3874512e-03
   4.5471191e-03
   4.0588379e-03
   4.6997070e-03
   6.1035156e-03
   5.8898926e-03
   5.8288574e-03
   6.1035156e-03
   6.3476563e-03
   6.5307617e-03
   6.7443848e-03
   7.7514648e-03
   7.4157715e-03
   6.9274902e-03
   7.7819824e-03
   7.6599121e-03
   6.4697266e-03
   6.8359375e-03
   7.3547363e-03
   7.6599121e-03
   8.1787109e-03
   7.5683594e-03
   7.8125000e-03
   7.5073242e-03
   6.7443848e-03
   6.3171387e-03
   7.1716309e-03
   7.8125000e-03
   7.2326660e-03
   7.4768066e-03
   7.5073242e-03
   7.5073242e-03
   7.4462891e-03
   8.1787109e-03
   8.4533691e-03
   8.0261230e-03
   8.6669922e-03
   8.8806152e-03
   8.5754395e-03
   9.1857910e-03
   9.0026855e-03
   9.4299316e-03
   1.0772705e-02
   1.1810303e-02
   1.0986328e-02
   1.1077881e-02
   1.2878418e-02
   1.2329102e-02
   1.2939453e-02
   1.3946533e-02
   1.3702393e-02
   1.4129639e-02
   1.4404297e-02
   1.4526367e-02
   1.3977051e-02
   1.4404297e-02
   1.4678955e-02
   1.5014648e-02
   1.4709473e-02
   1.4678955e-02
   1.5167236e-02
   1.5563965e-02
   1.5441895e-02
   1.4770508e-02
   1.4801025e-02
   1.5899658e-02
   1.5960693e-02
   1.4923096e-02
   1.4831543e-02
   1.5258789e-02
   1.4495850e-02
   1.4923096e-02
   1.5045166e-02
   1.5075684e-02
   1.5533447e-02
   1.4312744e-02
   1.4221191e-02
   1.4007568e-02
   1.3336182e-02
   1.3977051e-02
   1.2969971e-02
   1.2817383e-02
   1.3336182e-02
   1.1871338e-02
   1.1901855e-02
   1.2420654e-02
   1.1505127e-02
   1.0955811e-02
   1.1108398e-02
   1.0772705e-02
   1.1169434e-02
   1.1413574e-02
   1.0894775e-02
   1.1932373e-02
   1.2237549e-02
   1.1688232e-02
   1.1901855e-02
   1.3244629e-02
   1.2695313e-02
   1.2298584e-02
   1.3031006e-02
   1.3702393e-02
   1.3793945e-02
   1.3519287e-02
   1.4648438e-02
   1.4923096e-02
   1.5441895e-02
   1.5930176e-02
   1.6632080e-02
   1.6937256e-02
   1.6448975e-02
   1.7639160e-02
   1.8707275e-02
   1.8798828e-02
   1.9958496e-02
   2.0202637e-02
   2.0935059e-02
   2.1667480e-02
   2.2186279e-02
   2.3040771e-02
   2.3498535e-02
   2.3345947e-02
   2.4658203e-02
   2.5451660e-02
   2.5207520e-02
   2.6306152e-02
   2.6672363e-02
   2.7099609e-02
   2.7191162e-02
   2.7160645e-02
   2.7618408e-02
   2.8747559e-02
   2.8747559e-02
   2.8961182e-02
   2.9785156e-02
   2.9266357e-02
   2.9235840e-02
   2.9235840e-02
   3.0029297e-02
   3.0029297e-02
   2.9663086e-02
   3.0700684e-02
   3.0792236e-02
   3.0273438e-02
   3.0395508e-02
   3.1097412e-02
   3.1463623e-02
   3.1799316e-02
   3.2318115e-02
   3.2745361e-02
   3.2928467e-02
   3.3233643e-02
   3.3691406e-02
   3.3325195e-02
   3.3905029e-02
   3.4454346e-02
   3.4515381e-02
   3.4637451e-02
   3.5034180e-02
   3.4912109e-02
   3.5583496e-02
   3.6102295e-02
   3.5797119e-02
   3.6163330e-02
   3.6163330e-02
   3.6346436e-02
   3.6926270e-02
   3.7322998e-02
   3.7292480e-02
   3.7597656e-02
   3.7872314e-02
   3.8085938e-02
   3.7292480e-02
   3.6987305e-02
   3.7841797e-02
   3.7048340e-02
   3.7414551e-02
   3.7231445e-02
   3.6712646e-02
   3.6560059e-02
   3.5827637e-02
   3.5888672e-02
   3.5675049e-02
   3.5797119e-02
   3.5095215e-02
   3.4820557e-02
   3.4759521e-02
   3.4698486e-02
   3.3782959e-02
   3.4088135e-02
   3.4088135e-02
   3.4179688e-02
   3.3813477e-02
   3.3508301e-02
   3.3966064e-02
   3.3447266e-02
   3.3721924e-02
   3.4027100e-02
   3.3721924e-02
   3.3599854e-02
   3.3599854e-02
   3.3508301e-02
   3.3111572e-02
   3.3142090e-02
   3.2958984e-02
   3.2287598e-02
   3.2257080e-02
   3.2257080e-02
   3.2653809e-02
   3.2714844e-02
   3.1768799e-02
   3.1829834e-02
   3.2287598e-02
   3.2135010e-02
   3.1372070e-02
   3.1982422e-02
   3.2043457e-02
   3.1463623e-02
   3.1860352e-02
   3.2470703e-02
   3.1738281e-02
   3.2104492e-02
   3.1707764e-02
   3.0700684e-02
   3.1646729e-02
   3.1219482e-02
   3.1280518e-02
   3.1402588e-02
   3.0487061e-02
   3.1097412e-02
   3.1311035e-02
   3.0364990e-02
   2.9205322e-02
   3.0090332e-02
   3.0212402e-02
   2.9968262e-02
   3.0090332e-02
   2.9113770e-02
   2.8411865e-02
   2.7832031e-02
   2.8656006e-02
   2.7648926e-02
   2.7801514e-02
   2.8472900e-02
   2.7465820e-02
   2.7587891e-02
   2.7679443e-02
   2.7343750e-02
   2.7038574e-02
   2.6428223e-02
   2.5451660e-02
   2.5604248e-02
   2.5878906e-02
   2.5909424e-02
   2.5451660e-02
   2.4383545e-02
   2.4536133e-02
   2.4902344e-02
   2.4536133e-02
   2.4383545e-02
   2.4505615e-02
   2.4658203e-02
   2.4078369e-02
   2.3651123e-02
   2.3406982e-02
   2.3223877e-02
   2.3773193e-02
   2.3468018e-02
   2.1881104e-02
   2.1118164e-02
   2.1545410e-02
   2.0843506e-02
   2.0080566e-02
   1.9836426e-02
   1.8676758e-02
   1.8371582e-02
   1.8585205e-02
   1.8615723e-02
   1.7578125e-02
   1.7669678e-02
   1.7242432e-02
   1.6357422e-02
   1.6601563e-02
   1.6601563e-02
   1.5655518e-02
   1.5045166e-02
   1.4862061e-02
   1.4373779e-02
   1.3793945e-02
   1.3580322e-02
   1.3366699e-02
   1.2084961e-02
   1.0803223e-02
   1.0101318e-02
   1.0131836e-02
   9.6130371e-03
   9.5825195e-03
   9.0942383e-03
   9.0332031e-03
   8.9416504e-03
   8.1481934e-03
   7.3547363e-03
   7.4768066e-03
   7.0190430e-03
   6.4392090e-03
   5.5847168e-03
   5.3405762e-03
   5.3710938e-03
   4.7607422e-03
   4.5166016e-03
   2.8686523e-03
   2.0446777e-03
   1.4343262e-03
   5.1879883e-04
   5.1879883e-04
   9.1552734e-05
  -1.0070801e-03
  -2.6550293e-03
  -3.7231445e-03
  -4.6081543e-03
  -5.2795410e-03
  -6.6223145e-03
  -7.2021484e-03
  -8.3618164e-03
  -9.7351074e-03
  -1.0070801e-02
  -1.1657715e-02
  -1.1901855e-02
  -1.2481689e-02
  -1.3885498e-02
  -1.3122559e-02
  -1.3549805e-02
  -1.4709473e-02
  -1.6693115e-02
  -1.7242432e-02
  -1.7120361e-02
  -1.8798828e-02
  -1.9378662e-02
  -1.8676758e-02
  -1.9165039e-02
  -1.9927979e-02
  -2.0355225e-02
  -2.1087646e-02
  -2.1057129e-02
  -2.1362305e-02
  -2.2064209e-02
  -2.2491455e-02
  -2.2857666e-02
  -2.3010254e-02
  -2.3010254e-02
  -2.3223877e-02
  -2.4261475e-02
  -2.4719238e-02
  -2.5115967e-02
  -2.5451660e-02
  -2.5604248e-02
  -2.5177002e-02
  -2.5360107e-02
  -2.6092529e-02
  -2.4810791e-02
  -2.4566650e-02
  -2.4383545e-02
  -2.3284912e-02
  -2.3620605e-02
  -2.3956299e-02
  -2.3620605e-02
  -2.3010254e-02
  -2.2583008e-02
  -2.1667480e-02
  -2.1057129e-02
  -2.1301270e-02
  -2.1240234e-02
  -2.1240234e-02
  -2.1057129e-02
  -1.9714355e-02
  -1.9470215e-02
  -1.9866943e-02
  -1.7761230e-02
  -1.7547607e-02
  -1.8493652e-02
  -1.7761230e-02
  -1.7150879e-02
  -1.7059326e-02
  -1.6845703e-02
  -1.5808105e-02
  -1.4343262e-02
  -1.4343262e-02
  -1.4068604e-02
  -1.3885498e-02
  -1.3214111e-02
  -1.3397217e-02
  -1.3549805e-02
  -1.2512207e-02
  -1.1474609e-02
  -1.0070801e-02
  -9.9792480e-03
  -9.8266602e-03
  -9.9792480e-03
  -8.9111328e-03
  -7.1105957e-03
  -6.2255859e-03
  -6.2255859e-03
  -5.7678223e-03
  -5.0354004e-03
  -4.3945313e-03
  -4.3029785e-03
  -4.4860840e-03
  -4.5776367e-03
  -3.9978027e-03
  -3.2653809e-03
  -2.7160645e-03
  -2.6550293e-03
  -3.3569336e-03
  -2.1667480e-03
  -1.2512207e-03
  -1.9836426e-03
  -1.2207031e-03
  -1.6784668e-03
  -1.3427734e-03
  -1.3122559e-03
  -1.7089844e-03
  -1.8310547e-03
  -1.5563965e-03
  -7.6293945e-04
  -9.1552734e-04
  -8.2397461e-04
  -5.7983398e-04
  -4.5776367e-04
  -1.0986328e-03
  -1.3732910e-03
  -1.5563965e-03
  -2.2888184e-03
  -2.0446777e-03
  -2.2888184e-03
  -2.9602051e-03
  -2.5939941e-03
  -2.7770996e-03
  -3.2348633e-03
  -3.6926270e-03
  -3.8452148e-03
  -4.1198730e-03
  -4.1503906e-03
  -4.3334961e-03
  -4.9743652e-03
  -5.1879883e-03
  -6.0119629e-03
  -5.6152344e-03
  -5.4321289e-03
  -5.5541992e-03
  -4.5776367e-03
  -5.5236816e-03
  -5.7983398e-03
  -6.0729980e-03
  -6.9580078e-03
  -6.1035156e-03
  -6.3781738e-03
  -6.7138672e-03
  -6.7443848e-03
  -7.5988770e-03
  -7.0190430e-03
  -7.1716309e-03
  -8.2702637e-03
  -7.4462891e-03
  -7.2631836e-03
  -7.8735352e-03
  -7.8735352e-03
  -6.1035156e-03
  -6.1645508e-03
  -7.1716309e-03
  -7.6904297e-03
  -8.1787109e-03
  -7.9956055e-03
  -6.9274902e-03
  -6.5002441e-03
  -7.2326660e-03
  -7.8125000e-03
  -8.1176758e-03
  -8.3007813e-03
  -8.1481934e-03
  -6.6223145e-03
  -6.3781738e-03
  -6.9274902e-03
  -7.1411133e-03
  -6.7138672e-03
  -7.2021484e-03
  -7.7514648e-03
  -7.8125000e-03
  -6.8664551e-03
  -6.6528320e-03
  -7.5683594e-03
  -6.6223145e-03
  -6.0424805e-03
  -6.8054199e-03
  -6.8664551e-03
  -6.2255859e-03
  -6.1035156e-03
  -5.8898926e-03
  -6.1340332e-03
  -6.1035156e-03
  -5.8898926e-03
  -5.4016113e-03
  -5.2490234e-03
  -5.8288574e-03
  -5.2795410e-03
  -5.2795410e-03
  -5.3100586e-03
  -5.2185059e-03
  -4.8828125e-03
  -5.0048828e-03
  -5.1574707e-03
  -5.0964355e-03
  -5.2490234e-03
  -5.0964355e-03
  -4.9133301e-03
  -4.9133301e-03
  -4.8217773e-03
  -4.1809082e-03
  -4.2419434e-03
  -4.0588379e-03
  -3.9978027e-03
  -4.0283203e-03
  -3.2348633e-03
  -2.6550293e-03
  -2.4719238e-03
  -2.8686523e-03
  -2.8381348e-03
  -2.8076172e-03
  -3.1738281e-03
  -3.2043457e-03
  -3.1127930e-03
  -2.8381348e-03
  -2.4414063e-03
  -3.0212402e-03
  -2.5634766e-03
  -1.5869141e-03
  -2.1972656e-03
  -2.3803711e-03
  -2.0751953e-03
  -1.8310547e-03
  -1.2817383e-03
  -9.1552734e-04
  -3.9672852e-04
  -2.1362305e-04
  -9.7656250e-04
  -1.2207031e-03
  -9.4604492e-04
  -8.2397461e-04
  -1.3732910e-03
  -9.1552734e-04
  -4.2724609e-04
  -3.3569336e-04
   7.0190430e-04
   6.4086914e-04
   3.6621094e-04
   7.9345703e-04
   6.7138672e-04
   3.6621094e-04
   4.5776367e-04
   3.0517578e-04
   1.0986328e-03
   1.2817383e-03
   6.1035156e-04
  -9.1552734e-05
   2.1362305e-04
   1.0986328e-03
   4.8828125e-04
   9.1552734e-05
   6.1035156e-04
   1.3732910e-03
   1.1596680e-03
   1.4953613e-03
   2.0751953e-03
   2.7465820e-03
   3.9672852e-03
   3.8452148e-03
   5.4626465e-03
   6.6833496e-03
   7.1716309e-03
   8.3618164e-03
   9.2468262e-03
   1.0620117e-02
   1.0955811e-02
   1.1383057e-02
   1.2634277e-02
   1.3397217e-02
   1.4556885e-02
   1.5472412e-02
   1.6143799e-02
   1.6143799e-02
   1.6723633e-02
   1.7639160e-02
   1.8035889e-02
   1.8249512e-02
   1.8646240e-02
   1.9409180e-02
   1.9805908e-02
   1.9592285e-02
   2.0477295e-02
   2.0812988e-02
   2.0172119e-02
   2.0233154e-02
   1.9805908e-02
   2.0233154e-02
   2.0324707e-02
   1.9958496e-02
   1.9409180e-02
   1.9134521e-02
   1.9104004e-02
   1.9165039e-02
   1.9744873e-02
   1.9439697e-02
   1.9439697e-02
   1.9592285e-02
   2.0141602e-02
   1.9958496e-02
   1.9378662e-02
   1.9012451e-02
   1.8615723e-02
   1.8676758e-02
   1.8951416e-02
   1.9348145e-02
   1.9104004e-02
   1.9073486e-02
   1.9836426e-02
   1.9409180e-02
   1.9439697e-02
   2.0507813e-02
   2.0721436e-02
   2.0202637e-02
   2.0446777e-02
   2.1331787e-02
   2.0812988e-02
   2.0874023e-02
   2.1209717e-02
   2.1331787e-02
   2.1697998e-02
   2.2094727e-02
   2.2827148e-02
   2.2766113e-02
   2.2735596e-02
   2.2491455e-02
   2.2644043e-02
   2.3040771e-02
   2.3040771e-02
   2.3193359e-02
   2.2918701e-02
   2.3406982e-02
   2.3986816e-02
   2.3406982e-02
   2.3376465e-02
   2.4566650e-02
   2.5146484e-02
   2.5146484e-02
   2.5299072e-02
   2.4597168e-02
   2.4353027e-02
   2.4841309e-02
   2.5756836e-02
   2.4536133e-02
   2.3742676e-02
   2.4993896e-02
   2.5360107e-02
   2.5878906e-02
   2.5573730e-02
   2.4902344e-02
   2.5695801e-02
   2.6519775e-02
   2.5329590e-02
   2.5390625e-02
   2.6092529e-02
   2.5421143e-02
   2.6489258e-02
   2.6641846e-02
   2.6367188e-02
   2.7008057e-02
   2.6611328e-02
   2.7099609e-02
   2.7465820e-02
   2.7282715e-02
   2.7557373e-02
   2.8137207e-02
   2.7893066e-02
   2.8350830e-02
   2.8991699e-02
   2.8900146e-02
   2.8503418e-02
   2.8076172e-02
   2.9388428e-02
   2.9418945e-02
   2.9388428e-02
   3.0090332e-02
   2.9388428e-02
   2.9937744e-02
   3.0334473e-02
   3.0609131e-02
   3.1341553e-02
   3.1463623e-02
   3.1188965e-02
   3.1768799e-02
   3.1982422e-02
   3.1280518e-02
   3.1585693e-02
   3.1097412e-02
   3.1250000e-02
   3.1311035e-02
   3.1127930e-02
   3.1311035e-02
   3.1402588e-02
   3.1005859e-02
   3.1066895e-02
   3.1433105e-02
   3.1860352e-02
   3.0975342e-02
   3.1005859e-02
   3.2073975e-02
   3.1646729e-02
   3.1890869e-02
   3.0700684e-02
   3.1341553e-02
   3.2318115e-02
   3.0944824e-02
   3.0792236e-02
   3.0731201e-02
   3.1860352e-02
   3.2836914e-02
   3.2775879e-02
   3.2745361e-02
   3.3355713e-02
   3.4332275e-02
   3.3294678e-02
   3.3050537e-02
   3.3355713e-02
   3.3111572e-02
   3.3477783e-02
   3.3935547e-02
   3.3966064e-02
   3.4240723e-02
   3.3813477e-02
   3.4606934e-02
   3.5736084e-02
   3.5400391e-02
   3.5156250e-02
   3.5308838e-02
   3.5217285e-02
   3.4912109e-02
   3.5614014e-02
   3.6437988e-02
   3.7689209e-02
   3.7445068e-02
   3.7292480e-02
   3.8299561e-02
   3.8635254e-02
   3.9276123e-02
   3.9428711e-02
   3.9093018e-02
   4.0039063e-02
   3.9764404e-02
   4.0039063e-02
   3.9703369e-02
   3.9306641e-02
   3.9794922e-02
   4.0649414e-02
   4.1412354e-02
   4.1412354e-02
   4.1503906e-02
   4.2907715e-02
   4.1839600e-02
   4.1442871e-02
   4.2663574e-02
   4.2327881e-02
   4.2816162e-02
   4.2114258e-02
   4.1595459e-02
   4.1625977e-02
   4.1839600e-02
   4.2022705e-02
   4.0771484e-02
   4.0618896e-02
   4.1442871e-02
   4.0985107e-02
   4.0161133e-02
   3.9794922e-02
   3.9642334e-02
   3.9916992e-02
   4.0069580e-02
   4.0100098e-02
   3.9947510e-02
   3.9642334e-02
   3.9001465e-02
   3.9123535e-02
   3.9306641e-02
   3.8116455e-02
   3.7750244e-02
   3.7231445e-02
   3.7170410e-02
   3.7597656e-02
   3.6407471e-02
   3.5522461e-02
   3.5430908e-02
   3.4637451e-02
   3.4545898e-02
   3.4484863e-02
   3.3630371e-02
   3.3233643e-02
   3.2257080e-02
   3.1799316e-02
   3.1860352e-02
   3.1311035e-02
   3.0731201e-02
   3.0364990e-02
   3.1066895e-02
   3.0853271e-02
   2.9266357e-02
   2.8350830e-02
   2.8198242e-02
   2.8564453e-02
   2.8289795e-02
   2.7435303e-02
   2.6916504e-02
   2.6489258e-02
   2.6123047e-02
   2.5207520e-02
   2.4261475e-02
   2.4108887e-02
   2.3834229e-02
   2.2796631e-02
   2.2857666e-02
   2.1881104e-02
   2.0782471e-02
   2.0568848e-02
   2.0172119e-02
   1.9714355e-02
   1.9409180e-02
   1.8676758e-02
   1.8066406e-02
   1.7395020e-02
   1.5594482e-02
   1.4862061e-02
   1.3916016e-02
   1.3702393e-02
   1.3122559e-02
   1.1840820e-02
   1.1627197e-02
   1.1779785e-02
   1.0070801e-02
   8.3312988e-03
   7.1411133e-03
   5.7983398e-03
   5.5236816e-03
   5.0964355e-03
   4.3945313e-03
   2.9296875e-03
   1.8310547e-03
   1.0986328e-03
   7.0190430e-04
   7.3242188e-04
  -3.6621094e-04
  -1.5258789e-03
  -1.7089844e-03
  -2.4719238e-03
  -2.3803711e-03
  -3.5095215e-03
  -4.6691895e-03
  -5.0659180e-03
  -5.4321289e-03
  -6.4392090e-03
  -6.8054199e-03
  -7.9956055e-03
  -8.9721680e-03
  -9.3383789e-03
  -1.0894775e-02
  -1.1962891e-02
  -1.3153076e-02
  -1.4068604e-02
  -1.3671875e-02
  -1.3610840e-02
  -1.4831543e-02
  -1.6143799e-02
  -1.6815186e-02
  -1.7456055e-02
  -1.7913818e-02
  -1.8188477e-02
  -1.8646240e-02
  -1.9195557e-02
  -1.9775391e-02
  -2.0141602e-02
  -1.9836426e-02
  -2.0294189e-02
  -2.0446777e-02
  -1.9531250e-02
  -2.1118164e-02
  -2.1331787e-02
  -2.0996094e-02
  -2.1606445e-02
  -2.1789551e-02
  -2.2247314e-02
  -2.2247314e-02
  -2.1911621e-02
  -2.1972656e-02
  -2.1270752e-02
  -2.0996094e-02
  -2.1331787e-02
  -2.1026611e-02
  -2.1575928e-02
  -2.1514893e-02
  -2.1118164e-02
  -2.0568848e-02
  -2.0080566e-02
  -1.9805908e-02
  -1.9836426e-02
  -1.9226074e-02
  -1.9104004e-02
  -1.9134521e-02
  -1.7547607e-02
  -1.7333984e-02
  -1.6876221e-02
  -1.6021729e-02
  -1.5960693e-02
  -1.5594482e-02
  -1.5747070e-02
  -1.4984131e-02
  -1.4648438e-02
  -1.4556885e-02
  -1.3610840e-02
  -1.2725830e-02
  -1.2969971e-02
  -1.2786865e-02
  -1.1383057e-02
  -1.0742188e-02
  -1.0986328e-02
  -1.1474609e-02
  -1.0375977e-02
  -9.6435547e-03
  -9.2163086e-03
  -8.6975098e-03
  -8.1787109e-03
  -7.9040527e-03
  -7.9040527e-03
  -7.2021484e-03
  -6.5917969e-03
  -6.5612793e-03
  -5.6762695e-03
  -6.1035156e-03
  -6.0729980e-03
  -4.6997070e-03
  -4.8522949e-03
  -4.4250488e-03
  -4.2419434e-03
  -4.6997070e-03
  -3.5705566e-03
  -2.4108887e-03
  -1.7089844e-03
  -1.4953613e-03
  -1.4953613e-03
  -1.6784668e-03
  -1.4953613e-03
  -1.2512207e-03
  -1.6174316e-03
  -1.7700195e-03
  -1.4343262e-03
  -4.5776367e-04
  -1.0986328e-03
  -1.5563965e-03
  -4.5776367e-04
  -6.4086914e-04
  -7.9345703e-04
  -5.1879883e-04
   3.0517578e-04
   9.1552734e-05
  -5.1879883e-04
  -2.1362305e-04
   1.2207031e-04
  -1.1901855e-03
  -1.5563965e-03
  -1.1291504e-03
  -1.8615723e-03
  -2.3193359e-03
  -2.9602051e-03
  -3.6010742e-03
  -4.2114258e-03
  -4.4555664e-03
  -5.4016113e-03
  -6.0729980e-03
  -6.2255859e-03
  -6.6833496e-03
  -6.7749023e-03
  -7.3547363e-03
  -8.1481934e-03
  -7.8430176e-03
  -7.8430176e-03
  -8.7585449e-03
  -8.1787109e-03
  -7.3852539e-03
  -8.1481934e-03
  -8.3923340e-03
  -8.3007813e-03
  -8.5754395e-03
  -8.9721680e-03
  -8.7890625e-03
  -8.6975098e-03
  -8.9416504e-03
  -8.7585449e-03
  -8.7890625e-03
  -8.4838867e-03
  -8.5449219e-03
  -9.3078613e-03
  -9.1247559e-03
  -9.5214844e-03
  -1.0528564e-02
  -1.0253906e-02
  -9.7656250e-03
  -9.6740723e-03
  -1.0131836e-02
  -1.0833740e-02
  -1.0345459e-02
  -1.0375977e-02
  -1.0742188e-02
  -1.0864258e-02
  -1.1779785e-02
  -1.1901855e-02
  -1.1901855e-02
  -1.2237549e-02
  -1.1352539e-02
  -1.1901855e-02
  -1.2298584e-02
  -1.2237549e-02
  -1.2939453e-02
  -1.2664795e-02
  -1.2420654e-02
  -1.1871338e-02
  -1.2054443e-02
  -1.2054443e-02
  -1.2390137e-02
  -1.2359619e-02
  -1.1535645e-02
  -1.2420654e-02
  -1.3580322e-02
  -1.3946533e-02
  -1.3427734e-02
  -1.3427734e-02
  -1.3488770e-02
  -1.4587402e-02
  -1.5502930e-02
  -1.4953613e-02
  -1.4526367e-02
  -1.4984131e-02
  -1.4739990e-02
  -1.5014648e-02
  -1.6204834e-02
  -1.6296387e-02
  -1.5808105e-02
  -1.7089844e-02
  -1.8005371e-02
  -1.7059326e-02
  -1.7364502e-02
  -1.8035889e-02
  -1.8707275e-02
  -1.9653320e-02
  -1.9073486e-02
  -1.9348145e-02
  -1.9744873e-02
  -2.0385742e-02
  -2.0294189e-02
  -2.0721436e-02
  -2.2155762e-02
  -2.2399902e-02
  -2.2186279e-02
  -2.0690918e-02
  -2.1697998e-02
  -2.2735596e-02
  -2.3193359e-02
  -2.3406982e-02
  -2.3345947e-02
  -2.3590088e-02
  -2.4078369e-02
  -2.4780273e-02
  -2.4444580e-02
  -2.4383545e-02
  -2.4536133e-02
  -2.4627686e-02
  -2.4688721e-02
  -2.4566650e-02
  -2.3864746e-02
  -2.3773193e-02
  -2.3193359e-02
  -2.3284912e-02
  -2.3162842e-02
  -2.2766113e-02
  -2.3162842e-02
  -2.3254395e-02
  -2.2491455e-02
  -2.2521973e-02
  -2.1697998e-02
  -2.0721436e-02
  -2.1636963e-02
  -2.1484375e-02
  -2.1850586e-02
  -2.1942139e-02
  -2.0599365e-02
  -2.0111084e-02
  -2.0996094e-02
  -2.0965576e-02
  -2.1209717e-02
  -2.1911621e-02
  -2.0568848e-02
  -2.0019531e-02
  -2.0233154e-02
  -1.9989014e-02
  -1.9531250e-02
  -1.8585205e-02
  -1.8951416e-02
  -1.9073486e-02
  -1.8402100e-02
  -1.7486572e-02
  -1.6937256e-02
  -1.6876221e-02
  -1.6296387e-02
  -1.5167236e-02
  -1.4770508e-02
  -1.4312744e-02
  -1.3244629e-02
  -1.2573242e-02
  -1.2664795e-02
  -1.2969971e-02
  -1.2725830e-02
  -1.2268066e-02
  -1.1962891e-02
  -1.1108398e-02
  -1.0406494e-02
  -1.0894775e-02
  -9.0637207e-03
  -7.9040527e-03
  -8.3312988e-03
  -7.9040527e-03
  -7.5378418e-03
  -6.6833496e-03
  -6.3781738e-03
  -6.1340332e-03
  -5.7983398e-03
  -5.4321289e-03
  -5.1269531e-03
  -5.2490234e-03
  -5.7983398e-03
  -5.5236816e-03
  -4.7302246e-03
  -4.1809082e-03
  -3.7231445e-03
  -4.5166016e-03
  -3.6010742e-03
  -3.6010742e-03
  -4.0283203e-03
  -3.5400391e-03
  -2.9602051e-03
  -2.2583008e-03
  -2.1667480e-03
  -1.4038086e-03
  -4.2724609e-04
  -2.7465820e-04
  -6.4086914e-04
  -2.4414063e-04
  -7.0190430e-04
  -3.9672852e-04
   1.2207031e-03
   2.5024414e-03
   1.3122559e-03
   1.6479492e-03
   3.0517578e-03
   2.7770996e-03
   3.5400391e-03
   4.2419434e-03
   4.2419434e-03
   5.2185059e-03
   6.1035156e-03
   6.4392090e-03
   7.2021484e-03
   8.1787109e-03
   8.1787109e-03
   8.4533691e-03
   9.0637207e-03
   8.6364746e-03
   8.9721680e-03
   9.7045898e-03
   1.0101318e-02
   1.0620117e-02
   1.1230469e-02
   1.1657715e-02
   1.1230469e-02
   1.2054443e-02
   1.3061523e-02
   1.3336182e-02
   1.4129639e-02
   1.4312744e-02
   1.4709473e-02
   1.4953613e-02
   1.5533447e-02
   1.6235352e-02
   1.5777588e-02
   1.5747070e-02
   1.5228271e-02
   1.5258789e-02
   1.6021729e-02
   1.6876221e-02
   1.7456055e-02
   1.7944336e-02
   1.8798828e-02
   1.9500732e-02
   1.9226074e-02
   1.9836426e-02
   1.9927979e-02
   1.9592285e-02
   2.0324707e-02
   2.0721436e-02
   2.1026611e-02
   2.1026611e-02
   2.1057129e-02
   2.0904541e-02
   2.1728516e-02
   2.1881104e-02
   2.1392822e-02
   2.2491455e-02
   2.2674561e-02
   2.2491455e-02
   2.2552490e-02
   2.1484375e-02
   2.1270752e-02
   2.1240234e-02
   2.2064209e-02
   2.1972656e-02
   2.1301270e-02
   1.9897461e-02
   1.9561768e-02
   2.0050049e-02
   2.0385742e-02
   2.0294189e-02
   2.0568848e-02
   2.0629883e-02
   2.0568848e-02
   2.0568848e-02
   1.9226074e-02
   1.9134521e-02
   1.9531250e-02
   1.9653320e-02
   1.9317627e-02
   1.8737793e-02
   1.8920898e-02
   1.8920898e-02
   1.7578125e-02
   1.8066406e-02
   1.7791748e-02
   1.6723633e-02
   1.7700195e-02
   1.7120361e-02
   1.6845703e-02
   1.6662598e-02
   1.6143799e-02
   1.6052246e-02
   1.5716553e-02
   1.6265869e-02
   1.7303467e-02
   1.7028809e-02
   1.4923096e-02
   1.4923096e-02
   1.5502930e-02
   1.4923096e-02
   1.4221191e-02
   1.3549805e-02
   1.3366699e-02
   1.3275146e-02
   1.2695313e-02
   1.1657715e-02
   1.1352539e-02
   1.1016846e-02
   1.0681152e-02
   1.0833740e-02
   1.0498047e-02
   9.5825195e-03
   9.1857910e-03
   8.8806152e-03
   8.4533691e-03
   8.4228516e-03
   7.9040527e-03
   8.3923340e-03
   8.0261230e-03
   7.5073242e-03
   7.5073242e-03
   7.3547363e-03
   6.9580078e-03
   7.1716309e-03
   6.4392090e-03
   6.1035156e-03
   7.0190430e-03
   7.2021484e-03
   6.2866211e-03
   5.5541992e-03
   5.0354004e-03
   4.5471191e-03
   4.5776367e-03
   4.6081543e-03
   4.3029785e-03
   4.0283203e-03
   4.0283203e-03
   4.2114258e-03
   3.9978027e-03
   4.4860840e-03
   3.4484863e-03
   3.3569336e-03
   4.3029785e-03
   4.1809082e-03
   3.2958984e-03
   3.7231445e-03
   3.5400391e-03
   3.4179688e-03
   2.6550293e-03
   1.7395020e-03
   2.3193359e-03
   1.9836426e-03
   2.0141602e-03
   1.4038086e-03
   1.1596680e-03
   1.7700195e-03
   1.2817383e-03
   1.3732910e-03
   1.0986328e-03
   1.0375977e-03
   7.3242188e-04
   7.3242188e-04
   1.4343262e-03
   7.6293945e-04
  -2.4414063e-04
  -3.0517578e-05
   6.1035156e-04
   3.6621094e-04
  -9.1552734e-04
  -1.2512207e-03
  -1.4038086e-03
  -1.4648438e-03
  -2.1667480e-03
  -3.2348633e-03
  -2.9296875e-03
  -2.9907227e-03
  -3.0212402e-03
  -2.5939941e-03
  -2.9602051e-03
  -3.1433105e-03
  -3.4790039e-03
  -4.6386719e-03
  -4.9743652e-03
  -5.0354004e-03
  -5.0659180e-03
  -5.4016113e-03
  -5.8593750e-03
  -6.1645508e-03
  -5.4626465e-03
  -5.2795410e-03
  -4.8522949e-03
  -5.2490234e-03
  -6.1645508e-03
  -6.8054199e-03
  -7.1716309e-03
  -6.7443848e-03
  -7.6599121e-03
  -7.9956055e-03
  -7.2326660e-03
  -8.2702637e-03
  -9.1247559e-03
  -9.1247559e-03
  -9.6130371e-03
  -9.9182129e-03
  -1.0253906e-02
  -1.0498047e-02
  -9.7351074e-03
  -1.0131836e-02
  -1.0803223e-02
  -1.1230469e-02
  -1.1871338e-02
  -1.0772705e-02
  -1.0986328e-02
  -1.1291504e-02
  -1.1199951e-02
  -1.1413574e-02
  -1.0986328e-02
  -1.2176514e-02
  -1.3244629e-02
  -1.3122559e-02
  -1.3214111e-02
  -1.3427734e-02
  -1.3031006e-02
  -1.2512207e-02
  -1.4251709e-02
  -1.4862061e-02
  -1.5563965e-02
  -1.6754150e-02
  -1.6876221e-02
  -1.6784668e-02
  -1.6387939e-02
  -1.7028809e-02
  -1.6784668e-02
  -1.8432617e-02
  -1.9073486e-02
  -1.9012451e-02
  -1.9989014e-02
  -2.0355225e-02
  -2.0721436e-02
  -2.1240234e-02
  -2.1179199e-02
  -2.1453857e-02
  -2.1911621e-02
  -2.1759033e-02
  -2.2186279e-02
  -2.1728516e-02
  -2.2003174e-02
  -2.2064209e-02
  -2.2003174e-02
  -2.3529053e-02
  -2.4078369e-02
  -2.3345947e-02
  -2.3864746e-02
  -2.4230957e-02
  -2.3956299e-02
  -2.4353027e-02
  -2.4688721e-02
  -2.3773193e-02
  -2.4108887e-02
  -2.4536133e-02
  -2.4902344e-02
  -2.4383545e-02
  -2.3803711e-02
  -2.3559570e-02
  -2.2491455e-02
  -2.2949219e-02
  -2.3040771e-02
  -2.3101807e-02
  -2.3406982e-02
  -2.3132324e-02
  -2.2491455e-02
  -2.1697998e-02
  -2.1301270e-02
  -2.1423340e-02
  -2.0355225e-02
  -1.9989014e-02
  -2.0294189e-02
  -1.9897461e-02
  -1.9775391e-02
  -2.0019531e-02
  -1.9409180e-02
  -1.8829346e-02
  -1.8127441e-02
  -1.7852783e-02
  -1.7913818e-02
  -1.7608643e-02
  -1.5777588e-02
  -1.4892578e-02
  -1.4709473e-02
  -1.4892578e-02
  -1.4923096e-02
  -1.2817383e-02
  -1.1657715e-02
  -1.1718750e-02
  -1.1413574e-02
  -1.1383057e-02
  -1.0711670e-02
  -9.8571777e-03
  -1.0650635e-02
  -1.0498047e-02
  -1.0070801e-02
  -1.0070801e-02
  -8.9416504e-03
  -8.9416504e-03
  -8.2702637e-03
  -7.1716309e-03
  -6.4697266e-03
  -5.2185059e-03
  -4.6081543e-03
  -4.3029785e-03
  -4.6997070e-03
  -3.8757324e-03
  -3.6010742e-03
  -3.1738281e-03
  -3.3569336e-03
  -3.2958984e-03
  -2.3193359e-03
  -1.4648438e-03
  -1.8310547e-04
   6.4086914e-04
   6.1035156e-05
   1.2207031e-04
   9.7656250e-04
   1.3427734e-03
   2.3193359e-03
   2.3803711e-03
   2.4719238e-03
   3.2348633e-03
   3.2958984e-03
   3.1433105e-03
   3.5705566e-03
   4.3640137e-03
   4.3334961e-03
   4.6997070e-03
   4.7302246e-03
   4.4250488e-03
   4.9743652e-03
   5.5541992e-03
   5.3710938e-03
   5.7067871e-03
   6.1950684e-03
   6.0729980e-03
   5.4321289e-03
   5.0048828e-03
   5.3405762e-03
   5.1269531e-03
   4.9743652e-03
   5.9204102e-03
   6.0119629e-03
   6.3171387e-03
   6.7443848e-03
   7.1105957e-03
   6.2255859e-03
   5.8288574e-03
   6.8054199e-03
   6.6223145e-03
   6.9580078e-03
   6.6223145e-03
   7.1105957e-03
   7.1105957e-03
   6.7138672e-03
   6.9885254e-03
   6.7138672e-03
   7.7514648e-03
   7.5378418e-03
   6.8969727e-03
   7.4768066e-03
   7.7209473e-03
   8.7585449e-03
   9.2468262e-03
   9.1247559e-03
   9.6130371e-03
   9.0942383e-03
   9.3078613e-03
   9.0637207e-03
   8.8806152e-03
   9.5520020e-03
   9.0637207e-03
   8.7280273e-03
   8.3312988e-03
   7.9650879e-03
   7.5378418e-03
   8.7280273e-03
   8.9111328e-03
   7.8430176e-03
   7.8125000e-03
   7.7514648e-03
   6.9274902e-03
   6.7443848e-03
   7.2937012e-03
   7.0495605e-03
   6.8359375e-03
   7.7209473e-03
   7.9040527e-03
   7.2937012e-03
   7.3852539e-03
   6.6223145e-03
   6.4392090e-03
   7.7819824e-03
   7.2937012e-03
   7.5073242e-03
   8.6669922e-03
   8.0261230e-03
   7.9345703e-03
   8.4228516e-03
   8.4228516e-03
   8.8806152e-03
   8.5754395e-03
   8.2702637e-03
   8.9416504e-03
   8.4228516e-03
   8.4533691e-03
   8.5449219e-03
   8.2092285e-03
   9.9182129e-03
   1.0101318e-02
   9.5825195e-03
   1.0192871e-02
   9.4299316e-03
   9.6130371e-03
   9.9487305e-03
   9.2468262e-03
   8.7890625e-03
   9.7045898e-03
   9.7656250e-03
   9.6740723e-03
   9.7961426e-03
   1.0040283e-02
   1.0467529e-02
   1.0803223e-02
   1.1352539e-02
   1.1322021e-02
   1.0650635e-02
   1.0467529e-02
   1.0772705e-02
   1.0986328e-02
   1.1016846e-02
   1.1016846e-02
   1.1688232e-02
   1.0467529e-02
   1.0467529e-02
   1.1016846e-02
   1.1047363e-02
   1.1810303e-02
   1.1962891e-02
   1.2359619e-02
   1.2359619e-02
   1.2725830e-02
   1.3000488e-02
   1.3153076e-02
   1.3336182e-02
   1.3671875e-02
   1.4373779e-02
   1.4068604e-02
   1.4068604e-02
   1.4221191e-02
   1.4953613e-02
   1.5380859e-02
   1.4770508e-02
   1.5380859e-02
   1.6143799e-02
   1.6174316e-02
   1.6418457e-02
   1.7303467e-02
   1.7181396e-02
   1.7272949e-02
   1.8920898e-02
   1.9287109e-02
   1.8920898e-02
   1.9683838e-02
   2.0294189e-02
   1.9805908e-02
   2.0172119e-02
   2.1484375e-02
   2.1972656e-02
   2.2827148e-02
   2.3773193e-02
   2.3956299e-02
   2.5085449e-02
   2.5817871e-02
   2.5756836e-02
   2.7526855e-02
   2.8564453e-02
   2.8564453e-02
   2.8625488e-02
   2.9571533e-02
   3.0212402e-02
   3.0761719e-02
   3.1005859e-02
   3.1066895e-02
   3.0761719e-02
   3.2287598e-02
   3.3416748e-02
   3.3355713e-02
   3.4667969e-02
   3.5644531e-02
   3.5797119e-02
   3.7078857e-02
   3.7994385e-02
   3.8055420e-02
   3.9611816e-02
   4.1107178e-02
   4.1229248e-02
   4.2907715e-02
   4.3975830e-02
   4.3609619e-02
   4.4464111e-02
   4.4464111e-02
   4.5013428e-02
   4.5837402e-02
   4.6508789e-02
   4.7454834e-02
   4.7912598e-02
   4.8797607e-02
   4.9499512e-02
   5.0140381e-02
   5.0933838e-02
   5.0842285e-02
   5.1513672e-02
   5.2551270e-02
   5.3283691e-02
   5.3009033e-02
   5.3833008e-02
   5.4870605e-02
   5.4931641e-02
   5.6488037e-02
   5.6671143e-02
   5.5633545e-02
   5.6579590e-02
   5.6793213e-02
   5.6701660e-02
   5.7800293e-02
   5.8441162e-02
   5.8166504e-02
   5.8135986e-02
   5.8532715e-02
   5.9204102e-02
   5.9295654e-02
   5.9356689e-02
   5.8776855e-02
   5.8441162e-02
   5.9387207e-02
   5.9783936e-02
   6.0668945e-02
   6.1157227e-02
   6.0729980e-02
   6.1401367e-02
   6.1798096e-02
   6.1279297e-02
   6.1065674e-02
   6.1065674e-02
   6.1187744e-02
   6.1248779e-02
   6.1492920e-02
   6.1279297e-02
   6.0791016e-02
   6.1218262e-02
   6.1309814e-02
   6.0974121e-02
   6.0913086e-02
   6.0882568e-02
   6.0333252e-02
   6.0668945e-02
   5.9906006e-02
   5.9417725e-02
   5.9448242e-02
   5.8319092e-02
   5.7739258e-02
   5.7586670e-02
   5.7220459e-02
   5.6915283e-02
   5.7708740e-02
   5.7250977e-02
   5.6976318e-02
   5.7647705e-02
   5.7739258e-02
   5.7067871e-02
   5.7403564e-02
   5.6610107e-02
   5.5541992e-02
   5.5816650e-02
   5.4992676e-02
   5.3955078e-02
   5.3863525e-02
   5.3924561e-02
   5.2764893e-02
   5.2459717e-02
   5.1971436e-02
   5.0933838e-02
   4.9743652e-02
   5.0018311e-02
   4.9102783e-02
   4.7546387e-02
   4.6997070e-02
   4.7149658e-02
   4.7119141e-02
   4.6691895e-02
   4.5959473e-02
   4.4708252e-02
   4.4006348e-02
   4.3426514e-02
   4.3640137e-02
   4.3090820e-02
   4.2175293e-02
   4.0924072e-02
   4.0283203e-02
   4.0954590e-02
   4.0435791e-02
   3.9154053e-02
   3.8208008e-02
   3.7933350e-02
   3.7536621e-02
   3.6773682e-02
   3.5827637e-02
   3.5369873e-02
   3.4759521e-02
   3.3691406e-02
   3.3020020e-02
   3.1555176e-02
   3.0914307e-02
   3.1250000e-02
   3.1280518e-02
   3.1463623e-02
   3.0883789e-02
   3.0273438e-02
   3.0090332e-02
   2.9510498e-02
   2.8961182e-02
   2.9357910e-02
   2.8961182e-02
   2.8320313e-02
   2.8045654e-02
   2.6824951e-02
   2.6641846e-02
   2.6824951e-02
   2.6153564e-02
   2.5726318e-02
   2.5756836e-02
   2.5756836e-02
   2.6214600e-02
   2.5573730e-02
   2.5115967e-02
   2.4627686e-02
   2.3620605e-02
   2.2735596e-02
   2.2186279e-02
   2.2003174e-02
   2.2857666e-02
   2.2857666e-02
   2.1820068e-02
   2.1118164e-02
   1.9683838e-02
   2.0538330e-02
   2.0690918e-02
   1.9409180e-02
   1.9622803e-02
   1.9531250e-02
   1.9378662e-02
   1.8981934e-02
   1.8463135e-02
   1.8157959e-02
   1.8249512e-02
   1.7852783e-02
   1.7364502e-02
   1.7242432e-02
   1.7395020e-02
   1.7150879e-02
   1.7242432e-02
   1.6510010e-02
   1.5869141e-02
   1.6723633e-02
   1.7791748e-02
   1.7272949e-02
   1.6265869e-02
   1.6815186e-02
   1.6387939e-02
   1.5960693e-02
   1.5930176e-02
   1.5319824e-02
   1.4923096e-02
   1.5350342e-02
   1.5930176e-02
   1.5289307e-02
   1.5441895e-02
   1.5563965e-02
   1.5258789e-02
   1.5167236e-02
   1.4801025e-02
   1.4984131e-02
   1.5747070e-02
   1.5625000e-02
   1.5167236e-02
   1.4343262e-02
   1.3702393e-02
   1.4099121e-02
   1.5014648e-02
   1.6113281e-02
   1.6204834e-02
   1.5258789e-02
   1.4434814e-02
   1.4739990e-02
   1.4739990e-02
   1.5167236e-02
   1.6082764e-02
   1.5014648e-02
   1.3397217e-02
   1.3824463e-02
   1.2817383e-02
   1.2695313e-02
   1.2329102e-02
   1.1108398e-02
   1.1596680e-02
   1.2603760e-02
   1.2115479e-02
   1.1260986e-02
   1.0467529e-02
   1.0223389e-02
   9.8571777e-03
   9.3383789e-03
   9.4604492e-03
   8.9721680e-03
   8.7890625e-03
   8.2702637e-03
   7.6904297e-03
   7.6599121e-03
   7.4157715e-03
   7.2937012e-03
   7.5683594e-03
   7.1411133e-03
   6.1950684e-03
   6.9885254e-03
   7.0190430e-03
   5.8593750e-03
   6.1950684e-03
   6.9885254e-03
   7.2937012e-03
   5.6457520e-03
   5.0048828e-03
   5.0964355e-03
   4.4555664e-03
   4.4555664e-03
   4.5166016e-03
   4.1503906e-03
   3.2348633e-03
   3.1433105e-03
   2.7770996e-03
   1.7700195e-03
   1.9226074e-03
   3.6621094e-04
   2.7465820e-04
   2.7465820e-04
  -1.4343262e-03
  -1.2512207e-03
  -1.7089844e-03
  -3.6926270e-03
  -3.2958984e-03
  -3.2653809e-03
  -4.7607422e-03
  -4.9133301e-03
  -5.1574707e-03
  -6.7138672e-03
  -7.4462891e-03
  -7.2326660e-03
  -8.3312988e-03
  -8.8195801e-03
  -8.8500977e-03
  -9.4604492e-03
  -9.6435547e-03
  -1.0467529e-02
  -1.1230469e-02
  -1.2054443e-02
  -1.2603760e-02
  -1.2969971e-02
  -1.4404297e-02
  -1.5502930e-02
  -1.5777588e-02
  -1.6784668e-02
  -1.7730713e-02
  -1.7669678e-02
  -1.8585205e-02
  -1.8798828e-02
  -1.9104004e-02
  -2.0050049e-02
  -2.0660400e-02
  -2.0782471e-02
  -2.0996094e-02
  -2.0874023e-02
  -2.1026611e-02
  -2.1514893e-02
  -2.2064209e-02
  -2.3162842e-02
  -2.3071289e-02
  -2.3010254e-02
  -2.4230957e-02
  -2.4658203e-02
  -2.4230957e-02
  -2.4566650e-02
  -2.5268555e-02
  -2.4597168e-02
  -2.4932861e-02
  -2.5085449e-02
  -2.4841309e-02
  -2.5878906e-02
  -2.6000977e-02
  -2.5604248e-02
  -2.5634766e-02
  -2.6184082e-02
  -2.6031494e-02
  -2.6458740e-02
  -2.7465820e-02
  -2.7679443e-02
  -2.7709961e-02
  -2.7465820e-02
  -2.7496338e-02
  -2.7923584e-02
  -2.8076172e-02
  -2.8198242e-02
  -2.7770996e-02
  -2.8442383e-02
  -2.9113770e-02
  -2.9052734e-02
  -2.9815674e-02
  -2.9449463e-02
  -2.9541016e-02
  -2.9876709e-02
  -2.9937744e-02
  -3.0548096e-02
  -3.0395508e-02
  -3.0303955e-02
  -3.0822754e-02
  -3.0517578e-02
  -2.9693604e-02
  -2.9663086e-02
  -3.0487061e-02
  -3.0487061e-02
  -2.9785156e-02
  -2.9388428e-02
  -2.9693604e-02
  -2.9418945e-02
  -2.9541016e-02
  -2.9571533e-02
  -2.9602051e-02
  -2.9327393e-02
  -2.9479980e-02
  -2.9418945e-02
  -2.9815674e-02
  -3.0395508e-02
  -2.9998779e-02
  -2.9907227e-02
  -2.9815674e-02
  -2.9388428e-02
  -2.9846191e-02
  -3.0273438e-02
  -2.9388428e-02
  -3.0120850e-02
  -3.1005859e-02
  -3.0761719e-02
  -3.0395508e-02
  -3.1311035e-02
  -3.0670166e-02
  -2.9571533e-02
  -3.0578613e-02
  -3.0914307e-02
  -3.0242920e-02
  -3.1188965e-02
  -3.1738281e-02
  -3.0944824e-02
  -3.1005859e-02
  -3.1250000e-02
  -3.0853271e-02
  -3.0609131e-02
  -3.1005859e-02
  -3.0975342e-02
  -3.0731201e-02
  -3.0792236e-02
  -3.0914307e-02
  -3.1219482e-02
  -3.1036377e-02
  -3.0487061e-02
  -3.0578613e-02
  -3.0517578e-02
  -3.0670166e-02
  -3.0944824e-02
  -3.0670166e-02
  -2.9541016e-02
  -2.9998779e-02
  -2.8991699e-02
  -2.9205322e-02
  -2.8320313e-02
  -2.7954102e-02
  -2.8350830e-02
  -2.7374268e-02
  -2.7374268e-02
  -2.7160645e-02
  -2.5238037e-02
  -2.4749756e-02
  -2.5909424e-02
  -2.4871826e-02
  -2.4688721e-02
  -2.4719238e-02
  -2.3895264e-02
  -2.4078369e-02
  -2.3864746e-02
  -2.3040771e-02
  -2.2857666e-02
  -2.2796631e-02
  -2.2521973e-02
  -2.2033691e-02
  -2.1514893e-02
  -2.1179199e-02
  -2.0690918e-02
  -2.0019531e-02
  -1.9958496e-02
  -1.8554688e-02
  -1.7395020e-02
  -1.7242432e-02
  -1.6876221e-02
  -1.6143799e-02
  -1.5899658e-02
  -1.5686035e-02
  -1.5533447e-02
  -1.4678955e-02
  -1.4007568e-02
  -1.3275146e-02
  -1.2603760e-02
  -1.3122559e-02
  -1.1535645e-02
  -1.0253906e-02
  -9.9182129e-03
  -9.1247559e-03
  -9.2773438e-03
  -8.5449219e-03
  -7.5683594e-03
  -6.8664551e-03
  -6.6223145e-03
  -7.2937012e-03
  -5.4626465e-03
  -5.0048828e-03
  -5.7067871e-03
  -4.7302246e-03
  -3.5400391e-03
  -3.1433105e-03
  -3.3569336e-03
  -3.3264160e-03
  -3.3569336e-03
  -2.6855469e-03
  -1.3122559e-03
  -2.0141602e-03
  -1.7395020e-03
  -1.1291504e-03
  -8.8500977e-04
  -3.0517578e-04
   1.2207031e-04
   8.2397461e-04
   7.6293945e-04
   7.9345703e-04
   2.0751953e-03
   2.9296875e-03
   3.6926270e-03
   3.6926270e-03
   3.4179688e-03
   2.7770996e-03
   3.9978027e-03
   4.3334961e-03
   4.3334961e-03
   3.8146973e-03
   3.5705566e-03
   4.8522949e-03
   5.5541992e-03
   5.4016113e-03
   4.9133301e-03
   5.0354004e-03
   6.1340332e-03
   7.2326660e-03
   6.7443848e-03
   6.8969727e-03
   6.5307617e-03
   6.6223145e-03
   7.6904297e-03
   7.4157715e-03
   7.5378418e-03
   7.8430176e-03
   8.4533691e-03
   8.5754395e-03
   7.8430176e-03
   8.6669922e-03
   9.7045898e-03
   9.4909668e-03
   9.4604492e-03
   9.0637207e-03
   1.0314941e-02
   1.1444092e-02
   1.0894775e-02
   1.1474609e-02
   1.1108398e-02
   1.0772705e-02
   1.1779785e-02
   1.1779785e-02
   1.2298584e-02
   1.3183594e-02
   1.3000488e-02
   1.4007568e-02
   1.4282227e-02
   1.4404297e-02
   1.5441895e-02
   1.4465332e-02
   1.4953613e-02
   1.5472412e-02
   1.5869141e-02
   1.6632080e-02
   1.6479492e-02
   1.6876221e-02
   1.8035889e-02
   1.9012451e-02
   1.9683838e-02
   2.0172119e-02
   2.0935059e-02
   2.0599365e-02
   2.1514893e-02
   2.1209717e-02
   2.0843506e-02
   2.1728516e-02
   2.3040771e-02
   2.4200439e-02
   2.3559570e-02
   2.3468018e-02
   2.3223877e-02
   2.3498535e-02
   2.4200439e-02
   2.4902344e-02
   2.5146484e-02
   2.5207520e-02
   2.4993896e-02
   2.5146484e-02
   2.5390625e-02
   2.4688721e-02
   2.5573730e-02
   2.5909424e-02
   2.5878906e-02
   2.6458740e-02
   2.5329590e-02
   2.5756836e-02
   2.5970459e-02
   2.4627686e-02
   2.4932861e-02
   2.4841309e-02
   2.4719238e-02
   2.4108887e-02
   2.3620605e-02
   2.3468018e-02
   2.2888184e-02
   2.2674561e-02
   2.2827148e-02
   2.2430420e-02
   2.2125244e-02
   2.1850586e-02
   2.1148682e-02
   2.0111084e-02
   1.9165039e-02
   1.7974854e-02
   1.7974854e-02
   1.7852783e-02
   1.7944336e-02
   1.7425537e-02
   1.4801025e-02
   1.4434814e-02
   1.4007568e-02
   1.3458252e-02
   1.3183594e-02
   1.2268066e-02
   1.1322021e-02
   1.0803223e-02
   1.0253906e-02
   9.4909668e-03
   9.0942383e-03
   8.2397461e-03
   7.7514648e-03
   6.5612793e-03
   5.8593750e-03
   6.7443848e-03
   5.9814453e-03
   5.0048828e-03
   5.0964355e-03
   4.0893555e-03
   4.1198730e-03
   3.7536621e-03
   4.0893555e-03
   4.7607422e-03
   3.9672852e-03
   3.0517578e-03
   2.6855469e-03
   3.3874512e-03
   3.0517578e-03
   2.6855469e-03
   2.4108887e-03
   2.2277832e-03
   2.4108887e-03
   2.1057129e-03
   2.2277832e-03
   1.5563965e-03
   1.7700195e-03
   1.4953613e-03
   1.2512207e-03
   1.6479492e-03
   1.1596680e-03
   6.7138672e-04
   1.1901855e-03
   1.2817383e-03
   1.2207031e-03
   1.4038086e-03
   1.1291504e-03
   9.1552734e-04
   1.5869141e-03
   1.5869141e-03
   1.7089844e-03
   1.8005371e-03
   2.4719238e-03
   3.2958984e-03
   3.6926270e-03
   4.1809082e-03
   4.0283203e-03
   2.6550293e-03
   2.5634766e-03
   3.1433105e-03
   2.5329590e-03
   2.5329590e-03
   3.0517578e-03
   2.9907227e-03
   3.7841797e-03
   4.6386719e-03
   4.2419434e-03
   4.0893555e-03
   4.7607422e-03
   5.7373047e-03
   5.5541992e-03
   6.3171387e-03
   7.4768066e-03
   8.0566406e-03
   8.1176758e-03
   8.8195801e-03
   8.7280273e-03
   9.4299316e-03
   9.6130371e-03
   9.8876953e-03
   1.0681152e-02
   1.1688232e-02
   1.2176514e-02
   1.2420654e-02
   1.2359619e-02
   1.2695313e-02
   1.3793945e-02
   1.4495850e-02
   1.3275146e-02
   1.2603760e-02
   1.4099121e-02
   1.4465332e-02
   1.5197754e-02
   1.5594482e-02
   1.4862061e-02
   1.5563965e-02
   1.5411377e-02
   1.5289307e-02
   1.5289307e-02
   1.5930176e-02
   1.5594482e-02
   1.5289307e-02
   1.5106201e-02
   1.5045166e-02
   1.5014648e-02
   1.4251709e-02
   1.3610840e-02
   1.3153076e-02
   1.3824463e-02
   1.4465332e-02
   1.3702393e-02
   1.3946533e-02
   1.4373779e-02
   1.3885498e-02
   1.3488770e-02
   1.3397217e-02
   1.2969971e-02
   1.2573242e-02
   1.3916016e-02
   1.4801025e-02
   1.3458252e-02
   1.3275146e-02
   1.4068604e-02
   1.4129639e-02
   1.3824463e-02
   1.4221191e-02
   1.3275146e-02
   1.3244629e-02
   1.3397217e-02
   1.3275146e-02
   1.3793945e-02
   1.3946533e-02
   1.3488770e-02
   1.3336182e-02
   1.3458252e-02
   1.3153076e-02
   1.2329102e-02
   1.1993408e-02
   1.2207031e-02
   1.1077881e-02
   1.1199951e-02
   1.1230469e-02
   1.0437012e-02
   9.8876953e-03
   9.7961426e-03
   9.7961426e-03
   9.3383789e-03
   9.1247559e-03
   8.7890625e-03
   8.6364746e-03
   9.0026855e-03
   8.5144043e-03
   7.6904297e-03
   6.2561035e-03
   5.9814453e-03
   6.3476563e-03
   5.6762695e-03
   4.6386719e-03
   4.7302246e-03
   4.6997070e-03
   5.2185059e-03
   4.6997070e-03
   3.6315918e-03
   3.1433105e-03
   1.4343262e-03
   1.6479492e-03
   1.0986328e-03
  -1.5258789e-04
   2.7465820e-04
  -1.2207031e-04
  -1.2207031e-03
  -5.1879883e-04
  -6.4086914e-04
  -7.0190430e-04
  -9.7656250e-04
  -1.9531250e-03
  -2.3803711e-03
  -2.8076172e-03
  -3.4484863e-03
  -3.2958984e-03
  -4.1198730e-03
  -4.7912598e-03
  -4.2114258e-03
  -4.5166016e-03
  -4.8217773e-03
  -5.5236816e-03
  -5.9814453e-03
  -5.8288574e-03
  -5.8288574e-03
  -6.8664551e-03
  -6.8664551e-03
  -7.0190430e-03
  -8.3007813e-03
  -8.4838867e-03
  -8.4228516e-03
  -8.9721680e-03
  -9.5214844e-03
  -1.0040283e-02
  -1.1077881e-02
  -1.0925293e-02
  -1.1016846e-02
  -1.2359619e-02
  -1.3519287e-02
  -1.3610840e-02
  -1.3366699e-02
  -1.3824463e-02
  -1.5228271e-02
  -1.6021729e-02
  -1.6082764e-02
  -1.7730713e-02
  -1.8585205e-02
  -1.8524170e-02
  -1.9805908e-02
  -2.0263672e-02
  -2.0690918e-02
  -2.1850586e-02
  -2.2674561e-02
  -2.3956299e-02
  -2.5543213e-02
  -2.6672363e-02
  -2.7801514e-02
  -2.9937744e-02
  -3.0944824e-02
  -3.1707764e-02
  -3.1860352e-02
  -3.3447266e-02
  -3.5614014e-02
  -3.5949707e-02
  -3.7567139e-02
  -3.8726807e-02
  -3.9672852e-02
  -4.1320801e-02
  -4.1992188e-02
  -4.2877197e-02
  -4.4464111e-02
  -4.5501709e-02
  -4.6112061e-02
  -4.7668457e-02
  -4.9438477e-02
  -5.0994873e-02
  -5.0842285e-02
  -5.1879883e-02
  -5.2551270e-02
  -5.2764893e-02
  -5.4992676e-02
  -5.5725098e-02
  -5.5297852e-02
  -5.6549072e-02
  -5.8227539e-02
  -5.9356689e-02
  -5.9875488e-02
  -6.0577393e-02
  -6.2225342e-02
  -6.3385010e-02
  -6.2988281e-02
  -6.3751221e-02
  -6.4575195e-02
  -6.6192627e-02
  -6.6680908e-02
  -6.6619873e-02
  -6.7291260e-02
  -6.7199707e-02
  -6.8023682e-02
  -6.8481445e-02
  -6.7840576e-02
  -6.8481445e-02
  -6.9641113e-02
  -6.9396973e-02
  -6.9335938e-02
  -6.9152832e-02
  -6.8695068e-02
  -6.8908691e-02
  -6.9122314e-02
  -6.9702148e-02
  -6.9854736e-02
  -6.9641113e-02
  -6.9122314e-02
  -6.9610596e-02
  -6.9244385e-02
  -6.7565918e-02
  -6.7443848e-02
  -6.8572998e-02
  -6.8481445e-02
  -6.8023682e-02
  -6.8237305e-02
  -6.7169189e-02
  -6.7077637e-02
  -6.5917969e-02
  -6.4910889e-02
  -6.4666748e-02
  -6.4147949e-02
  -6.3751221e-02
  -6.3903809e-02
  -6.2866211e-02
  -6.1126709e-02
  -6.0729980e-02
  -5.9478760e-02
  -5.8502197e-02
  -5.7403564e-02
  -5.6274414e-02
  -5.5297852e-02
  -5.3588867e-02
  -5.2734375e-02
  -5.2398682e-02
  -5.1666260e-02
  -4.9560547e-02
  -4.8919678e-02
  -4.8583984e-02
  -4.6356201e-02
  -4.5257568e-02
  -4.3395996e-02
  -4.0985107e-02
  -4.0924072e-02
  -4.0283203e-02
  -3.9337158e-02
  -3.8482666e-02
  -3.6865234e-02
  -3.5552979e-02
  -3.5034180e-02
  -3.4851074e-02
  -3.3569336e-02
  -3.2592773e-02
  -3.2745361e-02
  -3.0883789e-02
  -2.9510498e-02
  -2.8076172e-02
  -2.6428223e-02
  -2.5909424e-02
  -2.5421143e-02
  -2.4139404e-02
  -2.3254395e-02
  -2.1636963e-02
  -2.0721436e-02
  -2.0721436e-02
  -1.9439697e-02
  -1.9104004e-02
  -1.8554688e-02
  -1.7303467e-02
  -1.6815186e-02
  -1.6082764e-02
  -1.5472412e-02
  -1.5380859e-02
  -1.4129639e-02
  -1.2817383e-02
  -1.3336182e-02
  -1.3244629e-02
  -1.2817383e-02
  -1.2359619e-02
  -1.1901855e-02
  -1.1047363e-02
  -9.9792480e-03
  -9.6740723e-03
  -8.8500977e-03
  -8.8500977e-03
  -9.2468262e-03
  -8.2397461e-03
  -8.2092285e-03
  -8.8500977e-03
  -8.3312988e-03
  -8.0566406e-03
  -8.3923340e-03
  -7.8735352e-03
  -8.3007813e-03
  -8.9416504e-03
  -8.0566406e-03
  -7.8125000e-03
  -7.4157715e-03
  -7.1716309e-03
  -6.8054199e-03
  -6.9885254e-03
  -7.8735352e-03
  -7.8735352e-03
  -8.3618164e-03
  -7.2937012e-03
  -6.1340332e-03
  -5.5847168e-03
  -5.7067871e-03
  -6.3171387e-03
  -6.9274902e-03
  -8.0566406e-03
  -7.5378418e-03
  -7.2631836e-03
  -8.5144043e-03
  -9.0026855e-03
  -8.9416504e-03
  -9.4604492e-03
  -1.0284424e-02
  -1.0437012e-02
  -1.0406494e-02
  -1.1260986e-02
  -1.1352539e-02
  -1.1444092e-02
  -1.2298584e-02
  -1.2390137e-02
  -1.3580322e-02
  -1.3641357e-02
  -1.3244629e-02
  -1.4312744e-02
  -1.4068604e-02
  -1.5197754e-02
  -1.6326904e-02
  -1.6387939e-02
  -1.6723633e-02
  -1.6571045e-02
  -1.6815186e-02
  -1.6937256e-02
  -1.6540527e-02
  -1.6418457e-02
  -1.7456055e-02
  -1.7883301e-02
  -1.8310547e-02
  -1.8676758e-02
  -1.8188477e-02
  -1.8554688e-02
  -1.8768311e-02
  -1.8493652e-02
  -1.8585205e-02
  -1.8371582e-02
  -1.7883301e-02
  -1.7913818e-02
  -1.8035889e-02
  -1.7639160e-02
  -1.7639160e-02
  -1.8524170e-02
  -1.8676758e-02
  -1.9104004e-02
  -1.9165039e-02
  -1.8768311e-02
  -1.9104004e-02
  -1.8981934e-02
  -1.8646240e-02
  -1.8981934e-02
  -1.8798828e-02
  -1.8981934e-02
  -1.9256592e-02
  -1.8737793e-02
  -1.8707275e-02
  -1.9073486e-02
  -1.8798828e-02
  -1.8981934e-02
  -1.9744873e-02
  -2.0080566e-02
  -2.0538330e-02
  -2.0721436e-02
  -2.0202637e-02
  -2.1423340e-02
  -2.1057129e-02
  -2.1148682e-02
  -2.2766113e-02
  -2.2430420e-02
  -2.3406982e-02
  -2.3834229e-02
  -2.3406982e-02
  -2.3834229e-02
  -2.4475098e-02
  -2.5848389e-02
  -2.6306152e-02
  -2.6245117e-02
  -2.7160645e-02
  -2.7130127e-02
  -2.8472900e-02
  -2.8961182e-02
  -2.9602051e-02
  -3.0853271e-02
  -3.1463623e-02
  -3.1341553e-02
  -3.1982422e-02
  -3.2135010e-02
  -3.2562256e-02
  -3.3294678e-02
  -3.1982422e-02
  -3.2043457e-02
  -3.2714844e-02
  -3.2897949e-02
  -3.2501221e-02
  -3.3477783e-02
  -3.3569336e-02
  -3.4210205e-02
  -3.5034180e-02
  -3.4790039e-02
  -3.4027100e-02
  -3.4667969e-02
  -3.5095215e-02
  -3.3721924e-02
  -3.4362793e-02
  -3.4271240e-02
  -3.4515381e-02
  -3.4027100e-02
  -3.3691406e-02
  -3.4362793e-02
  -3.5125732e-02
  -3.5583496e-02
  -3.5430908e-02
  -3.5461426e-02
  -3.4912109e-02
  -3.4759521e-02
  -3.4606934e-02
  -3.4606934e-02
  -3.3874512e-02
  -3.3142090e-02
  -3.4088135e-02
  -3.4362793e-02
  -3.4118652e-02
  -3.3294678e-02
  -3.3477783e-02
  -3.3569336e-02
  -3.3294678e-02
  -3.3416748e-02
  -3.3325195e-02
  -3.3325195e-02
  -3.3081055e-02
  -3.3325195e-02
  -3.3020020e-02
  -3.2653809e-02
  -3.3050537e-02
  -3.1799316e-02
  -3.1066895e-02
  -3.1524658e-02
  -3.1158447e-02
  -3.0364990e-02
  -2.9602051e-02
  -2.9357910e-02
  -2.8106689e-02
  -2.6855469e-02
  -2.6458740e-02
  -2.6031494e-02
  -2.5512695e-02
  -2.4261475e-02
  -2.3376465e-02
  -2.2674561e-02
  -2.1789551e-02
  -1.9470215e-02
  -1.8066406e-02
  -1.7883301e-02
  -1.5075684e-02
  -1.3244629e-02
  -1.2390137e-02
  -1.0620117e-02
  -1.0314941e-02
  -9.2773438e-03
  -7.7209473e-03
  -6.5002441e-03
  -4.1198730e-03
  -2.7160645e-03
  -9.1552734e-04
   4.8828125e-04
   1.4038086e-03
   2.8991699e-03
   4.8828125e-03
   6.4697266e-03
   8.1481934e-03
   1.0070801e-02
   1.1566162e-02
   1.1993408e-02
   1.3519287e-02
   1.5411377e-02
   1.6265869e-02
   1.8341064e-02
   1.9683838e-02
   2.1545410e-02
   2.2979736e-02
   2.4169922e-02
   2.5024414e-02
   2.6031494e-02
   2.7679443e-02
   2.8350830e-02
   3.0151367e-02
   3.1494141e-02
   3.1982422e-02
   3.2989502e-02
   3.4332275e-02
   3.5400391e-02
   3.6071777e-02
   3.6285400e-02
   3.7628174e-02
   3.8818359e-02
   3.9459229e-02
   4.0405273e-02
   4.0435791e-02
   4.2327881e-02
   4.2755127e-02
   4.2449951e-02
   4.3334961e-02
   4.3884277e-02
   4.4067383e-02
   4.4219971e-02
   4.5196533e-02
   4.5867920e-02
   4.6081543e-02
   4.5532227e-02
   4.6325684e-02
   4.5867920e-02
   4.5715332e-02
   4.6356201e-02
   4.5684814e-02
   4.6539307e-02
   4.6447754e-02
   4.5318604e-02
   4.5471191e-02
   4.5593262e-02
   4.3792725e-02
   4.3395996e-02
   4.2449951e-02
   4.2297363e-02
   4.2633057e-02
   4.1839600e-02
   4.1717529e-02
   4.1412354e-02
   4.0344238e-02
   3.9428711e-02
   3.8696289e-02
   3.8299561e-02
   3.7445068e-02
   3.6346436e-02
   3.5827637e-02
   3.4912109e-02
   3.3874512e-02
   3.3813477e-02
   3.2348633e-02
   3.0670166e-02
   3.0395508e-02
   2.9724121e-02
   2.8900146e-02
   2.7984619e-02
   2.6794434e-02
   2.6092529e-02
   2.5329590e-02
   2.4688721e-02
   2.3864746e-02
   2.2399902e-02
   2.1942139e-02
   2.1392822e-02
   1.9531250e-02
   1.8463135e-02
   1.7822266e-02
   1.6845703e-02
   1.6998291e-02
   1.5106201e-02
   1.4068604e-02
   1.3153076e-02
   1.1688232e-02
   1.2054443e-02
   1.1901855e-02
   1.0864258e-02
   9.9487305e-03
   9.9182129e-03
   9.3383789e-03
   8.2397461e-03
   7.2937012e-03
   5.4626465e-03
   4.6691895e-03
   4.4860840e-03
   4.3334961e-03
   3.3264160e-03
   1.7395020e-03
   1.1291504e-03
   1.3122559e-03
  -3.0517578e-04
  -1.9836426e-03
  -2.2277832e-03
  -3.0212402e-03
  -3.6315918e-03
  -3.9672852e-03
  -5.4321289e-03
  -7.4157715e-03
  -8.2397461e-03
  -8.9721680e-03
  -9.0637207e-03
  -1.0162354e-02
  -1.1962891e-02
  -1.2268066e-02
  -1.2481689e-02
  -1.3671875e-02
  -1.4495850e-02
  -1.5716553e-02
  -1.5991211e-02
  -1.6357422e-02
  -1.7517090e-02
  -1.7608643e-02
  -1.8463135e-02
  -1.9683838e-02
  -2.0263672e-02
  -2.1240234e-02
  -2.2491455e-02
  -2.2644043e-02
  -2.3406982e-02
  -2.4810791e-02
  -2.5177002e-02
  -2.6092529e-02
  -2.6824951e-02
  -2.7404785e-02
  -2.8991699e-02
  -2.9205322e-02
  -2.9541016e-02
  -3.0212402e-02
  -3.0426025e-02
  -3.0456543e-02
  -3.1097412e-02
  -3.1768799e-02
  -3.2592773e-02
  -3.3294678e-02
  -3.3081055e-02
  -3.3111572e-02
  -3.3294678e-02
  -3.3294678e-02
  -3.3874512e-02
  -3.4606934e-02
  -3.4759521e-02
  -3.4515381e-02
  -3.4332275e-02
  -3.3782959e-02
  -3.2989502e-02
  -3.3630371e-02
  -3.3843994e-02
  -3.3569336e-02
  -3.3447266e-02
  -3.2806396e-02
  -3.2165527e-02
  -3.2348633e-02
  -3.2135010e-02
  -3.2287598e-02
  -3.1097412e-02
  -3.0853271e-02
  -3.0426025e-02
  -2.9602051e-02
  -2.9541016e-02
  -2.9052734e-02
  -2.8564453e-02
  -2.8076172e-02
  -2.7435303e-02
  -2.6550293e-02
  -2.5970459e-02
  -2.5848389e-02
  -2.6153564e-02
  -2.5482178e-02
  -2.3834229e-02
  -2.2552490e-02
  -2.2216797e-02
  -2.2125244e-02
  -2.1118164e-02
  -1.9714355e-02
  -1.9561768e-02
  -1.8981934e-02
  -1.7974854e-02
  -1.7364502e-02
  -1.6204834e-02
  -1.5136719e-02
  -1.5075684e-02
  -1.4160156e-02
  -1.4160156e-02
  -1.4160156e-02
  -1.3000488e-02
  -1.3000488e-02
  -1.2390137e-02
  -1.1871338e-02
  -1.1444092e-02
  -1.1077881e-02
  -1.1260986e-02
  -9.4299316e-03
  -9.6130371e-03
  -1.0223389e-02
  -9.6740723e-03
  -1.0070801e-02
  -8.8500977e-03
  -7.2326660e-03
  -7.9040527e-03
  -7.7514648e-03
  -7.9040527e-03
  -7.8735352e-03
  -7.3547363e-03
  -6.2561035e-03
  -6.1645508e-03
  -6.5612793e-03
  -5.9509277e-03
  -5.2185059e-03
  -4.3029785e-03
  -4.8217773e-03
  -5.0659180e-03
  -5.2795410e-03
  -5.3405762e-03
  -4.6691895e-03
  -4.7302246e-03
  -5.0659180e-03
  -3.9672852e-03
  -4.5776367e-03
  -3.5705566e-03
  -2.8991699e-03
  -4.0893555e-03
  -2.7465820e-03
  -2.7465820e-03
  -2.8381348e-03
  -9.4604492e-04
  -1.6479492e-03
  -2.8076172e-03
  -2.0141602e-03
  -2.0446777e-03
  -1.9836426e-03
  -2.4108887e-03
  -2.4719238e-03
  -2.2583008e-03
  -2.1972656e-03
  -2.8076172e-03
  -2.3193359e-03
  -1.6479492e-03
  -1.5869141e-03
  -1.6784668e-03
  -9.7656250e-04
  -4.8828125e-04
   3.9672852e-04
   8.2397461e-04
   1.2207031e-03
   1.2207031e-03
   9.4604492e-04
   1.7395020e-03
   1.9226074e-03
   2.1972656e-03
   2.5329590e-03
   3.3874512e-03
   3.7841797e-03
   3.9367676e-03
   4.1809082e-03
   4.1198730e-03
   4.7302246e-03
   4.8828125e-03
   4.7912598e-03
   4.6997070e-03
   4.4555664e-03
   4.0283203e-03
   4.4860840e-03
   4.7607422e-03
   5.0964355e-03
   5.1574707e-03
   5.3710938e-03
   5.0048828e-03
   3.7841797e-03
   3.6926270e-03
   3.4179688e-03
   3.7841797e-03
   4.5471191e-03
   5.5541992e-03
   5.3710938e-03
   4.7302246e-03
   5.3710938e-03
   4.4860840e-03
   3.6926270e-03
   3.9367676e-03
   4.1503906e-03
   4.0588379e-03
   3.6010742e-03
   3.2043457e-03
   2.1362305e-03
   1.7089844e-03
   1.9531250e-03
   1.2512207e-03
   1.0070801e-03
   6.1035156e-04
  -3.9672852e-04
  -7.0190430e-04
  -2.0751953e-03
  -2.2888184e-03
  -2.8076172e-03
  -3.6315918e-03
  -4.5166016e-03
  -4.6691895e-03
  -4.6691895e-03
  -6.1035156e-03
  -6.7138672e-03
  -7.1411133e-03
  -7.7209473e-03
  -8.3007813e-03
  -9.1552734e-03
  -9.4604492e-03
  -1.0803223e-02
  -1.2115479e-02
  -1.1596680e-02
  -1.2115479e-02
  -1.3519287e-02
  -1.4251709e-02
  -1.5228271e-02
  -1.5625000e-02
  -1.6326904e-02
  -1.7028809e-02
  -1.7547607e-02
  -1.7578125e-02
  -1.8615723e-02
  -1.9958496e-02
  -1.9775391e-02
  -1.9165039e-02
  -2.0111084e-02
  -2.1545410e-02
  -2.2186279e-02
  -2.2674561e-02
  -2.3651123e-02
  -2.4139404e-02
  -2.5268555e-02
  -2.5543213e-02
  -2.5146484e-02
  -2.6458740e-02
  -2.7221680e-02
  -2.7221680e-02
  -2.8472900e-02
  -2.8564453e-02
  -2.8991699e-02
  -3.0120850e-02
  -3.0242920e-02
  -3.0029297e-02
  -2.9205322e-02
  -3.0059814e-02
  -3.0334473e-02
  -3.0639648e-02
  -3.1677246e-02
  -3.2531738e-02
  -3.2653809e-02
  -3.3264160e-02
  -3.3599854e-02
  -3.4057617e-02
  -3.4301758e-02
  -3.4423828e-02
  -3.4301758e-02
  -3.4454346e-02
  -3.4912109e-02
  -3.5430908e-02
  -3.5095215e-02
  -3.5095215e-02
  -3.5949707e-02
  -3.6102295e-02
  -3.6437988e-02
  -3.7414551e-02
  -3.7902832e-02
  -3.7322998e-02
  -3.7536621e-02
  -3.8177490e-02
  -3.8024902e-02
  -3.8665771e-02
  -3.9123535e-02
  -3.9825439e-02
  -3.9215088e-02
  -3.9642334e-02
  -4.0252686e-02
  -4.0283203e-02
  -4.1320801e-02
  -4.1168213e-02
  -4.1351318e-02
  -4.2297363e-02
  -4.3182373e-02
  -4.3212891e-02
  -4.2480469e-02
  -4.3334961e-02
  -4.4799805e-02
  -4.5379639e-02
  -4.5135498e-02
  -4.5043945e-02
  -4.5104980e-02
  -4.6173096e-02
  -4.6569824e-02
  -4.6356201e-02
  -4.6295166e-02
  -4.5745850e-02
  -4.6417236e-02
  -4.6508789e-02
  -4.6356201e-02
  -4.6386719e-02
  -4.6661377e-02
  -4.6783447e-02
  -4.6722412e-02
  -4.6722412e-02
  -4.6417236e-02
  -4.6112061e-02
  -4.6508789e-02
  -4.6417236e-02
  -4.4738770e-02
  -4.5288086e-02
  -4.5776367e-02
  -4.5227051e-02
  -4.5349121e-02
  -4.4708252e-02
  -4.3701172e-02
  -4.2327881e-02
  -4.2510986e-02
  -4.2816162e-02
  -4.2663574e-02
  -4.2236328e-02
  -4.0893555e-02
  -4.0374756e-02
  -3.9916992e-02
  -3.9581299e-02
  -3.9337158e-02
  -3.8574219e-02
  -3.7322998e-02
  -3.7322998e-02
  -3.6224365e-02
  -3.5003662e-02
  -3.3966064e-02
  -3.4118652e-02
  -3.3569336e-02
  -3.2867432e-02
  -3.1951904e-02
  -3.0456543e-02
  -2.9968262e-02
  -2.8900146e-02
  -2.7954102e-02
  -2.7130127e-02
  -2.7191162e-02
  -2.6062012e-02
  -2.5390625e-02
  -2.5512695e-02
  -2.4810791e-02
  -2.3986816e-02
  -2.3376465e-02
  -2.2094727e-02
  -2.1240234e-02
  -2.1057129e-02
  -1.9470215e-02
  -1.9073486e-02
  -1.8096924e-02
  -1.5930176e-02
  -1.4739990e-02
  -1.4190674e-02
  -1.4038086e-02
  -1.3366699e-02
  -1.1505127e-02
  -9.4909668e-03
  -9.2468262e-03
  -8.2397461e-03
  -7.5988770e-03
  -6.8054199e-03
  -6.5307617e-03
  -6.3476563e-03
  -5.6152344e-03
  -4.0283203e-03
  -3.2043457e-03
  -3.1738281e-03
  -1.6784668e-03
  -1.3732910e-03
  -6.4086914e-04
   7.3242188e-04
   2.1057129e-03
   2.5024414e-03
   3.1433105e-03
   4.4250488e-03
   5.3405762e-03
   6.3171387e-03
   5.6457520e-03
   6.9274902e-03
   7.4157715e-03
   7.9345703e-03
   9.7351074e-03
   1.0467529e-02
   1.1260986e-02
   1.1383057e-02
   1.0986328e-02
   1.1688232e-02
   1.2725830e-02
   1.3549805e-02
   1.4343262e-02
   1.5411377e-02
   1.5930176e-02
   1.6571045e-02
   1.7456055e-02
   1.7303467e-02
   1.8463135e-02
   1.9287109e-02
   2.0294189e-02
   2.1240234e-02
   2.2216797e-02
   2.3773193e-02
   2.3834229e-02
   2.4932861e-02
   2.4810791e-02
   2.4780273e-02
   2.5146484e-02
   2.6336670e-02
   2.7984619e-02
   2.7526855e-02
   2.8259277e-02
   3.0059814e-02
   3.1402588e-02
   3.2135010e-02
   3.3905029e-02
   3.4729004e-02
   3.4027100e-02
   3.3813477e-02
   3.5156250e-02
   3.6132813e-02
   3.6041260e-02
   3.5980225e-02
   3.6285400e-02
   3.6956787e-02
   3.8024902e-02
   3.7933350e-02
   3.8604736e-02
   3.8940430e-02
   3.8940430e-02
   3.9367676e-02
   3.9886475e-02
   4.0313721e-02
   3.9459229e-02
   4.0649414e-02
   4.1137695e-02
   4.0466309e-02
   4.1473389e-02
   4.1076660e-02
   4.0100098e-02
   4.0344238e-02
   4.0222168e-02
   3.9855957e-02
   3.9306641e-02
   3.8757324e-02
   3.8146973e-02
   3.6956787e-02
   3.6987305e-02
   3.7384033e-02
   3.5858154e-02
   3.4820557e-02
   3.4240723e-02
   3.3538818e-02
   3.3782959e-02
   3.3721924e-02
   3.2989502e-02
   3.2470703e-02
   3.1402588e-02
   3.1494141e-02
   3.1066895e-02
   2.9876709e-02
   2.9327393e-02
   2.8076172e-02
   2.7465820e-02
   2.6428223e-02
   2.5604248e-02
   2.4566650e-02
   2.3315430e-02
   2.2949219e-02
   2.1484375e-02
   2.0111084e-02
   1.9042969e-02
   1.7883301e-02
   1.7517090e-02
   1.6754150e-02
   1.5197754e-02
   1.4556885e-02
   1.3336182e-02
   1.2695313e-02
   1.2695313e-02
   1.1596680e-02
   1.0101318e-02
   8.6364746e-03
   7.9345703e-03
   7.6904297e-03
   6.8054199e-03
   5.1879883e-03
   4.2724609e-03
   3.4179688e-03
   2.3498535e-03
   1.4953613e-03
   1.0681152e-03
  -1.5258789e-04
  -5.4931641e-04
  -6.7138672e-04
  -2.5024414e-03
  -2.9907227e-03
  -3.0517578e-03
  -4.5471191e-03
  -3.9367676e-03
  -3.9367676e-03
  -5.2490234e-03
  -5.2185059e-03
  -5.7373047e-03
  -5.6457520e-03
  -5.9509277e-03
  -6.1340332e-03
  -6.8359375e-03
  -7.2631836e-03
  -7.2021484e-03
  -7.9040527e-03
  -6.7443848e-03
  -6.4697266e-03
  -7.3852539e-03
  -7.6599121e-03
  -7.5378418e-03
  -7.0190430e-03
  -6.6833496e-03
  -6.8664551e-03
  -6.4086914e-03
  -5.0964355e-03
  -5.0659180e-03
  -5.0354004e-03
  -4.3029785e-03
  -4.0283203e-03
  -3.3874512e-03
  -4.3029785e-03
  -4.2724609e-03
  -4.6386719e-03
  -5.0964355e-03
  -4.4250488e-03
  -3.6621094e-03
  -3.6010742e-03
  -3.0517578e-03
  -2.7160645e-03
  -2.9602051e-03
  -2.8991699e-03
  -2.7465820e-03
  -2.5634766e-03
  -2.7465820e-03
  -2.3193359e-03
  -2.2583008e-03
  -1.9531250e-03
  -1.0986328e-03
  -5.1879883e-04
  -1.2817383e-03
  -7.3242188e-04
   5.7983398e-04
   3.6621094e-04
   1.5258789e-04
   9.1552734e-05
   3.9672852e-04
   5.1879883e-04
   9.4604492e-04
   6.4086914e-04
   1.8310547e-04
   1.0070801e-03
   2.2277832e-03
   3.3874512e-03
   3.0822754e-03
   3.6315918e-03
   4.2724609e-03
   3.5400391e-03
   3.9978027e-03
   5.2795410e-03
   4.9438477e-03
   5.0964355e-03
   5.9204102e-03
   5.7983398e-03
   6.2866211e-03
   6.8359375e-03
   7.6293945e-03
   7.9956055e-03
   8.1176758e-03
   8.2702637e-03
   8.6975098e-03
   8.6059570e-03
   8.3007813e-03
   8.4533691e-03
   8.5144043e-03
   8.7890625e-03
   8.7280273e-03
   8.5449219e-03
   8.7890625e-03
   8.6364746e-03
   9.6435547e-03
   9.0942383e-03
   8.3618164e-03
   9.3078613e-03
   9.4909668e-03
   9.7045898e-03
   9.8571777e-03
   1.0253906e-02
   1.0314941e-02
   1.0589600e-02
   1.1077881e-02
   1.2054443e-02
   1.1840820e-02
   1.2176514e-02
   1.2939453e-02
   1.3122559e-02
   1.3488770e-02
   1.3397217e-02
   1.4373779e-02
   1.5838623e-02
   1.5777588e-02
   1.5930176e-02
   1.7089844e-02
   1.7425537e-02
   1.7303467e-02
   1.7181396e-02
   1.7059326e-02
   1.7822266e-02
   1.8341064e-02
   1.8280029e-02
   1.9287109e-02
   1.9622803e-02
   2.0172119e-02
   2.0477295e-02
   2.0050049e-02
   1.9927979e-02
   2.0202637e-02
   2.0721436e-02
   2.0355225e-02
   2.0629883e-02
   2.0324707e-02
   2.0019531e-02
   1.9958496e-02
   1.9744873e-02
   1.9714355e-02
   1.8890381e-02
   1.9561768e-02
   1.9256592e-02
   1.8310547e-02
   1.8310547e-02
   1.6967773e-02
   1.6418457e-02
   1.7425537e-02
   1.6082764e-02
   1.5319824e-02
   1.6204834e-02
   1.4770508e-02
   1.4709473e-02
   1.4587402e-02
   1.3610840e-02
   1.3427734e-02
   1.3183594e-02
   1.3061523e-02
   1.2145996e-02
   1.1962891e-02
   1.1108398e-02
   1.0467529e-02
   1.0589600e-02
   1.0711670e-02
   1.0040283e-02
   9.9182129e-03
   1.0253906e-02
   9.6130371e-03
   8.5449219e-03
   8.3007813e-03
   7.7819824e-03
   6.6528320e-03
   6.6833496e-03
   6.0424805e-03
   4.6997070e-03
   4.4555664e-03
   3.8452148e-03
   3.6926270e-03
   3.1127930e-03
   2.6855469e-03
   1.9836426e-03
   1.7089844e-03
   1.6479492e-03
   1.2512207e-03
  -8.2397461e-04
  -2.1362305e-03
  -2.1972656e-03
  -3.1127930e-03
  -2.9602051e-03
  -3.1433105e-03
  -3.9062500e-03
  -4.1198730e-03
  -5.3100586e-03
  -6.9274902e-03
  -7.2021484e-03
  -7.6293945e-03
  -8.0871582e-03
  -9.3994141e-03
  -1.0803223e-02
  -1.1444092e-02
  -1.2207031e-02
  -1.3122559e-02
  -1.4160156e-02
  -1.5075684e-02
  -1.6021729e-02
  -1.6967773e-02
  -1.7822266e-02
  -1.9042969e-02
  -1.9134521e-02
  -1.9531250e-02
  -2.0782471e-02
  -2.1209717e-02
  -2.1759033e-02
  -2.1850586e-02
  -2.1545410e-02
  -2.1606445e-02
  -2.2430420e-02
  -2.3773193e-02
  -2.4017334e-02
  -2.4566650e-02
  -2.5085449e-02
  -2.5054932e-02
  -2.5329590e-02
  -2.6336670e-02
  -2.7374268e-02
  -2.6794434e-02
  -2.7343750e-02
  -2.8564453e-02
  -2.8533936e-02
  -2.8167725e-02
  -2.8503418e-02
  -2.9083252e-02
  -2.8717041e-02
  -2.9724121e-02
  -3.0975342e-02
  -3.0883789e-02
  -3.1127930e-02
  -3.1005859e-02
  -3.1707764e-02
  -3.2012939e-02
  -3.1860352e-02
  -3.1768799e-02
  -3.2196045e-02
  -3.3416748e-02
  -3.3782959e-02
  -3.3477783e-02
  -3.3843994e-02
  -3.4271240e-02
  -3.4973145e-02
  -3.5369873e-02
  -3.5980225e-02
  -3.6712646e-02
  -3.7109375e-02
  -3.6834717e-02
  -3.6529541e-02
  -3.7445068e-02
  -3.7475586e-02
  -3.6865234e-02
  -3.6621094e-02
  -3.7048340e-02
  -3.6712646e-02
  -3.6163330e-02
  -3.5461426e-02
  -3.5797119e-02
  -3.5369873e-02
  -3.5125732e-02
  -3.5369873e-02
  -3.4973145e-02
  -3.4271240e-02
  -3.3477783e-02
  -3.3447266e-02
  -3.2806396e-02
  -3.2073975e-02
  -3.2379150e-02
  -3.2592773e-02
  -3.2257080e-02
  -3.1402588e-02
  -3.0242920e-02
  -3.0059814e-02
  -2.9479980e-02
  -2.9022217e-02
  -2.8350830e-02
  -2.8167725e-02
  -2.8472900e-02
  -2.7832031e-02
  -2.7252197e-02
  -2.7648926e-02
  -2.7679443e-02
  -2.7069092e-02
  -2.6763916e-02
  -2.6031494e-02
  -2.5054932e-02
  -2.4414063e-02
  -2.3834229e-02
  -2.2827148e-02
  -2.2521973e-02
  -2.1606445e-02
  -2.1392822e-02
  -2.0782471e-02
  -1.9500732e-02
  -1.9500732e-02
  -1.9317627e-02
  -1.8493652e-02
  -1.7608643e-02
  -1.6479492e-02
  -1.6906738e-02
  -1.6448975e-02
  -1.5197754e-02
  -1.5533447e-02
  -1.4129639e-02
  -1.3153076e-02
  -1.3122559e-02
  -1.2786865e-02
  -1.3000488e-02
  -1.2756348e-02
  -1.1474609e-02
  -1.1596680e-02
  -1.2237549e-02
  -1.1352539e-02
  -1.1627197e-02
  -1.2084961e-02
  -1.1871338e-02
  -1.1779785e-02
  -1.1199951e-02
  -1.0620117e-02
  -1.1077881e-02
  -1.0559082e-02
  -1.0498047e-02
  -1.1230469e-02
  -1.1047363e-02
  -1.1169434e-02
  -1.1474609e-02
  -1.1352539e-02
  -1.0620117e-02
  -1.0040283e-02
  -9.5520020e-03
  -8.8806152e-03
  -8.7585449e-03
  -8.4838867e-03
  -7.9956055e-03
  -7.9345703e-03
  -7.3547363e-03
  -5.8898926e-03
  -6.1340332e-03
  -6.3476563e-03
  -6.7749023e-03
  -7.7209473e-03
  -6.3781738e-03
  -5.6457520e-03
  -5.5847168e-03
  -5.4016113e-03
  -5.0659180e-03
  -5.4016113e-03
  -4.8217773e-03
  -4.1809082e-03
  -3.6010742e-03
  -3.3874512e-03
  -3.3264160e-03
  -3.6926270e-03
  -4.1503906e-03
  -3.9062500e-03
  -4.2114258e-03
  -3.9062500e-03
  -3.2653809e-03
  -3.3874512e-03
  -3.0822754e-03
  -2.8076172e-03
  -2.4719238e-03
  -3.0822754e-03
  -3.0822754e-03
  -2.6550293e-03
  -3.6621094e-03
  -4.2114258e-03
  -3.2043457e-03
  -3.1127930e-03
  -3.2958984e-03
  -2.8686523e-03
  -2.9907227e-03
  -3.7231445e-03
  -2.8076172e-03
  -2.5939941e-03
  -3.0822754e-03
  -2.1972656e-03
  -1.7700195e-03
  -1.4038086e-03
  -5.1879883e-04
  -9.1552734e-04
  -8.2397461e-04
  -7.0190430e-04
  -4.5776367e-04
   2.7465820e-04
   2.4414063e-04
   1.0681152e-03
   2.0141602e-03
   1.7395020e-03
   2.7770996e-03
   3.9672852e-03
   4.5776367e-03
   5.5541992e-03
   6.7138672e-03
   7.2937012e-03
   7.3547363e-03
   8.0871582e-03
   8.5144043e-03
   8.7585449e-03
   1.0498047e-02
   1.1322021e-02
   1.0589600e-02
   1.0650635e-02
   1.1505127e-02
   1.2512207e-02
   1.2878418e-02
   1.2573242e-02
   1.2817383e-02
   1.3671875e-02
   1.4068604e-02
   1.5075684e-02
   1.5777588e-02
   1.5258789e-02
   1.5197754e-02
   1.6021729e-02
   1.5777588e-02
   1.5747070e-02
   1.6296387e-02
   1.6204834e-02
   1.7028809e-02
   1.6845703e-02
   1.6540527e-02
   1.6937256e-02
   1.6540527e-02
   1.6174316e-02
   1.6113281e-02
   1.5899658e-02
   1.5441895e-02
   1.5716553e-02
   1.5472412e-02
   1.5411377e-02
   1.6357422e-02
   1.6296387e-02
   1.6387939e-02
   1.5686035e-02
   1.5319824e-02
   1.5136719e-02
   1.4617920e-02
   1.4251709e-02
   1.2908936e-02
   1.3031006e-02
   1.3092041e-02
   1.2725830e-02
   1.2573242e-02
   1.1322021e-02
   1.0803223e-02
   1.0864258e-02
   1.0925293e-02
   9.7045898e-03
   9.0332031e-03
   9.0637207e-03
   8.7585449e-03
   7.4768066e-03
   7.3852539e-03
   7.2631836e-03
   6.1340332e-03
   5.6457520e-03
   5.6152344e-03
   5.7983398e-03
   4.9133301e-03
   4.3945313e-03
   4.3945313e-03
   4.0893555e-03
   4.7912598e-03
   5.7678223e-03
   4.8217773e-03
   3.1433105e-03
   2.5024414e-03
   2.1362305e-03
   1.6174316e-03
   1.6479492e-03
   1.0375977e-03
   8.5449219e-04
   6.7138672e-04
   2.1362305e-04
   5.1879883e-04
   1.8310547e-04
   6.7138672e-04
   8.8500977e-04
   9.4604492e-04
   5.1879883e-04
   8.5449219e-04
   1.0070801e-03
   4.2724609e-04
  -1.8310547e-04
   2.7465820e-04
   1.1901855e-03
   9.4604492e-04
   1.7395020e-03
   2.7770996e-03
   3.2348633e-03
   3.6621094e-03
   4.2724609e-03
   4.7912598e-03
   4.4860840e-03
   4.6997070e-03
   5.0354004e-03
   4.6691895e-03
   4.7302246e-03
   4.9743652e-03
   5.8593750e-03
   7.2937012e-03
   6.9580078e-03
   6.4697266e-03
   6.6528320e-03
   7.7514648e-03
   7.5378418e-03
   8.2092285e-03
   8.9111328e-03
   8.4533691e-03
   8.6364746e-03
   9.4299316e-03
   9.9182129e-03
   9.7656250e-03
   1.0375977e-02
   1.0162354e-02
   1.0070801e-02
   1.0131836e-02
   1.0986328e-02
   1.1932373e-02
   1.2390137e-02
   1.2390137e-02
   1.2481689e-02
   1.3458252e-02
   1.3824463e-02
   1.4221191e-02
   1.5289307e-02
   1.6387939e-02
   1.6571045e-02
   1.7059326e-02
   1.7883301e-02
   1.8035889e-02
   1.8371582e-02
   1.8829346e-02
   2.0050049e-02
   2.1026611e-02
   2.1362305e-02
   2.2277832e-02
   2.2430420e-02
   2.2918701e-02
   2.3834229e-02
   2.4536133e-02
   2.5329590e-02
   2.5115967e-02
   2.4536133e-02
   2.6306152e-02
   2.6794434e-02
   2.6336670e-02
   2.7191162e-02
   2.6611328e-02
   2.6977539e-02
   2.8076172e-02
   2.7252197e-02
   2.7557373e-02
   2.8167725e-02
   2.8442383e-02
   2.8930664e-02
   3.0059814e-02
   2.9876709e-02
   3.1127930e-02
   3.2318115e-02
   3.1829834e-02
   3.2257080e-02
   3.2531738e-02
   3.2135010e-02
   3.2257080e-02
   3.2012939e-02
   3.1860352e-02
   3.2440186e-02
   3.2501221e-02
   3.1799316e-02
   3.2287598e-02
   3.2196045e-02
   3.1921387e-02
   3.1646729e-02
   3.1555176e-02
   3.1799316e-02
   3.1585693e-02
   3.0853271e-02
   3.0212402e-02
   3.0090332e-02
   3.0395508e-02
   3.0975342e-02
   3.0303955e-02
   2.9663086e-02
   2.9907227e-02
   2.9724121e-02
   2.9541016e-02
   2.9693604e-02
   3.0212402e-02
   3.0059814e-02
   2.9937744e-02
   3.0334473e-02
   2.9785156e-02
   2.9541016e-02
   3.0242920e-02
   2.9083252e-02
   2.8656006e-02
   2.9357910e-02
   2.9296875e-02
   2.9205322e-02
   3.0090332e-02
   3.0639648e-02
   2.9968262e-02
   2.9541016e-02
   2.9266357e-02
   2.8808594e-02
   2.8717041e-02
   2.8991699e-02
   2.8778076e-02
   2.8289795e-02
   2.7984619e-02
   2.7984619e-02
   2.7374268e-02
   2.6885986e-02
   2.6733398e-02
   2.6947021e-02
   2.6458740e-02
   2.5726318e-02
   2.6000977e-02
   2.5787354e-02
   2.5360107e-02
   2.5115967e-02
   2.4932861e-02
   2.4871826e-02
   2.4688721e-02
   2.3681641e-02
   2.2766113e-02
   2.2247314e-02
   2.1636963e-02
   2.1148682e-02
   2.0355225e-02
   1.9897461e-02
   2.0080566e-02
   2.0263672e-02
   2.0080566e-02
   1.9195557e-02
   1.8829346e-02
   1.8463135e-02
   1.8035889e-02
   1.7883301e-02
   1.7822266e-02
   1.7089844e-02
   1.6723633e-02
   1.6448975e-02
   1.5747070e-02
   1.5441895e-02
   1.4984131e-02
   1.4709473e-02
   1.4312744e-02
   1.3671875e-02
   1.2786865e-02
   1.3061523e-02
   1.1840820e-02
   1.1688232e-02
   1.2969971e-02
   1.2908936e-02
   1.1444092e-02
   9.6740723e-03
   9.0637207e-03
   8.8195801e-03
   8.2092285e-03
   6.8054199e-03
   5.5236816e-03
   4.1198730e-03
   2.8686523e-03
   2.5939941e-03
   1.7395020e-03
  -9.1552734e-05
  -1.7395020e-03
  -2.8686523e-03
  -4.6691895e-03
  -6.4392090e-03
  -7.1716309e-03
  -8.2397461e-03
  -1.0040283e-02
  -1.1413574e-02
  -1.1657715e-02
  -1.2847900e-02
  -1.3580322e-02
  -1.5045166e-02
  -1.7578125e-02
  -1.9317627e-02
  -2.0568848e-02
  -2.1270752e-02
  -2.3559570e-02
  -2.4810791e-02
  -2.4841309e-02
  -2.5726318e-02
  -2.6794434e-02
  -2.7923584e-02
  -2.9144287e-02
  -3.0487061e-02
  -3.1250000e-02
  -3.2135010e-02
  -3.3477783e-02
  -3.4729004e-02
  -3.5644531e-02
  -3.6437988e-02
  -3.7597656e-02
  -3.8665771e-02
  -3.9611816e-02
  -3.9978027e-02
  -4.1046143e-02
  -4.2480469e-02
  -4.3273926e-02
  -4.3975830e-02
  -4.5227051e-02
  -4.6569824e-02
  -4.7576904e-02
  -4.9011230e-02
  -4.9682617e-02
  -4.9652100e-02
  -5.1452637e-02
  -5.2337646e-02
  -5.2612305e-02
  -5.3955078e-02
  -5.4565430e-02
  -5.4870605e-02
  -5.5084229e-02
  -5.5175781e-02
  -5.6976318e-02
  -5.8441162e-02
  -5.7922363e-02
  -5.8410645e-02
  -5.8532715e-02
  -5.9173584e-02
  -5.9509277e-02
  -5.9783936e-02
  -6.0180664e-02
  -6.0485840e-02
  -6.0729980e-02
  -6.1065674e-02
  -6.1431885e-02
  -6.1614990e-02
  -6.2255859e-02
  -6.2042236e-02
  -6.2896729e-02
  -6.2652588e-02
  -6.2164307e-02
  -6.2408447e-02
  -6.1737061e-02
  -6.1462402e-02
  -6.1920166e-02
  -6.1889648e-02
  -6.2347412e-02
  -6.2622070e-02
  -6.2225342e-02
  -6.2011719e-02
  -6.1218262e-02
  -6.0424805e-02
  -6.0058594e-02
  -5.9997559e-02
  -6.0241699e-02
  -6.0455322e-02
  -6.0119629e-02
  -6.0150146e-02
  -5.9722900e-02
  -5.9326172e-02
  -6.0394287e-02
  -6.0241699e-02
  -5.9936523e-02
  -5.9387207e-02
  -5.9173584e-02
  -5.8959961e-02
  -5.8868408e-02
  -5.9173584e-02
  -5.8593750e-02
  -5.7647705e-02
  -5.8044434e-02
  -5.6793213e-02
  -5.5664063e-02
  -5.5358887e-02
  -5.5053711e-02
  -5.4901123e-02
  -5.4595947e-02
  -5.4779053e-02
  -5.4351807e-02
  -5.3955078e-02
  -5.3222656e-02
  -5.3131104e-02
  -5.3039551e-02
  -5.3436279e-02
  -5.2337646e-02
  -5.0292969e-02
  -5.0231934e-02
  -4.9865723e-02
  -4.9163818e-02
  -4.8461914e-02
  -4.7485352e-02
  -4.6875000e-02
  -4.6508789e-02
  -4.5806885e-02
  -4.4769287e-02
  -4.4769287e-02
  -4.4189453e-02
  -4.3121338e-02
  -4.2297363e-02
  -4.1107178e-02
  -4.0527344e-02
  -3.8787842e-02
  -3.8024902e-02
  -3.7109375e-02
  -3.5919189e-02
  -3.5766602e-02
  -3.4729004e-02
  -3.3996582e-02
  -3.3081055e-02
  -3.1066895e-02
  -2.9571533e-02
  -2.8747559e-02
  -2.7557373e-02
  -2.5909424e-02
  -2.4749756e-02
  -2.3712158e-02
  -2.2125244e-02
  -2.1209717e-02
  -2.0904541e-02
  -1.9714355e-02
  -1.8890381e-02
  -1.8646240e-02
  -1.6601563e-02
  -1.5380859e-02
  -1.4556885e-02
  -1.4007568e-02
  -1.2817383e-02
  -1.2054443e-02
  -1.1596680e-02
  -1.0070801e-02
  -9.3383789e-03
  -8.3618164e-03
  -7.1716309e-03
  -6.4086914e-03
  -5.6762695e-03
  -5.2490234e-03
  -4.2114258e-03
  -2.5024414e-03
  -1.8310547e-03
  -1.5869141e-03
  -1.8615723e-03
  -6.1035156e-05
   6.1035156e-04
  -1.2207031e-04
   6.1035156e-04
   7.9345703e-04
   1.2817383e-03
   8.8500977e-04
   1.4953613e-03
   2.3803711e-03
   1.8615723e-03
   1.7395020e-03
   9.7656250e-04
   9.4604492e-04
   1.0986328e-03
  -1.2207031e-04
  -2.1362305e-04
   3.9672852e-04
  -6.1035156e-05
  -9.4604492e-04
  -1.5869141e-03
  -1.3122559e-03
  -8.2397461e-04
  -1.2512207e-03
  -1.4648438e-03
  -1.2512207e-03
  -1.8005371e-03
  -2.5634766e-03
  -2.6550293e-03
  -2.9907227e-03
  -3.6926270e-03
  -3.5705566e-03
  -3.3874512e-03
  -3.9062500e-03
  -3.5705566e-03
  -3.6926270e-03
  -4.2419434e-03
  -4.6997070e-03
  -4.3640137e-03
  -4.2114258e-03
  -3.4484863e-03
  -2.3498535e-03
  -3.4790039e-03
  -4.5471191e-03
  -4.7912598e-03
  -4.5471191e-03
  -3.8452148e-03
  -4.5471191e-03
  -5.4321289e-03
  -4.6386719e-03
  -3.7231445e-03
  -4.5776367e-03
  -5.0048828e-03
  -5.0354004e-03
  -5.2490234e-03
  -5.4016113e-03
  -5.0048828e-03
  -5.3100586e-03
  -5.0964355e-03
  -4.7607422e-03
  -4.5166016e-03
  -4.1503906e-03
  -4.0283203e-03
  -3.7536621e-03
  -3.2653809e-03
  -2.8381348e-03
  -1.7395020e-03
  -1.9836426e-03
  -2.6855469e-03
  -1.8920898e-03
  -3.0517578e-04
   2.1362305e-04
   6.4086914e-04
   1.0986328e-03
   1.3122559e-03
   2.0141602e-03
   2.5634766e-03
   3.0517578e-03
   3.6621094e-03
   3.8146973e-03
   4.4250488e-03
   4.7607422e-03
   5.2795410e-03
   6.1035156e-03
   7.2021484e-03
   8.0261230e-03
   8.3618164e-03
   8.9416504e-03
   9.1857910e-03
   1.0162354e-02
   1.0711670e-02
   1.0314941e-02
   1.1840820e-02
   1.3000488e-02
   1.2939453e-02
   1.3092041e-02
   1.4129639e-02
   1.4984131e-02
   1.4129639e-02
   1.4007568e-02
   1.4312744e-02
   1.4343262e-02
   1.4648438e-02
   1.4160156e-02
   1.4373779e-02
   1.4495850e-02
   1.4251709e-02
   1.4038086e-02
   1.3366699e-02
   1.3458252e-02
   1.3183594e-02
   1.2725830e-02
   1.3366699e-02
   1.3488770e-02
   1.3580322e-02
   1.2359619e-02
   1.2176514e-02
   1.2786865e-02
   1.1688232e-02
   1.1260986e-02
   1.1749268e-02
   1.0620117e-02
   1.1474609e-02
   1.1383057e-02
   9.5214844e-03
   9.4299316e-03
   1.0009766e-02
   8.9111328e-03
   7.4462891e-03
   7.1716309e-03
   6.5002441e-03
   6.7443848e-03
   6.0424805e-03
   5.1879883e-03
   5.0659180e-03
   3.6926270e-03
   3.2958984e-03
   4.2724609e-03
   3.4484863e-03
   2.4108887e-03
   2.2277832e-03
   1.4648438e-03
   2.1972656e-03
   2.1057129e-03
   8.5449219e-04
   1.0681152e-03
  -3.6621094e-04
  -7.6293945e-04
  -6.7138672e-04
  -1.3732910e-03
  -1.9226074e-03
  -2.1667480e-03
  -2.3803711e-03
  -2.6550293e-03
  -2.7770996e-03
  -4.1809082e-03
  -3.9978027e-03
  -3.3264160e-03
  -3.7536621e-03
  -3.5400391e-03
  -4.2114258e-03
  -4.5776367e-03
  -4.3945313e-03
  -5.2490234e-03
  -4.5471191e-03
  -4.2724609e-03
  -4.8522949e-03
  -4.6691895e-03
  -3.9367676e-03
  -3.8452148e-03
  -4.4555664e-03
  -4.3334961e-03
  -4.5166016e-03
  -4.5166016e-03
  -4.1503906e-03
  -3.7231445e-03
  -2.9907227e-03
  -2.5024414e-03
  -2.4108887e-03
  -2.7465820e-03
  -2.0446777e-03
  -1.8005371e-03
  -1.4343262e-03
  -8.8500977e-04
  -7.3242188e-04
  -3.6621094e-04
   4.5776367e-04
   6.4086914e-04
  -3.9672852e-04
   3.3569336e-04
   8.8500977e-04
   5.1879883e-04
   1.5258789e-03
   2.1972656e-03
   2.7770996e-03
   3.5095215e-03
   3.4790039e-03
   4.6997070e-03
   5.7373047e-03
   5.7373047e-03
   7.1105957e-03
   7.6293945e-03
   9.3383789e-03
   9.6435547e-03
   9.1247559e-03
   9.7656250e-03
   1.1016846e-02
   1.1810303e-02
   1.2084961e-02
   1.2634277e-02
   1.4068604e-02
   1.5106201e-02
   1.5167236e-02
   1.5167236e-02
   1.5441895e-02
   1.5960693e-02
   1.7456055e-02
   1.8707275e-02
   1.9134521e-02
   1.9622803e-02
   1.9775391e-02
   2.0019531e-02
   2.0874023e-02
   2.1942139e-02
   2.2613525e-02
   2.3468018e-02
   2.3712158e-02
   2.4902344e-02
   2.6031494e-02
   2.6550293e-02
   2.7313232e-02
   2.6763916e-02
   2.7099609e-02
   2.8808594e-02
   2.8991699e-02
   2.8778076e-02
   2.9418945e-02
   3.1433105e-02
   3.1524658e-02
   3.1738281e-02
   3.3203125e-02
   3.3752441e-02
   3.4576416e-02
   3.5491943e-02
   3.6926270e-02
   3.7597656e-02
   3.7414551e-02
   3.7506104e-02
   3.8909912e-02
   3.9428711e-02
   3.9886475e-02
   4.0863037e-02
   4.1320801e-02
   4.2755127e-02
   4.2816162e-02
   4.2297363e-02
   4.2907715e-02
   4.3975830e-02
   4.4250488e-02
   4.4921875e-02
   4.5562744e-02
   4.5410156e-02
   4.6020508e-02
   4.6661377e-02
   4.6936035e-02
   4.8065186e-02
   4.7393799e-02
   4.6691895e-02
   4.7180176e-02
   4.7332764e-02
   4.7241211e-02
   4.7454834e-02
   4.7088623e-02
   4.6478271e-02
   4.6112061e-02
   4.6508789e-02
   4.6051025e-02
   4.5104980e-02
   4.5074463e-02
   4.4433594e-02
   4.4097900e-02
   4.3640137e-02
   4.4006348e-02
   4.3823242e-02
   4.3029785e-02
   4.3090820e-02
   4.3212891e-02
   4.2266846e-02
   4.1839600e-02
   4.1931152e-02
   4.1229248e-02
   4.0649414e-02
   3.9978027e-02
   4.0161133e-02
   3.9916992e-02
   3.8848877e-02
   3.8635254e-02
   3.8208008e-02
   3.7292480e-02
   3.5766602e-02
   3.5400391e-02
   3.5217285e-02
   3.4088135e-02
   3.3599854e-02
   3.3996582e-02
   3.2714844e-02
   3.2226563e-02
   3.1860352e-02
   2.9754639e-02
   2.9449463e-02
   2.8869629e-02
   2.7832031e-02
   2.8045654e-02
   2.7099609e-02
   2.6031494e-02
   2.5482178e-02
   2.4841309e-02
   2.4780273e-02
   2.4108887e-02
   2.3468018e-02
   2.1636963e-02
   2.0507813e-02
   2.0294189e-02
   1.9683838e-02
   1.9165039e-02
   1.9378662e-02
   1.8920898e-02
   1.8310547e-02
   1.8096924e-02
   1.7974854e-02
   1.7333984e-02
   1.6693115e-02
   1.6082764e-02
   1.5686035e-02
   1.5716553e-02
   1.5319824e-02
   1.5625000e-02
   1.4923096e-02
   1.4587402e-02
   1.4312744e-02
   1.4129639e-02
   1.3793945e-02
   1.4129639e-02
   1.4343262e-02
   1.3275146e-02
   1.3153076e-02
   1.3366699e-02
   1.2786865e-02
   1.3275146e-02
   1.2969971e-02
   1.2451172e-02
   1.2756348e-02
   1.2207031e-02
   1.1352539e-02
   1.1810303e-02
   1.1260986e-02
   9.6435547e-03
   9.0942383e-03
   8.1481934e-03
   8.3618164e-03
   8.3618164e-03
   7.7819824e-03
   7.3547363e-03
   5.7983398e-03
   5.7678223e-03
   4.8522949e-03
   3.7231445e-03
   4.3334961e-03
   3.1127930e-03
   2.2277832e-03
   1.8005371e-03
   1.1901855e-03
   8.5449219e-04
   3.3569336e-04
  -1.8310547e-04
  -1.4343262e-03
  -2.1667480e-03
  -1.6784668e-03
  -3.1127930e-03
  -4.0588379e-03
  -4.6691895e-03
  -5.8288574e-03
  -7.1716309e-03
  -7.7209473e-03
  -8.0566406e-03
  -8.3923340e-03
  -9.5825195e-03
  -1.0528564e-02
  -1.0223389e-02
  -1.0620117e-02
  -1.1657715e-02
  -1.2420654e-02
  -1.1779785e-02
  -1.1199951e-02
  -1.2420654e-02
  -1.3336182e-02
  -1.2817383e-02
  -1.3183594e-02
  -1.2969971e-02
  -1.2634277e-02
  -1.2603760e-02
  -1.3092041e-02
  -1.3702393e-02
  -1.3427734e-02
  -1.4221191e-02
  -1.4862061e-02
  -1.4984131e-02
  -1.6052246e-02
  -1.6052246e-02
  -1.6143799e-02
  -1.5686035e-02
  -1.6510010e-02
  -1.6387939e-02
  -1.6296387e-02
  -1.7333984e-02
  -1.7639160e-02
  -1.7425537e-02
  -1.7486572e-02
  -1.7669678e-02
  -1.7730713e-02
  -1.8524170e-02
  -1.8798828e-02
  -1.9195557e-02
  -1.9378662e-02
  -1.8188477e-02
  -1.7242432e-02
  -1.8035889e-02
  -1.8676758e-02
  -1.7852783e-02
  -1.7272949e-02
  -1.7150879e-02
  -1.6693115e-02
  -1.6906738e-02
  -1.7272949e-02
  -1.6815186e-02
  -1.5991211e-02
  -1.5747070e-02
  -1.5594482e-02
  -1.5167236e-02
  -1.4617920e-02
  -1.4068604e-02
  -1.3610840e-02
  -1.3580322e-02
  -1.4190674e-02
  -1.4007568e-02
  -1.3977051e-02
  -1.3153076e-02
  -1.1535645e-02
  -1.1199951e-02
  -1.1077881e-02
  -1.0559082e-02
  -9.3078613e-03
  -8.4228516e-03
  -8.0871582e-03
  -7.5683594e-03
  -6.9580078e-03
  -5.8898926e-03
  -5.6762695e-03
  -5.4931641e-03
  -4.7912598e-03
  -4.5166016e-03
  -3.8452148e-03
  -3.4790039e-03
  -3.0822754e-03
  -2.7160645e-03
  -3.0212402e-03
  -2.4414063e-03
  -1.5258789e-03
  -8.8500977e-04
  -4.5776367e-04
   3.9672852e-04
   1.0375977e-03
   7.9345703e-04
   1.1901855e-03
   2.3193359e-03
   2.2277832e-03
   3.1738281e-03
   3.6315918e-03
   2.7160645e-03
   3.7231445e-03
   4.3029785e-03
   4.0893555e-03
   5.4321289e-03
   5.4626465e-03
   5.3100586e-03
   5.9509277e-03
   5.4016113e-03
   6.1035156e-03
   7.1105957e-03
   8.3312988e-03
   8.6059570e-03
   8.0871582e-03
   8.3618164e-03
   7.8125000e-03
   8.6059570e-03
   9.3994141e-03
   9.5825195e-03
   1.0498047e-02
   1.0894775e-02
   1.0925293e-02
   1.1383057e-02
   1.2298584e-02
   1.3488770e-02
   1.3183594e-02
   1.3671875e-02
   1.4373779e-02
   1.4831543e-02
   1.5747070e-02
   1.5716553e-02
   1.5838623e-02
   1.6571045e-02
   1.7089844e-02
   1.6540527e-02
   1.6937256e-02
   1.7333984e-02
   1.8127441e-02
   1.7913818e-02
   1.8035889e-02
   1.8798828e-02
   1.7669678e-02
   1.8432617e-02
   2.0385742e-02
   2.0019531e-02
   1.9622803e-02
   2.0324707e-02
   1.9897461e-02
   2.0324707e-02
   2.0355225e-02
   1.9348145e-02
   1.9744873e-02
   1.9836426e-02
   1.9470215e-02
   2.0477295e-02
   2.0874023e-02
   1.9927979e-02
   1.9500732e-02
   1.9683838e-02
   2.0050049e-02
   1.9714355e-02
   1.9531250e-02
   2.0080566e-02
   2.0904541e-02
   2.0324707e-02
   1.9866943e-02
   2.0538330e-02
   1.9897461e-02
   1.8981934e-02
   1.9592285e-02
   2.0111084e-02
   1.9500732e-02
   1.9226074e-02
   1.9897461e-02
   2.0416260e-02
   2.0568848e-02
   1.9927979e-02
   1.9805908e-02
   1.8920898e-02
   1.8341064e-02
   1.8524170e-02
   1.8768311e-02
   1.8676758e-02
   1.7974854e-02
   1.7089844e-02
   1.7578125e-02
   1.6540527e-02
   1.5899658e-02
   1.5899658e-02
   1.5533447e-02
   1.4648438e-02
   1.3854980e-02
   1.3916016e-02
   1.3031006e-02
   1.3519287e-02
   1.2329102e-02
   1.2695313e-02
   1.2237549e-02
   1.0925293e-02
   1.1749268e-02
   1.1749268e-02
   1.0986328e-02
   1.0711670e-02
   1.0406494e-02
   1.0070801e-02
   9.1857910e-03
   9.1552734e-03
   9.0637207e-03
   8.2702637e-03
   7.0800781e-03
   6.1645508e-03
   5.7067871e-03
   5.0964355e-03
   4.7607422e-03
   5.1879883e-03
   5.3100586e-03
   5.4016113e-03
   4.5166016e-03
   3.8146973e-03
   3.7841797e-03
   3.4179688e-03
   3.1433105e-03
   3.3569336e-03
   2.6855469e-03
   2.2583008e-03
   1.8005371e-03
   1.2817383e-03
   1.7700195e-03
   1.5563965e-03
   1.4343262e-03
   1.8310547e-04
  -6.4086914e-04
  -4.8828125e-04
  -9.7656250e-04
  -7.3242188e-04
  -3.6621094e-04
  -2.7465820e-04
  -9.1552734e-05
   4.8828125e-04
   2.7465820e-04
   9.1552734e-05
   4.5776367e-04
  -6.4086914e-04
  -1.8310547e-04
   4.2724609e-04
   4.2724609e-04
   1.8310547e-04
   6.1035156e-05
   9.1552734e-05
   9.4604492e-04
   1.0986328e-03
   1.0986328e-03
   1.1901855e-03
   1.2817383e-03
   1.3427734e-03
   2.8381348e-03
   2.8076172e-03
   2.5024414e-03
   3.0212402e-03
   3.4484863e-03
   5.0659180e-03
   5.0354004e-03
   4.7607422e-03
   5.4016113e-03
   5.5236816e-03
   6.0729980e-03
   6.4697266e-03
   6.4697266e-03
   7.2021484e-03
   6.5917969e-03
   7.5073242e-03
   9.2163086e-03
   8.7585449e-03
   8.1787109e-03
   8.6059570e-03
   9.2163086e-03
   1.0192871e-02
   1.0803223e-02
   1.1108398e-02
   1.1108398e-02
   1.2207031e-02
   1.2542725e-02
   1.1993408e-02
   1.3275146e-02
   1.4190674e-02
   1.4862061e-02
   1.5747070e-02
   1.6052246e-02
   1.6998291e-02
   1.8127441e-02
   1.8432617e-02
   1.9256592e-02
   1.9256592e-02
   1.9897461e-02
   2.1270752e-02
   2.0812988e-02
   2.1270752e-02
   2.2247314e-02
   2.2491455e-02
   2.3651123e-02
   2.4505615e-02
   2.5054932e-02
   2.6214600e-02
   2.8198242e-02
   2.7862549e-02
   2.7465820e-02
   2.8533936e-02
   2.8015137e-02
   2.7984619e-02
   2.8747559e-02
   2.9541016e-02
   3.0822754e-02
   3.1433105e-02
   3.1738281e-02
   3.1829834e-02
   3.1677246e-02
   3.2501221e-02
   3.3264160e-02
   3.3782959e-02
   3.4088135e-02
   3.4881592e-02
   3.5064697e-02
   3.5369873e-02
   3.5644531e-02
   3.5644531e-02
   3.6102295e-02
   3.5644531e-02
   3.5675049e-02
   3.5949707e-02
   3.6560059e-02
   3.6682129e-02
   3.6743164e-02
   3.6987305e-02
   3.6682129e-02
   3.7048340e-02
   3.8024902e-02
   3.7597656e-02
   3.6804199e-02
   3.7109375e-02
   3.7536621e-02
   3.8574219e-02
   3.9184570e-02
   3.8299561e-02
   3.8299561e-02
   3.8848877e-02
   3.8024902e-02
   3.8726807e-02
   3.8757324e-02
   3.7506104e-02
   3.8421631e-02
   3.7933350e-02
   3.7078857e-02
   3.7231445e-02
   3.6376953e-02
   3.5888672e-02
   3.6163330e-02
   3.5980225e-02
   3.5949707e-02
   3.5064697e-02
   3.4942627e-02
   3.5156250e-02
   3.4729004e-02
   3.5095215e-02
   3.4118652e-02
   3.3294678e-02
   3.3172607e-02
   3.3386230e-02
   3.3935547e-02
   3.2897949e-02
   3.2135010e-02
   3.1707764e-02
   3.1158447e-02
   3.0975342e-02
   2.9907227e-02
   2.9205322e-02
   2.9022217e-02
   2.8930664e-02
   2.8350830e-02
   2.7679443e-02
   2.7893066e-02
   2.7893066e-02
   2.6947021e-02
   2.7191162e-02
   2.6428223e-02
   2.6550293e-02
   2.6550293e-02
   2.4780273e-02
   2.5177002e-02
   2.5360107e-02
   2.4688721e-02
   2.4383545e-02
   2.4658203e-02
   2.4139404e-02
   2.3254395e-02
   2.2064209e-02
   2.2430420e-02
   2.3071289e-02
   2.2827148e-02
   2.2705078e-02
   2.3376465e-02
   2.3162842e-02
   2.2460938e-02
   2.2949219e-02
   2.2155762e-02
   2.2735596e-02
   2.3681641e-02
   2.2796631e-02
   2.2766113e-02
   2.1972656e-02
   2.2033691e-02
   2.1911621e-02
   2.2064209e-02
   2.2399902e-02
   2.2460938e-02
   2.3040771e-02
   2.3193359e-02
   2.3376465e-02
   2.2552490e-02
   2.2766113e-02
   2.2674561e-02
   2.2796631e-02
   2.3010254e-02
   2.2247314e-02
   2.2521973e-02
   2.2308350e-02
   2.2308350e-02
   2.2399902e-02
   2.1331787e-02
   2.0477295e-02
   2.0233154e-02
   2.0385742e-02
   2.1148682e-02
   2.0996094e-02
   2.0202637e-02
   2.0233154e-02
   1.9958496e-02
   1.9409180e-02
   1.9653320e-02
   1.9897461e-02
   1.8951416e-02
   1.8920898e-02
   1.9866943e-02
   1.9836426e-02
   1.9958496e-02
   2.0263672e-02
   1.9744873e-02
   2.0050049e-02
   2.0080566e-02
   1.9317627e-02
   1.9165039e-02
   1.8890381e-02
   1.8157959e-02
   1.8707275e-02
   1.8310547e-02
   1.8035889e-02
   1.8005371e-02
   1.6876221e-02
   1.6784668e-02
   1.6387939e-02
   1.7272949e-02
   1.7303467e-02
   1.6448975e-02
   1.6601563e-02
   1.7517090e-02
   1.6601563e-02
   1.5838623e-02
   1.6723633e-02
   1.6265869e-02
   1.5991211e-02
   1.5563965e-02
   1.5167236e-02
   1.4160156e-02
   1.4465332e-02
   1.4648438e-02
   1.3824463e-02
   1.4556885e-02
   1.3702393e-02
   1.3031006e-02
   1.3244629e-02
   1.2145996e-02
   1.1688232e-02
   1.1535645e-02
   1.0894775e-02
   1.1810303e-02
   1.1810303e-02
   1.1535645e-02
   1.1138916e-02
   1.0742188e-02
   1.0833740e-02
   1.0620117e-02
   1.0284424e-02
   9.9182129e-03
   8.8500977e-03
   8.1787109e-03
   8.9721680e-03
   8.3312988e-03
   8.0871582e-03
   7.6293945e-03
   6.6528320e-03
   5.8288574e-03
   5.7983398e-03
   5.2795410e-03
   4.1809082e-03
   3.8452148e-03
   2.9296875e-03
   3.2043457e-03
   2.2583008e-03
   1.4953613e-03
   1.8615723e-03
   9.7656250e-04
   7.0190430e-04
  -3.9672852e-04
  -1.0681152e-03
  -1.2817383e-03
  -2.2277832e-03
  -2.0446777e-03
  -2.2277832e-03
  -3.1738281e-03
  -4.2419434e-03
  -5.2795410e-03
  -6.1950684e-03
  -7.5378418e-03
  -7.8125000e-03
  -7.9650879e-03
  -8.6669922e-03
  -9.0942383e-03
  -9.2468262e-03
  -9.3994141e-03
  -1.0253906e-02
  -1.0803223e-02
  -1.1779785e-02
  -1.3641357e-02
  -1.3275146e-02
  -1.4099121e-02
  -1.5869141e-02
  -1.6113281e-02
  -1.6510010e-02
  -1.7120361e-02
  -1.8127441e-02
  -1.8127441e-02
  -1.8096924e-02
  -1.8829346e-02
  -1.9409180e-02
  -1.9866943e-02
  -2.0446777e-02
  -2.1911621e-02
  -2.2705078e-02
  -2.2308350e-02
  -2.2399902e-02
  -2.2796631e-02
  -2.4169922e-02
  -2.4688721e-02
  -2.4688721e-02
  -2.5726318e-02
  -2.6641846e-02
  -2.6702881e-02
  -2.7008057e-02
  -2.7435303e-02
  -2.7160645e-02
  -2.7374268e-02
  -2.7709961e-02
  -2.7648926e-02
  -2.7435303e-02
  -2.7770996e-02
  -2.8167725e-02
  -2.8686523e-02
  -2.8411865e-02
  -2.8076172e-02
  -2.7679443e-02
  -2.6458740e-02
  -2.6153564e-02
  -2.6245117e-02
  -2.5482178e-02
  -2.6031494e-02
  -2.5756836e-02
  -2.4169922e-02
  -2.3437500e-02
  -2.3529053e-02
  -2.3254395e-02
  -2.2277832e-02
  -2.2827148e-02
  -2.2216797e-02
  -2.1575928e-02
  -2.1911621e-02
  -2.1820068e-02
  -2.1850586e-02
  -2.1453857e-02
  -2.0507813e-02
  -2.0172119e-02
  -2.0050049e-02
  -1.9165039e-02
  -1.7700195e-02
  -1.7608643e-02
  -1.7425537e-02
  -1.7456055e-02
  -1.7150879e-02
  -1.6754150e-02
  -1.7272949e-02
  -1.6876221e-02
  -1.6357422e-02
  -1.7120361e-02
  -1.6601563e-02
  -1.5777588e-02
  -1.5563965e-02
  -1.5441895e-02
  -1.4373779e-02
  -1.3641357e-02
  -1.4404297e-02
  -1.4648438e-02
  -1.4465332e-02
  -1.4495850e-02
  -1.3977051e-02
  -1.4221191e-02
  -1.4160156e-02
  -1.4373779e-02
  -1.4648438e-02
  -1.3641357e-02
  -1.3336182e-02
  -1.3824463e-02
  -1.3641357e-02
  -1.2725830e-02
  -1.2878418e-02
  -1.3275146e-02
  -1.1810303e-02
  -1.1535645e-02
  -1.1688232e-02
  -1.1230469e-02
  -1.1016846e-02
  -1.1077881e-02
  -1.1474609e-02
  -1.1169434e-02
  -1.1260986e-02
  -1.1657715e-02
  -1.0772705e-02
  -1.0772705e-02
  -1.0498047e-02
  -1.0284424e-02
  -1.0864258e-02
  -9.8266602e-03
  -9.2163086e-03
  -8.7585449e-03
  -8.7280273e-03
  -9.7045898e-03
  -9.5520020e-03
  -9.7045898e-03
  -1.0101318e-02
  -9.7961426e-03
  -9.9487305e-03
  -9.9792480e-03
  -1.0192871e-02
  -1.0742188e-02
  -1.0833740e-02
  -1.0803223e-02
  -1.0986328e-02
  -1.1169434e-02
  -1.1260986e-02
  -1.0620117e-02
  -1.1383057e-02
  -1.2481689e-02
  -1.1871338e-02
  -1.2847900e-02
  -1.3000488e-02
  -1.2786865e-02
  -1.3580322e-02
  -1.2145996e-02
  -1.2634277e-02
  -1.4251709e-02
  -1.4038086e-02
  -1.3977051e-02
  -1.4282227e-02
  -1.4404297e-02
  -1.5197754e-02
  -1.6021729e-02
  -1.6082764e-02
  -1.5441895e-02
  -1.6052246e-02
  -1.6479492e-02
  -1.5472412e-02
  -1.5594482e-02
  -1.5991211e-02
  -1.5991211e-02
  -1.5136719e-02
  -1.5380859e-02
  -1.5350342e-02
  -1.5106201e-02
  -1.6754150e-02
  -1.6540527e-02
  -1.5319824e-02
  -1.5747070e-02
  -1.6693115e-02
  -1.6235352e-02
  -1.5899658e-02
  -1.6601563e-02
  -1.6418457e-02
  -1.6754150e-02
  -1.6662598e-02
  -1.6052246e-02
  -1.6601563e-02
  -1.6784668e-02
  -1.6845703e-02
  -1.6601563e-02
  -1.5747070e-02
  -1.5808105e-02
  -1.5930176e-02
  -1.5838623e-02
  -1.6571045e-02
  -1.6113281e-02
  -1.6235352e-02
  -1.6540527e-02
  -1.6540527e-02
  -1.6418457e-02
  -1.6113281e-02
  -1.6845703e-02
  -1.7303467e-02
  -1.6754150e-02
  -1.6082764e-02
  -1.5838623e-02
  -1.6174316e-02
  -1.6571045e-02
  -1.5777588e-02
  -1.5502930e-02
  -1.5747070e-02
  -1.5441895e-02
  -1.5441895e-02
  -1.5411377e-02
  -1.5045166e-02
  -1.4709473e-02
  -1.5655518e-02
  -1.6357422e-02
  -1.5441895e-02
  -1.5136719e-02
  -1.5594482e-02
  -1.5533447e-02
  -1.4587402e-02
  -1.4282227e-02
  -1.4678955e-02
  -1.4648438e-02
  -1.4770508e-02
  -1.3916016e-02
  -1.3244629e-02
  -1.3397217e-02
  -1.3641357e-02
  -1.3153076e-02
  -1.3092041e-02
  -1.2329102e-02
  -1.1260986e-02
  -1.1505127e-02
  -1.0925293e-02
  -1.0375977e-02
  -9.9182129e-03
  -9.3688965e-03
  -8.2397461e-03
  -8.0871582e-03
  -8.7585449e-03
  -8.4533691e-03
  -8.6059570e-03
  -8.3923340e-03
  -7.9650879e-03
  -8.4228516e-03
  -8.5754395e-03
  -8.8500977e-03
  -8.1481934e-03
  -7.9650879e-03
  -8.4228516e-03
  -8.2702637e-03
  -8.5449219e-03
  -8.6059570e-03
  -7.9345703e-03
  -7.5073242e-03
  -7.1105957e-03
  -6.9885254e-03
  -6.7138672e-03
  -6.6528320e-03
  -6.1340332e-03
  -6.4086914e-03
  -6.1950684e-03
  -5.6457520e-03
  -4.1198730e-03
  -3.2348633e-03
  -2.3803711e-03
  -1.7089844e-03
  -2.3803711e-03
  -1.3122559e-03
  -3.6621094e-04
  -1.1291504e-03
  -5.4931641e-04
   6.7138672e-04
   1.6174316e-03
   2.1972656e-03
   2.7465820e-03
   4.1503906e-03
   4.8217773e-03
   4.6997070e-03
   5.6762695e-03
   6.4392090e-03
   6.7443848e-03
   7.4157715e-03
   8.4228516e-03
   8.8500977e-03
   9.0026855e-03
   1.0314941e-02
   1.1108398e-02
   1.1901855e-02
   1.2634277e-02
   1.3031006e-02
   1.3732910e-02
   1.4648438e-02
   1.5472412e-02
   1.5899658e-02
   1.6296387e-02
   1.6723633e-02
   1.6967773e-02
   1.7120361e-02
   1.7547607e-02
   1.8341064e-02
   1.9317627e-02
   1.9592285e-02
   1.9775391e-02
   1.9531250e-02
   2.1087646e-02
   2.1423340e-02
   2.1514893e-02
   2.3254395e-02
   2.3529053e-02
   2.4475098e-02
   2.5573730e-02
   2.6245117e-02
   2.5848389e-02
   2.5573730e-02
   2.6947021e-02
   2.6641846e-02
   2.6550293e-02
   2.7709961e-02
   2.6855469e-02
   2.7374268e-02
   2.8137207e-02
   2.7984619e-02
   2.8442383e-02
   2.8533936e-02
   2.9388428e-02
   2.9907227e-02
   2.9785156e-02
   2.9663086e-02
   3.0456543e-02
   3.1158447e-02
   3.2501221e-02
   3.3050537e-02
   3.4118652e-02
   3.4515381e-02
   3.4454346e-02
   3.5339355e-02
   3.5980225e-02
   3.6315918e-02
   3.6987305e-02
   3.7994385e-02
   3.7750244e-02
   3.7506104e-02
   3.8116455e-02
   3.7384033e-02
   3.7048340e-02
   3.7109375e-02
   3.7475586e-02
   3.7567139e-02
   3.7231445e-02
   3.7048340e-02
   3.6651611e-02
   3.6743164e-02
   3.7261963e-02
   3.6895752e-02
   3.7170410e-02
   3.6621094e-02
   3.5766602e-02
   3.6071777e-02
   3.5095215e-02
   3.5400391e-02
   3.6010742e-02
   3.5369873e-02
   3.4027100e-02
   3.4179688e-02
   3.5675049e-02
   3.5369873e-02
   3.3843994e-02
   3.4088135e-02
   3.4851074e-02
   3.4423828e-02
   3.4240723e-02
   3.4057617e-02
   3.3538818e-02
   3.3233643e-02
   3.2867432e-02
   3.3508301e-02
   3.3172607e-02
   3.3233643e-02
   3.3691406e-02
   3.2714844e-02
   3.2409668e-02
   3.2165527e-02
   3.1829834e-02
   3.0914307e-02
   3.0944824e-02
   3.0517578e-02
   2.9998779e-02
   2.9968262e-02
   2.9541016e-02
   2.9296875e-02
   2.8900146e-02
   2.9296875e-02
   2.9357910e-02
   2.8808594e-02
   2.8076172e-02
   2.8350830e-02
   2.8533936e-02
   2.7832031e-02
   2.6947021e-02
   2.6336670e-02
   2.5604248e-02
   2.5177002e-02
   2.4963379e-02
   2.5024414e-02
   2.4505615e-02
   2.4139404e-02
   2.3223877e-02
   2.2521973e-02
   2.2552490e-02
   2.2094727e-02
   2.1728516e-02
   2.2338867e-02
   2.1911621e-02
   2.0782471e-02
   1.9958496e-02
   2.0202637e-02
   2.0416260e-02
   2.0141602e-02
   1.9012451e-02
   1.8707275e-02
   1.8798828e-02
   1.7852783e-02
   1.6479492e-02
   1.6448975e-02
   1.5930176e-02
   1.4526367e-02
   1.4831543e-02
   1.4495850e-02
   1.4007568e-02
   1.3366699e-02
   1.2420654e-02
   1.2481689e-02
   1.1322021e-02
   1.0406494e-02
   1.0406494e-02
   9.9792480e-03
   9.3994141e-03
   9.0026855e-03
   8.4533691e-03
   6.8969727e-03
   7.4462891e-03
   7.3852539e-03
   6.6223145e-03
   6.5002441e-03
   5.4931641e-03
   5.0964355e-03
   4.8828125e-03
   3.8452148e-03
   3.3569336e-03
   2.8991699e-03
   2.2277832e-03
   1.5563965e-03
   9.7656250e-04
   9.7656250e-04
   1.4648438e-03
   9.1552734e-05
  -2.7465820e-04
  -7.9345703e-04
  -1.5563965e-03
  -5.1879883e-04
  -4.8828125e-04
  -1.1901855e-03
  -2.2583008e-03
  -2.5024414e-03
  -3.2958984e-03
  -3.6315918e-03
  -3.7841797e-03
  -5.2185059e-03
  -5.4321289e-03
  -5.6152344e-03
  -5.0964355e-03
  -5.4931641e-03
  -5.7067871e-03
  -5.7983398e-03
  -5.9814453e-03
  -5.8288574e-03
  -6.2255859e-03
  -5.9509277e-03
  -6.3476563e-03
  -6.9885254e-03
  -7.2937012e-03
  -7.0190430e-03
  -7.6599121e-03
  -8.1481934e-03
  -7.5683594e-03
  -7.5073242e-03
  -8.1481934e-03
  -8.6364746e-03
  -8.6364746e-03
  -8.9111328e-03
  -9.5825195e-03
  -8.4533691e-03
  -7.8125000e-03
  -8.8195801e-03
  -8.9416504e-03
  -9.1857910e-03
  -9.2163086e-03
  -9.0332031e-03
  -9.3688965e-03
  -9.4299316e-03
  -8.6669922e-03
  -9.1857910e-03
  -9.0026855e-03
  -8.7585449e-03
  -8.9111328e-03
  -8.8806152e-03
  -9.0332031e-03
  -8.5754395e-03
  -8.3007813e-03
  -8.6059570e-03
  -9.2163086e-03
  -8.5144043e-03
  -7.9345703e-03
  -8.5144043e-03
  -8.3312988e-03
  -8.9111328e-03
  -7.9040527e-03
  -7.5988770e-03
  -9.1552734e-03
  -8.8500977e-03
  -8.8806152e-03
  -8.8195801e-03
  -7.8430176e-03
  -8.1787109e-03
  -8.0261230e-03
  -7.8735352e-03
  -9.3078613e-03
  -9.6130371e-03
  -1.0223389e-02
  -1.0620117e-02
  -1.1108398e-02
  -1.1932373e-02
  -1.2390137e-02
  -1.3702393e-02
  -1.3671875e-02
  -1.3641357e-02
  -1.4434814e-02
  -1.5502930e-02
  -1.5594482e-02
  -1.5228271e-02
  -1.6540527e-02
  -1.7608643e-02
  -1.7517090e-02
  -1.8493652e-02
  -1.9195557e-02
  -1.9165039e-02
  -1.9836426e-02
  -2.0141602e-02
  -2.0172119e-02
  -1.9989014e-02
  -2.0812988e-02
  -2.0660400e-02
  -2.1453857e-02
  -2.2216797e-02
  -2.2277832e-02
  -2.2552490e-02
  -2.1667480e-02
  -2.3010254e-02
  -2.4108887e-02
  -2.4536133e-02
  -2.4749756e-02
  -2.5207520e-02
  -2.5756836e-02
  -2.6702881e-02
  -2.6885986e-02
  -2.6641846e-02
  -2.7160645e-02
  -2.6916504e-02
  -2.6855469e-02
  -2.8259277e-02
  -2.8778076e-02
  -2.8411865e-02
  -2.8656006e-02
  -2.8747559e-02
  -2.8961182e-02
  -2.9327393e-02
  -2.9235840e-02
  -2.9022217e-02
  -2.8839111e-02
  -2.9083252e-02
  -2.8656006e-02
  -2.9510498e-02
  -2.9663086e-02
  -2.8900146e-02
  -2.8808594e-02
  -2.9235840e-02
  -2.8381348e-02
  -2.7435303e-02
  -2.7130127e-02
  -2.7435303e-02
  -2.8015137e-02
  -2.7496338e-02
  -2.6763916e-02
  -2.6977539e-02
  -2.6428223e-02
  -2.5482178e-02
  -2.5512695e-02
  -2.5207520e-02
  -2.5115967e-02
  -2.5054932e-02
  -2.4047852e-02
  -2.4536133e-02
  -2.3101807e-02
  -2.2552490e-02
  -2.3437500e-02
  -2.3254395e-02
  -2.3101807e-02
  -2.2491455e-02
  -2.1850586e-02
  -2.1148682e-02
  -2.0385742e-02
  -2.0385742e-02
  -1.9531250e-02
  -1.9470215e-02
  -1.9317627e-02
  -1.8707275e-02
  -1.8676758e-02
  -1.8829346e-02
  -1.9012451e-02
  -1.8005371e-02
  -1.7303467e-02
  -1.7150879e-02
  -1.7303467e-02
  -1.7578125e-02
  -1.7639160e-02
  -1.6448975e-02
  -1.5930176e-02
  -1.6082764e-02
  -1.5411377e-02
  -1.5228271e-02
  -1.5838623e-02
  -1.5686035e-02
  -1.5411377e-02
  -1.5808105e-02
  -1.5594482e-02
  -1.5258789e-02
  -1.4862061e-02
  -1.5106201e-02
  -1.4404297e-02
  -1.3977051e-02
  -1.4221191e-02
  -1.3275146e-02
  -1.3458252e-02
  -1.3671875e-02
  -1.3458252e-02
  -1.3000488e-02
  -1.3214111e-02
  -1.2481689e-02
  -1.2237549e-02
  -1.2298584e-02
  -1.1474609e-02
  -1.1291504e-02
  -1.1322021e-02
  -1.0375977e-02
  -1.1047363e-02
  -1.1383057e-02
  -1.1383057e-02
  -1.1871338e-02
  -1.0955811e-02
  -1.1169434e-02
  -1.1779785e-02
  -1.0742188e-02
  -1.0314941e-02
  -9.7045898e-03
  -9.1552734e-03
  -9.3383789e-03
  -1.0009766e-02
  -9.7961426e-03
  -9.0026855e-03
  -8.9111328e-03
  -8.5449219e-03
  -8.9111328e-03
  -8.7585449e-03
  -8.3312988e-03
  -9.0637207e-03
  -8.9111328e-03
  -8.2702637e-03
  -8.2397461e-03
  -8.3618164e-03
  -7.7514648e-03
  -7.6599121e-03
  -7.9650879e-03
  -7.8430176e-03
  -7.9956055e-03
  -7.2326660e-03
  -7.4157715e-03
  -8.4838867e-03
  -7.5378418e-03
  -7.8430176e-03
  -7.2937012e-03
  -7.5073242e-03
  -7.8430176e-03
  -7.4157715e-03
  -7.9345703e-03
  -7.6904297e-03
  -7.4462891e-03
  -7.9956055e-03
  -8.3618164e-03
  -7.6904297e-03
  -7.5073242e-03
  -7.5378418e-03
  -7.3852539e-03
  -7.5988770e-03
  -7.4157715e-03
  -6.8054199e-03
  -7.3547363e-03
  -7.1105957e-03
  -6.7443848e-03
  -7.2631836e-03
  -7.1411133e-03
  -6.9885254e-03
  -7.4157715e-03
  -7.6904297e-03
  -7.4462891e-03
  -7.7514648e-03
  -7.5683594e-03
  -6.9274902e-03
  -7.5073242e-03
  -7.9650879e-03
  -7.9040527e-03
  -6.9885254e-03
  -6.6223145e-03
  -6.7138672e-03
  -7.5683594e-03
  -8.1787109e-03
  -6.9580078e-03
  -6.9885254e-03
  -7.2021484e-03
  -7.0800781e-03
  -7.0190430e-03
  -6.4086914e-03
  -6.2866211e-03
  -5.9204102e-03
  -5.6457520e-03
  -5.0964355e-03
  -5.5541992e-03
  -5.5236816e-03
  -4.6081543e-03
  -5.3710938e-03
  -4.7302246e-03
  -4.0893555e-03
  -4.2724609e-03
  -3.8452148e-03
  -4.0283203e-03
  -3.4790039e-03
  -3.8452148e-03
  -4.5776367e-03
  -4.2419434e-03
  -3.8452148e-03
  -3.2348633e-03
  -2.8686523e-03
  -3.5095215e-03
  -3.3569336e-03
  -3.1738281e-03
  -3.8452148e-03
  -3.0822754e-03
  -2.9296875e-03
  -3.0212402e-03
  -2.3803711e-03
  -2.6245117e-03
  -2.1362305e-03
  -1.7700195e-03
  -2.5329590e-03
  -2.6550293e-03
  -1.8920898e-03
  -1.1596680e-03
  -2.7465820e-04
   1.5258789e-04
   1.3427734e-03
   2.5024414e-03
   2.7770996e-03
   3.6315918e-03
   3.2653809e-03
   2.6245117e-03
   3.7231445e-03
   4.3640137e-03
   3.6621094e-03
   3.7536621e-03
   4.1503906e-03
   4.8522949e-03
   5.0048828e-03
   4.5776367e-03
   4.8217773e-03
   5.6152344e-03
   5.4016113e-03
   5.4931641e-03
   7.0190430e-03
   6.6528320e-03
   6.6223145e-03
   7.6904297e-03
   8.0871582e-03
   9.1552734e-03
   9.3383789e-03
   9.7656250e-03
   1.1047363e-02
   1.2298584e-02
   1.2939453e-02
   1.3000488e-02
   1.4099121e-02
   1.3702393e-02
   1.3427734e-02
   1.4892578e-02
   1.5533447e-02
   1.5472412e-02
   1.6021729e-02
   1.7211914e-02
   1.7364502e-02
   1.7517090e-02
   1.7028809e-02
   1.7120361e-02
   1.7547607e-02
   1.8157959e-02
   1.9409180e-02
   1.8859863e-02
   1.8188477e-02
   1.8737793e-02
   1.8218994e-02
   1.7333984e-02
   1.6754150e-02
   1.7669678e-02
   1.7852783e-02
   1.7822266e-02
   1.8524170e-02
   1.8432617e-02
   1.8524170e-02
   1.7364502e-02
   1.7578125e-02
   1.8188477e-02
   1.7333984e-02
   1.6815186e-02
   1.7578125e-02
   1.7761230e-02
   1.7028809e-02
   1.6357422e-02
   1.5716553e-02
   1.6448975e-02
   1.6204834e-02
   1.5808105e-02
   1.5350342e-02
   1.4831543e-02
   1.5930176e-02
   1.5899658e-02
   1.4892578e-02
   1.4556885e-02
   1.5533447e-02
   1.5167236e-02
   1.3488770e-02
   1.3336182e-02
   1.4129639e-02
   1.4099121e-02
   1.4160156e-02
   1.4312744e-02
   1.4617920e-02
   1.5258789e-02
   1.5869141e-02
   1.6082764e-02
   1.6082764e-02
   1.6815186e-02
   1.6540527e-02
   1.7120361e-02
   1.7486572e-02
   1.6998291e-02
   1.7242432e-02
   1.7181396e-02
   1.6876221e-02
   1.7181396e-02
   1.7028809e-02
   1.6448975e-02
   1.6540527e-02
   1.6998291e-02
   1.6967773e-02
   1.6967773e-02
   1.6967773e-02
   1.6540527e-02
   1.6265869e-02
   1.6510010e-02
   1.7059326e-02
   1.6479492e-02
   1.6174316e-02
   1.5686035e-02
   1.4984131e-02
   1.4038086e-02
   1.3000488e-02
   1.2634277e-02
   1.2420654e-02
   1.1779785e-02
   1.1535645e-02
   1.0742188e-02
   9.0942383e-03
   8.6059570e-03
   7.4768066e-03
   7.7819824e-03
   7.8430176e-03
   7.0800781e-03
   7.0190430e-03
   5.7067871e-03
   5.6762695e-03
   5.6152344e-03
   4.8522949e-03
   3.8146973e-03
   2.5024414e-03
   1.9226074e-03
   1.8310547e-03
   6.1035156e-05
  -1.2207031e-03
  -5.4931641e-04
  -1.0986328e-03
  -1.3732910e-03
  -3.3569336e-04
  -1.0681152e-03
  -2.8076172e-03
  -3.5705566e-03
  -4.1809082e-03
  -5.1574707e-03
  -5.3405762e-03
  -5.7983398e-03
  -6.3171387e-03
  -6.7443848e-03
  -8.1481934e-03
  -8.3923340e-03
  -8.7890625e-03
  -9.0332031e-03
  -1.0253906e-02
  -1.1627197e-02
  -1.2298584e-02
  -1.2481689e-02
  -1.2390137e-02
  -1.3183594e-02
  -1.4282227e-02
  -1.4739990e-02
  -1.6265869e-02
  -1.6448975e-02
  -1.6387939e-02
  -1.6326904e-02
  -1.6265869e-02
  -1.6998291e-02
  -1.7547607e-02
  -1.8432617e-02
  -1.8920898e-02
  -1.9226074e-02
  -1.9927979e-02
  -2.0446777e-02
  -2.0629883e-02
  -2.1636963e-02
  -2.2583008e-02
  -2.2613525e-02
  -2.2583008e-02
  -2.3620605e-02
  -2.4749756e-02
  -2.4444580e-02
  -2.4749756e-02
  -2.5787354e-02
  -2.5329590e-02
  -2.4719238e-02
  -2.4658203e-02
  -2.5756836e-02
  -2.6489258e-02
  -2.5665283e-02
  -2.6062012e-02
  -2.5848389e-02
  -2.5756836e-02
  -2.5634766e-02
  -2.5817871e-02
  -2.5238037e-02
  -2.5207520e-02
  -2.5451660e-02
  -2.4932861e-02
  -2.4993896e-02
  -2.5054932e-02
  -2.4414063e-02
  -2.3956299e-02
  -2.3834229e-02
  -2.3620605e-02
  -2.3742676e-02
  -2.3162842e-02
  -2.3284912e-02
  -2.3254395e-02
  -2.3010254e-02
  -2.2308350e-02
  -2.1881104e-02
  -2.1820068e-02
  -2.0935059e-02
  -2.0385742e-02
  -2.0416260e-02
  -1.9989014e-02
  -2.0324707e-02
  -1.9134521e-02
  -1.8127441e-02
  -1.7913818e-02
  -1.7608643e-02
  -1.7364502e-02
  -1.5808105e-02
  -1.5960693e-02
  -1.5533447e-02
  -1.4801025e-02
  -1.4190674e-02
  -1.3305664e-02
  -1.2603760e-02
  -1.2268066e-02
  -1.2023926e-02
  -1.2084961e-02
  -1.1810303e-02
  -1.1199951e-02
  -1.0009766e-02
  -9.0026855e-03
  -8.5754395e-03
  -8.3923340e-03
  -8.9111328e-03
  -8.9111328e-03
  -9.0637207e-03
  -9.1857910e-03
  -9.1552734e-03
  -8.8806152e-03
  -8.2397461e-03
  -7.7209473e-03
  -7.5988770e-03
  -7.5683594e-03
  -6.1340332e-03
  -5.8593750e-03
  -6.1340332e-03
  -5.4931641e-03
  -4.8522949e-03
  -4.9438477e-03
  -5.0964355e-03
  -4.7302246e-03
  -4.6691895e-03
  -4.6081543e-03
  -3.9672852e-03
  -3.9672852e-03
  -3.7536621e-03
  -3.5095215e-03
  -3.8146973e-03
  -3.7841797e-03
  -4.2114258e-03
  -5.0659180e-03
  -3.8757324e-03
  -2.8686523e-03
  -4.3640137e-03
  -4.2419434e-03
  -4.8217773e-03
  -4.8522949e-03
  -5.0048828e-03
  -5.6457520e-03
  -5.2795410e-03
  -6.3171387e-03
  -6.9885254e-03
  -6.8969727e-03
  -7.5683594e-03
  -7.4768066e-03
  -7.2631836e-03
  -8.7280273e-03
  -9.5214844e-03
  -9.7961426e-03
  -1.0742188e-02
  -1.1291504e-02
  -1.1474609e-02
  -1.1627197e-02
  -1.2145996e-02
  -1.2939453e-02
  -1.3244629e-02
  -1.4526367e-02
  -1.5502930e-02
  -1.6845703e-02
  -1.8524170e-02
  -1.8676758e-02
  -1.9958496e-02
  -2.0843506e-02
  -2.0812988e-02
  -2.1453857e-02
  -2.2979736e-02
  -2.4505615e-02
  -2.5146484e-02
  -2.6763916e-02
  -2.8289795e-02
  -2.9144287e-02
  -3.0670166e-02
  -3.1890869e-02
  -3.3020020e-02
  -3.3447266e-02
  -3.4667969e-02
  -3.5888672e-02
  -3.6132813e-02
  -3.6987305e-02
  -3.8024902e-02
  -3.8177490e-02
  -3.9154053e-02
  -3.9855957e-02
  -4.0802002e-02
  -4.1412354e-02
  -4.1412354e-02
  -4.2236328e-02
  -4.3395996e-02
  -4.3609619e-02
  -4.5410156e-02
  -4.6112061e-02
  -4.5684814e-02
  -4.6203613e-02
  -4.6569824e-02
  -4.7607422e-02
  -4.7454834e-02
  -4.7515869e-02
  -4.8126221e-02
  -4.8889160e-02
  -4.9682617e-02
  -5.0781250e-02
  -5.1116943e-02
  -5.0750732e-02
  -5.1757813e-02
  -5.2825928e-02
  -5.3161621e-02
  -5.3344727e-02
  -5.4412842e-02
  -5.5786133e-02
  -5.5603027e-02
  -5.6732178e-02
  -5.7403564e-02
  -5.7525635e-02
  -5.7556152e-02
  -5.6854248e-02
  -5.6823730e-02
  -5.7189941e-02
  -5.7067871e-02
  -5.6640625e-02
  -5.7281494e-02
  -5.8074951e-02
  -5.8715820e-02
  -5.8258057e-02
  -5.8898926e-02
  -5.8654785e-02
  -5.8776855e-02
  -5.9234619e-02
  -5.7891846e-02
  -5.7739258e-02
  -5.8502197e-02
  -5.8593750e-02
  -5.8197021e-02
  -5.7464600e-02
  -5.7983398e-02
  -5.7586670e-02
  -5.6304932e-02
  -5.5969238e-02
  -5.5877686e-02
  -5.5023193e-02
  -5.4779053e-02
  -5.4199219e-02
  -5.3741455e-02
  -5.3497314e-02
  -5.2520752e-02
  -5.1330566e-02
  -5.0964355e-02
  -5.0964355e-02
  -5.0689697e-02
  -4.9987793e-02
  -4.9346924e-02
  -4.8522949e-02
  -4.7363281e-02
  -4.6966553e-02
  -4.6508789e-02
  -4.5989990e-02
  -4.5501709e-02
  -4.4281006e-02
  -4.3823242e-02
  -4.3762207e-02
  -4.2846680e-02
  -4.1870117e-02
  -4.2419434e-02
  -4.1900635e-02
  -4.0985107e-02
  -4.0985107e-02
  -4.0740967e-02
  -3.9703369e-02
  -3.9276123e-02
  -3.9947510e-02
  -3.9215088e-02
  -3.8208008e-02
  -3.8238525e-02
  -3.7353516e-02
  -3.7658691e-02
  -3.7689209e-02
  -3.8299561e-02
  -3.9093018e-02
  -3.8055420e-02
  -3.8024902e-02
  -3.7567139e-02
  -3.7017822e-02
  -3.7750244e-02
  -3.6834717e-02
  -3.6560059e-02
  -3.7353516e-02
  -3.6407471e-02
  -3.6346436e-02
  -3.6102295e-02
  -3.5766602e-02
  -3.6254883e-02
  -3.6560059e-02
  -3.5949707e-02
  -3.4606934e-02
  -3.5400391e-02
  -3.5400391e-02
  -3.5034180e-02
  -3.5186768e-02
  -3.5583496e-02
  -3.5217285e-02
  -3.4881592e-02
  -3.4942627e-02
  -3.5522461e-02
  -3.6376953e-02
  -3.5644531e-02
  -3.5552979e-02
  -3.5919189e-02
  -3.5675049e-02
  -3.5736084e-02
  -3.5247803e-02
  -3.5003662e-02
  -3.5705566e-02
  -3.5980225e-02
  -3.5491943e-02
  -3.5247803e-02
  -3.4851074e-02
  -3.4698486e-02
  -3.4912109e-02
  -3.5186768e-02
  -3.4973145e-02
  -3.5461426e-02
  -3.4606934e-02
  -3.5125732e-02
  -3.5247803e-02
  -3.4393311e-02
  -3.3660889e-02
  -3.3843994e-02
  -3.4973145e-02
  -3.4637451e-02
  -3.4545898e-02
  -3.4271240e-02
  -3.3721924e-02
  -3.3508301e-02
  -3.2989502e-02
  -3.2409668e-02
  -3.2653809e-02
  -3.1646729e-02
  -3.1402588e-02
  -3.1921387e-02
  -3.1494141e-02
  -3.0731201e-02
  -3.0364990e-02
  -3.0181885e-02
  -3.0364990e-02
  -2.9602051e-02
  -2.8808594e-02
  -2.9541016e-02
  -2.8564453e-02
  -2.7770996e-02
  -2.8686523e-02
  -2.8472900e-02
  -2.7862549e-02
  -2.8442383e-02
  -2.8472900e-02
  -2.7343750e-02
  -2.8015137e-02
  -2.8289795e-02
  -2.7069092e-02
  -2.7038574e-02
  -2.7252197e-02
  -2.6580811e-02
  -2.6000977e-02
  -2.5970459e-02
  -2.5329590e-02
  -2.5207520e-02
  -2.5543213e-02
  -2.4444580e-02
  -2.3925781e-02
  -2.3620605e-02
  -2.3010254e-02
  -2.2491455e-02
  -2.2521973e-02
  -2.1514893e-02
  -2.0690918e-02
  -2.0874023e-02
  -2.0996094e-02
  -2.0446777e-02
  -2.0111084e-02
  -1.9927979e-02
  -1.9805908e-02
  -1.9042969e-02
  -1.8035889e-02
  -1.8096924e-02
  -1.7883301e-02
  -1.7364502e-02
  -1.7150879e-02
  -1.6510010e-02
  -1.5228271e-02
  -1.4739990e-02
  -1.3519287e-02
  -1.1627197e-02
  -1.2390137e-02
  -1.1932373e-02
  -1.2084961e-02
  -1.1932373e-02
  -1.1291504e-02
  -1.1596680e-02
  -1.0498047e-02
  -1.0772705e-02
  -1.0528564e-02
  -9.6740723e-03
  -9.6740723e-03
  -9.2773438e-03
  -9.4909668e-03
  -8.8500977e-03
  -7.6904297e-03
  -8.0871582e-03
  -7.7209473e-03
  -6.5917969e-03
  -6.1950684e-03
  -5.8898926e-03
  -5.7067871e-03
  -5.6762695e-03
  -4.4250488e-03
  -3.8757324e-03
  -3.4179688e-03
  -2.8381348e-03
  -2.1667480e-03
  -2.4719238e-03
  -1.7700195e-03
  -3.9672852e-04
   7.3242188e-04
   1.7700195e-03
   2.3803711e-03
   4.0893555e-03
   4.7912598e-03
   4.7302246e-03
   5.2795410e-03
   6.1645508e-03
   6.5917969e-03
   7.4768066e-03
   8.5144043e-03
   8.8195801e-03
   1.0162354e-02
   1.1169434e-02
   1.1413574e-02
   1.1230469e-02
   1.2054443e-02
   1.2908936e-02
   1.3183594e-02
   1.3824463e-02
   1.4587402e-02
   1.4129639e-02
   1.5594482e-02
   1.5319824e-02
   1.5075684e-02
   1.6540527e-02
   1.5991211e-02
   1.5869141e-02
   1.6479492e-02
   1.6082764e-02
   1.5472412e-02
   1.6174316e-02
   1.6723633e-02
   1.6876221e-02
   1.6510010e-02
   1.6021729e-02
   1.5380859e-02
   1.6113281e-02
   1.6723633e-02
   1.7456055e-02
   1.7486572e-02
   1.6967773e-02
   1.7700195e-02
   1.7181396e-02
   1.7150879e-02
   1.7028809e-02
   1.7425537e-02
   1.7486572e-02
   1.7822266e-02
   1.8249512e-02
   1.7822266e-02
   1.7700195e-02
   1.7761230e-02
   1.7303467e-02
   1.9104004e-02
   1.8951416e-02
   1.8218994e-02
   1.9195557e-02
   1.8920898e-02
   1.8463135e-02
   1.9042969e-02
   1.9378662e-02
   1.8859863e-02
   2.0416260e-02
   2.1575928e-02
   2.1331787e-02
   2.1209717e-02
   2.1636963e-02
   2.1820068e-02
   2.2613525e-02
   2.2613525e-02
   2.2918701e-02
   2.3468018e-02
   2.3437500e-02
   2.4139404e-02
   2.4627686e-02
   2.4383545e-02
   2.4719238e-02
   2.5756836e-02
   2.4597168e-02
   2.4108887e-02
   2.5054932e-02
   2.5421143e-02
   2.6123047e-02
   2.5939941e-02
   2.6123047e-02
   2.6397705e-02
   2.5909424e-02
   2.6428223e-02
   2.6306152e-02
   2.6824951e-02
   2.7313232e-02
   2.6794434e-02
   2.7374268e-02
   2.7282715e-02
   2.7282715e-02
   2.8259277e-02
   2.8350830e-02
   2.6855469e-02
   2.6824951e-02
   2.6855469e-02
   2.7069092e-02
   2.7313232e-02
   2.6947021e-02
   2.6733398e-02
   2.6397705e-02
   2.6916504e-02
   2.6763916e-02
   2.5939941e-02
   2.6336670e-02
   2.7191162e-02
   2.7099609e-02
   2.7069092e-02
   2.7374268e-02
   2.7618408e-02
   2.7313232e-02
   2.7282715e-02
   2.7618408e-02
   2.7221680e-02
   2.7252197e-02
   2.7435303e-02
   2.7374268e-02
   2.7191162e-02
   2.7496338e-02
   2.6855469e-02
   2.7343750e-02
   2.7252197e-02
   2.7465820e-02
   2.7557373e-02
   2.8045654e-02
   2.8839111e-02
   2.8533936e-02
   2.8472900e-02
   2.8381348e-02
   2.9205322e-02
   2.9296875e-02
   2.8625488e-02
   2.8839111e-02
   2.9510498e-02
   2.8686523e-02
   2.8869629e-02
   2.9937744e-02
   2.9846191e-02
   2.9754639e-02
   3.0181885e-02
   2.9449463e-02
   2.8961182e-02
   2.9357910e-02
   2.8778076e-02
   2.9449463e-02
   2.9388428e-02
   2.8594971e-02
   2.9388428e-02
   3.0029297e-02
   3.0487061e-02
   3.0120850e-02
   2.9846191e-02
   3.0761719e-02
   3.0578613e-02
   3.1372070e-02
   3.1982422e-02
   3.0303955e-02
   3.0548096e-02
   2.9754639e-02
   2.9571533e-02
   2.9937744e-02
   2.9266357e-02
   2.8747559e-02
   2.8503418e-02
   2.8350830e-02
   2.7801514e-02
   2.8900146e-02
   2.8381348e-02
   2.7862549e-02
   2.7893066e-02
   2.7770996e-02
   2.7313232e-02
   2.7069092e-02
   2.7099609e-02
   2.7465820e-02
   2.8320313e-02
   2.7191162e-02
   2.7465820e-02
   2.8350830e-02
   2.6855469e-02
   2.6916504e-02
   2.7252197e-02
   2.7130127e-02
   2.7282715e-02
   2.7130127e-02
   2.7252197e-02
   2.7008057e-02
   2.7862549e-02
   2.7038574e-02
   2.6916504e-02
   2.6245117e-02
   2.5024414e-02
   2.6214600e-02
   2.5878906e-02
   2.5024414e-02
   2.5604248e-02
   2.5177002e-02
   2.4963379e-02
   2.5573730e-02
   2.4902344e-02
   2.4688721e-02
   2.5207520e-02
   2.5299072e-02
   2.4932861e-02
   2.4108887e-02
   2.4688721e-02
   2.4902344e-02
   2.3986816e-02
   2.4230957e-02
   2.3681641e-02
   2.2735596e-02
   2.2216797e-02
   2.2674561e-02
   2.2766113e-02
   2.1759033e-02
   2.1484375e-02
   2.1240234e-02
   2.0751953e-02
   2.1759033e-02
   2.3040771e-02
   2.2064209e-02
   2.2125244e-02
   2.1331787e-02
   2.0782471e-02
   2.1789551e-02
   2.1545410e-02
   2.1331787e-02
   2.1942139e-02
   2.2277832e-02
   2.2918701e-02
   2.1728516e-02
   2.0904541e-02
   2.0996094e-02
   2.1148682e-02
   2.0812988e-02
   1.9927979e-02
   1.9348145e-02
   1.9470215e-02
   2.0141602e-02
   1.8920898e-02
   1.8676758e-02
   1.8432617e-02
   1.7608643e-02
   1.7669678e-02
   1.6845703e-02
   1.6082764e-02
   1.6174316e-02
   1.5563965e-02
   1.4984131e-02
   1.5258789e-02
   1.5228271e-02
   1.5747070e-02
   1.3641357e-02
   1.1779785e-02
   1.2847900e-02
   1.2451172e-02
   1.2237549e-02
   1.1657715e-02
   1.0589600e-02
   9.8266602e-03
   8.4838867e-03
   7.7209473e-03
   7.9345703e-03
   7.6293945e-03
   6.3171387e-03
   5.5541992e-03
   4.5471191e-03
   3.6315918e-03
   2.6855469e-03
   1.6479492e-03
   1.1901855e-03
   4.5776367e-04
  -3.9672852e-04
   4.8828125e-04
  -7.0190430e-04
  -2.0141602e-03
  -7.9345703e-04
  -2.1057129e-03
  -3.3569336e-03
  -3.4179688e-03
  -4.5166016e-03
  -5.5541992e-03
  -5.0354004e-03
  -4.4860840e-03
  -5.9814453e-03
  -7.9040527e-03
  -9.5520020e-03
  -1.0406494e-02
  -1.1260986e-02
  -1.2695313e-02
  -1.2817383e-02
  -1.3610840e-02
  -1.4709473e-02
  -1.4770508e-02
  -1.5045166e-02
  -1.5594482e-02
  -1.6845703e-02
  -1.7486572e-02
  -1.7425537e-02
  -1.8768311e-02
  -1.8585205e-02
  -1.8554688e-02
  -1.8951416e-02
  -1.8707275e-02
  -1.9287109e-02
  -1.9927979e-02
  -1.9989014e-02
  -2.0233154e-02
  -1.9500732e-02
  -2.0141602e-02
  -2.0263672e-02
  -1.9622803e-02
  -2.0507813e-02
  -1.9927979e-02
  -2.0233154e-02
  -2.0141602e-02
  -1.8798828e-02
  -2.0172119e-02
  -2.0629883e-02
  -1.9958496e-02
  -2.0385742e-02
  -2.0629883e-02
  -1.9927979e-02
  -1.9622803e-02
  -2.0416260e-02
  -1.9744873e-02
  -2.0111084e-02
  -1.9714355e-02
  -1.9012451e-02
  -1.9378662e-02
  -1.8951416e-02
  -1.8341064e-02
  -1.8249512e-02
  -1.7639160e-02
  -1.6265869e-02
  -1.7059326e-02
  -1.7486572e-02
  -1.5838623e-02
  -1.5808105e-02
  -1.6754150e-02
  -1.5441895e-02
  -1.4648438e-02
  -1.3732910e-02
  -1.2695313e-02
  -1.2664795e-02
  -1.2176514e-02
  -1.1901855e-02
  -1.0803223e-02
  -1.0528564e-02
  -1.0314941e-02
  -9.2773438e-03
  -8.3618164e-03
  -8.4838867e-03
  -7.6293945e-03
  -6.5612793e-03
  -6.2561035e-03
  -4.3334961e-03
  -3.7536621e-03
  -3.9367676e-03
  -3.4790039e-03
  -3.1433105e-03
  -2.4108887e-03
  -1.1291504e-03
  -8.8500977e-04
   1.8310547e-04
   1.1596680e-03
   1.4038086e-03
   1.9226074e-03
   2.5634766e-03
   2.6855469e-03
   3.1738281e-03
   3.6926270e-03
   3.3569336e-03
   3.2653809e-03
   4.1198730e-03
   4.5166016e-03
   5.9814453e-03
   6.2561035e-03
   5.8288574e-03
   6.9580078e-03
   6.6833496e-03
   6.5612793e-03
   7.5378418e-03
   8.2702637e-03
   8.2397461e-03
   7.6599121e-03
   7.2937012e-03
   7.2021484e-03
   7.1411133e-03
   7.7209473e-03
   8.8806152e-03
   9.1247559e-03
   8.4228516e-03
   8.5449219e-03
   8.5754395e-03
   7.5073242e-03
   7.9650879e-03
   8.2092285e-03
   7.9650879e-03
   8.7280273e-03
   9.0332031e-03
   9.7351074e-03
   9.5825195e-03
   9.3994141e-03
   9.7045898e-03
   8.9416504e-03
   8.8806152e-03
   8.5449219e-03
   8.0261230e-03
   7.6904297e-03
   8.0566406e-03
   9.5825195e-03
   9.3383789e-03
   8.3312988e-03
   9.0332031e-03
   8.7280273e-03
   8.5754395e-03
   8.6059570e-03
   8.2092285e-03
   8.1176758e-03
   8.3618164e-03
   8.5754395e-03
   8.1787109e-03
   7.9650879e-03
   8.4533691e-03
   7.6293945e-03
   7.4157715e-03
   7.7514648e-03
   7.2631836e-03
   7.3547363e-03
   7.6904297e-03
   6.8359375e-03
   7.4768066e-03
   6.8054199e-03
   6.2255859e-03
   6.5307617e-03
   6.9274902e-03
   7.0495605e-03
   7.2631836e-03
   6.6833496e-03
   6.3781738e-03
   7.0495605e-03
   7.1716309e-03
   7.8430176e-03
   7.7209473e-03
   7.2937012e-03
   7.7209473e-03
   7.5073242e-03
   7.2937012e-03
   7.5378418e-03
   7.5683594e-03
   7.5073242e-03
   7.5073242e-03
   8.0566406e-03
   7.4462891e-03
   6.9885254e-03
   7.2326660e-03
   7.7209473e-03
   8.4838867e-03
   8.2092285e-03
   7.8430176e-03
   8.0871582e-03
   7.5988770e-03
   7.7514648e-03
   8.6364746e-03
   9.0332031e-03
   8.9721680e-03
   9.1552734e-03
   8.3007813e-03
   8.6059570e-03
   9.1247559e-03
   7.6599121e-03
   8.3618164e-03
   8.2397461e-03
   8.6975098e-03
   9.2163086e-03
   8.4838867e-03
   9.1857910e-03
   9.0637207e-03
   9.2468262e-03
   1.0162354e-02
   1.0803223e-02
   1.1169434e-02
   1.0192871e-02
   1.0314941e-02
   1.2176514e-02
   1.2329102e-02
   1.2329102e-02
   1.3427734e-02
   1.4312744e-02
   1.4038086e-02
   1.3427734e-02
   1.2969971e-02
   1.3305664e-02
   1.4221191e-02
   1.4343262e-02
   1.3946533e-02
   1.4007568e-02
   1.4129639e-02
   1.4312744e-02
   1.4526367e-02
   1.4709473e-02
   1.4831543e-02
   1.4587402e-02
   1.5258789e-02
   1.5441895e-02
   1.5808105e-02
   1.7089844e-02
   1.6082764e-02
   1.5838623e-02
   1.6387939e-02
   1.6235352e-02
   1.6998291e-02
   1.7730713e-02
   1.8127441e-02
   1.8188477e-02
   1.8585205e-02
   1.9805908e-02
   2.0446777e-02
   2.0416260e-02
   2.0996094e-02
   2.0843506e-02
   2.0812988e-02
   2.1240234e-02
   2.0477295e-02
   2.0996094e-02
   2.1728516e-02
   2.2613525e-02
   2.2857666e-02
   2.2857666e-02
   2.3590088e-02
   2.4169922e-02
   2.5146484e-02
   2.5482178e-02
   2.5207520e-02
   2.6245117e-02
   2.7740479e-02
   2.7954102e-02
   2.9846191e-02
   3.0303955e-02
   3.0120850e-02
   3.0609131e-02
   3.0334473e-02
   3.1188965e-02
   3.1951904e-02
   3.1707764e-02
   3.2562256e-02
   3.2836914e-02
   3.3721924e-02
   3.3538818e-02
   3.2928467e-02
   3.3325195e-02
   3.3905029e-02
   3.4545898e-02
   3.4454346e-02
   3.4088135e-02
   3.4576416e-02
   3.5491943e-02
   3.5552979e-02
   3.5766602e-02
   3.5888672e-02
   3.5552979e-02
   3.6132813e-02
   3.6682129e-02
   3.6621094e-02
   3.7231445e-02
   3.7017822e-02
   3.6621094e-02
   3.7078857e-02
   3.7567139e-02
   3.7780762e-02
   3.8909912e-02
   3.8696289e-02
   3.8757324e-02
   3.9031982e-02
   3.9520264e-02
   4.0374756e-02
   4.0618896e-02
   4.0069580e-02
   4.1168213e-02
   4.1778564e-02
   4.2053223e-02
   4.2755127e-02
   4.3395996e-02
   4.3945313e-02
   4.4403076e-02
   4.4433594e-02
   4.4342041e-02
   4.5837402e-02
   4.7088623e-02
   4.6783447e-02
   4.6997070e-02
   4.7058105e-02
   4.7485352e-02
   4.9011230e-02
   4.9133301e-02
   4.9774170e-02
   5.0201416e-02
   5.0415039e-02
   5.0994873e-02
   5.1727295e-02
   5.0811768e-02
   5.1666260e-02
   5.2947998e-02
   5.2795410e-02
   5.2673340e-02
   5.3771973e-02
   5.3924561e-02
   5.4473877e-02
   5.5541992e-02
   5.6762695e-02
   5.7098389e-02
   5.7373047e-02
   5.8166504e-02
   5.7739258e-02
   5.7678223e-02
   5.7647705e-02
   5.8258057e-02
   5.8746338e-02
   5.8929443e-02
   6.0028076e-02
   6.0150146e-02
   6.0028076e-02
   6.0882568e-02
   6.1248779e-02
   6.0668945e-02
   6.2164307e-02
   6.2896729e-02
   6.3262939e-02
   6.3110352e-02
   6.2683105e-02
   6.3140869e-02
   6.3415527e-02
   6.3415527e-02
   6.4239502e-02
   6.5704346e-02
   6.5887451e-02
   6.5582275e-02
   6.5673828e-02
   6.4819336e-02
   6.3690186e-02
   6.3842773e-02
   6.3507080e-02
   6.2866211e-02
   6.3720703e-02
   6.3262939e-02
   6.3140869e-02
   6.4300537e-02
   6.3232422e-02
   6.2774658e-02
   6.3293457e-02
   6.4117432e-02
   6.4849854e-02
   6.4544678e-02
   6.4208984e-02
   6.4300537e-02
   6.4117432e-02
   6.3507080e-02
   6.4025879e-02
   6.3140869e-02
   6.3446045e-02
   6.3354492e-02
   6.1828613e-02
   6.1737061e-02
   6.2286377e-02
   6.2347412e-02
   6.1950684e-02
   6.2683105e-02
   6.2744141e-02
   6.2011719e-02
   6.1614990e-02
   6.1523438e-02
   6.2103271e-02
   6.2072754e-02
   6.1187744e-02
   6.0577393e-02
   6.1187744e-02
   6.1248779e-02
   6.0577393e-02
   5.9539795e-02
   5.9478760e-02
   5.9722900e-02
   6.0363770e-02
   6.0241699e-02
   5.9417725e-02
   5.9051514e-02
   5.8746338e-02
   5.9112549e-02
   5.9875488e-02
   5.9967041e-02
   5.9478760e-02
   5.9570313e-02
   6.0546875e-02
   6.0180664e-02
   5.9783936e-02
   6.0028076e-02
   6.0424805e-02
   6.0180664e-02
   6.0180664e-02
   6.1401367e-02
   6.1645508e-02
   6.2072754e-02
   6.2316895e-02
   6.1950684e-02
   6.2591553e-02
   6.2835693e-02
   6.2133789e-02
   6.3201904e-02
   6.3568115e-02
   6.3385010e-02
   6.2255859e-02
   6.1737061e-02
   6.2530518e-02
   6.1981201e-02
   6.1828613e-02
   6.2652588e-02
   6.2774658e-02
   6.2805176e-02
   6.2500000e-02
   6.2072754e-02
   6.1309814e-02
   6.1584473e-02
   6.1584473e-02
   6.1431885e-02
   6.1828613e-02
   6.1065674e-02
   6.1401367e-02
   6.0424805e-02
   5.9631348e-02
   5.8959961e-02
   5.9173584e-02
   6.1035156e-02
   6.0699463e-02
   6.0180664e-02
   6.0638428e-02
   6.0089111e-02
   6.0058594e-02
   5.9997559e-02
   5.9326172e-02
   5.9600830e-02
   5.9295654e-02
   5.9204102e-02
   5.8990479e-02
   5.8502197e-02
   5.8654785e-02
   5.8502197e-02
   5.8410645e-02
   5.8837891e-02
   5.8319092e-02
   5.8532715e-02
   5.9478760e-02
   5.9143066e-02
   5.8685303e-02
   5.7922363e-02
   5.8410645e-02
   5.9020996e-02
   5.8654785e-02
   5.8746338e-02
   5.8502197e-02
   5.8258057e-02
   5.7495117e-02
   5.7312012e-02
   5.7800293e-02
   5.8258057e-02
   5.8135986e-02
   5.6518555e-02
   5.5816650e-02
   5.6243896e-02
   5.5908203e-02
   5.6274414e-02
   5.6945801e-02
   5.6976318e-02
   5.6304932e-02
   5.5786133e-02
   5.4626465e-02
   5.5419922e-02
   5.5541992e-02
   5.4809570e-02
   5.4687500e-02
   5.3955078e-02
   5.3802490e-02
   5.3131104e-02
   5.3161621e-02
   5.4199219e-02
   5.4809570e-02
   5.5389404e-02
   5.4901123e-02
   5.4565430e-02
   5.4412842e-02
   5.5297852e-02
   5.5236816e-02
   5.4931641e-02
   5.4748535e-02
   5.4199219e-02
   5.5419922e-02
   5.6823730e-02
   5.6457520e-02
   5.6488037e-02
   5.5969238e-02
   5.5908203e-02
   5.6152344e-02
   5.6213379e-02
   5.5603027e-02
   5.4962158e-02
   5.5053711e-02
   5.4382324e-02
   5.4260254e-02
   5.4870605e-02
   5.5114746e-02
   5.4473877e-02
   5.4321289e-02
   5.4382324e-02
   5.3894043e-02
   5.2795410e-02
   5.2246094e-02
   5.1330566e-02
   5.0567627e-02
   5.1239014e-02
   5.0415039e-02
   5.0506592e-02
   4.9682617e-02
   4.9468994e-02
   4.9285889e-02
   4.8706055e-02
   4.8858643e-02
   4.8034668e-02
   4.7851563e-02
   4.8248291e-02
   4.7119141e-02
   4.5654297e-02
   4.5532227e-02
   4.5410156e-02
   4.4342041e-02
   4.3701172e-02
   4.4311523e-02
   4.3151855e-02
   4.2114258e-02
   4.2327881e-02
   4.2236328e-02
   4.1503906e-02
   4.1168213e-02
   4.1961670e-02
   4.1534424e-02
   4.1351318e-02
   4.1717529e-02
   4.1534424e-02
   4.1656494e-02
   4.1839600e-02
   4.2236328e-02
   4.1595459e-02
   4.1717529e-02
   4.1534424e-02
   4.1046143e-02
   4.1351318e-02
   4.1381836e-02
   4.1473389e-02
   4.1229248e-02
   4.0771484e-02
   4.1351318e-02
   4.2907715e-02
   4.2144775e-02
   4.1290283e-02
   4.1107178e-02
   4.1229248e-02
   4.2205811e-02
   4.2175293e-02
   4.1809082e-02
   4.2266846e-02
   4.2999268e-02
   4.2785645e-02
   4.2663574e-02
   4.3273926e-02
   4.3426514e-02
   4.3151855e-02
   4.3334961e-02
   4.3792725e-02
   4.3731689e-02
   4.3273926e-02
   4.2877197e-02
   4.3029785e-02
   4.3029785e-02
   4.3243408e-02
   4.3060303e-02
   4.3029785e-02
   4.3243408e-02
   4.4464111e-02
   4.4586182e-02
   4.4311523e-02
   4.5104980e-02
   4.5440674e-02
   4.5379639e-02
   4.5837402e-02
   4.6173096e-02
   4.5776367e-02
   4.6051025e-02
   4.5410156e-02
   4.5867920e-02
   4.6295166e-02
   4.6691895e-02
   4.6203613e-02
   4.6234131e-02
   4.6295166e-02
   4.5318604e-02
   4.5715332e-02
   4.5867920e-02
   4.5135498e-02
   4.5623779e-02
   4.6234131e-02
   4.5562744e-02
   4.5318604e-02
   4.5043945e-02
   4.5074463e-02
   4.5043945e-02
   4.5074463e-02
   4.5257568e-02
   4.4860840e-02
   4.3975830e-02
   4.3609619e-02
   4.2724609e-02
   4.2205811e-02
   4.1961670e-02
   4.1320801e-02
   4.1564941e-02
   4.1839600e-02
   4.0985107e-02
   4.0527344e-02
   3.9855957e-02
   3.9825439e-02
   3.9520264e-02
   3.8574219e-02
   3.7750244e-02
   3.7414551e-02
   3.7719727e-02
   3.6865234e-02
   3.6224365e-02
   3.6529541e-02
   3.5858154e-02
   3.6285400e-02
   3.6041260e-02
   3.6041260e-02
   3.6407471e-02
   3.6102295e-02
   3.6285400e-02
   3.6102295e-02
   3.6193848e-02
   3.6865234e-02
   3.7048340e-02
   3.7017822e-02
   3.6987305e-02
   3.7170410e-02
   3.7017822e-02
   3.8146973e-02
   3.7750244e-02
   3.6499023e-02
   3.7933350e-02
   3.8177490e-02
   3.8452148e-02
   3.8696289e-02
   3.7261963e-02
   3.7078857e-02
   3.7353516e-02
   3.6590576e-02
   3.7536621e-02
   3.7841797e-02
   3.7445068e-02
   3.7536621e-02
   3.7078857e-02
   3.7567139e-02
   3.7872314e-02
   3.7078857e-02
   3.7933350e-02
   3.8482666e-02
   3.7414551e-02
   3.8543701e-02
   3.8360596e-02
   3.8848877e-02
   3.9215088e-02
   3.9642334e-02
   4.0039063e-02
   4.0161133e-02
   3.9550781e-02
   3.8909912e-02
   4.0191650e-02
   4.0130615e-02
   4.0740967e-02
   4.1992188e-02
   4.1717529e-02
   4.2236328e-02
   4.2205811e-02
   4.1412354e-02
   4.1961670e-02
   4.2694092e-02
   4.3182373e-02
   4.3579102e-02
   4.2877197e-02
   4.3365479e-02
   4.3670654e-02
   4.3792725e-02
   4.3884277e-02
   4.3579102e-02
   4.3884277e-02
   4.4311523e-02
   4.4128418e-02
   4.3823242e-02
   4.3670654e-02
   4.4006348e-02
   4.3579102e-02
   4.4128418e-02
   4.3975830e-02
   4.3701172e-02
   4.3945313e-02
   4.3243408e-02
   4.3670654e-02
   4.4738770e-02
   4.4067383e-02
   4.3731689e-02
   4.3304443e-02
   4.3426514e-02
   4.3792725e-02
   4.4219971e-02
   4.3945313e-02
   4.3762207e-02
   4.4006348e-02
   4.3457031e-02
   4.4158936e-02
   4.4281006e-02
   4.3457031e-02
   4.2785645e-02
   4.3029785e-02
   4.2877197e-02
   4.2907715e-02
   4.4006348e-02
   4.4006348e-02
   4.4128418e-02
   4.3853760e-02
   4.3518066e-02
   4.2724609e-02
   4.3029785e-02
   4.3487549e-02
   4.2846680e-02
   4.3151855e-02
   4.3579102e-02
   4.2694092e-02
   4.3243408e-02
   4.2694092e-02
   4.2663574e-02
   4.3670654e-02
   4.3670654e-02
   4.3853760e-02
   4.3823242e-02
   4.3975830e-02
   4.4067383e-02
   4.3884277e-02
   4.3273926e-02
   4.3060303e-02
   4.2785645e-02
   4.3304443e-02
   4.3365479e-02
   4.2510986e-02
   4.2968750e-02
   4.3518066e-02
   4.3548584e-02
   4.4616699e-02
   4.5104980e-02
   4.4525146e-02
   4.4830322e-02
   4.4647217e-02
   4.4494629e-02
   4.5898438e-02
   4.5776367e-02
   4.5867920e-02
   4.6112061e-02
   4.5684814e-02
   4.5898438e-02
   4.6051025e-02
   4.5776367e-02
   4.5806885e-02
   4.6569824e-02
   4.6234131e-02
   4.6020508e-02
   4.5654297e-02
   4.4189453e-02
   4.4372559e-02
   4.5043945e-02
   4.4494629e-02
   4.4189453e-02
   4.4219971e-02
   4.4219971e-02
   4.4036865e-02
   4.4433594e-02
   4.3457031e-02
   4.3273926e-02
   4.3121338e-02
   4.3151855e-02
   4.3243408e-02
   4.2816162e-02
   4.2205811e-02
   4.1992188e-02
   4.1015625e-02
   4.0313721e-02
   4.0130615e-02
   4.0588379e-02
   4.0344238e-02
   3.9154053e-02
   3.9642334e-02
   3.9825439e-02
   3.9947510e-02
   4.0649414e-02
   4.0374756e-02
   4.0374756e-02
   4.0496826e-02
   4.0710449e-02
   4.1534424e-02
   4.1442871e-02
   4.2572021e-02
   4.3914795e-02
   4.4189453e-02
   4.3853760e-02
   4.4067383e-02
   4.5104980e-02
   4.5379639e-02
   4.5898438e-02
   4.6234131e-02
   4.5928955e-02
   4.5623779e-02
   4.5959473e-02
   4.6539307e-02
   4.6813965e-02
   4.6844482e-02
   4.6905518e-02
   4.7424316e-02
   4.7241211e-02
   4.7119141e-02
   4.6966553e-02
   4.6722412e-02
   4.6173096e-02
   4.6264648e-02
   4.6264648e-02
   4.6264648e-02
   4.6478271e-02
   4.6783447e-02
   4.7607422e-02
   4.6234131e-02
   4.5684814e-02
   4.5684814e-02
   4.5135498e-02
   4.5898438e-02
   4.6142578e-02
   4.5623779e-02
   4.5043945e-02
   4.3762207e-02
   4.2968750e-02
   4.2022705e-02
   4.1076660e-02
   4.0374756e-02
   4.0100098e-02
   3.9733887e-02
   3.8085938e-02
   3.6529541e-02
   3.6224365e-02
   3.5339355e-02
   3.4088135e-02
   3.3294678e-02
   3.2165527e-02
   3.1097412e-02
   3.0914307e-02
   2.9998779e-02
   2.8961182e-02
   2.8076172e-02
   2.6947021e-02
   2.6580811e-02
   2.5360107e-02
   2.4169922e-02
   2.4261475e-02
   2.2583008e-02
   2.1453857e-02
   2.1270752e-02
   2.0660400e-02
   2.0446777e-02
   2.1209717e-02
   2.0233154e-02
   1.9012451e-02
   1.8005371e-02
   1.7364502e-02
   1.8188477e-02
   1.7272949e-02
   1.5594482e-02
   1.5380859e-02
   1.5197754e-02
   1.4373779e-02
   1.4282227e-02
   1.4221191e-02
   1.3702393e-02
   1.2390137e-02
   1.1596680e-02
   1.0955811e-02
   1.0894775e-02
   9.6740723e-03
   9.0637207e-03
   9.0637207e-03
   8.4533691e-03
   9.1247559e-03
   7.4462891e-03
   7.5378418e-03
   7.4462891e-03
   6.6528320e-03
   6.9885254e-03
   6.5917969e-03
   6.1950684e-03
   5.8898926e-03
   6.3476563e-03
   7.2326660e-03
   7.0190430e-03
   5.4626465e-03
   4.7607422e-03
   5.4626465e-03
   5.4016113e-03
   5.2490234e-03
   4.6386719e-03
   4.1809082e-03
   4.1503906e-03
   3.7536621e-03
   4.4250488e-03
   4.2114258e-03
   3.7841797e-03
   4.1503906e-03
   3.6010742e-03
   3.2958984e-03
   3.6926270e-03
   3.3569336e-03
   3.4484863e-03
   3.3569336e-03
   3.5095215e-03
   4.2724609e-03
   4.1198730e-03
   3.4790039e-03
   2.5939941e-03
   3.5095215e-03
   3.9367676e-03
   2.9907227e-03
   2.4414063e-03
   2.5329590e-03
   3.3569336e-03
   4.8217773e-03
   4.2724609e-03
   3.0212402e-03
   2.7160645e-03
   2.5939941e-03
   3.0822754e-03
   3.2958984e-03
   2.6245117e-03
   1.8615723e-03
   2.7465820e-03
   2.8991699e-03
   1.5869141e-03
   1.8920898e-03
   2.7465820e-03
   2.1362305e-03
   2.5024414e-03
   2.5634766e-03
   1.8920898e-03
   2.0751953e-03
   1.5869141e-03
   1.6784668e-03
   1.4953613e-03
   1.3122559e-03
   2.0141602e-03
   2.6855469e-03
   2.8076172e-03
   2.8381348e-03
   2.4414063e-03
   1.2207031e-03
   1.3427734e-03
   1.8615723e-03
   2.1667480e-03
   2.5634766e-03
   2.8076172e-03
   2.2583008e-03
   1.7700195e-03
   1.7089844e-03
   1.4953613e-03
   1.7395020e-03
   1.8920898e-03
   1.8615723e-03
   1.3732910e-03
   4.8828125e-04
   7.0190430e-04
   6.4086914e-04
   8.2397461e-04
   4.2724609e-04
   4.8828125e-04
   4.8828125e-04
   5.4931641e-04
   9.4604492e-04
  -2.4414063e-04
  -4.8828125e-04
  -1.9226074e-03
  -2.4719238e-03
  -2.0446777e-03
  -2.0141602e-03
  -2.0446777e-03
  -3.4179688e-03
  -4.0283203e-03
  -4.6691895e-03
  -6.1035156e-03
  -6.4086914e-03
  -6.2561035e-03
  -6.3781738e-03
  -6.9274902e-03
  -7.9345703e-03
  -9.2163086e-03
  -9.4299316e-03
  -9.5825195e-03
  -1.0467529e-02
  -1.0620117e-02
  -1.1779785e-02
  -1.2847900e-02
  -1.2908936e-02
  -1.3946533e-02
  -1.4831543e-02
  -1.5533447e-02
  -1.5289307e-02
  -1.5625000e-02
  -1.7120361e-02
  -1.7089844e-02
  -1.7974854e-02
  -1.9042969e-02
  -1.9531250e-02
  -2.0721436e-02
  -2.1850586e-02
  -2.2583008e-02
  -2.3773193e-02
  -2.5390625e-02
  -2.6733398e-02
  -2.7862549e-02
  -2.9022217e-02
  -3.1036377e-02
  -3.1768799e-02
  -3.1707764e-02
  -3.2470703e-02
  -3.3874512e-02
  -3.5217285e-02
  -3.7384033e-02
  -3.8665771e-02
  -3.9947510e-02
  -4.1900635e-02
  -4.2816162e-02
  -4.3884277e-02
  -4.4921875e-02
  -4.6234131e-02
  -4.8431396e-02
  -4.9835205e-02
  -5.1147461e-02
  -5.2612305e-02
  -5.3741455e-02
  -5.5664063e-02
  -5.6396484e-02
  -5.8258057e-02
  -6.0791016e-02
  -6.1279297e-02
  -6.3110352e-02
  -6.4941406e-02
  -6.6772461e-02
  -6.8481445e-02
  -6.9488525e-02
  -7.0495605e-02
  -7.2204590e-02
  -7.3760986e-02
  -7.4432373e-02
  -7.5714111e-02
  -7.6629639e-02
  -7.7575684e-02
  -7.8704834e-02
  -8.0352783e-02
  -8.2733154e-02
  -8.3007813e-02
  -8.4808350e-02
  -8.6700439e-02
  -8.7463379e-02
  -8.8439941e-02
  -8.8623047e-02
  -9.0454102e-02
  -9.2498779e-02
  -9.2163086e-02
  -9.3231201e-02
  -9.3902588e-02
  -9.3841553e-02
  -9.6130371e-02
  -9.7442627e-02
  -9.7503662e-02
  -9.9334717e-02
  -9.9578857e-02
  -1.0012817e-01
  -1.0083008e-01
  -1.0198975e-01
  -1.0296631e-01
  -1.0205078e-01
  -1.0345459e-01
  -1.0409546e-01
  -1.0473633e-01
  -1.0617065e-01
  -1.0598755e-01
  -1.0687256e-01
  -1.0617065e-01
  -1.0662842e-01
  -1.0794067e-01
  -1.0848999e-01
  -1.0934448e-01
  -1.1007690e-01
  -1.1090088e-01
  -1.1178589e-01
  -1.1184692e-01
  -1.1068726e-01
  -1.1148071e-01
  -1.1169434e-01
  -1.1141968e-01
  -1.1224365e-01
  -1.1367798e-01
  -1.1383057e-01
  -1.1398315e-01
  -1.1395264e-01
  -1.1383057e-01
  -1.1340332e-01
  -1.1364746e-01
  -1.1437988e-01
  -1.1395264e-01
  -1.1404419e-01
  -1.1434937e-01
  -1.1419678e-01
  -1.1508179e-01
  -1.1630249e-01
  -1.1596680e-01
  -1.1563110e-01
  -1.1700439e-01
  -1.1645508e-01
  -1.1648560e-01
  -1.1730957e-01
  -1.1807251e-01
  -1.1929321e-01
  -1.2045288e-01
  -1.2054443e-01
  -1.2042236e-01
  -1.2210083e-01
  -1.2326050e-01
  -1.2380981e-01
  -1.2487793e-01
  -1.2469482e-01
  -1.2496948e-01
  -1.2588501e-01
  -1.2664795e-01
  -1.2808228e-01
  -1.2863159e-01
  -1.2832642e-01
  -1.2939453e-01
  -1.3043213e-01
  -1.3012695e-01
  -1.3116455e-01
  -1.3320923e-01
  -1.3473511e-01
  -1.3568115e-01
  -1.3650513e-01
  -1.3787842e-01
  -1.3870239e-01
  -1.3909912e-01
  -1.4019775e-01
  -1.4050293e-01
  -1.4178467e-01
  -1.4215088e-01
  -1.4352417e-01
  -1.4468384e-01
  -1.4547729e-01
  -1.4739990e-01
  -1.4840698e-01
  -1.4932251e-01
  -1.5130615e-01
  -1.5222168e-01
  -1.5203857e-01
  -1.5386963e-01
  -1.5542603e-01
  -1.5609741e-01
  -1.5704346e-01
  -1.5750122e-01
  -1.5829468e-01
  -1.5878296e-01
  -1.5942383e-01
  -1.6064453e-01
  -1.6012573e-01
  -1.6116333e-01
  -1.6262817e-01
  -1.6226196e-01
  -1.6287231e-01
  -1.6317749e-01
  -1.6390991e-01
  -1.6506958e-01
  -1.6537476e-01
  -1.6635132e-01
  -1.6665649e-01
  -1.6653442e-01
  -1.6720581e-01
  -1.6680908e-01
  -1.6796875e-01
  -1.6989136e-01
  -1.7019653e-01
  -1.7144775e-01
  -1.7187500e-01
  -1.7205811e-01
  -1.7242432e-01
  -1.7297363e-01
  -1.7333984e-01
  -1.7367554e-01
  -1.7410278e-01
  -1.7471313e-01
  -1.7510986e-01
  -1.7565918e-01
  -1.7605591e-01
  -1.7636108e-01
  -1.7654419e-01
  -1.7648315e-01
  -1.7523193e-01
  -1.7620850e-01
  -1.7779541e-01
  -1.7755127e-01
  -1.7816162e-01
  -1.7810059e-01
  -1.7810059e-01
  -1.7877197e-01
  -1.7962646e-01
  -1.8026733e-01
  -1.8014526e-01
  -1.8099976e-01
  -1.8286133e-01
  -1.8215942e-01
  -1.8316650e-01
  -1.8423462e-01
  -1.8417358e-01
  -1.8450928e-01
  -1.8499756e-01
  -1.8496704e-01
  -1.8566895e-01
  -1.8627930e-01
  -1.8630981e-01
  -1.8713379e-01
  -1.8740845e-01
  -1.8786621e-01
  -1.8847656e-01
  -1.8896484e-01
  -1.8972778e-01
  -1.8969727e-01
  -1.9076538e-01
  -1.9149780e-01
  -1.9171143e-01
  -1.9287109e-01
  -1.9360352e-01
  -1.9415283e-01
  -1.9470215e-01
  -1.9491577e-01
  -1.9653320e-01
  -1.9671631e-01
  -1.9726563e-01
  -1.9879150e-01
  -1.9903564e-01
  -1.9973755e-01
  -2.0062256e-01
  -2.0065308e-01
  -2.0114136e-01
  -2.0144653e-01
  -2.0196533e-01
  -2.0315552e-01
  -2.0257568e-01
  -2.0285034e-01
  -2.0416260e-01
  -2.0382690e-01
  -2.0465088e-01
  -2.0486450e-01
  -2.0471191e-01
  -2.0507813e-01
  -2.0449829e-01
  -2.0526123e-01
  -2.0620728e-01
  -2.0535278e-01
  -2.0639038e-01
  -2.0690918e-01
  -2.0611572e-01
  -2.0736694e-01
  -2.0709229e-01
  -2.0642090e-01
  -2.0727539e-01
  -2.0672607e-01
  -2.0703125e-01
  -2.0736694e-01
  -2.0684814e-01
  -2.0709229e-01
  -2.0593262e-01
  -2.0602417e-01
  -2.0599365e-01
  -2.0449829e-01
  -2.0465088e-01
  -2.0431519e-01
  -2.0358276e-01
  -2.0401001e-01
  -2.0336914e-01
  -2.0266724e-01
  -2.0205688e-01
  -2.0126343e-01
  -2.0169067e-01
  -2.0059204e-01
  -1.9952393e-01
  -1.9857788e-01
  -1.9662476e-01
  -1.9625854e-01
  -1.9491577e-01
  -1.9378662e-01
  -1.9378662e-01
  -1.9281006e-01
  -1.9180298e-01
  -1.9140625e-01
  -1.8957520e-01
  -1.8777466e-01
  -1.8676758e-01
  -1.8579102e-01
  -1.8466187e-01
  -1.8322754e-01
  -1.8215942e-01
  -1.8017578e-01
  -1.7788696e-01
  -1.7758179e-01
  -1.7636108e-01
  -1.7257690e-01
  -1.7123413e-01
  -1.7025757e-01
  -1.6940308e-01
  -1.6836548e-01
  -1.6625977e-01
  -1.6491699e-01
  -1.6244507e-01
  -1.6033936e-01
  -1.5881348e-01
  -1.5673828e-01
  -1.5518188e-01
  -1.5390015e-01
  -1.5170288e-01
  -1.5005493e-01
  -1.4770508e-01
  -1.4581299e-01
  -1.4373779e-01
  -1.4071655e-01
  -1.3967896e-01
  -1.3726807e-01
  -1.3507080e-01
  -1.3320923e-01
  -1.3098145e-01
  -1.2878418e-01
  -1.2658691e-01
  -1.2420654e-01
  -1.2210083e-01
  -1.1907959e-01
  -1.1721802e-01
  -1.1663818e-01
  -1.1352539e-01
  -1.1047363e-01
  -1.0943604e-01
  -1.0812378e-01
  -1.0601807e-01
  -1.0327148e-01
  -1.0150146e-01
  -9.9426270e-02
  -9.7564697e-02
  -9.5428467e-02
  -9.2803955e-02
  -9.0515137e-02
  -8.8989258e-02
  -8.6364746e-02
  -8.4197998e-02
  -8.2061768e-02
  -7.9864502e-02
  -7.8460693e-02
  -7.6660156e-02
  -7.4310303e-02
  -7.2631836e-02
  -7.0312500e-02
  -6.8298340e-02
  -6.6772461e-02
  -6.4575195e-02
  -6.3385010e-02
  -6.2683105e-02
  -6.0516357e-02
  -5.8990479e-02
  -5.7769775e-02
  -5.6640625e-02
  -5.4534912e-02
  -5.1910400e-02
  -5.1055908e-02
  -5.0598145e-02
  -4.8889160e-02
  -4.6966553e-02
  -4.6569824e-02
  -4.5318604e-02
  -4.3701172e-02
  -4.2236328e-02
  -4.0740967e-02
  -3.9550781e-02
  -3.8604736e-02
  -3.6926270e-02
  -3.6407471e-02
  -3.6285400e-02
  -3.5491943e-02
  -3.4301758e-02
  -3.3203125e-02
  -3.2409668e-02
  -3.2867432e-02
  -3.2562256e-02
  -3.1250000e-02
  -3.0487061e-02
  -2.9113770e-02
  -2.8503418e-02
  -2.8656006e-02
  -2.8015137e-02
  -2.7618408e-02
  -2.6550293e-02
  -2.5878906e-02
  -2.6123047e-02
  -2.5573730e-02
  -2.4688721e-02
  -2.4139404e-02
  -2.4658203e-02
  -2.4230957e-02
  -2.4200439e-02
  -2.4902344e-02
  -2.4658203e-02
  -2.4017334e-02
  -2.4414063e-02
  -2.3834229e-02
  -2.3345947e-02
  -2.3284912e-02
  -2.3956299e-02
  -2.4780273e-02
  -2.4353027e-02
  -2.4353027e-02
  -2.5238037e-02
  -2.5634766e-02
  -2.4627686e-02
  -2.5024414e-02
  -2.6153564e-02
  -2.6702881e-02
  -2.7038574e-02
  -2.7526855e-02
  -2.8320313e-02
  -2.9022217e-02
  -2.9327393e-02
  -2.9174805e-02
  -2.9174805e-02
  -2.9266357e-02
  -3.0242920e-02
  -3.1066895e-02
  -3.1311035e-02
  -3.1036377e-02
  -3.2501221e-02
  -3.3966064e-02
  -3.3843994e-02
  -3.4667969e-02
  -3.5461426e-02
  -3.6499023e-02
  -3.7384033e-02
  -3.8818359e-02
  -3.8940430e-02
  -3.9031982e-02
  -3.9947510e-02
  -4.0191650e-02
  -4.1381836e-02
  -4.1595459e-02
  -4.2449951e-02
  -4.3731689e-02
  -4.4433594e-02
  -4.5532227e-02
  -4.5440674e-02
  -4.5989990e-02
  -4.5562744e-02
  -4.5959473e-02
  -4.7058105e-02
  -4.6691895e-02
  -4.6813965e-02
  -4.7851563e-02
  -4.7973633e-02
  -4.7790527e-02
  -4.8645020e-02
  -4.8492432e-02
  -4.8339844e-02
  -4.8950195e-02
  -4.8431396e-02
  -4.9011230e-02
  -4.9682617e-02
  -4.9011230e-02
  -4.9041748e-02
  -4.8156738e-02
  -4.7760010e-02
  -4.6478271e-02
  -4.5318604e-02
  -4.4738770e-02
  -4.3731689e-02
  -4.2694092e-02
  -4.1137695e-02
  -4.0466309e-02
  -3.9947510e-02
  -3.8085938e-02
  -3.5888672e-02
  -3.4820557e-02
  -3.3142090e-02
  -3.1219482e-02
  -2.9693604e-02
  -2.8198242e-02
  -2.5939941e-02
  -2.3834229e-02
  -2.2460938e-02
  -2.1179199e-02
  -1.8615723e-02
  -1.6082764e-02
  -1.3610840e-02
  -1.1352539e-02
  -9.5520020e-03
  -6.7443848e-03
  -3.7841797e-03
  -1.7089844e-03
   7.3242188e-04
   4.6386719e-03
   7.3852539e-03
   9.8876953e-03
   1.2298584e-02
   1.4953613e-02
   1.7578125e-02
   2.0904541e-02
   2.5238037e-02
   2.8991699e-02
   3.2226563e-02
   3.5064697e-02
   3.8452148e-02
   4.1595459e-02
   4.5257568e-02
   4.9133301e-02
   5.2154541e-02
   5.6060791e-02
   5.8990479e-02
   6.2561035e-02
   6.6497803e-02
[truncated: 26,801,385 more chars]
