# Supplementary material for: Wireless laptop-based phonocardiograph and diagnosis
Source: PeerJ. 2015 Aug 11;3:e1178. doi: 10.7717/peerj.1178 (PMC4558084; doi:10.7717/peerj.1178)
Supplement: Supplemental Information 4 [file peerj-03-1178-s004.zip]

Archive with 1 entries (1 files):
- 27-Jul-2014-h.txt
