# Supplementary material for: Wireless laptop-based phonocardiograph and diagnosis
Source: PeerJ. 2015 Aug 11;3:e1178. doi: 10.7717/peerj.1178 (PMC4558084; doi:10.7717/peerj.1178)
Supplement: Supplemental Information 4 [file peerj-03-1178-s004.zip › 27-Jul-2014-h.txt]

  -9.3592292e+00  -5.6286632e+00  -1.7185352e+00   5.4295980e-01   1.3290112e+00   1.5581452e+00   2.8043058e+00   3.9035506e+00   3.6582122e+00   2.0573741e+00   8.0194169e-01   7.7671445e-01  -3.2971685e-01  -2.6844530e+00  -4.3268859e+00  -4.5530038e+00  -4.4479432e+00  -4.4258621e+00  -5.0783647e+00  -6.6214968e+00  -8.8693487e+00  -1.0863616e+01  -1.2237968e+01  -1.4901168e+01  -1.8105714e+01  -1.4586137e+01  -9.3224183e+00  -6.6591268e+00  -6.0776458e+00  -7.0388084e+00  -8.4514667e+00  -9.0012540e+00  -9.1544574e+00  -9.1645613e+00  -9.4477049e+00  -1.0417117e+01  -1.2045379e+01  -1.2709268e+01  -1.1391674e+01  -1.2323003e+01  -1.6613893e+01  -2.1928221e+01  -2.0092053e+01  -2.0121653e+01  -2.2976820e+01  -2.1214223e+01  -1.7194320e+01  -1.5107653e+01  -1.5089771e+01  -1.6426413e+01  -1.6330924e+01  -1.5888799e+01  -1.4799044e+01  -1.3912101e+01  -1.3984696e+01  -1.3581039e+01  -1.2906550e+01  -1.3926503e+01  -1.7044528e+01  -2.0298336e+01  -1.6064435e+01  -1.3373599e+01  -1.3338108e+01  -1.5212369e+01  -1.3397916e+01  -1.1367692e+01  -9.1670379e+00  -7.3216870e+00  -5.7656745e+00  -5.1060519e+00  -5.6548198e+00  -7.5478834e+00  -8.8367807e+00  -7.5832222e+00  -6.5090591e+00  -5.9003629e+00  -4.5615825e+00  -2.9724759e+00  -2.3200742e+00  -2.7119956e+00  -3.3852730e+00  -3.5155087e+00  -3.5145405e+00  -4.0854622e+00  -4.7352015e+00  -5.7875535e+00  -7.5257752e+00  -9.1651907e+00  -1.0038501e+01  -1.0504119e+01  -1.2113269e+01  -1.5251700e+01  -1.9059880e+01  -2.4100832e+01  -2.4942244e+01  -2.3962822e+01  -2.5180605e+01  -2.8086906e+01  -2.9912050e+01  -2.9022842e+01  -2.8317473e+01  -2.8618318e+01  -2.7428152e+01  -2.4543115e+01  -2.2427610e+01  -1.9524309e+01  -1.6819721e+01  -1.5986997e+01  -1.7307314e+01  -2.1022051e+01  -2.7000695e+01  -3.1102303e+01  -3.1266274e+01  -2.9089512e+01  -2.5220469e+01  -2.3016735e+01  -2.2393279e+01  -2.2948677e+01  -2.3867084e+01  -2.5011309e+01  -2.7438769e+01  -2.7950986e+01  -2.7558661e+01  -2.7469686e+01  -2.6167493e+01  -2.3818378e+01  -2.3088432e+01  -2.3506151e+01  -2.4623376e+01  -2.4269588e+01  -2.0970668e+01  -1.9469953e+01  -1.8363148e+01  -1.7557619e+01  -1.8061614e+01  -1.9641052e+01  -2.1660686e+01  -2.3640296e+01  -2.5849840e+01  -2.6839467e+01  -2.1942994e+01  -1.8339957e+01  -1.5931737e+01  -1.4811394e+01  -1.5109714e+01  -1.6236124e+01  -1.7554469e+01  -1.9834257e+01  -2.3877002e+01  -2.4585718e+01  -2.1806575e+01  -1.9385771e+01  -1.8196249e+01  -1.8467328e+01  -2.0237407e+01  -2.2637809e+01  -2.1728639e+01  -2.2171376e+01  -2.2215372e+01  -1.9626846e+01  -1.8311101e+01  -1.7421826e+01  -1.6383060e+01  -1.6061686e+01  -1.3368045e+01  -9.3091703e+00  -7.3700501e+00  -7.9083929e+00  -1.1052035e+01  -6.1422942e+00  -2.7102646e+00  -2.2091323e+00  -3.6069940e+00  -1.7888472e+00  -7.8943969e-01  -2.2869506e+00  -6.8442455e+00  -4.2419391e+00  -2.0751450e+00  -1.6510324e+00  -2.4828962e+00  -4.0275355e+00  -5.1612755e+00  -4.2021474e+00  -3.7102237e+00  -4.7205996e+00  -7.0158833e+00  -1.0469063e+01  -1.4725531e+01  -1.6133625e+01  -1.4225519e+01  -1.2739710e+01  -1.0615846e+01  -8.8082638e+00  -7.6748281e+00  -7.4175260e+00  -8.2768662e+00  -1.0584295e+01  -1.4072269e+01  -1.5967289e+01  -1.6333692e+01  -1.6923801e+01  -1.7484046e+01  -1.8000172e+01  -1.9428864e+01  -1.9487592e+01  -1.9792779e+01  -2.1721124e+01  -2.5350996e+01  -2.4026478e+01  -2.0459132e+01  -1.7265660e+01  -1.4632592e+01  -1.2809303e+01  -1.1996013e+01  -1.2278825e+01  -1.3802893e+01  -1.5294113e+01  -1.5336051e+01  -1.5433333e+01  -1.3845760e+01  -1.1663721e+01  -9.6430486e+00  -8.8808521e+00  -9.2481491e+00  -1.0919890e+01  -1.3358238e+01  -9.8799553e+00  -6.2425589e+00  -3.5937901e+00   1.2603386e-02   2.5259646e+00   3.4474858e+00   2.7661361e+00   3.4826300e-01  -4.1405900e+00  -3.7389152e-01   9.5369577e-01   1.1158774e-01  -2.6728011e+00  -6.8072409e+00  -8.8808417e+00  -7.8130587e+00  -7.0523649e+00  -6.1170952e+00  -5.7503129e+00  -5.6160704e+00  -4.4840013e+00  -2.9854100e+00  -2.6693330e+00  -3.9168212e+00  -6.9365204e+00  -1.1783888e+01  -1.2604619e+01  -1.0995053e+01  -1.0945260e+01  -1.2475529e+01  -1.5039085e+01  -1.3011703e+01  -1.1942066e+01  -1.2203927e+01  -1.3773643e+01  -1.5889227e+01  -1.7998762e+01  -2.1258226e+01  -2.3433856e+01  -2.0976288e+01  -1.9107194e+01  -1.9209559e+01  -2.1288971e+01  -1.9034388e+01  -1.4980447e+01  -1.2093063e+01  -1.1104085e+01  -1.2055687e+01  -1.5069235e+01  -2.0115882e+01  -2.1681866e+01  -2.1499843e+01  -2.2050485e+01  -2.2185449e+01  -1.9477172e+01  -1.7220074e+01  -1.7653214e+01  -2.1206613e+01  -2.7165060e+01  -2.3757128e+01  -2.1127411e+01  -1.9770475e+01  -1.9813837e+01  -2.1429562e+01  -2.3937710e+01  -2.4368054e+01  -2.4441234e+01  -2.3649840e+01  -2.1985727e+01  -2.1615478e+01  -2.2398178e+01  -2.3970263e+01  -2.4779319e+01  -2.5112086e+01  -2.3085843e+01  -1.7826743e+01  -1.5108909e+01  -1.4227497e+01  -1.4764772e+01  -1.6992989e+01  -1.9901286e+01  -1.9512982e+01  -1.6509896e+01  -1.4253175e+01  -1.3912335e+01  -1.5190561e+01  -1.6220795e+01  -1.6714207e+01  -1.8382191e+01  -2.1184886e+01  -2.2835354e+01  -2.1461019e+01  -1.9586479e+01  -1.9259198e+01  -2.0319386e+01  -2.2073528e+01  -2.0001426e+01  -1.5531174e+01  -1.2085951e+01  -1.0534042e+01  -1.0929259e+01  -1.3444331e+01  -1.8638451e+01  -1.9451802e+01  -1.7046680e+01  -1.4715312e+01  -9.6983088e+00  -6.2220474e+00  -5.0878298e+00  -6.1857583e+00  -8.8936894e+00  -8.4813632e+00  -7.4809516e+00  -7.2941156e+00  -6.7159662e+00  -6.6514948e+00  -8.4337591e+00  -1.2784675e+01  -1.7940153e+01  -1.3193745e+01  -8.5044071e+00  -5.7085269e+00  -4.4486047e+00  -4.7515996e+00  -6.8488387e+00  -8.7818937e+00  -7.2343020e+00  -7.0267590e+00  -8.4389580e+00  -1.1322324e+01  -1.4128601e+01  -1.1736574e+01  -9.2088477e+00  -8.1932481e+00  -8.0022980e+00  -8.2409019e+00  -8.7748201e+00  -9.4371748e+00  -9.5724440e+00  -9.7731698e+00  -1.0291965e+01  -1.1084991e+01  -1.1752668e+01  -1.2688557e+01  -1.4664013e+01  -1.5895009e+01  -1.7132053e+01  -1.7871232e+01  -1.8730396e+01  -2.0609263e+01  -2.3028072e+01  -2.6080342e+01  -2.8389439e+01  -2.6965760e+01  -2.4489023e+01  -2.2594064e+01  -1.9664921e+01  -1.7051020e+01  -1.6115372e+01  -1.7191452e+01  -2.0890931e+01  -2.4763216e+01  -2.1440535e+01  -1.9444853e+01  -1.8330998e+01  -1.9496470e+01  -2.3363462e+01  -2.3848415e+01  -2.3476204e+01  -2.4766081e+01  -2.2044707e+01  -2.0763502e+01  -2.0480456e+01  -1.7040065e+01  -1.1426030e+01  -7.3965537e+00  -5.1424700e+00  -4.5995045e+00  -5.0646327e+00  -5.2830088e+00  -5.8032053e+00  -6.7285686e+00  -6.3199912e+00  -6.7809141e+00  -9.9731397e+00  -1.4686668e+01  -1.4141007e+01  -1.1005157e+01  -9.3451699e+00  -8.6754916e+00  -9.5162286e+00  -1.2441685e+01  -1.7599687e+01  -1.8159728e+01  -1.5734129e+01  -1.5330857e+01  -1.6707014e+01  -1.8917253e+01  -2.1482328e+01  -2.0713985e+01  -2.0792295e+01  -2.1886565e+01  -2.1878174e+01  -1.8302224e+01  -1.5515727e+01  -1.4959090e+01  -1.6516330e+01  -1.8825320e+01  -1.6465631e+01  -1.3965217e+01  -1.2491827e+01  -1.2204459e+01  -1.3072172e+01  -1.4516703e+01  -1.5142253e+01  -1.5645122e+01  -1.7413684e+01  -1.9461998e+01  -1.7778624e+01  -1.7668698e+01  -1.8789902e+01  -2.0658270e+01  -2.3198719e+01  -2.7587718e+01  -2.9403133e+01  -2.5408456e+01  -2.3570152e+01  -2.4468156e+01  -2.3305476e+01  -1.9997197e+01  -1.8864333e+01  -2.0460747e+01  -2.5601468e+01  -2.7768487e+01  -2.7867039e+01  -3.0538615e+01  -2.5150463e+01  -2.1015022e+01  -1.8839876e+01  -1.6852776e+01  -1.5862542e+01  -1.6602971e+01  -1.9492846e+01  -2.5174802e+01  -2.7893376e+01  -2.4565037e+01  -2.2275566e+01  -1.9689767e+01  -1.8009283e+01  -1.7951666e+01  -1.9771053e+01  -2.2411087e+01  -2.0137418e+01  -1.8339398e+01  -1.7681105e+01  -1.7961385e+01  -1.6511707e+01  -1.4675742e+01  -1.4323402e+01  -1.5606069e+01  -1.8594511e+01  -2.2011037e+01  -2.0058194e+01  -1.8352206e+01  -1.7446366e+01  -1.6638847e+01  -1.6485592e+01  -1.8044141e+01  -2.1585361e+01  -2.4560371e+01  -2.1808832e+01  -1.7858969e+01  -1.3187394e+01  -1.0072141e+01  -9.4671561e+00  -1.0815743e+01  -6.9777121e+00  -4.0020254e+00  -2.7250861e+00  -1.7566956e+00   3.6124327e-01   2.6552229e+00   3.8439247e+00   3.6616755e+00   2.3011623e+00   8.0755455e-01   9.0096448e-02  -1.2099607e+00  -3.4639280e+00  -5.3793225e+00  -5.5181670e+00  -4.9429697e+00  -4.0211147e+00  -4.1210037e+00  -5.5657293e+00  -8.1180015e+00  -1.1259107e+01  -1.4684092e+01  -1.7000291e+01  -1.6275927e+01  -1.2706942e+01  -1.1309960e+01  -1.1342177e+01  -1.1802694e+01  -1.2368075e+01  -1.2857957e+01  -1.3075410e+01  -1.2691551e+01  -1.1860888e+01  -1.1404415e+01  -1.1401174e+01  -1.1897138e+01  -1.3087089e+01  -1.4838598e+01  -1.7048065e+01  -1.8327170e+01  -1.9265350e+01  -2.0875636e+01  -2.2470484e+01  -2.4798974e+01  -2.6588726e+01  -2.5596971e+01  -2.5369521e+01  -2.5734350e+01  -2.7460349e+01  -3.0686822e+01  -3.3657637e+01  -3.2836063e+01  -2.9436896e+01  -2.6811616e+01  -2.5578676e+01  -2.5037741e+01  -2.5672527e+01  -2.5760392e+01  -2.0258401e+01  -1.6714548e+01  -1.5794492e+01  -1.7244637e+01  -2.1204797e+01  -2.0412689e+01  -1.4173812e+01  -9.4186225e+00  -6.2685462e+00  -4.6118849e+00  -3.5314645e+00  -1.8003809e+00  -8.5679766e-01  -1.5106132e+00  -3.9602687e+00  -5.6387220e+00  -3.5714013e+00  -2.4523899e+00  -2.7855680e+00  -3.8981990e+00  -4.3626519e+00  -4.3893237e+00  -5.0250302e+00  -5.6536208e+00  -5.4257684e+00  -5.4387206e+00  -6.3790386e+00  -8.0734048e+00  -1.0067265e+01  -1.1794573e+01  -1.2923941e+01  -1.4914723e+01  -1.8115191e+01  -2.1941577e+01  -2.3370919e+01  -2.1348487e+01  -2.0241700e+01  -2.0022109e+01  -2.0380977e+01  -2.0955122e+01  -2.2658861e+01  -2.5479466e+01  -2.7059303e+01  -2.5522436e+01  -2.3809239e+01  -2.3031610e+01  -2.2589430e+01  -2.2429551e+01  -2.3300839e+01  -2.5322363e+01  -2.5687753e+01  -2.6331636e+01  -2.9185161e+01  -3.0382195e+01  -3.0235064e+01  -3.1284016e+01  -2.9391300e+01  -2.5852682e+01  -2.4340034e+01  -2.5078358e+01  -2.5985404e+01  -2.6219491e+01  -2.6175707e+01  -2.5991722e+01  -2.4759836e+01  -2.4324396e+01  -2.4920262e+01  -2.4872650e+01  -2.4528860e+01  -2.4435098e+01  -2.3128296e+01  -2.2157676e+01  -2.2270629e+01  -2.2578780e+01  -2.2629226e+01  -2.2996302e+01  -2.4194155e+01  -2.5375078e+01  -2.5840707e+01  -2.5546459e+01  -2.6072112e+01  -2.4630813e+01  -2.3759853e+01  -2.2629949e+01  -2.1458134e+01  -2.0317901e+01  -1.9649186e+01  -1.8940469e+01  -1.9073951e+01  -1.8032509e+01  -1.5454523e+01  -1.4152631e+01  -1.4580927e+01  -1.6745437e+01  -2.0046452e+01  -1.5574927e+01  -1.2427746e+01  -1.0916076e+01  -1.0749139e+01  -1.2158910e+01  -1.5414727e+01  -1.9730990e+01  -2.0856421e+01  -1.9660398e+01  -1.5408409e+01  -9.5679108e+00  -6.2290775e+00  -5.5731993e+00  -7.3236682e+00  -8.7650145e+00  -6.4258446e+00  -5.5077113e+00  -3.5873073e+00   2.2065689e-01   1.9023749e+00   1.4237895e+00  -9.2991598e-01  -2.6090686e+00  -1.6218943e+00  -1.7057649e+00  -3.4878027e+00  -6.0637767e+00  -6.8184969e+00  -5.8092253e+00  -4.7978329e+00  -4.2391230e+00  -4.6685917e+00  -6.2816873e+00  -9.1157001e+00  -1.2987582e+01  -1.7082444e+01  -1.6850739e+01  -1.3834466e+01  -1.1214949e+01  -9.2886037e+00  -8.1027081e+00  -7.8641900e+00  -8.6421611e+00  -9.7562529e+00  -1.0459640e+01  -1.0541997e+01  -1.1124948e+01  -1.2225825e+01  -1.3448548e+01  -1.5668437e+01  -1.8185737e+01  -1.9542841e+01  -2.0258110e+01  -2.0881367e+01  -2.1884982e+01  -2.4190648e+01  -2.7040235e+01  -2.5457018e+01  -2.2510424e+01  -2.0885548e+01  -2.0009276e+01  -2.1218143e+01  -2.5119994e+01  -3.2660011e+01  -3.0850868e+01  -2.8972129e+01  -2.4798359e+01  -2.0230508e+01  -1.8477876e+01  -1.9437541e+01  -2.3520705e+01  -2.5135867e+01  -2.2115321e+01  -2.0983213e+01  -2.1737473e+01  -2.3421667e+01  -2.3598375e+01  -1.7430163e+01  -1.1576112e+01  -7.6093569e+00  -5.1575290e+00  -4.2209840e+00  -4.2838796e+00  -4.3886433e+00  -5.2699022e+00  -7.5485333e+00  -8.2505347e+00  -5.7780394e+00  -3.8499763e+00  -3.5370808e+00  -3.9771398e+00  -4.4182319e+00  -4.9603353e+00  -5.5082369e+00  -5.3461925e+00  -5.1250317e+00  -5.5762731e+00  -6.6922354e+00  -8.6554121e+00  -1.0762329e+01  -1.2796412e+01  -1.4207268e+01  -1.5326008e+01  -1.7220290e+01  -1.8795659e+01  -1.9117156e+01  -1.7858440e+01  -1.7680409e+01  -1.9979174e+01  -2.0352643e+01  -1.7482107e+01  -1.5752804e+01  -1.5434842e+01  -1.6024149e+01  -1.7214882e+01  -1.8743289e+01  -1.9853148e+01  -2.0749281e+01  -2.2133813e+01  -2.0612046e+01  -1.9425715e+01  -1.8029367e+01  -1.6016428e+01  -1.5265861e+01  -1.5558150e+01  -1.7017553e+01  -2.0176451e+01  -2.1051682e+01  -2.1895598e+01  -2.4223675e+01  -2.4477837e+01  -2.5056098e+01  -2.2816081e+01  -2.0959163e+01  -1.9613309e+01  -1.8854191e+01  -1.9291478e+01  -2.1140053e+01  -2.2904264e+01  -2.1285412e+01  -1.9480326e+01  -1.9514405e+01  -2.0367571e+01  -2.1494708e+01  -1.9606860e+01  -1.6973668e+01  -1.7062230e+01  -1.8450794e+01  -1.6759916e+01  -1.6880131e+01  -1.7649695e+01  -1.7388368e+01  -1.5466199e+01  -1.4191806e+01  -1.3525805e+01  -1.3395348e+01  -1.3555514e+01  -1.4271657e+01  -1.5186307e+01  -1.7303516e+01  -1.8636720e+01  -1.6665378e+01  -1.6277831e+01  -1.7305593e+01  -1.9322535e+01  -2.0813053e+01  -1.9900514e+01  -1.9139551e+01  -1.8584073e+01  -1.4991363e+01  -1.2871535e+01  -1.2548275e+01  -1.3800777e+01  -1.5962841e+01  -1.4709114e+01  -1.3013072e+01  -1.2550398e+01  -1.1734059e+01  -8.2484925e+00  -5.3592388e+00  -4.9916804e+00  -7.4360914e+00  -9.6590409e+00  -6.5859464e+00  -5.9077244e+00  -4.9181024e+00  -2.1966628e+00  -1.6014265e+00  -3.5273452e+00  -8.5797757e+00  -5.5066206e+00  -3.3872703e+00  -3.2995509e+00  -5.1523220e+00  -9.1727097e+00  -1.1035293e+01  -8.6756859e+00  -7.8637140e+00  -8.5212243e+00  -1.0927128e+01  -1.5280999e+01  -1.7699359e+01  -1.4860365e+01  -1.3324878e+01  -1.2262066e+01  -1.0155753e+01  -8.0667403e+00  -6.5264384e+00  -6.0195582e+00  -6.3929181e+00  -7.6875544e+00  -9.3752478e+00  -9.9367202e+00  -1.0014319e+01  -9.6019844e+00  -1.0083267e+01  -1.1210687e+01  -1.3170931e+01  -1.4770635e+01  -1.4564486e+01  -1.5599801e+01  -1.7984699e+01  -2.1092976e+01  -2.4152308e+01  -2.3630153e+01  -2.5359346e+01  -3.0260416e+01  -2.7095487e+01  -2.2535477e+01  -2.0381540e+01  -2.0102497e+01  -2.0048588e+01  -1.8317452e+01  -1.5817932e+01  -1.3376098e+01  -1.1791428e+01  -1.1794765e+01  -1.3215305e+01  -1.5223299e+01  -1.6811408e+01  -1.7502048e+01  -1.9677916e+01  -2.0414347e+01  -1.8490130e+01  -1.7352061e+01  -1.5174681e+01  -1.1919275e+01  -9.6837812e+00  -8.5958327e+00  -8.1216438e+00  -6.8760464e+00  -5.9219564e+00  -6.7222799e+00  -8.8190920e+00  -7.6344386e+00  -6.0973216e+00  -6.4196689e+00  -8.1691192e+00  -9.0761259e+00  -8.8183169e+00  -9.0588050e+00  -1.0021190e+01  -1.1603081e+01  -1.4084560e+01  -1.7481465e+01  -2.0962867e+01  -2.2941904e+01  -2.1260792e+01  -1.9025540e+01  -1.8199295e+01  -1.8408804e+01  -1.9036425e+01  -1.9559492e+01  -1.9474756e+01  -1.9296094e+01  -2.0871646e+01  -2.5307474e+01  -3.0186114e+01  -2.7729570e+01  -2.4666657e+01  -2.4055839e+01  -2.5588256e+01  -2.9713439e+01  -3.4457969e+01  -3.0617665e+01  -2.5121533e+01  -2.2442137e+01  -2.2523310e+01  -2.3840770e+01  -2.0209802e+01  -1.8341048e+01  -1.9010440e+01  -2.2569107e+01  -2.9301367e+01  -2.7322262e+01  -2.3526212e+01  -2.2514686e+01  -2.4015417e+01  -2.6151925e+01  -2.6777710e+01  -2.6646726e+01  -2.7587057e+01  -2.5762444e+01  -2.0231475e+01  -1.8067691e+01  -1.8402970e+01  -1.9130014e+01  -1.8761633e+01  -2.0236926e+01  -1.9147680e+01  -1.7464426e+01  -1.8544511e+01  -2.1978070e+01  -2.4801259e+01  -2.3190564e+01  -2.0449719e+01  -1.9543098e+01  -2.0322157e+01  -2.2689073e+01  -2.3265448e+01  -1.9098685e+01  -1.6678250e+01  -1.5861611e+01  -1.5897624e+01  -1.7625484e+01  -2.1197503e+01  -2.2085750e+01  -2.1752148e+01  -2.3054644e+01  -2.5395179e+01  -2.4067725e+01  -2.1793963e+01  -1.9457696e+01  -1.8318522e+01  -1.8136211e+01  -1.7960398e+01  -1.6736668e+01  -1.4864059e+01  -1.3845131e+01  -1.4140578e+01  -1.6049906e+01  -1.9809446e+01  -2.4888873e+01  -2.1984909e+01  -1.8067533e+01  -1.2139235e+01  -7.2694672e+00  -4.9477813e+00  -4.9495672e+00  -7.3188436e+00  -1.0624537e+01  -6.6888480e+00  -4.5131388e+00  -4.4724693e+00  -6.1168921e+00  -8.5877627e+00  -1.1112774e+01  -1.5497711e+01  -1.8528385e+01  -1.4847850e+01  -1.1775547e+01  -1.0229405e+01  -9.9918493e+00  -1.1190085e+01  -1.3641022e+01  -1.2519617e+01  -1.1131470e+01  -1.1148114e+01  -1.2091152e+01  -1.1945844e+01  -1.0788717e+01  -1.0753824e+01  -1.1694327e+01  -1.2295004e+01  -1.1961825e+01  -1.1253639e+01  -1.0127932e+01  -9.2733241e+00  -9.7164982e+00  -1.1425800e+01  -1.2229640e+01  -1.1862046e+01  -1.2008083e+01  -1.3424535e+01  -1.5036656e+01  -1.5134890e+01  -1.5512580e+01  -1.7142262e+01  -1.9582271e+01  -1.9205734e+01  -1.7130654e+01  -1.7119006e+01  -1.8691645e+01  -2.0345142e+01  -1.9144411e+01  -1.7716817e+01  -1.7924198e+01  -1.9326690e+01  -1.9977369e+01  -2.0102491e+01  -2.0767955e+01  -2.1010833e+01  -2.2540710e+01  -2.5394559e+01  -2.4974842e+01  -2.5471189e+01  -2.8072732e+01  -2.5444694e+01  -2.4720929e+01  -2.6600035e+01  -3.0120034e+01  -2.6098422e+01  -2.1902364e+01  -1.6257419e+01  -1.1402950e+01  -8.1251218e+00  -6.8097676e+00  -7.1745845e+00  -8.0224808e+00  -8.6833802e+00  -1.0373519e+01  -1.2064989e+01  -1.0433739e+01  -1.1396113e+01  -1.4493461e+01  -1.4820185e+01  -1.5322214e+01  -1.6258819e+01  -1.6882974e+01  -1.8504900e+01  -2.1502314e+01  -2.0253291e+01  -1.9911814e+01  -2.1155069e+01  -2.0604179e+01  -1.9482348e+01  -2.0320731e+01  -2.2214435e+01  -2.3813451e+01  -2.5651863e+01  -2.6966287e+01  -2.5477886e+01  -2.3579684e+01  -2.3727431e+01  -2.5515782e+01  -2.7286203e+01  -2.6852697e+01  -2.5685682e+01  -2.5036303e+01  -2.6106531e+01  -2.8014679e+01  -2.8335864e+01  -2.9471975e+01  -3.1754366e+01  -2.9086301e+01  -2.5663605e+01  -2.4321081e+01  -2.4075270e+01  -2.4888402e+01  -2.6482302e+01  -2.4378279e+01  -2.3404341e+01  -2.4569210e+01  -2.5390983e+01  -2.4194122e+01  -2.4071011e+01  -2.4992247e+01  -2.6039176e+01  -2.8544580e+01  -3.3643042e+01  -3.3252690e+01  -3.0481088e+01  -3.0160664e+01  -3.2303923e+01  -3.2901335e+01  -3.1326308e+01  -2.6856859e+01  -2.2897701e+01  -2.1110872e+01  -2.1493508e+01  -2.3910567e+01  -2.6890940e+01  -2.9463507e+01  -2.9975114e+01  -2.8085680e+01  -2.5659668e+01  -2.2730826e+01  -2.0999320e+01  -2.0953728e+01  -2.1615640e+01  -2.1552766e+01  -2.0130990e+01  -1.9129749e+01  -1.8709026e+01  -1.8405197e+01  -1.8309824e+01  -1.7695902e+01  -1.7043236e+01  -1.7595473e+01  -2.0459495e+01  -2.3763844e+01  -1.9835038e+01  -1.6700905e+01  -1.5717338e+01  -1.6726452e+01  -1.9530341e+01  -2.2673260e+01  -2.7096619e+01  -2.8240769e+01  -2.4269917e+01  -1.7649111e+01  -1.2029623e+01  -8.5711259e+00  -7.4899963e+00  -7.7076015e+00  -5.7923116e+00  -3.3241451e+00  -2.1228220e+00  -1.7368629e+00  -2.4697428e-01   1.7724018e+00   2.5355530e+00   1.6544856e+00  -7.6676750e-01  -2.7685457e+00  -2.4360685e+00  -2.8516579e+00  -4.1682353e+00  -4.7487498e+00  -4.4356461e+00  -4.7092602e+00  -5.4433921e+00  -6.8241958e+00  -9.4777904e+00  -1.3693231e+01  -2.0035691e+01  -1.8392223e+01  -1.4796948e+01  -1.2726864e+01  -1.2232669e+01  -1.2728637e+01  -1.3433942e+01  -1.4680001e+01  -1.5218789e+01  -1.4886767e+01  -1.4061431e+01  -1.3595024e+01  -1.3615899e+01  -1.4133180e+01  -1.3791377e+01  -1.3334158e+01  -1.4130585e+01  -1.6129402e+01  -1.8615202e+01  -2.1005361e+01  -2.4134748e+01  -2.6723932e+01  -2.6564014e+01  -2.3795055e+01  -2.2865993e+01  -2.2749325e+01  -2.4683550e+01  -2.6936203e+01  -2.7921203e+01  -2.9356324e+01  -2.6583728e+01  -2.4390513e+01  -2.4412576e+01  -2.4913600e+01  -2.4844299e+01  -2.4421720e+01  -2.4441918e+01  -2.4295927e+01  -2.4287736e+01  -2.5190705e+01  -2.7911722e+01  -2.7082961e+01  -2.3205305e+01  -1.9994412e+01  -1.4155771e+01  -9.2020137e+00  -6.3491655e+00  -5.4008521e+00  -5.6985972e+00  -5.8574772e+00  -5.8505968e+00  -6.8143210e+00  -7.9213869e+00  -6.5931929e+00  -5.3501833e+00  -5.0243890e+00  -5.2243995e+00  -5.5074545e+00  -5.4816044e+00  -5.2080180e+00  -5.1208929e+00  -5.3560193e+00  -6.3035966e+00  -7.5661633e+00  -8.9267265e+00  -1.0299601e+01  -1.1301004e+01  -1.2892137e+01  -1.5097934e+01  -1.7921116e+01  -2.2980039e+01  -2.8379471e+01  -2.8836216e+01  -2.7295198e+01  -2.5142356e+01  -2.2751557e+01  -2.2199317e+01  -2.3702172e+01  -2.5371975e+01  -2.4776276e+01  -2.4369343e+01  -2.4774068e+01  -2.5609355e+01  -2.6992062e+01  -2.8182898e+01  -2.8495010e+01  -2.8876224e+01  -2.9844240e+01  -2.8013028e+01  -2.5419604e+01  -2.2121071e+01  -2.0870823e+01  -2.1473658e+01  -2.3370812e+01  -2.4521258e+01  -2.5243546e+01  -2.6523749e+01  -2.8387591e+01  -2.8650499e+01  -3.0329455e+01  -3.1973740e+01  -3.3869220e+01  -3.5953783e+01  -3.1975168e+01  -2.7454262e+01  -2.5782483e+01  -2.6847364e+01  -3.0677646e+01  -3.4763896e+01  -3.2890047e+01  -3.2727570e+01  -3.4457886e+01  -3.6361473e+01  -2.9503337e+01  -2.5975106e+01  -2.5244313e+01  -2.6678487e+01  -2.7140705e+01  -2.3861446e+01  -2.0192933e+01  -1.8540292e+01  -1.8380887e+01  -1.8733277e+01  -1.9906868e+01  -2.1320586e+01  -2.2120933e+01  -2.3638938e+01  -2.5779308e+01  -2.4499082e+01  -2.3164400e+01  -2.3007205e+01  -2.1690000e+01  -2.0080580e+01  -1.9162354e+01  -1.9188164e+01  -2.0700498e+01  -2.4482860e+01  -2.8905314e+01  -2.3915481e+01  -1.6373248e+01  -1.0640042e+01  -7.2173883e+00  -6.0060322e+00  -6.7141224e+00  -6.9703102e+00  -3.9804418e+00  -1.1080043e+00   5.6035055e-01   1.6385716e+00   2.4150686e+00   2.3554018e+00   1.1251119e+00  -9.0523153e-01  -7.2935634e-01  -6.9613861e-02  -7.8604820e-01  -2.3842731e+00  -3.2490035e+00  -4.3829691e+00  -6.3989732e+00  -8.1633984e+00  -9.3518874e+00  -1.1668885e+01  -1.5975201e+01  -2.1764349e+01  -2.3071689e+01  -1.9009439e+01  -1.5509965e+01  -1.3481526e+01  -1.1989175e+01  -1.0924013e+01  -1.0518430e+01  -1.1253243e+01  -1.3011199e+01  -1.4712499e+01  -1.5810616e+01  -1.6199876e+01  -1.5483925e+01  -1.4088718e+01  -1.3337482e+01  -1.3284406e+01  -1.4198969e+01  -1.6572410e+01  -2.0719293e+01  -2.7441321e+01  -3.7867899e+01  -3.7027687e+01  -3.1038550e+01  -2.6813693e+01  -2.4546494e+01  -2.4488885e+01  -2.6661758e+01  -2.6090014e+01  -2.1410237e+01  -1.8936184e+01  -1.8676522e+01  -2.0092179e+01  -2.1143625e+01  -2.1360813e+01  -2.2407920e+01  -2.4275162e+01  -2.3359420e+01  -2.1913426e+01  -2.2419435e+01  -2.4529807e+01  -2.7119020e+01  -3.0675792e+01  -2.6156875e+01  -1.8183410e+01  -1.2129889e+01  -9.1438893e+00  -8.4269217e+00  -7.9294789e+00  -6.3548716e+00  -5.9061800e+00  -7.6041111e+00  -1.1686622e+01  -1.0648443e+01  -7.0319715e+00  -4.7992063e+00  -4.1386347e+00  -4.8038008e+00  -5.5015862e+00  -5.7186426e+00  -6.3830663e+00  -7.2909344e+00  -7.4909998e+00  -7.7365495e+00  -8.3756061e+00  -1.0042191e+01  -1.2232320e+01  -1.3597230e+01  -1.3514721e+01  -1.3574446e+01  -1.4457627e+01  -1.6165445e+01  -1.9520040e+01  -2.4714190e+01  -2.7938626e+01  -3.0115587e+01  -2.9064267e+01  -2.8141914e+01  -2.7297430e+01  -2.8057809e+01  -3.0480427e+01  -3.1328714e+01  -2.8852722e+01  -2.7413410e+01  -2.8677267e+01  -3.0814200e+01  -2.7137117e+01  -2.6001353e+01  -2.7274712e+01  -3.0185663e+01  -3.2643556e+01  -3.0980325e+01  -2.8744960e+01  -2.8735718e+01  -3.0077532e+01  -3.1373552e+01  -3.0359113e+01  -3.0647627e+01  -3.2524532e+01  -3.1551303e+01  -3.2595974e+01  -3.3859845e+01  -3.3129462e+01  -3.3436432e+01  -3.5205837e+01  -3.5453852e+01  -3.2698012e+01  -3.0526528e+01  -3.0309303e+01  -2.9618058e+01  -2.7352256e+01  -2.5496317e+01  -2.3197843e+01  -2.1976536e+01  -2.2146535e+01  -2.2864708e+01  -2.3469870e+01  -2.4538844e+01  -2.5593534e+01  -2.6349009e+01  -2.7427410e+01  -2.6539154e+01  -2.5472556e+01  -2.5517259e+01  -2.5771668e+01  -2.7809024e+01  -3.1162675e+01  -2.9437257e+01  -2.9438975e+01  -3.1581322e+01  -2.9678767e+01  -2.6235004e+01  -2.2228822e+01  -1.8556686e+01  -1.6892289e+01  -1.6892836e+01  -1.7691527e+01  -1.7940972e+01  -1.7499134e+01  -1.7784105e+01  -1.9744679e+01  -2.4781675e+01  -2.8542349e+01  -2.0591057e+01  -1.3432237e+01  -7.7151075e+00  -4.4894107e+00  -3.4530426e+00  -4.3143433e+00  -6.3948712e+00  -3.7744088e+00  -1.2314935e+00  -8.8930836e-01  -2.6337770e+00  -5.9415597e+00  -6.6395065e+00  -5.9996414e+00  -7.2128272e+00  -1.0353929e+01  -1.2204486e+01  -1.0659946e+01  -9.1779921e+00  -8.9498246e+00  -1.0362795e+01  -1.2571137e+01  -1.3546380e+01  -1.4989255e+01  -1.6774985e+01  -1.7638978e+01  -1.6546181e+01  -1.5829758e+01  -1.4071356e+01  -1.1412854e+01  -9.6299411e+00  -8.7827224e+00  -8.8924693e+00  -9.3782605e+00  -1.0419799e+01  -1.2054631e+01  -1.3078698e+01  -1.4100165e+01  -1.4687612e+01  -1.5600307e+01  -1.6404133e+01  -1.7714499e+01  -1.9626659e+01  -1.9835364e+01  -2.1372624e+01  -2.4357612e+01  -2.7476402e+01  -2.7316172e+01  -2.5372507e+01  -2.4761193e+01  -2.6209490e+01  -3.0038965e+01  -3.2415700e+01  -3.1245736e+01  -3.1780148e+01  -3.3442849e+01  -3.1800227e+01  -2.9516682e+01  -2.8030278e+01  -2.7783256e+01  -2.7737516e+01  -2.6410726e+01  -2.5797631e+01  -2.6286672e+01  -2.6557846e+01  -2.7615518e+01  -2.6967221e+01  -2.2840885e+01  -1.9244495e+01  -1.6383433e+01  -1.3154247e+01  -9.8506979e+00  -8.1261963e+00  -8.0616488e+00  -8.5106424e+00  -8.6763663e+00  -9.9550802e+00  -1.3412810e+01  -1.2901010e+01  -1.2374733e+01  -1.3397801e+01  -1.4593968e+01  -1.6432086e+01  -1.9284810e+01  -2.1002117e+01  -2.1575617e+01  -2.2083696e+01  -2.1243193e+01  -2.0320285e+01  -2.0187619e+01  -2.1273785e+01  -2.3598801e+01  -2.4317297e+01  -2.4157642e+01  -2.4783693e+01  -2.6683509e+01  -2.9108108e+01  -3.1168929e+01  -3.2280390e+01  -2.8789812e+01  -2.6102839e+01  -2.5255439e+01  -2.5551723e+01  -2.6929585e+01  -2.9269426e+01  -2.9089986e+01  -2.6025199e+01  -2.4215232e+01  -2.3438859e+01  -2.3697274e+01  -2.4006084e+01  -2.4382334e+01  -2.5464437e+01  -2.7731365e+01  -3.0876202e+01  -3.3105362e+01  -3.3781216e+01  -3.2542331e+01  -3.1320045e+01  -3.0728110e+01  -3.2708454e+01  -3.7568914e+01  -3.7564894e+01  -3.6922386e+01  -3.2730936e+01  -2.8663050e+01  -2.5493369e+01  -2.4345692e+01  -2.5765855e+01  -2.9709442e+01  -3.0350270e+01  -3.1772381e+01  -3.4863737e+01  -3.5712274e+01  -3.2655868e+01  -2.7343043e+01  -2.4509498e+01  -2.3456695e+01  -2.2805446e+01  -2.2864438e+01  -2.4712751e+01  -2.8309437e+01  -2.8766107e+01  -2.7023844e+01  -2.6912262e+01  -2.6600974e+01  -2.5167227e+01  -2.3511905e+01  -2.3003081e+01  -2.3904096e+01  -2.5478736e+01  -2.6552871e+01  -2.6711399e+01  -2.6575135e+01  -2.7748880e+01  -3.0067598e+01  -2.7231839e+01  -2.3705913e+01  -2.1806640e+01  -2.0042596e+01  -1.8839141e+01  -1.8947692e+01  -2.0350885e+01  -2.2124643e+01  -2.4836099e+01  -2.5768429e+01  -2.1434392e+01  -1.7375897e+01  -1.2514168e+01  -8.5363315e+00  -6.2389018e+00  -5.4237410e+00  -5.7929088e+00  -6.9831013e+00  -6.3690990e+00  -4.8912519e+00  -4.6202384e+00  -4.4470389e+00  -3.6321276e+00  -3.7181713e+00  -5.5534586e+00  -6.8532381e+00  -3.6387256e+00  -1.4576461e+00  -1.3148188e+00  -3.1351557e+00  -7.0554338e+00  -1.2931900e+01  -1.8073196e+01  -2.0009489e+01  -1.7390357e+01  -1.4931598e+01  -1.2105714e+01  -1.0212951e+01  -1.0033357e+01  -1.1628306e+01  -1.4077279e+01  -1.4257920e+01  -1.3244366e+01  -1.2320852e+01  -1.1317486e+01  -1.1225266e+01  -1.2547759e+01  -1.5156797e+01  -1.6958421e+01  -1.7246752e+01  -1.8391661e+01  -1.9845746e+01  -2.1206926e+01  -2.1343000e+01  -2.1200992e+01  -2.1842087e+01  -2.3439687e+01  -2.5263507e+01  -2.4633586e+01  -2.3958935e+01  -2.3057396e+01  -2.2739669e+01  -2.3240570e+01  -2.3902374e+01  -2.3469141e+01  -2.4373361e+01  -2.6675407e+01  -2.7898883e+01  -2.6446297e+01  -2.6363745e+01  -2.5649617e+01  -2.5954009e+01  -2.4880833e+01  -2.3962081e+01  -2.4717888e+01  -2.6644922e+01  -2.2716470e+01  -2.0256642e+01  -2.0155543e+01  -1.8848872e+01  -1.4320881e+01  -1.0085376e+01  -7.6439253e+00  -7.3983306e+00  -8.9158437e+00  -1.0577849e+01  -1.1442165e+01  -1.2279066e+01  -1.0801119e+01  -1.0962995e+01  -1.4059457e+01  -1.8489385e+01  -2.1373201e+01  -2.3501061e+01  -2.5071165e+01  -2.6984722e+01  -2.5663025e+01  -2.3297824e+01  -2.0077858e+01  -1.6897925e+01  -1.5411557e+01  -1.4878492e+01  -1.5890630e+01  -1.8286271e+01  -2.1396857e+01  -2.3285682e+01  -2.5272131e+01  -2.6662219e+01  -2.7507393e+01  -2.7837590e+01  -2.8984730e+01  -3.0766114e+01  -3.1569147e+01  -3.0986350e+01  -2.9140257e+01  -2.6905223e+01  -2.5443232e+01  -2.5169730e+01  -2.6909181e+01  -2.8682151e+01  -2.9326368e+01  -3.0236040e+01  -2.9959628e+01  -2.9148116e+01  -2.8432859e+01  -2.9321139e+01  -3.2371322e+01  -3.4671145e+01  -3.4265271e+01  -2.9246944e+01  -2.6950613e+01  -2.7313614e+01  -2.9063929e+01  -2.8997237e+01  -2.7912261e+01  -2.7699318e+01  -2.7865393e+01  -2.7195008e+01  -2.5765596e+01  -2.5057046e+01  -2.5982660e+01  -2.9103353e+01  -3.2779506e+01  -3.3983527e+01  -3.1917288e+01  -2.7852262e+01  -2.4148248e+01  -2.2662267e+01  -2.3365985e+01  -2.6394037e+01  -3.1769827e+01  -3.5525431e+01  -2.9450476e+01  -2.5936744e+01  -2.4141374e+01  -2.2066754e+01  -2.1266113e+01  -2.1344097e+01  -2.1759540e+01  -2.2353199e+01  -2.3156669e+01  -2.2984110e+01  -2.2998114e+01  -2.4895544e+01  -2.4443342e+01  -2.1454054e+01  -2.0039250e+01  -2.0776953e+01  -2.3832719e+01  -2.5077177e+01  -2.1406428e+01  -2.0070698e+01  -2.1051243e+01  -2.4116048e+01  -2.6384336e+01  -2.2978786e+01  -1.8151901e+01  -1.4061316e+01  -1.0436091e+01  -8.4666735e+00  -8.4494883e+00  -9.9455503e+00  -9.7671339e+00  -7.8453871e+00  -7.4370321e+00  -9.3761086e+00  -1.2359989e+01  -1.0377304e+01  -7.3840944e+00  -4.2936998e+00  -2.8847698e+00  -3.5165270e+00  -6.1832523e+00  -9.1297897e+00  -9.0432764e+00  -9.0536254e+00  -1.0514522e+01  -1.0061803e+01  -7.8092758e+00  -6.7395997e+00  -7.1213829e+00  -9.0414115e+00  -1.2570344e+01  -1.3719278e+01  -1.2626627e+01  -1.2729123e+01  -1.3032245e+01  -1.2423488e+01  -1.1168328e+01  -1.0205799e+01  -1.0178392e+01  -1.0819561e+01  -1.2358434e+01  -1.4090631e+01  -1.5590173e+01  -1.6037944e+01  -1.6308728e+01  -1.6427975e+01  -1.7357014e+01  -1.9937484e+01  -2.2405519e+01  -2.3210437e+01  -2.5744415e+01  -2.9753073e+01  -3.3568705e+01  -2.8293168e+01  -2.5160900e+01  -2.4575828e+01  -2.5838310e+01  -2.6644727e+01  -2.5919883e+01  -2.6946411e+01  -2.7753780e+01  -2.5709625e+01  -2.4501390e+01  -2.4603681e+01  -2.6507404e+01  -2.9851165e+01  -3.0537167e+01  -2.8699477e+01  -2.6026983e+01  -2.4484802e+01  -2.4562872e+01  -2.2937243e+01  -1.7257301e+01  -1.2320068e+01  -9.0791054e+00  -7.7097344e+00  -7.3269151e+00  -6.2541437e+00  -5.4659701e+00  -6.0955850e+00  -8.0290451e+00  -8.6380011e+00  -7.8869788e+00  -8.3344206e+00  -1.0066534e+01  -1.0585781e+01  -9.5419362e+00  -9.0440426e+00  -8.5856037e+00  -8.4019852e+00  -8.6449688e+00  -9.7109527e+00  -1.1294467e+01  -1.2723318e+01  -1.4252503e+01  -1.5704480e+01  -1.8297931e+01  -2.2906042e+01  -2.5554098e+01  -2.4770293e+01  -2.5123619e+01  -2.6670239e+01  -2.8046407e+01  -2.8972598e+01  -2.8894515e+01  -2.8466388e+01  -2.9503362e+01  -3.0846696e+01  -3.1708969e+01  -3.1790075e+01  -3.1197871e+01  -2.9866905e+01  -2.7617337e+01  -2.7262534e+01  -2.9547973e+01  -3.2841652e+01  -3.3013405e+01  -3.1638926e+01  -3.1823178e+01  -3.0414413e+01  -2.7666531e+01  -2.5799264e+01  -2.5097965e+01  -2.4976931e+01  -2.5915821e+01  -2.8306199e+01  -3.0707016e+01  -3.1352007e+01  -3.1749795e+01  -3.1889831e+01  -3.0564399e+01  -3.0080859e+01  -2.9557155e+01  -2.9933758e+01  -3.2667508e+01  -3.5655797e+01  -3.3705227e+01  -3.2703066e+01  -3.4496655e+01  -3.7272842e+01  -3.1476911e+01  -2.7238160e+01  -2.5877783e+01  -2.6464737e+01  -2.7780838e+01  -2.7062954e+01  -2.4996844e+01  -2.3361708e+01  -2.1608500e+01  -2.0660253e+01  -2.0885968e+01  -2.1919572e+01  -2.2848850e+01  -2.3748894e+01  -2.4117448e+01  -2.4231466e+01  -2.4888804e+01  -2.6710486e+01  -2.8310358e+01  -2.6406900e+01  -2.2635325e+01  -2.0204947e+01  -1.9755991e+01  -2.1428621e+01  -2.3341284e+01  -2.5227677e+01  -2.4467252e+01  -2.2480776e+01  -1.9367921e+01  -1.3379819e+01  -9.3065686e+00  -7.8224041e+00  -8.1709165e+00  -6.9604300e+00  -4.4815244e+00  -2.6783545e+00  -1.4017412e+00   3.3225236e-01   1.6642507e+00   1.9067258e+00   7.9879028e-01  -1.2309569e+00  -1.7575531e+00  -1.3245878e+00  -2.0530955e+00  -3.6808129e+00  -4.9185442e+00  -5.5273458e+00  -6.6367918e+00  -7.9520715e+00  -9.4393069e+00  -1.1998968e+01  -1.6164003e+01  -1.9916801e+01  -2.1045826e+01  -1.9604571e+01  -1.6899189e+01  -1.5284754e+01  -1.4037811e+01  -1.2610489e+01  -1.1735706e+01  -1.2124280e+01  -1.3931959e+01  -1.6490549e+01  -1.9295534e+01  -1.7397915e+01  -1.5647718e+01  -1.5139253e+01  -1.4949310e+01  -1.5304716e+01  -1.6754804e+01  -1.9849460e+01  -2.5072062e+01  -2.6974657e+01  -2.5765407e+01  -2.6593154e+01  -2.9039354e+01  -3.0759679e+01  -3.2103881e+01  -3.2827052e+01  -3.0582372e+01  -2.8991168e+01  -3.0118889e+01  -3.2632902e+01  -2.9910287e+01  -2.9127756e+01  -2.6821931e+01  -2.4245218e+01  -2.2961235e+01  -2.1661184e+01  -2.0604011e+01  -2.0270074e+01  -2.1209019e+01  -2.2739219e+01  -2.0376393e+01  -1.6013880e+01  -1.1380615e+01  -8.0717952e+00  -6.4537450e+00  -6.5325347e+00  -8.3953127e+00  -1.2179196e+01  -1.4899702e+01  -1.1597517e+01  -1.0792224e+01  -1.2081890e+01  -1.2102607e+01  -8.2041223e+00  -6.1252929e+00  -5.6568160e+00  -6.1294725e+00  -6.9070372e+00  -8.1806166e+00  -9.2967209e+00  -9.3420455e+00  -9.3150105e+00  -9.8370178e+00  -1.1354377e+01  -1.3654280e+01  -1.6580889e+01  -1.7899639e+01  -1.7805358e+01  -1.8727453e+01  -2.1664177e+01  -2.7753720e+01  -3.3180140e+01  -3.2555710e+01  -3.3488850e+01  -2.9073078e+01  -2.4838458e+01  -2.3147670e+01  -2.3007862e+01  -2.3295680e+01  -2.4426538e+01  -2.7388134e+01  -3.1730864e+01  -3.2563977e+01  -3.1073652e+01  -2.9318922e+01  -2.6323654e+01  -2.6063895e+01  -2.6974110e+01  -2.7388308e+01  -2.6219611e+01  -2.5827087e+01  -2.7847097e+01  -3.2065488e+01  -3.5954490e+01  -3.7314347e+01  -3.7543389e+01  -3.8773981e+01  -3.8241803e+01  -3.4195026e+01  -3.1180078e+01  -2.8902523e+01  -2.8779255e+01  -3.0984906e+01  -3.4228489e+01  -3.5456402e+01  -3.5719985e+01  -3.1863626e+01  -2.8658660e+01  -2.6815566e+01  -2.5783554e+01  -2.5820301e+01  -2.5570746e+01  -2.5174830e+01  -2.5087866e+01  -2.4674687e+01  -2.4797181e+01  -2.6036706e+01  -2.6577743e+01  -2.5104684e+01  -2.4281727e+01  -2.3489410e+01  -2.2852484e+01  -2.2271705e+01  -2.1994513e+01  -2.1799303e+01  -2.1495202e+01  -2.1747102e+01  -2.3344759e+01  -2.3620729e+01  -2.1814556e+01  -2.0395381e+01  -2.0122296e+01  -2.1187906e+01  -2.3605299e+01  -2.6612473e+01  -3.0103515e+01  -2.7209819e+01  -2.6061672e+01  -2.5982760e+01  -2.7909396e+01  -2.6505898e+01  -1.8626011e+01  -1.4916925e+01  -1.2351509e+01  -8.5261174e+00  -5.9063335e+00  -5.1294883e+00  -6.3692702e+00  -9.9717904e+00  -8.0467434e+00  -5.9230621e+00  -6.5450524e+00  -1.0019078e+01  -1.2575450e+01  -1.1475112e+01  -1.1489060e+01  -9.4427576e+00  -7.4232416e+00  -7.2458945e+00  -8.9026643e+00  -1.0165099e+01  -1.1401755e+01  -1.3420461e+01  -1.2173855e+01  -1.1521551e+01  -1.2510187e+01  -1.4976792e+01  -1.5854693e+01  -1.4242752e+01  -1.3619870e+01  -1.3289507e+01  -1.2001229e+01  -1.0840705e+01  -1.0545060e+01  -1.1230915e+01  -1.2012582e+01  -1.2211578e+01  -1.2774590e+01  -1.3057426e+01  -1.3318224e+01  -1.3806021e+01  -1.5047450e+01  -1.5110327e+01  -1.4671183e+01  -1.4926150e+01  -1.6684575e+01  -2.0566898e+01  -2.6447369e+01  -2.6404188e+01  -2.3953847e+01  -2.2085469e+01  -2.1597825e+01  -2.2390173e+01  -2.3953705e+01  -2.5490171e+01  -2.6399114e+01  -2.6273860e+01  -2.8075249e+01  -3.0314286e+01  -2.7693827e+01  -2.5788387e+01  -2.4655777e+01  -2.4440900e+01  -2.5981665e+01  -2.9526608e+01  -3.2824430e+01  -3.0609490e+01  -2.8026141e+01  -2.5182353e+01  -2.0915419e+01  -1.5778925e+01  -1.1762894e+01  -1.0191916e+01  -1.0869083e+01  -1.0932387e+01  -8.6345784e+00  -8.2071960e+00  -1.0344347e+01  -1.5581386e+01  -1.9197079e+01  -1.9240966e+01  -1.9576739e+01  -1.8428949e+01  -1.6167317e+01  -1.4377619e+01  -1.3686685e+01  -1.4015013e+01  -1.4664081e+01  -1.6171496e+01  -1.8195303e+01  -1.8088183e+01  -1.8175601e+01  -1.9744653e+01  -2.2899129e+01  -2.6852904e+01  -2.6316397e+01  -2.3912740e+01  -2.3722523e+01  -2.5168703e+01  -2.7404863e+01  -2.6265226e+01  -2.5509327e+01  -2.7256622e+01  -2.8662230e+01  -2.8102025e+01  -2.7359547e+01  -2.6580188e+01  -2.6183315e+01  -2.6539199e+01  -2.7947192e+01  -2.9455696e+01  -2.9140297e+01  -2.7774436e+01  -2.7729405e+01  -2.8640565e+01  -3.0842349e+01  -3.4434377e+01  -3.4928523e+01  -3.5859468e+01  -3.3525662e+01  -3.0652543e+01  -2.9998078e+01  -3.0559510e+01  -3.1241593e+01  -3.2365631e+01  -3.3783740e+01  -3.2465429e+01  -3.0550333e+01  -3.0462369e+01  -3.2772670e+01  -3.0945008e+01  -2.7450679e+01  -2.6826607e+01  -2.8725798e+01  -3.2985543e+01  -3.0226331e+01  -2.5965713e+01  -2.4170153e+01  -2.3761805e+01  -2.4215741e+01  -2.5779763e+01  -2.7717403e+01  -2.9495925e+01  -3.1148498e+01  -2.7632975e+01  -2.5696585e+01  -2.5659698e+01  -2.6319616e+01  -2.6728291e+01  -2.7638385e+01  -2.9467778e+01  -2.7487962e+01  -2.4746517e+01  -2.3819886e+01  -2.4691572e+01  -2.7709457e+01  -2.9644449e+01  -2.9012031e+01  -2.7414121e+01  -2.5800326e+01  -2.4248311e+01  -2.4058393e+01  -2.5576357e+01  -2.7837730e+01  -2.9821256e+01  -2.9703683e+01  -2.2622450e+01  -1.7538937e+01  -1.4614947e+01  -1.3228496e+01  -1.1318850e+01  -8.3769445e+00  -6.3977941e+00  -6.1869946e+00  -8.1719581e+00  -1.2971167e+01  -1.2692785e+01  -1.1181827e+01  -8.8973993e+00  -6.6074531e+00  -5.7547743e+00  -6.5113600e+00  -7.4529262e+00  -5.9280580e+00  -4.5361580e+00  -5.0117813e+00  -7.6926454e+00  -1.2849005e+01  -1.4680007e+01  -1.4948850e+01  -1.8336363e+01  -1.7372949e+01  -1.6027215e+01  -1.3538112e+01  -1.2112838e+01  -1.2188786e+01  -1.3013411e+01  -1.3019615e+01  -1.2370871e+01  -1.1992234e+01  -1.2122683e+01  -1.2023271e+01  -1.1339564e+01  -1.1028721e+01  -1.1969732e+01  -1.4120392e+01  -1.6721087e+01  -1.6600438e+01  -1.6970897e+01  -1.8076884e+01  -1.9221216e+01  -1.9340233e+01  -2.0818250e+01  -2.4242700e+01  -2.3878729e+01  -2.2882032e+01  -2.1982318e+01  -2.1727157e+01  -2.2925651e+01  -2.6410626e+01  -2.5958275e+01  -2.3185197e+01  -2.2329910e+01  -2.3963472e+01  -2.7049400e+01  -2.7729737e+01  -2.5954529e+01  -2.6466301e+01  -2.4606264e+01  -2.2998519e+01  -2.1788751e+01  -2.1683354e+01  -2.1022766e+01  -2.0379408e+01  -2.0406673e+01  -1.7803443e+01  -1.3180677e+01  -1.0051537e+01  -8.7214363e+00  -9.2145895e+00  -1.0296230e+01  -1.0646488e+01  -1.1513914e+01  -1.1315717e+01  -1.0102941e+01  -1.0996776e+01  -1.5171534e+01  -1.6158184e+01  -1.7069397e+01  -1.6373160e+01  -1.5345921e+01  -1.5289205e+01  -1.6096724e+01  -1.7089271e+01  -1.8079217e+01  -1.8621599e+01  -1.8454886e+01  -1.8686216e+01  -1.9821751e+01  -2.0675936e+01  -2.1392694e+01  -2.2450819e+01  -2.4753123e+01  -2.6587389e+01  -2.8723809e+01  -2.8309900e+01  -2.7010891e+01  -2.6891639e+01  -2.2614878e+01  -2.0587763e+01  -2.0950994e+01  -2.3287405e+01  -2.4973301e+01  -2.3255464e+01  -2.2187981e+01  -2.3044099e+01  -2.4700689e+01  -2.6995552e+01  -3.0165457e+01  -2.9818022e+01  -2.7566738e+01  -2.7659869e+01  -3.0089479e+01  -2.8328825e+01  -2.6404630e+01  -2.6550519e+01  -2.9314778e+01  -3.6426007e+01  -3.6486713e+01  -3.3098808e+01  -3.1224734e+01  -3.1285215e+01  -3.2082904e+01  -3.2069653e+01  -3.0282766e+01  -2.7093006e+01  -2.6163948e+01  -2.5686306e+01  -2.4144850e+01  -2.4266039e+01  -2.6230660e+01  -2.9147215e+01  -3.2648059e+01  -3.2106653e+01  -3.0465024e+01  -3.0664081e+01  -3.0967431e+01  -2.7211359e+01  -2.5020679e+01  -2.3663653e+01  -2.2744640e+01  -2.1089279e+01  -1.9971419e+01  -1.9707692e+01  -2.0303118e+01  -2.1453661e+01  -2.3740577e+01  -2.5444073e+01  -2.4265611e+01  -2.2347864e+01  -2.0484793e+01  -1.9119493e+01  -1.8724768e+01  -2.0311444e+01  -2.4066676e+01  -2.5482420e+01  -2.2439809e+01  -2.1247336e+01  -2.2493625e+01  -2.4856135e+01  -2.5958309e+01  -2.3352315e+01  -1.9675786e+01  -1.6218106e+01  -1.3141813e+01  -1.2243286e+01  -1.2186359e+01  -8.4477594e+00  -5.3436197e+00  -4.5395651e+00  -5.4923483e+00  -5.3458410e+00  -2.6983112e+00  -1.2283316e+00  -1.5698960e+00  -3.9374143e+00  -8.6301684e+00  -9.0829606e+00  -8.2472405e+00  -8.9735661e+00  -1.0689288e+01  -1.0015612e+01  -7.0713617e+00  -5.3543102e+00  -5.2522294e+00  -6.5004566e+00  -8.7911016e+00  -1.2062132e+01  -1.5858593e+01  -1.5932612e+01  -1.3180955e+01  -1.1758449e+01  -1.1744749e+01  -1.2593334e+01  -1.3529197e+01  -1.4126573e+01  -1.5060987e+01  -1.7076535e+01  -1.9628098e+01  -1.8448117e+01  -1.6303711e+01  -1.4987014e+01  -1.4196502e+01  -1.4245898e+01  -1.5309093e+01  -1.8003363e+01  -2.2359986e+01  -2.3666596e+01  -2.3143273e+01  -2.3980487e+01  -2.6568942e+01  -2.8621973e+01  -2.8744609e+01  -2.9848123e+01  -3.2693446e+01  -3.1656834e+01  -2.8663604e+01  -2.8181657e+01  -2.7624717e+01  -2.6038411e+01  -2.4560016e+01  -2.3723088e+01  -2.3347161e+01  -2.4065317e+01  -2.6541773e+01  -3.0183669e+01  -2.6641276e+01  -2.2649888e+01  -2.0197284e+01  -1.6291444e+01  -1.1605275e+01  -8.8773285e+00  -8.2786607e+00  -8.6084519e+00  -7.0887051e+00  -5.8524705e+00  -6.7073852e+00  -1.0304143e+01  -1.1813972e+01  -8.7434755e+00  -7.4263136e+00  -7.4607193e+00  -8.2145073e+00  -8.6572190e+00  -8.2459033e+00  -7.9985623e+00  -7.6311693e+00  -7.4516268e+00  -7.7869400e+00  -8.9358809e+00  -1.1050964e+01  -1.3096078e+01  -1.4689205e+01  -1.6566215e+01  -1.8653505e+01  -2.2235304e+01  -2.5723051e+01  -2.6596843e+01  -2.6917617e+01  -2.7138173e+01  -2.7061983e+01  -2.6760448e+01  -2.8201389e+01  -3.2213093e+01  -3.2538567e+01  -2.9698965e+01  -2.8728985e+01  -2.9717051e+01  -3.0765029e+01  -3.0434633e+01  -3.1285402e+01  -3.1150343e+01  -3.2209922e+01  -3.2937586e+01  -3.0664961e+01  -2.9674004e+01  -2.7859470e+01  -2.6261396e+01  -2.6700391e+01  -2.8892366e+01  -3.1550041e+01  -3.2552808e+01  -3.0324331e+01  -2.9125883e+01  -2.8556798e+01  -2.8884143e+01  -3.0090148e+01  -3.0890204e+01  -3.2290656e+01  -2.4674498e+01  -2.1352191e+01  -2.0631188e+01  -2.1912964e+01  -2.3995337e+01  -2.6795978e+01  -2.7017746e+01  -2.5865139e+01  -2.7405049e+01  -3.1229530e+01  -2.6773804e+01  -2.5531042e+01  -2.6907577e+01  -2.9164070e+01  -2.8848751e+01  -2.6737370e+01  -2.5287065e+01  -2.3705614e+01  -2.2797372e+01  -2.2614872e+01  -2.2678574e+01  -2.3223751e+01  -2.3931571e+01  -2.2071803e+01  -2.0936691e+01  -2.0537124e+01  -2.1345084e+01  -2.4282396e+01  -2.8840822e+01  -2.5650845e+01  -2.1676884e+01  -2.0241398e+01  -2.1042161e+01  -2.3957449e+01  -2.6521079e+01  -2.1082229e+01  -1.7589535e+01  -1.6073588e+01  -1.3297743e+01  -1.0921041e+01  -1.0479489e+01  -9.2848098e+00  -6.1025806e+00  -3.6457229e+00  -1.9511615e+00   1.7154276e-01   1.7415195e+00   2.1452491e+00   1.1186853e+00  -1.5542438e+00  -2.9429791e+00  -9.8530362e-01  -8.9574918e-01  -2.6154506e+00  -4.6815670e+00  -5.0023293e+00  -5.2588600e+00  -6.1589738e+00  -7.6120759e+00  -9.7600450e+00  -1.2703486e+01  -1.5512092e+01  -1.6695681e+01  -1.7925814e+01  -1.7142421e+01  -1.5135704e+01  -1.4339043e+01  -1.4172941e+01  -1.2818804e+01  -1.1526886e+01  -1.1516461e+01  -1.2667270e+01  -1.4595396e+01  -1.6236803e+01  -1.5114055e+01  -1.3951735e+01  -1.4187947e+01  -1.5235210e+01  -1.6929880e+01  -1.8380040e+01  -1.9295562e+01  -2.1066617e+01  -2.3226077e+01  -2.5316848e+01  -2.6550393e+01  -2.7216885e+01  -2.6155755e+01  -2.6655247e+01  -2.9246715e+01  -3.2720765e+01  -3.5011094e+01  -3.0538754e+01  -2.7366082e+01  -2.6537615e+01  -2.6948214e+01  -2.8619182e+01  -3.1557968e+01  -3.0939307e+01  -2.8599692e+01  -2.6903908e+01  -2.5261349e+01  -2.4429984e+01  -2.2586251e+01  -1.6431419e+01  -1.1660479e+01  -9.1886461e+00  -8.8283534e+00  -9.8256135e+00  -1.0194150e+01  -1.0453537e+01  -1.2659773e+01  -1.3697695e+01  -1.1272988e+01  -1.1156977e+01  -1.0416994e+01  -7.4827201e+00  -5.9774612e+00  -5.9385971e+00  -6.4863531e+00  -7.1069190e+00  -7.9778600e+00  -8.8891581e+00  -8.9328824e+00  -8.9427830e+00  -9.6767717e+00  -1.1166196e+01  -1.3436916e+01  -1.5104843e+01  -1.7362230e+01  -1.9440859e+01  -1.9961964e+01  -2.1537715e+01  -2.5100611e+01  -3.1429073e+01  -3.3470257e+01  -3.0724456e+01  -2.8881383e+01  -2.7080774e+01  -2.5245345e+01  -2.4434639e+01  -2.5436830e+01  -2.7544656e+01  -2.9006658e+01  -2.9921317e+01  -3.0385222e+01  -3.1179382e+01  -3.3610524e+01  -3.0449862e+01  -2.7720410e+01  -2.8073650e+01  -3.0995846e+01  -3.4517688e+01  -3.5596463e+01  -3.5381942e+01  -3.4826625e+01  -3.3492726e+01  -3.3301046e+01  -3.3844735e+01  -3.3543864e+01  -3.1823203e+01  -3.1516228e+01  -3.3439923e+01  -3.3930584e+01  -3.0849426e+01  -2.8948266e+01  -2.8898455e+01  -2.8880487e+01  -2.8459082e+01  -2.9372027e+01  -3.2700927e+01  -3.8595589e+01  -3.5811919e+01  -2.9482784e+01  -2.6546875e+01  -2.5306131e+01  -2.4820129e+01  -2.5276750e+01  -2.7128551e+01  -2.9968569e+01  -3.3622215e+01  -3.5610214e+01  -3.3041692e+01  -2.9694954e+01  -2.7081559e+01  -2.4719782e+01  -2.3707835e+01  -2.4636231e+01  -2.7008236e+01  -2.8400452e+01  -2.9470222e+01  -3.1210781e+01  -3.2954713e+01  -2.8756661e+01  -2.3527689e+01  -2.1042856e+01  -2.0578727e+01  -2.0805301e+01  -2.1075703e+01  -2.1776454e+01  -2.3064232e+01  -2.4799392e+01  -2.9072725e+01  -2.4469608e+01  -1.8752847e+01  -1.5853727e+01  -1.2560062e+01  -8.8524403e+00  -6.1973284e+00  -5.1098690e+00  -5.8911445e+00  -9.0018455e+00  -1.1271136e+01  -9.3657059e+00  -1.0373041e+01  -1.4877836e+01  -2.0245693e+01  -1.6654778e+01  -1.3997650e+01  -1.0982214e+01  -9.2643081e+00  -9.8221977e+00  -1.0907064e+01  -1.0296869e+01  -1.0241278e+01  -1.2269857e+01  -1.2846396e+01  -1.2464528e+01  -1.3319544e+01  -1.4502312e+01  -1.3826819e+01  -1.2394239e+01  -1.2323501e+01  -1.3457211e+01  -1.3721891e+01  -1.2282368e+01  -1.1234514e+01  -1.0911019e+01  -1.1234006e+01  -1.2095841e+01  -1.3382887e+01  -1.4483279e+01  -1.4327324e+01  -1.3696769e+01  -1.3845767e+01  -1.4712778e+01  -1.6203876e+01  -1.6153547e+01  -1.6245641e+01  -1.8184681e+01  -2.2148947e+01  -2.9272872e+01  -2.9064364e+01  -2.7920936e+01  -2.7204488e+01  -2.7065437e+01  -2.7700449e+01  -2.7254235e+01  -2.4836561e+01  -2.3194479e+01  -2.2960343e+01  -2.4483104e+01  -2.6903485e+01  -2.9155049e+01  -2.9417608e+01  -2.7545160e+01  -2.5598628e+01  -2.4817713e+01  -2.4597464e+01  -2.5875599e+01  -2.8807994e+01  -2.4523437e+01  -1.8129563e+01  -1.2476575e+01  -9.1130625e+00  -8.1023025e+00  -9.2825495e+00  -9.8545813e+00  -7.8296930e+00  -7.9046316e+00  -1.0590972e+01  -1.5865885e+01  -1.8255500e+01  -2.1009965e+01  -2.3477759e+01  -1.9229244e+01  -1.6578806e+01  -1.5244452e+01  -1.4266930e+01  -1.4176635e+01  -1.5663325e+01  -1.8269073e+01  -2.0051298e+01  -2.1315209e+01  -2.3292037e+01  -2.6953215e+01  -3.1635162e+01  -2.8003595e+01  -2.6613970e+01  -2.7128984e+01  -2.9112173e+01  -3.0545601e+01  -3.0191733e+01  -3.0227820e+01  -2.9918396e+01  -2.8280096e+01  -2.6179813e+01  -2.4940363e+01  -2.5056339e+01  -2.6553746e+01  -2.8347545e+01  -2.8015124e+01  -2.6810405e+01  -2.3433494e+01  -1.9877113e+01  -1.7694528e+01  -1.4818592e+01  -1.4095302e+01  -1.5660778e+01  -1.9955988e+01  -2.7916705e+01  -3.5007621e+01  -3.2589466e+01  -3.1239519e+01  -3.0222775e+01  -3.0867155e+01  -3.3492858e+01  -3.3506113e+01  -3.1121450e+01  -3.0509372e+01  -3.0454420e+01  -3.0030641e+01  -3.0712840e+01  -3.3397957e+01  -3.3659888e+01  -3.0587937e+01  -2.9064227e+01  -2.9076250e+01  -2.9611026e+01  -2.8354032e+01  -2.5635846e+01  -2.3840844e+01  -2.3203832e+01  -2.2738126e+01  -2.2488513e+01  -2.2214087e+01  -2.1353178e+01  -2.1021283e+01  -2.2046522e+01  -2.4137048e+01  -2.3908041e+01  -2.1454409e+01  -2.0154065e+01  -2.0366537e+01  -2.1506702e+01  -2.2737343e+01  -2.4202978e+01  -2.3250308e+01  -2.1819204e+01  -2.1857139e+01  -2.2947719e+01  -2.5196372e+01  -2.9430459e+01  -2.8879426e+01  -2.5014354e+01  -2.3015011e+01  -2.2860804e+01  -2.3438312e+01  -2.2844406e+01  -2.0538877e+01  -1.7545185e+01  -1.5503083e+01  -1.2764082e+01  -9.7238637e+00  -7.7316490e+00  -7.2605024e+00  -8.6002994e+00  -1.1903339e+01  -1.3964172e+01  -1.2848255e+01  -1.1362331e+01  -8.3804040e+00  -6.4253347e+00  -6.1517909e+00  -7.1596221e+00  -7.9065863e+00  -7.5126346e+00  -8.1206919e+00  -1.0549708e+01  -1.4552255e+01  -1.6731982e+01  -1.6970741e+01  -1.5243303e+01  -1.3522816e+01  -1.3107861e+01  -1.3215204e+01  -1.2448480e+01  -1.0928932e+01  -1.0070740e+01  -1.0058116e+01  -1.0590304e+01  -1.1058682e+01  -1.1307944e+01  -1.2139961e+01  -1.3745172e+01  -1.3458984e+01  -1.2755183e+01  -1.3614131e+01  -1.5635875e+01  -1.5761454e+01  -1.5003782e+01  -1.5292215e+01  -1.6552147e+01  -1.8697902e+01  -2.0941621e+01  -2.1048723e+01  -1.9973439e+01  -1.9509648e+01  -2.0269431e+01  -2.1496719e+01  -2.1784868e+01  -2.2487015e+01  -2.4396619e+01  -2.3652016e+01  -2.1207129e+01  -2.0060646e+01  -1.7857022e+01  -1.5841834e+01  -1.6458461e+01  -1.9296293e+01  -2.1025177e+01  -2.1386524e+01  -2.4392427e+01  -2.4986720e+01  -2.5047357e+01  -2.5785670e+01  -2.3222121e+01  -1.9493022e+01  -1.3888748e+01  -9.5383084e+00  -7.2665302e+00  -6.7945446e+00  -7.2313975e+00  -7.2998627e+00  -8.3552198e+00  -1.1349909e+01  -1.4392995e+01  -1.5044115e+01  -1.8553501e+01  -1.7684919e+01  -1.5894125e+01  -1.5243783e+01  -1.5365704e+01  -1.5714258e+01  -1.6685798e+01  -1.8700871e+01  -1.9486935e+01  -1.7497666e+01  -1.6807668e+01  -1.7373862e+01  -1.8181216e+01  -1.8337421e+01  -1.8543762e+01  -1.9671536e+01  -2.2666214e+01  -2.7026038e+01  -2.8329488e+01  -2.6524239e+01  -2.2033114e+01  -2.0705986e+01  -2.1412203e+01  -2.3181965e+01  -2.5799215e+01  -2.6474793e+01  -2.4795982e+01  -2.4604953e+01  -2.5410325e+01  -2.6407822e+01  -2.7217620e+01  -2.7909410e+01  -2.7241127e+01  -2.5344687e+01  -2.4290050e+01  -2.4967390e+01  -2.7164896e+01  -2.7976325e+01  -2.4731432e+01  -2.2567796e+01  -2.2806621e+01  -2.5172348e+01  -2.8487442e+01  -3.2830924e+01  -3.7099113e+01  -3.6012087e+01  -3.3559690e+01  -3.3517849e+01  -3.6006721e+01  -3.4334277e+01  -3.2390759e+01  -3.2271361e+01  -3.0262371e+01  -2.7387584e+01  -2.5963662e+01  -2.6578959e+01  -2.7640090e+01  -2.8177822e+01  -2.6526810e+01  -2.5494649e+01  -2.6672028e+01  -3.0181074e+01  -3.1483507e+01  -2.6745028e+01  -2.3591543e+01  -2.2143813e+01  -2.1704158e+01  -2.1741402e+01  -2.2102267e+01  -2.2532265e+01  -2.3687958e+01  -2.6045418e+01  -2.5141568e+01  -2.1856761e+01  -2.0597201e+01  -2.1695439e+01  -2.5387211e+01  -2.8539592e+01  -2.4231028e+01  -2.2406044e+01  -2.1396547e+01  -2.0773409e+01  -2.1316224e+01  -2.3501204e+01  -2.2516993e+01  -1.9166806e+01  -1.7359657e+01  -1.4674341e+01  -1.3100135e+01  -1.2681542e+01  -8.3676988e+00  -4.7576333e+00  -3.2819557e+00  -3.2024626e+00  -2.5846463e+00  -2.6599444e-01   1.1573006e+00   9.2989514e-01  -8.3082188e-01  -3.2671878e+00  -3.4145084e+00  -2.4871109e+00  -2.5000706e+00  -3.5069001e+00  -3.8452472e+00  -3.0990055e+00  -3.0661586e+00  -4.0480975e+00  -5.9158462e+00  -8.9008219e+00  -1.3451012e+01  -1.9223811e+01  -2.0157777e+01  -1.6753407e+01  -1.4262161e+01  -1.3293454e+01  -1.3113240e+01  -1.3291098e+01  -1.3638053e+01  -1.4834400e+01  -1.7111828e+01  -1.8111716e+01  -1.6907634e+01  -1.5710023e+01  -1.4600843e+01  -1.4112318e+01  -1.4642114e+01  -1.6868714e+01  -2.0046884e+01  -2.3891719e+01  -2.3838443e+01  -2.6478085e+01  -3.2498564e+01  -2.9390523e+01  -2.6535265e+01  -2.6068210e+01  -2.8135961e+01  -2.8156321e+01  -2.4936383e+01  -2.4514300e+01  -2.6567420e+01  -2.7521232e+01  -2.5885789e+01  -2.4844806e+01  -2.4748038e+01  -2.4071165e+01  -2.3612089e+01  -2.4143102e+01  -2.3847871e+01  -2.1815025e+01  -2.0790678e+01  -2.0292482e+01  -1.7541219e+01  -1.2960633e+01  -9.0581610e+00  -6.8399627e+00  -6.2549628e+00  -6.9657439e+00  -7.7858428e+00  -9.2577104e+00  -1.0926040e+01  -1.0341055e+01  -1.0217209e+01  -9.5050502e+00  -7.3747109e+00  -6.4310386e+00  -6.3997895e+00  -6.4058888e+00  -6.7487997e+00  -7.8399028e+00  -8.9521242e+00  -9.3132924e+00  -9.6408518e+00  -1.0519344e+01  -1.1937956e+01  -1.3445728e+01  -1.4566366e+01  -1.6148459e+01  -1.7687738e+01  -1.9599947e+01  -2.2844445e+01  -2.6781332e+01  -2.6502090e+01  -2.4691452e+01  -2.4226059e+01  -2.4586177e+01  -2.4991005e+01  -2.4175591e+01  -2.3179534e+01  -2.2884188e+01  -2.3349660e+01  -2.4432165e+01  -2.5507511e+01  -2.4329571e+01  -2.5491322e+01  -2.9653618e+01  -2.8162997e+01  -2.7204563e+01  -2.9035050e+01  -3.3214288e+01  -3.3857460e+01  -3.0877737e+01  -2.8026575e+01  -2.5648622e+01  -2.5349715e+01  -2.7216666e+01  -3.1353503e+01  -3.0445527e+01  -2.7276307e+01  -2.6234829e+01  -2.7130209e+01  -2.9284082e+01  -2.9719205e+01  -2.6193356e+01  -2.3229506e+01  -2.2265506e+01  -2.3155671e+01  -2.4544250e+01  -2.5636340e+01  -2.8376356e+01  -3.3238568e+01  -3.1506981e+01  -2.9465049e+01  -2.9323457e+01  -2.7992204e+01  -2.4657282e+01  -2.3418154e+01  -2.3236605e+01  -2.2089400e+01  -2.1197393e+01  -2.1976600e+01  -2.4571410e+01  -2.5701656e+01  -2.4728583e+01  -2.4927866e+01  -2.4317974e+01  -2.1984708e+01  -2.1059972e+01  -2.1538984e+01  -2.3015688e+01  -2.5050690e+01  -2.5413583e+01  -2.4892226e+01  -2.5344877e+01  -2.6185361e+01  -2.6299734e+01  -2.5113980e+01  -2.3096954e+01  -1.8853892e+01  -1.6026602e+01  -1.4360133e+01  -1.1856863e+01  -1.0641238e+01  -1.0921004e+01  -9.1071971e+00  -5.8847837e+00  -3.5946560e+00  -1.3635228e+00   4.4886095e-01   9.6012277e-01   1.8386068e-01  -1.6774760e+00  -3.4894430e+00  -1.9329236e+00  -8.4644878e-01  -1.4363000e+00  -3.1210398e+00  -3.9260560e+00  -4.3984604e+00  -5.2074845e+00  -6.2836219e+00  -8.0900769e+00  -1.1332707e+01  -1.5964738e+01  -1.7991042e+01  -1.8313175e+01  -1.7733110e+01  -1.4854134e+01  -1.2623769e+01  -1.1448336e+01  -1.1043002e+01  -1.1231122e+01  -1.1883085e+01  -1.2743933e+01  -1.3620591e+01  -1.4079641e+01  -1.3734009e+01  -1.3924523e+01  -1.3896984e+01  -1.3765651e+01  -1.3976764e+01  -1.4682946e+01  -1.5920998e+01  -1.8278687e+01  -2.2928018e+01  -2.9146300e+01  -3.0927971e+01  -2.9818754e+01  -2.6553314e+01  -2.4718663e+01  -2.4402529e+01  -2.4787000e+01  -2.6043505e+01  -2.7599759e+01  -2.8293787e+01  -2.7556817e+01  -2.7357613e+01  -2.7783951e+01  -2.7287354e+01  -2.5732803e+01  -2.5489480e+01  -2.7192279e+01  -2.8626337e+01  -2.7202678e+01  -2.5705142e+01  -2.2023211e+01  -1.5331514e+01  -1.1014407e+01  -8.9552601e+00  -8.4001195e+00  -7.9863190e+00  -7.7174917e+00  -9.2747342e+00  -1.3365969e+01  -1.1269852e+01  -9.5596405e+00  -9.6528922e+00  -9.0528785e+00  -6.5530677e+00  -5.0560636e+00  -5.0645924e+00  -6.0424238e+00  -7.1094417e+00  -7.9798774e+00  -8.8813246e+00  -8.9903041e+00  -9.2189200e+00  -1.0307106e+01  -1.2050959e+01  -1.4236540e+01  -1.4972602e+01  -1.4519326e+01  -1.4619984e+01  -1.6768997e+01  -2.1938399e+01  -2.6576209e+01  -3.0061076e+01  -3.4295257e+01  -3.4734155e+01  -3.1305145e+01  -2.9140378e+01  -2.7611876e+01  -2.5512286e+01  -2.4053798e+01  -2.2915384e+01  -2.2639775e+01  -2.4220537e+01  -2.8118809e+01  -3.2232198e+01  -3.1573052e+01  -3.0367082e+01  -3.0719939e+01  -2.9178823e+01  -2.7085826e+01  -2.5941591e+01  -2.5593645e+01  -2.5879164e+01  -2.8251757e+01  -3.0617429e+01  -3.0586441e+01  -2.8603118e+01  -2.8298577e+01  -3.0359538e+01  -3.3470900e+01  -3.3367929e+01  -3.1186447e+01  -3.1242890e+01  -3.3205691e+01  -3.5606684e+01  -3.6381652e+01  -3.2527685e+01  -2.9465930e+01  -2.7248241e+01  -2.5348861e+01  -2.5010467e+01  -2.5885260e+01  -2.6745430e+01  -2.6904714e+01  -2.6780836e+01  -2.6232425e+01  -2.5666338e+01  -2.4050855e+01  -2.2528574e+01  -2.2235977e+01  -2.2347696e+01  -2.2079081e+01  -2.2355520e+01  -2.4061809e+01  -2.5940069e+01  -2.5099761e+01  -2.4416404e+01  -2.5922587e+01  -2.9627406e+01  -2.6829885e+01  -2.2010879e+01  -2.0142604e+01  -2.0534527e+01  -2.2812733e+01  -2.5367580e+01  -2.5691993e+01  -2.6181909e+01  -2.7904799e+01  -3.1770444e+01  -3.2995773e+01  -2.6325331e+01  -1.9169637e+01  -1.5536878e+01  -1.3131168e+01  -9.5163931e+00  -6.7052550e+00  -5.4883469e+00  -6.1460714e+00  -9.0367912e+00  -1.0137009e+01  -7.6602167e+00  -7.9217245e+00  -1.0986210e+01  -1.6725140e+01  -2.0526443e+01  -2.2165248e+01  -1.6102610e+01  -1.2265492e+01  -1.1591914e+01  -1.2134946e+01  -1.1202330e+01  -1.0531296e+01  -1.2060407e+01  -1.3848622e+01  -1.2886026e+01  -1.2875886e+01  -1.4000775e+01  -1.5529928e+01  -1.5388789e+01  -1.4766106e+01  -1.4879594e+01  -1.4307526e+01  -1.2625103e+01  -1.1440232e+01  -1.1298438e+01  -1.1973244e+01  -1.3130692e+01  -1.4533035e+01  -1.5496580e+01  -1.5829296e+01  -1.6123904e+01  -1.6828336e+01  -1.7911096e+01  -1.7564416e+01  -1.7145101e+01  -1.7948168e+01  -2.0106260e+01  -2.3913407e+01  -2.7936367e+01  -3.0215088e+01  -3.1708469e+01  -3.3176212e+01  -2.6182994e+01  -2.2364440e+01  -2.1547516e+01  -2.3322274e+01  -2.6090686e+01  -2.6934351e+01  -2.5728023e+01  -2.4417638e+01  -2.4244809e+01  -2.5912298e+01  -2.8747570e+01  -3.0136710e+01  -3.1963891e+01  -2.9564725e+01  -2.6320181e+01  -2.3888863e+01  -2.1242134e+01  -1.8939056e+01  -1.5835683e+01  -1.1583001e+01  -8.9305960e+00  -8.4061217e+00  -9.0353658e+00  -8.3731380e+00  -7.5655484e+00  -8.6951767e+00  -1.2534641e+01  -1.6842591e+01  -1.6687443e+01  -1.6610610e+01  -1.6112767e+01  -1.5398171e+01  -1.4226146e+01  -1.3512782e+01  -1.3513846e+01  -1.4157609e+01  -1.6046656e+01  -1.9175832e+01  -2.1850101e+01  -2.1069724e+01  -2.1559560e+01  -2.2716523e+01  -2.4225951e+01  -2.5598878e+01  -2.6705952e+01  -2.7150114e+01  -2.9251696e+01  -3.2031352e+01  -2.8623764e+01  -2.6565570e+01  -2.4897866e+01  -2.4676996e+01  -2.6670784e+01  -3.0199142e+01  -2.8190255e+01  -2.5563130e+01  -2.4882042e+01  -2.5587993e+01  -2.6759950e+01  -2.8804889e+01  -2.7972989e+01  -2.6762587e+01  -2.5623113e+01  -2.5703866e+01  -2.6113702e+01  -2.6126073e+01  -2.5448065e+01  -2.5154107e+01  -2.4922147e+01  -2.4737327e+01  -2.4924383e+01  -2.4770806e+01  -2.4846466e+01  -2.6401541e+01  -2.8010301e+01  -2.8634119e+01  -2.9394685e+01  -3.1631587e+01  -3.3178957e+01  -3.1540498e+01  -2.9983032e+01  -2.7370316e+01  -2.4861359e+01  -2.4338044e+01  -2.5691054e+01  -2.5574385e+01  -2.4973861e+01  -2.6486464e+01  -3.0932825e+01  -3.2027298e+01  -2.8563950e+01  -2.7843768e+01  -2.6655784e+01  -2.3332193e+01  -1.9511594e+01  -1.7181425e+01  -1.6833949e+01  -1.8279624e+01  -2.1611365e+01  -2.4935673e+01  -2.2224433e+01  -2.0857972e+01  -2.1789958e+01  -2.5183914e+01  -2.9362071e+01  -2.8015711e+01  -2.6781595e+01  -2.7339055e+01  -2.8879082e+01  -2.8653686e+01  -2.7433435e+01  -2.7218130e+01  -2.7971621e+01  -2.7555629e+01  -2.5822662e+01  -2.1132144e+01  -1.7073902e+01  -1.3326597e+01  -1.0142514e+01  -8.0489426e+00  -7.1658346e+00  -7.6845880e+00  -9.8949150e+00  -1.3355274e+01  -1.4499615e+01  -1.3023384e+01  -9.7749533e+00  -7.5905910e+00  -7.0908622e+00  -6.9966274e+00  -5.5111547e+00  -5.0287641e+00  -6.2409498e+00  -9.5641679e+00  -1.5510957e+01  -1.3345539e+01  -1.3174804e+01  -1.4381743e+01  -1.2738230e+01  -1.0112600e+01  -9.2612553e+00  -9.9407801e+00  -1.1484421e+01  -1.2282956e+01  -1.2056285e+01  -1.2161570e+01  -1.1935898e+01  -1.1429995e+01  -1.0719468e+01  -1.0727467e+01  -1.1488968e+01  -1.3150455e+01  -1.4742979e+01  -1.5175578e+01  -1.5241860e+01  -1.4996968e+01  -1.5322217e+01  -1.6866904e+01  -1.8686585e+01  -1.8324899e+01  -1.9435445e+01  -2.3333092e+01  -2.7211672e+01  -2.4868545e+01  -2.3284230e+01  -2.2531842e+01  -2.2602090e+01  -2.4068297e+01  -2.6860389e+01  -2.6822945e+01  -2.4611464e+01  -2.4949463e+01  -2.7488551e+01  -2.6195520e+01  -2.6413811e+01  -2.5333260e+01  -2.1907377e+01  -2.0097966e+01  -2.0306378e+01  -2.2062791e+01  -2.5765474e+01  -2.4665853e+01  -2.1802881e+01  -1.8818727e+01  -1.5405918e+01  -1.1180711e+01  -7.7480305e+00  -6.2932491e+00  -6.6693078e+00  -8.4646398e+00  -1.0458344e+01  -1.3165089e+01  -1.2231870e+01  -1.1666524e+01  -1.3531413e+01  -1.5131680e+01  -1.5523341e+01  -1.4826297e+01  -1.5095121e+01  -1.5553865e+01  -1.5429419e+01  -1.5961726e+01  -1.7044048e+01  -1.7898766e+01  -1.9842553e+01  -2.2031200e+01  -2.4120368e+01  -2.6547805e+01  -2.6081615e+01  -2.3806299e+01  -2.3573121e+01  -2.4280727e+01  -2.6525761e+01  -2.7179957e+01  -2.8528530e+01  -2.8631435e+01  -2.4821938e+01  -2.2742926e+01  -2.3018143e+01  -2.5576800e+01  -2.7694924e+01  -2.4499736e+01  -2.2517718e+01  -2.2893310e+01  -2.5691706e+01  -2.9544902e+01  -3.2983391e+01  -3.3925060e+01  -3.3891841e+01  -2.8800585e+01  -2.6107706e+01  -2.6115757e+01  -2.6983418e+01  -2.6921946e+01  -2.8692759e+01  -3.0168518e+01  -2.8423025e+01  -2.8873325e+01  -3.0457618e+01  -3.2153277e+01  -2.9915813e+01  -2.7311019e+01  -2.4008688e+01  -2.2053382e+01  -2.1402419e+01  -2.2078590e+01  -2.3137792e+01  -2.4304496e+01  -2.6981588e+01  -3.0380501e+01  -2.8984414e+01  -2.8339507e+01  -2.7037893e+01  -2.6597917e+01  -2.7939549e+01  -2.5333403e+01  -2.2948822e+01  -2.1677505e+01  -2.1840650e+01  -2.3098956e+01  -2.2421312e+01  -2.1587977e+01  -2.2742292e+01  -2.5829364e+01  -2.3260570e+01  -2.0511987e+01  -1.9691018e+01  -2.0257296e+01  -2.1580882e+01  -2.3376267e+01  -2.6880883e+01  -2.5417874e+01  -2.2120998e+01  -1.9748704e+01  -1.8836583e+01  -1.9338691e+01  -2.0827916e+01  -2.3548774e+01  -2.4979602e+01  -2.3219380e+01  -2.0822431e+01  -1.7242333e+01  -1.4973257e+01  -1.4347022e+01  -9.3334706e+00  -5.0489862e+00  -3.0521800e+00  -2.3878095e+00  -1.4449942e+00   5.5655094e-01   2.0454659e+00   2.1839149e+00   8.1524309e-01  -1.7390107e+00  -2.6906993e+00  -2.0260755e+00  -2.4929842e+00  -3.7787217e+00  -4.2265438e+00  -3.9628895e+00  -4.5754675e+00  -5.9205594e+00  -7.6636922e+00  -1.0522606e+01  -1.4991492e+01  -2.0803450e+01  -1.8256392e+01  -1.5533872e+01  -1.3301775e+01  -1.2516043e+01  -1.3084741e+01  -1.4570601e+01  -1.5892104e+01  -1.6428806e+01  -1.7415251e+01  -1.6992451e+01  -1.6066750e+01  -1.5458245e+01  -1.4889548e+01  -1.4806110e+01  -1.5112393e+01  -1.6049183e+01  -1.7622178e+01  -2.0761424e+01  -2.7324918e+01  -3.3716301e+01  -3.3872063e+01  -3.3382011e+01  -3.3438005e+01  -3.3222828e+01  -3.0822821e+01  -2.9928397e+01  -3.0826511e+01  -3.2492251e+01  -3.4062875e+01  -2.9426407e+01  -2.5293004e+01  -2.3683750e+01  -2.3537773e+01  -2.3814708e+01  -2.3699318e+01  -2.3095838e+01  -2.3359821e+01  -2.4319619e+01  -2.5785924e+01  -2.6788419e+01  -2.1729415e+01  -1.7910913e+01  -1.3157728e+01  -9.2069365e+00  -6.6312889e+00  -5.5466866e+00  -5.8572746e+00  -7.2245175e+00  -9.2447721e+00  -1.2347718e+01  -9.7744556e+00  -8.4623562e+00  -8.3000401e+00  -6.6687448e+00  -5.1117395e+00  -5.1126536e+00  -5.8714790e+00  -5.9924864e+00  -6.2287242e+00  -7.2266474e+00  -8.4304978e+00  -9.2432911e+00  -1.0521392e+01  -1.2005437e+01  -1.3255818e+01  -1.4943773e+01  -1.6151879e+01  -1.8066774e+01  -2.0178293e+01  -2.1359102e+01  -2.3392370e+01  -2.6332272e+01  -3.0139529e+01  -3.1740436e+01  -3.3266754e+01  -3.5106234e+01  -3.2369820e+01  -2.8448993e+01  -2.6392609e+01  -2.6368386e+01  -2.7722708e+01  -2.8949923e+01  -3.0433534e+01  -3.2771378e+01  -3.5435900e+01  -3.3016520e+01  -2.6968937e+01  -2.4682164e+01  -2.4796156e+01  -2.5946200e+01  -2.7703024e+01  -3.1159953e+01  -3.3546629e+01  -3.4663250e+01  -3.5583576e+01  -3.4307831e+01  -3.0002809e+01  -2.4504765e+01  -2.1791986e+01  -2.1621869e+01  -2.4037408e+01  -2.9114047e+01  -2.9707089e+01  -2.9460113e+01  -3.1216297e+01  -3.2073922e+01  -3.1231233e+01  -3.0938290e+01  -3.2147707e+01  -3.2654532e+01  -3.1175993e+01  -2.9336974e+01  -2.8947623e+01  -2.8339039e+01  -2.6803639e+01  -2.4433045e+01  -2.1728522e+01  -2.0710565e+01  -2.1026387e+01  -2.1734163e+01  -2.2439293e+01  -2.3346952e+01  -2.3983906e+01  -2.5374197e+01  -2.8086365e+01  -2.4877105e+01  -2.1957212e+01  -2.1375915e+01  -2.2483475e+01  -2.4392795e+01  -2.5763625e+01  -2.4831760e+01  -2.4010016e+01  -2.5329548e+01  -2.6539062e+01  -2.5759582e+01  -2.5596044e+01  -1.9290894e+01  -1.5813604e+01  -1.3102558e+01  -9.7557530e+00  -7.7402410e+00  -7.5651794e+00  -9.3060082e+00  -1.0819429e+01  -8.8866570e+00  -6.9910949e+00  -3.4284760e+00  -1.2393959e-01   9.4198275e-01  -3.5695061e-01  -4.3360523e+00  -5.1368081e+00  -2.4975733e+00  -2.0663817e+00  -3.6417995e+00  -6.0816969e+00  -6.5804081e+00  -6.1305997e+00  -6.5145687e+00  -7.6834961e+00  -1.0024555e+01  -1.4294013e+01  -1.8497428e+01  -1.7706468e+01  -1.6256239e+01  -1.3518049e+01  -1.1694821e+01  -1.1042427e+01  -1.0440032e+01  -9.7133655e+00  -9.3411813e+00  -1.0069344e+01  -1.1737597e+01  -1.4018779e+01  -1.4655501e+01  -1.3978444e+01  -1.3891665e+01  -1.4243627e+01  -1.4832848e+01  -1.5894156e+01  -1.6871198e+01  -1.8555885e+01  -2.1264288e+01  -2.5476511e+01  -2.7553979e+01  -2.8081840e+01  -2.8080462e+01  -2.8901209e+01  -2.9302086e+01  -2.7055906e+01  -2.5207476e+01  -2.4842868e+01  -2.6021768e+01  -2.7746424e+01  -2.8601630e+01  -2.9063010e+01  -3.0378644e+01  -2.8980165e+01  -2.5912324e+01  -2.4816328e+01  -2.5935551e+01  -2.8371405e+01  -2.9042746e+01  -2.6274032e+01  -2.3318070e+01  -1.8076415e+01  -1.2823867e+01  -9.6857615e+00  -8.6727245e+00  -8.7317187e+00  -8.0057002e+00  -7.2545657e+00  -7.8355250e+00  -9.4700151e+00  -8.7624565e+00  -7.0286323e+00  -6.2682529e+00  -6.2408908e+00  -6.3504498e+00  -6.5679872e+00  -7.3236821e+00  -8.3442530e+00  -8.7367054e+00  -9.3535008e+00  -1.0121771e+01  -1.1505766e+01  -1.3659060e+01  -1.6054184e+01  -1.8702340e+01  -2.0157213e+01  -2.0932517e+01  -2.2564187e+01  -2.5265373e+01  -2.9579406e+01  -3.1445424e+01  -3.1543451e+01  -3.0305314e+01  -2.7510622e+01  -2.3320127e+01  -2.1087351e+01  -2.1340957e+01  -2.4314866e+01  -3.0046987e+01  -2.7612330e+01  -2.6931244e+01  -2.8551928e+01  -3.1769536e+01  -3.0172672e+01  -2.5958509e+01  -2.4567210e+01  -2.5467303e+01  -2.7398351e+01  -2.9901810e+01  -3.0267955e+01  -3.2136645e+01  -3.1376712e+01  -2.6695016e+01  -2.4983909e+01  -2.4878895e+01  -2.5236396e+01  -2.6550767e+01  -2.9266411e+01  -2.9659306e+01  -2.9100536e+01  -2.8409616e+01  -2.8823224e+01  -3.1332917e+01  -3.5621557e+01  -3.6269395e+01  -3.4719338e+01  -3.1946249e+01  -3.0674495e+01  -2.9164222e+01  -2.7149669e+01  -2.6391978e+01  -2.6184389e+01  -2.6070120e+01  -2.7105649e+01  -2.7850880e+01  -2.6610650e+01  -2.5880374e+01  -2.5561159e+01  -2.4905106e+01  -2.3888334e+01  -2.2525382e+01  -2.2088490e+01  -2.3237912e+01  -2.5951554e+01  -2.8517556e+01  -2.8525970e+01  -2.6871579e+01  -2.6317119e+01  -2.6217871e+01  -2.7063474e+01  -2.9889816e+01  -2.7329032e+01  -2.2861770e+01  -2.0694605e+01  -2.0569026e+01  -2.2454941e+01  -2.5112322e+01  -2.5588132e+01  -1.9600559e+01  -1.5622242e+01  -1.3665015e+01  -1.0924559e+01  -7.5683561e+00  -5.0882089e+00  -4.0910153e+00  -4.9005060e+00  -8.0055797e+00  -1.2993783e+01  -1.0719398e+01  -8.9578734e+00  -6.4445111e+00  -4.7497653e+00  -4.5151382e+00  -6.0826267e+00  -8.9938553e+00  -1.0034910e+01  -1.0193696e+01  -1.2448332e+01  -1.4901468e+01  -1.3137597e+01  -1.3967774e+01  -1.6943381e+01  -1.6263761e+01  -1.4443511e+01  -1.3421653e+01  -1.3156247e+01  -1.3059034e+01  -1.3139744e+01  -1.3613889e+01  -1.3873982e+01  -1.3200018e+01  -1.2188814e+01  -1.1782805e+01  -1.2063751e+01  -1.3212043e+01  -1.4761749e+01  -1.6521267e+01  -1.7723365e+01  -1.6730081e+01  -1.6570927e+01  -1.7810040e+01  -2.0458962e+01  -2.1560214e+01  -2.2536139e+01  -2.4932481e+01  -2.4737580e+01  -2.4483081e+01  -2.4434524e+01  -2.4149224e+01  -2.3936541e+01  -2.4663378e+01  -2.5575261e+01  -2.5670579e+01  -2.5896631e+01  -2.6514664e+01  -2.7238533e+01  -2.5085851e+01  -2.3795975e+01  -2.4730548e+01  -2.7106074e+01  -2.5737456e+01  -2.2699287e+01  -2.0993849e+01  -1.9379750e+01  -1.8233068e+01  -1.7994385e+01  -1.8351697e+01  -1.7962244e+01  -1.4496291e+01  -1.1248854e+01  -9.6283437e+00  -8.0774503e+00  -6.0344238e+00  -5.2717316e+00  -6.5926993e+00  -1.0632452e+01  -1.5419763e+01  -1.3877050e+01  -1.2878776e+01  -1.2164983e+01  -1.2405916e+01  -1.2448017e+01  -1.2628899e+01  -1.3776117e+01  -1.4907381e+01  -1.3771588e+01  -1.3495010e+01  -1.4948493e+01  -1.7821294e+01  -2.1326653e+01  -2.5460462e+01  -2.5517281e+01  -2.2916831e+01  -2.1001923e+01  -2.1067119e+01  -2.2949152e+01  -2.4006138e+01  -2.3951282e+01  -2.4380496e+01  -2.6107335e+01  -2.7345699e+01  -2.7467311e+01  -2.7665104e+01  -2.5845426e+01  -2.4121684e+01  -2.2907643e+01  -2.1439782e+01  -2.0978495e+01  -2.2068970e+01  -2.3749575e+01  -2.4200502e+01  -2.2965426e+01  -2.2422620e+01  -2.3692455e+01  -2.5762941e+01  -2.7811548e+01  -2.5768364e+01  -2.4261820e+01  -2.2853684e+01  -2.2282713e+01  -2.3597704e+01  -2.7369946e+01  -3.2140320e+01  -2.9301370e+01  -2.7578298e+01  -2.8206167e+01  -3.0632412e+01  -3.1102907e+01  -2.8573239e+01  -2.7209959e+01  -2.6160230e+01  -2.4049623e+01  -2.2618673e+01  -2.2088569e+01  -2.2403398e+01  -2.4559203e+01  -2.9252745e+01  -3.2275632e+01  -3.1423530e+01  -2.7270011e+01  -2.4086043e+01  -2.3675707e+01  -2.6014990e+01  -2.7164834e+01  -2.2930193e+01  -2.1067023e+01  -2.1237840e+01  -2.3445195e+01  -2.6209918e+01  -2.9047609e+01  -2.5110618e+01  -2.0064883e+01  -1.6934993e+01  -1.5793164e+01  -1.6242647e+01  -1.7213772e+01  -1.7299669e+01  -1.7951730e+01  -1.8816925e+01  -1.9270323e+01  -1.9496822e+01  -2.0884049e+01  -2.4060128e+01  -2.7441465e+01  -1.8888107e+01  -1.4610284e+01  -1.2600038e+01  -1.1173757e+01  -9.9226897e+00  -1.0224935e+01  -1.1270161e+01  -9.9565746e+00  -8.5930143e+00  -8.9511667e+00  -1.0604860e+01  -1.0395705e+01  -9.3971613e+00  -8.7860527e+00  -7.4235625e+00  -6.7760402e+00  -8.1450378e+00  -1.2168472e+01  -1.5055235e+01  -1.3374199e+01  -1.3552978e+01  -1.4918908e+01  -1.3142510e+01  -1.0668866e+01  -9.7733324e+00  -1.0425980e+01  -1.2093345e+01  -1.3642960e+01  -1.2558468e+01  -1.1147759e+01  -1.0889898e+01  -1.1398637e+01  -1.1930485e+01  -1.0860814e+01  -9.8532594e+00  -9.9584022e+00  -1.1462332e+01  -1.4205489e+01  -1.5744979e+01  -1.5511943e+01  -1.4579125e+01  -1.3689400e+01  -1.3365337e+01  -1.4154824e+01  -1.6654297e+01  -2.0647910e+01  -2.6455741e+01  -2.6703923e+01  -2.8447512e+01  -2.9477125e+01  -2.8172800e+01  -2.5998374e+01  -2.6104167e+01  -2.8895830e+01  -2.9310972e+01  -2.6522662e+01  -2.6184022e+01  -2.7681297e+01  -2.9408937e+01  -3.0855200e+01  -3.1059889e+01  -2.8714416e+01  -2.6525600e+01  -2.4386775e+01  -2.3844876e+01  -2.5326707e+01  -2.8650108e+01  -2.9349733e+01  -2.6001286e+01  -2.0724158e+01  -1.3241813e+01  -8.2467322e+00  -5.7354163e+00  -5.1363865e+00  -5.3921211e+00  -4.8560826e+00  -4.6954011e+00  -6.1631691e+00  -9.3217683e+00  -1.1729208e+01  -1.2128109e+01  -1.2705459e+01  -1.1591070e+01  -9.6521969e+00  -8.6524346e+00  -8.4053161e+00  -8.5392133e+00  -8.9274222e+00  -1.0165853e+01  -1.2121529e+01  -1.4309156e+01  -1.7356436e+01  -2.0139857e+01  -2.3149846e+01  -2.4908507e+01  -2.2212092e+01  -2.1174965e+01  -2.2518295e+01  -2.5216209e+01  -2.7585591e+01  -2.8641671e+01  -2.9649500e+01  -3.0401191e+01  -2.6468251e+01  -2.3132426e+01  -2.2074900e+01  -2.2760515e+01  -2.3746312e+01  -2.5324729e+01  -2.7592486e+01  -2.9570694e+01  -3.1622907e+01  -3.1277549e+01  -2.8951084e+01  -2.7611541e+01  -2.7588026e+01  -2.8588661e+01  -3.0933748e+01  -3.2326457e+01  -3.2402954e+01  -3.2149590e+01  -3.2118736e+01  -3.3796223e+01  -3.7051190e+01  -3.4643611e+01  -3.0671152e+01  -2.8521194e+01  -2.8058016e+01  -2.9648648e+01  -2.9395061e+01  -2.9015273e+01  -3.1193943e+01  -3.4607627e+01  -3.3403855e+01  -3.0639060e+01  -3.0478658e+01  -3.2494301e+01  -3.3518679e+01  -3.1059139e+01  -3.0256650e+01  -2.7818450e+01  -2.5207234e+01  -2.2662796e+01  -2.1303930e+01  -2.0724444e+01  -2.0102682e+01  -1.9712769e+01  -2.0303150e+01  -2.2093300e+01  -2.3974070e+01  -2.5066264e+01  -2.3256452e+01  -2.2926709e+01  -2.3833055e+01  -2.5912284e+01  -2.8697649e+01  -2.6610243e+01  -2.2598647e+01  -2.0114031e+01  -1.9566658e+01  -2.0824865e+01  -2.3044008e+01  -2.6343195e+01  -2.4394102e+01  -2.1164791e+01  -1.8181941e+01  -1.3480769e+01  -1.0310285e+01  -9.4695859e+00  -8.6457867e+00  -5.6402180e+00  -3.3470163e+00  -1.9732563e+00  -4.8938914e-01   1.5706802e+00   3.0018616e+00   3.2677823e+00   2.0207387e+00  -7.3460278e-01  -1.9326160e+00  -1.2866876e+00  -2.1255332e+00  -4.1169498e+00  -5.3891771e+00  -5.5075360e+00  -6.0035822e+00  -6.6986432e+00  -7.9098838e+00  -1.0339678e+01  -1.4111326e+01  -1.8841204e+01  -1.7844559e+01  -1.5590408e+01  -1.4327805e+01  -1.3551778e+01  -1.3090717e+01  -1.2818001e+01  -1.2867126e+01  -1.3758519e+01  -1.5475274e+01  -1.7489979e+01  -1.8303474e+01  -1.6851611e+01  -1.5093782e+01  -1.3816510e+01  -1.3189609e+01  -1.3475106e+01  -1.5062823e+01  -1.8576239e+01  -2.5160138e+01  -3.2245291e+01  -3.5107728e+01  -3.4351684e+01  -3.4825700e+01  -3.3943125e+01  -3.1423398e+01  -3.0353446e+01  -3.0428664e+01  -2.9627893e+01  -2.8171833e+01  -2.6601607e+01  -2.6486945e+01  -2.5378148e+01  -2.3085431e+01  -2.2069018e+01  -2.2704973e+01  -2.4543743e+01  -2.5616324e+01  -2.6196179e+01  -2.7388480e+01  -2.8652558e+01  -2.4949202e+01  -1.8950026e+01  -1.2484404e+01  -8.2930234e+00  -5.9922851e+00  -5.2035897e+00  -5.4677846e+00  -5.7396126e+00  -6.7263257e+00  -9.4194122e+00  -8.8855709e+00  -6.7519266e+00  -6.7467381e+00  -7.6978313e+00  -6.1498895e+00  -4.4328234e+00  -4.1004824e+00  -4.7729345e+00  -5.6583265e+00  -6.5820534e+00  -7.4147304e+00  -7.5371318e+00  -7.7998215e+00  -8.8673108e+00  -1.0784761e+01  -1.3397384e+01  -1.4645966e+01  -1.5238688e+01  -1.5568144e+01  -1.7280800e+01  -2.1155197e+01  -2.6681612e+01  -3.0049630e+01  -2.8252000e+01  -2.4837668e+01  -2.2221716e+01  -2.1696628e+01  -2.2822571e+01  -2.4083924e+01  -2.4081738e+01  -2.3902905e+01  -2.4089207e+01  -2.5433900e+01  -2.8187664e+01  -3.0731451e+01  -3.1354521e+01  -3.2358741e+01  -3.4682888e+01  -3.5126198e+01  -3.3993452e+01  -3.4661310e+01  -3.6868209e+01  -3.6113586e+01  -3.1602698e+01  -2.8129912e+01  -2.6814522e+01  -2.5754026e+01  -2.5668708e+01  -2.7253119e+01  -2.8480489e+01  -2.7469265e+01  -2.7131915e+01  -2.6581645e+01  -2.6543524e+01  -2.8807150e+01  -3.2244500e+01  -2.8843743e+01  -2.6689217e+01  -2.5778416e+01  -2.4536944e+01  -2.3744152e+01  -2.4192962e+01  -2.4848593e+01  -2.5462101e+01  -2.4995547e+01  -2.4969060e+01  -2.5607038e+01  -2.6712561e+01  -2.4654287e+01  -2.3223185e+01  -2.2948597e+01  -2.3156842e+01  -2.3683431e+01  -2.5714435e+01  -2.7956203e+01  -2.6138747e+01  -2.4161168e+01  -2.3800083e+01  -2.4074444e+01  -2.3092536e+01  -2.1522234e+01  -2.0978393e+01  -2.0722754e+01  -2.0143766e+01  -1.9974341e+01  -2.0781687e+01  -2.2453709e+01  -2.4329932e+01  -2.5547856e+01  -2.1459533e+01  -1.7213352e+01  -1.2616278e+01  -8.0929453e+00  -5.6143395e+00  -5.1358437e+00  -6.6710243e+00  -1.0416391e+01  -9.8210100e+00  -8.0830397e+00  -8.9790105e+00  -1.1220791e+01  -1.0287055e+01  -1.0051995e+01  -9.6612836e+00  -6.0857280e+00  -4.1275294e+00  -4.4647394e+00  -7.1072303e+00  -1.2443072e+01  -1.5255501e+01  -1.1718594e+01  -1.0337739e+01  -1.0896272e+01  -1.3396887e+01  -1.7758800e+01  -1.6443495e+01  -1.2459352e+01  -1.0458381e+01  -1.0031236e+01  -1.0347451e+01  -1.0746495e+01  -1.0737351e+01  -1.0553175e+01  -1.0211857e+01  -9.9686110e+00  -1.0586597e+01  -1.2021946e+01  -1.4071373e+01  -1.4858315e+01  -1.4499397e+01  -1.4908558e+01  -1.5718493e+01  -1.6806896e+01  -1.8160488e+01  -2.0394887e+01  -2.3720129e+01  -2.4609989e+01  -2.3141855e+01  -2.2811410e+01  -2.3867661e+01  -2.6157850e+01  -2.5701352e+01  -2.3116850e+01  -2.1196955e+01  -2.1445031e+01  -2.3739929e+01  -2.6199303e+01  -2.7280962e+01  -2.8888389e+01  -3.1996235e+01  -3.1106660e+01  -2.9354842e+01  -2.6513791e+01  -2.2962887e+01  -2.1402149e+01  -2.1836362e+01  -2.3714169e+01  -2.4455850e+01  -1.9612980e+01  -1.3992642e+01  -9.9907536e+00  -8.1327635e+00  -7.9492500e+00  -7.1784594e+00  -5.5931742e+00  -5.6210852e+00  -8.2018013e+00  -1.4651781e+01  -1.6593012e+01  -1.3946663e+01  -1.4487380e+01  -1.3960743e+01  -1.1901113e+01  -1.1267970e+01  -1.1410186e+01  -1.2230953e+01  -1.3780716e+01  -1.5072445e+01  -1.6414147e+01  -1.8976371e+01  -2.1435199e+01  -2.3434386e+01  -2.6270890e+01  -2.9749159e+01  -3.0268451e+01  -2.9674640e+01  -2.9107130e+01  -2.9596083e+01  -3.1015431e+01  -3.0570697e+01  -2.7564114e+01  -2.5826456e+01  -2.5124217e+01  -2.5587989e+01  -2.6995952e+01  -2.6824151e+01  -2.4736424e+01  -2.3249302e+01  -2.3288387e+01  -2.5366587e+01  -2.7359624e+01  -2.6230290e+01  -2.4849523e+01  -2.4331170e+01  -2.4073905e+01  -2.4794774e+01  -2.7031787e+01  -3.0886919e+01  -3.3630405e+01  -3.7443711e+01  -3.7486999e+01  -3.4947472e+01  -3.2860615e+01  -3.0563420e+01  -2.8878607e+01  -2.8654163e+01  -2.8462490e+01  -2.8129681e+01  -2.9149179e+01  -3.2057247e+01  -3.2864840e+01  -3.1622177e+01  -3.1490971e+01  -3.2744890e+01  -3.5118946e+01  -2.9123087e+01  -2.4492802e+01  -2.2562760e+01  -2.2702461e+01  -2.2787932e+01  -2.2769040e+01  -2.3031134e+01  -2.4381291e+01  -2.5011292e+01  -2.5571159e+01  -2.7094013e+01  -2.7642649e+01  -2.5519862e+01  -2.4149189e+01  -2.4830826e+01  -2.8205315e+01  -3.0887403e+01  -2.8371373e+01  -2.6897736e+01  -2.8141767e+01  -2.7906436e+01  -2.4121686e+01  -2.1592576e+01  -2.0978597e+01  -1.9933231e+01  -1.8613225e+01  -1.8669728e+01  -2.0878426e+01  -2.5417261e+01  -2.8961157e+01  -2.7276994e+01  -2.3776561e+01  -1.9519204e+01  -1.3905289e+01  -8.8132770e+00  -5.9505910e+00  -4.9520668e+00  -5.6871672e+00  -8.4143599e+00  -1.0670948e+01  -8.3861788e+00  -7.6114358e+00  -5.7125615e+00  -3.4757167e+00  -2.6877170e+00  -3.6673207e+00  -6.3155264e+00  -9.3958016e+00  -1.0385278e+01  -1.0621628e+01  -1.2624586e+01  -1.5409066e+01  -1.5274041e+01  -1.4842396e+01  -1.1938484e+01  -9.1695746e+00  -8.0788877e+00  -8.0730646e+00  -8.2538453e+00  -8.2996445e+00  -8.8274029e+00  -9.9923063e+00  -1.0869994e+01  -1.0901166e+01  -1.0186253e+01  -9.7601687e+00  -1.0112889e+01  -1.1195106e+01  -1.2651110e+01  -1.4359029e+01  -1.5050219e+01  -1.5862891e+01  -1.6484981e+01  -1.6650870e+01  -1.7523518e+01  -1.9621899e+01  -2.3028332e+01  -2.4383407e+01  -2.4647201e+01  -2.6430161e+01  -2.5543547e+01  -2.3318903e+01  -2.3512579e+01  -2.5939868e+01  -2.8585474e+01  -2.9295665e+01  -3.0022679e+01  -2.9658344e+01  -2.6151793e+01  -2.3944935e+01  -2.4027932e+01  -2.5991697e+01  -2.5809863e+01  -2.4140533e+01  -2.4577159e+01  -2.6866778e+01  -2.9868414e+01  -2.7354370e+01  -2.3475712e+01  -2.1364134e+01  -1.9106120e+01  -1.5565518e+01  -1.0759809e+01  -7.8579471e+00  -6.9047383e+00  -5.7803627e+00  -3.5931300e+00  -2.7994778e+00  -4.2747113e+00  -8.0490059e+00  -7.7272891e+00  -6.9072929e+00  -7.4912635e+00  -9.3847717e+00  -1.1762168e+01  -1.2854276e+01  -1.3612282e+01  -1.4769026e+01  -1.4729275e+01  -1.4577811e+01  -1.5789960e+01  -1.7384086e+01  -1.8919944e+01  -1.9564400e+01  -1.9395083e+01  -1.9428924e+01  -2.0509633e+01  -2.3613138e+01  -2.8063664e+01  -2.8872227e+01  -3.0120256e+01  -3.2083255e+01  -2.7317764e+01  -2.3167259e+01  -2.1848712e+01  -2.2513523e+01  -2.3907321e+01  -2.6117034e+01  -2.7419634e+01  -2.7217138e+01  -2.7693882e+01  -2.7042715e+01  -2.4295553e+01  -2.2343110e+01  -2.2398432e+01  -2.4354540e+01  -2.6906133e+01  -2.5219664e+01  -2.4011115e+01  -2.4935236e+01  -2.6723684e+01  -3.0144450e+01  -3.0018941e+01  -2.7563244e+01  -2.6305228e+01  -2.6505893e+01  -2.9271730e+01  -2.7316237e+01  -2.5259834e+01  -2.4089044e+01  -2.4966202e+01  -2.7853940e+01  -3.1233247e+01  -3.3727746e+01  -3.1596723e+01  -3.1617171e+01  -3.3291647e+01  -3.4766828e+01  -3.7415103e+01  -3.5062460e+01  -3.1545084e+01  -2.9434116e+01  -2.8812998e+01  -2.7488965e+01  -2.4672568e+01  -2.2991492e+01  -2.2103824e+01  -2.1480219e+01  -2.1006062e+01  -2.0791318e+01  -2.1094778e+01  -2.0984041e+01  -1.9999773e+01  -1.9294842e+01  -1.9838519e+01  -2.1635115e+01  -2.4528621e+01  -2.7742912e+01  -2.3299482e+01  -1.8555087e+01  -1.6545473e+01  -1.6662374e+01  -1.8535186e+01  -2.0771221e+01  -2.3027561e+01  -2.3689098e+01  -1.8528431e+01  -1.4546008e+01  -1.1265429e+01  -1.0448673e+01  -1.0262668e+01  -6.9141400e+00  -4.2917868e+00  -3.4282803e+00  -3.6748570e+00  -2.1605574e+00   1.0053980e+00   2.6071259e+00   2.2547625e+00  -1.9263735e-01  -4.8960181e+00  -4.7495883e+00  -3.4635358e+00  -4.0546877e+00  -5.1814248e+00  -4.9218381e+00  -4.4649614e+00  -5.0377696e+00  -6.3901543e+00  -8.6220321e+00  -1.2334377e+01  -1.7615688e+01  -1.7166273e+01  -1.3679647e+01  -1.1998984e+01  -1.0849230e+01  -1.0947914e+01  -1.2242126e+01  -1.4534504e+01  -1.6428114e+01  -1.7426677e+01  -1.7743906e+01  -1.7784452e+01  -1.8191506e+01  -1.8094759e+01  -1.6787388e+01  -1.5591905e+01  -1.4365980e+01  -1.3970801e+01  -1.5455954e+01  -1.6914206e+01  -1.7843111e+01  -2.0915413e+01  -2.2142227e+01  -2.2429610e+01  -2.5234690e+01  -2.5912833e+01  -2.3456748e+01  -2.2706375e+01  -2.2564324e+01  -2.3411379e+01  -2.6602436e+01  -2.5947685e+01  -2.3053363e+01  -2.2821672e+01  -2.3599620e+01  -2.3134966e+01  -2.3445201e+01  -2.4533419e+01  -2.5419723e+01  -2.5794197e+01  -2.5267533e+01  -2.4633398e+01  -2.3299361e+01  -1.9043189e+01  -1.3423223e+01  -8.8002327e+00  -5.5742201e+00  -4.0641625e+00  -4.1461149e+00  -5.4537113e+00  -6.8527667e+00  -7.5376589e+00  -7.4208137e+00  -6.2140489e+00  -5.4789162e+00  -5.4089472e+00  -5.5165381e+00  -5.5541506e+00  -5.7394126e+00  -6.3441636e+00  -6.6466836e+00  -6.8193939e+00  -7.0619046e+00  -7.8081005e+00  -9.3072792e+00  -1.0995057e+01  -1.3034508e+01  -1.5537026e+01  -1.7875715e+01  -2.1738513e+01  -2.4825822e+01  -2.5072326e+01  -2.6303081e+01  -2.6662420e+01  -2.5985984e+01  -2.5486031e+01  -2.5702575e+01  -2.5833321e+01  -2.5571878e+01  -2.4028042e+01  -2.2311754e+01  -2.1807979e+01  -2.2562676e+01  -2.3921484e+01  -2.6167816e+01  -2.9156810e+01  -2.9898253e+01  -2.8911296e+01  -2.8438668e+01  -2.8111517e+01  -2.8976288e+01  -3.0430753e+01  -3.1664706e+01  -3.1933497e+01  -3.1299679e+01  -3.0461829e+01  -3.0171171e+01  -3.1566870e+01  -3.4018865e+01  -3.2098313e+01  -2.8161777e+01  -2.5465978e+01  -2.4033635e+01  -2.4733637e+01  -2.7869921e+01  -3.2176071e+01  -3.1302634e+01  -3.0825530e+01  -3.0871912e+01  -2.9475663e+01  -2.7784037e+01  -2.7119888e+01  -2.6406977e+01  -2.6484307e+01  -2.6181434e+01  -2.5966338e+01  -2.6164469e+01  -2.6743820e+01  -2.4799871e+01  -2.3180718e+01  -2.1425422e+01  -2.0514917e+01  -2.0735283e+01  -2.1769773e+01  -2.3145695e+01  -2.5717835e+01  -2.5403846e+01  -2.0980965e+01  -1.8481530e+01  -1.8162021e+01  -1.9733076e+01  -2.2507234e+01  -2.5116147e+01  -2.0716072e+01  -1.8637993e+01  -1.8460213e+01  -1.9753966e+01  -2.3012654e+01  -2.4597569e+01  -2.1144256e+01  -1.6813969e+01  -1.2114123e+01  -8.5897830e+00  -7.2558468e+00  -8.1451063e+00  -1.0432805e+01  -9.9251107e+00  -8.2455542e+00  -7.2982482e+00  -2.4074803e+00   1.0030476e+00   1.9878952e+00   7.2266822e-01  -2.9969894e+00  -6.9511756e+00  -4.3218020e+00  -3.7562802e+00  -5.0540982e+00  -6.1999958e+00  -5.4641488e+00  -4.9940905e+00  -5.5715336e+00  -7.0965542e+00  -9.9897053e+00  -1.4877486e+01  -1.9360387e+01  -1.9094143e+01  -1.5794632e+01  -1.2504181e+01  -1.0736133e+01  -1.0097686e+01  -9.7705402e+00  -9.2490524e+00  -8.9536820e+00  -9.6438032e+00  -1.1823594e+01  -1.5860121e+01  -1.7888062e+01  -1.5238419e+01  -1.3701844e+01  -1.3057700e+01  -1.2864658e+01  -1.3047515e+01  -1.4185577e+01  -1.6864133e+01  -2.0616329e+01  -2.5699044e+01  -2.6992039e+01  -2.7342504e+01  -2.7991684e+01  -2.8250295e+01  -2.6558834e+01  -2.4306910e+01  -2.2301263e+01  -2.1477111e+01  -2.1292758e+01  -2.2678998e+01  -2.5916664e+01  -2.8749205e+01  -2.9691023e+01  -2.9531837e+01  -2.6581350e+01  -2.5583409e+01  -2.5988294e+01  -2.7270677e+01  -3.0065076e+01  -3.4407551e+01  -2.8495271e+01  -1.8574347e+01  -1.2593063e+01  -9.0800598e+00  -6.8526493e+00  -5.7681203e+00  -5.6065019e+00  -5.9075859e+00  -6.9684967e+00  -7.9158211e+00  -7.1382433e+00  -5.9893606e+00  -4.9660850e+00  -4.0907057e+00  -4.0795181e+00  -4.8337756e+00  -5.9170986e+00  -6.8498079e+00  -7.7115704e+00  -7.9612895e+00  -8.1225382e+00  -9.0768587e+00  -1.0838336e+01  -1.2642457e+01  -1.4305214e+01  -1.5088720e+01  -1.5830516e+01  -1.6859204e+01  -1.9587635e+01  -2.6198505e+01  -2.7922387e+01  -2.8278156e+01  -2.8973396e+01  -2.8245763e+01  -2.6319803e+01  -2.5209241e+01  -2.6289791e+01  -2.8986261e+01  -2.8079087e+01  -2.4729487e+01  -2.3780699e+01  -2.4627978e+01  -2.6716499e+01  -2.8837935e+01  -3.1590318e+01  -3.2224561e+01  -3.3970746e+01  -3.2378455e+01  -2.8995555e+01  -2.7528575e+01  -2.7697485e+01  -2.8099729e+01  -2.9711663e+01  -3.2409146e+01  -3.4865075e+01  -3.4584479e+01  -3.4820234e+01  -3.5796873e+01  -3.3911457e+01  -2.9589416e+01  -2.7472717e+01  -2.7511416e+01  -2.8427530e+01  -3.1182426e+01  -3.4511510e+01  -3.4669145e+01  -3.3969579e+01  -3.4851910e+01  -3.3306910e+01  -3.1507849e+01  -2.9603568e+01  -2.7546112e+01  -2.5800092e+01  -2.4085652e+01  -2.3596762e+01  -2.4803566e+01  -2.6365320e+01  -2.6193852e+01  -2.6703299e+01  -2.6873979e+01  -2.6154803e+01  -2.5317959e+01  -2.4524067e+01  -2.4100319e+01  -2.3527940e+01  -2.3084438e+01  -2.3655451e+01  -2.5318955e+01  -2.6941742e+01  -2.8411514e+01  -2.8824965e+01  -2.6731905e+01  -2.4155144e+01  -2.2516299e+01  -2.0840705e+01  -2.0014897e+01  -2.0047270e+01  -2.0476533e+01  -2.1854466e+01  -2.5225415e+01  -2.3664691e+01  -1.9521706e+01  -1.6407589e+01  -1.0983284e+01  -6.9873772e+00  -4.7358073e+00  -4.1699910e+00  -5.3999786e+00  -8.8007494e+00  -9.6680549e+00  -8.1723170e+00  -7.5496854e+00  -5.9186120e+00  -4.7884927e+00  -5.2204665e+00  -7.5198966e+00  -1.0360381e+01  -9.7042238e+00  -9.3468537e+00  -1.0702595e+01  -1.1254450e+01  -1.0574555e+01  -1.1894694e+01  -1.5881263e+01  -1.4265058e+01  -1.2999262e+01  -1.2309359e+01  -1.2085427e+01  -1.2305720e+01  -1.2369744e+01  -1.2091319e+01  -1.1396128e+01  -1.0691668e+01  -1.0402289e+01  -1.0609618e+01  -1.1399165e+01  -1.2574075e+01  -1.3809058e+01  -1.4989306e+01  -1.5896548e+01  -1.5711915e+01  -1.5859759e+01  -1.6857597e+01  -1.9029218e+01  -2.1773561e+01  -2.3499291e+01  -2.3622430e+01  -2.5961588e+01  -2.6755307e+01  -2.6527904e+01  -2.6783895e+01  -2.7691007e+01  -3.0100951e+01  -3.1514819e+01  -2.7477530e+01  -2.5703978e+01  -2.4684296e+01  -2.4062424e+01  -2.4692484e+01  -2.6406977e+01  -2.8849597e+01  -2.9728582e+01  -2.9143628e+01  -2.8882812e+01  -2.6323372e+01  -2.4662291e+01  -2.4255977e+01  -2.3415490e+01  -2.3112811e+01  -2.1737630e+01  -1.8386055e+01  -1.4328802e+01  -1.0238525e+01  -8.0153233e+00  -7.2062321e+00  -6.0574785e+00  -5.0963708e+00  -5.9334777e+00  -9.3164539e+00  -1.1085460e+01  -1.0205671e+01  -1.0801315e+01  -1.2217785e+01  -1.3868905e+01  -1.5362962e+01  -1.6241933e+01  -1.7408866e+01  -1.7023726e+01  -1.6068502e+01  -1.6238400e+01  -1.7730732e+01  -2.0083704e+01  -2.2886763e+01  -2.5941467e+01  -2.9419303e+01  -2.8896632e+01  -2.8231681e+01  -2.9045162e+01  -2.9938492e+01  -3.1396329e+01  -2.6550770e+01  -2.2877357e+01  -2.1102365e+01  -2.0486979e+01  -2.1237569e+01  -2.3988384e+01  -2.8001371e+01  -2.7170844e+01  -2.3421290e+01  -2.2013255e+01  -2.3167071e+01  -2.6839250e+01  -3.1336305e+01  -3.0223169e+01  -2.6737603e+01  -2.5434372e+01  -2.7014157e+01  -3.1048072e+01  -3.0890065e+01  -3.2139242e+01  -3.5219868e+01  -3.6136015e+01  -3.1510164e+01  -2.8630427e+01  -2.6305112e+01  -2.6030950e+01  -2.8172508e+01  -2.8948454e+01  -2.4479610e+01  -2.1630166e+01  -2.0091362e+01  -2.0708712e+01  -2.2982732e+01  -2.3387290e+01  -2.2728115e+01  -2.2261835e+01  -2.3882110e+01  -2.7931896e+01  -3.0239473e+01  -2.7690832e+01  -2.5548138e+01  -2.5571504e+01  -2.7484776e+01  -2.7071640e+01  -2.3909713e+01  -2.0878012e+01  -1.9087398e+01  -1.9310508e+01  -2.1536979e+01  -2.6135970e+01  -2.5959681e+01  -2.3917235e+01  -2.4160114e+01  -2.4861670e+01  -2.3926379e+01  -2.1119156e+01  -1.8015059e+01  -1.6563629e+01  -1.6414969e+01  -1.7025492e+01  -1.9158712e+01  -2.1654610e+01  -1.9869853e+01  -1.8190348e+01  -1.8000231e+01  -1.9457992e+01  -2.1274562e+01  -2.1925684e+01  -1.8241296e+01  -1.4661723e+01  -1.0385714e+01  -7.9521371e+00  -7.6250531e+00  -9.3569150e+00  -1.0776172e+01  -8.7982362e+00  -7.6030671e+00  -8.0303993e+00  -7.5169314e+00  -6.5481294e+00  -7.0948950e+00  -7.2418960e+00  -5.5842067e+00  -5.6057675e+00  -8.1631545e+00  -1.2130363e+01  -1.1908747e+01  -1.1503424e+01  -1.3062946e+01  -1.4921585e+01  -1.3641808e+01  -1.2602580e+01  -1.2515223e+01  -1.3593312e+01  -1.4781873e+01  -1.3432245e+01  -1.1890880e+01  -1.0957869e+01  -1.1055213e+01  -1.1737926e+01  -1.2682857e+01  -1.2039791e+01  -1.1085657e+01  -1.1087871e+01  -1.2205647e+01  -1.4407688e+01  -1.5896102e+01  -1.5697212e+01  -1.5250602e+01  -1.5904059e+01  -1.7044223e+01  -1.8632315e+01  -2.1968408e+01  -2.3510706e+01  -2.1654057e+01  -2.2122274e+01  -2.4881960e+01  -2.8566415e+01  -2.4967541e+01  -2.3125449e+01  -2.3532647e+01  -2.6508658e+01  -3.1961677e+01  -3.4293705e+01  -3.2326674e+01  -2.8235747e+01  -2.3835123e+01  -2.1685490e+01  -2.1482169e+01  -2.2556726e+01  -2.4485077e+01  -2.7359391e+01  -2.6717159e+01  -2.4830817e+01  -2.4104052e+01  -2.4557616e+01  -2.3975645e+01  -1.7687177e+01  -1.1880035e+01  -7.6860328e+00  -5.4914206e+00  -4.8432080e+00  -4.6851194e+00  -4.1127885e+00  -4.9167837e+00  -8.0473737e+00  -1.4979499e+01  -1.3521675e+01  -1.1684629e+01  -1.1565459e+01  -1.0929075e+01  -9.6223745e+00  -9.2883725e+00  -1.0004880e+01  -1.1261307e+01  -1.2430594e+01  -1.4370618e+01  -1.8012679e+01  -2.2310788e+01  -2.5608536e+01  -2.6851473e+01  -2.5385467e+01  -2.3218690e+01  -2.3326187e+01  -2.4415785e+01  -2.6320027e+01  -2.8375767e+01  -3.1045662e+01  -3.6651270e+01  -3.7631684e+01  -3.6315567e+01  -3.6675125e+01  -3.7721716e+01  -3.7550591e+01  -3.4019130e+01  -3.0848479e+01  -2.8407072e+01  -2.7029512e+01  -2.8044947e+01  -3.1084752e+01  -3.3665238e+01  -2.8231975e+01  -2.5175756e+01  -2.2899217e+01  -2.2709291e+01  -2.5012513e+01  -3.0247287e+01  -3.5423061e+01  -3.5017628e+01  -3.2882544e+01  -3.0512053e+01  -2.9840564e+01  -3.1331126e+01  -3.3588649e+01  -3.2088636e+01  -2.9773902e+01  -2.7572736e+01  -2.6312565e+01  -2.7153290e+01  -3.0376432e+01  -3.4709834e+01  -3.5945665e+01  -3.4105092e+01  -3.3841114e+01  -3.4677008e+01  -3.2698229e+01  -2.8429876e+01  -2.6459283e+01  -2.5014435e+01  -2.3799967e+01  -2.2501005e+01  -2.1366768e+01  -2.0951447e+01  -2.1164107e+01  -2.1734916e+01  -2.3165305e+01  -2.6118129e+01  -2.7618046e+01  -2.2820503e+01  -2.0683498e+01  -2.0797026e+01  -2.2607012e+01  -2.5041015e+01  -2.6534316e+01  -2.3476519e+01  -1.9683958e+01  -1.7542679e+01  -1.7430618e+01  -1.9380630e+01  -2.3108144e+01  -2.4451693e+01  -2.4519122e+01  -2.1502850e+01  -1.7035322e+01  -1.1914475e+01  -9.6553716e+00  -9.4482319e+00  -7.9423735e+00  -5.4318994e+00  -4.0609174e+00  -3.0466530e+00  -6.2688897e-01   1.7306836e+00   2.7848046e+00   2.3502975e+00   3.5812457e-01  -2.9363777e+00  -3.4113208e+00  -2.8232399e+00  -3.7381534e+00  -5.2950029e+00  -5.7553113e+00  -5.8162708e+00  -6.5757091e+00  -7.8870535e+00  -9.9149756e+00  -1.3168698e+01  -1.7334296e+01  -1.8379348e+01  -1.4825168e+01  -1.2930145e+01  -1.2498480e+01  -1.2588646e+01  -1.3035088e+01  -1.3459624e+01  -1.3898023e+01  -1.5058623e+01  -1.6723931e+01  -1.7609751e+01  -1.6929225e+01  -1.5398258e+01  -1.3385647e+01  -1.2374987e+01  -1.2651667e+01  -1.4651470e+01  -1.8162484e+01  -2.3725044e+01  -2.7536936e+01  -2.9003902e+01  -3.2567051e+01  -3.2020395e+01  -2.8638921e+01  -2.7548312e+01  -2.8239369e+01  -2.7917776e+01  -2.5877369e+01  -2.4561456e+01  -2.4254881e+01  -2.4540635e+01  -2.6606193e+01  -2.9658793e+01  -2.9128676e+01  -2.7495665e+01  -2.5646236e+01  -2.4447771e+01  -2.4639680e+01  -2.5332723e+01  -2.6529956e+01  -2.6702655e+01  -2.2860607e+01  -1.8177694e+01  -1.2757896e+01  -8.8178871e+00  -6.4708301e+00  -5.6866680e+00  -6.1179852e+00  -6.9542324e+00  -7.6756271e+00  -9.1767253e+00  -9.3157861e+00  -7.8612183e+00  -6.9217033e+00  -5.5668464e+00  -4.4489558e+00  -4.2995708e+00  -4.8992093e+00  -5.6354960e+00  -6.4632686e+00  -7.3865061e+00  -7.3723393e+00  -7.2264193e+00  -7.8889367e+00  -9.5566762e+00  -1.2103157e+01  -1.5038319e+01  -1.7355385e+01  -1.9740949e+01  -2.1334891e+01  -2.4038214e+01  -2.8551077e+01  -2.9648955e+01  -2.9323431e+01  -2.8393069e+01  -2.6479824e+01  -2.4475509e+01  -2.3216009e+01  -2.2311892e+01  -2.1981886e+01  -2.3041771e+01  -2.5825408e+01  -2.6877761e+01  -2.6757007e+01  -2.7695320e+01  -3.0493614e+01  -3.5451385e+01  -3.6496829e+01  -3.4908611e+01  -3.5246530e+01  -3.6130459e+01  -3.5095691e+01  -3.4233075e+01  -3.3048706e+01  -3.0757199e+01  -2.9225549e+01  -2.8071609e+01  -2.6964705e+01  -2.6365502e+01  -2.6304782e+01  -2.7008096e+01  -2.8379147e+01  -2.7599417e+01  -2.6016293e+01  -2.5570962e+01  -2.5828738e+01  -2.6571354e+01  -2.8795390e+01  -2.9675820e+01  -2.6949419e+01  -2.4514921e+01  -2.3712346e+01  -2.4652621e+01  -2.7065069e+01  -3.0039852e+01  -2.8832539e+01  -2.7770065e+01  -2.6423186e+01  -2.5125027e+01  -2.3703875e+01  -2.2917707e+01  -2.2150722e+01  -2.1717974e+01  -2.2159561e+01  -2.2836808e+01  -2.3307449e+01  -2.4587143e+01  -2.6119090e+01  -2.5884455e+01  -2.6436839e+01  -2.6954016e+01  -2.3331493e+01  -2.1567731e+01  -2.1508543e+01  -2.1994087e+01  -2.1754791e+01  -2.1078442e+01  -2.1309561e+01  -2.3267776e+01  -2.6429014e+01  -2.2301202e+01  -1.7394013e+01  -1.3195425e+01  -8.2703458e+00  -5.3919928e+00  -4.5258077e+00  -5.6270625e+00  -8.9207204e+00  -8.9337470e+00  -6.2073846e+00  -6.2000398e+00  -8.8284941e+00  -1.3313469e+01  -1.3259074e+01  -1.1301011e+01  -8.1297472e+00  -6.1222992e+00  -6.3507770e+00  -8.9162458e+00  -1.3699658e+01  -1.6886026e+01  -1.5341291e+01  -1.3300027e+01  -1.3037257e+01  -1.4799432e+01  -1.8757671e+01  -1.9105827e+01  -1.3956267e+01  -1.1148096e+01  -1.0026953e+01  -9.6485493e+00  -9.7610920e+00  -1.0270559e+01  -1.1053690e+01  -1.1429793e+01  -1.1700084e+01  -1.2702302e+01  -1.3301554e+01  -1.4015464e+01  -1.3400035e+01  -1.2583937e+01  -1.2953316e+01  -1.5053161e+01  -1.8232586e+01  -1.8656813e+01  -1.7568215e+01  -1.8232133e+01  -2.0681458e+01  -2.4007167e+01  -2.6028291e+01  -2.7659480e+01  -2.9294733e+01  -2.7818900e+01  -2.4817689e+01  -2.2463415e+01  -2.1759544e+01  -2.2533369e+01  -2.4210396e+01  -2.8094486e+01  -3.3068100e+01  -3.1916690e+01  -3.0089391e+01  -2.7609505e+01  -2.6728850e+01  -2.8269985e+01  -3.2673684e+01  -3.5918539e+01  -3.5037456e+01  -3.1669729e+01  -2.3006557e+01  -1.6507026e+01  -1.2209846e+01  -9.3102483e+00  -8.2588017e+00  -8.0088270e+00  -6.9024026e+00  -6.4850447e+00  -8.2236795e+00  -1.3201814e+01  -1.5839785e+01  -1.3516798e+01  -1.3559630e+01  -1.5185582e+01  -1.3018384e+01  -1.1428740e+01  -1.1092161e+01  -1.1563212e+01  -1.2624236e+01  -1.3893283e+01  -1.5839471e+01  -1.8514808e+01  -2.0963115e+01  -2.2611755e+01  -2.3499148e+01  -2.4632419e+01  -2.5765556e+01  -2.5922432e+01  -2.6413447e+01  -2.8458257e+01  -3.0962134e+01  -2.7309492e+01  -2.4614755e+01  -2.3405058e+01  -2.3425645e+01  -2.4447806e+01  -2.6753596e+01  -2.7776290e+01  -2.5686768e+01  -2.4207572e+01  -2.3920300e+01  -2.4998005e+01  -2.6332625e+01  -2.8006363e+01  -2.8165511e+01  -2.8733521e+01  -3.0208467e+01  -3.1381542e+01  -3.0892070e+01  -2.9216950e+01  -2.7225725e+01  -2.6661504e+01  -2.7776928e+01  -3.0069155e+01  -3.1736917e+01  -3.4312748e+01  -3.2681601e+01  -3.0948298e+01  -3.0778691e+01  -2.9634078e+01  -2.8087358e+01  -2.6904185e+01  -2.7075150e+01  -2.8644639e+01  -3.0588786e+01  -3.0683879e+01  -2.9727009e+01  -2.7545842e+01  -2.5738634e+01  -2.4860575e+01  -2.4332521e+01  -2.4347848e+01  -2.5340971e+01  -2.6925187e+01  -2.8860736e+01  -2.9359965e+01  -2.6945663e+01  -2.5304098e+01  -2.4729716e+01  -2.4705301e+01  -2.5147635e+01  -2.5683816e+01  -2.6385677e+01  -2.6548562e+01  -2.4703752e+01  -2.4302366e+01  -2.6249874e+01  -2.8119628e+01  -2.8397640e+01  -2.6046091e+01  -2.5153077e+01  -2.5593913e+01  -2.6497412e+01  -2.5242752e+01  -2.2690963e+01  -2.1433370e+01  -2.0923511e+01  -2.1329702e+01  -2.4121779e+01  -2.3196310e+01  -1.8970033e+01  -1.5831096e+01  -1.0929957e+01  -6.7196840e+00  -4.4708413e+00  -4.0875957e+00  -5.5683986e+00  -9.1899009e+00  -1.0297314e+01  -8.2571138e+00  -6.7817755e+00  -4.4734890e+00  -2.7236811e+00  -2.4180027e+00  -3.6478024e+00  -5.6993464e+00  -5.6803190e+00  -4.9945682e+00  -5.9069717e+00  -9.1376642e+00  -1.2767494e+01  -1.1183982e+01  -1.2142267e+01  -1.3332774e+01  -1.1384972e+01  -1.0065128e+01  -9.9456009e+00  -1.0013365e+01  -9.8191194e+00  -9.9403150e+00  -1.0743584e+01  -1.1538386e+01  -1.1883796e+01  -1.2100332e+01  -1.2194826e+01  -1.2556118e+01  -1.2843570e+01  -1.3430110e+01  -1.4438453e+01  -1.5815195e+01  -1.7769807e+01  -1.7527489e+01  -1.6488391e+01  -1.7131637e+01  -1.9445031e+01  -2.2258853e+01  -2.4877612e+01  -2.6356103e+01  -2.5895183e+01  -2.5657616e+01  -2.6249919e+01  -2.8382685e+01  -2.7084043e+01  -2.6085015e+01  -2.5363453e+01  -2.5382142e+01  -2.6678867e+01  -2.5245918e+01  -2.3685469e+01  -2.4504528e+01  -2.4473783e+01  -2.4117748e+01  -2.5858515e+01  -2.6745632e+01  -2.4998982e+01  -2.3732370e+01  -2.4164934e+01  -2.3560112e+01  -2.1102557e+01  -1.8911240e+01  -1.5874381e+01  -1.1468548e+01  -8.0686265e+00  -6.2219325e+00  -5.7445866e+00  -6.5468904e+00  -8.5752529e+00  -1.0462270e+01  -8.9166913e+00  -8.7120994e+00  -1.0031885e+01  -1.2205810e+01  -1.4338197e+01  -1.5156568e+01  -1.5783135e+01  -1.6111221e+01  -1.6010482e+01  -1.6849181e+01  -1.7839165e+01  -1.8464195e+01  -1.8826490e+01  -2.0743976e+01  -2.5411086e+01  -2.9747125e+01  -2.8013160e+01  -2.6643002e+01  -2.4950136e+01  -2.4151359e+01  -2.5427959e+01  -2.8244930e+01  -2.9946860e+01  -2.9693604e+01  -2.9290909e+01  -2.9644826e+01  -3.0412800e+01  -3.0113811e+01  -3.0352584e+01  -2.7360425e+01  -2.5591512e+01  -2.5916335e+01  -2.8229709e+01  -3.0034796e+01  -3.1217927e+01  -3.0256441e+01  -2.7859143e+01  -2.6866640e+01  -2.7026469e+01  -2.7990465e+01  -3.0526573e+01  -3.4682820e+01  -3.4136499e+01  -3.1224321e+01  -2.6376382e+01  -2.3350938e+01  -2.2299047e+01  -2.1727241e+01  -2.1340265e+01  -2.2251540e+01  -2.4437210e+01  -2.6169603e+01  -2.6317409e+01  -2.6013555e+01  -2.5696056e+01  -2.5216789e+01  -2.4658788e+01  -2.5196571e+01  -2.6778479e+01  -2.7022132e+01  -2.6745391e+01  -2.7715094e+01  -2.7520752e+01  -2.6240863e+01  -2.4664225e+01  -2.1353668e+01  -1.9525251e+01  -1.8381106e+01  -1.7482347e+01  -1.7263120e+01  -1.8293338e+01  -1.9957371e+01  -2.2737078e+01  -2.3067575e+01  -2.2883639e+01  -2.4605781e+01  -2.2366527e+01  -1.9055351e+01  -1.8033072e+01  -1.9225162e+01  -2.2078245e+01  -2.2519191e+01  -1.9295393e+01  -1.7144842e+01  -1.6867685e+01  -1.8493259e+01  -2.1261717e+01  -2.4397040e+01  -2.2441973e+01  -1.6860878e+01  -1.2738067e+01  -1.0323647e+01  -1.0214420e+01  -9.6996481e+00  -6.5464921e+00  -4.6601123e+00  -4.4852425e+00  -4.6627287e+00  -2.1173655e+00   5.7326934e-01   1.6317950e+00   9.8078363e-01  -1.3368106e+00  -5.1655403e+00  -8.9657998e+00  -8.5661584e+00  -8.2108215e+00  -7.9913162e+00  -6.8656993e+00  -5.8628669e+00  -5.9696654e+00  -7.4211344e+00  -1.0412710e+01  -1.5152995e+01  -1.7924335e+01  -1.6567019e+01  -1.5094814e+01  -1.3289431e+01  -1.1683542e+01  -1.1323394e+01  -1.2111514e+01  -1.3804226e+01  -1.5413394e+01  -1.7693870e+01  -2.0349996e+01  -2.0102909e+01  -1.8374493e+01  -1.7031514e+01  -1.6619515e+01  -1.7023449e+01  -1.7367741e+01  -1.7676953e+01  -1.8589629e+01  -2.0667708e+01  -2.3484186e+01  -2.4423685e+01  -2.5037760e+01  -2.6356465e+01  -2.8689794e+01  -2.5173484e+01  -2.2232713e+01  -2.1780804e+01  -2.3255694e+01  -2.5004806e+01  -2.6949026e+01  -2.7672381e+01  -2.6623262e+01  -2.6395843e+01  -2.6647695e+01  -2.5911665e+01  -2.6271451e+01  -2.7494148e+01  -2.8708751e+01  -3.0571370e+01  -3.2576493e+01  -3.1248920e+01  -2.5992837e+01  -1.8877644e+01  -1.2696744e+01  -8.2200063e+00  -5.4267275e+00  -4.3843131e+00  -5.0409864e+00  -7.2121618e+00  -9.3595076e+00  -8.1245187e+00  -6.4747718e+00  -5.6173244e+00  -4.9085366e+00  -4.3262023e+00  -4.4074794e+00  -4.9770000e+00  -5.2684937e+00  -5.4635421e+00  -5.9690826e+00  -6.9150993e+00  -8.2088508e+00  -9.8457844e+00  -1.2125344e+01  -1.4096817e+01  -1.5258174e+01  -1.7034803e+01  -1.9384463e+01  -2.3656899e+01  -3.0143507e+01  -3.4070805e+01  -3.4302475e+01  -3.5257362e+01  -3.5709950e+01  -3.3081956e+01  -3.1512870e+01  -2.9263904e+01  -2.7807568e+01  -2.6812926e+01  -2.5420908e+01  -2.3374286e+01  -2.2060299e+01  -2.2639444e+01  -2.5494327e+01  -2.9215459e+01  -3.1275548e+01  -3.4149390e+01  -2.9622848e+01  -2.7569516e+01  -2.8034673e+01  -3.0152873e+01  -3.2414532e+01  -3.2008629e+01  -3.0286457e+01  -2.8091712e+01  -2.6867821e+01  -2.7747019e+01  -3.1151525e+01  -3.5354597e+01  -3.6639039e+01  -3.0508598e+01  -2.6866633e+01  -2.5186374e+01  -2.3930783e+01  -2.3795411e+01  -2.6108091e+01  -2.9400537e+01  -2.5973361e+01  -2.4062749e+01  -2.3678446e+01  -2.3873096e+01  -2.4508058e+01  -2.6951707e+01  -3.0086844e+01  -3.1387563e+01  -2.7702759e+01  -2.5357073e+01  -2.4023260e+01  -2.3698145e+01  -2.2048623e+01  -2.0062944e+01  -1.9426349e+01  -1.9972797e+01  -2.0977671e+01  -2.2953725e+01  -2.5764953e+01  -2.5879003e+01  -2.2835351e+01  -2.1122620e+01  -2.0538403e+01  -2.1427597e+01  -2.4472306e+01  -2.4084528e+01  -2.0899409e+01  -1.8201640e+01  -1.7345631e+01  -1.8651710e+01  -2.2224785e+01  -2.5212691e+01  -2.0326985e+01  -1.5304657e+01  -1.0364729e+01  -7.3590532e+00  -6.6525558e+00  -8.1600204e+00  -9.7111322e+00  -7.9563066e+00  -7.1530485e+00  -6.7304643e+00  -1.3305907e+00   1.4386513e+00   1.8533045e+00   1.1371497e-01  -3.8780693e+00  -6.3746310e+00  -4.2232306e+00  -4.2284488e+00  -5.6354897e+00  -6.3828524e+00  -5.7500836e+00  -5.5641992e+00  -6.1872507e+00  -7.8592001e+00  -1.1021376e+01  -1.5830871e+01  -2.1719542e+01  -2.1942841e+01  -1.6116650e+01  -1.2920054e+01  -1.1623288e+01  -1.1292542e+01  -1.1155851e+01  -1.0922704e+01  -1.0766879e+01  -1.1519429e+01  -1.3740324e+01  -1.6942199e+01  -1.6471633e+01  -1.4843460e+01  -1.4261107e+01  -1.4998147e+01  -1.6315869e+01  -1.6937059e+01  -1.8469393e+01  -2.0504392e+01  -2.2450162e+01  -2.4277007e+01  -2.7398487e+01  -3.2820019e+01  -3.6216702e+01  -3.5067940e+01  -2.9935627e+01  -2.6958021e+01  -2.5954113e+01  -2.4989666e+01  -2.5344610e+01  -2.3651838e+01  -2.3803031e+01  -2.5902292e+01  -2.5399189e+01  -2.3370624e+01  -2.3562741e+01  -2.6658301e+01  -3.2715201e+01  -3.0251601e+01  -2.7736837e+01  -2.6257917e+01  -2.2081820e+01  -1.6920274e+01  -1.1554428e+01  -8.0987829e+00  -6.7061901e+00  -6.1500165e+00  -5.0173531e+00  -4.5200721e+00  -5.5422859e+00  -7.7040556e+00  -7.4769276e+00  -5.8317485e+00  -4.8681845e+00  -4.8765462e+00  -5.3479559e+00  -5.5372917e+00  -5.9781439e+00  -6.9048558e+00  -7.6581960e+00  -7.8364283e+00  -8.4686914e+00  -9.5307438e+00  -1.0802741e+01  -1.2870782e+01  -1.4457817e+01  -1.6054436e+01  -1.7660438e+01  -2.0245904e+01  -2.4929913e+01  -2.8943921e+01  -2.8792284e+01  -2.8897565e+01  -3.0111107e+01  -2.8732947e+01  -2.8781616e+01  -2.7615955e+01  -2.4627296e+01  -2.3643738e+01  -2.3294715e+01  -2.3236912e+01  -2.3736253e+01  -2.4875957e+01  -2.6684560e+01  -3.0697516e+01  -3.1840212e+01  -3.3688602e+01  -3.2525066e+01  -2.9277045e+01  -2.8570523e+01  -2.9446563e+01  -3.0982854e+01  -3.1029620e+01  -3.0127686e+01  -3.1516892e+01  -3.5806636e+01  -3.5740095e+01  -3.5793411e+01  -3.6158744e+01  -3.7531218e+01  -3.2314999e+01  -2.7127268e+01  -2.5277959e+01  -2.5679722e+01  -2.7284164e+01  -2.9484668e+01  -3.4080557e+01  -4.1830925e+01  -4.1872123e+01  -3.6764756e+01  -3.2109220e+01  -2.8515484e+01  -2.5720546e+01  -2.3457528e+01  -2.3364296e+01  -2.4863070e+01  -2.6178291e+01  -2.6287604e+01  -2.6714975e+01  -2.7617872e+01  -2.8133176e+01  -2.8239047e+01  -2.5880620e+01  -2.4393618e+01  -2.3977957e+01  -2.3653382e+01  -2.3208056e+01  -2.3217819e+01  -2.4700482e+01  -2.7697277e+01  -2.7992023e+01  -2.4766636e+01  -2.2619402e+01  -2.1804855e+01  -2.1371172e+01  -2.1239749e+01  -2.0682896e+01  -2.0291034e+01  -2.0836610e+01  -2.3375908e+01  -2.7229548e+01  -2.9464720e+01  -2.4821325e+01  -1.9030807e+01  -1.3328035e+01  -7.9988911e+00  -4.8329351e+00  -3.7097548e+00  -4.5579678e+00  -7.5854176e+00  -7.7309197e+00  -5.3275763e+00  -5.2313180e+00  -6.2505487e+00  -6.3927582e+00  -6.9115538e+00  -9.4043661e+00  -1.4649835e+01  -1.4419560e+01  -1.2985935e+01  -1.3867653e+01  -1.1910236e+01  -1.0073132e+01  -1.0617210e+01  -1.3918196e+01  -1.3128274e+01  -1.2790468e+01  -1.3873868e+01  -1.5056401e+01  -1.2594581e+01  -1.0636375e+01  -1.0213170e+01  -1.0446784e+01  -1.0436725e+01  -1.0242723e+01  -1.0345493e+01  -1.1019809e+01  -1.1752411e+01  -1.2777139e+01  -1.3647593e+01  -1.3851139e+01  -1.4399420e+01  -1.4206810e+01  -1.4267904e+01  -1.5228597e+01  -1.7697842e+01  -2.1222721e+01  -2.2530393e+01  -2.2318323e+01  -2.3546234e+01  -2.6631816e+01  -2.8646676e+01  -2.5048088e+01  -2.3871473e+01  -2.5136162e+01  -2.7906146e+01  -3.1052663e+01  -3.0329445e+01  -2.6752512e+01  -2.5210355e+01  -2.4365305e+01  -2.3419031e+01  -2.3688815e+01  -2.5147496e+01  -2.7798990e+01  -3.2058855e+01  -3.4136874e+01  -3.3280555e+01  -3.1995313e+01  -2.8875406e+01  -2.5511952e+01  -2.1884415e+01  -1.6257545e+01  -1.1091847e+01  -8.1507688e+00  -7.6258513e+00  -8.0263103e+00  -5.2747192e+00  -3.7006943e+00  -4.6868311e+00  -8.6511737e+00  -1.4138518e+01  -1.4084667e+01  -1.3778202e+01  -1.4260828e+01  -1.4330347e+01  -1.3396244e+01  -1.2970229e+01  -1.3852686e+01  -1.6382924e+01  -1.9510187e+01  -1.8832158e+01  -1.7987467e+01  -1.9173681e+01  -2.1925224e+01  -2.4464942e+01  -2.4369060e+01  -2.3987313e+01  -2.4635758e+01  -2.7841697e+01  -3.4080030e+01  -3.3890292e+01  -2.9503501e+01  -2.4731143e+01  -2.2823798e+01  -2.3168378e+01  -2.4429638e+01  -2.6807385e+01  -2.8124192e+01  -2.7146200e+01  -2.6461815e+01  -2.6970426e+01  -2.8483158e+01  -2.9097374e+01  -2.8521012e+01  -2.6972491e+01  -2.6095720e+01  -2.4550570e+01  -2.2978807e+01  -2.2319188e+01  -2.3044125e+01  -2.4235503e+01  -2.5354725e+01  -2.8084129e+01  -3.3076994e+01  -2.9251893e+01  -2.7184904e+01  -2.7641495e+01  -3.0219867e+01  -2.8761376e+01  -2.7751015e+01  -2.7074676e+01  -2.7829989e+01  -3.0658643e+01  -3.5318881e+01  -3.1736642e+01  -2.6789777e+01  -2.4045767e+01  -2.0807233e+01  -1.8494959e+01  -1.8102659e+01  -1.9182681e+01  -2.0033559e+01  -2.0926897e+01  -2.4106743e+01  -3.0591444e+01  -3.4671455e+01  -3.0471605e+01  -2.8426040e+01  -2.9263179e+01  -2.9052745e+01  -2.6114175e+01  -2.4149951e+01  -2.2563261e+01  -2.1693947e+01  -2.0628882e+01  -1.9675183e+01  -1.9796055e+01  -2.1359484e+01  -2.3025291e+01  -2.6358361e+01  -2.7000889e+01  -2.3013210e+01  -2.0589219e+01  -1.9938936e+01  -1.9884849e+01  -1.9849693e+01  -2.1110133e+01  -2.4603801e+01  -3.0277623e+01  -2.5278731e+01  -1.8379600e+01  -1.4292594e+01  -1.0941444e+01  -8.3185436e+00  -7.3013080e+00  -8.1124109e+00  -1.0702808e+01  -1.1544085e+01  -9.7256625e+00  -8.7006358e+00  -6.6932602e+00  -4.5801184e+00  -4.0460025e+00  -5.4084321e+00  -7.9581174e+00  -8.5396993e+00  -7.9367504e+00  -9.2078267e+00  -1.2330379e+01  -1.0490464e+01  -8.6973534e+00  -9.0656357e+00  -1.1161685e+01  -1.0807349e+01  -9.6317838e+00  -9.8126046e+00  -1.0880862e+01  -1.1485939e+01  -1.0570516e+01  -1.0029056e+01  -9.8772113e+00  -1.0080779e+01  -1.0496412e+01  -1.1269491e+01  -1.1782842e+01  -1.2344941e+01  -1.3205872e+01  -1.3913096e+01  -1.4694367e+01  -1.6125325e+01  -1.7390989e+01  -1.8161311e+01  -1.8336117e+01  -1.8923876e+01  -2.0775619e+01  -2.4364661e+01  -2.6653072e+01  -2.5323954e+01  -2.5986988e+01  -2.8256055e+01  -2.8864109e+01  -2.4837820e+01  -2.1750722e+01  -2.0659128e+01  -2.1309935e+01  -2.3016196e+01  -2.7058442e+01  -2.8702487e+01  -2.7126140e+01  -2.7281001e+01  -2.8645579e+01  -2.7489041e+01  -2.4760421e+01  -2.3875792e+01  -2.5540219e+01  -2.8586063e+01  -2.6365759e+01  -2.1151886e+01  -1.7395433e+01  -1.4390372e+01  -1.1043169e+01  -8.5314083e+00  -7.5135530e+00  -7.0895537e+00  -5.8665711e+00  -5.2955370e+00  -6.7713828e+00  -1.1081886e+01  -1.4062299e+01  -1.2332824e+01  -1.1621635e+01  -1.1639812e+01  -1.2327430e+01  -1.2582231e+01  -1.2866321e+01  -1.3303657e+01  -1.3431382e+01  -1.3411431e+01  -1.4326711e+01  -1.6059027e+01  -1.8955669e+01  -2.2661433e+01  -2.7644459e+01  -2.5994634e+01  -2.5722447e+01  -2.6024556e+01  -2.5101154e+01  -2.3648399e+01  -2.3801765e+01  -2.6280300e+01  -3.0373376e+01  -3.2165519e+01  -3.0319037e+01  -2.6883927e+01  -2.5833460e+01  -2.5987944e+01  -2.7304564e+01  -3.0581010e+01  -2.9907753e+01  -2.7194036e+01  -2.4744365e+01  -2.4147783e+01  -2.4809746e+01  -2.5317221e+01  -2.6693739e+01  -2.9395518e+01  -3.2017892e+01  -3.5232845e+01  -3.1352550e+01  -2.9105131e+01  -2.7944033e+01  -2.6092291e+01  -2.5203439e+01  -2.6456130e+01  -2.6752547e+01  -2.5421907e+01  -2.4816700e+01  -2.5888176e+01  -2.9538422e+01  -2.8924251e+01  -2.8029300e+01  -2.8341008e+01  -2.9603033e+01  -2.8269182e+01  -2.5545597e+01  -2.2983599e+01  -2.2277348e+01  -2.3890379e+01  -2.7796726e+01  -3.3300122e+01  -2.9639685e+01  -2.6811579e+01  -2.5035040e+01  -2.3662074e+01  -2.1931248e+01  -2.1091982e+01  -2.1304558e+01  -2.1531332e+01  -2.2000556e+01  -2.3363851e+01  -2.5028898e+01  -2.4290700e+01  -2.1874548e+01  -2.1240705e+01  -2.2052075e+01  -2.3918155e+01  -2.6447514e+01  -2.4683808e+01  -1.9538090e+01  -1.6734481e+01  -1.6260776e+01  -1.7698823e+01  -2.0148120e+01  -2.2589773e+01  -2.3928114e+01  -1.8684553e+01  -1.4735787e+01  -1.2266316e+01  -1.2008945e+01  -1.0036271e+01  -5.9922102e+00  -3.9233599e+00  -3.8277306e+00  -4.7884330e+00  -2.2282277e+00   9.1988833e-01   2.0207055e+00   1.1118690e+00  -1.7836440e+00  -6.1709888e+00  -7.0963304e+00  -6.1045553e+00  -6.0237398e+00  -6.0355474e+00  -5.1001871e+00  -4.3733787e+00  -4.9259735e+00  -6.9739136e+00  -1.0678989e+01  -1.5956390e+01  -1.7720336e+01  -1.5513013e+01  -1.3426575e+01  -1.2043403e+01  -1.1469177e+01  -1.1352762e+01  -1.2284114e+01  -1.4411750e+01  -1.6978360e+01  -1.8766286e+01  -2.1759478e+01  -2.4195624e+01  -1.8824877e+01  -1.6091614e+01  -1.5062699e+01  -1.4967586e+01  -1.5536927e+01  -1.7418478e+01  -2.1127425e+01  -2.5964046e+01  -3.3685884e+01  -3.6091841e+01  -3.3978203e+01  -3.1108658e+01  -2.8249258e+01  -2.7215104e+01  -2.8138558e+01  -2.9389967e+01  -2.9375026e+01  -2.8952087e+01  -2.9416355e+01  -3.0223460e+01  -2.9420041e+01  -2.8041528e+01  -2.7479151e+01  -2.7343290e+01  -2.8659901e+01  -3.0843325e+01  -2.9354865e+01  -2.5345790e+01  -2.3252507e+01  -2.2134855e+01  -1.9597784e+01  -1.6555378e+01  -1.1565168e+01  -7.1364470e+00  -4.7834566e+00  -4.4417412e+00  -5.8411085e+00  -8.3331551e+00  -9.5109618e+00  -9.3410007e+00  -8.7276490e+00  -8.2358239e+00  -7.1850709e+00  -5.8280154e+00  -5.3209454e+00  -5.5750474e+00  -5.7234756e+00  -5.9009068e+00  -6.5656626e+00  -7.5595205e+00  -8.3625772e+00  -9.2483176e+00  -1.0713653e+01  -1.2715580e+01  -1.4589753e+01  -1.7229211e+01  -1.9933206e+01  -2.2576043e+01  -2.6095485e+01  -2.9016729e+01  -2.9190691e+01  -3.0943887e+01  -3.3798015e+01  -3.2870760e+01  -2.9870589e+01  -2.7987041e+01  -2.7451084e+01  -2.7501744e+01  -2.6694061e+01  -2.6018783e+01  -2.4611644e+01  -2.2107066e+01  -2.1292286e+01  -2.1895785e+01  -2.3311190e+01  -2.4489614e+01  -2.4948414e+01  -2.5376158e+01  -2.6445616e+01  -2.9741153e+01  -3.5303165e+01  -3.6996151e+01  -3.6132298e+01  -3.0072478e+01  -2.6461444e+01  -2.5152282e+01  -2.5168399e+01  -2.5857163e+01  -2.8191309e+01  -2.9013622e+01  -2.8251974e+01  -2.7092400e+01  -2.7597576e+01  -2.8654939e+01  -2.8588296e+01  -2.8382695e+01  -3.0111379e+01  -3.2401441e+01  -3.0368694e+01  -2.7842830e+01  -2.6779474e+01  -2.7709712e+01  -3.0897804e+01  -3.4007963e+01  -3.6428681e+01  -3.3485921e+01  -2.9976672e+01  -2.7769605e+01  -2.5190484e+01  -2.3331954e+01  -2.1819794e+01  -2.0380193e+01  -2.0032974e+01  -2.1170358e+01  -2.3368834e+01  -2.4932633e+01  -2.6287305e+01  -2.6115702e+01  -2.3730506e+01  -2.2732658e+01  -2.3431287e+01  -2.4979903e+01  -2.3650724e+01  -2.1116287e+01  -2.0059478e+01  -2.0774265e+01  -2.3492975e+01  -2.4961937e+01  -2.5502244e+01  -2.2370476e+01  -1.8115927e+01  -1.2749013e+01  -8.3644145e+00  -6.4536175e+00  -6.9180377e+00  -9.7223137e+00  -1.0908237e+01  -8.4633079e+00  -8.3194171e+00  -9.3026938e+00  -4.6343121e+00  -2.6686464e+00  -3.2989935e+00  -6.5151362e+00  -9.2153104e+00  -7.2804962e+00  -6.8140216e+00  -8.7681638e+00  -1.2051679e+01  -1.0305460e+01  -8.0998735e+00  -7.8093200e+00  -9.0532957e+00  -1.1334408e+01  -1.4945684e+01  -1.9506257e+01  -1.8873569e+01  -1.5924986e+01  -1.4423048e+01  -1.3486306e+01  -1.2972869e+01  -1.2059810e+01  -1.1349116e+01  -1.1312483e+01  -1.2161339e+01  -1.3586502e+01  -1.4744861e+01  -1.5588858e+01  -1.4781922e+01  -1.3447521e+01  -1.3351224e+01  -1.4325728e+01  -1.5959503e+01  -1.8485270e+01  -2.2909656e+01  -2.4685180e+01  -2.3729553e+01  -2.3081350e+01  -2.2680682e+01  -2.3212519e+01  -2.4693486e+01  -2.8010845e+01  -3.2308181e+01  -2.9879869e+01  -2.9867942e+01  -3.2400873e+01  -3.1815075e+01  -2.7484369e+01  -2.5842191e+01  -2.6728284e+01  -2.8009423e+01  -2.8654400e+01  -2.7417271e+01  -2.6450797e+01  -2.5410061e+01  -2.6227987e+01  -2.9443657e+01  -2.8983792e+01  -1.9596756e+01  -1.2822775e+01  -8.5791102e+00  -6.4378955e+00  -5.9245535e+00  -6.5406211e+00  -7.5848526e+00  -9.4431010e+00  -8.2708350e+00  -5.8274348e+00  -4.9624478e+00  -5.7886797e+00  -7.4491900e+00  -7.5960956e+00  -7.4755504e+00  -7.6694706e+00  -7.8748770e+00  -8.1542958e+00  -9.1175174e+00  -1.0352161e+01  -1.1255569e+01  -1.2476805e+01  -1.4069196e+01  -1.6072620e+01  -1.9026532e+01  -2.1730855e+01  -2.5790093e+01  -3.0997359e+01  -3.3600238e+01  -2.9887251e+01  -2.7565766e+01  -2.7831592e+01  -3.0307179e+01  -3.1195632e+01  -2.9632061e+01  -2.8067446e+01  -2.5567104e+01  -2.4130491e+01  -2.3360967e+01  -2.3122741e+01  -2.3321837e+01  -2.4012162e+01  -2.4923166e+01  -2.7040038e+01  -2.9389513e+01  -3.0506883e+01  -3.1454863e+01  -3.1860695e+01  -3.1022286e+01  -3.1523759e+01  -3.4798652e+01  -3.3621727e+01  -2.9753592e+01  -2.7897236e+01  -2.7842522e+01  -2.7912423e+01  -2.9418209e+01  -3.3198797e+01  -3.5643142e+01  -3.6593439e+01  -3.6370230e+01  -3.5076559e+01  -3.2500184e+01  -2.9775411e+01  -2.9259927e+01  -3.1218440e+01  -3.4289924e+01  -3.3061156e+01  -3.0767257e+01  -2.9092576e+01  -2.7274445e+01  -2.6121206e+01  -2.5531873e+01  -2.5076376e+01  -2.6032487e+01  -2.9657046e+01  -3.3285053e+01  -3.0449159e+01  -2.9254985e+01  -2.8518655e+01  -2.8542604e+01  -2.7516149e+01  -2.5372649e+01  -2.3538115e+01  -2.2081638e+01  -2.2222491e+01  -2.4292568e+01  -2.8359674e+01  -2.8683959e+01  -2.5510238e+01  -2.3866067e+01  -2.3445164e+01  -2.3681445e+01  -2.4848633e+01  -2.7154338e+01  -2.5467461e+01  -2.2413901e+01  -2.1809967e+01  -2.3761586e+01  -2.7534509e+01  -2.3927941e+01  -2.0397286e+01  -1.6053860e+01  -1.1289793e+01  -7.5765982e+00  -5.2328184e+00  -4.4594941e+00  -5.5509901e+00  -8.7195223e+00  -8.2696267e+00  -7.2939022e+00  -8.3612577e+00  -8.7683415e+00  -8.1183870e+00  -8.7900383e+00  -1.1389363e+01  -1.2636030e+01  -1.0380347e+01  -9.9227711e+00  -1.1342014e+01  -1.0448843e+01  -9.0901428e+00  -1.0124946e+01  -1.4174604e+01  -1.3555389e+01  -1.3167584e+01  -1.2958675e+01  -1.2116994e+01  -1.1156628e+01  -1.0859398e+01  -1.1228443e+01  -1.1598571e+01  -1.0944713e+01  -1.0542204e+01  -1.0747228e+01  -1.1847560e+01  -1.3203268e+01  -1.4273265e+01  -1.5781329e+01  -1.6488674e+01  -1.6966263e+01  -1.7551736e+01  -1.8095147e+01  -1.8417294e+01  -1.9552674e+01  -2.1751914e+01  -2.2258235e+01  -2.2202126e+01  -2.3096861e+01  -2.5426554e+01  -2.9435648e+01  -3.0732820e+01  -2.8718416e+01  -2.9072808e+01  -3.0772075e+01  -2.8418625e+01  -2.6078366e+01  -2.6057614e+01  -2.7734679e+01  -2.7899556e+01  -2.6180647e+01  -2.5501392e+01  -2.6595598e+01  -2.8773362e+01  -3.0667235e+01  -2.8336451e+01  -2.6510759e+01  -2.6119603e+01  -2.6533402e+01  -2.3897847e+01  -1.9006394e+01  -1.4089886e+01  -1.0903663e+01  -9.7450447e+00  -8.4607225e+00  -6.7309687e+00  -6.6238773e+00  -8.9815607e+00  -1.3909865e+01  -1.2328503e+01  -1.2674253e+01  -1.3514949e+01  -1.2903758e+01  -1.2421383e+01  -1.2492464e+01  -1.2599635e+01  -1.3427061e+01  -1.5438068e+01  -1.7711199e+01  -1.9230711e+01  -1.7735222e+01  -1.7270399e+01  -1.7989303e+01  -2.0380943e+01  -2.4512110e+01  -2.8413574e+01  -3.0037341e+01  -2.9947482e+01  -2.6834521e+01  -2.5119712e+01  -2.5798269e+01  -2.8280111e+01  -3.0244578e+01  -2.8322560e+01  -2.4966643e+01  -2.1918519e+01  -2.0888994e+01  -2.1272443e+01  -2.2028519e+01  -2.3722741e+01  -2.7057138e+01  -2.8856236e+01  -2.6398742e+01  -2.5640451e+01  -2.7164748e+01  -2.6130444e+01  -2.3543622e+01  -2.3070803e+01  -2.4588416e+01  -2.7000033e+01  -2.7629588e+01  -2.4282216e+01  -2.2647197e+01  -2.3725509e+01  -2.8021462e+01  -3.1511238e+01  -2.8355215e+01  -2.7718561e+01  -2.8867095e+01  -2.7338032e+01  -2.5469927e+01  -2.5081712e+01  -2.5350784e+01  -2.6575257e+01  -2.6927693e+01  -2.7082585e+01  -2.5999275e+01  -2.4778608e+01  -2.5810410e+01  -2.5104331e+01  -2.2331789e+01  -2.1609837e+01  -2.1397991e+01  -2.1881335e+01  -2.2788598e+01  -2.4217617e+01  -2.4956741e+01  -2.5212429e+01  -2.6144980e+01  -2.7661080e+01  -2.7579682e+01  -2.6557125e+01  -2.5846721e+01  -2.5747161e+01  -2.5803787e+01  -2.3137418e+01  -2.1289377e+01  -2.0708132e+01  -2.1105550e+01  -2.1868578e+01  -2.1176921e+01  -2.0402363e+01  -2.1054047e+01  -2.2418349e+01  -2.4929110e+01  -2.7967216e+01  -2.7349750e+01  -2.5437703e+01  -2.4579226e+01  -2.1241372e+01  -1.7910112e+01  -1.3238101e+01  -9.7846193e+00  -8.5600314e+00  -9.5145655e+00  -1.1622204e+01  -1.0310576e+01  -8.0147447e+00  -7.4617236e+00  -7.3292384e+00  -6.3777068e+00  -6.5773884e+00  -9.0661171e+00  -7.0146729e+00  -5.0308978e+00  -5.6471736e+00  -8.4306247e+00  -1.0416002e+01  -9.6984335e+00  -1.0034964e+01  -1.2136086e+01  -1.6302387e+01  -1.6002445e+01  -1.5400277e+01  -1.5226988e+01  -1.4871341e+01  -1.3337330e+01  -1.1922561e+01  -1.1252522e+01  -1.1343630e+01  -1.2167581e+01  -1.2825937e+01  -1.2385837e+01  -1.2270874e+01  -1.3254107e+01  -1.4459562e+01  -1.5314659e+01  -1.6264328e+01  -1.6980622e+01  -1.7725454e+01  -1.7861193e+01  -1.7666249e+01  -1.8059875e+01  -1.9261998e+01  -2.1653345e+01  -2.5336252e+01  -3.1204537e+01  -2.8007653e+01  -2.4226446e+01  -2.3154436e+01  -2.3880158e+01  -2.4934314e+01  -2.6224462e+01  -2.9096893e+01  -3.3563303e+01  -3.8020875e+01  -3.7057808e+01  -3.0600556e+01  -2.4140137e+01  -2.1586484e+01  -2.1254358e+01  -2.1838091e+01  -2.2511474e+01  -2.3387099e+01  -2.4736113e+01  -2.6787755e+01  -2.7187323e+01  -2.1777309e+01  -1.5392543e+01  -1.0714601e+01  -7.1751359e+00  -5.2190779e+00  -4.9530680e+00  -6.1293503e+00  -7.9962575e+00  -9.2536421e+00  -1.1573457e+01  -1.4037729e+01  -1.3990847e+01  -1.2838103e+01  -1.1123349e+01  -9.6087179e+00  -9.0019917e+00  -8.7783829e+00  -8.8611970e+00  -9.6164528e+00  -1.1291686e+01  -1.3203975e+01  -1.5800875e+01  -1.9069843e+01  -2.1884717e+01  -2.5987751e+01  -2.6964564e+01  -2.5036274e+01  -2.5279227e+01  -2.7304558e+01  -2.9021502e+01  -2.7279777e+01  -2.5691736e+01  -2.6634667e+01  -2.7929277e+01  -2.5873761e+01  -2.5015411e+01  -2.5892439e+01  -2.7450907e+01  -2.8820370e+01  -2.8905332e+01  -2.7855120e+01  -2.7575355e+01  -2.7928786e+01  -2.8103556e+01  -2.7634890e+01  -2.7275255e+01  -2.7438754e+01  -2.8808846e+01  -3.0995688e+01  -3.1443212e+01  -3.0389739e+01  -2.9095077e+01  -3.0000503e+01  -3.0638912e+01  -2.7202499e+01  -2.4021060e+01  -2.2993471e+01  -2.3119287e+01  -2.3417969e+01  -2.4457168e+01  -2.5862545e+01  -2.5927210e+01  -2.5612896e+01  -2.4399812e+01  -2.2361851e+01  -2.1995243e+01  -2.3537444e+01  -2.5271884e+01  -2.8421689e+01  -3.1852025e+01  -3.0580975e+01  -2.8674300e+01  -2.7022102e+01  -2.4699981e+01  -2.3452760e+01  -2.2828351e+01  -2.2720223e+01  -2.2713965e+01  -2.2527984e+01  -2.2506912e+01  -2.2564058e+01  -2.2400486e+01  -2.2666017e+01  -2.4759297e+01  -2.5228757e+01  -2.2493041e+01  -2.1564344e+01  -2.3160856e+01  -2.7853545e+01  -2.2883585e+01  -1.8464596e+01  -1.6708406e+01  -1.7022697e+01  -1.8994220e+01  -2.1739308e+01  -2.4820858e+01  -2.0851085e+01  -1.6984180e+01  -1.3208222e+01  -1.0981051e+01  -1.0688879e+01  -9.0664001e+00  -6.0339304e+00  -4.4667638e+00  -4.5362192e+00  -4.5088469e+00  -7.5948996e-01   1.7687200e+00   2.2705409e+00   8.4272162e-01  -2.4745802e+00  -5.8274551e+00  -4.1336585e+00  -3.5742754e+00  -4.5503908e+00  -5.9575725e+00  -5.9669604e+00  -5.7878802e+00  -6.6707445e+00  -8.8817202e+00  -1.2757351e+01  -1.8602393e+01  -2.0211134e+01  -1.7695630e+01  -1.5041559e+01  -1.2846713e+01  -1.1179131e+01  -1.0713949e+01  -1.1217545e+01  -1.2426380e+01  -1.3712033e+01  -1.6272779e+01  -2.0755195e+01  -1.9660437e+01  -1.7435052e+01  -1.6478988e+01  -1.6582330e+01  -1.7191060e+01  -1.7900550e+01  -1.9013219e+01  -2.1311331e+01  -2.6377347e+01  -3.1597017e+01  -2.8674927e+01  -2.7300389e+01  -2.7934459e+01  -2.9299455e+01  -2.9202912e+01  -2.8101634e+01  -2.8415017e+01  -3.0386924e+01  -3.0190460e+01  -2.7854778e+01  -2.6773765e+01  -2.6235632e+01  -2.6437381e+01  -2.8394421e+01  -2.6555608e+01  -2.4479658e+01  -2.4121472e+01  -2.4501013e+01  -2.3957897e+01  -2.2658096e+01  -2.0336855e+01  -1.7928202e+01  -1.3925010e+01  -9.3422417e+00  -6.5777016e+00  -5.7758696e+00  -6.4323129e+00  -7.2826535e+00  -8.4766026e+00  -1.0769020e+01  -8.3938858e+00  -7.0128202e+00  -6.6797645e+00  -5.5967438e+00  -4.5985679e+00  -4.8017555e+00  -5.4517327e+00  -5.6647831e+00  -6.0700053e+00  -6.9131888e+00  -7.9157873e+00  -8.8500702e+00  -9.9476142e+00  -1.1217250e+01  -1.2516653e+01  -1.4381782e+01  -1.6390588e+01  -1.7965358e+01  -2.1160098e+01  -2.5516687e+01  -2.6132008e+01  -2.4778844e+01  -2.5121759e+01  -2.5785419e+01  -2.6172991e+01  -2.7175982e+01  -2.8186835e+01  -2.9496399e+01  -2.8101116e+01  -2.5587378e+01  -2.5201626e+01  -2.6582137e+01  -2.7939353e+01  -2.9037230e+01  -3.0369869e+01  -3.2817560e+01  -3.1949546e+01  -2.7159151e+01  -2.4617561e+01  -2.4394422e+01  -2.5013430e+01  -2.5804208e+01  -2.7582578e+01  -3.1200602e+01  -3.6633569e+01  -3.1712239e+01  -2.7920841e+01  -2.6016705e+01  -2.4923382e+01  -2.4227359e+01  -2.5245369e+01  -2.8772314e+01  -3.4632395e+01  -3.4095315e+01  -3.4542405e+01  -3.4732406e+01  -3.0716316e+01  -2.7360784e+01  -2.6930840e+01  -2.9217589e+01  -3.1651947e+01  -3.0521300e+01  -2.8755752e+01  -2.8308377e+01  -2.9076377e+01  -2.9381435e+01  -2.7809539e+01  -2.5587834e+01  -2.4698458e+01  -2.4360933e+01  -2.5499673e+01  -2.6885219e+01  -2.5847046e+01  -2.4471662e+01  -2.3579580e+01  -2.4225357e+01  -2.7066346e+01  -3.1633478e+01  -2.9814175e+01  -2.5356133e+01  -2.2887807e+01  -2.1559130e+01  -2.1811546e+01  -2.2959157e+01  -2.2840930e+01  -2.1383688e+01  -2.0122520e+01  -2.0306236e+01  -2.2342582e+01  -2.4873811e+01  -2.3654761e+01  -1.8858209e+01  -1.4670304e+01  -1.0385672e+01  -7.6504024e+00  -6.7092735e+00  -7.6465870e+00  -1.0650225e+01  -1.2413754e+01  -9.3963219e+00  -9.2944355e+00  -1.1540623e+01  -1.2897614e+01  -1.2352969e+01  -1.2508952e+01  -7.9468332e+00  -5.2077440e+00  -5.1178564e+00  -7.6755123e+00  -1.3502771e+01  -1.6580034e+01  -1.2070032e+01  -1.0073831e+01  -1.0211670e+01  -1.2342620e+01  -1.6344544e+01  -1.9555516e+01  -1.5180415e+01  -1.2199952e+01  -1.0702265e+01  -1.0029352e+01  -1.0269907e+01  -1.1085498e+01  -1.2145275e+01  -1.2335492e+01  -1.2637077e+01  -1.3355349e+01  -1.4318307e+01  -1.5476272e+01  -1.5619147e+01  -1.6260845e+01  -1.6506100e+01  -1.6473519e+01  -1.6771212e+01  -1.8000286e+01  -1.9301073e+01  -2.0136924e+01  -2.2488970e+01  -2.6141227e+01  -2.9296502e+01  -2.9287759e+01  -2.5023657e+01  -2.3155100e+01  -2.3324266e+01  -2.4497481e+01  -2.6095895e+01  -2.8219924e+01  -3.0022387e+01  -3.1604313e+01  -3.1262979e+01  -3.0396108e+01  -2.9972294e+01  -2.8518753e+01  -2.8316653e+01  -2.9311957e+01  -2.9952941e+01  -3.0002767e+01  -3.0721993e+01  -2.8454415e+01  -2.2734288e+01  -1.7315065e+01  -1.1847239e+01  -8.5704781e+00  -7.0707733e+00  -6.3975346e+00  -5.6624610e+00  -6.4773596e+00  -8.6057073e+00  -9.1317246e+00  -7.8931945e+00  -7.6511998e+00  -8.7409189e+00  -9.5449679e+00  -8.8527040e+00  -8.1781131e+00  -8.1602618e+00  -8.6519565e+00  -9.6966746e+00  -1.1187429e+01  -1.3961834e+01  -1.7212991e+01  -1.9142969e+01  -2.1517788e+01  -2.3840310e+01  -2.7467995e+01  -3.0359866e+01  -2.9629246e+01  -2.9048275e+01  -3.0334729e+01  -3.1115620e+01  -2.8561956e+01  -2.7460687e+01  -2.8578338e+01  -2.8744281e+01  -2.5585001e+01  -2.4016863e+01  -2.4702999e+01  -2.7069428e+01  -2.9109646e+01  -3.0513257e+01  -3.2145291e+01  -3.1582293e+01  -3.0061607e+01  -2.8186038e+01  -2.6842414e+01  -2.7118308e+01  -2.8356007e+01  -3.0072525e+01  -3.3254619e+01  -3.6743531e+01  -3.5429686e+01  -3.3323413e+01  -3.2961331e+01  -3.3903892e+01  -3.2842880e+01  -3.0868954e+01  -3.0336339e+01  -3.2417341e+01  -3.7268570e+01  -3.7470671e+01  -3.5899859e+01  -3.6877019e+01  -3.9074268e+01  -3.5469679e+01  -3.3156286e+01  -3.3607616e+01  -3.6640578e+01  -3.6731957e+01  -3.2073939e+01  -2.9398758e+01  -2.7671589e+01  -2.5875949e+01  -2.5263143e+01  -2.5693271e+01  -2.6396815e+01  -2.7554294e+01  -2.8674619e+01  -2.8643277e+01  -2.8379965e+01  -2.8142107e+01  -2.7922074e+01  -2.7849431e+01  -2.6959285e+01  -2.5407055e+01  -2.3609384e+01  -2.2386705e+01  -2.2487955e+01  -2.4190693e+01  -2.6306874e+01  -2.7077522e+01  -2.5569662e+01  -2.5055930e+01  -2.5789409e+01  -2.6445094e+01  -2.5339964e+01  -2.4248481e+01  -2.4473967e+01  -2.6562615e+01  -2.9587133e+01  -2.8153178e+01  -2.1799250e+01  -1.7579720e+01  -1.4787385e+01  -1.0556805e+01  -7.4367234e+00  -5.8716672e+00  -5.9772304e+00  -8.0151420e+00  -1.2066282e+01  -1.0535914e+01  -9.2043971e+00  -8.0767930e+00  -5.5790541e+00  -3.7884051e+00  -3.5915284e+00  -5.1500224e+00  -7.8868040e+00  -9.0913258e+00  -9.2371156e+00  -1.0928935e+01  -1.1248251e+01  -9.3286821e+00  -9.6618336e+00  -1.2320596e+01  -1.1037133e+01  -1.0495563e+01  -9.9354840e+00  -9.7566164e+00  -1.0055241e+01  -1.0436172e+01  -1.0595422e+01  -1.0484883e+01  -9.9107600e+00  -9.3989289e+00  -9.6410433e+00  -1.1099094e+01  -1.3653477e+01  -1.4005060e+01  -1.3344078e+01  -1.3349677e+01  -1.4206389e+01  -1.5421619e+01  -1.5531646e+01  -1.5899348e+01  -1.7876758e+01  -2.1659519e+01  -2.5022694e+01  -2.3487290e+01  -2.2982763e+01  -2.4167547e+01  -2.7228844e+01  -2.9358426e+01  -2.7076090e+01  -2.6094430e+01  -2.7460903e+01  -2.9173561e+01  -2.3206131e+01  -2.0363354e+01  -2.0058482e+01  -2.1068101e+01  -2.3754408e+01  -2.6122881e+01  -2.6658365e+01  -2.9195301e+01  -3.1930934e+01  -2.9645708e+01  -2.6113519e+01  -2.2533856e+01  -1.9734968e+01  -1.6673252e+01  -1.2837720e+01  -9.6864330e+00  -8.3848561e+00  -8.9597542e+00  -9.5468293e+00  -8.8711802e+00  -9.5477288e+00  -1.2892456e+01  -1.3290702e+01  -1.3298749e+01  -1.5009633e+01  -1.6306800e+01  -1.5326887e+01  -1.3886697e+01  -1.3751649e+01  -1.4626858e+01  -1.5532993e+01  -1.7355399e+01  -2.0094575e+01  -2.1705536e+01  -2.0433941e+01  -2.1031884e+01  -2.3858176e+01  -2.6578984e+01  -2.4264118e+01  -2.3029565e+01  -2.3659837e+01  -2.6170575e+01  -2.9353482e+01  -3.1455614e+01  -2.5446286e+01  -2.1791883e+01  -2.1058524e+01  -2.2711195e+01  -2.5752755e+01  -2.9012971e+01  -3.0740895e+01  -2.9461934e+01  -2.7927505e+01  -2.6101495e+01  -2.4569853e+01  -2.4472828e+01  -2.5302805e+01  -2.5384804e+01  -2.6893574e+01  -3.1616248e+01  -3.1271572e+01  -2.9957652e+01  -2.6540399e+01  -2.3426576e+01  -2.2243320e+01  -2.2677199e+01  -2.3052082e+01  -2.4294411e+01  -2.7047169e+01  -3.0580806e+01  -3.4480004e+01  -3.1526826e+01  -2.6895166e+01  -2.5275948e+01  -2.6013815e+01  -2.7553313e+01  -3.1018621e+01  -3.4142892e+01  -3.0395376e+01  -2.8085064e+01  -2.7590926e+01  -2.7250018e+01  -2.7317152e+01  -2.8159353e+01  -2.7140358e+01  -2.7221546e+01  -2.9850720e+01  -2.6358543e+01  -2.2831294e+01  -2.1260952e+01  -2.0228560e+01  -1.9801364e+01  -2.0956630e+01  -2.4112701e+01  -2.7927885e+01  -2.9211211e+01  -2.7780235e+01  -2.7146661e+01  -2.5306188e+01  -2.1857761e+01  -1.9790883e+01  -1.9887907e+01  -2.2221308e+01  -2.5786818e+01  -2.4320361e+01  -2.2512691e+01  -2.2204044e+01  -2.2993493e+01  -2.0381793e+01  -1.9858115e+01  -2.0870792e+01  -1.9917926e+01  -1.6100898e+01  -1.2671228e+01  -1.1456104e+01  -1.1060028e+01  -7.8319449e+00  -5.1635937e+00  -4.4615062e+00  -5.2824969e+00  -5.2294121e+00  -2.6488222e+00  -1.0956938e+00  -1.2572190e+00  -3.1747129e+00  -6.9226822e+00  -9.8921660e+00  -9.3115007e+00  -9.6751784e+00  -9.4815919e+00  -7.6123437e+00  -6.1433087e+00  -6.0361837e+00  -7.4133914e+00  -1.0326131e+01  -1.4878144e+01  -2.1065793e+01  -2.0766582e+01  -1.7311187e+01  -1.4531029e+01  -1.2661569e+01  -1.1377729e+01  -1.1007229e+01  -1.1381942e+01  -1.2573150e+01  -1.3970399e+01  -1.6637262e+01  -1.9759581e+01  -1.8422983e+01  -1.7197094e+01  -1.6802548e+01  -1.6957496e+01  -1.6877777e+01  -1.6752302e+01  -1.7032688e+01  -1.8259014e+01  -2.0839219e+01  -2.3688150e+01  -2.4466218e+01  -2.4289616e+01  -2.5347455e+01  -2.7766832e+01  -2.6198029e+01  -2.2864072e+01  -2.0843995e+01  -1.9909642e+01  -2.0811468e+01  -2.4061354e+01  -2.8199762e+01  -2.9014535e+01  -2.8400670e+01  -2.8701718e+01  -2.8259305e+01  -2.7265432e+01  -2.6240488e+01  -2.5382317e+01  -2.5142665e+01  -2.5455006e+01  -2.2846198e+01  -1.7338109e+01  -1.2224477e+01  -8.2070286e+00  -5.8159082e+00  -4.8221824e+00  -4.9486586e+00  -5.7574679e+00  -7.2061511e+00  -7.8457301e+00  -6.5829774e+00  -5.4466051e+00  -4.7277940e+00  -4.6863491e+00  -5.4201422e+00  -6.3228337e+00  -6.7895025e+00  -6.7115063e+00  -6.7860062e+00  -7.0027274e+00  -7.9378209e+00  -9.5167895e+00  -1.1568322e+01  -1.4243112e+01  -1.6356113e+01  -1.7813959e+01  -1.9164886e+01  -2.1629472e+01  -2.7218916e+01  -2.8033128e+01  -2.5818318e+01  -2.6025165e+01  -2.6269674e+01  -2.3111653e+01  -2.1829808e+01  -2.2691025e+01  -2.4903095e+01  -2.6909695e+01  -2.9331959e+01  -2.9165697e+01  -2.8399058e+01  -2.8771556e+01  -3.0097727e+01  -3.3899853e+01  -3.3325896e+01  -3.0918861e+01  -2.7993150e+01  -2.5427060e+01  -2.4820130e+01  -2.6500803e+01  -2.9680703e+01  -3.2171052e+01  -3.2505471e+01  -3.1090143e+01  -2.9557813e+01  -2.8942345e+01  -3.0540543e+01  -3.4223482e+01  -3.2570385e+01  -3.0838476e+01  -3.1630416e+01  -3.3414381e+01  -3.1085286e+01  -2.8718155e+01  -2.8468522e+01  -2.9486044e+01  -3.0700860e+01  -3.0637763e+01  -2.9036070e+01  -2.8213121e+01  -2.7427604e+01  -2.6895449e+01  -2.7431118e+01  -2.5757780e+01  -2.3817119e+01  -2.2977676e+01  -2.2540298e+01  -2.2163100e+01  -2.2407870e+01  -2.2805684e+01  -2.3030677e+01  -2.4556615e+01  -2.8603837e+01  -2.8874591e+01  -2.5565842e+01  -2.3510604e+01  -2.1606635e+01  -2.0291827e+01  -2.0643853e+01  -2.2814671e+01  -2.5787676e+01  -2.7319849e+01  -2.3525923e+01  -2.1016147e+01  -1.9820300e+01  -2.0009676e+01  -2.0753508e+01  -2.1500915e+01  -2.0471043e+01  -1.7210553e+01  -1.2145734e+01  -8.5186309e+00  -7.2993066e+00  -8.3070994e+00  -9.5593890e+00  -7.8364959e+00  -6.4154794e+00  -7.0176921e+00  -5.2695189e+00  -1.5620765e+00  -4.0913138e-01  -1.6325057e+00  -5.4459886e+00  -1.0917228e+01  -7.2325246e+00  -5.9162620e+00  -6.5459517e+00  -7.8924651e+00  -7.4092804e+00  -6.1462386e+00  -5.9778180e+00  -7.1616517e+00  -9.9535691e+00  -1.4730320e+01  -2.0767638e+01  -2.2098181e+01  -1.9760006e+01  -1.6022298e+01  -1.3930102e+01  -1.2820688e+01  -1.1887753e+01  -1.1187378e+01  -1.1282284e+01  -1.2386164e+01  -1.4587294e+01  -1.7384242e+01  -1.7459257e+01  -1.7102823e+01  -1.7777174e+01  -1.7646238e+01  -1.7271559e+01  -1.7225485e+01  -1.7700971e+01  -1.9641635e+01  -2.2608378e+01  -2.5626670e+01  -2.7396482e+01  -2.9955297e+01  -3.2213008e+01  -3.3807334e+01  -3.3500422e+01  -3.1605544e+01  -3.0494661e+01  -3.0924487e+01  -3.1132905e+01  -2.8468826e+01  -2.6215674e+01  -2.6359303e+01  -2.6831956e+01  -2.6628534e+01  -2.5113858e+01  -2.4869045e+01  -2.6748187e+01  -2.9358567e+01  -2.8609616e+01  -2.5891699e+01  -2.0491259e+01  -1.3676323e+01  -8.8877498e+00  -6.0556966e+00  -5.0034192e+00  -5.4692583e+00  -6.8840730e+00  -7.9306290e+00  -9.6064281e+00  -9.7714769e+00  -8.0180289e+00  -7.1808660e+00  -5.9805160e+00  -4.6944787e+00  -4.4995518e+00  -5.2514915e+00  -6.0433811e+00  -6.7020243e+00  -7.6951182e+00  -8.3111157e+00  -8.4139352e+00  -9.1797673e+00  -1.0816955e+01  -1.3324883e+01  -1.6212261e+01  -1.7761610e+01  -1.9963736e+01  -2.2549719e+01  -2.4879344e+01  -2.7142425e+01  -2.8181050e+01  -2.8051682e+01  -2.9404853e+01  -2.5489688e+01  -2.2010637e+01  -2.1243929e+01  -2.2485415e+01  -2.4862031e+01  -2.5180969e+01  -2.3837934e+01  -2.3175329e+01  -2.4019476e+01  -2.6598683e+01  -2.9973600e+01  -3.4665000e+01  -3.4506589e+01  -3.5223422e+01  -3.2922183e+01  -3.0233012e+01  -2.9772584e+01  -3.1213305e+01  -3.3712668e+01  -3.7505072e+01  -3.6393283e+01  -3.6677496e+01  -3.7938898e+01  -3.6880039e+01  -3.7237374e+01  -3.5664803e+01  -3.4405873e+01  -3.4261291e+01  -3.4787005e+01  -3.4627903e+01  -3.2740366e+01  -3.1424869e+01  -3.2313934e+01  -3.3241064e+01  -2.9077480e+01  -2.6241212e+01  -2.5250812e+01  -2.5033868e+01  -2.5174722e+01  -2.6435009e+01  -2.8005872e+01  -2.9382680e+01  -3.0981586e+01  -2.6910343e+01  -2.4107726e+01  -2.3246075e+01  -2.3087917e+01  -2.3104494e+01  -2.3539734e+01  -2.4212165e+01  -2.4343782e+01  -2.4103560e+01  -2.3988141e+01  -2.4762426e+01  -2.6955887e+01  -2.7910117e+01  -2.6380023e+01  -2.5886486e+01  -2.6564704e+01  -2.7695724e+01  -2.8238134e+01  -2.6808492e+01  -2.5496749e+01  -2.5717221e+01  -2.7230994e+01  -2.8967901e+01  -2.7607830e+01  -2.1054938e+01  -1.6403852e+01  -1.1863214e+01  -7.9909400e+00  -5.9953896e+00  -5.9141387e+00  -7.9190852e+00  -1.1084444e+01  -7.8091547e+00  -6.5856162e+00  -7.6701872e+00  -9.3064635e+00  -9.3444900e+00  -9.7834458e+00  -1.1061149e+01  -9.9922730e+00  -8.6457593e+00  -9.3785120e+00  -1.2284393e+01  -1.5800614e+01  -1.6872639e+01  -1.6446516e+01  -1.4141924e+01  -1.2771859e+01  -1.2885679e+01  -1.4168867e+01  -1.5621186e+01  -1.3391753e+01  -1.1219812e+01  -1.0502113e+01  -1.0324729e+01  -1.0353821e+01  -1.0385940e+01  -1.1027761e+01  -1.2018706e+01  -1.3537637e+01  -1.5505282e+01  -1.5342635e+01  -1.4195115e+01  -1.3837254e+01  -1.4989402e+01  -1.7622259e+01  -1.9553512e+01  -1.8993482e+01  -2.0158329e+01  -2.2567428e+01  -2.5092217e+01  -2.8142765e+01  -2.8801073e+01  -2.9494413e+01  -3.1302238e+01  -2.8505781e+01  -2.5593216e+01  -2.4858604e+01  -2.5209906e+01  -2.5831070e+01  -2.7323029e+01  -2.7537086e+01  -2.8934305e+01  -2.9769681e+01  -2.7537411e+01  -2.6432389e+01  -2.6499283e+01  -2.7281271e+01  -2.9366522e+01  -2.9379560e+01  -2.7123478e+01  -2.5466737e+01  -2.2484894e+01  -1.6039915e+01  -1.1432408e+01  -8.8578153e+00  -7.7574555e+00  -7.3444283e+00  -6.6855733e+00  -7.3400606e+00  -1.0193940e+01  -1.5879042e+01  -1.5915703e+01  -1.5085913e+01  -1.6410835e+01  -1.4652588e+01  -1.1529354e+01  -1.0651850e+01  -1.0825464e+01  -1.1053261e+01  -1.1630074e+01  -1.3636650e+01  -1.6543857e+01  -1.8337303e+01  -2.0038783e+01  -2.2028560e+01  -2.4057531e+01  -2.5245353e+01  -2.6209999e+01  -2.6453050e+01  -2.6285157e+01  -2.6216029e+01  -2.7540940e+01  -2.6206819e+01  -2.4615648e+01  -2.3694959e+01  -2.4496365e+01  -2.7336274e+01  -2.8856211e+01  -2.6010564e+01  -2.4546484e+01  -2.4499058e+01  -2.5327725e+01  -2.6353767e+01  -2.8036469e+01  -2.8421752e+01  -2.8506924e+01  -2.9103043e+01  -3.1375078e+01  -3.6381403e+01  -4.1839909e+01  -3.9649349e+01  -3.3933931e+01  -3.0687881e+01  -2.8984795e+01  -2.7167591e+01  -2.6318986e+01  -2.7446252e+01  -3.0444301e+01  -3.3525240e+01  -3.3208681e+01  -3.0875894e+01  -2.8533247e+01  -2.6491306e+01  -2.4011881e+01  -2.2667723e+01  -2.2852552e+01  -2.4242935e+01  -2.5317690e+01  -2.3952147e+01  -2.1578511e+01  -2.0616062e+01  -2.0857269e+01  -2.1344335e+01  -2.1840182e+01  -2.3418598e+01  -2.6273072e+01  -2.9335512e+01  -2.8949687e+01  -2.4210433e+01  -2.2232874e+01  -2.2729173e+01  -2.5436004e+01  -2.8952083e+01  -2.5790847e+01  -2.2866830e+01  -2.1816983e+01  -2.1583185e+01  -2.2680311e+01  -2.5491434e+01  -2.9777696e+01  -2.5581280e+01  -2.2794114e+01  -2.2600193e+01  -2.4878690e+01  -2.6949626e+01  -2.4375480e+01  -2.2261964e+01  -2.2106312e+01  -2.3853393e+01  -2.7625314e+01  -2.9808142e+01  -2.0847647e+01  -1.5025548e+01  -1.2102785e+01  -9.9685527e+00  -7.1480219e+00  -5.5373648e+00  -5.3618151e+00  -6.8424504e+00  -9.8584771e+00  -1.0037794e+01  -8.1182271e+00  -7.3923630e+00  -5.6023026e+00  -3.8039769e+00  -3.5937689e+00  -5.1603675e+00  -7.7488820e+00  -8.5385295e+00  -8.9433604e+00  -1.1226970e+01  -1.5373540e+01  -1.1767198e+01  -1.1098975e+01  -1.2539812e+01  -1.1940567e+01  -9.9745907e+00  -9.0921245e+00  -8.9026866e+00  -8.5325153e+00  -7.9856667e+00  -8.1544529e+00  -9.4375124e+00  -1.1322531e+01  -1.1917304e+01  -1.0991283e+01  -1.0788541e+01  -1.1666528e+01  -1.3296841e+01  -1.4263020e+01  -1.5254765e+01  -1.5680385e+01  -1.6529035e+01  -1.7502421e+01  -1.8684363e+01  -1.9830384e+01  -2.1532657e+01  -2.3967988e+01  -2.5907333e+01  -2.5621690e+01  -2.4788364e+01  -2.4047187e+01  -2.5206495e+01  -2.8346343e+01  -3.1305059e+01  -2.9398789e+01  -2.6824984e+01  -2.6378557e+01  -2.7316805e+01  -2.4788023e+01  -2.1807151e+01  -2.0979471e+01  -2.1005360e+01  -2.1788191e+01  -2.4511724e+01  -2.7679144e+01  -2.4772518e+01  -2.2740796e+01  -2.2893059e+01  -2.3296020e+01  -2.0755837e+01  -1.5204422e+01  -1.0926853e+01  -8.4320217e+00  -7.4373106e+00  -7.1474637e+00  -6.3313169e+00  -6.3836331e+00  -8.5034054e+00  -1.3356510e+01  -1.3765608e+01  -1.4158733e+01  -1.4856204e+01  -1.3455676e+01  -1.1698132e+01  -1.1603273e+01  -1.2744232e+01  -1.3925216e+01  -1.4721584e+01  -1.6643171e+01  -1.8909169e+01  -2.0688631e+01  -2.2404252e+01  -2.5285444e+01  -2.7914275e+01  -2.5554782e+01  -2.3364781e+01  -2.3206104e+01  -2.5592615e+01  -2.6695986e+01  -2.3419074e+01  -2.2347601e+01  -2.3809573e+01  -2.6678874e+01  -2.6078155e+01  -2.4598479e+01  -2.4371908e+01  -2.4009273e+01  -2.5080595e+01  -2.9016000e+01  -2.9002618e+01  -2.9283771e+01  -3.1115408e+01  -2.7801233e+01  -2.5509416e+01  -2.5036834e+01  -2.4976896e+01  -2.5450721e+01  -2.6707356e+01  -2.6954111e+01  -2.6735657e+01  -2.6941096e+01  -2.8951899e+01  -3.1178523e+01  -2.6939980e+01  -2.3603574e+01  -2.3260419e+01  -2.5429365e+01  -2.9250661e+01  -3.2329183e+01  -3.4893965e+01  -3.0417414e+01  -2.8010166e+01  -2.5474704e+01  -2.3237815e+01  -2.2887476e+01  -2.4170173e+01  -2.5581395e+01  -2.8181343e+01  -3.2089676e+01  -3.3640779e+01  -3.1083045e+01  -3.0071182e+01  -2.8834402e+01  -2.7480611e+01  -2.5768157e+01  -2.4988378e+01  -2.5027362e+01  -2.5059658e+01  -2.4666172e+01  -2.3775422e+01  -2.2639777e+01  -2.2605762e+01  -2.4722569e+01  -2.3548348e+01  -1.9106183e+01  -1.7259588e+01  -1.7628781e+01  -1.9978715e+01  -2.2699089e+01  -2.2320531e+01  -1.9352620e+01  -1.8348525e+01  -1.8634358e+01  -2.0406129e+01  -2.3460376e+01  -2.2799364e+01  -1.8903021e+01  -1.5606789e+01  -1.1986071e+01  -1.0741743e+01  -9.8682013e+00  -6.5259059e+00  -4.1049356e+00  -3.3907842e+00  -3.9816391e+00  -4.8095858e+00  -2.5023787e+00  -5.9380021e-01  -6.7349999e-01  -2.8312803e+00  -7.2299810e+00  -1.1330642e+01  -9.3659830e+00  -8.8160386e+00  -8.2992786e+00  -6.5009128e+00  -4.9208181e+00  -4.6738915e+00  -5.7304270e+00  -8.0748298e+00  -1.2102773e+01  -1.6839701e+01  -1.6921768e+01  -1.5902490e+01  -1.5263109e+01  -1.3860670e+01  -1.2723280e+01  -1.2680968e+01  -1.3699135e+01  -1.5300852e+01  -1.7703735e+01  -1.9085603e+01  -1.9610509e+01  -2.0373256e+01  -1.9832856e+01  -1.8296979e+01  -1.7623847e+01  -1.7575926e+01  -1.8040395e+01  -1.9432718e+01  -2.2554089e+01  -2.7576609e+01  -2.8000876e+01  -2.8521829e+01  -2.9044646e+01  -2.7754049e+01  -2.4873646e+01  -2.2943405e+01  -2.2792227e+01  -2.4685732e+01  -2.7460683e+01  -3.0364879e+01  -3.1023046e+01  -2.9156700e+01  -2.8553471e+01  -2.9787222e+01  -3.0956878e+01  -2.8398062e+01  -2.6617494e+01  -2.6658541e+01  -2.8472720e+01  -2.8636682e+01  -2.4162268e+01  -2.0673371e+01  -1.6856583e+01  -1.1823055e+01  -8.0249237e+00  -6.0985988e+00  -5.6921218e+00  -6.0577055e+00  -6.2402839e+00  -7.1093848e+00  -8.0996263e+00  -6.5428741e+00  -4.9088656e+00  -4.1605707e+00  -4.0040486e+00  -4.2035205e+00  -4.5079974e+00  -4.7837714e+00  -5.2370966e+00  -5.8580210e+00  -6.9829042e+00  -8.5433734e+00  -9.7468115e+00  -1.0533249e+01  -1.1325309e+01  -1.2261376e+01  -1.3702034e+01  -1.5183230e+01  -1.7664269e+01  -2.1300743e+01  -2.5058755e+01  -2.7259586e+01  -2.7127240e+01  -2.8189103e+01  -3.1162088e+01  -2.9948463e+01  -2.6450854e+01  -2.4882078e+01  -2.3957849e+01  -2.3288404e+01  -2.3400237e+01  -2.4599485e+01  -2.5955489e+01  -2.7977252e+01  -3.0067844e+01  -2.9829303e+01  -2.9929569e+01  -3.1424460e+01  -2.9175066e+01  -2.7787615e+01  -2.7062266e+01  -2.7893821e+01  -2.9753341e+01  -3.0678971e+01  -2.9710793e+01  -2.8584000e+01  -2.9132153e+01  -3.2463802e+01  -3.5237934e+01  -3.3400206e+01  -3.0305839e+01  -2.6854942e+01  -2.5756481e+01  -2.5611353e+01  -2.6176629e+01  -2.9140764e+01  -3.2702796e+01  -3.1183039e+01  -2.9374108e+01  -2.9380656e+01  -3.0813751e+01  -3.2180491e+01  -3.3349747e+01  -3.2421478e+01  -3.0540951e+01  -2.7611975e+01  -2.4160488e+01  -2.2221250e+01  -2.1648389e+01  -2.1390820e+01  -2.1748008e+01  -2.3348782e+01  -2.5493770e+01  -2.4940424e+01  -2.3062336e+01  -2.2030319e+01  -2.2186032e+01  -2.4091959e+01  -2.4512453e+01  -2.1922372e+01  -2.1085152e+01  -2.1821672e+01  -2.3878425e+01  -2.6203793e+01  -2.3203163e+01  -2.1447732e+01  -2.1497903e+01  -2.2514019e+01  -2.5323587e+01  -2.4787848e+01  -1.9374436e+01  -1.6128064e+01  -1.2161745e+01  -8.9511301e+00  -7.8913059e+00  -9.0698441e+00  -1.1607314e+01  -1.0896761e+01  -9.0404406e+00  -9.6092270e+00  -7.9261242e+00  -3.8602052e+00  -2.7481376e+00  -4.2656874e+00  -8.1180349e+00  -6.9190227e+00  -5.1695426e+00  -5.5219318e+00  -7.9527276e+00  -1.0891656e+01  -9.6400131e+00  -7.7554853e+00  -7.2483074e+00  -7.9509992e+00  -1.0113403e+01  -1.4263861e+01  -1.9371484e+01  -1.9137518e+01  -1.6172763e+01  -1.3182553e+01  -1.1207549e+01  -1.0373223e+01  -1.0240821e+01  -1.0497815e+01  -1.0865684e+01  -1.2003411e+01  -1.3704521e+01  -1.4455725e+01  -1.4541188e+01  -1.4492308e+01  -1.5488068e+01  -1.6368447e+01  -1.6658052e+01  -1.7728215e+01  -1.8971563e+01  -2.0497797e+01  -2.3212258e+01  -2.8254842e+01  -3.2450474e+01  -3.2595083e+01  -3.2619363e+01  -3.0630960e+01  -2.9615997e+01  -2.9038752e+01  -2.8559971e+01  -2.8250651e+01  -2.7106866e+01  -2.7690530e+01  -3.0517232e+01  -3.2834130e+01  -3.2250706e+01  -3.1591057e+01  -3.0931517e+01  -3.1755246e+01  -3.2924220e+01  -3.2064227e+01  -3.0753037e+01  -2.7701771e+01  -2.3529700e+01  -1.7178499e+01  -1.1808332e+01  -8.9827195e+00  -8.2895461e+00  -8.1637266e+00  -6.7677578e+00  -5.9552940e+00  -6.9224824e+00  -8.7545245e+00  -7.3121162e+00  -5.8892706e+00  -5.9682833e+00  -6.7603346e+00  -6.8064261e+00  -6.8357517e+00  -7.4490318e+00  -8.1175552e+00  -8.2356946e+00  -8.9093724e+00  -9.9872467e+00  -1.1580842e+01  -1.3485358e+01  -1.4854194e+01  -1.6372430e+01  -1.8046083e+01  -2.1016029e+01  -2.5500689e+01  -2.8358314e+01  -2.9913091e+01  -3.1557528e+01  -2.9939319e+01  -3.0329736e+01  -2.9144730e+01  -2.6658476e+01  -2.5320045e+01  -2.5183719e+01  -2.5378868e+01  -2.6061393e+01  -2.7647155e+01  -3.0530587e+01  -3.0480371e+01  -2.8751435e+01  -2.8462339e+01  -2.9868126e+01  -3.2077686e+01  -3.3875373e+01  -3.4300598e+01  -3.5165569e+01  -3.2445822e+01  -2.7867582e+01  -2.6027768e+01  -2.6404616e+01  -2.7791388e+01  -2.8623042e+01  -2.9268255e+01  -2.8811088e+01  -2.7549887e+01  -2.7244626e+01  -2.9092427e+01  -3.2298499e+01  -3.4502148e+01  -3.6255081e+01  -3.7440638e+01  -3.6349894e+01  -3.5010864e+01  -3.3389491e+01  -3.3488822e+01  -3.6467847e+01  -3.7752792e+01  -3.2011865e+01  -2.7879242e+01  -2.5913207e+01  -2.4509126e+01  -2.4584076e+01  -2.6384780e+01  -2.8446731e+01  -2.9098172e+01  -2.9449929e+01  -2.8674571e+01  -2.7513487e+01  -2.6492372e+01  -2.5393670e+01  -2.4816302e+01  -2.4686658e+01  -2.4579371e+01  -2.4419963e+01  -2.4444769e+01  -2.5044482e+01  -2.7040069e+01  -2.9423688e+01  -2.6227539e+01  -2.3646676e+01  -2.2643837e+01  -2.1883530e+01  -2.1767774e+01  -2.2595093e+01  -2.4125901e+01  -2.5030030e+01  -2.6602170e+01  -2.8878704e+01  -2.8663112e+01  -2.2335548e+01  -1.7731275e+01  -1.4132467e+01  -9.4945034e+00  -6.2682707e+00  -4.7324374e+00  -5.0096118e+00  -7.3533944e+00  -1.1363624e+01  -1.0579397e+01  -9.7506926e+00  -8.8545324e+00  -7.1529893e+00  -6.4517487e+00  -7.6117652e+00  -1.0832504e+01  -1.4258853e+01  -1.4522921e+01  -1.5370415e+01  -1.3575437e+01  -1.2155320e+01  -1.3145300e+01  -1.5213605e+01  -1.2584110e+01  -1.1566979e+01  -1.2134967e+01  -1.4043655e+01  -1.5360475e+01  -1.2393419e+01  -1.1004230e+01  -1.0459553e+01  -9.8927495e+00  -9.4178444e+00  -9.6311007e+00  -1.0727475e+01  -1.2189514e+01  -1.3910175e+01  -1.5142528e+01  -1.5495816e+01  -1.5909682e+01  -1.6449867e+01  -1.8058561e+01  -1.9614060e+01  -2.0770561e+01  -2.0814307e+01  -2.1360221e+01  -2.3046635e+01  -2.5130346e+01  -2.4972101e+01  -2.6291122e+01  -2.9226055e+01  -2.9489125e+01  -2.8466080e+01  -2.6511433e+01  -2.4645509e+01  -2.4342766e+01  -2.6012816e+01  -2.7525555e+01  -2.7588992e+01  -2.7529176e+01  -2.6063473e+01  -2.4214137e+01  -2.4076004e+01  -2.6494684e+01  -3.1171658e+01  -3.4057023e+01  -3.1738761e+01  -2.7063262e+01  -2.2857698e+01  -1.8881536e+01  -1.3379104e+01  -9.6366490e+00  -8.4426019e+00  -9.0046909e+00  -7.4014288e+00  -5.2487895e+00  -5.3424673e+00  -8.1579275e+00  -1.5281742e+01  -1.6381446e+01  -1.4346432e+01  -1.4374028e+01  -1.2780957e+01  -1.0779619e+01  -1.0261857e+01  -1.0772450e+01  -1.1383846e+01  -1.2593185e+01  -1.4883535e+01  -1.7224458e+01  -1.9306267e+01  -2.0458469e+01  -2.0996352e+01  -2.2169511e+01  -2.4083597e+01  -2.7181943e+01  -2.6838978e+01  -2.7596141e+01  -2.8292074e+01  -2.7943310e+01  -2.8352544e+01  -2.9733198e+01  -2.9349554e+01  -2.5996520e+01  -2.3439343e+01  -2.1188392e+01  -2.0529780e+01  -2.1666133e+01  -2.4530772e+01  -2.7741285e+01  -2.5883230e+01  -2.4027114e+01  -2.4461464e+01  -2.7244759e+01  -3.0894105e+01  -3.0296385e+01  -2.8931464e+01  -2.8986673e+01  -3.0898803e+01  -3.4825367e+01  -3.8622217e+01  -3.8142753e+01  -3.8798447e+01  -4.0853139e+01  -3.8108207e+01  -3.4070055e+01  -3.2750340e+01  -3.3780424e+01  -3.5168314e+01  -3.4649112e+01  -3.2211992e+01  -2.7747599e+01  -2.4486043e+01  -2.3168374e+01  -2.3496806e+01  -2.3967406e+01  -2.5538589e+01  -2.8185744e+01  -3.0443082e+01  -3.2428832e+01  -3.3906938e+01  -2.9850332e+01  -2.7188875e+01  -2.7249157e+01  -2.9404777e+01  -2.4788197e+01  -2.1691317e+01  -2.0051771e+01  -1.8674261e+01  -1.8283908e+01  -1.8454478e+01  -1.8811045e+01  -2.0050769e+01  -2.3125997e+01  -2.4805688e+01  -2.5453238e+01  -2.8260420e+01  -2.7897121e+01  -2.6549583e+01  -2.7082044e+01  -2.8377441e+01  -2.7840523e+01  -2.8802459e+01  -2.5229254e+01  -2.3011330e+01  -2.3690560e+01  -2.5871600e+01  -2.5958762e+01  -2.4991027e+01  -2.2706567e+01  -1.8877735e+01  -1.3907878e+01  -1.0249456e+01  -8.5025647e+00  -8.5414742e+00  -1.0108367e+01  -1.1984331e+01  -1.1448288e+01  -1.1008563e+01  -9.9931536e+00  -7.3305120e+00  -5.9986583e+00  -6.5189435e+00  -7.7216760e+00  -7.3460008e+00  -6.9486701e+00  -8.4824789e+00  -1.2690517e+01  -1.1387367e+01  -9.3609568e+00  -9.7341975e+00  -1.1934698e+01  -1.2129832e+01  -1.0632453e+01  -1.0159966e+01  -1.0308129e+01  -1.0026509e+01  -8.8912412e+00  -8.4438124e+00  -9.1557071e+00  -1.0697860e+01  -1.1817916e+01  -1.2239430e+01  -1.2442371e+01  -1.3763554e+01  -1.6804779e+01  -1.8584965e+01  -1.7255389e+01  -1.6043144e+01  -1.5439763e+01  -1.5392313e+01  -1.5869154e+01  -1.7349498e+01  -1.9989964e+01  -2.4035457e+01  -2.6861881e+01  -3.0128248e+01  -3.5587986e+01  -3.7911755e+01  -3.5767944e+01  -3.4133381e+01  -3.3172607e+01  -3.1527755e+01  -3.0194654e+01  -2.8075984e+01  -2.6414671e+01  -2.6540097e+01  -2.8545535e+01  -3.1712989e+01  -3.1209667e+01  -2.6717692e+01  -2.2804140e+01  -2.1340851e+01  -2.1463892e+01  -2.2226778e+01  -2.3452454e+01  -2.1884870e+01  -1.7585093e+01  -1.4120103e+01  -1.0157988e+01  -7.1231746e+00  -5.5363684e+00  -5.3190355e+00  -6.1074656e+00  -7.5312328e+00  -1.0740534e+01  -1.7418917e+01  -2.2905377e+01  -2.0254895e+01  -1.7211719e+01  -1.3937389e+01  -1.2148495e+01  -1.1532751e+01  -1.1393236e+01  -1.1619816e+01  -1.2366895e+01  -1.3585987e+01  -1.5046122e+01  -1.7180454e+01  -2.0221201e+01  -2.2823453e+01  -2.5760138e+01  -2.6686096e+01  -2.3811008e+01  -2.2617072e+01  -2.3955328e+01  -2.8199568e+01  -2.9574541e+01  -3.2381977e+01  -4.4297852e+01  -3.3524229e+01  -2.6262503e+01  -2.3454130e+01  -2.3271306e+01  -2.5012179e+01  -2.7598333e+01  -3.0526548e+01  -2.9937983e+01  -2.9279177e+01  -2.9501438e+01  -2.8699042e+01  -2.6237647e+01  -2.5246973e+01  -2.6050408e+01  -2.6973079e+01  -2.5057150e+01  -2.2785018e+01  -2.3238882e+01  -2.5871121e+01  -2.7986266e+01  -2.7761861e+01  -2.7626931e+01  -2.3193872e+01  -2.0546441e+01  -2.0690019e+01  -2.4063968e+01  -2.7015597e+01  -2.5263909e+01  -2.5565578e+01  -2.7437381e+01  -2.9562848e+01  -3.2011114e+01  -3.2411724e+01  -3.1616780e+01  -3.0589470e+01  -3.0110205e+01  -3.1731683e+01  -3.5535746e+01  -3.6947058e+01  -2.8944555e+01  -2.3970167e+01  -2.1593091e+01  -2.0310521e+01  -1.9326746e+01  -1.8822452e+01  -1.8473892e+01  -1.8461634e+01  -1.9216815e+01  -2.0399689e+01  -2.1306576e+01  -2.2891353e+01  -2.5592145e+01  -2.3492475e+01  -2.1817515e+01  -2.2241086e+01  -2.5058206e+01  -2.8603920e+01  -2.2363930e+01  -1.9282741e+01  -1.8526302e+01  -1.9603945e+01  -2.1678872e+01  -2.3960310e+01  -2.3155529e+01  -1.9138991e+01  -1.6888932e+01  -1.3783945e+01  -1.2708837e+01  -1.1171038e+01  -7.0956605e+00  -4.5482045e+00  -3.8624659e+00  -4.3371551e+00  -3.1561876e+00   2.7926846e-02   1.5677249e+00   1.1079479e+00  -1.3191452e+00  -5.0567951e+00  -5.9769594e+00  -5.3788065e+00  -5.4856088e+00  -5.7974989e+00  -5.3291671e+00  -4.6530484e+00  -4.9738026e+00  -6.5571348e+00  -9.5797412e+00  -1.4495882e+01  -2.0751041e+01  -1.9021323e+01  -1.5461623e+01  -1.3302524e+01  -1.1673752e+01  -1.0943002e+01  -1.1352106e+01  -1.2929186e+01  -1.5465627e+01  -1.7485638e+01  -1.9861114e+01  -2.0349057e+01  -1.7815981e+01  -1.5817565e+01  -1.5253786e+01  -1.6394208e+01  -1.8413154e+01  -1.9205496e+01  -2.0261258e+01  -2.3096272e+01  -2.8723175e+01  -3.2972379e+01  -3.2636883e+01  -3.3056764e+01  -3.4899958e+01  -3.3489336e+01  -2.8492059e+01  -2.5889088e+01  -2.5629748e+01  -2.5701411e+01  -2.6185418e+01  -2.4650064e+01  -2.3682696e+01  -2.3579605e+01  -2.4671716e+01  -2.4738908e+01  -2.4589211e+01  -2.5663247e+01  -2.7271616e+01  -2.8832096e+01  -3.0570150e+01  -2.7514742e+01  -2.1135911e+01  -1.6113606e+01  -1.1212171e+01  -7.6865847e+00  -5.9195713e+00  -5.5966258e+00  -6.1202556e+00  -7.0369988e+00  -9.6241113e+00  -9.8015728e+00  -7.5296095e+00  -7.1631058e+00  -6.8029738e+00  -5.5068619e+00  -5.0565429e+00  -5.8014520e+00  -6.3121451e+00  -6.2748861e+00  -6.6475250e+00  -7.3917523e+00  -8.1564817e+00  -9.0317824e+00  -1.0605934e+01  -1.2942632e+01  -1.5285091e+01  -1.8601737e+01  -2.1786612e+01  -2.0837271e+01  -1.9863533e+01  -2.0176969e+01  -2.1363734e+01  -2.3070894e+01  -2.4877626e+01  -2.6001071e+01  -2.7079230e+01  -2.9691386e+01  -2.8978031e+01  -2.7416368e+01  -2.5958821e+01  -2.5274359e+01  -2.5821914e+01  -2.7780622e+01  -2.7946306e+01  -2.7730765e+01  -2.9447529e+01  -3.3974837e+01  -3.6770876e+01  -3.8259543e+01  -3.8260978e+01  -3.6261091e+01  -3.4787446e+01  -3.5794975e+01  -3.8363216e+01  -3.9863576e+01  -3.9594430e+01  -3.9301571e+01  -3.5431694e+01  -2.9343051e+01  -2.6112039e+01  -2.5595770e+01  -2.7559113e+01  -3.1074014e+01  -3.1579258e+01  -2.9412438e+01  -2.8654057e+01  -2.8209394e+01  -2.6140941e+01  -2.5297954e+01  -2.6370540e+01  -2.7992952e+01  -2.8768311e+01  -3.0119487e+01  -3.1500265e+01  -3.2291569e+01  -3.4434602e+01  -3.0607086e+01  -2.7046163e+01  -2.5970100e+01  -2.5891716e+01  -2.6092111e+01  -2.6859346e+01  -2.8280717e+01  -2.7258503e+01  -2.4345592e+01  -2.2553825e+01  -2.2345339e+01  -2.3903713e+01  -2.5971866e+01  -2.6514961e+01  -2.5540711e+01  -2.5368773e+01  -2.6442205e+01  -2.7894166e+01  -2.4030855e+01  -2.1221247e+01  -2.0524214e+01  -2.1176734e+01  -2.2603093e+01  -2.3312180e+01  -1.9012055e+01  -1.5661395e+01  -1.2610034e+01  -8.8339433e+00  -6.9186257e+00  -7.2032707e+00  -9.7881422e+00  -1.1963605e+01  -9.6617841e+00  -8.8816645e+00  -1.0482949e+01  -7.9777401e+00  -5.7151693e+00  -6.0522876e+00  -7.2693226e+00  -5.8141044e+00  -4.2997189e+00  -4.5437199e+00  -6.8341540e+00  -1.0344354e+01  -9.4348789e+00  -7.6136048e+00  -7.5932539e+00  -9.1470488e+00  -1.1936997e+01  -1.6106608e+01  -1.9780926e+01  -1.8428022e+01  -1.5689506e+01  -1.3514461e+01  -1.2141133e+01  -1.1379356e+01  -1.0457228e+01  -9.7351524e+00  -9.7873554e+00  -1.0981360e+01  -1.2681896e+01  -1.3723030e+01  -1.4359008e+01  -1.4628683e+01  -1.4585071e+01  -1.5113290e+01  -1.5601181e+01  -1.6467807e+01  -1.8701176e+01  -2.2819888e+01  -2.6856170e+01  -2.7093037e+01  -2.6698178e+01  -2.6132629e+01  -2.6293653e+01  -2.7324132e+01  -2.9330265e+01  -3.0784526e+01  -3.2583449e+01  -3.1270959e+01  -2.8473926e+01  -2.7394851e+01  -2.7754729e+01  -2.8581920e+01  -3.0207057e+01  -3.1492926e+01  -3.2584803e+01  -3.2774554e+01  -2.9272266e+01  -2.6955392e+01  -2.6295141e+01  -2.5250406e+01  -2.2878934e+01  -1.8102942e+01  -1.3025193e+01  -9.7938269e+00  -8.3717002e+00  -7.6392917e+00  -6.4305445e+00  -6.5486346e+00  -8.1738673e+00  -8.2721419e+00  -6.1675084e+00  -5.3494511e+00  -5.9294633e+00  -6.8200892e+00  -7.0052381e+00  -7.2794627e+00  -7.9012262e+00  -8.3734551e+00  -8.6779593e+00  -9.8046164e+00  -1.1719493e+01  -1.3646223e+01  -1.5828417e+01  -1.7696557e+01  -1.8663687e+01  -1.9765624e+01  -2.1509986e+01  -2.5101224e+01  -3.0116691e+01  -3.5046321e+01  -3.3605903e+01  -2.9598070e+01  -2.7869270e+01  -2.7260029e+01  -2.7133723e+01  -2.7610014e+01  -2.8141860e+01  -2.7255159e+01  -2.6322756e+01  -2.7051193e+01  -2.9529851e+01  -3.1156135e+01  -3.1181598e+01  -2.9870105e+01  -2.9490390e+01  -2.9472486e+01  -2.9955972e+01  -2.9465538e+01  -2.9506731e+01  -3.0228644e+01  -3.2394909e+01  -3.6892095e+01  -3.9582856e+01  -3.9330906e+01  -3.6914398e+01  -3.4966602e+01  -3.5329794e+01  -3.7009208e+01  -3.7772092e+01  -3.4923005e+01  -3.2047538e+01  -3.0703096e+01  -2.9590088e+01  -2.9558314e+01  -3.1684883e+01  -3.6114030e+01  -3.8587177e+01  -3.8838447e+01  -3.4831387e+01  -3.2343303e+01  -2.8915722e+01  -2.5797833e+01  -2.4209404e+01  -2.3528274e+01  -2.3251545e+01  -2.3847698e+01  -2.4969379e+01  -2.5620490e+01  -2.5530775e+01  -2.4694781e+01  -2.3866842e+01  -2.3817846e+01  -2.3861101e+01  -2.3982577e+01  -2.5501822e+01  -2.9073781e+01  -3.2009983e+01  -2.8066305e+01  -2.6443150e+01  -2.6821759e+01  -2.9275237e+01  -2.8421585e+01  -2.5156191e+01  -2.3321832e+01  -2.2251916e+01  -2.1589717e+01  -2.1953268e+01  -2.3467978e+01  -2.5206173e+01  -2.5895739e+01  -2.7142532e+01  -2.9403558e+01  -2.4343357e+01  -1.7969292e+01  -1.4593278e+01  -1.2150200e+01  -8.5663325e+00  -6.0086924e+00  -5.1083824e+00  -6.1014973e+00  -9.1575408e+00  -1.0449509e+01  -8.2983227e+00  -7.5433321e+00  -5.6729551e+00  -3.6404209e+00  -3.0826285e+00  -4.5180710e+00  -8.2712434e+00  -1.3269151e+01  -1.4726955e+01  -1.3651792e+01  -1.0379950e+01  -9.4471073e+00  -1.0771388e+01  -1.2232575e+01  -1.0147504e+01  -9.5467328e+00  -9.9095728e+00  -1.1014512e+01  -1.2564467e+01  -1.2713352e+01  -1.2154969e+01  -1.1077918e+01  -1.0021676e+01  -9.3724965e+00  -9.6630451e+00  -1.0453130e+01  -1.1927439e+01  -1.3658000e+01  -1.4285939e+01  -1.4584724e+01  -1.5056619e+01  -1.6623809e+01  -1.8953339e+01  -1.7722508e+01  -1.7362625e+01  -1.9224371e+01  -2.3220260e+01  -2.4597499e+01  -2.2645820e+01  -2.2750399e+01  -2.4438688e+01  -2.6513118e+01  -2.4917243e+01  -2.2962429e+01  -2.2528638e+01  -2.2851751e+01  -2.3654369e+01  -2.4804068e+01  -2.5974261e+01  -2.8482528e+01  -3.0334986e+01  -3.0228146e+01  -2.9558368e+01  -3.0239761e+01  -2.8354312e+01  -2.5665354e+01  -2.5429167e+01  -2.5614872e+01  -2.2866843e+01  -2.0775876e+01  -1.6251816e+01  -1.1208708e+01  -8.1407351e+00  -7.4351212e+00  -8.8751568e+00  -8.8693908e+00  -7.2017311e+00  -7.6059335e+00  -1.0111440e+01  -1.2627208e+01  -1.2302791e+01  -1.1707015e+01  -1.2061192e+01  -1.1071741e+01  -1.0134203e+01  -1.0346845e+01  -1.1318121e+01  -1.2069983e+01  -1.3643954e+01  -1.5912594e+01  -1.8705410e+01  -2.3407984e+01  -2.7003392e+01  -2.5288333e+01  -2.2753211e+01  -2.0669855e+01  -2.0228521e+01  -2.1149869e+01  -2.2386531e+01  -2.4155581e+01  -2.6475064e+01  -2.6830260e+01  -2.5328221e+01  -2.4187523e+01  -2.3753784e+01  -2.4760832e+01  -2.8139522e+01  -3.0227125e+01  -2.6982456e+01  -2.6020529e+01  -2.6182309e+01  -2.6813569e+01  -2.7139479e+01  -2.6697929e+01  -2.6471465e+01  -2.6334717e+01  -2.6166678e+01  -2.8142151e+01  -3.0155331e+01  -2.6683111e+01  -2.5959565e+01  -2.6167836e+01  -2.5625501e+01  -2.5650583e+01  -2.7193037e+01  -2.9248047e+01  -3.1906603e+01  -3.3574218e+01  -3.1058877e+01  -2.7905576e+01  -2.5533164e+01  -2.4373998e+01  -2.5450919e+01  -2.9458338e+01  -3.4094081e+01  -3.1582083e+01  -2.9552202e+01  -2.9917829e+01  -3.2601976e+01  -2.9636448e+01  -2.6505605e+01  -2.5452096e+01  -2.4983714e+01  -2.5345962e+01  -2.6908652e+01  -2.6076224e+01  -2.4689497e+01  -2.3731999e+01  -2.2479653e+01  -2.1855948e+01  -2.2028775e+01  -2.2784246e+01  -2.3531512e+01  -2.3569308e+01  -2.1587320e+01  -1.9969170e+01  -1.9959871e+01  -2.1832055e+01  -2.4656164e+01  -2.3510153e+01  -2.0717850e+01  -2.0343749e+01  -2.2003158e+01  -2.3999483e+01  -2.3619387e+01  -2.1316946e+01  -1.6715266e+01  -1.2863285e+01  -1.0010908e+01  -9.4849536e+00  -1.0401573e+01  -8.5368611e+00  -5.9994840e+00  -5.0757358e+00  -5.5237098e+00  -5.7636782e+00  -3.5699185e+00  -1.8803323e+00  -1.9620493e+00  -4.0361753e+00  -8.4758608e+00  -1.3719594e+01  -1.2110497e+01  -1.2288462e+01  -1.2185965e+01  -9.3521275e+00  -6.8697904e+00  -5.9342198e+00  -6.5550171e+00  -8.8029074e+00  -1.3039715e+01  -1.8927701e+01  -1.8837978e+01  -1.5276005e+01  -1.3325115e+01  -1.1908735e+01  -1.1223484e+01  -1.1262991e+01  -1.1754932e+01  -1.2415896e+01  -1.3441686e+01  -1.5766473e+01  -1.8814983e+01  -2.0630900e+01  -1.8706263e+01  -1.6820245e+01  -1.5956662e+01  -1.6257073e+01  -1.8055109e+01  -2.1231025e+01  -2.4491199e+01  -2.7443909e+01  -3.0678355e+01  -3.5349827e+01  -3.2419603e+01  -2.9344547e+01  -2.8440030e+01  -2.8626436e+01  -2.8795269e+01  -2.7850303e+01  -2.6306063e+01  -2.4805246e+01  -2.4470259e+01  -2.6010722e+01  -2.9339699e+01  -3.0227455e+01  -3.0812358e+01  -3.2711090e+01  -3.3898280e+01  -3.1593597e+01  -2.7826223e+01  -2.6012216e+01  -2.6275176e+01  -2.6439354e+01  -2.1877891e+01  -1.5323821e+01  -1.0269876e+01  -6.9384205e+00  -5.2913910e+00  -4.9925769e+00  -5.3240555e+00  -5.9074543e+00  -7.3005210e+00  -7.0298053e+00  -5.2453260e+00  -4.7760148e+00  -5.7753188e+00  -7.2204856e+00  -7.7191815e+00  -7.5529904e+00  -7.5385567e+00  -7.6144635e+00  -7.8827108e+00  -8.5713607e+00  -9.4608614e+00  -1.1066599e+01  -1.3063283e+01  -1.4867932e+01  -1.7154743e+01  -1.9214873e+01  -2.2292592e+01  -2.5742841e+01  -2.8740798e+01  -3.4523904e+01  -3.3180823e+01  -3.0117112e+01  -2.8832328e+01  -2.8324527e+01  -2.6369431e+01  -2.4635862e+01  -2.4395863e+01  -2.5472942e+01  -2.6729048e+01  -2.8880486e+01  -2.9427326e+01  -2.8546688e+01  -2.7740741e+01  -2.8167033e+01  -2.9542736e+01  -3.2373395e+01  -3.4560214e+01  -3.2382651e+01  -3.0783140e+01  -3.1279217e+01  -3.3724123e+01  -3.4642548e+01  -3.3988922e+01  -3.0907126e+01  -2.8072918e+01  -2.5382461e+01  -2.5136561e+01  -2.7212072e+01  -3.0656884e+01  -3.1826560e+01  -3.2772344e+01  -2.9500195e+01  -2.7676269e+01  -2.7651901e+01  -2.8441896e+01  -3.0174954e+01  -3.0524708e+01  -2.9869066e+01  -2.8210157e+01  -2.6651516e+01  -2.7096588e+01  -2.8857583e+01  -2.5147853e+01  -2.2718513e+01  -2.1640110e+01  -2.1145925e+01  -2.1849674e+01  -2.3152774e+01  -2.3582202e+01  -2.4074206e+01  -2.5869280e+01  -2.7546601e+01  -2.7477867e+01  -2.6076145e+01  -2.4025294e+01  -2.1851416e+01  -2.0139361e+01  -1.9145803e+01  -1.9738665e+01  -2.2498987e+01  -2.7710633e+01  -2.8733466e+01  -2.4095389e+01  -2.2118815e+01  -2.2909493e+01  -2.5620108e+01  -2.6852034e+01  -2.4074459e+01  -1.9772556e+01  -1.5469353e+01  -1.0475446e+01  -7.3195568e+00  -6.4400193e+00  -7.9189643e+00  -1.1632557e+01  -1.1318237e+01  -9.0927604e+00  -9.5237844e+00  -1.0782076e+01  -6.4519848e+00  -4.8667593e+00  -5.8283464e+00  -8.0242621e+00  -7.2116592e+00  -6.2092679e+00  -7.3032749e+00  -1.0751068e+01  -1.2526795e+01  -8.7487547e+00  -6.8152004e+00  -6.6731424e+00  -7.9184237e+00  -1.0334357e+01  -1.4317980e+01  -1.8525342e+01  -1.7022938e+01  -1.3813096e+01  -1.2267607e+01  -1.1965264e+01  -1.2169571e+01  -1.1890058e+01  -1.1249926e+01  -1.1334605e+01  -1.2369527e+01  -1.4246692e+01  -1.5544150e+01  -1.5159734e+01  -1.4375819e+01  -1.4522494e+01  -1.5265972e+01  -1.6151685e+01  -1.7975870e+01  -2.0335326e+01  -2.1628424e+01  -2.2538023e+01  -2.4986400e+01  -2.6962769e+01  -2.7925939e+01  -2.7297280e+01  -2.7355478e+01  -2.6528725e+01  -2.6736354e+01  -2.4659664e+01  -2.4891560e+01  -2.7496685e+01  -2.8827236e+01  -2.8103822e+01  -2.7629383e+01  -2.7949105e+01  -2.8785933e+01  -2.9679619e+01  -2.8820792e+01  -2.8113065e+01  -2.7570306e+01  -2.8128758e+01  -2.9959050e+01  -3.2846890e+01  -2.0235498e+01  -1.3058567e+01  -9.4986278e+00  -8.3782815e+00  -7.8666098e+00  -6.1210974e+00  -5.1513627e+00  -6.0180239e+00  -8.0738267e+00  -6.8454350e+00  -5.1920286e+00  -5.1510727e+00  -6.4209314e+00  -7.7231384e+00  -8.1051536e+00  -8.2135155e+00  -8.5608719e+00  -8.7705649e+00  -9.5684226e+00  -1.0708416e+01  -1.2033988e+01  -1.3902851e+01  -1.5800890e+01  -1.7906967e+01  -2.0173814e+01  -2.2716029e+01  -2.7449731e+01  -3.2661154e+01  -3.3913297e+01  -3.4229221e+01  -3.4989898e+01  -3.4007334e+01  -3.1228805e+01  -2.7958138e+01  -2.6140177e+01  -2.6661704e+01  -2.9537090e+01  -3.3374565e+01  -3.0579980e+01  -2.7583696e+01  -2.6456622e+01  -2.6465082e+01  -2.7064998e+01  -2.8266863e+01  -2.8672479e+01  -2.8893080e+01  -2.9622505e+01  -3.2070078e+01  -3.4474394e+01  -3.2599009e+01  -2.9847937e+01  -2.9218406e+01  -3.0994889e+01  -3.4721582e+01  -3.4335269e+01  -3.1847184e+01  -3.1611058e+01  -3.2348817e+01  -3.3706855e+01  -3.2902224e+01  -3.2624527e+01  -3.4709569e+01  -3.7419934e+01  -3.9136492e+01  -3.7122811e+01  -3.4601779e+01  -3.1865325e+01  -2.9401224e+01  -2.9080985e+01  -3.1366288e+01  -3.3742745e+01  -2.8365536e+01  -2.4781103e+01  -2.3504627e+01  -2.3360813e+01  -2.3426400e+01  -2.4210302e+01  -2.5973744e+01  -2.7669296e+01  -2.8010984e+01  -2.6053157e+01  -2.4334510e+01  -2.4025418e+01  -2.4174248e+01  -2.4130301e+01  -2.4632831e+01  -2.5279001e+01  -2.5643186e+01  -2.6553065e+01  -2.7946389e+01  -2.9149364e+01  -2.8180721e+01  -2.5579694e+01  -2.2760819e+01  -2.1511503e+01  -2.1607366e+01  -2.2580103e+01  -2.2943393e+01  -2.2639739e+01  -2.2719604e+01  -2.4037104e+01  -2.4923916e+01  -2.3876524e+01  -1.9707160e+01  -1.4555559e+01  -9.7511160e+00  -6.6765949e+00  -5.2478532e+00  -5.4492380e+00  -7.5821214e+00  -1.1526335e+01  -7.8871321e+00  -6.9370989e+00  -7.5278596e+00  -7.2474187e+00  -6.8836844e+00  -8.0533951e+00  -1.0240881e+01  -1.0250308e+01  -9.9894068e+00  -1.1931249e+01  -1.3619504e+01  -1.1655681e+01  -1.1423712e+01  -1.2725614e+01  -1.1233594e+01  -1.0479048e+01  -1.0275690e+01  -1.1251200e+01  -1.2465806e+01  -1.1553118e+01  -1.0972755e+01  -1.1029851e+01  -1.0858886e+01  -9.8649193e+00  -9.4828754e+00  -1.0165999e+01  -1.2110414e+01  -1.4658722e+01  -1.5946374e+01  -1.6708709e+01  -1.5996572e+01  -1.5850661e+01  -1.6708824e+01  -1.8911330e+01  -2.1398177e+01  -2.0562018e+01  -1.9816326e+01  -2.0964627e+01  -2.4515993e+01  -2.9214779e+01  -2.9857878e+01  -2.8988552e+01  -2.7107758e+01  -2.6585144e+01  -2.7822581e+01  -2.9015167e+01  -2.6636715e+01  -2.5846613e+01  -2.7310304e+01  -3.0899858e+01  -3.1468789e+01  -2.9877786e+01  -2.7393706e+01  -2.5683619e+01  -2.5991850e+01  -2.7921536e+01  -3.0375705e+01  -3.2005101e+01  -3.1934596e+01  -3.2130667e+01  -2.3945646e+01  -1.8188812e+01  -1.3500963e+01  -9.9303269e+00  -8.5238679e+00  -8.2616985e+00  -6.7106031e+00  -5.4957229e+00  -6.2924997e+00  -9.8678414e+00  -1.8280078e+01  -1.9257971e+01  -1.5031037e+01  -1.3106495e+01  -1.2471133e+01  -1.2008692e+01  -1.2222725e+01  -1.3476892e+01  -1.4778134e+01  -1.4977804e+01  -1.5758118e+01  -1.7661191e+01  -2.0838464e+01  -2.6261199e+01  -2.7612232e+01  -2.4406840e+01  -2.2678553e+01  -2.1051302e+01  -2.0069941e+01  -2.0988557e+01  -2.4772910e+01  -3.0302123e+01  -2.9387761e+01  -2.9475296e+01  -2.8399565e+01  -2.8821246e+01  -3.0496674e+01  -2.7900059e+01  -2.4287628e+01  -2.2356957e+01  -2.1572210e+01  -2.2096235e+01  -2.4644043e+01  -2.9359651e+01  -2.8043199e+01  -2.4571139e+01  -2.3568838e+01  -2.5216691e+01  -2.8642522e+01  -3.2251596e+01  -3.2499968e+01  -3.2754079e+01  -3.2872003e+01  -3.1649247e+01  -2.8781759e+01  -2.8145333e+01  -2.9481392e+01  -3.1644429e+01  -3.3321806e+01  -3.6566645e+01  -3.0297875e+01  -2.6267901e+01  -2.2887409e+01  -2.1569708e+01  -2.2429483e+01  -2.5801265e+01  -2.9186126e+01  -2.7793751e+01  -2.5372128e+01  -2.4679321e+01  -2.4590878e+01  -2.5400062e+01  -2.7926638e+01  -3.0520131e+01  -2.9493161e+01  -2.8690653e+01  -2.6139334e+01  -2.3973147e+01  -2.2955735e+01  -2.2053253e+01  -2.1569614e+01  -2.1996414e+01  -2.3289612e+01  -2.4785990e+01  -2.6245492e+01  -2.5285448e+01  -2.2833444e+01  -2.1230031e+01  -1.9649754e+01  -1.8171019e+01  -1.8119121e+01  -1.9501811e+01  -2.1010704e+01  -2.0559964e+01  -2.1280820e+01  -2.3319548e+01  -2.5673339e+01  -2.1124035e+01  -1.6034781e+01  -1.2600466e+01  -9.0836859e+00  -7.6547686e+00  -8.4549221e+00  -1.0401895e+01  -9.0675315e+00  -7.1208866e+00  -6.7122508e+00  -7.6474421e+00  -7.8787285e+00  -6.9712755e+00  -6.7592321e+00  -6.8433138e+00  -7.2161234e+00  -9.3931500e+00  -1.4250919e+01  -1.7426717e+01  -1.7339370e+01  -1.6503215e+01  -1.3815572e+01  -1.1969642e+01  -1.1174276e+01  -1.1647841e+01  -1.3840564e+01  -1.8049071e+01  -2.2063716e+01  -1.8056023e+01  -1.5792271e+01  -1.3803268e+01  -1.2974295e+01  -1.2457126e+01  -1.1919906e+01  -1.1561820e+01  -1.1880418e+01  -1.3199569e+01  -1.5285058e+01  -1.7844898e+01  -1.7684464e+01  -1.5614606e+01  -1.4843873e+01  -1.5726359e+01  -1.8467463e+01  -2.1818693e+01  -2.2832653e+01  -2.2629247e+01  -2.4445954e+01  -2.8200434e+01  -2.8570417e+01  -2.5404267e+01  -2.4500077e+01  -2.6154210e+01  -2.8999372e+01  -2.8620308e+01  -2.7927857e+01  -2.4348515e+01  -2.3111034e+01  -2.3485638e+01  -2.4587474e+01  -2.6742224e+01  -3.0065322e+01  -3.1253765e+01  -3.1589473e+01  -3.2228086e+01  -3.3710371e+01  -2.8694593e+01  -2.3356954e+01  -2.0719329e+01  -1.8923203e+01  -1.5408653e+01  -1.0943923e+01  -7.1292173e+00  -4.7227998e+00  -3.7271736e+00  -3.9533654e+00  -5.1899733e+00  -7.3388295e+00  -8.1477631e+00  -6.8843819e+00  -6.5065216e+00  -7.4408241e+00  -8.2495440e+00  -7.9863503e+00  -7.9755451e+00  -8.2543229e+00  -8.2746630e+00  -8.4205181e+00  -9.0414928e+00  -9.9286222e+00  -1.1224307e+01  -1.2788560e+01  -1.4852226e+01  -1.7829510e+01  -2.0661120e+01  -2.4798355e+01  -2.8583460e+01  -3.0328974e+01  -2.9800116e+01  -2.7653953e+01  -2.6873208e+01  -2.7816724e+01  -2.9146451e+01  -2.8484853e+01  -2.8528180e+01  -3.0450282e+01  -3.4316520e+01  -3.4265206e+01  -3.1632428e+01  -3.0220850e+01  -2.9244925e+01  -2.9320570e+01  -3.0899975e+01  -3.1915047e+01  -3.0871502e+01  -3.0157413e+01  -3.0371879e+01  -3.0828234e+01  -3.0763424e+01  -3.1469947e+01  -3.3511176e+01  -3.1850222e+01  -3.0275095e+01  -3.0434050e+01  -3.1042183e+01  -3.1065520e+01  -3.0840207e+01  -3.1444950e+01  -3.4245915e+01  -3.4814796e+01  -3.4755788e+01  -3.2333345e+01  -3.0471185e+01  -3.0456694e+01  -3.2161634e+01  -3.2915597e+01  -2.9002563e+01  -2.6617440e+01  -2.6146390e+01  -2.6723306e+01  -2.7356769e+01  -2.9213467e+01  -3.0214289e+01  -2.9629135e+01  -2.8639700e+01  -2.9163937e+01  -3.2325856e+01  -2.8128313e+01  -2.4763448e+01  -2.3152884e+01  -2.3302432e+01  -2.4043191e+01  -2.4799401e+01  -2.6359348e+01  -2.6604676e+01  -2.4576330e+01  -2.2560240e+01  -2.2092200e+01  -2.3193311e+01  -2.5546935e+01  -2.5611084e+01  -2.2872235e+01  -2.1220937e+01  -2.1153461e+01  -2.2134789e+01  -2.4059390e+01  -2.4046374e+01  -2.2085241e+01  -1.7559627e+01  -1.1732354e+01  -8.2594683e+00  -7.3509111e+00  -8.6172347e+00  -9.6870313e+00  -8.2337248e+00  -7.5275120e+00  -8.9183191e+00  -3.8315828e+00   1.1680516e-01   1.4968528e+00   7.1883716e-01  -2.2177802e+00  -7.2226301e+00  -8.7033279e+00  -7.4587921e+00  -7.6858933e+00  -7.5373594e+00  -6.0737307e+00  -5.2549348e+00  -5.7384203e+00  -7.3890686e+00  -1.0064635e+01  -1.4169493e+01  -2.0016061e+01  -2.0633766e+01  -1.6967762e+01  -1.4133460e+01  -1.2037674e+01  -1.0966853e+01  -1.0770964e+01  -1.1423589e+01  -1.2380400e+01  -1.4147140e+01  -1.7109917e+01  -1.8605403e+01  -1.6951259e+01  -1.5251700e+01  -1.4544260e+01  -1.5012256e+01  -1.6965943e+01  -2.0476897e+01  -2.0335414e+01  -2.0123792e+01  -2.1725837e+01  -2.5305108e+01  -3.0640622e+01  -2.8937641e+01  -2.6783351e+01  -2.5747551e+01  -2.5197007e+01  -2.5805527e+01  -2.6965335e+01  -2.7245080e+01  -2.6025571e+01  -2.3931889e+01  -2.2969184e+01  -2.3951323e+01  -2.6791272e+01  -2.5677221e+01  -2.2711222e+01  -2.1539911e+01  -2.2214623e+01  -2.4149681e+01  -2.6393246e+01  -2.7240530e+01  -2.3285572e+01  -1.7642753e+01  -1.2561293e+01  -8.9401273e+00  -6.9507957e+00  -6.3190122e+00  -6.5926315e+00  -6.8718082e+00  -7.8615242e+00  -8.1230982e+00  -6.5181705e+00  -5.6599463e+00  -5.9083152e+00  -6.0165002e+00  -5.4160955e+00  -5.4238431e+00  -6.2831365e+00  -7.3185068e+00  -7.5897051e+00  -7.9460061e+00  -8.3032282e+00  -9.1853644e+00  -1.0843068e+01  -1.2735364e+01  -1.5192960e+01  -1.7223990e+01  -1.8775562e+01  -2.0356329e+01  -2.2800252e+01  -2.7823819e+01  -3.2138701e+01  -3.1249058e+01  -3.2054105e+01  -3.1342991e+01  -2.7111942e+01  -2.5113214e+01  -2.4930418e+01  -2.5522846e+01  -2.5999911e+01  -2.4934607e+01  -2.3635703e+01  -2.3815094e+01  -2.5969844e+01  -2.8189215e+01  -2.8179601e+01  -2.8033108e+01  -2.9566316e+01  -3.0244286e+01  -2.8786193e+01  -2.7821378e+01  -2.8352251e+01  -2.9825739e+01  -3.2900317e+01  -3.5374280e+01  -3.5233929e+01  -3.6127329e+01  -3.5451483e+01  -3.1770002e+01  -2.8762125e+01  -2.6300340e+01  -2.5220254e+01  -2.6533171e+01  -3.0874316e+01  -3.5810271e+01  -3.3011816e+01  -3.1124872e+01  -3.1302932e+01  -3.2308473e+01  -3.3423529e+01  -3.4692568e+01  -3.1488853e+01  -3.0145585e+01  -2.8834913e+01  -2.7606813e+01  -2.6820218e+01  -2.5714399e+01  -2.5192891e+01  -2.6264317e+01  -2.8321003e+01  -2.9115051e+01  -2.8565579e+01  -2.5883707e+01  -2.4378102e+01  -2.4484958e+01  -2.5408174e+01  -2.6031608e+01  -2.5455004e+01  -2.4750697e+01  -2.5332407e+01  -2.7432072e+01  -2.9925380e+01  -3.0850558e+01  -2.7332544e+01  -2.3229981e+01  -2.0653311e+01  -1.9813034e+01  -2.0006927e+01  -2.0802183e+01  -2.1387334e+01  -2.1314123e+01  -2.0391789e+01  -1.9612939e+01  -2.0064654e+01  -2.2690908e+01  -2.1460993e+01  -1.6399613e+01  -1.3045223e+01  -8.6075769e+00  -5.5376291e+00  -4.4718106e+00  -5.4818653e+00  -8.9116322e+00  -9.0113589e+00  -6.1447923e+00  -5.8144848e+00  -7.7121580e+00  -1.1519017e+01  -1.5139069e+01  -1.2912323e+01  -1.0228789e+01  -7.9319449e+00  -7.8614430e+00  -9.8820210e+00  -1.2839079e+01  -1.3879878e+01  -1.4679096e+01  -1.2823702e+01  -1.1610866e+01  -1.1554790e+01  -1.2849441e+01  -1.5342876e+01  -1.4500868e+01  -1.1888766e+01  -1.0678459e+01  -1.0147771e+01  -9.8246528e+00  -9.8320914e+00  -1.0783280e+01  -1.2493304e+01  -1.3663820e+01  -1.3916394e+01  -1.4140272e+01  -1.4003243e+01  -1.4404883e+01  -1.4979178e+01  -1.6285100e+01  -1.7653090e+01  -1.8068708e+01  -1.7950199e+01  -1.9774372e+01  -2.4391976e+01  -2.7826867e+01  -2.6450991e+01  -2.6458710e+01  -2.6862600e+01  -2.7518370e+01  -2.7201915e+01  -2.5574858e+01  -2.5477174e+01  -2.6810500e+01  -2.9509647e+01  -3.2632250e+01  -3.3190266e+01  -3.4144379e+01  -2.9120662e+01  -2.6474709e+01  -2.6668070e+01  -2.9241260e+01  -3.2731932e+01  -3.5966488e+01  -3.6460022e+01  -3.4666102e+01  -3.2099993e+01  -2.6982931e+01  -1.8818596e+01  -1.3163627e+01  -9.7994642e+00  -8.3189007e+00  -8.0474047e+00  -7.4125703e+00  -7.4484411e+00  -9.2231859e+00  -1.1438770e+01  -9.7966905e+00  -8.3055126e+00  -9.0609150e+00  -1.1281741e+01  -1.1038713e+01  -1.0276717e+01  -9.6631277e+00  -9.6503440e+00  -1.0639995e+01  -1.2828035e+01  -1.5024251e+01  -1.7337776e+01  -1.9623266e+01  -2.0503656e+01  -2.1497448e+01  -2.2910363e+01  -2.6108824e+01  -3.2359086e+01  -3.5635672e+01  -3.2145647e+01  -3.0501216e+01  -2.8952685e+01  -2.7254522e+01  -2.6603733e+01  -2.7104703e+01  -2.8110367e+01  -2.8534800e+01  -2.6549612e+01  -2.6509376e+01  -2.7792649e+01  -2.9135980e+01  -3.0660061e+01  -3.2963927e+01  -3.1534483e+01  -2.9415515e+01  -2.9675592e+01  -3.1780211e+01  -3.1608433e+01  -3.1830378e+01  -3.1225403e+01  -2.9273784e+01  -2.8303882e+01  -2.8438985e+01  -2.8085498e+01  -2.8174459e+01  -3.0345475e+01  -3.4403764e+01  -3.1765584e+01  -2.8156726e+01  -2.6729602e+01  -2.6928924e+01  -2.6680906e+01  -2.7622263e+01  -2.9479256e+01  -2.7766902e+01  -2.6782440e+01  -2.6308464e+01  -2.7384942e+01  -2.9922587e+01  -2.9191472e+01  -2.5479424e+01  -2.2631978e+01  -2.0713140e+01  -1.9372218e+01  -1.9625250e+01  -2.1990713e+01  -2.6336729e+01  -2.7296700e+01  -2.5034472e+01  -2.3081726e+01  -2.2891629e+01  -2.4347947e+01  -2.5559682e+01  -2.4894009e+01  -2.3549205e+01  -2.2760992e+01  -2.3465543e+01  -2.5567693e+01  -2.7550219e+01  -2.9157200e+01  -2.8217441e+01  -2.4804241e+01  -2.2513611e+01  -2.2166882e+01  -2.3390097e+01  -2.5089042e+01  -2.3369286e+01  -2.0834562e+01  -2.0523895e+01  -2.2008694e+01  -2.3806804e+01  -2.2697648e+01  -1.7018871e+01  -1.2408931e+01  -8.3926977e+00  -5.8810437e+00  -5.1624967e+00  -6.3570865e+00  -9.5561407e+00  -1.0851884e+01  -8.8224449e+00  -8.6938307e+00  -8.3286925e+00  -6.4113413e+00  -6.0093305e+00  -7.5194231e+00  -8.9647176e+00  -8.5135170e+00  -9.1597297e+00  -1.2344459e+01  -1.6360223e+01  -1.3562405e+01  -1.3659987e+01  -1.4707739e+01  -1.2402441e+01  -9.6304900e+00  -8.5753011e+00  -8.9645500e+00  -1.0172143e+01  -1.0742281e+01  -1.0412136e+01  -1.0673631e+01  -1.1600048e+01  -1.2171619e+01  -1.1687528e+01  -1.1344885e+01  -1.2042958e+01  -1.3740985e+01  -1.4737423e+01  -1.4615989e+01  -1.4340537e+01  -1.4680869e+01  -1.5485505e+01  -1.7629481e+01  -2.0248241e+01  -1.9176427e+01  -1.9898524e+01  -2.2277718e+01  -2.6274608e+01  -3.1183503e+01  -3.6242053e+01  -3.5504036e+01  -3.3703452e+01  -3.3382624e+01  -3.3635808e+01  -2.9709614e+01  -2.7116881e+01  -2.6832158e+01  -2.8140181e+01  -2.8575250e+01  -2.7727983e+01  -2.7491222e+01  -2.8289073e+01  -2.8755495e+01  -2.7531343e+01  -2.5838592e+01  -2.5136525e+01  -2.4982224e+01  -2.4076244e+01  -2.1356788e+01  -1.8532875e+01  -1.4817350e+01  -1.0389483e+01  -7.5448364e+00  -6.7325252e+00  -7.2978887e+00  -6.9572545e+00  -6.1599391e+00  -7.1172050e+00  -1.0926436e+01  -1.8366973e+01  -1.4265186e+01  -1.3461214e+01  -1.3466732e+01  -1.1618934e+01  -1.0857273e+01  -1.1530611e+01  -1.2783732e+01  -1.3389288e+01  -1.3840730e+01  -1.5182747e+01  -1.7395446e+01  -1.9699692e+01  -2.0057377e+01  -2.0251730e+01  -2.1256329e+01  -2.2925384e+01  -2.5929010e+01  -2.8176027e+01  -2.8971715e+01  -3.0952956e+01  -3.1396676e+01  -2.6347954e+01  -2.3113940e+01  -2.2675603e+01  -2.4709204e+01  -2.9048739e+01  -2.7083464e+01  -2.5058422e+01  -2.4777814e+01  -2.5853504e+01  -2.7497219e+01  -2.9434617e+01  -3.1043585e+01  -3.0986269e+01  -3.0128829e+01  -2.9914428e+01  -2.8607558e+01  -2.7800883e+01  -2.7251342e+01  -2.8854486e+01  -3.1937983e+01  -3.1825613e+01  -3.1245486e+01  -3.1565532e+01  -3.1846881e+01  -3.0472763e+01  -3.0590814e+01  -3.1265054e+01  -3.0771116e+01  -3.2180898e+01  -3.0550515e+01  -2.8500817e+01  -2.8858465e+01  -3.0113245e+01  -2.9390225e+01  -2.6971780e+01  -2.4676342e+01  -2.4116732e+01  -2.5384407e+01  -2.6559969e+01  -2.7497437e+01  -2.4482117e+01  -2.3724529e+01  -2.3712347e+01  -2.5484913e+01  -2.6089163e+01  -2.3671863e+01  -2.1064808e+01  -1.9483672e+01  -1.9399343e+01  -2.0208553e+01  -2.0996194e+01  -2.1197223e+01  -2.1443775e+01  -2.1341390e+01  -2.1431067e+01  -2.2260888e+01  -2.4527706e+01  -2.9199833e+01  -2.5392545e+01  -2.0760082e+01  -1.8597892e+01  -1.8382020e+01  -1.9330530e+01  -2.1983397e+01  -2.4727621e+01  -2.0966281e+01  -1.6377984e+01  -1.2232565e+01  -1.0175417e+01  -1.0378188e+01  -9.8503281e+00  -6.9397827e+00  -5.1856735e+00  -4.8625578e+00  -5.3564919e+00  -4.4942339e+00  -2.0542612e+00  -8.7514481e-01  -1.5573879e+00  -4.2710532e+00  -9.3236909e+00  -1.1423115e+01  -9.8249085e+00  -9.2560385e+00  -7.4924885e+00  -5.3995944e+00  -4.4390635e+00  -4.9546379e+00  -6.7986144e+00  -1.0109563e+01  -1.5371782e+01  -1.7449825e+01  -1.6045346e+01  -1.4704300e+01  -1.3455534e+01  -1.2201219e+01  -1.1783992e+01  -1.2276380e+01  -1.3601641e+01  -1.4728282e+01  -1.6395507e+01  -1.8816851e+01  -2.1567215e+01  -2.1085193e+01  -1.7639186e+01  -1.5328818e+01  -1.4828708e+01  -1.6077538e+01  -1.8706640e+01  -2.1334001e+01  -2.4491249e+01  -2.8311746e+01  -3.0451609e+01  -2.9512075e+01  -2.8325903e+01  -2.6896779e+01  -2.5025342e+01  -2.3890916e+01  -2.3854799e+01  -2.4174677e+01  -2.5359857e+01  -2.8595706e+01  -2.6786548e+01  -2.3965182e+01  -2.3444178e+01  -2.3901247e+01  -2.4743176e+01  -2.6569564e+01  -2.9599791e+01  -3.1326949e+01  -3.1395876e+01  -3.0389180e+01  -2.8412900e+01  -2.5385619e+01  -1.9039046e+01  -1.3588761e+01  -9.5187284e+00  -6.8439110e+00  -5.5804791e+00  -5.2936339e+00  -5.2322249e+00  -6.1973350e+00  -7.8759708e+00  -6.2635695e+00  -4.0746264e+00  -3.4968713e+00  -4.3316779e+00  -5.7272706e+00  -6.1525376e+00  -6.2064370e+00  -6.6768746e+00  -6.9964747e+00  -7.3287142e+00  -7.8536814e+00  -9.0429996e+00  -1.0714127e+01  -1.2327738e+01  -1.4471146e+01  -1.6319181e+01  -1.8302113e+01  -2.0468143e+01  -2.2442676e+01  -2.5050227e+01  -2.7875834e+01  -3.0522095e+01  -3.0631521e+01  -3.0355007e+01  -3.0670336e+01  -2.9732488e+01  -2.7851998e+01  -2.5815318e+01  -2.4790441e+01  -2.4274049e+01  -2.3942668e+01  -2.4825946e+01  -2.8073225e+01  -3.1736526e+01  -2.9730125e+01  -2.9073182e+01  -2.9098917e+01  -2.9578812e+01  -3.1662908e+01  -3.5046761e+01  -3.4820771e+01  -3.4291170e+01  -3.4973776e+01  -3.2602986e+01  -3.1307185e+01  -3.1755633e+01  -3.2349465e+01  -3.4751248e+01  -3.7239074e+01  -3.5970934e+01  -3.4503699e+01  -3.2618202e+01  -3.0244390e+01  -2.7981258e+01  -2.6090959e+01  -2.6272836e+01  -2.9245466e+01  -2.9642797e+01  -2.8116035e+01  -2.8574832e+01  -2.9783778e+01  -2.9259869e+01  -2.7440682e+01  -2.6046751e+01  -2.5922447e+01  -2.7091132e+01  -2.8618718e+01  -3.1800813e+01  -2.9458721e+01  -2.6967025e+01  -2.5651100e+01  -2.5004389e+01  -2.3785274e+01  -2.2872371e+01  -2.2820828e+01  -2.3282154e+01  -2.4934325e+01  -2.8908283e+01  -2.9808831e+01  -2.6787706e+01  -2.4018030e+01  -2.2502678e+01  -2.2113012e+01  -2.3578370e+01  -2.4020830e+01  -2.0670773e+01  -1.8858159e+01  -1.7881155e+01  -1.8144816e+01  -2.0280140e+01  -2.3160312e+01  -2.0126428e+01  -1.6717792e+01  -1.1740971e+01  -7.9619582e+00  -6.3952127e+00  -7.1050615e+00  -1.0287545e+01  -1.1649046e+01  -8.1879523e+00  -7.3693899e+00  -9.1122419e+00  -1.0545637e+01  -8.2587889e+00  -7.8639604e+00  -9.1416085e+00  -8.7926128e+00  -7.2188445e+00  -7.3886975e+00  -1.0109627e+01  -1.6450433e+01  -1.4946655e+01  -1.0985423e+01  -9.4085435e+00  -9.6225717e+00  -1.1443320e+01  -1.4767640e+01  -1.8342441e+01  -1.7031092e+01  -1.4819513e+01  -1.3304281e+01  -1.2335691e+01  -1.1868133e+01  -1.1548493e+01  -1.1562843e+01  -1.1583317e+01  -1.1218235e+01  -1.1209907e+01  -1.2101281e+01  -1.4083087e+01  -1.5144806e+01  -1.6345767e+01  -1.6201726e+01  -1.5473560e+01  -1.6013172e+01  -1.8275872e+01  -2.2006005e+01  -2.3685145e+01  -2.5308462e+01  -2.6460613e+01  -2.7304405e+01  -2.6780555e+01  -2.4491744e+01  -2.3462755e+01  -2.4687349e+01  -2.8000779e+01  -2.8129258e+01  -2.5431386e+01  -2.4770863e+01  -2.5041502e+01  -2.6679737e+01  -2.8627869e+01  -3.0214315e+01  -3.2392829e+01  -2.6687189e+01  -2.3782674e+01  -2.3467229e+01  -2.4844978e+01  -2.5910376e+01  -2.5471719e+01  -2.1044586e+01  -1.4450229e+01  -1.0094876e+01  -8.2624116e+00  -7.7926650e+00  -6.2192084e+00  -4.7333310e+00  -4.9526410e+00  -6.9959676e+00  -8.2419724e+00  -7.0538813e+00  -6.8301266e+00  -7.8512679e+00  -8.0054456e+00  -7.5283969e+00  -7.3943399e+00  -7.7769997e+00  -8.3762636e+00  -9.4211678e+00  -1.0765228e+01  -1.2280940e+01  -1.3584769e+01  -1.5100662e+01  -1.7254199e+01  -1.8982059e+01  -2.1694754e+01  -2.4810407e+01  -2.7912198e+01  -3.1026337e+01  -3.1757412e+01  -3.0854344e+01  -2.8944168e+01  -2.8275841e+01  -2.8482834e+01  -2.6762289e+01  -2.3461667e+01  -2.2348017e+01  -2.3366358e+01  -2.5823623e+01  -2.6424486e+01  -2.3972791e+01  -2.2896902e+01  -2.3531389e+01  -2.5826268e+01  -2.8901224e+01  -3.1933534e+01  -3.3716388e+01  -3.3795724e+01  -3.1904582e+01  -3.1848097e+01  -3.4200260e+01  -3.7863703e+01  -3.7618702e+01  -3.5824355e+01  -3.3495408e+01  -3.2478510e+01  -3.1440968e+01  -3.1165162e+01  -3.1772994e+01  -3.0226171e+01  -2.8691372e+01  -2.8151133e+01  -2.9867376e+01  -3.4532970e+01  -3.1430056e+01  -2.7192623e+01  -2.5232919e+01  -2.5075015e+01  -2.5397274e+01  -2.5477631e+01  -2.6266592e+01  -2.7627274e+01  -2.7483661e+01  -2.4915860e+01  -2.3114477e+01  -2.2845685e+01  -2.3524629e+01  -2.4297309e+01  -2.5477090e+01  -2.6660267e+01  -2.6846074e+01  -2.6797026e+01  -2.5627128e+01  -2.4380104e+01  -2.3961456e+01  -2.3505190e+01  -2.2912536e+01  -2.3175975e+01  -2.4310160e+01  -2.6099974e+01  -2.8542396e+01  -2.9974138e+01  -2.7421047e+01  -2.6023623e+01  -2.5486173e+01  -2.4193283e+01  -2.3096038e+01  -2.1929453e+01  -2.1166350e+01  -2.1813262e+01  -2.4839913e+01  -3.0554419e+01  -3.0115948e+01  -2.1534829e+01  -1.7564606e+01  -1.4189892e+01  -9.4118380e+00  -6.1014496e+00  -4.5112971e+00  -4.6600410e+00  -6.7555283e+00  -1.0522829e+01  -8.5627012e+00  -7.8290861e+00  -7.6574622e+00  -6.3502001e+00  -5.7547636e+00  -7.1132970e+00  -1.1235130e+01  -1.4225148e+01  -1.2328056e+01  -1.3299964e+01  -1.4068895e+01  -1.0987491e+01  -1.0562030e+01  -1.2626659e+01  -1.4155940e+01  -1.3095095e+01  -1.2863306e+01  -1.2687633e+01  -1.2386569e+01  -1.2241105e+01  -1.2529813e+01  -1.2928693e+01  -1.2126886e+01  -1.0789306e+01  -9.9739835e+00  -1.0206635e+01  -1.1398237e+01  -1.3022550e+01  -1.4692240e+01  -1.6736860e+01  -1.8449993e+01  -1.7652343e+01  -1.7353093e+01  -1.8212499e+01  -2.0595462e+01  -2.3230237e+01  -2.3423238e+01  -2.3357200e+01  -2.5737261e+01  -2.9548948e+01  -2.7292567e+01  -2.5923914e+01  -2.6825759e+01  -2.8789800e+01  -2.9523355e+01  -2.9894847e+01  -2.7784982e+01  -2.5747015e+01  -2.5229402e+01  -2.5259810e+01  -2.5361875e+01  -2.6780913e+01  -2.9437507e+01  -2.9949691e+01  -2.7817028e+01  -2.8016644e+01  -2.8461614e+01  -2.7926454e+01  -2.6666924e+01  -2.5288555e+01  -1.9904402e+01  -1.4012156e+01  -1.0304312e+01  -8.5563025e+00  -8.3185905e+00  -8.3314017e+00  -8.0935267e+00  -9.3589883e+00  -1.2985947e+01  -1.8237822e+01  -1.7738305e+01  -1.6021466e+01  -1.5457909e+01  -1.3196181e+01  -1.1559953e+01  -1.1375385e+01  -1.2111394e+01  -1.2958957e+01  -1.3788107e+01  -1.5097641e+01  -1.6853357e+01  -1.9576841e+01  -2.2875661e+01  -2.5835275e+01  -2.9958053e+01  -3.2725082e+01  -3.2643406e+01  -3.2353984e+01  -3.2469372e+01  -2.6634507e+01  -2.3924230e+01  -2.4038817e+01  -2.3927961e+01  -2.2478467e+01  -2.1030526e+01  -2.0498106e+01  -2.1776147e+01  -2.5667043e+01  -2.8723910e+01  -2.6029170e+01  -2.5052516e+01  -2.5677630e+01  -2.6146950e+01  -2.6411790e+01  -2.4256994e+01  -2.4178903e+01  -2.5746710e+01  -2.8184401e+01  -3.1224130e+01  -3.0545378e+01  -3.0849746e+01  -3.3865097e+01  -3.6092792e+01  -3.3329115e+01  -3.0682425e+01  -2.8073456e+01  -2.5745095e+01  -2.5185658e+01  -2.5720000e+01  -2.5806491e+01  -2.5904483e+01  -2.7794782e+01  -3.1854032e+01  -3.5767322e+01  -3.3313779e+01  -2.9160574e+01  -2.6772920e+01  -2.4002983e+01  -2.1176945e+01  -1.9546773e+01  -1.9134694e+01  -1.9851508e+01  -2.2310973e+01  -2.6929073e+01  -3.0692671e+01  -2.8119940e+01  -2.2761436e+01  -1.9505071e+01  -1.8368111e+01  -1.8190298e+01  -1.7961796e+01  -1.7923494e+01  -1.7899851e+01  -1.8060899e+01  -1.8635550e+01  -1.8798555e+01  -1.8576686e+01  -2.0000474e+01  -2.2610471e+01  -2.1103798e+01  -1.9652268e+01  -1.9249615e+01  -1.9118970e+01  -2.0166855e+01  -2.3165069e+01  -2.4370717e+01  -2.1299169e+01  -1.9664945e+01  -2.0314346e+01  -2.0573152e+01  -1.5328378e+01  -1.1923153e+01  -9.3396963e+00  -8.3693092e+00  -9.2159559e+00  -1.0450412e+01  -9.1798021e+00  -8.0976058e+00  -8.4664777e+00  -9.0966923e+00  -8.1922005e+00  -7.5768918e+00  -7.5006724e+00  -6.3479253e+00  -5.4152523e+00  -6.3011295e+00  -9.4931760e+00  -1.2628631e+01  -1.1795623e+01  -1.2056423e+01  -1.3714124e+01  -1.2574611e+01  -1.0754189e+01  -1.0118979e+01  -1.1237118e+01  -1.4062261e+01  -1.7399398e+01  -1.4496596e+01  -1.2362136e+01  -1.1880965e+01  -1.2181583e+01  -1.2462177e+01  -1.2104180e+01  -1.2395968e+01  -1.3356144e+01  -1.5479828e+01  -1.8184911e+01  -1.7189619e+01  -1.6185627e+01  -1.5955732e+01  -1.6610287e+01  -1.6937109e+01  -1.6961175e+01  -1.7850468e+01  -2.0072648e+01  -2.3916138e+01  -2.5427527e+01  -2.6314529e+01  -2.7216839e+01  -2.6577165e+01  -2.6418773e+01  -2.7723107e+01  -3.0453539e+01  -3.0820684e+01  -3.1700946e+01  -3.1044880e+01  -2.8659276e+01  -2.7614670e+01  -2.7358593e+01  -2.8370060e+01  -2.9053170e+01  -2.8081228e+01  -2.6949511e+01  -2.6782092e+01  -2.8130475e+01  -2.8129921e+01  -2.5141324e+01  -2.1414751e+01  -1.8456561e+01  -1.4019899e+01  -9.2940376e+00  -6.2460572e+00  -4.9712717e+00  -5.1016104e+00  -5.8039688e+00  -6.1238956e+00  -6.4119170e+00  -5.7544912e+00  -5.1646688e+00  -5.7925237e+00  -7.6239321e+00  -8.1550994e+00  -7.8158510e+00  -8.2282053e+00  -8.4952164e+00  -8.3058676e+00  -8.3151396e+00  -8.9114941e+00  -9.9587195e+00  -1.1376046e+01  -1.3132527e+01  -1.4681076e+01  -1.7498723e+01  -2.2130256e+01  -2.7979778e+01  -2.5722478e+01  -2.4195388e+01  -2.3625818e+01  -2.5188716e+01  -2.8410270e+01  -2.9343977e+01  -2.7404162e+01  -2.6550672e+01  -2.5562356e+01  -2.5021348e+01  -2.4669167e+01  -2.4426183e+01  -2.4112735e+01  -2.4153079e+01  -2.5215314e+01  -2.8547939e+01  -3.4170320e+01  -3.4270355e+01  -2.9924230e+01  -2.4946791e+01  -2.3211920e+01  -2.3467236e+01  -2.4550948e+01  -2.6907911e+01  -2.9714336e+01  -2.9661367e+01  -2.9464221e+01  -2.9844899e+01  -3.0858921e+01  -3.1085873e+01  -3.0455696e+01  -2.9966334e+01  -3.1327259e+01  -3.4655205e+01  -3.7931519e+01  -3.7684645e+01  -3.5178840e+01  -3.2611984e+01  -3.1983065e+01  -3.1638661e+01  -3.1521479e+01  -3.2327644e+01  -3.3048935e+01  -3.3498619e+01  -3.4660666e+01  -3.4330832e+01  -3.2718074e+01  -2.8709401e+01  -2.5195652e+01  -2.3671376e+01  -2.3286984e+01  -2.2884702e+01  -2.2739891e+01  -2.3011801e+01  -2.2980692e+01  -2.2819131e+01  -2.2898978e+01  -2.3495087e+01  -2.5197331e+01  -2.7788309e+01  -2.4847966e+01  -2.2396468e+01  -2.1986545e+01  -2.3237166e+01  -2.5561444e+01  -2.5319675e+01  -2.0866075e+01  -1.8577995e+01  -1.7414750e+01  -1.7910942e+01  -2.0635067e+01  -2.5600361e+01  -2.3329978e+01  -1.9828668e+01  -1.4210055e+01  -1.0423840e+01  -9.2516750e+00  -9.8418869e+00  -9.0235016e+00  -7.0779337e+00  -6.2636633e+00  -6.8464688e+00  -3.8229783e+00  -6.4657025e-01   1.7328293e-01  -1.2617477e+00  -5.1693882e+00  -8.4819310e+00  -4.7508221e+00  -3.5867902e+00  -4.4274650e+00  -6.0947952e+00  -5.8933754e+00  -5.0442801e+00  -5.2191863e+00  -6.5534356e+00  -9.4423303e+00  -1.4524868e+01  -2.1590306e+01  -2.1716776e+01  -1.6236241e+01  -1.2699088e+01  -1.1035269e+01  -1.0746110e+01  -1.1337480e+01  -1.2280072e+01  -1.3047528e+01  -1.4353542e+01  -1.6526962e+01  -1.9988057e+01  -1.8686979e+01  -1.5712726e+01  -1.4027678e+01  -1.3652915e+01  -1.4611985e+01  -1.6608580e+01  -1.9744053e+01  -2.4931877e+01  -2.8006071e+01  -2.6817314e+01  -2.6750716e+01  -2.8263759e+01  -2.9544995e+01  -2.9245920e+01  -2.8670237e+01  -2.9743796e+01  -3.2993422e+01  -3.3370920e+01  -3.2469650e+01  -3.2003112e+01  -2.7750094e+01  -2.4671174e+01  -2.3147010e+01  -2.3186403e+01  -2.4218702e+01  -2.5976093e+01  -2.9453614e+01  -2.6674933e+01  -2.2460058e+01  -2.0240747e+01  -1.8542402e+01  -1.4735725e+01  -1.0613245e+01  -8.0953716e+00  -7.3608643e+00  -7.8595920e+00  -8.4239325e+00  -9.2989632e+00  -1.1363708e+01  -1.0929887e+01  -9.4131962e+00  -9.2421697e+00  -8.4038647e+00  -6.6440240e+00  -5.7607015e+00  -5.7159037e+00  -6.0278863e+00  -6.5206611e+00  -7.2797335e+00  -8.1695654e+00  -8.8057311e+00  -9.8424439e+00  -1.1272206e+01  -1.3052596e+01  -1.5372650e+01  -1.7442909e+01  -1.8613929e+01  -1.8267917e+01  -1.8741632e+01  -2.0649324e+01  -2.4250560e+01  -2.9528961e+01  -2.9816750e+01  -2.7278131e+01  -2.4499010e+01  -2.3010054e+01  -2.2565880e+01  -2.2560922e+01  -2.3271330e+01  -2.4258370e+01  -2.4519921e+01  -2.5209201e+01  -2.6611344e+01  -2.8012902e+01  -3.0070170e+01  -3.0534838e+01  -2.7924897e+01  -2.7531363e+01  -2.7931162e+01  -2.9520535e+01  -3.3665408e+01  -3.4898690e+01  -3.4785618e+01  -3.5268343e+01  -3.5919861e+01  -3.5379246e+01  -3.4352353e+01  -3.2542305e+01  -3.1878010e+01  -3.3665198e+01  -3.7714442e+01  -3.7549137e+01  -3.6456946e+01  -3.6405931e+01  -3.5897895e+01  -3.2439139e+01  -2.7957924e+01  -2.4910829e+01  -2.3222233e+01  -2.2293343e+01  -2.1873715e+01  -2.3186091e+01  -2.6258466e+01  -2.9924588e+01  -3.0400315e+01  -2.8596592e+01  -2.8560913e+01  -3.0781164e+01  -3.3663892e+01  -2.9680904e+01  -2.8715289e+01  -2.8923696e+01  -2.9837036e+01  -3.1535290e+01  -2.8553430e+01  -2.6446059e+01  -2.4277648e+01  -2.3336140e+01  -2.4389812e+01  -2.7929029e+01  -3.1327308e+01  -2.7456825e+01  -2.4714226e+01  -2.3626940e+01  -2.3616668e+01  -2.4453035e+01  -2.4212544e+01  -2.2540252e+01  -2.0747630e+01  -1.9843451e+01  -2.0645892e+01  -2.3707862e+01  -2.8303843e+01  -2.4080069e+01  -1.8410187e+01  -1.4466263e+01  -1.0239117e+01  -6.7550134e+00  -4.9882951e+00  -5.1332869e+00  -7.4478543e+00  -1.2333298e+01  -8.6322630e+00  -7.9334579e+00  -1.0110909e+01  -1.5630334e+01  -1.5399373e+01  -1.3108128e+01  -9.7801058e+00  -7.7449015e+00  -7.9852553e+00  -1.0475224e+01  -1.4252844e+01  -1.5531553e+01  -1.5550783e+01  -1.3401391e+01  -1.2689803e+01  -1.3431108e+01  -1.5185761e+01  -1.8214802e+01  -1.3267150e+01  -1.0851404e+01  -1.0183683e+01  -1.0290264e+01  -1.0281139e+01  -1.0340161e+01  -1.0600519e+01  -1.1468568e+01  -1.2186863e+01  -1.2356575e+01  -1.2838661e+01  -1.3832651e+01  -1.4965342e+01  -1.5077477e+01  -1.4465944e+01  -1.4690367e+01  -1.5823782e+01  -1.7917946e+01  -2.0751797e+01  -2.2263165e+01  -2.2195793e+01  -2.4373905e+01  -2.8309027e+01  -2.7766795e+01  -2.6837060e+01  -2.7106464e+01  -2.5477985e+01  -2.3791786e+01  -2.2427008e+01  -2.2401668e+01  -2.4210991e+01  -2.7549665e+01  -3.1229600e+01  -3.1182291e+01  -2.8647337e+01  -2.7650311e+01  -2.9163919e+01  -2.9255873e+01  -2.6916613e+01  -2.5135907e+01  -2.4312024e+01  -2.5365661e+01  -2.6835797e+01  -1.9011345e+01  -1.2440594e+01  -9.0523633e+00  -8.0794161e+00  -8.3209956e+00  -7.4054040e+00  -6.2200876e+00  -6.6182544e+00  -9.1480855e+00  -1.3145896e+01  -1.3866237e+01  -1.1665969e+01  -1.1027669e+01  -1.0984859e+01  -9.8922164e+00  -9.2621095e+00  -9.7769494e+00  -1.1130601e+01  -1.3424135e+01  -1.6603772e+01  -1.8491572e+01  -1.9288485e+01  -2.1749257e+01  -2.6003566e+01  -2.6303670e+01  -2.5374286e+01  -2.4901432e+01  -2.5465857e+01  -2.8374199e+01  -3.3278934e+01  -2.9579058e+01  -2.8042467e+01  -2.6651093e+01  -2.4863843e+01  -2.3419289e+01  -2.3418164e+01  -2.5379074e+01  -2.8788372e+01  -2.6855910e+01  -2.4615532e+01  -2.4113906e+01  -2.5486575e+01  -2.7474458e+01  -2.8558473e+01  -2.8943272e+01  -2.7048429e+01  -2.5063234e+01  -2.4704912e+01  -2.4989527e+01  -2.5380978e+01  -2.6122956e+01  -2.6218902e+01  -2.5709245e+01  -2.6091113e+01  -2.6294836e+01  -2.5737349e+01  -2.6549715e+01  -2.9950464e+01  -3.3947085e+01  -3.2793855e+01  -3.1956803e+01  -3.3800866e+01  -3.8352872e+01  -3.7018403e+01  -3.1534385e+01  -2.8538573e+01  -2.7384740e+01  -2.6049799e+01  -2.4803040e+01  -2.5178412e+01  -2.7803644e+01  -3.1574958e+01  -3.1331851e+01  -2.9718720e+01  -3.0154311e+01  -2.8995595e+01  -2.4298152e+01  -2.2206111e+01  -2.2383677e+01  -2.4051155e+01  -2.5624232e+01  -2.5363530e+01  -2.4190246e+01  -2.4102341e+01  -2.4915422e+01  -2.4256055e+01  -2.3509819e+01  -2.3734280e+01  -2.4301545e+01  -2.6305435e+01  -2.5562090e+01  -2.5079248e+01  -2.5144416e+01  -2.4414297e+01  -2.1851018e+01  -2.0264081e+01  -1.9931656e+01  -2.0206710e+01  -2.2699008e+01  -2.2885808e+01  -1.8384268e+01  -1.5555551e+01  -1.3440452e+01  -9.7932630e+00  -6.8853524e+00  -5.6483995e+00  -6.2276768e+00  -8.7663728e+00  -1.2118302e+01  -1.0708926e+01  -9.5045216e+00  -7.2901260e+00  -4.5955848e+00  -3.4760514e+00  -4.3105807e+00  -7.1530839e+00  -1.0473187e+01  -1.0288267e+01  -9.9943045e+00  -1.2032276e+01  -1.3433934e+01  -1.1127196e+01  -1.1539315e+01  -1.4119760e+01  -1.3037329e+01  -1.1492948e+01  -1.1421923e+01  -1.1795938e+01  -1.1217985e+01  -1.0791823e+01  -1.1489761e+01  -1.2614657e+01  -1.2659364e+01  -1.1883794e+01  -1.1687574e+01  -1.2402202e+01  -1.3258696e+01  -1.3607349e+01  -1.4265082e+01  -1.4914407e+01  -1.5851119e+01  -1.6493525e+01  -1.7819255e+01  -2.0316153e+01  -2.1946775e+01  -2.1997345e+01  -2.1844266e+01  -2.2659397e+01  -2.2284227e+01  -2.1345350e+01  -2.2016332e+01  -2.4839463e+01  -2.5525454e+01  -2.5158590e+01  -2.7462049e+01  -3.0235552e+01  -2.5468989e+01  -2.3475994e+01  -2.2702621e+01  -2.3973273e+01  -2.7217723e+01  -2.4716763e+01  -2.2954064e+01  -2.2356827e+01  -2.2338075e+01  -2.2016597e+01  -2.1054117e+01  -1.9611791e+01  -1.8452560e+01  -1.6913016e+01  -1.4470171e+01  -1.1733263e+01  -9.6712536e+00  -7.8927999e+00  -6.3003165e+00  -6.2034166e+00  -8.2979226e+00  -1.3326449e+01  -1.4317791e+01  -1.4717752e+01  -1.5488763e+01  -1.3605387e+01  -1.1362109e+01  -1.0880925e+01  -1.1188023e+01  -1.1080916e+01  -1.0918376e+01  -1.1846458e+01  -1.3446249e+01  -1.5954335e+01  -2.0187197e+01  -2.4315420e+01  -2.7794000e+01  -3.0470384e+01  -2.8490051e+01  -2.6613415e+01  -2.5970972e+01  -2.5808145e+01  -2.7417483e+01  -2.7206051e+01  -2.3550528e+01  -2.1624033e+01  -2.1803232e+01  -2.3991055e+01  -2.6947930e+01  -2.8080787e+01  -2.7181736e+01  -2.6984578e+01  -2.4268130e+01  -2.2950532e+01  -2.2688827e+01  -2.3169167e+01  -2.5169307e+01  -2.8924893e+01  -2.7910480e+01  -2.1352749e+01  -1.8217480e+01  -1.7996501e+01  -2.0595548e+01  -2.6784166e+01  -2.6537463e+01  -2.8662180e+01  -3.1948843e+01  -3.1380572e+01  -2.9558696e+01  -2.9404635e+01  -3.0347068e+01  -3.0935386e+01  -3.0306636e+01  -3.0284795e+01  -3.1600026e+01  -3.3625947e+01  -3.5045842e+01  -3.2039219e+01  -2.8530341e+01  -2.7181350e+01  -2.6445130e+01  -2.5041640e+01  -2.5001256e+01  -2.7295774e+01  -3.0092689e+01  -2.6715889e+01  -2.5057443e+01  -2.4272928e+01  -2.3002207e+01  -2.1415170e+01  -2.0031310e+01  -1.9400514e+01  -1.8878396e+01  -1.8518123e+01  -1.9074809e+01  -2.0849829e+01  -2.2973616e+01  -2.4122898e+01  -2.3552352e+01  -2.2646308e+01  -2.1990517e+01  -2.2593572e+01  -2.2910504e+01  -2.1661523e+01  -2.0016598e+01  -1.9165485e+01  -1.9497973e+01  -2.1319311e+01  -2.3153268e+01  -2.4219923e+01  -2.1096140e+01  -1.7144137e+01  -1.3945767e+01  -1.2475811e+01  -1.2503225e+01  -9.2357150e+00  -5.5992599e+00  -4.1321714e+00  -4.1919069e+00  -3.1859827e+00  -2.0093940e-01   1.6479273e+00   1.8267364e+00   4.3464279e-01  -2.2452283e+00  -4.7787872e+00  -4.6794548e+00  -4.3547551e+00  -4.8056463e+00  -4.8276280e+00  -3.8869257e+00  -3.5287692e+00  -4.4279464e+00  -6.7181806e+00  -1.0600970e+01  -1.6251399e+01  -2.0890490e+01  -1.9652780e+01  -1.6279591e+01  -1.3619421e+01  -1.2506524e+01  -1.2413221e+01  -1.3318524e+01  -1.5312584e+01  -1.7958595e+01  -2.0689653e+01  -2.3712923e+01  -2.1987846e+01  -1.9132900e+01  -1.7826528e+01  -1.7338562e+01  -1.6991974e+01  -1.7182029e+01  -1.8505602e+01  -2.0989023e+01  -2.4867360e+01  -3.0199933e+01  -2.8741284e+01  -2.7239178e+01  -2.6958743e+01  -2.6017806e+01  -2.4969258e+01  -2.4894525e+01  -2.5793781e+01  -2.8233008e+01  -3.0473005e+01  -2.7853357e+01  -2.6288691e+01  -2.6334045e+01  -2.5523143e+01  -2.4718654e+01  -2.4817599e+01  -2.5416918e+01  -2.5077092e+01  -2.5265171e+01  -2.7113636e+01  -3.0307706e+01  -2.4905137e+01  -1.8160467e+01  -1.3290936e+01  -9.4558663e+00  -6.9780474e+00  -6.0457118e+00  -6.5133240e+00  -7.5745391e+00  -9.8162024e+00  -1.1457270e+01  -8.3409923e+00  -7.8043926e+00  -7.8882381e+00  -5.7651267e+00  -4.3767477e+00  -4.5174222e+00  -5.3553624e+00  -5.8853073e+00  -6.3199059e+00  -7.0151012e+00  -7.7313765e+00  -8.9738346e+00  -1.0559898e+01  -1.2645120e+01  -1.4799984e+01  -1.5738871e+01  -1.6660867e+01  -1.7555610e+01  -1.9213457e+01  -2.2449785e+01  -2.6216508e+01  -2.9835696e+01  -3.0970908e+01  -3.2359990e+01  -3.5663750e+01  -3.8521054e+01  -3.5648684e+01  -3.1812783e+01  -3.0170847e+01  -2.9398529e+01  -2.7599158e+01  -2.6109283e+01  -2.6050192e+01  -2.7672293e+01  -3.0521943e+01  -3.1414080e+01  -3.1749307e+01  -3.1208771e+01  -3.0573118e+01  -3.0188038e+01  -3.0765197e+01  -3.2377619e+01  -3.5229007e+01  -3.7286807e+01  -3.2911777e+01  -2.9952887e+01  -2.9770871e+01  -3.0302507e+01  -2.9351442e+01  -2.7503358e+01  -2.6981951e+01  -2.9040656e+01  -3.4201819e+01  -3.8703302e+01  -3.3620318e+01  -2.9271972e+01  -2.7336405e+01  -2.7506307e+01  -2.8710382e+01  -3.0310559e+01  -3.3632290e+01  -3.7233706e+01  -3.6139983e+01  -3.3464834e+01  -2.8554218e+01  -2.5195818e+01  -2.3458801e+01  -2.2479720e+01  -2.2492521e+01  -2.3402098e+01  -2.4960770e+01  -2.5526646e+01  -2.4064398e+01  -2.3013419e+01  -2.2472402e+01  -2.2075974e+01  -2.2351957e+01  -2.4343063e+01  -2.6211695e+01  -2.3342557e+01  -2.1735263e+01  -2.2450157e+01  -2.5890409e+01  -2.7591021e+01  -2.3878814e+01  -2.2959276e+01  -2.3656824e+01  -2.3305057e+01  -2.3197096e+01  -2.2990465e+01  -1.8699318e+01  -1.4783750e+01  -1.0629364e+01  -7.8083583e+00  -7.1797725e+00  -8.6345814e+00  -1.0103430e+01  -9.0505420e+00  -8.5569969e+00  -6.3595421e+00  -1.8500390e+00   3.5022446e-01   3.3686618e-01  -1.8260081e+00  -5.9227339e+00  -4.9806311e+00  -3.6577259e+00  -4.2369993e+00  -6.1764049e+00  -7.2351403e+00  -6.1872095e+00  -5.6820679e+00  -6.5912954e+00  -9.1422593e+00  -1.3468072e+01  -1.8563937e+01  -1.8895367e+01  -1.8982361e+01  -1.5333527e+01  -1.3213297e+01  -1.1972837e+01  -1.1167882e+01  -1.0866854e+01  -1.1462909e+01  -1.2640805e+01  -1.4325317e+01  -1.5619235e+01  -1.5277470e+01  -1.4505982e+01  -1.3866435e+01  -1.3511724e+01  -1.4072934e+01  -1.5549186e+01  -1.7413824e+01  -1.9322070e+01  -2.2147753e+01  -2.6192497e+01  -2.8098441e+01  -2.7590308e+01  -2.5707168e+01  -2.4118772e+01  -2.4130790e+01  -2.5453006e+01  -2.7132014e+01  -2.9928978e+01  -3.2275335e+01  -2.9307356e+01  -2.7789880e+01  -2.7032366e+01  -2.7163663e+01  -2.8203107e+01  -2.8819223e+01  -2.8900239e+01  -2.9179546e+01  -2.8706348e+01  -2.4734260e+01  -2.2073259e+01  -1.9131241e+01  -1.6042736e+01  -1.2986994e+01  -9.5217210e+00  -7.5675503e+00  -7.1713776e+00  -8.1962976e+00  -9.8359326e+00  -1.1684184e+01  -8.6730257e+00  -7.2948668e+00  -7.0454434e+00  -5.6128134e+00  -4.1037601e+00  -4.1248291e+00  -5.2047467e+00  -5.7569114e+00  -6.0188182e+00  -6.7337013e+00  -7.3301060e+00  -7.8932195e+00  -9.1473856e+00  -1.0617704e+01  -1.2369635e+01  -1.3751080e+01  -1.4819274e+01  -1.5913218e+01  -1.6679974e+01  -1.7995820e+01  -2.0594883e+01  -2.4394457e+01  -2.7257594e+01  -2.7744353e+01  -2.9469005e+01  -3.1494326e+01  -2.8922615e+01  -2.6532955e+01  -2.6374712e+01  -2.6488322e+01  -2.5705826e+01  -2.5565739e+01  -2.6907812e+01  -2.8571814e+01  -3.1125871e+01  -3.2907725e+01  -3.2172660e+01  -3.1750058e+01  -3.1220145e+01  -3.0045950e+01  -3.0189728e+01  -3.1195044e+01  -3.2410899e+01  -3.4402591e+01  -3.5832565e+01  -3.4363218e+01  -3.3389524e+01  -3.4547944e+01  -3.5713143e+01  -3.5685333e+01  -3.6238866e+01  -3.5879875e+01  -3.4118664e+01  -3.0965917e+01  -2.8554685e+01  -2.8612472e+01  -3.0529386e+01  -3.1806753e+01  -3.1720897e+01  -3.1179440e+01  -3.0457048e+01  -2.9755181e+01  -2.7815447e+01  -2.6195271e+01  -2.5927964e+01  -2.6309239e+01  -2.6789009e+01  -2.8265420e+01  -2.9661369e+01  -2.9568935e+01  -2.8192131e+01  -2.6456426e+01  -2.5472529e+01  -2.4829778e+01
  -1.4001723e+01  -1.3824664e+01  -1.2363037e+01  -1.1518434e+01  -1.2707156e+01  -1.2996397e+01  -9.2257754e+00  -7.0128260e+00  -6.7289176e+00  -8.2757585e+00  -1.1017582e+01  -1.3254652e+01  -1.5166604e+01  -1.8154442e+01  -2.2501709e+01  -2.0161701e+01  -1.8580780e+01  -1.8639253e+01  -2.0440690e+01  -2.2639605e+01  -2.3611582e+01  -2.3989093e+01  -2.5144479e+01  -2.6627133e+01  -2.6708894e+01  -2.5202587e+01  -2.0443665e+01  -1.9322567e+01  -2.0442547e+01  -2.2898075e+01  -2.4156003e+01  -2.4457209e+01  -2.4078352e+01  -2.5232109e+01  -2.6573248e+01  -2.9335986e+01  -2.4808776e+01  -2.3190658e+01  -2.2772810e+01  -2.0869335e+01  -1.9687624e+01  -2.0348006e+01  -1.9786480e+01  -2.0330705e+01  -2.3056925e+01  -2.7672792e+01  -2.9967760e+01  -2.8506850e+01  -2.5501833e+01  -2.4658734e+01  -2.3526457e+01  -2.1754485e+01  -2.1443355e+01  -2.3244893e+01  -2.6055518e+01  -2.3556742e+01  -2.1204050e+01  -2.0637220e+01  -2.2031977e+01  -2.5770133e+01  -2.4691104e+01  -2.3591780e+01  -2.2710763e+01  -2.2689957e+01  -2.2992644e+01  -2.3183446e+01  -1.9271514e+01  -1.7813821e+01  -1.7997521e+01  -1.7821078e+01  -1.6000450e+01  -1.4370410e+01  -1.4297061e+01  -1.5764509e+01  -1.7632696e+01  -1.7828139e+01  -1.5771208e+01  -1.4115560e+01  -1.4018476e+01  -1.5247477e+01  -1.7371391e+01  -1.9951262e+01  -2.0854043e+01  -2.3964462e+01  -2.6492437e+01  -2.5988030e+01  -2.4302057e+01  -2.3081517e+01  -2.4372548e+01  -2.5651263e+01  -2.7230415e+01  -3.1275512e+01  -3.4302977e+01  -3.4730552e+01  -3.3143902e+01  -3.0874187e+01  -2.9679962e+01  -2.9221330e+01  -2.7513979e+01  -2.5796946e+01  -2.5302935e+01  -2.5665790e+01  -2.6934339e+01  -2.7999811e+01  -2.6472426e+01  -2.3870462e+01  -2.2462696e+01  -2.3079632e+01  -2.5347219e+01  -2.8217173e+01  -3.2625556e+01  -3.3506433e+01  -3.2236876e+01  -3.3160747e+01  -3.4330542e+01  -3.4836434e+01  -3.5494044e+01  -3.6276944e+01  -3.5406721e+01  -3.4433468e+01  -3.4071681e+01  -3.2692777e+01  -3.1457622e+01  -2.8972679e+01  -2.8343156e+01  -2.9784798e+01  -3.3816633e+01  -3.6407810e+01  -3.8527822e+01  -3.5361273e+01  -3.3714007e+01  -3.2264970e+01  -2.9981135e+01  -2.8136668e+01  -2.7407081e+01  -2.7318858e+01  -2.7990366e+01  -2.8287357e+01  -2.8552608e+01  -2.7633691e+01  -2.8640039e+01  -2.9938259e+01  -3.0184504e+01  -3.1299699e+01  -3.4084479e+01  -3.6571525e+01  -3.5527989e+01  -3.3504948e+01  -3.3503310e+01  -3.3491327e+01  -3.2962112e+01  -3.1035077e+01  -3.0509582e+01  -3.1351584e+01  -3.2919300e+01  -2.8933034e+01  -2.6042535e+01  -2.5452126e+01  -2.6941092e+01  -2.9301919e+01  -2.9354040e+01  -2.8324995e+01  -2.6577343e+01  -2.4837035e+01  -1.9340018e+01  -1.3793184e+01  -1.1221595e+01  -1.1101677e+01  -1.3186650e+01  -1.3668105e+01  -1.1224341e+01  -9.6736316e+00  -8.7126158e+00  -7.4822012e+00  -6.7816578e+00  -6.8110181e+00  -8.2263074e+00  -1.0201016e+01  -1.2387372e+01  -1.1707267e+01  -1.0497979e+01  -1.1074965e+01  -1.3137193e+01  -1.5242794e+01  -1.7819654e+01  -2.0498011e+01  -2.1610804e+01  -2.3110957e+01  -2.4820071e+01  -2.8751788e+01  -2.9525525e+01  -2.9273672e+01  -2.6803299e+01  -2.7252342e+01  -2.9826182e+01  -2.9161953e+01  -2.7563231e+01  -2.7261052e+01  -2.8555717e+01  -3.2638528e+01  -3.3554858e+01  -3.4440310e+01  -3.5929546e+01  -3.3258372e+01  -3.0259254e+01  -2.5608259e+01  -2.3545147e+01  -2.3244684e+01  -2.5344058e+01  -2.9425121e+01  -3.3329667e+01  -3.3576795e+01  -3.3151634e+01  -3.2070580e+01  -3.0846694e+01  -2.9772270e+01  -3.1183103e+01  -3.2338776e+01  -3.2521365e+01  -2.8293943e+01  -2.6979744e+01  -2.8923825e+01  -2.7212586e+01  -2.7272416e+01  -2.7845061e+01  -2.9235623e+01  -3.1426903e+01  -1.8527562e+01  -1.4231634e+01  -1.1415432e+01  -5.5296699e+00  -2.8754669e+00  -3.0722548e+00  -5.8749310e+00  -5.5041826e+00  -5.6418912e+00  -6.8748504e+00  -1.0541292e+01  -1.3951370e+01  -1.4313260e+01  -1.6244913e+01  -1.9166568e+01  -2.0566777e+01  -2.0310256e+01  -1.7614095e+01  -1.5976254e+01  -1.5774324e+01  -1.7617374e+01  -2.1980744e+01  -2.2157818e+01  -2.1862706e+01  -2.2013008e+01  -2.3863773e+01  -2.5658102e+01  -2.4246010e+01  -2.1440958e+01  -2.1103881e+01  -2.4108477e+01  -2.6185068e+01  -2.7553242e+01  -2.7827497e+01  -2.6868534e+01  -2.7688317e+01  -2.9702905e+01  -3.1786163e+01  -3.0521305e+01  -3.0766502e+01  -2.8127061e+01  -2.6174802e+01  -2.6950216e+01  -2.9368489e+01  -2.8178609e+01  -2.4781501e+01  -2.4441159e+01  -2.5941213e+01  -2.6307995e+01  -2.6799868e+01  -2.9701547e+01  -3.1049046e+01  -3.2837515e+01  -3.5057539e+01  -3.1604910e+01  -2.2800716e+01  -1.7271581e+01  -1.4525109e+01  -1.3906513e+01  -1.4931167e+01  -1.7080357e+01  -1.8599173e+01  -1.9674314e+01  -2.3650289e+01  -3.2347364e+01  -2.6877467e+01  -2.4635001e+01  -2.5163220e+01  -2.7986520e+01  -3.1793374e+01  -3.1844950e+01  -3.3641378e+01  -3.5768907e+01  -3.0695194e+01  -2.6067599e+01  -2.4052007e+01  -2.4591381e+01  -2.5646529e+01  -2.2944959e+01  -2.0651782e+01  -2.0737416e+01  -2.3247321e+01  -2.3833362e+01  -2.1967537e+01  -2.1240824e+01  -2.2504328e+01  -2.3985366e+01  -2.4522826e+01  -2.5354566e+01  -2.6389721e+01  -2.6978020e+01  -2.9129108e+01  -2.9385867e+01  -3.1437421e+01  -3.1962485e+01  -3.2254606e+01  -3.2364667e+01  -3.2514531e+01  -2.6656883e+01  -2.3216616e+01  -2.2615465e+01  -2.3962777e+01  -2.5762686e+01  -2.6232603e+01  -2.4790763e+01  -2.1836837e+01  -1.6742911e+01  -1.3625766e+01  -1.2801912e+01  -1.4304024e+01  -1.7553118e+01  -1.7545285e+01  -1.7334831e+01  -1.7314815e+01  -1.4722805e+01  -1.2457678e+01  -1.2020935e+01  -1.3611266e+01  -1.7116279e+01  -1.6114415e+01  -1.4102722e+01  -1.3975667e+01  -1.5334230e+01  -1.4493144e+01  -1.4953560e+01  -1.7231014e+01  -2.0527111e+01  -2.3581291e+01  -2.3141734e+01  -2.3530610e+01  -2.3611196e+01  -2.3906597e+01  -2.3755192e+01  -2.5507425e+01  -2.6718018e+01  -2.5717758e+01  -2.4903432e+01  -2.4989124e+01  -2.5536587e+01  -2.5667920e+01  -2.4862694e+01  -2.5717959e+01  -2.6682821e+01  -2.5951621e+01  -2.6550026e+01  -2.6533580e+01  -2.5788701e+01  -2.6750669e+01  -2.9520660e+01  -2.8967982e+01  -2.6474484e+01  -2.5682085e+01  -2.6777057e+01  -2.8852002e+01  -3.3219302e+01  -3.2711711e+01  -3.0808582e+01  -3.0876902e+01  -3.0327061e+01  -2.8152324e+01  -2.7394503e+01  -2.9012191e+01  -2.9049643e+01  -2.8645602e+01  -2.4898494e+01  -2.2569628e+01  -2.2179055e+01  -2.3432793e+01  -2.6010871e+01  -2.9672972e+01  -3.4688814e+01  -3.4070129e+01  -3.1735747e+01  -2.4503413e+01  -2.2135831e+01  -1.9624357e+01  -1.5635641e+01  -1.3453765e+01  -1.2825769e+01  -1.0939056e+01  -8.2347403e+00  -7.3517406e+00  -8.0993195e+00  -1.0667940e+01  -1.5184758e+01  -1.7174262e+01  -1.7327537e+01  -1.9581300e+01  -2.2149366e+01  -2.0906856e+01  -2.0286926e+01  -2.1872904e+01  -2.6891041e+01  -2.4589767e+01  -2.2915226e+01  -2.3797121e+01  -2.6258924e+01  -2.5669922e+01  -2.5111664e+01  -2.7058318e+01  -3.2110384e+01  -3.4381406e+01  -2.9960731e+01  -2.5822164e+01  -2.4555598e+01  -2.5675630e+01  -2.8514363e+01  -3.0568538e+01  -2.9947846e+01  -2.8290857e+01  -2.5309966e+01  -2.3293961e+01  -2.3208896e+01  -2.4917648e+01  -2.4116275e+01  -2.3381975e+01  -2.4795686e+01  -2.7562070e+01  -3.0153388e+01  -3.4349463e+01  -3.6580050e+01  -3.8638319e+01  -3.7591271e+01  -3.7900474e+01  -3.3343202e+01  -3.1461302e+01  -3.1546891e+01  -3.3039546e+01  -3.1956335e+01  -2.8300866e+01  -2.6227641e+01  -2.5257660e+01  -2.4736428e+01  -2.5195130e+01  -2.7287195e+01  -3.2141779e+01  -3.0149612e+01  -2.8763754e+01  -2.9441380e+01  -2.6195663e+01  -2.3053871e+01  -2.2111758e+01  -2.3298496e+01  -2.7027130e+01  -3.3491092e+01  -3.4578520e+01  -3.3202997e+01  -2.8863015e+01  -2.5514223e+01  -2.4590424e+01  -2.6148204e+01  -2.9551444e+01  -2.9751941e+01  -3.1689261e+01  -3.1320411e+01  -3.0963257e+01  -3.0521355e+01  -2.9438247e+01  -2.8908939e+01  -3.0741529e+01  -3.3959493e+01  -3.3142348e+01  -3.1833439e+01  -3.1122939e+01  -2.9687893e+01  -2.9636609e+01  -3.0790936e+01  -3.3497389e+01  -3.6878770e+01  -3.6038389e+01  -3.1822984e+01  -2.9084065e+01  -2.1265204e+01  -1.6130790e+01  -1.3339078e+01  -1.2901463e+01  -1.3762934e+01  -1.5815319e+01  -1.7323092e+01  -1.7017316e+01  -1.4629999e+01  -1.0441090e+01  -8.5267344e+00  -8.8867165e+00  -1.1524036e+01  -1.5512635e+01  -1.6734596e+01  -1.6652393e+01  -1.7894884e+01  -2.1856885e+01  -2.0100480e+01  -1.7881692e+01  -1.7053043e+01  -1.7895566e+01  -2.0715651e+01  -2.5119468e+01  -2.8307569e+01  -2.7093014e+01  -2.3969136e+01  -2.4189609e+01  -2.6281796e+01  -2.9423333e+01  -2.9458061e+01  -3.0500551e+01  -3.3512189e+01  -3.0483983e+01  -2.9601777e+01  -2.9168418e+01  -2.8210243e+01  -2.9751303e+01  -3.0632676e+01  -3.0653610e+01  -3.2360792e+01  -3.0733564e+01  -3.0629558e+01  -3.2020561e+01  -3.2274642e+01  -3.3601308e+01  -3.2592434e+01  -3.2031735e+01  -3.2349251e+01  -3.3052759e+01  -3.3834777e+01  -3.2891415e+01  -3.2930697e+01  -3.4414642e+01  -3.4853658e+01  -3.2951675e+01  -3.2218089e+01  -3.2957730e+01  -3.4303035e+01  -3.3896557e+01  -3.2447904e+01  -3.1974425e+01  -2.8741616e+01  -2.4495766e+01  -2.2402390e+01  -2.2899253e+01  -2.6003038e+01  -2.6840566e+01  -2.5323795e+01  -2.4095903e+01  -2.0115071e+01  -1.7629372e+01  -1.5679575e+01  -1.1151136e+01  -8.8310946e+00  -8.8718728e+00  -1.1292700e+01  -1.5373796e+01  -1.4374119e+01  -1.2636331e+01  -1.3201558e+01  -1.5742035e+01  -1.8800433e+01  -2.1046501e+01  -2.2088014e+01  -2.2337686e+01  -2.3566787e+01  -2.5884693e+01  -2.7160247e+01  -2.4254243e+01  -2.4043034e+01  -2.6530599e+01  -2.8552782e+01  -3.0746327e+01  -3.1297823e+01  -3.0536935e+01  -3.2336026e+01  -3.2687197e+01  -3.2212328e+01  -3.3611666e+01  -3.5496446e+01  -3.3060869e+01  -3.1768781e+01  -3.2494115e+01  -3.5287517e+01  -3.6916738e+01  -3.6343559e+01  -3.6338155e+01  -3.4487407e+01  -3.3017245e+01  -3.3408198e+01  -3.5134841e+01  -3.2700216e+01  -3.0564704e+01  -3.0223710e+01  -3.0981144e+01  -3.2226158e+01  -3.2932838e+01  -3.0800677e+01  -2.9659991e+01  -3.0384899e+01  -3.3027546e+01  -3.0883918e+01  -2.9444265e+01  -3.0528129e+01  -3.4645660e+01  -3.4567776e+01  -3.3799159e+01  -3.4823002e+01  -3.5213211e+01  -3.4937558e+01  -3.4992261e+01  -3.3271201e+01  -3.3672638e+01  -3.4805625e+01  -3.4916620e+01  -3.5218177e+01  -3.4595106e+01  -3.4872121e+01  -3.3556191e+01  -3.2202589e+01  -2.9873252e+01  -2.9322897e+01  -3.0624115e+01  -3.3711219e+01  -3.4273789e+01  -3.4842862e+01  -3.5991952e+01  -3.8064505e+01  -3.8518865e+01  -3.5512118e+01  -3.1650351e+01  -3.0349379e+01  -3.0926313e+01  -3.2917977e+01  -2.9808546e+01  -2.7615101e+01  -2.6879634e+01  -2.9153476e+01  -3.0678083e+01  -2.8815148e+01  -2.9017752e+01  -3.1547193e+01  -2.9607055e+01  -2.9221650e+01  -3.0503231e+01  -2.5163211e+01  -1.7092254e+01  -1.2726981e+01  -1.1050933e+01  -1.1710224e+01  -1.3735040e+01  -1.2529733e+01  -1.0793214e+01  -8.6208524e+00  -6.5632027e+00  -5.6484717e+00  -6.2773046e+00  -8.7665632e+00  -1.3145999e+01  -1.6445913e+01  -1.4870662e+01  -1.4685847e+01  -1.6697410e+01  -1.9117128e+01  -1.8913644e+01  -1.9742346e+01  -2.1130258e+01  -2.2101351e+01  -2.3718421e+01  -2.6299467e+01  -2.7788417e+01  -2.9523512e+01  -2.7431502e+01  -2.7958599e+01  -2.6588402e+01  -2.6784175e+01  -2.8304342e+01  -2.9070991e+01  -2.7204408e+01  -2.6779154e+01  -2.8152418e+01  -2.8468754e+01  -2.9144027e+01  -3.2086311e+01  -3.1265017e+01  -3.2538509e+01  -2.9740873e+01  -2.9455835e+01  -3.0131313e+01  -2.9057503e+01  -2.8118602e+01  -2.8602046e+01  -3.0370110e+01  -3.0221221e+01  -3.0211874e+01  -3.1159927e+01  -2.8552071e+01  -2.8045418e+01  -2.9708877e+01  -3.3744971e+01  -3.1061799e+01  -2.5412864e+01  -2.2511478e+01  -2.1547361e+01  -2.1511654e+01  -2.1307195e+01  -2.1700600e+01  -2.2835513e+01  -2.5024835e+01  -2.8900815e+01  -3.3234592e+01  -3.6566766e+01  -3.2041521e+01  -2.6696989e+01  -2.5186113e+01  -1.9484867e+01  -1.5643778e+01  -1.4067295e+01  -1.4591511e+01  -1.3072384e+01  -1.1715867e+01  -1.2044399e+01  -1.2684857e+01  -1.3558930e+01  -1.5145809e+01  -1.7416742e+01  -2.0156836e+01  -2.1039640e+01  -2.1497499e+01  -2.3462981e+01  -2.8246656e+01  -3.1744670e+01  -2.9149307e+01  -2.7394633e+01  -2.7707253e+01  -2.6263739e+01  -2.7905059e+01  -3.3949814e+01  -3.5526856e+01  -3.7912358e+01  -3.5403468e+01  -3.4773066e+01  -3.2244765e+01  -2.9341820e+01  -2.8342413e+01  -2.9434958e+01  -3.0349092e+01  -2.8804544e+01  -2.9293197e+01  -2.9917247e+01  -2.9293763e+01  -2.9941766e+01  -3.1470248e+01  -3.1123296e+01  -3.1441665e+01  -3.0268321e+01  -2.7800247e+01  -2.7727799e+01  -3.0223197e+01  -3.6081766e+01  -3.4554105e+01  -3.0016526e+01  -2.8442604e+01  -2.8823123e+01  -2.9691025e+01  -3.0214877e+01  -2.9986052e+01  -2.8213179e+01  -2.7799091e+01  -2.8589881e+01  -2.9913821e+01  -3.2493434e+01  -3.2976677e+01  -3.0588187e+01  -3.0117904e+01  -2.9152616e+01  -2.7140276e+01  -2.6992404e+01  -2.4649365e+01  -2.0187316e+01  -1.7986789e+01  -1.8081631e+01  -2.0039941e+01  -2.2706761e+01  -2.2808248e+01  -2.2040616e+01  -2.0292328e+01  -1.9248663e+01  -2.0494662e+01  -2.5089484e+01  -2.8467893e+01  -2.9190659e+01  -2.9956823e+01  -3.3143257e+01  -3.3055586e+01  -3.4687336e+01  -3.1643055e+01  -2.7350612e+01  -2.5510060e+01  -2.5897310e+01  -2.8755837e+01  -3.1166918e+01  -2.8362126e+01  -2.6804927e+01  -2.5015206e+01  -2.5052702e+01  -2.7269472e+01  -3.0360695e+01  -2.7422258e+01  -2.4896033e+01  -2.4346534e+01  -2.6370984e+01  -2.5424653e+01  -1.6817849e+01  -1.1595697e+01  -9.3378422e+00  -9.5885283e+00  -1.2288227e+01  -1.5003071e+01  -1.2552212e+01  -1.1318157e+01  -1.0490910e+01  -9.4842996e+00  -8.5036048e+00  -8.3376338e+00  -1.0018318e+01  -1.2452484e+01  -1.3900608e+01  -1.2083941e+01  -1.1746140e+01  -1.3293222e+01  -1.6171350e+01  -1.9204728e+01  -2.0069458e+01  -1.8537460e+01  -1.8501148e+01  -2.0457879e+01  -2.3493833e+01  -2.3296527e+01  -2.2629427e+01  -2.2238887e+01  -2.2456040e+01  -2.4658423e+01  -2.4351688e+01  -2.4345984e+01  -2.3516630e+01  -2.3764217e+01  -2.5046647e+01  -2.4122642e+01  -2.6486210e+01  -2.7207924e+01  -2.6862975e+01  -2.4815148e+01  -2.5609074e+01  -2.9009037e+01  -3.1418629e+01  -2.9613715e+01  -2.8480667e+01  -2.9188051e+01  -2.8454678e+01  -2.8613170e+01  -2.9693511e+01  -3.2398948e+01  -3.0758253e+01  -2.9919372e+01  -2.9442949e+01  -2.8892389e+01  -2.5249610e+01  -2.4321913e+01  -2.5751150e+01  -2.6293617e+01  -2.6078868e+01  -2.6314898e+01  -2.6993483e+01  -2.3870818e+01  -2.1597369e+01  -2.2093131e+01  -2.5542101e+01  -3.0792372e+01  -3.2239609e+01  -3.2678894e+01  -2.6476179e+01  -1.9370794e+01  -1.5473849e+01  -1.3787796e+01  -1.3501488e+01  -1.1266973e+01  -8.8869201e+00  -8.3197010e+00  -9.1680630e+00  -1.0581396e+01  -1.3028186e+01  -1.7291681e+01  -2.3719964e+01  -2.5138977e+01  -2.7607876e+01  -2.9911205e+01  -2.6640929e+01  -2.4825593e+01  -2.6135057e+01  -3.0864638e+01  -3.0932541e+01  -2.8295943e+01  -2.6140715e+01  -2.5418779e+01  -2.5075771e+01  -2.4859457e+01  -2.4921130e+01  -2.5244159e+01  -2.6402367e+01  -2.6910508e+01  -2.8724005e+01  -3.2670231e+01  -3.1685087e+01  -3.0528522e+01  -3.2117413e+01  -3.3416487e+01  -3.2568200e+01  -2.9279879e+01  -2.6660932e+01  -2.5363826e+01  -2.6055157e+01  -2.8211329e+01  -3.0294990e+01  -3.3139339e+01  -3.1133698e+01  -2.6246503e+01  -2.3366019e+01  -2.3056380e+01  -2.5284841e+01  -2.6140040e+01  -2.8150450e+01  -3.1689017e+01  -3.4449874e+01  -3.3952850e+01  -3.1560357e+01  -2.8505028e+01  -2.7422056e+01  -2.6596265e+01  -2.1544371e+01  -1.5681029e+01  -1.2196275e+01  -1.1085876e+01  -1.2112156e+01  -1.5181046e+01  -1.9815436e+01  -2.3449473e+01  -2.5897657e+01  -3.0886060e+01  -3.4265669e+01  -3.2389525e+01  -3.1856928e+01  -3.0451432e+01  -3.0089248e+01  -2.9186493e+01  -2.5354539e+01  -2.3238840e+01  -2.3675487e+01  -2.5633386e+01  -2.4392643e+01  -2.3919792e+01  -2.5421659e+01  -2.9104799e+01  -3.2379214e+01  -3.1616564e+01  -3.1060037e+01  -3.0760584e+01  -3.2335055e+01  -3.0135253e+01  -2.9566131e+01  -3.0582273e+01  -3.2359359e+01  -3.4067236e+01  -3.1819604e+01  -3.0249693e+01  -3.0701547e+01  -3.1598900e+01  -3.1482731e+01  -2.9902397e+01  -2.5933300e+01  -2.3829904e+01  -1.8308351e+01  -1.2470422e+01  -9.8191263e+00  -9.7459554e+00  -1.2051469e+01  -1.5915100e+01  -1.4284010e+01  -1.3246619e+01  -1.3918850e+01  -1.6407950e+01  -1.7872779e+01  -1.5796211e+01  -1.6194084e+01  -1.8782820e+01  -1.7476774e+01  -1.5391166e+01  -1.4257968e+01  -1.4086727e+01  -1.5216536e+01  -1.7606475e+01  -1.9203419e+01  -1.8432822e+01  -1.8281102e+01  -1.9534501e+01  -2.2124271e+01  -2.5992696e+01  -2.7670088e+01  -2.3956201e+01  -2.2516038e+01  -2.3441347e+01  -2.2541535e+01  -2.1578292e+01  -2.2326908e+01  -2.4566084e+01  -2.7415014e+01  -2.5514956e+01  -2.3702971e+01  -2.2455773e+01  -2.3205882e+01  -2.6098875e+01  -2.6131466e+01  -2.4626591e+01  -2.5231215e+01  -2.5736909e+01  -2.5620261e+01  -2.6601263e+01  -2.8887571e+01  -3.2187557e+01  -3.0492338e+01  -2.7502166e+01  -2.5807993e+01  -2.5170574e+01  -2.5533820e+01  -2.6572729e+01  -2.8510337e+01  -3.1912843e+01  -2.9539421e+01  -2.8341744e+01  -2.8542231e+01  -3.0003295e+01  -3.2339108e+01  -3.4984682e+01  -3.0665814e+01  -2.8434539e+01  -2.8008058e+01  -2.8681522e+01  -2.8478026e+01  -2.7529949e+01  -2.6202491e+01  -2.3430565e+01  -1.8906399e+01  -1.6550164e+01  -1.5876242e+01  -1.4731294e+01  -1.2361771e+01  -1.0758988e+01  -1.1286653e+01  -1.3651831e+01  -1.8341765e+01  -2.2569390e+01  -2.4011095e+01  -2.8297051e+01  -3.5902599e+01  -3.2640707e+01  -2.9544318e+01  -2.9270767e+01  -3.0373315e+01  -3.3360498e+01  -3.5524635e+01  -3.1273170e+01  -2.8113467e+01  -2.7046076e+01  -2.7402871e+01  -2.8451032e+01  -2.8556482e+01  -2.9163061e+01  -3.1253053e+01  -2.8963147e+01  -2.8097496e+01  -2.8872114e+01  -3.0547145e+01  -3.1737801e+01  -3.1681680e+01  -2.8120855e+01  -2.6123495e+01  -2.6252704e+01  -2.8000126e+01  -3.0124018e+01  -3.1329533e+01  -3.2322512e+01  -3.0242165e+01  -2.9385929e+01  -2.7692855e+01  -2.4846113e+01  -2.3768880e+01  -2.4056276e+01  -2.5290490e+01  -2.6283786e+01  -2.6560680e+01  -2.7157352e+01  -2.9185105e+01  -3.1921571e+01  -3.2827448e+01  -3.4923849e+01  -3.6676703e+01  -3.1249024e+01  -2.7712463e+01  -2.6462374e+01  -2.7118882e+01  -2.8922921e+01  -3.0856423e+01  -3.0415126e+01  -2.8352556e+01  -2.7550985e+01  -2.8716883e+01  -3.1866350e+01  -3.2712468e+01  -3.2032518e+01  -3.0290744e+01  -2.9538868e+01  -2.9722133e+01  -2.9092945e+01  -2.8674345e+01  -2.8497497e+01  -2.8866250e+01  -3.0380331e+01  -2.9597148e+01  -3.0053693e+01  -3.0964098e+01  -3.0883748e+01  -3.0862551e+01  -2.8254640e+01  -2.6257197e+01  -2.5256072e+01  -2.6115182e+01  -2.9175631e+01  -2.9232521e+01  -2.6347826e+01  -2.5569717e+01  -2.6945634e+01  -3.0044209e+01  -2.8994859e+01  -2.9935102e+01  -3.2476015e+01  -2.8367332e+01  -2.6299455e+01  -1.8887940e+01  -1.2608501e+01  -9.2220490e+00  -8.3375638e+00  -9.4723462e+00  -1.2266533e+01  -1.3738158e+01  -1.2508660e+01  -1.0276677e+01  -8.5409933e+00  -8.5047769e+00  -1.0326452e+01  -1.3713083e+01  -1.5533590e+01  -1.6190797e+01  -1.7450298e+01  -1.8899031e+01  -1.8951830e+01  -1.7616496e+01  -1.7574639e+01  -1.7449148e+01  -1.7876330e+01  -1.9654961e+01  -2.3222117e+01  -2.7186410e+01  -2.5981549e+01  -2.3443093e+01  -2.2587161e+01  -2.3749850e+01  -2.5921429e+01  -2.3873829e+01  -2.3198165e+01  -2.4681417e+01  -2.5905352e+01  -2.4757989e+01  -2.5107874e+01  -2.5558282e+01  -2.7813056e+01  -3.1247449e+01  -2.9432504e+01  -2.7600299e+01  -2.5937802e+01  -2.6141861e+01  -2.7091189e+01  -2.8471291e+01  -2.8362711e+01  -2.7678072e+01  -2.8762187e+01  -2.9947979e+01  -2.6685046e+01  -2.5659177e+01  -2.6675512e+01  -2.9899724e+01  -3.3696687e+01  -3.0720025e+01  -2.8704285e+01  -2.8612747e+01  -2.9918786e+01  -3.1026378e+01  -3.0683748e+01  -3.0598943e+01  -2.9720446e+01  -2.8661933e+01  -2.8015633e+01  -2.9224815e+01  -2.9559840e+01  -2.8736140e+01  -2.8313841e+01  -2.3024899e+01  -1.8824099e+01  -1.5841006e+01  -1.3958524e+01  -1.3379253e+01  -1.2562011e+01  -1.1524908e+01  -1.2041416e+01  -1.4251157e+01  -1.7391390e+01  -2.0456830e+01  -1.9872282e+01  -2.0373480e+01  -2.2439030e+01  -2.3525677e+01  -2.2828878e+01  -2.3044728e+01  -2.3330277e+01  -2.5303858e+01  -2.5430487e+01  -2.4525909e+01  -2.5418178e+01  -2.5046349e+01  -2.5990004e+01  -2.7323103e+01  -2.6663775e+01  -2.7872583e+01  -2.6917661e+01  -2.6186006e+01  -2.6760686e+01  -2.6415117e+01  -2.5035068e+01  -2.4749702e+01  -2.5499139e+01  -2.7152045e+01  -2.8363745e+01  -2.8307359e+01  -2.8492252e+01  -2.8981772e+01  -2.9667878e+01  -2.8468887e+01  -2.7063225e+01  -2.6368490e+01  -2.6893247e+01  -2.8922509e+01  -3.0630614e+01  -2.6604171e+01  -2.5068809e+01  -2.5592902e+01  -2.7869986e+01  -3.0462626e+01  -3.1215017e+01  -2.8916439e+01  -2.7182093e+01  -2.7289770e+01  -2.8469319e+01  -2.8270190e+01  -2.7153039e+01  -2.6819182e+01  -2.6249816e+01  -2.4788425e+01  -2.4216030e+01  -2.4933713e+01  -2.6602596e+01  -2.7738123e+01  -2.8387721e+01  -2.9902499e+01  -3.1699824e+01  -3.0937744e+01  -2.8690623e+01  -2.7804259e+01  -2.8426267e+01  -2.9569346e+01  -2.5987380e+01  -2.3927924e+01  -2.3965575e+01  -2.6094447e+01  -2.9676638e+01  -2.9224657e+01  -2.9150933e+01  -3.0652734e+01  -3.1969688e+01  -3.3053713e+01  -3.6063149e+01  -3.2124899e+01  -2.9664538e+01  -2.7891085e+01  -2.7242401e+01  -2.8633122e+01  -3.0070866e+01  -2.8783924e+01  -2.7611209e+01  -2.8235649e+01  -2.9828594e+01  -3.0182877e+01  -2.5074426e+01  -1.8363919e+01  -1.2425287e+01  -9.2863525e+00  -8.6170248e+00  -9.9117945e+00  -1.1512716e+01  -1.1560450e+01  -1.3702508e+01  -1.5814150e+01  -1.4672135e+01  -1.3486107e+01  -1.2565032e+01  -1.2204816e+01  -1.2160213e+01  -1.3134124e+01  -1.5843320e+01  -2.0334994e+01  -1.8449044e+01  -1.8444101e+01  -1.9443125e+01  -2.0779455e+01  -2.0025888e+01  -1.9873459e+01  -2.1955455e+01  -2.6353502e+01  -2.9763411e+01  -2.7637476e+01  -2.6047828e+01  -2.6474341e+01  -2.7853502e+01  -2.9184506e+01  -3.0121326e+01  -3.1668422e+01  -3.2027780e+01  -3.1434867e+01  -3.1670898e+01  -2.8847670e+01  -2.8482166e+01  -2.9764480e+01  -2.9227045e+01  -2.8865550e+01  -3.0529600e+01  -3.2772179e+01  -3.1550766e+01  -3.2214098e+01  -3.5181486e+01  -3.4290651e+01  -2.9820809e+01  -2.7950618e+01  -2.8175416e+01  -2.9808528e+01  -3.2396772e+01  -3.0004275e+01  -2.6841391e+01  -2.6242995e+01  -2.7986257e+01  -3.1776324e+01  -3.2876395e+01  -3.3772214e+01  -3.5916713e+01  -3.3911981e+01  -3.0538822e+01  -2.9032542e+01  -2.9515419e+01  -3.0831881e+01  -3.0459528e+01  -3.0673790e+01  -3.1126396e+01  -2.5736053e+01  -1.9112354e+01  -1.5169236e+01  -1.2805677e+01  -1.0749248e+01  -8.6458620e+00  -7.8998898e+00  -9.0095225e+00  -1.2185770e+01  -1.6375652e+01  -1.5088158e+01  -1.3963340e+01  -1.4262875e+01  -1.5632564e+01  -1.8015241e+01  -2.1132125e+01  -2.3700451e+01  -2.5559901e+01  -2.7074277e+01  -2.8939006e+01  -2.9081380e+01  -2.9521685e+01  -2.6195887e+01  -2.5515924e+01  -2.6477674e+01  -2.7445266e+01  -2.7468035e+01  -2.6399246e+01  -2.7288420e+01  -3.1189349e+01  -2.9703470e+01  -2.8126706e+01  -2.8726388e+01  -3.1016979e+01  -2.9691212e+01  -2.7962244e+01  -2.7949453e+01  -2.8791312e+01  -2.8509796e+01  -2.8226053e+01  -2.9192210e+01  -3.1633883e+01  -2.9361231e+01  -2.8091511e+01  -2.8614984e+01  -3.0170373e+01  -2.9699888e+01  -2.8524083e+01  -2.8752763e+01  -3.0094014e+01  -3.1511430e+01  -3.0130331e+01  -2.8116446e+01  -2.6877110e+01  -2.6177278e+01  -2.6250690e+01  -2.7136542e+01  -2.8208094e+01  -2.8727369e+01  -2.9271023e+01  -2.9877422e+01  -3.0168920e+01  -2.9423089e+01  -2.8008990e+01  -2.6580724e+01  -2.6053795e+01  -2.6898513e+01  -2.8234720e+01  -2.7069294e+01  -2.6312619e+01  -2.7042094e+01  -2.7903834e+01  -2.7464630e+01  -2.7608649e+01  -2.8114405e+01  -2.7961443e+01  -2.8103286e+01  -2.8883814e+01  -3.0655291e+01  -3.1884120e+01  -2.8535236e+01  -2.6721005e+01  -2.6619693e+01  -2.7602343e+01  -2.9508680e+01  -3.0930152e+01  -2.8799383e+01  -2.7917535e+01  -2.6304321e+01  -2.4476205e+01  -2.4407285e+01  -2.5960575e+01  -2.8365274e+01  -2.9136589e+01  -2.7327089e+01  -2.5872978e+01  -2.5489568e+01  -2.6684143e+01  -2.9100223e+01  -2.9802933e+01  -2.1225964e+01  -1.4301852e+01  -1.1018649e+01  -1.0496371e+01  -1.2515076e+01  -1.4447984e+01  -1.1052970e+01  -9.2503790e+00  -9.4170423e+00  -1.1627968e+01  -1.6109887e+01  -1.8820434e+01  -1.3637657e+01  -1.0876577e+01  -1.0232607e+01  -1.1172227e+01  -1.2713442e+01  -1.3396845e+01  -1.4104664e+01  -1.5890533e+01  -1.8617973e+01  -2.1284360e+01  -2.4627682e+01  -2.9099118e+01  -3.3435273e+01  -3.3849475e+01  -3.1314346e+01  -2.5138628e+01  -2.2873015e+01  -2.3294211e+01  -2.5055775e+01  -2.8007708e+01  -2.7712472e+01  -2.7603651e+01  -2.9404963e+01  -2.7548822e+01  -2.8206763e+01  -2.7037353e+01  -2.8026905e+01  -2.9085887e+01  -2.9520111e+01  -3.1882724e+01  -3.5764395e+01  -3.5260819e+01  -3.2130216e+01  -3.1745148e+01  -3.1467988e+01  -2.9205407e+01  -2.8417079e+01  -2.9519819e+01  -3.3407775e+01  -3.4976385e+01  -3.0909604e+01  -2.9107836e+01  -2.8796892e+01  -2.9027989e+01  -2.9209270e+01  -2.8909521e+01  -2.8109015e+01  -2.7313764e+01  -2.7434138e+01  -2.8416525e+01  -2.8882689e+01  -2.9008023e+01  -2.9335496e+01  -3.1089494e+01  -3.3554903e+01  -3.2923311e+01  -3.1405622e+01  -2.5535853e+01  -2.0116617e+01  -1.7451809e+01  -1.6761223e+01  -1.6601891e+01  -1.4528781e+01  -1.2502368e+01  -1.2524935e+01  -1.4212041e+01  -1.7828355e+01  -2.0311303e+01  -2.0509410e+01  -2.2784987e+01  -2.8586403e+01  -3.1959053e+01  -3.2796091e+01  -3.5355613e+01  -3.3178218e+01  -3.2503498e+01  -3.2245136e+01  -3.2420923e+01  -3.3839475e+01  -3.0808629e+01  -2.9191322e+01  -2.8841855e+01  -2.9977315e+01  -3.1752342e+01  -3.2445804e+01  -3.2929650e+01  -3.3447076e+01  -3.4382760e+01  -3.4544519e+01  -3.2904648e+01  -3.1253773e+01  -3.1552264e+01  -3.2909729e+01  -3.1339068e+01  -3.1045696e+01  -3.1696156e+01  -3.3246971e+01  -3.2882503e+01  -3.1867433e+01  -3.1505250e+01  -3.1427417e+01  -3.1496830e+01  -3.0052289e+01  -2.9953239e+01  -3.1877011e+01  -3.2958535e+01  -3.0332609e+01  -2.8994634e+01  -2.9066515e+01  -2.9655719e+01  -2.9744133e+01  -3.0121169e+01  -3.1888211e+01  -3.0799848e+01  -2.8688036e+01  -2.7939960e+01  -2.8382735e+01  -2.9351101e+01  -3.0584219e+01  -3.1941560e+01  -3.1794449e+01  -3.1151057e+01  -2.8842550e+01  -2.6486918e+01  -2.4859339e+01  -2.3995068e+01  -2.4190097e+01  -2.5627387e+01  -2.7243767e+01  -2.7105916e+01  -2.7524348e+01  -2.8869630e+01  -3.0344303e+01  -3.0543179e+01  -2.8982233e+01  -2.7572512e+01  -2.7505007e+01  -2.8722984e+01  -2.9266375e+01  -2.8487596e+01  -2.8122650e+01  -2.8727580e+01  -3.0807274e+01  -2.9866687e+01  -2.9218339e+01  -3.0257941e+01  -2.9320578e+01  -2.7829893e+01  -2.7797869e+01  -2.9145308e+01  -2.8776075e+01  -2.7892835e+01  -2.7963597e+01  -2.9110636e+01  -2.9704411e+01  -2.3176535e+01  -1.7604369e+01  -1.5570315e+01  -1.5993881e+01  -1.7187023e+01  -1.5481879e+01  -1.4137968e+01  -1.3559210e+01  -1.3790997e+01  -1.3139325e+01  -1.1582083e+01  -1.1122233e+01  -1.0189558e+01  -8.0370891e+00  -6.6563101e+00  -6.7720808e+00  -8.3604674e+00  -1.1303280e+01  -1.5606722e+01  -2.0873993e+01  -2.4762438e+01  -2.6943770e+01  -2.8538636e+01  -2.8680910e+01  -2.4514885e+01  -2.1746245e+01  -2.1023087e+01  -2.2307711e+01  -2.5344871e+01  -2.9930267e+01  -3.0032096e+01  -2.7906559e+01  -2.5849143e+01  -2.5019482e+01  -2.5158502e+01  -2.6736792e+01  -3.0922172e+01  -3.1884101e+01  -3.1583571e+01  -2.9826039e+01  -3.0278649e+01  -3.1479577e+01  -3.0524513e+01  -2.9296838e+01  -2.8839587e+01  -2.9740825e+01  -2.9442814e+01  -2.9761747e+01  -2.9188737e+01  -2.8477316e+01  -2.7549359e+01  -2.7091462e+01  -2.7472286e+01  -2.8897368e+01  -2.8920620e+01  -2.8045213e+01  -2.8022605e+01  -2.8507355e+01  -2.8345189e+01  -2.8362141e+01  -2.9600195e+01  -3.3113227e+01  -3.5368047e+01  -2.9772220e+01  -2.5678521e+01  -2.3821352e+01  -2.3510981e+01  -2.4144710e+01  -2.4889355e+01  -1.9982311e+01  -1.5525135e+01  -1.3429010e+01  -1.2935888e+01  -1.3101366e+01  -1.2163629e+01  -1.1155352e+01  -1.1112307e+01  -1.2703105e+01  -1.6483888e+01  -2.3858586e+01  -3.3651560e+01  -3.6422677e+01  -3.3073002e+01  -2.8773309e+01  -2.6990388e+01  -2.6509595e+01  -2.6154308e+01  -2.6564477e+01  -2.8471831e+01  -2.6687175e+01  -2.5510892e+01  -2.5758431e+01  -2.7355846e+01  -2.7031170e+01  -2.7250627e+01  -2.6606870e+01  -2.5960880e+01  -2.6794632e+01  -2.9064073e+01  -2.9102652e+01  -2.7601596e+01  -2.6510648e+01  -2.6883403e+01  -2.9116747e+01  -3.0377684e+01  -2.8977630e+01  -2.8405273e+01  -2.8470069e+01  -2.8416029e+01  -2.8213637e+01  -2.7645553e+01  -2.7604891e+01  -2.9387778e+01  -3.3271958e+01  -3.8878809e+01  -3.8037826e+01  -3.7829868e+01  -3.2228609e+01  -2.9373747e+01  -2.8921775e+01  -2.9903908e+01  -3.0321529e+01  -2.9332520e+01  -2.9097679e+01  -2.9860191e+01  -3.1246876e+01  -3.1001329e+01  -2.9219410e+01  -2.8236967e+01  -2.9056859e+01  -3.1103271e+01  -3.2570617e+01  -3.4245910e+01  -3.2455324e+01  -2.8328084e+01  -2.6629823e+01  -2.7074507e+01  -2.9792553e+01  -3.3290784e+01  -2.9961903e+01  -2.8416647e+01  -2.9347511e+01  -3.2501809e+01  -3.0468401e+01  -2.9502471e+01  -2.9399856e+01  -2.9430989e+01  -2.9110686e+01  -3.0011980e+01  -3.2299310e+01  -3.3578742e+01  -3.3658146e+01  -2.9955839e+01  -2.7830170e+01  -2.8330082e+01  -3.1680172e+01  -3.5951369e+01  -3.1309779e+01  -2.8107695e+01  -2.7349941e+01  -2.8808982e+01  -3.2981658e+01  -3.2791584e+01  -2.9806928e+01  -2.6361472e+01  -2.3924694e+01  -1.6735928e+01  -1.1767619e+01  -9.6996281e+00  -1.0034425e+01  -1.2138371e+01  -1.2322903e+01  -1.1507073e+01  -1.1683593e+01  -1.2346012e+01  -1.2788749e+01  -1.0818048e+01  -8.3303356e+00  -7.9171299e+00  -9.6454173e+00  -1.3496959e+01  -1.7837431e+01  -1.7608911e+01  -1.5773136e+01  -1.5403240e+01  -1.6551822e+01  -1.8650187e+01  -2.0018110e+01  -1.9652482e+01  -2.0565693e+01  -2.3305472e+01  -2.7663230e+01  -3.2368559e+01  -3.0989953e+01  -2.8427024e+01  -2.8552207e+01  -3.0636107e+01  -2.9745438e+01  -2.9390508e+01  -2.7796743e+01  -2.6292230e+01  -2.3491291e+01  -2.3811924e+01  -2.4720469e+01  -2.4889761e+01  -2.5842698e+01  -2.7262652e+01  -2.9520447e+01  -3.1032457e+01  -2.8620014e+01  -2.7471316e+01  -2.7261920e+01  -2.7889367e+01  -2.6937919e+01  -2.6901166e+01  -2.8375397e+01  -3.0261219e+01  -2.8060029e+01  -2.7086294e+01  -2.7477812e+01  -2.8944146e+01  -2.9720595e+01  -2.8707454e+01  -2.7742732e+01  -2.8114646e+01  -3.0008041e+01  -3.1710917e+01  -3.3099214e+01  -3.1281249e+01  -2.8840067e+01  -2.7320853e+01  -2.6509573e+01  -2.6376337e+01  -2.3057124e+01  -1.8666044e+01  -1.6538172e+01  -1.5752334e+01  -1.2852316e+01  -1.0671201e+01  -1.0558131e+01  -1.2213318e+01  -1.4167277e+01  -1.5907336e+01  -1.8046940e+01  -2.1184159e+01  -2.5185120e+01  -2.5476659e+01  -2.5913722e+01  -2.5983538e+01  -2.5802604e+01  -2.5141912e+01  -2.6613436e+01  -3.0597804e+01  -3.0477165e+01  -2.8807761e+01  -2.6061110e+01  -2.5984829e+01  -2.8637500e+01  -2.8822822e+01  -2.7799816e+01  -2.8065582e+01  -2.8910327e+01  -3.0150963e+01  -3.0173158e+01  -2.9091377e+01  -2.8470289e+01  -2.8851165e+01  -2.8014183e+01  -2.6362538e+01  -2.6096395e+01  -2.6871887e+01  -2.7373354e+01  -2.7690408e+01  -2.8512560e+01  -3.0495526e+01  -3.1240635e+01  -2.9755356e+01  -2.7934676e+01  -2.6994977e+01  -2.6810388e+01  -2.7003004e+01  -2.7793479e+01  -2.8472723e+01  -2.8148807e+01  -2.7989160e+01  -2.8820047e+01  -3.0171688e+01  -2.9947848e+01  -2.8732882e+01  -2.7639945e+01  -2.7614374e+01  -2.8300112e+01  -2.8721544e+01  -2.9419300e+01  -3.0993723e+01  -3.1321194e+01  -2.9363144e+01  -2.8230267e+01  -2.8244590e+01  -2.8959943e+01  -2.8390326e+01  -2.8050767e+01  -2.8867331e+01  -3.0593574e+01  -3.0811252e+01  -2.9062661e+01  -2.8528541e+01  -2.8573443e+01  -2.8054840e+01  -2.8397651e+01  -2.9545049e+01  -3.0704956e+01  -2.9763674e+01  -2.9182430e+01  -2.9840756e+01  -2.9982789e+01  -2.9007295e+01  -2.7727498e+01  -2.7633310e+01  -2.9382653e+01  -2.8976929e+01  -2.8879689e+01  -3.0103008e+01  -3.2216952e+01  -2.8777409e+01  -2.6661206e+01  -2.5746102e+01  -2.6143063e+01  -2.6708546e+01  -1.8065212e+01  -1.2188839e+01  -9.1566594e+00  -8.5628151e+00  -1.0052452e+01  -1.3043207e+01  -1.4411750e+01  -1.4740054e+01  -1.2776452e+01  -1.2217245e+01  -1.2900524e+01  -1.2159857e+01  -1.2194823e+01  -1.3146723e+01  -1.4861678e+01  -1.7780003e+01  -2.0587023e+01  -2.1852791e+01  -2.0475983e+01  -2.1025819e+01  -2.2177063e+01  -2.2224069e+01  -2.2207693e+01  -2.3975859e+01  -2.6637902e+01  -2.7522788e+01  -2.8037930e+01  -2.8365598e+01  -2.7547270e+01  -2.6873568e+01  -2.7221670e+01  -2.8186286e+01  -2.9775105e+01  -3.3135366e+01  -2.9376678e+01  -2.8454049e+01  -2.9453083e+01  -3.0689566e+01  -3.1516436e+01  -2.9273842e+01  -2.7935423e+01  -2.7753376e+01  -2.8728791e+01  -3.1566209e+01  -3.0440146e+01  -3.1159364e+01  -3.3333269e+01  -3.6829900e+01  -3.9675017e+01  -3.8182020e+01  -3.5122018e+01  -3.1168818e+01  -2.9340937e+01  -2.9476254e+01  -3.1064390e+01  -3.1121245e+01  -2.9712157e+01  -2.9397267e+01  -3.0809850e+01  -3.2944770e+01  -3.5030923e+01  -3.7193629e+01  -3.4621734e+01  -3.0517627e+01  -2.8344388e+01  -2.7853916e+01  -2.7525916e+01  -2.1321418e+01  -1.6826764e+01  -1.4780048e+01  -1.4953958e+01  -1.7059736e+01  -1.8135813e+01  -1.6749594e+01  -1.6203768e+01  -1.8113451e+01  -2.2417490e+01  -1.9601325e+01  -1.7901568e+01  -1.8705353e+01  -2.2185422e+01  -2.7027495e+01  -2.7491222e+01  -2.5340979e+01  -2.5707836e+01  -2.7186400e+01  -2.9417218e+01  -2.8190469e+01  -2.6995248e+01  -2.6766980e+01  -2.9553514e+01  -3.2074543e+01  -3.0056335e+01  -2.8769853e+01  -2.8541660e+01  -2.9777775e+01  -2.9177315e+01  -2.8548085e+01  -2.8538193e+01  -2.6761719e+01  -2.5562238e+01  -2.5946460e+01  -2.7141732e+01  -2.7489994e+01  -2.7515824e+01  -2.8270821e+01  -2.9904314e+01  -2.9445416e+01  -2.7539896e+01  -2.6227886e+01  -2.6421597e+01  -2.7929069e+01  -2.7846375e+01  -2.6026673e+01  -2.5363639e+01  -2.6217332e+01  -2.8297176e+01  -3.0072851e+01  -2.9677919e+01  -2.9550145e+01  -2.9867783e+01  -3.0074898e+01  -2.9922131e+01  -3.0643556e+01  -3.1983687e+01  -3.0287836e+01  -2.8562413e+01  -2.8066502e+01  -2.8511900e+01  -2.9000761e+01  -2.8383540e+01  -2.8098083e+01  -2.9282504e+01  -3.0625502e+01  -3.0501683e+01  -2.9370433e+01  -2.8215070e+01  -2.7643302e+01  -2.7275493e+01  -2.7482000e+01  -2.8191158e+01  -2.8866158e+01  -2.8612977e+01  -2.8834157e+01  -2.9799475e+01  -2.9895458e+01  -3.0090811e+01  -3.0156902e+01  -3.0265258e+01  -2.9580923e+01  -2.9057726e+01  -2.7790280e+01  -2.6822380e+01  -2.7443537e+01  -2.9221508e+01  -2.8860655e+01  -2.7847160e+01  -2.7531153e+01  -2.8248418e+01  -2.8303986e+01  -2.8664120e+01  -3.0296845e+01  -3.1990116e+01  -2.9628753e+01  -2.7781983e+01  -2.5223599e+01  -2.2776182e+01  -2.2235172e+01  -2.1773569e+01  -1.5816409e+01  -1.2753552e+01  -1.2144804e+01  -1.2890067e+01  -1.2911412e+01  -1.1937302e+01  -1.1692053e+01  -1.2281691e+01  -1.3675226e+01  -1.5412455e+01  -1.6066983e+01  -1.4537999e+01  -1.3163222e+01  -1.2622299e+01  -1.1934154e+01  -1.1241171e+01  -1.1615624e+01  -1.3336074e+01  -1.6398444e+01  -1.9970761e+01  -2.0820906e+01  -2.0639379e+01  -2.2431574e+01  -2.6087867e+01  -3.0712466e+01  -3.0087993e+01  -2.6384534e+01  -2.4728573e+01  -2.4991039e+01  -2.5723671e+01  -2.8285237e+01  -3.2905547e+01  -2.9591220e+01  -2.9343323e+01  -2.9202422e+01  -2.9495820e+01  -2.7527638e+01  -2.8308062e+01  -3.0749901e+01  -3.0860102e+01  -2.9138959e+01  -2.9752836e+01  -3.2075587e+01  -3.7505056e+01  -3.8694035e+01  -3.7694952e+01  -3.5738201e+01  -3.3988889e+01  -3.2907109e+01  -3.1850235e+01  -2.9301980e+01  -2.8219929e+01  -2.8120203e+01  -2.8177323e+01  -2.7910060e+01  -2.8269381e+01  -2.9560140e+01  -3.0229807e+01  -3.0451417e+01  -3.1392327e+01  -3.3056973e+01  -3.2087863e+01  -3.1422668e+01  -3.2684071e+01  -3.3247680e+01  -3.3495127e+01  -2.7984339e+01  -2.1219913e+01  -1.7091799e+01  -1.4681509e+01  -1.2854300e+01  -1.1010624e+01  -1.0001959e+01  -1.0783726e+01  -1.3777239e+01  -1.6856938e+01  -1.6429106e+01  -1.7287265e+01  -2.0077331e+01  -2.2014472e+01  -2.3757161e+01  -2.6735491e+01  -3.0048046e+01  -2.9480138e+01  -3.0285357e+01  -3.3570894e+01  -3.3123292e+01  -3.2447190e+01  -3.2835919e+01  -3.3689715e+01  -3.2899301e+01  -3.0465348e+01  -3.0043974e+01  -3.1792909e+01  -3.3484311e+01  -3.1201230e+01  -2.9762390e+01  -3.0330439e+01  -3.2941904e+01  -3.2131254e+01  -3.1856989e+01  -3.3096769e+01  -3.2396483e+01  -3.1660887e+01  -3.1853988e+01  -3.2410230e+01  -3.0805926e+01  -3.0324900e+01  -3.1294031e+01  -3.2691659e+01  -3.2035357e+01  -3.0699522e+01  -3.0552648e+01  -3.1523084e+01  -3.3160120e+01  -3.2928539e+01  -3.1119522e+01  -3.0762857e+01  -3.1272795e+01  -3.1041999e+01  -3.0349486e+01  -3.0740561e+01  -3.1371450e+01  -3.1047945e+01  -3.1327248e+01  -3.3137669e+01  -3.2607095e+01  -3.0193031e+01  -2.9337552e+01  -3.0152062e+01  -3.1787287e+01  -2.9863115e+01  -2.8812703e+01  -2.9088066e+01  -2.9570394e+01  -2.9265754e+01  -2.8829931e+01  -2.9081927e+01  -3.0047697e+01  -3.1226863e+01  -3.0068373e+01  -2.9043694e+01  -2.9554337e+01  -3.0548524e+01  -3.0684101e+01  -3.0748162e+01  -3.2257009e+01  -3.1695073e+01  -2.9199983e+01  -2.8565182e+01  -2.9702869e+01  -3.3002243e+01  -3.1216148e+01  -2.9420621e+01  -2.9214532e+01  -2.8771485e+01  -2.7833386e+01  -2.7569898e+01  -2.8457801e+01  -2.9816576e+01  -2.9941035e+01  -2.9262326e+01  -2.9419114e+01  -2.7213371e+01  -2.3627821e+01  -2.1687742e+01  -1.9350621e+01  -1.6721798e+01  -1.4143928e+01  -1.1553575e+01  -1.1008590e+01  -1.2715154e+01  -1.5938400e+01  -1.8389706e+01  -1.6289174e+01  -1.4054976e+01  -1.0878995e+01  -7.9289654e+00  -6.3896397e+00  -6.0925462e+00  -7.0046590e+00  -9.2326349e+00  -1.3295588e+01  -1.9906987e+01  -2.2770933e+01  -2.0814614e+01  -2.0222978e+01  -2.1494780e+01  -2.2460727e+01  -2.1837236e+01  -2.2487495e+01  -2.5245990e+01  -2.9539362e+01  -3.0513809e+01  -2.9182152e+01  -2.7285200e+01  -2.6910898e+01  -2.8413643e+01  -2.9024548e+01  -2.6278448e+01  -2.4157743e+01  -2.3965761e+01  -2.6614125e+01  -3.1344791e+01  -3.4388530e+01  -3.2709211e+01  -2.9724463e+01  -2.7998287e+01  -2.7616512e+01  -2.9214101e+01  -3.0864745e+01  -3.1793413e+01  -3.2449640e+01  -3.0122029e+01  -2.8848059e+01  -2.8477613e+01  -2.9572190e+01  -2.8367526e+01  -2.7218162e+01  -2.6792389e+01  -2.7689265e+01  -2.9854122e+01  -2.7590282e+01  -2.7123748e+01  -2.7468022e+01  -2.9306441e+01  -2.8558049e+01  -2.8534453e+01  -2.7595698e+01  -2.5540859e+01  -2.4132374e+01  -2.3350284e+01  -2.3600390e+01  -2.1658076e+01  -1.8510752e+01  -1.6253892e+01  -1.4355289e+01  -1.1680236e+01  -9.3991041e+00  -8.7576689e+00  -9.6053811e+00  -1.2106148e+01  -1.6521063e+01  -2.3611537e+01  -3.2399149e+01  -3.0004433e+01  -2.6280752e+01  -2.3965180e+01  -2.3606860e+01  -2.3301214e+01  -2.2603378e+01  -2.3179988e+01  -2.5269099e+01  -2.6879486e+01  -2.7516068e+01  -2.6622139e+01  -2.6045945e+01  -2.5193068e+01  -2.5313686e+01  -2.6008106e+01  -2.7302074e+01  -2.9492269e+01  -2.9485414e+01  -2.8418083e+01  -2.8376881e+01  -3.0013509e+01  -3.3034434e+01  -3.3525910e+01  -3.0089047e+01  -2.8697083e+01  -2.9262495e+01  -3.0600386e+01  -2.8393553e+01  -2.5683392e+01  -2.4867159e+01  -2.5495494e+01  -2.6150870e+01  -2.6132379e+01  -2.7086497e+01  -2.9014945e+01  -2.9224719e+01  -2.9257362e+01  -2.9262981e+01  -2.9809039e+01  -3.1391157e+01  -3.4064164e+01  -3.3937328e+01  -3.2552623e+01  -3.1526546e+01  -2.9546027e+01  -2.7617481e+01  -2.6532586e+01  -2.6592722e+01  -2.7004240e+01  -2.7205542e+01  -2.7908029e+01  -2.9089471e+01  -2.9266821e+01  -2.9137013e+01  -2.8793954e+01  -2.7771164e+01  -2.7451948e+01  -2.7963615e+01  -2.9520232e+01  -3.1692327e+01  -3.2673600e+01  -3.3328977e+01  -3.0531725e+01  -2.8853154e+01  -2.8493419e+01  -2.8778553e+01  -2.7612716e+01  -2.7563286e+01  -2.9706565e+01  -3.1050550e+01  -3.0001385e+01  -3.0409192e+01  -2.9501952e+01  -2.7474448e+01  -2.6504685e+01  -2.7020393e+01  -2.9508930e+01  -3.0161554e+01  -2.8711934e+01  -2.8299661e+01  -2.9540812e+01  -3.2598784e+01  -3.4210997e+01  -3.2564183e+01  -2.6516429e+01  -1.8625696e+01  -1.4134884e+01  -1.2123008e+01  -1.1994400e+01  -1.2829600e+01  -1.2552679e+01  -1.2299117e+01  -1.2577936e+01  -1.3299877e+01  -1.1572956e+01  -9.4132905e+00  -9.5632324e+00  -1.2358198e+01  -1.7180257e+01  -2.1724272e+01  -2.1272681e+01  -1.8926514e+01  -1.6920867e+01  -1.5535105e+01  -1.5711303e+01  -1.7588546e+01  -2.0812697e+01  -2.3947488e+01  -2.6434085e+01  -2.8089857e+01  -2.8491664e+01  -2.6421831e+01  -2.5155914e+01  -2.6135072e+01  -2.8579717e+01  -2.9281295e+01  -2.7845703e+01  -2.6428795e+01  -2.5438859e+01  -2.6920725e+01  -3.0002627e+01  -2.9754317e+01  -3.1017041e+01  -3.0504983e+01  -3.0518170e+01  -3.0653410e+01  -3.1537158e+01  -2.9659658e+01  -2.7699682e+01  -2.7560363e+01  -2.9224202e+01  -3.2375177e+01  -2.9646856e+01  -2.7976132e+01  -2.7744185e+01  -2.8489895e+01  -2.8436173e+01  -2.7697504e+01  -2.7500742e+01  -2.8483705e+01  -3.0786479e+01  -3.2304035e+01  -3.2554986e+01  -3.1796967e+01  -3.0489327e+01  -2.9594139e+01  -3.0575231e+01  -3.0542003e+01  -2.7803174e+01  -2.6864756e+01  -2.3864671e+01  -1.8780162e+01  -1.5405775e+01  -1.3554986e+01  -1.2019976e+01  -9.7384936e+00  -8.2263496e+00  -8.4978612e+00  -1.0940102e+01  -1.5043193e+01  -1.7227349e+01  -1.6312837e+01  -1.6958352e+01  -1.9692028e+01  -2.3958211e+01  -2.3674700e+01  -2.3941313e+01  -2.3898402e+01  -2.3657076e+01  -2.3388719e+01  -2.3373359e+01  -2.5026513e+01  -2.5831949e+01  -2.5874725e+01  -2.6964009e+01  -2.6242398e+01  -2.7156351e+01  -2.8671852e+01  -2.7748810e+01  -2.7887923e+01  -2.8965130e+01  -2.9946956e+01  -2.8441889e+01  -2.7329638e+01  -2.7842705e+01  -2.9178972e+01  -2.8413641e+01  -2.7289809e+01  -2.6813783e+01  -2.7262343e+01  -2.7811042e+01  -2.8034754e+01  -2.8431049e+01  -2.9413142e+01  -2.9937875e+01  -2.9324791e+01  -2.8521590e+01  -2.8119662e+01  -2.8238516e+01  -2.8814313e+01  -2.9466306e+01  -2.9022486e+01  -2.8980906e+01  -2.9105558e+01  -2.9096147e+01  -2.9384040e+01  -3.0079032e+01  -3.1174906e+01  -3.2226400e+01  -3.1647269e+01  -2.7940958e+01  -2.6523577e+01  -2.7307378e+01  -3.0159547e+01  -2.9797320e+01  -2.7580131e+01  -2.6733268e+01  -2.7038623e+01  -2.8808570e+01  -3.0227071e+01  -2.9043058e+01  -2.9155674e+01  -3.0772220e+01  -3.0228432e+01  -2.7900688e+01  -2.7553263e+01  -2.8449692e+01  -2.8329885e+01  -2.8228742e+01  -2.8168494e+01  -2.7549829e+01  -2.6387694e+01  -2.6104226e+01  -2.7209004e+01  -2.9141243e+01  -2.9189775e+01  -2.8223777e+01  -2.8189770e+01  -3.0386162e+01  -3.1269507e+01  -3.1038513e+01  -3.2092810e+01  -3.1142509e+01  -3.0453980e+01  -2.9512544e+01  -2.6587875e+01  -2.4233357e+01  -2.1895741e+01  -1.6667369e+01  -1.2494312e+01  -1.0463475e+01  -1.0584328e+01  -1.2424374e+01  -1.5331520e+01  -1.8204159e+01  -1.4022456e+01  -1.1233135e+01  -1.0912176e+01  -1.2024387e+01  -1.0378684e+01  -9.4536012e+00  -9.3436217e+00  -1.0935675e+01  -1.4424258e+01  -2.0090055e+01  -2.1729627e+01  -2.1308565e+01  -2.1240852e+01  -2.2144602e+01  -2.3921885e+01  -2.4899462e+01  -2.5480497e+01  -2.4623051e+01  -2.3953098e+01  -2.4854853e+01  -2.8479453e+01  -2.9134169e+01  -2.8758474e+01  -2.8678122e+01  -2.8676714e+01  -2.9534170e+01  -3.0560089e+01  -2.8282189e+01  -2.6929333e+01  -2.7823458e+01  -3.0673759e+01  -3.3761122e+01  -3.1304711e+01  -2.9658659e+01  -3.0277342e+01  -2.9584652e+01  -2.9783971e+01  -2.9619457e+01  -2.9541065e+01  -2.8521869e+01  -2.8659688e+01  -2.9765143e+01  -3.2704495e+01  -3.6527802e+01  -3.4638124e+01  -3.2408906e+01  -3.0839860e+01  -3.0918306e+01  -3.2663015e+01  -3.2877555e+01  -3.1535876e+01  -3.0064535e+01  -2.8975754e+01  -2.9066825e+01  -3.1043159e+01  -3.0565956e+01  -2.8514269e+01  -2.7473882e+01  -2.3865757e+01  -2.1404059e+01  -1.9383201e+01  -1.6588513e+01  -1.4706193e+01  -1.2910751e+01  -1.1218102e+01  -1.0866369e+01  -1.1662071e+01  -1.3286415e+01  -1.5558580e+01  -1.6403692e+01  -1.6369868e+01  -1.7826052e+01  -2.1036446e+01  -2.4282173e+01  -2.3954284e+01  -2.3782720e+01  -2.5997200e+01  -2.6542112e+01  -2.6189356e+01  -2.6593773e+01  -2.6306100e+01  -2.8203220e+01  -2.6674472e+01  -2.7966524e+01  -3.1837696e+01  -3.0638881e+01  -3.0092321e+01  -2.9790110e+01  -3.0340275e+01  -3.1391403e+01  -2.9309951e+01  -2.8803906e+01  -2.9496536e+01  -2.8895470e+01  -2.7793763e+01  -2.7769160e+01  -2.8612027e+01  -2.8914694e+01  -2.8404369e+01  -2.8357037e+01  -2.8812555e+01  -2.9449619e+01  -2.8171355e+01  -2.6863773e+01  -2.6884339e+01  -2.7828344e+01  -2.8120089e+01  -2.7654253e+01  -2.7816050e+01  -2.8264533e+01  -2.8910193e+01  -2.9544079e+01  -2.9620627e+01  -2.8480876e+01  -2.7935154e+01  -2.8083080e+01  -2.9060379e+01  -3.0349621e+01  -2.9551810e+01  -2.8813934e+01  -2.9167556e+01  -2.8889609e+01  -2.7299783e+01  -2.6453501e+01  -2.7109802e+01  -2.9128673e+01  -3.0248063e+01  -2.8775443e+01  -2.7980425e+01  -2.7761043e+01  -2.7741333e+01  -2.8005793e+01  -2.8675620e+01  -2.8189013e+01  -2.6812330e+01  -2.6266550e+01  -2.6156679e+01  -2.6728990e+01  -2.7191138e+01  -2.7306411e+01  -2.8079131e+01  -2.9964272e+01  -3.2857257e+01  -3.2940868e+01  -3.1605465e+01  -3.0448194e+01  -3.0313922e+01  -2.8970282e+01  -2.6341955e+01  -2.5477871e+01  -2.6181314e+01  -2.6801560e+01  -2.7215798e+01  -2.8196687e+01  -2.8397644e+01  -2.6723472e+01  -2.6078546e+01  -2.6044799e+01  -2.6968068e+01  -2.9739691e+01  -2.4961420e+01  -1.9120860e+01  -1.6485529e+01  -1.3941145e+01  -1.0900011e+01  -9.4943258e+00  -9.3918832e+00  -9.8312350e+00  -1.1110679e+01  -1.3839803e+01  -1.7826411e+01  -1.5957043e+01  -1.2782968e+01  -1.0983215e+01  -1.0401780e+01  -1.0765141e+01  -1.1890752e+01  -1.3839297e+01  -1.6616948e+01  -1.8828928e+01  -1.9902915e+01  -2.2443524e+01  -2.6440458e+01  -2.5866038e+01  -2.4206821e+01  -2.3586145e+01  -2.3724110e+01  -2.4771946e+01  -2.7205970e+01  -2.9412825e+01  -2.8776681e+01  -2.6923693e+01  -2.6614915e+01  -2.7254184e+01  -2.6070000e+01  -2.6679723e+01  -2.8078569e+01  -2.6807946e+01  -2.6353025e+01  -2.5878793e+01  -2.7696697e+01  -3.0922826e+01  -2.8979548e+01  -2.8430456e+01  -2.9152855e+01  -3.3229443e+01  -3.2538586e+01  -3.2567307e+01  -3.3140956e+01  -3.2944390e+01  -3.2120684e+01  -3.1621120e+01  -3.2205399e+01  -3.1701938e+01  -3.1610667e+01  -3.3318417e+01  -3.3639728e+01  -3.0726535e+01  -2.8796458e+01  -2.8153847e+01  -2.9298492e+01  -3.2905395e+01  -3.2305288e+01  -3.0436159e+01  -2.9536455e+01  -2.9634361e+01  -2.6338450e+01  -2.1946656e+01  -1.7961129e+01  -1.4461113e+01  -1.1850917e+01  -9.6412047e+00  -7.8115473e+00  -7.1913482e+00  -8.2295843e+00  -1.0970858e+01  -1.5115703e+01  -1.9761891e+01  -2.1833558e+01  -2.1206927e+01  -2.2203543e+01  -2.5076634e+01  -2.5819893e+01  -2.5757405e+01  -2.7165455e+01  -3.0732294e+01  -3.1588293e+01  -3.1299692e+01  -3.1966210e+01  -3.2544041e+01  -3.6275981e+01  -3.3894977e+01  -3.2739330e+01  -3.2409384e+01  -3.2513628e+01  -3.0772170e+01  -2.9393644e+01  -2.9146541e+01  -2.9785016e+01  -2.9886488e+01  -2.9974426e+01  -3.1239253e+01  -3.3135021e+01  -3.4232688e+01  -3.3374116e+01  -3.3535960e+01  -3.4361672e+01  -2.8522892e+01  -2.0556267e+01  -1.5592686e+01  -1.3329082e+01  -1.3392496e+01  -1.5817199e+01  -2.1082647e+01  -2.9559286e+01  -3.3380683e+01  -3.3435594e+01  -3.4509380e+01  -3.3225918e+01  -3.2364752e+01  -3.2567234e+01  -3.2126537e+01  -3.1152744e+01  -3.1553820e+01  -3.2367102e+01  -3.1812116e+01  -3.1254967e+01  -3.1877435e+01  -3.1538377e+01  -3.0411289e+01  -3.0656382e+01  -3.1822489e+01  -3.3216498e+01  -3.2585686e+01  -3.0818197e+01  -3.0647541e+01  -3.1804433e+01  -3.1179236e+01  -2.9577748e+01  -2.8398648e+01  -2.7117271e+01  -2.6517552e+01  -2.7211901e+01  -2.9467242e+01  -3.0809295e+01  -2.9258159e+01  -2.8504152e+01  -2.7654543e+01  -2.7352045e+01  -2.6548733e+01  -2.5419637e+01  -2.5506112e+01  -2.6727076e+01  -2.8143080e+01  -2.8794437e+01  -2.9627090e+01  -3.2369327e+01  -3.4950463e+01  -3.0087931e+01  -2.7337879e+01  -2.6858424e+01  -2.8135762e+01  -2.8757651e+01  -2.6446488e+01  -2.4092611e+01  -2.3328951e+01  -2.0131718e+01  -1.6851482e+01  -1.6252609e+01  -1.4285937e+01  -1.2109596e+01  -1.2082460e+01  -1.3884387e+01  -1.6560816e+01  -1.7308669e+01  -1.3843108e+01  -1.0103726e+01  -7.6352989e+00  -6.8108732e+00  -7.3726205e+00  -8.7420901e+00  -9.9236670e+00  -1.1074927e+01  -1.2961166e+01  -1.5373709e+01  -1.7505661e+01  -1.8999690e+01  -2.1240062e+01  -2.5417729e+01  -2.8169494e+01  -2.8825487e+01  -2.6548717e+01  -2.5451028e+01  -2.5869421e+01  -2.7303842e+01  -2.7381102e+01  -2.6296337e+01  -2.3961028e+01  -2.1473868e+01  -2.0799812e+01  -2.1959060e+01  -2.3946231e+01  -2.7198005e+01  -3.0141510e+01  -2.9092237e+01  -2.8453991e+01  -2.7507729e+01  -2.5876673e+01  -2.4949638e+01  -2.5880171e+01  -2.6611709e+01  -2.6612115e+01  -2.6866660e+01  -2.7632384e+01  -2.8876657e+01  -3.0102694e+01  -3.0006608e+01  -2.7282912e+01  -2.6565074e+01  -2.4889188e+01  -2.1511345e+01  -1.9899160e+01  -2.0288656e+01  -2.1780091e+01  -2.2936694e+01  -2.3904027e+01  -2.5045954e+01  -2.6770369e+01  -2.8795186e+01  -3.0516847e+01  -3.1705384e+01  -2.9837915e+01  -2.5641091e+01  -2.1117833e+01  -1.7766562e+01  -1.6201775e+01  -1.5688895e+01  -1.2465938e+01  -1.0125252e+01  -9.9451525e+00  -1.1531387e+01  -1.4648236e+01  -1.9584825e+01  -2.6140610e+01  -2.6753465e+01  -2.6623325e+01  -2.7038578e+01  -2.5497403e+01  -2.5357662e+01  -2.7670127e+01  -2.6487935e+01  -2.5298483e+01  -2.5674038e+01  -2.6420410e+01  -2.8106521e+01  -3.0256300e+01  -2.8392611e+01  -2.6352355e+01  -2.6712313e+01  -2.9128282e+01  -3.2675751e+01  -3.1491786e+01  -2.9541967e+01  -2.9123076e+01  -3.0150499e+01  -3.0291493e+01  -2.8780647e+01  -2.8102979e+01  -2.7882897e+01  -2.8195263e+01  -2.8011137e+01  -2.7614274e+01  -2.8422118e+01  -2.9814602e+01  -2.9192057e+01  -2.7811377e+01  -2.7748059e+01  -2.9534287e+01  -3.2566937e+01  -3.1406580e+01  -2.9817050e+01  -2.9052859e+01  -3.0082614e+01  -3.1611036e+01  -3.0285610e+01  -2.9655350e+01  -3.0192369e+01  -3.0182941e+01  -3.0168240e+01  -3.1527901e+01  -3.4012600e+01  -3.1858543e+01  -2.9280714e+01  -2.9067621e+01  -3.0749646e+01  -3.0898595e+01  -2.8913260e+01  -2.8047823e+01  -2.8642720e+01  -3.0834461e+01  -2.9722309e+01  -2.8735490e+01  -2.9439714e+01  -3.1828856e+01  -3.2461344e+01  -3.0490922e+01  -3.0598892e+01  -3.3149298e+01  -3.6034948e+01  -3.5715246e+01  -3.4381186e+01  -3.2140075e+01  -3.0288580e+01  -3.0717745e+01  -3.2713872e+01  -3.0903252e+01  -2.9485015e+01  -3.0061559e+01  -3.1919461e+01  -3.2022301e+01  -2.9786402e+01  -2.9358850e+01  -2.8369816e+01  -2.7461768e+01  -2.7375008e+01  -2.8304361e+01  -2.6662109e+01  -2.5674563e+01  -2.3849274e+01  -1.8254425e+01  -1.3558915e+01  -1.0858178e+01  -1.0240274e+01  -1.1658538e+01  -1.5300650e+01  -1.7314376e+01  -1.3470215e+01  -9.6587637e+00  -7.9223864e+00  -8.4175070e+00  -1.1261239e+01  -1.5871181e+01  -1.5314344e+01  -1.3750626e+01  -1.3970167e+01  -1.5783199e+01  -1.6517046e+01  -1.4959682e+01  -1.5100547e+01  -1.6598897e+01  -1.8801403e+01  -2.0005060e+01  -2.2454405e+01  -2.9554589e+01  -3.3446082e+01  -3.0882718e+01  -2.9315353e+01  -2.9030472e+01  -2.9811080e+01  -3.0800685e+01  -2.9212843e+01  -2.9199528e+01  -3.1660235e+01  -2.7733341e+01  -2.6694336e+01  -2.7180048e+01  -2.6709514e+01  -2.7006633e+01  -2.7597896e+01  -2.9707472e+01  -2.7057798e+01  -2.6035320e+01  -2.6361996e+01  -2.7602363e+01  -3.0422776e+01  -2.9965874e+01  -2.9188630e+01  -2.9599224e+01  -3.1377588e+01  -3.0282744e+01  -2.8572646e+01  -2.8743694e+01  -3.0767089e+01  -2.9327220e+01  -2.7977653e+01  -2.7861387e+01  -2.8701873e+01  -2.9759048e+01  -2.9570066e+01  -2.9010754e+01  -2.7012890e+01  -2.5410586e+01  -2.5227404e+01  -2.5606168e+01  -2.6349673e+01  -2.3251684e+01  -1.7811947e+01  -1.4934764e+01  -1.4359424e+01  -1.5972998e+01  -1.4607641e+01  -1.2515805e+01  -1.1843853e+01  -1.2095359e+01  -1.2633527e+01  -1.2985164e+01  -1.3875765e+01  -1.5903502e+01  -1.8219961e+01  -1.9887775e+01  -2.1685187e+01  -2.4298548e+01  -2.6391421e+01  -2.5629435e+01  -2.5239612e+01  -2.4956917e+01  -2.5410320e+01  -2.6902286e+01  -2.5991450e+01  -2.7205533e+01  -2.9005535e+01  -2.8859822e+01  -2.8091453e+01  -2.6722185e+01  -2.6766248e+01  -2.7866016e+01  -2.9197477e+01  -2.9208752e+01  -2.7759759e+01  -2.7119013e+01  -2.7802936e+01  -2.8853016e+01  -2.9009315e+01  -2.7515148e+01  -2.7029410e+01  -2.7510264e+01  -2.9467438e+01  -3.1847216e+01  -2.8929017e+01  -2.7745551e+01  -2.8028008e+01  -2.8784793e+01  -2.9040041e+01  -2.9754522e+01  -2.9755228e+01  -2.8040999e+01  -2.7467006e+01  -2.8326330e+01  -3.0709951e+01  -3.1377442e+01  -2.8961684e+01  -2.7802778e+01  -2.7951157e+01  -2.9014332e+01  -2.9961613e+01  -2.8092281e+01  -2.6535071e+01  -2.6684172e+01  -2.8414382e+01  -2.8609249e+01  -2.6871369e+01  -2.7021205e+01  -2.8894381e+01  -2.9315520e+01  -2.8227065e+01  -2.8568852e+01  -2.9872369e+01  -2.7893597e+01  -2.7021561e+01  -2.6867813e+01  -2.6211626e+01  -2.5980748e+01  -2.7006654e+01  -2.9756093e+01  -3.0983248e+01  -2.9402037e+01  -2.8342865e+01  -2.7387894e+01  -2.7741264e+01  -2.8905168e+01  -2.9734352e+01  -2.9203069e+01  -2.8491771e+01  -2.9343084e+01  -3.0370079e+01  -3.1072103e+01  -3.0131362e+01  -2.9132014e+01  -2.8956457e+01  -2.9794726e+01  -2.8662759e+01  -2.6317198e+01  -2.3341327e+01  -1.7115700e+01  -1.3181542e+01  -1.1629329e+01  -1.2035215e+01  -1.3583853e+01  -1.5693829e+01  -1.4184356e+01  -1.1261521e+01  -1.1072080e+01  -1.2622694e+01  -1.2782972e+01  -1.1873564e+01  -1.1430666e+01  -1.2348701e+01  -1.4886404e+01  -1.9429202e+01  -1.9585534e+01  -1.9265602e+01  -1.9062296e+01  -1.8942310e+01  -2.0063854e+01  -2.2972300e+01  -2.7772856e+01  -3.2703829e+01  -2.8549136e+01  -2.6281325e+01  -2.6078495e+01  -2.8342468e+01  -3.2442842e+01  -3.1818850e+01  -3.2184583e+01  -3.3256519e+01  -2.9774212e+01  -2.8613673e+01  -3.0575681e+01  -3.0395763e+01  -3.0386086e+01  -2.7290111e+01  -2.6989934e+01  -2.8104688e+01  -2.8037860e+01  -2.7591344e+01  -2.6954842e+01  -2.7594020e+01  -3.0487286e+01  -3.1215119e+01  -3.0799512e+01  -2.9739461e+01  -2.9865589e+01  -3.0755092e+01  -3.0274246e+01  -2.9458909e+01  -2.9156984e+01  -2.9277982e+01  -3.0827061e+01  -3.4592954e+01  -3.3727514e+01  -2.9499624e+01  -2.7850774e+01  -2.8243155e+01  -2.9931298e+01  -3.2122438e+01  -3.1898184e+01  -3.1871590e+01  -3.0116155e+01  -2.3275716e+01  -1.9716542e+01  -1.8676899e+01  -1.9620793e+01  -1.7600541e+01  -1.3110455e+01  -1.1224073e+01  -1.1589402e+01  -1.3426798e+01  -1.7411770e+01  -2.2314394e+01  -1.9171239e+01  -1.7272627e+01  -1.7011213e+01  -1.8421535e+01  -2.1153911e+01  -2.3037755e+01  -2.3210311e+01  -2.5696005e+01  -2.8335926e+01  -2.7701569e+01  -2.6575286e+01  -2.5624425e+01  -2.7666157e+01  -2.5648664e+01  -2.3645968e+01  -2.1420207e+01  -2.0539110e+01  -2.1603161e+01  -2.4060207e+01  -2.6506852e+01  -2.9633106e+01  -3.0456452e+01  -2.9512422e+01  -2.9387566e+01  -2.9061759e+01  -2.8581927e+01  -2.9073930e+01  -2.8210386e+01  -2.6433766e+01  -2.6350160e+01  -2.8142631e+01  -2.9327056e+01  -2.8580005e+01  -2.8656183e+01  -3.0035439e+01  -3.1495035e+01  -3.1844269e+01  -3.2352333e+01  -3.1231052e+01  -2.8147218e+01  -2.6744538e+01  -2.7204829e+01  -2.8437376e+01  -2.6621429e+01  -2.5697178e+01  -2.6572087e+01  -2.9411593e+01  -3.2575736e+01  -3.0484000e+01  -2.9147299e+01  -2.9219152e+01  -2.9751327e+01  -2.9069722e+01  -2.8313287e+01  -2.8591492e+01  -2.8563548e+01  -2.7383346e+01  -2.7026525e+01  -2.7471788e+01  -2.8298582e+01  -2.8583515e+01  -2.8545155e+01  -2.9007063e+01  -2.9907657e+01  -2.9354497e+01  -2.8607852e+01  -2.8683984e+01  -2.8892207e+01  -2.8607379e+01  -2.9110806e+01  -3.1281543e+01  -3.1497829e+01  -2.9733536e+01  -2.8543282e+01  -2.8128268e+01  -2.9406513e+01  -3.0785763e+01  -2.7594639e+01  -2.6552134e+01  -2.7519376e+01  -3.0193583e+01  -3.2323942e+01  -3.0514925e+01  -2.9227848e+01  -2.9031925e+01  -3.0326393e+01  -3.1423105e+01  -2.8045178e+01  -2.4123143e+01  -2.2740786e+01  -2.2227925e+01  -1.7412231e+01  -1.5204087e+01  -1.4703572e+01  -1.2400003e+01  -1.1095445e+01  -1.1015556e+01  -1.1562047e+01  -1.2399828e+01  -1.4643776e+01  -1.8145955e+01  -1.7468996e+01  -1.7727052e+01  -1.6824895e+01  -1.4852293e+01  -1.3254021e+01  -1.2478601e+01  -1.2419275e+01  -1.3442420e+01  -1.5978599e+01  -1.9846362e+01  -2.3224556e+01  -2.3796412e+01  -2.5556143e+01  -2.9560302e+01  -3.3079649e+01  -3.1281691e+01  -2.8297158e+01  -2.6413243e+01  -2.6629835e+01  -2.8450046e+01  -3.0143934e+01  -3.0043181e+01  -2.9330442e+01  -3.0488889e+01  -3.0949307e+01  -3.0583249e+01  -3.0728613e+01  -3.0123879e+01  -3.1826956e+01  -3.1165044e+01  -2.9804386e+01  -2.9973532e+01  -3.0023395e+01  -3.0736961e+01  -2.9754102e+01  -3.0515589e+01  -3.0993295e+01  -2.9990152e+01  -2.6989453e+01  -2.6146898e+01  -2.7284510e+01  -3.0688901e+01  -3.2177821e+01  -3.0527834e+01  -3.0181301e+01  -2.9511626e+01  -2.8295784e+01  -2.7708739e+01  -2.8224768e+01  -2.9202128e+01  -3.0827058e+01  -3.2198545e+01  -3.1918074e+01  -3.2580402e+01  -3.0511863e+01  -2.9720596e+01  -2.7230073e+01  -2.1494394e+01  -1.7478659e+01  -1.5371517e+01  -1.4457680e+01  -1.4087092e+01  -1.4362826e+01  -1.5915315e+01  -1.9574272e+01  -2.4702761e+01  -2.3439165e+01  -2.2801652e+01  -2.4633115e+01  -2.6715774e+01  -2.7531336e+01  -2.9485663e+01  -3.0963888e+01  -2.9033947e+01  -2.9489024e+01  -3.2916012e+01  -3.3386128e+01  -3.1441031e+01  -3.1723306e+01  -3.1570716e+01  -3.1495412e+01  -3.0180552e+01  -3.0216413e+01  -3.1113910e+01  -3.2471293e+01  -3.2453201e+01  -3.2011611e+01  -3.1948660e+01  -3.1423664e+01  -3.0945530e+01  -3.2039097e+01  -3.4649220e+01  -3.1429627e+01  -2.9971736e+01  -3.0645557e+01  -3.2534603e+01  -3.1761641e+01  -3.1055622e+01  -3.1529928e+01  -3.3676674e+01  -3.1287257e+01  -2.9883261e+01  -3.0268967e+01  -3.1636317e+01  -3.1933236e+01  -3.2360106e+01  -3.2055701e+01  -3.0876769e+01  -3.0104195e+01  -2.9050036e+01  -2.8109644e+01  -2.8740023e+01  -3.0991058e+01  -3.1974870e+01  -3.1018223e+01  -3.0555446e+01  -2.8860194e+01  -2.7048704e+01  -2.6063094e+01  -2.5129131e+01  -2.5104273e+01  -2.6753690e+01  -3.0170281e+01  -3.4707236e+01  -3.7699058e+01  -3.9104814e+01  -3.6927732e+01  -3.4320087e+01  -3.1255306e+01  -2.8901644e+01  -2.8524575e+01  -3.0055972e+01  -2.8428943e+01  -2.6399939e+01  -2.5912898e+01  -2.6789687e+01  -3.0026425e+01  -2.9481745e+01  -2.6890308e+01  -2.5816676e+01  -2.6484127e+01  -2.9271122e+01  -3.1966524e+01  -2.9886485e+01  -2.9336650e+01  -2.9856851e+01  -3.1089902e+01  -3.2056647e+01  -3.1899965e+01  -3.1501636e+01  -3.0533384e+01  -2.9292573e+01  -2.8960347e+01  -2.9891315e+01  -3.0064543e+01  -2.6956381e+01  -1.9777951e+01  -1.6782134e+01  -1.6335648e+01  -1.4992857e+01  -1.3324208e+01  -1.3542859e+01  -1.5395450e+01  -1.6195215e+01  -1.3406891e+01  -1.0309720e+01  -7.9821001e+00  -6.8662364e+00  -6.7274617e+00  -6.9088393e+00  -7.2459268e+00  -8.4473900e+00  -1.0950556e+01  -1.4022404e+01  -1.8071610e+01  -2.0795831e+01  -1.9863608e+01  -1.9429622e+01  -2.1071209e+01  -2.4365598e+01  -2.7077124e+01  -2.7812048e+01  -2.6330130e+01  -2.4842369e+01  -2.3422039e+01  -2.4475611e+01  -2.5106859e+01  -2.6149000e+01  -2.6171765e+01  -2.6078283e+01  -2.7594394e+01  -2.9103117e+01  -2.9973583e+01  -3.3559214e+01  -3.2524770e+01  -2.9401001e+01  -2.8333818e+01  -2.8466236e+01  -2.9103021e+01  -2.9413497e+01  -2.7926091e+01  -2.5866279e+01  -2.6153751e+01  -2.7062281e+01  -2.7174499e+01  -2.7667610e+01  -2.9928690e+01  -3.1379796e+01  -2.9404259e+01  -2.9600380e+01  -3.1896049e+01  -3.4836607e+01  -3.2563393e+01  -2.9074614e+01  -2.7381987e+01  -2.7977497e+01  -2.9818040e+01  -2.8499072e+01  -2.8216448e+01  -2.9322040e+01  -3.1220258e+01  -3.1193390e+01  -2.9592531e+01  -2.2360139e+01  -1.6681286e+01  -1.3517139e+01  -1.2338970e+01  -1.2735464e+01  -1.1057275e+01  -9.4264974e+00  -8.9841794e+00  -9.8982658e+00  -1.2372070e+01  -1.6517739e+01  -2.0589793e+01  -2.3119217e+01  -2.5048816e+01  -2.7323431e+01  -2.8590754e+01  -3.0384165e+01  -3.5944692e+01  -3.7212997e+01  -3.5974420e+01  -3.1589209e+01  -2.9427498e+01  -2.7254583e+01  -2.6945109e+01  -2.8666484e+01  -3.1845967e+01  -2.9513339e+01  -2.7757120e+01  -2.7303392e+01  -2.8455274e+01  -3.1003942e+01  -3.1743586e+01  -3.1313303e+01  -3.2727701e+01  -3.4762689e+01  -3.3054509e+01  -2.9688536e+01  -2.7991318e+01  -2.8539576e+01  -3.1534282e+01  -3.1356515e+01  -2.8973618e+01  -2.8484613e+01  -2.9799891e+01  -2.9755876e+01  -2.8075170e+01  -2.6959237e+01  -2.6668452e+01  -2.6724895e+01  -2.6670692e+01  -2.6944053e+01  -2.8096270e+01  -2.9759598e+01  -2.9617633e+01  -2.9002061e+01  -2.9800596e+01  -3.1454966e+01  -2.9025613e+01  -2.8317482e+01  -2.9155238e+01  -3.1964358e+01  -3.4623651e+01  -3.5455017e+01  -3.8179766e+01  -3.6164659e+01  -3.4554618e+01  -3.4016530e+01  -3.1676252e+01  -2.9683014e+01  -2.9639759e+01  -3.0749635e+01  -3.2802717e+01  -3.2385029e+01  -3.0150307e+01  -2.8926467e+01  -2.8228782e+01  -2.7466882e+01  -2.7647587e+01  -2.9525990e+01  -2.9747592e+01  -2.7643081e+01  -2.7093191e+01  -2.8047594e+01  -2.9175487e+01  -2.8503491e+01  -2.8886438e+01  -2.9400979e+01  -2.7938377e+01  -2.8167339e+01  -2.9289504e+01  -2.9548543e+01  -2.7753147e+01  -2.7151879e+01  -2.6889235e+01  -2.7076523e+01  -2.6777518e+01  -2.0836893e+01  -1.5345467e+01  -1.1959764e+01  -1.0698735e+01  -1.1539799e+01  -1.4525633e+01  -1.8372650e+01  -1.6550518e+01  -1.2690828e+01  -1.0086719e+01  -9.5752485e+00  -1.1231389e+01  -1.5206667e+01  -1.7405173e+01  -1.5770201e+01  -1.5477648e+01  -1.6108622e+01  -1.6392262e+01  -1.6318325e+01  -1.7168712e+01  -1.7513893e+01  -1.7502949e+01  -1.8148907e+01  -2.1096307e+01  -2.7811207e+01  -3.1032820e+01  -3.0645400e+01  -2.5406089e+01  -2.3251626e+01  -2.3190621e+01  -2.5262701e+01  -2.8469624e+01  -2.8276792e+01  -3.0188947e+01  -2.8308393e+01  -2.7489905e+01  -2.7799946e+01  -2.7621272e+01  -2.8870055e+01  -2.8611480e+01  -2.8634672e+01  -2.8997941e+01  -2.9675303e+01  -3.2762880e+01  -3.0980497e+01  -2.9911166e+01  -2.9603608e+01  -2.9579469e+01  -2.9048233e+01  -2.8623175e+01  -2.8842919e+01  -2.9656209e+01  -3.0333268e+01  -3.1264066e+01  -3.0699820e+01  -2.9676279e+01  -2.9397103e+01  -2.9654688e+01  -2.9784576e+01  -2.8416663e+01  -2.7323193e+01  -2.7192573e+01  -2.7373399e+01  -2.7217297e+01  -2.5704376e+01  -2.5191443e+01  -2.7274626e+01  -2.3377804e+01  -2.0085272e+01  -1.8143107e+01  -1.7607656e+01  -1.8449915e+01  -1.8935010e+01  -1.5914653e+01  -1.4662149e+01  -1.4640875e+01  -1.5887232e+01  -1.5817930e+01  -1.4318764e+01  -1.3763146e+01  -1.4520382e+01  -1.6117648e+01  -1.7844210e+01  -1.9060997e+01  -2.0792258e+01  -2.4179583e+01  -2.3377749e+01  -2.3740137e+01  -2.5611695e+01  -2.5967159e+01  -2.8250700e+01  -2.6919101e+01  -2.7354675e+01  -2.8589463e+01  -2.7249609e+01  -2.6989440e+01  -2.6957266e+01  -2.8099113e+01  -2.8658134e+01  -2.8325580e+01  -2.8545609e+01  -2.8341192e+01  -2.7105559e+01  -2.6546229e+01  -2.6959374e+01  -2.8170632e+01  -2.9013734e+01  -2.9068546e+01  -2.8746551e+01  -2.8227048e+01  -2.6904725e+01  -2.5701035e+01  -2.5600142e+01  -2.6830562e+01  -2.7155707e+01  -2.5901540e+01  -2.5483475e+01  -2.6259219e+01  -2.7972833e+01  -3.0121252e+01  -3.1286446e+01  -3.1394170e+01  -2.8125770e+01  -2.6221677e+01  -2.5821573e+01  -2.7281977e+01  -2.9851621e+01  -2.8765729e+01  -2.8421681e+01  -2.8944019e+01  -2.9489366e+01  -2.9021765e+01  -2.7962634e+01  -2.7224134e+01  -2.7586684e+01  -2.8212319e+01  -2.7498438e+01  -2.6678239e+01  -2.6576324e+01  -2.6722821e+01  -2.5599423e+01  -2.4892105e+01  -2.5976151e+01  -2.8425536e+01  -3.0619349e+01  -3.0177438e+01  -2.8780461e+01  -2.7685675e+01  -2.7469822e+01  -2.9391854e+01  -2.8533335e+01  -2.7403818e+01  -2.7873467e+01  -2.9180161e+01  -3.0352570e+01  -2.9279413e+01  -2.8745739e+01  -2.9610602e+01  -3.1772763e+01  -2.9917135e+01  -2.6434958e+01  -2.4199670e+01  -2.3269172e+01  -2.4506560e+01  -2.4835205e+01  -1.8693296e+01  -1.4962676e+01  -1.3696811e+01  -1.4503560e+01  -1.4374786e+01  -1.2547219e+01  -1.0932366e+01  -7.4129155e+00  -4.5034332e+00  -3.5893897e+00  -4.7165852e+00  -8.1294603e+00  -1.2667326e+01  -1.2885418e+01  -1.2323236e+01  -1.3744211e+01  -1.6636715e+01  -1.8732746e+01  -1.9860967e+01  -2.0362249e+01  -1.9568932e+01  -1.9309937e+01  -2.0857943e+01  -2.5246227e+01  -3.1034854e+01  -3.2825457e+01  -2.8499921e+01  -2.6289849e+01  -2.4689394e+01  -2.3706929e+01  -2.4800311e+01  -2.6383075e+01  -2.8263663e+01  -2.6724681e+01  -2.5911303e+01  -2.7387292e+01  -3.0090898e+01  -3.0710793e+01  -3.1024975e+01  -3.1139348e+01  -3.3446905e+01  -3.2931570e+01  -3.3091250e+01  -3.1826273e+01  -3.2660524e+01  -3.5095365e+01  -3.4144036e+01  -3.2441603e+01  -3.0986628e+01  -3.0983000e+01  -3.0227110e+01  -3.0210150e+01  -3.1976546e+01  -3.4320541e+01  -3.1644630e+01  -2.9886847e+01  -3.0235646e+01  -3.2206682e+01  -3.0609451e+01  -2.9324444e+01  -3.0169106e+01  -3.2314397e+01  -3.3648954e+01  -3.2604348e+01  -3.0232128e+01  -2.9831394e+01  -2.5692409e+01  -2.2403154e+01  -2.0086909e+01  -1.7445956e+01  -1.5391909e+01  -1.3321456e+01  -1.2505490e+01  -1.3803580e+01  -1.7318135e+01  -1.9592518e+01  -1.8074553e+01  -1.8191190e+01  -1.9908234e+01  -2.2444253e+01  -2.3894533e+01  -2.5547593e+01  -2.8647817e+01  -2.6713597e+01  -2.7559724e+01  -2.7268704e+01  -2.7481113e+01  -2.9170776e+01  -2.7699803e+01  -2.7869413e+01  -2.9511207e+01  -2.9449482e+01  -2.9054350e+01  -2.8212602e+01  -2.8496900e+01  -2.8534343e+01  -2.7998224e+01  -2.8592081e+01  -3.0473601e+01  -2.9410817e+01  -2.7676530e+01  -2.7747573e+01  -3.0071269e+01  -3.4309594e+01  -3.3173827e+01  -3.0998173e+01  -3.0016401e+01  -2.9871862e+01  -2.8158464e+01  -2.7298897e+01  -2.8196594e+01  -3.0522604e+01  -3.0287615e+01  -2.9211846e+01  -2.9116178e+01  -2.9662631e+01  -2.9014908e+01  -2.8056295e+01  -2.8291511e+01  -2.9101416e+01  -2.8354690e+01  -2.7606902e+01  -2.8354550e+01  -2.9757484e+01  -2.9383402e+01  -2.8642459e+01  -2.8627786e+01  -2.9822950e+01  -3.1825350e+01  -3.2516144e+01  -3.0344518e+01  -2.8650131e+01  -2.8346686e+01  -2.8227696e+01  -2.8310759e+01  -2.8831631e+01  -2.8971349e+01  -2.8666821e+01  -2.9249149e+01  -3.0434055e+01  -3.0564302e+01  -3.0230856e+01  -3.0121202e+01  -3.0569249e+01  -3.0660737e+01  -2.8879811e+01  -2.7389222e+01  -2.7317134e+01  -2.8714451e+01  -2.8998885e+01  -2.8798445e+01  -2.9006068e+01  -2.8561028e+01  -2.7979543e+01  -2.7661683e+01  -2.8396147e+01  -2.9777595e+01  -2.6937288e+01  -2.5975171e+01  -2.7065466e+01  -3.0463762e+01  -3.0458477e+01  -2.7524563e+01  -2.4631314e+01  -2.3414116e+01  -2.3472249e+01  -2.0217300e+01  -1.7396501e+01  -1.5564680e+01  -1.1460761e+01  -9.7235365e+00  -1.0251000e+01  -1.2838281e+01  -1.5347618e+01  -1.4857960e+01  -1.1069194e+01  -7.9319894e+00  -5.8537178e+00  -5.1571128e+00  -5.8165166e+00  -7.6200553e+00  -1.0564747e+01  -1.4752789e+01  -1.8917548e+01  -1.9619263e+01  -2.0380807e+01  -2.2870762e+01  -2.7055566e+01  -2.7330655e+01  -2.4824942e+01  -2.3596464e+01  -2.3699322e+01  -2.3879319e+01  -2.3758308e+01  -2.5127900e+01  -2.6716372e+01  -2.5851826e+01  -2.5978448e+01  -2.6058822e+01  -2.7550979e+01  -2.8556595e+01  -2.8752869e+01  -3.0915375e+01  -2.9750530e+01  -2.8348327e+01  -2.6825507e+01  -2.6666750e+01  -2.7571629e+01  -2.8294680e+01  -2.8949738e+01  -2.8211198e+01  -2.8927829e+01  -2.8217682e+01  -2.6911244e+01  -2.6948333e+01  -2.9063092e+01  -3.0807757e+01  -2.9991497e+01  -3.0421856e+01  -3.1341265e+01  -2.9949593e+01  -2.8812440e+01  -2.8815323e+01  -3.0191202e+01  -3.2281223e+01  -3.0528007e+01  -2.9477240e+01  -3.0341138e+01  -2.9362712e+01  -2.8599677e+01  -2.9697644e+01  -3.1750758e+01  -2.8416015e+01  -2.4896387e+01  -2.3914243e+01  -2.5215196e+01  -2.0570052e+01  -1.4435388e+01  -1.1205420e+01  -1.0517253e+01  -1.2307555e+01  -1.6366001e+01  -1.9111650e+01  -1.8275222e+01  -1.8933827e+01  -2.2282423e+01  -2.3821821e+01  -2.4541979e+01  -2.6860692e+01  -2.9646239e+01  -3.1341160e+01  -2.7682650e+01  -2.5629386e+01  -2.5057590e+01  -2.4444230e+01  -2.3914192e+01  -2.5325851e+01  -2.6262559e+01  -2.6785710e+01  -2.7508505e+01  -2.9545432e+01  -3.3209248e+01  -3.5261334e+01  -3.1982235e+01  -3.0804565e+01  -3.2105053e+01  -3.5310927e+01  -3.5629759e+01  -3.3302319e+01  -3.0596130e+01  -2.8213986e+01  -2.6601671e+01  -2.6488946e+01  -2.8124243e+01  -2.8696783e+01  -2.6455323e+01  -2.6098794e+01  -2.8187155e+01  -3.0930422e+01  -2.7848406e+01  -2.6693453e+01  -2.7381140e+01  -2.8768693e+01  -2.7809515e+01  -2.7319156e+01  -2.8927731e+01  -3.3125458e+01  -3.8136233e+01  -3.5964203e+01  -3.3683129e+01  -3.2873000e+01  -3.1296668e+01  -2.7955299e+01  -2.4778491e+01  -2.3194816e+01  -2.3355071e+01  -2.5323385e+01  -2.9560697e+01  -3.1933338e+01  -2.9214763e+01  -2.8179280e+01  -2.9656837e+01  -3.1401708e+01  -2.9547757e+01  -2.8094822e+01  -2.7519607e+01  -2.8608575e+01  -3.1460718e+01  -3.3022598e+01  -3.0277662e+01  -2.8931727e+01  -2.8927418e+01  -3.0400162e+01  -2.8551882e+01  -2.7059396e+01  -2.5584889e+01  -2.3450785e+01  -2.3299622e+01  -2.4231683e+01  -2.6095789e+01  -2.8982762e+01  -2.8494004e+01  -2.8972487e+01  -2.8541520e+01  -2.7904437e+01  -2.7317896e+01  -2.7642829e+01  -2.9683643e+01  -3.1135540e+01  -2.7820125e+01  -2.4320835e+01  -2.2603570e+01  -1.8774339e+01  -1.3353073e+01  -1.1150115e+01  -1.1508422e+01  -1.3920693e+01  -1.4864390e+01  -1.4486420e+01  -1.5166092e+01  -1.5697325e+01  -1.5548137e+01  -1.4291178e+01  -1.2223926e+01  -1.1529693e+01  -1.2657871e+01  -1.4584980e+01  -1.5860553e+01  -1.6573408e+01  -1.7936055e+01  -1.9303668e+01  -2.1084716e+01  -2.2848724e+01  -2.3033099e+01  -2.3558608e+01  -2.5540310e+01  -2.7908746e+01  -2.5742120e+01  -2.4747142e+01  -2.5649685e+01  -2.6424631e+01  -2.7789165e+01  -2.6124438e+01  -2.5161970e+01  -2.4897473e+01  -2.5373732e+01  -2.7244476e+01  -2.5362521e+01  -2.5327801e+01  -2.6158360e+01  -2.6173209e+01  -2.7290113e+01  -2.9042617e+01  -2.9528107e+01  -2.6334882e+01  -2.6098154e+01  -2.6600872e+01  -2.6790592e+01  -2.6981703e+01  -2.6391605e+01  -2.6368910e+01  -2.7516712e+01  -3.0049469e+01  -3.0480051e+01  -2.9449914e+01  -2.9947255e+01  -3.1255578e+01  -3.0245017e+01  -2.9089497e+01  -2.9097719e+01  -3.0062599e+01  -3.1070517e+01  -2.8981458e+01  -2.7173282e+01  -2.6652279e+01  -2.7786367e+01  -2.9445889e+01  -2.9712897e+01  -2.9336323e+01  -2.0605418e+01  -1.5054787e+01  -1.2117177e+01  -1.0990313e+01  -1.0900400e+01  -9.5092359e+00  -9.2563857e+00  -1.1327078e+01  -1.6380631e+01  -2.2570741e+01  -2.4513359e+01  -2.6087647e+01  -2.3937737e+01  -2.2184016e+01  -2.2528711e+01  -2.4057066e+01  -2.5384695e+01  -2.4715899e+01  -2.5694228e+01  -2.8306754e+01  -2.8273425e+01  -2.9720350e+01  -2.9339423e+01  -2.9638225e+01  -3.2567325e+01  -2.9853312e+01  -2.8405524e+01  -2.8125048e+01  -2.8338387e+01  -2.8286917e+01  -2.8657449e+01  -3.0577004e+01  -2.9816741e+01  -2.7471997e+01  -2.7128789e+01  -2.8452255e+01  -3.1048584e+01  -3.0249525e+01  -2.9429742e+01  -2.9866112e+01  -2.9741070e+01  -3.0131020e+01  -3.1239456e+01  -3.2346719e+01  -3.2636438e+01  -3.1754929e+01  -3.0304822e+01  -2.9419797e+01  -2.9907317e+01  -3.0793798e+01  -3.0647390e+01  -3.0084246e+01  -3.0114345e+01  -3.0785447e+01  -3.1584890e+01  -3.2912802e+01  -3.2701966e+01  -3.0725806e+01  -2.9710229e+01  -2.9666500e+01  -3.0817052e+01  -3.2736420e+01  -3.1945438e+01  -2.9439265e+01  -2.8295876e+01  -2.8771381e+01  -3.0530546e+01  -3.0766519e+01  -3.0154543e+01  -2.9993398e+01  -3.1003463e+01  -3.3407404e+01  -3.1765901e+01  -3.0964594e+01  -3.1255439e+01  -3.0659760e+01  -2.9853368e+01  -3.0204254e+01  -3.2219587e+01  -3.1010103e+01  -2.9683130e+01  -2.9640082e+01  -3.0922770e+01  -3.0747755e+01  -2.9186768e+01  -2.9403260e+01  -3.2355551e+01  -3.3480364e+01  -3.2291231e+01  -3.2712201e+01  -3.3806137e+01  -3.0661040e+01  -2.8076342e+01  -2.5730225e+01  -2.4692000e+01  -2.4187135e+01  -1.7322379e+01  -1.2005657e+01  -9.1997188e+00  -8.6893369e+00  -1.0189577e+01  -1.3836263e+01  -1.6675891e+01  -1.5470818e+01  -1.1776976e+01  -1.0543523e+01  -1.0431803e+01  -9.5161701e+00  -9.5339713e+00  -1.0490863e+01  -1.1932476e+01  -1.3956706e+01  -1.6410324e+01  -1.9484651e+01  -2.0692965e+01  -2.1230680e+01  -2.0099548e+01  -1.9410870e+01  -1.9884107e+01  -2.2699721e+01  -2.8188692e+01  -2.7107282e+01  -2.7524901e+01  -2.8130738e+01  -2.7770412e+01  -2.8333026e+01  -2.9058239e+01  -2.8055640e+01  -2.8202302e+01  -2.9117884e+01  -2.6529844e+01  -2.5616796e+01  -2.6799847e+01  -2.6377198e+01  -2.7134688e+01  -2.8467551e+01  -2.7667211e+01  -2.6314203e+01  -2.6557472e+01  -2.9432330e+01  -3.0028321e+01  -2.9550335e+01  -2.9876938e+01  -2.9976407e+01  -2.8476998e+01  -2.7660130e+01  -2.7654110e+01  -2.7530602e+01  -2.6237513e+01  -2.5573846e+01  -2.5960525e+01  -2.7195427e+01  -2.8093748e+01  -2.7367953e+01  -2.6751452e+01  -2.6580563e+01  -2.7387236e+01  -2.8974750e+01  -2.8978890e+01  -2.8350997e+01  -2.7692733e+01  -2.8313473e+01  -2.7129780e+01  -2.2150562e+01  -1.9731254e+01  -1.8304417e+01  -1.7189730e+01  -1.7580454e+01  -1.4951443e+01  -1.2322821e+01  -1.1886842e+01  -1.2566645e+01  -1.3886647e+01  -1.5288168e+01  -1.6139676e+01  -1.7135061e+01  -1.9121861e+01  -2.1870186e+01  -2.4310162e+01  -2.2976716e+01  -2.3439424e+01  -2.6127914e+01  -2.5335487e+01  -2.3879430e+01  -2.2995310e+01  -2.2950987e+01  -2.6267739e+01  -2.5399783e+01  -2.6077499e+01  -2.7352791e+01  -2.9149033e+01  -2.8932985e+01  -2.6663242e+01  -2.6308931e+01  -2.6242363e+01  -2.4361270e+01  -2.3119170e+01  -2.3747928e+01  -2.6256258e+01  -2.9131518e+01  -2.8996549e+01  -2.8131901e+01  -2.7592845e+01  -2.7687900e+01  -2.8018581e+01  -2.7027968e+01  -2.6485810e+01  -2.7270875e+01  -2.8778081e+01  -2.9332635e+01  -2.8551317e+01  -2.8064646e+01  -2.8162312e+01  -2.8327376e+01  -2.8167780e+01  -2.8744192e+01  -3.0456034e+01  -2.9542121e+01  -2.8591648e+01  -2.9746293e+01  -3.1799338e+01  -3.0888351e+01  -2.9136887e+01  -2.7641688e+01  -2.6517120e+01  -2.6512319e+01  -2.6984013e+01  -2.6328761e+01  -2.6386111e+01  -2.7588262e+01  -2.8225679e+01  -2.8450717e+01  -2.8669796e+01  -2.7709164e+01  -2.6535588e+01  -2.7034533e+01  -2.9156043e+01  -2.9860324e+01  -2.8812710e+01  -2.7872585e+01  -2.7887112e+01  -2.8146886e+01  -2.8130544e+01  -2.7711657e+01  -2.8722766e+01  -2.9342112e+01  -2.7912563e+01  -2.7614557e+01  -2.8243947e+01  -2.9667129e+01  -3.0179686e+01  -2.8674626e+01  -2.8269246e+01  -2.7669795e+01  -2.7501900e+01  -2.7359991e+01  -2.7389068e+01  -2.7647474e+01  -2.6528408e+01  -2.5120405e+01  -2.4070591e+01  -2.4696703e+01  -2.0933758e+01  -1.4771387e+01  -1.2333073e+01  -1.2612527e+01  -1.5476508e+01  -1.4994628e+01  -1.3232450e+01  -1.1665225e+01  -1.1014856e+01  -1.1603044e+01  -1.2108838e+01  -1.0676393e+01  -9.3814244e+00  -9.3297764e+00  -1.1029579e+01  -1.4036003e+01  -1.3289022e+01  -1.3965880e+01  -1.5933509e+01  -1.8209098e+01  -2.0383431e+01  -2.2280717e+01  -2.4337804e+01  -2.6023005e+01  -2.7070671e+01  -2.7052783e+01  -2.6385315e+01  -2.7441589e+01  -2.8833860e+01  -2.8221093e+01  -2.7001740e+01  -2.7890150e+01  -2.8947901e+01  -2.7085442e+01  -2.7053863e+01  -2.6168384e+01  -2.7210854e+01  -3.2614342e+01  -3.4143907e+01  -3.4480885e+01  -3.3482662e+01  -3.4438810e+01  -3.8135252e+01  -3.7678622e+01  -3.3507252e+01  -3.2062169e+01  -3.2585492e+01  -3.4080083e+01  -3.2087058e+01  -3.1440653e+01  -3.2113552e+01  -3.2010062e+01  -2.9238301e+01  -2.8625424e+01  -2.9631704e+01  -3.1202584e+01  -3.4004140e+01  -3.4772375e+01  -3.2868948e+01  -3.1186513e+01  -3.0737851e+01  -3.1473107e+01  -2.8131896e+01  -2.6366406e+01  -2.6598241e+01  -2.8736539e+01  -3.2627380e+01  -2.9995780e+01  -2.7245170e+01  -2.1200033e+01  -1.7417243e+01  -1.4989017e+01  -1.2136668e+01  -9.0398771e+00  -7.4262618e+00  -7.7510199e+00  -9.9077198e+00  -1.3168808e+01  -1.7090722e+01  -2.0846122e+01  -2.1205416e+01  -2.1984551e+01  -2.5301666e+01  -2.5408078e+01  -2.4179773e+01  -2.5068050e+01  -2.7173594e+01  -2.7813937e+01  -2.9350384e+01  -3.1256002e+01  -3.0289921e+01  -2.9313206e+01  -2.9316983e+01  -3.0155220e+01  -2.9772649e+01  -2.9148293e+01  -2.9041584e+01  -2.8991092e+01  -2.8978724e+01  -2.9763921e+01  -3.0333290e+01  -2.9814349e+01  -2.9175841e+01  -2.9521419e+01  -2.9947772e+01  -2.8057360e+01  -2.7364787e+01  -2.7823319e+01  -2.9562325e+01  -2.9482722e+01  -2.7899850e+01  -2.7841093e+01  -2.8065977e+01  -2.7334237e+01  -2.7218315e+01  -2.8552572e+01  -3.1401503e+01  -3.0526663e+01  -2.9609141e+01  -2.9109736e+01  -2.9329639e+01  -3.0462276e+01  -3.0298572e+01  -2.9195475e+01  -2.9138216e+01  -2.9392459e+01  -2.9089511e+01  -2.8762683e+01  -2.9586559e+01  -3.0243764e+01  -2.9854793e+01  -2.9577746e+01  -2.9507793e+01  -2.9286898e+01  -2.7309954e+01  -2.6356541e+01  -2.7169239e+01  -2.9548716e+01  -2.7365682e+01  -2.5648977e+01  -2.5812347e+01  -2.7391008e+01  -2.8815820e+01  -2.9120773e+01  -2.9444038e+01  -2.9008921e+01  -2.7496387e+01  -2.7051704e+01  -2.7879964e+01  -3.0377820e+01  -2.9725126e+01  -2.7371407e+01  -2.6483183e+01  -2.7283462e+01  -3.0105661e+01  -3.1385151e+01  -2.9195601e+01  -2.7994290e+01  -2.6351375e+01  -2.5342769e+01  -2.5701449e+01  -2.8065148e+01  -3.2495888e+01  -2.9148206e+01  -2.6753155e+01  -2.6077910e+01  -2.6324715e+01  -2.1095790e+01  -1.5210776e+01  -1.3253753e+01  -1.3826893e+01  -1.3881679e+01  -1.2057200e+01  -1.1666232e+01  -1.2274614e+01  -1.2951798e+01  -1.1577187e+01  -9.8959842e+00  -8.6241704e+00  -8.1100135e+00  -8.7958183e+00  -1.0365786e+01  -1.0582314e+01  -1.0295989e+01  -1.1080986e+01  -1.2952242e+01  -1.5310804e+01  -1.8211625e+01  -2.0128613e+01  -1.9910781e+01  -2.0582621e+01  -2.2956480e+01  -2.5230683e+01  -2.5408031e+01  -2.6231516e+01  -2.9050373e+01  -2.6336456e+01  -2.5242678e+01  -2.6291387e+01  -2.7382351e+01  -2.8259737e+01  -2.9282900e+01  -2.9113522e+01  -3.1399079e+01  -3.2437294e+01  -3.4119729e+01  -3.2966700e+01  -3.0241947e+01  -2.8928540e+01  -2.8202968e+01  -2.9508153e+01  -2.9188867e+01  -2.8248914e+01  -2.6101646e+01  -2.5151041e+01  -2.6489946e+01  -3.0346176e+01  -3.4971709e+01  -3.2178479e+01  -3.0516673e+01  -3.0167520e+01  -2.9389379e+01  -2.8779086e+01  -2.8704013e+01  -2.9332551e+01  -3.0540008e+01  -2.9347936e+01  -2.7139293e+01  -2.6729933e+01  -2.7480322e+01  -2.7927168e+01  -2.6147697e+01  -2.5723897e+01  -2.7145764e+01  -2.8370318e+01  -2.6816319e+01  -2.0749190e+01  -1.6937152e+01  -1.4842538e+01  -1.2319790e+01  -9.5440453e+00  -7.8950402e+00  -7.9944025e+00  -1.0146305e+01  -1.3754222e+01  -1.7059855e+01  -1.6381622e+01  -1.7343555e+01  -2.0427428e+01  -2.2723202e+01  -2.2894650e+01  -2.4195128e+01  -2.7130914e+01  -2.9427240e+01  -3.3605902e+01  -3.2763371e+01  -3.2818373e+01  -3.3415398e+01  -3.0583920e+01  -2.7835679e+01  -2.6157808e+01  -2.6744496e+01  -2.8739737e+01  -2.9377308e+01  -2.9487873e+01  -3.0955176e+01  -3.0979648e+01  -2.9886259e+01  -2.9570227e+01  -2.9913707e+01  -2.9005949e+01  -2.7760662e+01  -2.8283488e+01  -3.1212040e+01  -3.4314181e+01  -3.1975004e+01  -2.9810841e+01  -2.9334243e+01  -3.0832921e+01  -3.3487500e+01  -3.1078243e+01  -3.0362680e+01  -3.2290804e+01  -3.7706696e+01  -3.6166758e+01  -3.4134094e+01  -3.3838653e+01  -3.4873584e+01  -3.2394668e+01  -2.8659579e+01  -2.7176117e+01  -2.7223840e+01  -2.7220561e+01  -2.7125664e+01  -2.7850086e+01  -2.8823993e+01  -2.8416016e+01  -2.8378958e+01  -2.9920172e+01  -3.3180806e+01  -3.6466637e+01  -3.3693412e+01  -3.1906427e+01  -3.1677748e+01  -3.3128239e+01  -3.3916517e+01  -3.2591533e+01  -3.0045402e+01  -2.8708447e+01  -2.9669956e+01  -3.1929593e+01  -3.4380359e+01  -3.6110363e+01  -3.4451443e+01  -3.2429653e+01  -2.9235581e+01  -2.8073075e+01  -2.8477810e+01  -3.0047601e+01  -3.1096350e+01  -2.9935979e+01  -3.0149773e+01  -2.7301970e+01  -2.4694257e+01  -2.4373264e+01  -2.5955270e+01  -2.9295174e+01  -2.8276583e+01  -2.6586900e+01  -2.5097279e+01  -2.4627160e+01  -2.0667937e+01  -1.3875974e+01  -9.9494447e+00  -8.3732868e+00  -8.8987643e+00  -1.1520656e+01  -1.4996222e+01  -1.2664194e+01  -9.4972348e+00  -6.7642550e+00  -5.2545693e+00  -5.6977454e+00  -8.3843927e+00  -1.3571919e+01  -1.4583305e+01  -1.3618033e+01  -1.4514033e+01  -1.6009359e+01  -1.6574466e+01  -1.7258508e+01  -1.8177715e+01  -1.8210997e+01  -1.8211658e+01  -1.9134808e+01  -2.2733934e+01  -2.6430952e+01  -2.6051530e+01  -2.7410994e+01  -2.4245094e+01  -2.2964230e+01  -2.3732282e+01  -2.7160052e+01  -2.8731412e+01  -2.7580074e+01  -2.8232441e+01  -2.8114943e+01  -2.8093144e+01  -2.6266640e+01  -2.5101869e+01  -2.5071371e+01  -2.1203697e+01  -1.5775960e+01  -1.2726472e+01  -1.2031384e+01  -1.3467289e+01  -1.6706546e+01  -2.1406916e+01  -2.7275423e+01  -3.1754372e+01  -2.9521307e+01  -2.7949377e+01  -2.8005934e+01  -2.7970822e+01  -2.7841545e+01  -2.8614751e+01  -2.8349281e+01  -2.6450833e+01  -2.5531751e+01  -2.5588753e+01  -2.6319299e+01  -2.6977515e+01  -2.7431093e+01  -2.6989467e+01  -2.6894044e+01  -2.7258697e+01  -2.7217797e+01  -2.7922389e+01  -2.5930469e+01  -2.4856989e+01  -1.9906410e+01  -1.4643202e+01  -1.2004913e+01  -1.1858601e+01  -1.4288334e+01  -1.6897164e+01  -1.7585254e+01  -1.9194891e+01  -2.0572665e+01  -2.1498695e+01  -2.1850598e+01  -2.2702223e+01  -2.3476168e+01  -2.3797418e+01  -2.5174297e+01  -2.3568885e+01  -2.4016804e+01  -2.4823766e+01  -2.4677970e+01  -2.5385579e+01  -2.4307026e+01  -2.4964424e+01  -2.7628701e+01  -2.6757733e+01  -2.7831298e+01  -3.0333592e+01  -2.9468869e+01  -2.9551983e+01  -2.9170523e+01  -2.9272174e+01  -2.9688913e+01  -3.0052686e+01  -3.0050147e+01  -2.9465990e+01  -2.8394652e+01  -2.8164694e+01  -2.8888124e+01  -3.0106904e+01  -2.9889309e+01  -2.9260440e+01  -2.9016417e+01  -2.8847378e+01  -2.9362376e+01  -3.0110447e+01  -3.0075322e+01  -3.0038186e+01  -2.9657261e+01  -2.8876211e+01  -2.9072224e+01  -3.0162754e+01  -3.0405747e+01  -3.0360297e+01  -3.0819162e+01  -3.1405848e+01  -3.0902139e+01  -3.1278224e+01  -3.0818308e+01  -2.8803546e+01  -2.7797371e+01  -2.8311776e+01  -3.0091468e+01  -3.0417122e+01  -3.0376003e+01  -3.0060613e+01  -3.0201386e+01  -3.1578119e+01  -3.3126961e+01  -3.1113122e+01  -3.0632393e+01  -3.1419957e+01  -3.1883509e+01  -3.0136166e+01  -2.9075926e+01  -2.9417374e+01  -3.1300349e+01  -3.0516259e+01  -2.9936435e+01  -3.0655024e+01  -3.1177505e+01  -2.9440434e+01  -2.9694239e+01  -3.2286502e+01  -3.1645028e+01  -3.0613993e+01  -3.1326912e+01  -3.3722107e+01  -3.1146697e+01  -2.8817424e+01  -2.8373181e+01  -3.0723725e+01  -3.3197205e+01  -3.1405341e+01  -2.8910068e+01  -2.6244579e+01  -2.5114174e+01  -2.5519975e+01  -1.8787111e+01  -1.2945988e+01  -1.0222905e+01  -1.0047141e+01  -1.2190255e+01  -1.4846372e+01  -1.2450463e+01  -9.6323126e+00  -6.2649998e+00  -4.2910077e+00  -4.1987335e+00  -6.0667838e+00  -1.0060066e+01  -1.4720047e+01  -1.3107954e+01  -1.2992688e+01  -1.4525939e+01  -1.6142970e+01  -1.6550652e+01  -1.7550537e+01  -1.8290087e+01  -1.8361346e+01  -1.8943164e+01  -2.1190892e+01  -2.5863855e+01  -3.1231070e+01  -3.1869522e+01  -2.7550588e+01  -2.5665409e+01  -2.4997924e+01  -2.5435558e+01  -2.7895582e+01  -3.1256855e+01  -2.8888784e+01  -2.5095115e+01  -2.4547537e+01  -2.6815625e+01  -2.6685064e+01  -2.7244173e+01  -2.6966295e+01  -2.6431101e+01  -2.6746144e+01  -2.7132521e+01  -2.7778935e+01  -2.6157499e+01  -2.6488636e+01  -2.7614352e+01  -2.7514618e+01  -2.6715963e+01  -2.6459070e+01  -2.7237018e+01  -2.7705533e+01  -2.8161426e+01  -2.9598151e+01  -2.8588599e+01  -2.8156371e+01  -2.8634765e+01  -3.0137921e+01  -2.8375769e+01  -2.6316233e+01  -2.5575681e+01  -2.6348795e+01  -2.7342987e+01  -2.7309357e+01  -2.7422302e+01  -2.7974991e+01  -2.5917508e+01  -2.2952360e+01  -2.2481081e+01  -2.1567846e+01  -1.8983645e+01  -1.7289931e+01  -1.6986587e+01  -1.5124719e+01  -1.3848551e+01  -1.4380601e+01  -1.6270672e+01  -1.9501596e+01  -2.1186820e+01  -1.9610527e+01  -2.0074075e+01  -2.2662983e+01  -2.6267322e+01  -2.4128313e+01  -2.4517046e+01  -2.6401347e+01  -2.6636155e+01  -2.7013129e+01  -2.7152326e+01  -2.5364262e+01  -2.6314281e+01  -2.6493563e+01  -2.6238186e+01  -2.5103952e+01  -2.4937714e+01  -2.6729212e+01  -2.9575221e+01  -2.7359373e+01  -2.6931981e+01  -2.7905607e+01  -2.8134936e+01  -2.6977388e+01  -2.6976118e+01  -2.8807132e+01  -3.1871454e+01  -2.9497031e+01  -2.8806601e+01  -2.9712589e+01  -3.0987293e+01  -2.9549258e+01  -2.8500576e+01  -2.8183677e+01  -2.8228579e+01  -2.8211256e+01  -2.8233868e+01  -2.9247924e+01  -3.0313806e+01  -2.8468627e+01  -2.7664688e+01  -2.8451348e+01  -2.9694499e+01  -2.9589909e+01  -2.9274913e+01  -2.9370805e+01  -2.9118354e+01  -2.9136499e+01  -2.9850725e+01  -3.0869748e+01  -2.9085293e+01  -2.7794603e+01  -2.8142420e+01  -2.9332460e+01  -2.9740177e+01  -2.9273517e+01  -2.8977198e+01  -2.9323604e+01  -2.9506726e+01  -3.0048063e+01  -2.9638739e+01  -2.8076054e+01  -2.7871793e+01  -2.9652082e+01  -3.2236485e+01  -3.0932382e+01  -3.0483822e+01  -3.0947604e+01  -3.2006927e+01  -3.2151226e+01  -3.1619408e+01  -3.0926537e+01  -2.9544766e+01  -2.8239140e+01  -2.7797149e+01  -2.8538355e+01  -2.8849561e+01  -2.9137450e+01  -3.0772067e+01  -3.1567249e+01  -3.1103605e+01  -3.2253576e+01  -3.1028072e+01  -2.9739839e+01  -2.9115076e+01  -2.7549997e+01  -2.5770567e+01  -2.5209611e+01  -2.5239145e+01  -2.5489421e+01  -2.5487909e+01  -1.8361440e+01  -1.5184342e+01  -1.4742617e+01  -1.3530056e+01  -1.1626931e+01  -1.1764965e+01  -1.3036073e+01  -1.4022420e+01  -1.3604286e+01  -1.0833539e+01  -8.2326568e+00  -6.7426818e+00  -6.7011468e+00  -7.8649455e+00  -9.7685054e+00  -1.2438752e+01  -1.6146042e+01  -1.9421861e+01  -2.0176009e+01  -2.0668233e+01  -2.2661213e+01  -2.5687401e+01  -2.6905756e+01  -2.5883361e+01  -2.6274936e+01  -2.8641923e+01  -2.7227901e+01  -2.6292470e+01  -2.7107305e+01  -2.9250684e+01  -3.0623504e+01  -2.9739132e+01  -2.8870573e+01  -2.9581692e+01  -3.0465178e+01  -3.0818534e+01  -3.2779115e+01  -3.1808948e+01  -3.1547903e+01  -3.0642901e+01  -3.0268576e+01  -2.8931188e+01  -2.7482438e+01  -2.7629569e+01  -2.8209192e+01  -2.9825147e+01  -3.2024830e+01  -3.2281667e+01  -3.1695794e+01  -3.1658959e+01  -3.0647504e+01  -2.9985327e+01  -3.0126503e+01  -3.0537740e+01  -3.1119193e+01  -3.1951929e+01  -3.0569811e+01  -2.8418612e+01  -2.8257424e+01  -3.0267362e+01  -3.2949046e+01  -3.1076271e+01  -3.0881252e+01  -3.3058841e+01  -3.1526493e+01  -3.0383855e+01  -2.9488801e+01  -2.8615702e+01  -2.4578160e+01  -1.8765511e+01  -1.6273311e+01  -1.5447770e+01  -1.3046592e+01  -9.7355135e+00  -8.0949727e+00  -8.5052261e+00  -1.0587800e+01  -1.4388919e+01  -2.0046634e+01  -2.3923865e+01  -2.6101652e+01  -3.1160334e+01  -3.2298782e+01  -3.0759769e+01  -3.0393340e+01  -3.0406396e+01  -3.0375849e+01  -3.1060136e+01  -2.9893340e+01  -2.9174948e+01  -2.9415970e+01  -2.8966034e+01  -2.9056904e+01  -2.8510801e+01  -2.7966381e+01  -2.7953555e+01  -2.8817340e+01  -2.8333346e+01  -2.8378252e+01  -2.9160509e+01  -2.8546528e+01  -2.7120140e+01  -2.6696648e+01  -2.6953628e+01  -2.5636927e+01  -2.4862081e+01  -2.5902113e+01  -2.8754287e+01  -3.3057162e+01  -3.3457664e+01  -3.2618171e+01  -2.8576224e+01  -2.5052181e+01  -2.3574850e+01  -2.3722255e+01  -2.4568463e+01  -2.5572726e+01  -2.7059991e+01  -2.8649324e+01  -3.0330828e+01  -3.2254907e+01  -2.9873698e+01  -2.8030960e+01  -2.8070240e+01  -2.9484114e+01  -3.1713895e+01  -3.1451157e+01  -2.6726038e+01  -2.4389362e+01  -2.4515623e+01  -2.7046527e+01  -3.0917144e+01  -2.8303134e+01  -2.7069879e+01  -2.7975411e+01  -3.0297147e+01  -3.0087948e+01  -2.7836422e+01  -2.6626249e+01  -2.6535335e+01  -2.7150688e+01  -2.8664703e+01  -2.8416961e+01  -2.6650095e+01  -2.6142311e+01  -2.7049784e+01  -2.9881877e+01  -2.7006483e+01  -2.3237254e+01  -2.1516962e+01  -2.2064821e+01  -2.4833386e+01  -2.6466557e+01  -2.5911279e+01  -2.5927143e+01  -2.6666779e+01  -2.5446169e+01  -2.4515965e+01  -2.4707855e+01  -2.6467091e+01  -2.5982744e+01  -2.4790595e+01  -2.4734232e+01  -2.5078289e+01  -2.4995395e+01  -2.6039061e+01  -2.6916427e+01  -1.7513657e+01  -1.2376088e+01  -1.0357190e+01  -1.0923466e+01  -1.3651100e+01  -1.3986092e+01  -1.2393931e+01  -1.1570109e+01  -1.0386723e+01  -9.2165826e+00  -8.6586652e+00  -8.5063054e+00  -8.7021479e+00  -9.9038117e+00  -1.2162434e+01  -1.5082057e+01  -1.7539928e+01  -1.8503300e+01  -1.7959239e+01  -1.8818097e+01  -2.1719929e+01  -2.5948590e+01  -2.5679984e+01  -2.3615805e+01  -2.3452531e+01  -2.5082207e+01  -2.5908287e+01  -2.4539727e+01  -2.4354999e+01  -2.5013837e+01  -2.8192539e+01  -2.7088091e+01  -2.5804089e+01  -2.5790855e+01  -2.6350062e+01  -2.7639854e+01  -2.5262705e+01  -2.5184532e+01  -2.5818027e+01  -2.6505102e+01  -2.7605673e+01  -2.8874951e+01  -3.0802715e+01  -2.7156196e+01  -2.5137668e+01  -2.4941806e+01  -2.6370764e+01  -2.9133922e+01  -2.8287572e+01  -2.7986794e+01  -2.8687717e+01  -3.0170576e+01  -3.1102982e+01  -3.0853402e+01  -3.2005599e+01  -3.4141548e+01  -3.1578757e+01  -2.9974588e+01  -2.9924282e+01  -2.9867687e+01  -2.7914224e+01  -2.6692919e+01  -2.7647959e+01  -3.1049475e+01  -3.2654721e+01  -3.0475076e+01  -2.9260333e+01  -2.8204170e+01  -2.2413141e+01  -1.7126097e+01  -1.4669282e+01  -1.4232794e+01  -1.3957361e+01  -1.0592899e+01  -9.5163599e+00  -1.0477148e+01  -1.3118144e+01  -1.5979879e+01  -1.9466888e+01  -2.3529885e+01  -2.4874598e+01  -2.3954522e+01  -2.3495354e+01  -2.4250742e+01  -2.7016647e+01  -2.8455998e+01  -2.8960413e+01  -3.1387630e+01  -3.1856090e+01  -3.0993902e+01  -2.8049164e+01  -2.7002125e+01  -2.8219380e+01  -3.1592656e+01  -3.2016347e+01  -3.0895293e+01  -3.0551093e+01  -2.9837963e+01  -2.9170358e+01  -2.9126890e+01  -2.9585448e+01  -3.0278786e+01  -3.0143641e+01  -2.9509391e+01  -2.9798180e+01  -3.1817295e+01  -3.2349125e+01  -2.9206563e+01  -2.7723243e+01  -2.7877474e+01  -2.8817195e+01  -2.9926003e+01  -3.2198591e+01  -3.0176366e+01  -2.8355687e+01  -2.8410068e+01  -3.0393216e+01  -3.3455548e+01  -3.4623185e+01  -3.2521897e+01  -3.0528914e+01  -3.0176094e+01  -3.1187438e+01  -3.2127443e+01  -3.1939797e+01  -3.3150936e+01  -3.3359620e+01  -3.0850163e+01  -2.9532711e+01  -2.9678283e+01  -3.0444467e+01  -3.0233024e+01  -3.0379798e+01  -3.1500791e+01  -3.1998944e+01  -3.0164938e+01  -2.9524391e+01  -2.9750732e+01  -3.0155864e+01  -3.0148419e+01  -2.8851612e+01  -2.8463611e+01  -2.9588972e+01  -3.0730423e+01  -3.0026094e+01  -3.0021332e+01  -3.1906498e+01  -3.0151380e+01  -2.7733011e+01  -2.7291710e+01  -2.8388975e+01  -2.9743520e+01  -2.8021446e+01  -2.7258168e+01  -2.8534291e+01  -2.7581934e+01  -2.6179457e+01  -2.6329389e+01  -2.8512896e+01  -3.1566972e+01  -2.7235796e+01  -2.4257178e+01  -2.3178091e+01  -2.1176175e+01  -1.3672488e+01  -9.4179128e+00  -7.5906011e+00  -7.9266752e+00  -1.0364719e+01  -1.5745006e+01  -1.5991047e+01  -1.2063005e+01  -9.3717570e+00  -8.8313996e+00  -1.0239442e+01  -1.1476451e+01  -1.1335671e+01  -1.1904527e+01  -1.3907177e+01  -1.7167551e+01  -2.0504503e+01  -2.1407129e+01  -2.1176010e+01  -2.1562552e+01  -2.1358576e+01  -2.1007351e+01  -2.0624997e+01  -2.1876428e+01  -2.3821962e+01  -2.3708295e+01  -2.5077131e+01  -2.8802912e+01  -2.8169112e+01  -2.7632373e+01  -2.7822888e+01  -2.6439250e+01  -2.5282898e+01  -2.6012330e+01  -2.6248866e+01  -2.6077425e+01  -2.8522751e+01  -2.6805307e+01  -2.5587370e+01  -2.5776874e+01  -2.7905323e+01  -2.6895908e+01  -2.5659613e+01  -2.5946794e+01  -2.6781681e+01  -2.8429375e+01  -2.7874853e+01  -2.6156825e+01  -2.5852903e+01  -2.6570706e+01  -2.6854130e+01  -2.7151332e+01  -2.8285099e+01  -2.9286612e+01  -2.8526476e+01  -2.8601258e+01  -2.9721026e+01  -2.9911554e+01  -2.9569999e+01  -2.8596855e+01  -2.7752112e+01  -2.7325687e+01  -2.6527652e+01  -2.5346740e+01  -2.5038108e+01  -2.6344012e+01  -2.6988159e+01  -2.4065192e+01  -2.1147892e+01  -1.6435597e+01  -1.4159746e+01  -1.4193794e+01  -1.5075100e+01  -1.4352408e+01  -1.5198020e+01  -1.6657323e+01  -1.7448010e+01  -1.8581677e+01  -1.7955860e+01  -1.8021956e+01  -1.9249622e+01  -2.1192146e+01  -2.2369179e+01  -2.1295943e+01  -2.1889834e+01  -2.4462917e+01  -2.8063397e+01  -2.7888122e+01  -2.6387735e+01  -2.7064855e+01  -2.8779696e+01  -2.6526940e+01  -2.6290636e+01  -2.6527260e+01  -2.6684064e+01  -2.8072148e+01  -2.7693411e+01  -2.7368711e+01  -2.8033945e+01  -2.8777064e+01  -2.8970479e+01  -2.9797201e+01  -2.9472181e+01  -2.8077730e+01  -2.7742363e+01  -2.9086026e+01  -3.1297517e+01  -3.2006837e+01  -3.0767098e+01  -2.9579851e+01  -2.9597489e+01  -3.0168159e+01  -3.0006521e+01  -3.0188826e+01  -3.1073550e+01  -3.2127151e+01  -3.2493220e+01  -3.2367394e+01  -3.2305415e+01  -3.2955516e+01  -3.2908875e+01  -3.2820596e+01  -3.3080698e+01  -3.2926024e+01  -3.2436625e+01  -3.1081708e+01  -2.9346408e+01  -2.8727117e+01  -2.9195613e+01  -2.9327711e+01  -2.8004697e+01  -2.7951852e+01  -2.9673706e+01  -3.0615173e+01  -3.0259173e+01  -3.1196801e+01  -3.3003812e+01  -3.3396982e+01  -3.0160919e+01  -2.8154348e+01  -2.7925838e+01  -2.9649446e+01  -3.2589722e+01  -3.2230076e+01  -3.2287974e+01  -3.1897464e+01  -3.0603764e+01  -2.9735990e+01  -2.9716771e+01  -2.9890914e+01  -2.9597621e+01  -3.0045254e+01  -3.0780978e+01  -3.1690970e+01  -3.1059492e+01  -2.8292965e+01  -2.7731445e+01  -2.8703066e+01  -3.0381934e+01  -3.2228765e+01  -3.1208063e+01  -2.9060497e+01  -2.7222227e+01  -2.5287899e+01  -2.3641439e+01  -2.3547128e+01  -2.1403437e+01  -1.4545297e+01  -1.1590957e+01  -1.1451502e+01  -1.3867291e+01  -1.3511751e+01  -1.1973379e+01  -1.1525764e+01  -1.2333176e+01  -1.4468201e+01  -1.7829289e+01  -2.0685331e+01  -1.5854218e+01  -1.2418844e+01  -1.1303244e+01  -1.2240135e+01  -1.4671079e+01  -1.6104822e+01  -1.7157239e+01  -1.9249031e+01  -2.2018134e+01  -2.1994886e+01  -2.3479921e+01  -2.7079601e+01  -2.9567580e+01  -2.6022920e+01  -2.4591927e+01  -2.5631465e+01  -2.5807494e+01  -2.4100394e+01  -2.3445536e+01  -2.5210568e+01  -2.7590411e+01  -2.6717445e+01  -2.7595333e+01  -2.5592856e+01  -2.5879824e+01  -2.3294877e+01  -2.1147442e+01  -1.9705314e+01  -2.0313914e+01  -2.3491799e+01  -2.6969003e+01  -2.6688906e+01  -2.6630253e+01  -2.7441406e+01  -2.9377661e+01  -2.9533992e+01  -2.9191881e+01  -2.8014026e+01  -2.7812200e+01  -2.7570711e+01  -2.7461420e+01  -2.8470112e+01  -2.9657925e+01  -2.8686823e+01  -2.8168134e+01  -2.8617784e+01  -2.8658317e+01  -2.7730617e+01  -2.6943718e+01  -2.6961714e+01  -2.7826527e+01  -2.9221019e+01  -2.9819664e+01  -2.9798426e+01  -3.0166892e+01  -2.6700923e+01  -2.5414025e+01  -2.3444897e+01  -1.8892597e+01  -1.6485368e+01  -1.5126976e+01  -1.2334314e+01  -9.3941988e+00  -7.9936962e+00  -8.2412657e+00  -9.5512636e+00  -1.2062767e+01  -1.6439830e+01  -2.2709870e+01  -2.5625166e+01  -2.7376406e+01  -2.7920146e+01  -2.6812924e+01  -2.7850068e+01  -2.7396433e+01  -2.7043622e+01  -2.8228247e+01  -2.7189909e+01  -2.6176473e+01  -2.6371811e+01  -2.7085543e+01  -2.9136150e+01  -3.0108859e+01  -2.9482995e+01  -2.8315292e+01  -2.7592157e+01  -2.7567268e+01  -2.8406330e+01  -2.9720049e+01  -3.0380618e+01  -2.9612048e+01  -2.9479419e+01  -2.9588704e+01  -2.8131734e+01  -2.8130245e+01  -2.8994209e+01  -3.0157424e+01  -2.8963268e+01  -2.8267397e+01  -2.8494592e+01  -2.8853955e+01  -2.8418980e+01  -2.7852206e+01  -2.8340339e+01  -2.8754854e+01  -2.7369451e+01  -2.6785141e+01  -2.7633235e+01  -2.9127902e+01  -2.8391075e+01  -2.7585507e+01  -2.7487287e+01  -2.8018410e+01  -2.8707525e+01  -2.9325645e+01  -2.8941527e+01  -2.8397380e+01  -2.8566793e+01  -2.8986302e+01  -2.9181251e+01  -2.9807505e+01  -3.1532191e+01  -3.0719727e+01  -2.9620492e+01  -2.9234445e+01  -2.9160371e+01  -2.9014588e+01  -2.9007102e+01  -2.8997893e+01  -2.8408930e+01  -2.7766563e+01  -2.7791987e+01  -2.8596127e+01  -2.9393519e+01  -2.9317011e+01  -2.8804928e+01  -2.8307609e+01  -2.7541588e+01  -2.7008993e+01  -2.7401807e+01  -2.8942987e+01  -3.1891598e+01  -2.9305281e+01  -2.7912312e+01  -2.8142324e+01  -3.0019132e+01  -3.1555115e+01  -3.0061535e+01  -2.8298213e+01  -2.8249361e+01  -2.9842696e+01  -2.9213540e+01  -2.6806935e+01  -2.6217859e+01  -2.6143253e+01  -2.5331236e+01  -2.5231274e+01  -1.8279800e+01  -1.2982325e+01  -1.1199223e+01  -1.2046989e+01  -1.5356302e+01  -1.5227363e+01  -1.5195782e+01  -1.5508412e+01  -1.4648107e+01  -1.2132582e+01  -1.1028248e+01  -9.6082923e+00  -7.6698378e+00  -7.1363053e+00  -7.5131902e+00  -7.6613907e+00  -7.9415943e+00  -9.3635111e+00  -1.1801333e+01  -1.3990462e+01  -1.6656172e+01  -2.0025212e+01  -2.1864595e+01  -2.1671474e+01  -2.2124197e+01  -2.3181287e+01  -2.4763268e+01  -2.6139032e+01  -2.8483139e+01  -2.7670410e+01  -2.6614761e+01  -2.8166975e+01  -2.7707953e+01  -2.8609093e+01  -3.1540281e+01  -3.6532854e+01  -3.5299943e+01  -3.5118077e+01  -3.7296779e+01  -3.5852323e+01  -3.1671568e+01  -2.8463598e+01  -2.6869484e+01  -2.6744612e+01  -2.6664126e+01  -2.7980393e+01  -2.9934900e+01  -3.0284458e+01  -2.8930895e+01  -2.7974977e+01  -2.8169326e+01  -2.8984645e+01  -3.0024206e+01  -3.2317482e+01  -3.2446248e+01  -2.9077541e+01  -2.7786936e+01  -2.8392331e+01  -2.9898268e+01  -3.1139331e+01  -3.1342870e+01  -2.5737379e+01  -2.3243560e+01  -2.3279696e+01  -2.5443043e+01  -2.8869361e+01  -3.3558057e+01  -3.4738373e+01  -2.9971116e+01  -2.4898800e+01  -2.1335340e+01  -1.9313108e+01  -1.9186251e+01  -1.9231514e+01  -1.7443395e+01  -1.6255457e+01  -1.5812366e+01  -1.6293738e+01  -1.7269422e+01  -2.0139569e+01  -2.4920035e+01  -2.5784191e+01  -2.7487062e+01  -3.0884083e+01  -3.2769123e+01  -3.5500644e+01  -3.1521933e+01  -2.9469412e+01  -2.8909992e+01  -2.9786929e+01  -3.1156887e+01  -2.8927667e+01  -2.8247863e+01  -2.8252411e+01  -2.8371585e+01  -2.8524171e+01  -2.9669804e+01  -3.2069689e+01  -3.5129679e+01  -3.9181896e+01  -4.1206895e+01  -3.7342239e+01  -3.3704314e+01  -3.1828931e+01  -3.0541583e+01  -2.8075418e+01  -2.6869102e+01  -2.7303436e+01  -2.8952260e+01  -2.8734886e+01  -2.8942816e+01  -2.9222263e+01  -2.9159292e+01  -2.9613174e+01  -2.9485928e+01  -2.8011306e+01  -2.7139241e+01  -2.8059515e+01  -3.0876644e+01  -3.3403940e+01  -3.1203844e+01  -2.9386211e+01  -2.8727488e+01  -2.7791150e+01  -2.6347457e+01  -2.5972986e+01  -2.6930097e+01  -2.8369783e+01  -2.9044363e+01  -2.9122714e+01  -2.8648830e+01  -2.7726141e+01  -2.6367849e+01  -2.5393665e+01  -2.5172492e+01  -2.5070768e+01  -2.5395004e+01  -2.6495024e+01  -2.6376605e+01  -2.5567412e+01  -2.4863556e+01  -2.5269133e+01  -2.7335113e+01  -2.7944952e+01  -2.7021066e+01  -2.7674313e+01  -3.0133351e+01  -2.8229124e+01  -2.6815917e+01  -2.6246639e+01  -2.6488830e+01  -2.8291730e+01  -3.0449029e+01  -2.6089442e+01  -2.3932021e+01  -2.3395382e+01  -2.4336704e+01  -2.5367215e+01  -2.4401787e+01  -2.4857965e+01  -2.6221808e+01  -2.7679463e+01  -2.5246632e+01  -2.3043764e+01  -2.1922314e+01  -2.1743945e+01  -1.7110813e+01  -1.1800700e+01  -8.9141920e+00  -8.2713328e+00  -9.6189654e+00  -1.3228644e+01  -1.6459599e+01  -1.4616258e+01  -1.1832854e+01  -9.5710775e+00  -8.8445218e+00  -1.0043575e+01  -1.3373042e+01  -1.8725417e+01  -2.3135563e+01  -2.1722971e+01  -2.1176922e+01  -2.0820529e+01  -1.8604860e+01  -1.7182292e+01  -1.7354053e+01  -1.8402224e+01  -1.9575948e+01  -1.9781605e+01  -2.1829258e+01  -2.5713390e+01  -2.8676164e+01  -2.7415758e+01  -2.3805606e+01  -2.2120996e+01  -2.2095495e+01  -2.3911524e+01  -2.3823373e+01  -2.3714365e+01  -2.5673291e+01  -2.6509018e+01  -2.6334562e+01  -2.6551543e+01  -2.6689800e+01  -2.7444988e+01  -2.6377525e+01  -2.6233847e+01  -2.7179430e+01  -2.8291781e+01  -3.1507204e+01  -3.2168837e+01  -3.0577967e+01  -2.9159531e+01  -2.8498803e+01  -2.6955875e+01  -2.6134788e+01  -2.6800327e+01  -2.8639088e+01  -2.8232957e+01  -2.8024075e+01  -2.8453498e+01  -2.8024511e+01  -2.7473577e+01  -2.6766728e+01  -2.6781461e+01  -2.7487118e+01  -2.8060392e+01  -2.7415770e+01  -2.7130902e+01  -2.7875734e+01  -2.8957266e+01  -3.0143795e+01  -2.8027971e+01  -2.4751730e+01  -1.9009469e+01  -1.4568763e+01  -1.2673702e+01  -1.3195309e+01  -1.6187928e+01  -1.8996549e+01  -1.7365650e+01  -1.6546819e+01  -1.7920661e+01  -1.8810220e+01  -1.8370340e+01  -1.9612997e+01  -2.2665504e+01  -2.6440740e+01  -2.5262324e+01  -2.3959542e+01  -2.4990444e+01  -2.6613642e+01  -2.5881854e+01  -2.7023435e+01  -3.0323340e+01  -3.0520548e+01  -3.1337213e+01  -2.9494792e+01  -2.9738072e+01  -3.1938777e+01  -3.1339176e+01  -3.1570796e+01  -3.1524096e+01  -3.1514538e+01  -3.1602414e+01  -3.1490521e+01  -3.1252411e+01  -3.2341404e+01  -3.4055802e+01  -3.6346410e+01  -3.6495422e+01  -3.1997736e+01  -2.9056979e+01  -2.7995367e+01  -2.8319924e+01  -2.9162603e+01  -2.9646328e+01  -2.9762296e+01  -3.0415032e+01  -3.2184442e+01  -3.2902013e+01  -3.0825429e+01  -2.9824950e+01  -3.0074402e+01  -2.9130345e+01  -2.7518933e+01  -2.6797415e+01  -2.7480881e+01  -2.8850836e+01  -2.9185571e+01  -2.8263822e+01  -2.8146634e+01  -2.8827043e+01  -2.8495320e+01  -2.8039034e+01  -2.8941838e+01  -3.1478585e+01  -2.9476305e+01  -2.8283302e+01  -2.9194069e+01  -2.9784981e+01  -2.8019498e+01  -2.7303966e+01  -2.7408362e+01  -2.8094387e+01  -2.9735036e+01  -3.0123094e+01  -2.8987970e+01  -2.8045295e+01  -2.7197718e+01  -2.7602131e+01  -2.9719763e+01  -3.1862916e+01  -2.9810995e+01  -2.9235425e+01  -2.9873889e+01  -2.8138354e+01  -2.8199244e+01  -3.0436537e+01  -3.0247588e+01  -2.7137065e+01  -2.5709161e+01  -2.6165102e+01  -2.7259943e+01  -2.5702550e+01  -2.5085609e+01  -2.6092831e+01  -2.8265500e+01  -2.9809579e+01  -3.2003366e+01  -2.7270647e+01  -1.8098964e+01  -1.2963579e+01  -1.0783479e+01  -1.1107793e+01  -1.3483312e+01  -1.2122062e+01  -1.0138455e+01  -8.0411325e+00  -5.5531642e+00  -4.5151709e+00  -5.3165522e+00  -8.1597240e+00  -1.2828286e+01  -1.3806230e+01  -1.2892647e+01  -1.3987825e+01  -1.6431191e+01  -1.9107757e+01  -2.0509227e+01  -1.9407915e+01  -1.8523232e+01  -1.9010109e+01  -2.1381396e+01  -2.5355830e+01  -2.7140826e+01  -2.4102632e+01  -2.1686973e+01  -2.1456949e+01  -2.3862605e+01  -2.7793374e+01  -2.6913035e+01  -2.5405566e+01  -2.4469489e+01  -2.3809354e+01  -2.4377436e+01  -2.7823678e+01  -2.5945064e+01  -2.5445205e+01  -2.5574192e+01  -2.6634573e+01  -2.9158064e+01  -2.8550189e+01  -2.8887548e+01  -2.7758589e+01  -2.6827060e+01  -2.5807565e+01  -2.6029973e+01  -2.8011767e+01  -2.9687719e+01  -2.9039943e+01  -2.8001541e+01  -2.8384905e+01  -2.9975815e+01  -2.7079449e+01  -2.5017879e+01  -2.5103317e+01  -2.7233218e+01  -3.0336729e+01  -2.7760258e+01  -2.5657994e+01  -2.5421083e+01  -2.6885632e+01  -2.8286546e+01  -2.6684342e+01  -2.6586029e+01  -2.7857803e+01  -2.7928918e+01  -2.7090944e+01  -2.0464344e+01  -1.5839384e+01  -1.3825116e+01  -1.2723013e+01  -1.0318176e+01  -8.8573302e+00  -9.3233260e+00  -1.1808389e+01  -1.5247472e+01  -1.6952090e+01  -1.6321430e+01  -1.7089654e+01  -1.9387712e+01  -2.1676361e+01  -2.2049901e+01  -2.2824091e+01  -2.5891352e+01  -2.5251051e+01  -2.5803382e+01  -2.7595085e+01  -2.6477739e+01  -2.7720842e+01  -2.6619137e+01  -2.7653286e+01  -2.8134503e+01  -2.8040143e+01  -2.9517063e+01  -2.8383191e+01  -2.6889041e+01  -2.7279357e+01  -2.8147501e+01  -2.7091443e+01  -2.6329338e+01  -2.6390938e+01  -2.7389168e+01  -2.9637860e+01  -3.0543512e+01  -3.0622786e+01  -3.1296738e+01  -3.1303870e+01  -2.9146987e+01  -2.8512810e+01  -2.9330332e+01  -3.1071314e+01  -3.1403522e+01  -3.1089080e+01  -3.1491155e+01  -3.1846856e+01  -3.0464305e+01  -2.8737521e+01  -2.8137596e+01  -2.8651592e+01  -3.0379609e+01  -3.2227484e+01  -3.2825026e+01  -3.3021750e+01  -3.3841810e+01  -3.2689777e+01  -3.0132597e+01  -2.9371147e+01  -3.0339452e+01  -3.0717359e+01  -2.9093585e+01  -2.8871812e+01  -3.0473572e+01  -3.2063193e+01  -3.1703456e+01  -3.1027075e+01  -3.1630913e+01  -3.1291204e+01  -2.8030564e+01  -2.7000601e+01  -2.6903649e+01  -2.5846335e+01  -2.5154260e+01  -2.6322717e+01  -2.8947680e+01  -3.0967273e+01  -2.9937168e+01  -2.8093085e+01  -2.7414979e+01  -2.7698388e+01  -2.9118649e+01  -3.0095813e+01  -2.8159853e+01  -2.6685578e+01  -2.7192195e+01  -2.9800881e+01  -3.1124926e+01  -3.1057084e+01  -3.0357026e+01  -2.9603646e+01  -2.9913480e+01  -2.8845615e+01  -2.8115163e+01  -2.8456150e+01  -3.1045359e+01  -3.1867468e+01  -2.8838262e+01  -2.6639928e+01  -2.5687947e+01  -2.1376773e+01  -1.4642626e+01  -1.1511077e+01  -1.1054614e+01  -1.2208921e+01  -1.2513873e+01  -1.2105184e+01  -1.1841257e+01  -1.2301183e+01  -1.2914578e+01  -1.1371511e+01  -1.0144761e+01  -9.9768301e+00  -1.0699489e+01  -1.1424004e+01  -1.2112033e+01  -1.3244849e+01  -1.4229904e+01  -1.5212230e+01  -1.6963564e+01  -1.9689346e+01  -2.2791954e+01  -2.4168419e+01  -2.3881877e+01  -2.5103553e+01  -2.6953240e+01  -2.9235952e+01  -2.7144794e+01  -2.5466976e+01  -2.5389359e+01  -2.5547936e+01  -2.5591688e+01  -2.7229126e+01  -2.5746780e+01  -2.5781946e+01  -2.9085299e+01  -3.0114710e+01  -3.2545556e+01  -2.9073578e+01  -2.6788473e+01  -2.5343832e+01  -2.5779387e+01  -2.8256041e+01  -2.8532559e+01  -2.9248033e+01  -3.0112152e+01  -2.9704029e+01  -2.7243095e+01  -2.6490239e+01  -2.7935707e+01  -3.1378669e+01  -3.4375120e+01  -3.4688128e+01  -3.2829904e+01  -3.0587706e+01  -2.9514033e+01  -2.9412396e+01  -2.9942727e+01  -3.0867155e+01  -3.0541551e+01  -2.9019019e+01  -2.8531464e+01  -2.9708179e+01  -3.0557567e+01  -3.0649034e+01  -2.9299888e+01  -2.8479970e+01  -2.8321618e+01  -2.6622717e+01  -2.1331187e+01  -1.5484106e+01  -1.2064647e+01  -9.3881901e+00  -6.4914014e+00  -4.6193115e+00  -4.5237993e+00  -6.5127246e+00  -1.0778863e+01  -1.7369366e+01  -1.9088776e+01  -2.0020977e+01  -2.2147441e+01  -2.4597142e+01  -2.6139612e+01  -2.4647440e+01  -2.4643454e+01  -2.7047238e+01  -3.0312812e+01  -2.8032411e+01  -2.6864532e+01  -2.6642823e+01  -2.8197396e+01  -2.8464562e+01  -2.7579494e+01  -2.6715831e+01  -2.7263895e+01  -2.9097511e+01  -2.9065897e+01  -2.7487976e+01  -2.7283282e+01  -2.8838428e+01  -3.1600358e+01  -3.0360878e+01  -2.9132640e+01  -2.9397525e+01  -2.9998498e+01  -2.8810319e+01  -2.7852769e+01  -2.8003318e+01  -2.8625628e+01  -2.8179621e+01  -2.7915344e+01  -2.8470456e+01  -2.7125606e+01  -2.5706002e+01  -2.5592812e+01  -2.7026558e+01  -2.8511771e+01  -2.8216968e+01  -2.8547796e+01  -2.9993098e+01  -2.8389803e+01  -2.7213277e+01  -2.6730813e+01  -2.7399459e+01  -2.8981914e+01  -2.9881149e+01  -2.7876214e+01  -2.6680908e+01  -2.7180491e+01  -2.8876543e+01  -2.7890966e+01  -2.6837938e+01  -2.7745547e+01  -2.5931954e+01  -2.3658182e+01  -2.3010574e+01  -2.3824178e+01  -2.4642752e+01  -2.4847018e+01  -2.5572260e+01  -2.8091192e+01  -2.8932410e+01  -2.6539846e+01  -2.5411310e+01  -2.5456243e+01  -2.6397691e+01  -2.8186610e+01  -2.8269033e+01  -2.7188127e+01  -2.6537383e+01  -2.5604113e+01  -2.5342295e+01  -2.6455633e+01  -2.8908162e+01  -2.6350100e+01  -2.4298530e+01  -2.3407021e+01  -2.2527434e+01  -2.2983322e+01  -2.5620505e+01  -2.8693404e+01  -2.9623062e+01  -3.0516266e+01  -3.3354962e+01  -3.2176909e+01  -2.7159195e+01  -2.3339414e+01  -2.1828951e+01  -1.8245559e+01  -1.3771304e+01  -1.2078419e+01  -1.2702163e+01  -1.4119696e+01  -1.3700500e+01  -1.3960671e+01  -1.4965439e+01  -1.3585060e+01  -1.1740423e+01  -1.0161094e+01  -9.2965914e+00  -9.4413178e+00  -9.5903188e+00  -9.4551294e+00  -1.0181526e+01  -1.2199712e+01  -1.4838967e+01  -1.8066567e+01  -1.8559517e+01  -1.7748687e+01  -1.7819916e+01  -1.9448130e+01  -2.3130664e+01  -2.3988237e+01  -2.3096783e+01  -2.3337386e+01  -2.5383119e+01  -2.6088654e+01  -2.5146046e+01  -2.3208996e+01  -2.3668464e+01  -2.5642780e+01  -2.5524227e+01  -2.5890340e+01  -2.7651655e+01  -2.8561873e+01  -2.9790935e+01  -2.9069503e+01  -3.0225305e+01  -3.1441681e+01  -3.1119378e+01  -3.0791763e+01  -3.1156372e+01  -3.3639272e+01  -3.0815105e+01  -2.7769737e+01  -2.6802764e+01  -2.7772962e+01  -2.8102609e+01  -2.8186322e+01  -3.0039259e+01  -3.2523341e+01  -3.0583032e+01  -3.0459027e+01  -3.2391642e+01  -3.2989295e+01  -3.2054270e+01  -3.1863274e+01  -3.3502768e+01  -3.1469391e+01  -2.9170750e+01  -2.8446409e+01  -2.9791370e+01  -3.2835232e+01  -2.8963239e+01  -2.7701956e+01  -2.9692407e+01  -2.5678106e+01  -2.0939759e+01  -1.8262872e+01  -1.6053713e+01  -1.2772935e+01  -1.0475644e+01  -1.0315352e+01  -1.2549561e+01  -1.6812980e+01  -2.0257557e+01  -1.9567245e+01  -2.0603928e+01  -2.4927486e+01  -2.6094176e+01  -2.5950343e+01  -2.6871888e+01  -2.9905403e+01  -3.0636726e+01  -3.0897050e+01  -2.9611390e+01  -2.9940493e+01  -2.8368703e+01  -2.7858417e+01  -2.8611304e+01  -3.0249765e+01  -2.8405998e+01  -2.6130933e+01  -2.5406308e+01  -2.6215227e+01  -2.7959772e+01  -2.8686550e+01  -2.7387791e+01  -2.6935084e+01  -2.8326980e+01  -3.2123884e+01  -3.3482036e+01  -2.9887448e+01  -2.8391286e+01  -2.8339787e+01  -2.7761355e+01  -2.7122397e+01  -2.6591900e+01  -2.6300661e+01  -2.6156562e+01  -2.6117813e+01  -2.6537154e+01  -2.7095072e+01  -2.7073549e+01  -2.6465962e+01  -2.6108780e+01  -2.6014894e+01  -2.5257649e+01  -2.4794538e+01  -2.5462555e+01  -2.7582369e+01  -3.0153236e+01  -2.9080141e+01  -2.7814256e+01  -2.8254341e+01  -3.0000858e+01  -2.9331539e+01  -2.7999427e+01  -2.7906658e+01  -2.9226571e+01  -2.9004609e+01  -2.6739405e+01  -2.5808242e+01  -2.6620973e+01  -2.8290294e+01  -2.8384188e+01  -2.8284555e+01  -2.7642663e+01  -2.7277807e+01  -2.6828387e+01  -2.5770492e+01  -2.5189526e+01  -2.5292015e+01  -2.5990703e+01  -2.6658408e+01  -2.6911532e+01  -2.7199400e+01  -2.5850580e+01  -2.5767101e+01  -2.7082457e+01  -2.8402664e+01  -2.7964717e+01  -2.7562553e+01  -2.9022161e+01  -2.6796693e+01  -2.4809003e+01  -2.4554322e+01  -2.6119804e+01  -2.8888418e+01  -3.0175750e+01  -2.6831160e+01  -2.5226211e+01  -2.0402862e+01  -1.4359060e+01  -1.0696286e+01  -9.3645359e+00  -1.0022001e+01  -1.2713148e+01  -1.5873015e+01  -1.4009502e+01  -1.0203427e+01  -7.0420483e+00  -5.8333402e+00  -6.7132073e+00  -1.0006784e+01  -1.6369501e+01  -1.8395062e+01  -1.7259652e+01  -1.7951461e+01  -1.8522002e+01  -1.6896729e+01  -1.5620740e+01  -1.5667649e+01  -1.6997415e+01  -1.9733105e+01  -2.2378865e+01  -2.2831089e+01  -2.5175596e+01  -2.6212785e+01  -2.6833134e+01  -2.7543423e+01  -2.4311803e+01  -2.2741585e+01  -2.3289815e+01  -2.5629066e+01  -2.6292265e+01  -2.7116813e+01  -2.6859344e+01  -2.4479154e+01  -2.4575454e+01  -2.5501603e+01  -2.6212663e+01  -2.6082236e+01  -2.6500855e+01  -2.7740300e+01  -2.7084222e+01  -2.7824515e+01  -2.8603643e+01  -2.9066989e+01  -2.8808832e+01  -2.8237691e+01  -2.8291630e+01  -2.9190742e+01  -2.9288107e+01  -2.8555578e+01  -2.8680991e+01  -2.9660916e+01  -2.9617005e+01  -2.8870210e+01  -2.9158706e+01  -3.0066329e+01  -2.9098905e+01  -2.7623732e+01  -2.7506038e+01  -2.8587716e+01  -2.7705179e+01  -2.8028190e+01  -2.8571399e+01  -2.7785751e+01  -2.7933750e+01  -1.9613981e+01  -1.3732200e+01  -1.0964101e+01  -1.0533488e+01  -1.2278647e+01  -1.5691676e+01  -1.5492898e+01  -1.4982818e+01  -1.5650201e+01  -1.6763600e+01  -1.7223347e+01  -1.8127108e+01  -1.9840426e+01  -2.2113577e+01  -2.4522000e+01  -2.6161461e+01  -2.5176358e+01  -2.5622044e+01  -2.7070091e+01  -2.7735716e+01  -2.7805768e+01  -2.8502190e+01  -2.7441615e+01  -2.9285313e+01  -3.1463455e+01  -2.9990144e+01  -2.9706317e+01  -2.8248667e+01  -2.7397632e+01  -2.7546584e+01  -2.8454503e+01  -3.0130182e+01  -3.2164013e+01  -3.2522932e+01  -3.1817319e+01  -3.0913030e+01  -3.0500302e+01  -2.9610208e+01  -2.8447913e+01  -2.8637920e+01  -3.0878707e+01  -3.2041344e+01  -2.9061611e+01  -2.8144718e+01  -2.9314083e+01  -2.9774178e+01  -2.9296320e+01  -3.0353062e+01  -3.2748067e+01  -3.2667674e+01  -3.1250021e+01  -2.9365064e+01  -2.9253209e+01  -3.0937493e+01  -3.1156360e+01  -2.8221247e+01  -2.7492264e+01  -2.8799241e+01  -3.0519695e+01  -2.8973642e+01  -2.8464627e+01  -2.9317195e+01  -3.0095998e+01  -2.9553715e+01  -2.9535247e+01  -3.0452834e+01  -3.0992572e+01  -2.9632314e+01  -2.9211935e+01  -3.0057668e+01  -3.1570980e+01  -3.1001140e+01  -2.9486941e+01  -2.8567989e+01  -2.8838686e+01  -2.9652693e+01  -2.8695660e+01  -2.8667745e+01  -2.9188625e+01  -2.8406807e+01  -2.7472810e+01  -2.7575281e+01  -2.8954713e+01  -2.9209947e+01  -2.9777941e+01  -3.0394991e+01  -2.8870460e+01  -2.8018604e+01  -2.7826208e+01  -2.8812394e+01  -3.0448131e+01  -2.8491061e+01  -2.7482844e+01  -2.7773279e+01  -3.0225166e+01  -2.8775806e+01  -2.6659047e+01  -2.4909523e+01  -2.4274895e+01  -1.9129293e+01  -1.2945886e+01  -1.0013337e+01  -9.6759104e+00  -1.1794676e+01  -1.5253174e+01  -1.2606979e+01  -1.0232936e+01  -9.0215878e+00  -8.1064520e+00  -7.7010992e+00  -7.6401737e+00  -8.8501372e+00  -1.1880199e+01  -1.4896418e+01  -1.3977107e+01  -1.3259333e+01  -1.3850529e+01  -1.4335668e+01  -1.5080994e+01  -1.7231012e+01  -2.0553392e+01  -2.2044404e+01  -2.2338352e+01  -2.4433467e+01  -2.7029789e+01  -2.5893248e+01  -2.7016083e+01  -2.7461949e+01  -2.7027294e+01  -2.4542745e+01  -2.4135308e+01  -2.4446890e+01  -2.4976862e+01  -2.6972541e+01  -2.7760835e+01  -2.8735064e+01  -3.2712087e+01  -3.1227707e+01  -2.8221560e+01  -2.5968249e+01  -2.4981047e+01  -2.4368647e+01  -2.4878246e+01  -2.6642710e+01  -2.6691341e+01  -2.7030856e+01  -2.7641268e+01  -2.7782113e+01  -2.7356949e+01  -2.7936880e+01  -2.8715022e+01  -2.7949932e+01  -2.7665298e+01  -2.8600267e+01  -2.8678861e+01  -2.8219782e+01  -2.8885712e+01  -3.0931513e+01  -2.8818421e+01  -2.6676197e+01  -2.6192279e+01  -2.6502567e+01  -2.6958484e+01  -2.7817468e+01  -2.8957464e+01  -3.0342136e+01  -2.6898683e+01  -2.2680520e+01  -1.7790849e+01  -1.4988708e+01  -1.4621251e+01  -1.5451418e+01  -1.3651934e+01  -1.2762996e+01  -1.2279428e+01  -1.1845423e+01  -1.2417170e+01  -1.4562533e+01  -1.8288370e+01  -2.2339208e+01  -2.4311423e+01  -2.4193885e+01  -2.5439274e+01  -2.5380096e+01  -2.6153995e+01  -2.8889763e+01  -2.7537450e+01  -2.6986759e+01  -2.6790819e+01  -2.7375205e+01  -3.0856128e+01  -2.9879956e+01  -3.0328014e+01  -3.1181112e+01  -3.0514979e+01  -2.9698973e+01  -2.8857221e+01  -2.9215846e+01  -3.0828109e+01  -3.0256178e+01  -2.8558938e+01  -2.7685047e+01  -2.7595055e+01  -2.9160134e+01  -3.0291307e+01  -2.9785276e+01  -2.8611147e+01  -2.8054419e+01  -2.7288704e+01  -2.7359470e+01  -2.8870051e+01  -3.1114856e+01  -3.0474169e+01  -2.8921508e+01  -2.8380980e+01  -2.9129055e+01  -3.0545032e+01  -2.9839133e+01  -2.9062652e+01  -3.0191381e+01  -3.3022381e+01  -3.0635218e+01  -2.8487236e+01  -2.8526040e+01  -3.0251806e+01  -3.1854133e+01  -3.1666202e+01  -3.1691026e+01  -3.1312359e+01  -2.9799414e+01  -2.8702591e+01  -2.8590137e+01  -2.8696445e+01  -2.8265304e+01  -2.8584554e+01  -2.9302604e+01  -2.9525363e+01  -2.9829490e+01  -3.0016239e+01  -2.9961122e+01  -3.0071891e+01  -3.0841072e+01  -3.1208463e+01  -3.1052765e+01  -3.2006899e+01  -3.3322775e+01  -3.3576186e+01  -3.1798273e+01  -3.1120058e+01  -3.0390974e+01  -2.7808055e+01  -2.6827719e+01  -2.7812928e+01  -3.0418629e+01  -2.8969440e+01  -2.8682965e+01  -2.9778058e+01  -3.0696657e+01  -3.0157808e+01  -2.9421881e+01  -3.0314388e+01  -3.0823639e+01  -2.8315515e+01  -2.6171324e+01  -2.5948936e+01  -2.8112241e+01  -3.0957336e+01  -3.2216013e+01  -3.0281199e+01  -2.2778941e+01  -1.9457761e+01  -1.7453890e+01  -1.2757042e+01  -1.0178480e+01  -9.7452415e+00  -1.0387623e+01  -1.1119987e+01  -1.1316076e+01  -1.0542515e+01  -9.0051125e+00  -8.0910583e+00  -8.4578401e+00  -9.8058266e+00  -1.1904572e+01  -1.4627850e+01  -1.6733557e+01  -1.6747783e+01  -1.6251715e+01  -1.7062188e+01  -1.9434311e+01  -2.3605489e+01  -2.9094610e+01  -2.7243095e+01  -2.5794915e+01  -2.5663495e+01  -2.6038655e+01  -2.6889328e+01  -2.8393682e+01  -2.6800287e+01  -2.6445625e+01  -2.5634686e+01  -2.6549214e+01  -2.9481967e+01  -2.9753345e+01  -3.1598703e+01  -3.1732663e+01  -3.2087871e+01  -3.0804704e+01  -2.8763427e+01  -2.7670299e+01  -2.7050268e+01  -2.7378659e+01  -2.7670414e+01  -2.7217352e+01  -2.8320457e+01  -2.9875611e+01  -3.1142976e+01  -2.9704976e+01  -2.9113818e+01  -2.9664809e+01  -3.1315114e+01  -3.0769156e+01  -2.9298358e+01  -2.9041087e+01  -2.9727663e+01  -2.8650922e+01  -2.7707513e+01  -2.8026017e+01  -2.8702751e+01  -2.8378197e+01  -2.7009609e+01  -2.6709510e+01  -2.7827021e+01  -2.8958715e+01  -2.8512112e+01  -2.6688664e+01  -2.6401431e+01  -2.2338545e+01  -1.7930337e+01  -1.5897788e+01  -1.3595853e+01  -1.0499099e+01  -8.5915685e+00  -8.4920358e+00  -1.0308863e+01  -1.3506604e+01  -1.9012265e+01  -2.6262085e+01  -2.6557846e+01  -2.6520066e+01  -2.8113964e+01  -2.5977138e+01  -2.5679685e+01  -2.7924085e+01  -2.7852817e+01  -2.7377192e+01  -2.8230379e+01  -2.9944393e+01  -2.7221279e+01  -2.5893585e+01  -2.6896641e+01  -2.8496615e+01  -2.8217108e+01  -2.7593753e+01  -2.6433128e+01  -2.6235559e+01  -2.7497517e+01  -2.8835695e+01  -2.8569742e+01  -2.8038322e+01  -2.6809363e+01  -2.5993498e+01  -2.6871507e+01  -2.8965708e+01  -2.8573360e+01  -2.7338883e+01  -2.7218491e+01  -2.6842264e+01  -2.4801754e+01  -2.3888619e+01  -2.4514361e+01  -2.5434530e+01  -2.4675753e+01  -2.4694641e+01  -2.5338464e+01  -2.6356332e+01  -2.5887568e+01  -2.4828657e+01  -2.4112355e+01  -2.4557780e+01  -2.6696615e+01  -2.9006252e+01  -2.6807316e+01  -2.5529590e+01  -2.5333833e+01  -2.6084913e+01  -2.7958967e+01  -2.9496026e+01  -2.7414108e+01  -2.6260740e+01  -2.5130732e+01  -2.3532672e+01  -2.2570986e+01  -2.2748314e+01  -2.3665737e+01  -2.4945222e+01  -2.7138531e+01  -3.0913589e+01  -2.9720154e+01  -2.7592880e+01  -2.7600755e+01  -2.9282839e+01  -2.9287210e+01  -2.8483045e+01  -2.8286846e+01  -2.8549782e+01  -2.9604361e+01  -2.8581085e+01  -2.6805189e+01  -2.5915735e+01  -2.5367995e+01  -2.5683636e+01  -2.7600540e+01  -3.0041585e+01  -3.1128951e+01  -2.9404036e+01  -2.8504975e+01  -2.9587099e+01  -3.2269899e+01  -3.0159477e+01  -2.8898155e+01  -2.9424462e+01  -2.9254925e+01  -2.7888962e+01  -2.6797876e+01  -2.6943641e+01  -2.7847379e+01  -1.9719764e+01  -1.3485564e+01  -1.0771502e+01  -1.0793226e+01  -1.3057608e+01  -1.4538953e+01  -1.3209215e+01  -1.2598444e+01  -1.2052613e+01  -1.0521039e+01  -9.7614354e+00  -9.7201368e+00  -8.6847918e+00  -8.0925561e+00  -9.2486133e+00  -1.2505919e+01  -1.6564883e+01  -1.8341274e+01  -1.9324074e+01  -2.0132164e+01  -2.2076713e+01  -2.5774287e+01  -2.9479467e+01  -2.7449635e+01  -2.5441429e+01  -2.5126382e+01  -2.6531812e+01  -2.7375162e+01  -2.5295310e+01  -2.3373320e+01  -2.3394065e+01  -2.5099182e+01  -2.6499821e+01  -2.8401229e+01  -2.9413364e+01  -2.9172053e+01  -2.9085136e+01  -2.8948715e+01  -2.9867304e+01  -2.7980462e+01  -2.7041596e+01  -2.7422749e+01  -2.7160562e+01  -2.7442840e+01  -2.7662526e+01  -2.9093493e+01  -2.8169696e+01  -2.8203998e+01  -2.9306785e+01  -3.1286867e+01  -3.2531408e+01  -3.2342339e+01  -3.2470854e+01  -3.1609867e+01  -3.1322164e+01  -3.0030734e+01  -2.6855918e+01  -2.5458635e+01  -2.5745059e+01  -2.7050171e+01  -2.8185453e+01  -2.8534050e+01  -2.8781136e+01  -2.8510048e+01  -2.7596420e+01  -2.7929878e+01  -2.7457933e+01  -2.4626202e+01  -2.2288995e+01  -1.6779532e+01  -1.3458699e+01  -1.2651893e+01  -1.4401742e+01  -1.8160136e+01  -1.8425047e+01  -2.0521578e+01  -2.4223852e+01  -2.6061863e+01  -2.3955318e+01  -2.2276571e+01  -2.2123532e+01  -2.3932261e+01  -2.4496057e+01  -2.3764313e+01  -2.4157475e+01  -2.6499421e+01  -2.6055207e+01  -2.5907864e+01  -2.7059814e+01  -2.6885846e+01  -2.8931054e+01  -2.9687061e+01  -2.7694591e+01  -2.7201051e+01  -2.7910406e+01  -2.8498697e+01  -2.7694212e+01  -2.7049468e+01  -2.7620547e+01  -2.8341554e+01  -2.7613236e+01  -2.7288043e+01  -2.7875127e+01  -2.8286199e+01  -2.7566467e+01  -2.7233457e+01  -2.7633166e+01  -2.8046656e+01  -2.7675665e+01  -2.7073428e+01  -2.7985438e+01  -3.0401112e+01  -3.1320368e+01  -2.9592872e+01  -2.8139699e+01  -2.7112990e+01  -2.5870395e+01  -2.5390460e+01  -2.5860947e+01  -2.7554062e+01  -2.8102426e+01  -2.6854890e+01  -2.6487867e+01  -2.6597117e+01  -2.6637599e+01  -2.7170975e+01  -2.8032419e+01  -2.8106408e+01  -2.7197569e+01  -2.6517266e+01  -2.6733992e+01  -2.8514972e+01  -3.1749578e+01  -2.9016801e+01  -2.7368275e+01  -2.6797472e+01  -2.6424565e+01  -2.6761096e+01  -2.7145559e+01  -2.7121580e+01  -2.7869848e+01  -2.8029906e+01  -2.7580533e+01  -2.6846875e+01  -2.6712350e+01  -2.6998133e+01  -2.6897960e+01  -2.7010624e+01  -2.6944986e+01  -2.8232059e+01  -2.8862427e+01  -2.6576533e+01  -2.5789676e+01  -2.6342249e+01  -2.8436766e+01  -2.7597115e+01  -2.5457469e+01  -2.5372432e+01  -2.6858612e+01  -2.9138148e+01  -2.8738464e+01  -2.7188677e+01  -2.4631641e+01  -2.3380376e+01  -1.7519297e+01  -1.2370093e+01  -9.8298922e+00  -9.5900057e+00  -1.1322898e+01  -1.4965958e+01  -1.4358905e+01  -1.1839611e+01  -7.8895945e+00  -5.6464457e+00  -5.6701989e+00  -8.0191525e+00  -1.1866492e+01  -1.2947550e+01  -1.2846159e+01  -1.5027093e+01  -1.5922384e+01  -1.6160273e+01  -1.6831112e+01  -1.8399342e+01  -1.9948480e+01  -2.0382684e+01  -2.0544539e+01  -2.0966069e+01  -2.2998813e+01  -2.4424430e+01  -2.5874797e+01  -2.6086119e+01  -2.3732716e+01  -2.3056172e+01  -2.3884501e+01  -2.6362820e+01  -2.5859002e+01  -2.6347831e+01  -2.9620962e+01  -2.8448281e+01  -2.7059837e+01  -2.6309684e+01  -2.6741242e+01  -2.7959758e+01  -2.7724523e+01  -2.7472873e+01  -2.7755747e+01  -2.9196650e+01  -3.0360004e+01  -2.8580946e+01  -2.8518244e+01  -2.9824259e+01  -2.9751879e+01  -2.8369041e+01  -2.7639230e+01  -2.7916078e+01  -2.8783559e+01  -2.8614271e+01  -2.8300554e+01  -2.8848340e+01  -2.8777258e+01  -2.8585087e+01  -2.9758824e+01  -3.2169508e+01  -3.0852935e+01  -2.9978964e+01  -2.9769924e+01  -3.0529723e+01  -3.1498246e+01  -2.9452267e+01  -2.9315369e+01  -2.4611166e+01  -1.7180631e+01  -1.2711205e+01  -1.0875899e+01  -1.1178898e+01  -1.0771201e+01  -9.4849338e+00  -9.5347791e+00  -1.0120801e+01  -1.1735171e+01  -1.3704721e+01  -1.4983933e+01  -1.6269010e+01  -1.8359388e+01  -2.1416720e+01  -2.4792946e+01  -2.5386712e+01  -2.5462432e+01  -2.7686950e+01  -2.7537958e+01  -2.5447914e+01  -2.5049851e+01  -2.4472765e+01  -2.5755807e+01  -2.9511316e+01  -3.0708687e+01  -3.2154867e+01  -2.8659342e+01  -2.7526352e+01  -2.8152194e+01  -3.0085377e+01  -3.1084944e+01  -2.9747730e+01  -2.8756338e+01  -2.8177053e+01  -2.7015986e+01  -2.6223246e+01  -2.6706194e+01  -2.8335330e+01  -3.0776587e+01  -3.1631889e+01  -3.1334878e+01  -3.0802159e+01  -3.0230287e+01  -2.9303075e+01  -2.8101350e+01  -2.8260979e+01  -3.0372131e+01  -3.0155509e+01  -2.7808674e+01  -2.7570030e+01  -2.9338238e+01  -3.1832820e+01  -3.0596943e+01  -2.9624184e+01  -3.0382119e+01  -3.1112709e+01  -2.9472434e+01  -2.8778384e+01  -2.9715579e+01  -3.1063253e+01  -3.0834090e+01  -3.1118313e+01  -3.2136954e+01  -3.1107810e+01  -2.8378218e+01  -2.6904362e+01  -2.6917825e+01  -2.8476920e+01  -3.0848494e+01  -3.0456734e+01  -3.0092607e+01  -3.0485201e+01  -2.9593399e+01  -2.8941774e+01  -2.9659383e+01  -3.0596364e+01  -2.9436098e+01  -2.9000258e+01  -2.9815514e+01  -3.1538986e+01  -3.1288347e+01  -2.8871023e+01  -2.7839438e+01  -2.8754622e+01  -3.0890345e+01  -3.0039266e+01  -3.0387676e+01  -3.2071825e+01  -3.0610800e+01  -2.8764275e+01  -2.7980011e+01  -2.8926068e+01  -2.9652240e+01  -2.8119684e+01  -2.6587321e+01  -2.6216813e+01  -2.6479472e+01  -2.7648601e+01  -3.0630717e+01  -2.7518550e+01  -1.9092559e+01  -1.5036386e+01  -1.4028414e+01  -1.5458367e+01  -1.4672150e+01  -1.2487995e+01  -1.1060295e+01  -1.0837835e+01  -1.2145791e+01  -1.4857740e+01  -1.3663151e+01  -1.0865242e+01  -9.4466686e+00  -9.7417384e+00  -1.1657292e+01  -1.4949509e+01  -1.9068621e+01  -1.9981265e+01  -1.7883644e+01  -1.6761618e+01  -1.7308104e+01  -1.9973111e+01  -2.5227848e+01  -2.5406235e+01  -2.4630886e+01  -2.5380433e+01  -2.6922429e+01  -2.4943549e+01  -2.3701447e+01  -2.4409885e+01  -2.7980829e+01  -2.6255394e+01  -2.6244087e+01  -2.7181934e+01  -2.6852485e+01  -2.9128181e+01  -2.8581015e+01  -3.0494877e+01  -2.9330141e+01  -2.8023917e+01  -2.7354256e+01  -2.7192984e+01  -2.8692389e+01  -3.0233304e+01  -2.9642376e+01  -2.7667124e+01  -2.7151409e+01  -2.6044149e+01  -2.5286968e+01  -2.5967519e+01  -2.7666788e+01  -2.8726123e+01  -2.8171239e+01  -2.7848323e+01  -2.7814606e+01  -2.7803460e+01  -2.7754553e+01  -2.7379517e+01  -2.7169710e+01  -2.7404375e+01  -2.8452589e+01  -2.9482550e+01  -3.0315835e+01  -3.0174372e+01  -3.0425389e+01  -2.9612250e+01  -2.8977451e+01  -2.9161885e+01  -2.0872684e+01  -1.6508274e+01  -1.5009792e+01  -1.4124236e+01  -1.0305897e+01  -8.9162606e+00  -9.3951373e+00  -1.0691679e+01  -1.2694311e+01  -1.6283140e+01  -2.2077717e+01  -2.8167586e+01  -2.6426441e+01  -2.4374939e+01  -2.3905287e+01  -2.4645657e+01  -2.5923984e+01  -2.4723128e+01  -2.5817418e+01  -2.9504196e+01  -2.9765379e+01  -2.9305296e+01  -2.8037733e+01  -2.8861555e+01  -3.0538795e+01  -2.9708384e+01  -2.8687392e+01  -2.8828286e+01  -2.9010215e+01  -2.9196880e+01  -3.0094293e+01  -3.0986804e+01  -3.1297129e+01  -2.9140818e+01  -2.8400258e+01  -2.8646420e+01  -2.9586640e+01  -3.0540546e+01  -3.0703801e+01  -3.1343003e+01  -3.1573775e+01  -3.2670198e+01  -3.3146878e+01  -3.2045272e+01  -3.1241866e+01  -3.0626152e+01  -3.0204087e+01  -3.0128424e+01  -3.1230622e+01  -3.2007871e+01  -3.0511776e+01  -2.9156460e+01  -2.9409826e+01  -3.1180270e+01  -3.1553413e+01  -3.0524959e+01  -3.0181308e+01  -3.0696273e+01  -3.0600769e+01  -3.0225672e+01  -3.0927483e+01  -3.2277802e+01  -3.1113312e+01  -2.9791147e+01  -2.9677016e+01  -3.0961047e+01  -3.2130245e+01  -3.1447372e+01  -3.1183365e+01  -3.0985648e+01  -3.1002172e+01  -3.1815808e+01  -3.2288625e+01  -3.1502314e+01  -3.1060806e+01  -3.1497991e+01  -3.1842317e+01  -3.1951511e+01  -3.1784899e+01  -3.1217139e+01  -3.0460210e+01  -3.0611158e+01  -3.1627061e+01  -3.0629807e+01  -2.9487663e+01  -2.9839582e+01  -3.1954639e+01  -3.1076338e+01  -2.9043845e+01  -2.9084445e+01  -3.1262161e+01  -3.3817234e+01  -3.3306127e+01  -3.1292222e+01  -3.0586020e+01  -3.1238982e+01  -3.3247570e+01  -3.1807981e+01  -2.9471530e+01  -2.6526645e+01  -2.4965270e+01  -2.4805218e+01  -1.7896214e+01  -1.4590550e+01  -1.4167717e+01  -1.4634211e+01  -1.2678003e+01  -1.2447435e+01  -1.3220672e+01  -1.4471111e+01  -1.3932573e+01  -1.0847135e+01  -8.1438008e+00  -6.4716121e+00  -6.1258460e+00  -7.1184894e+00  -9.2671825e+00  -1.2264852e+01  -1.5499556e+01  -1.7325632e+01  -1.6304983e+01  -1.5462811e+01  -1.6114646e+01  -1.8706411e+01  -2.3620596e+01  -2.4328552e+01  -2.4576616e+01  -2.6577558e+01  -2.6986758e+01  -2.5465814e+01  -2.6080824e+01  -2.7811849e+01  -2.7783543e+01  -2.6286581e+01  -2.5213959e+01  -2.6125292e+01  -2.8233265e+01  -2.9101401e+01  -2.7610947e+01  -2.8189029e+01  -3.1456088e+01  -3.2774975e+01  -2.9331902e+01  -2.7223723e+01  -2.7016946e+01  -2.8714970e+01  -2.7816415e+01  -2.7805087e+01  -2.8799624e+01  -3.0425593e+01  -2.8144880e+01  -2.6141866e+01  -2.5827371e+01  -2.6718620e+01  -2.6593066e+01  -2.6182874e+01  -2.7373560e+01  -2.9680046e+01  -2.7669160e+01  -2.6041184e+01  -2.5951241e+01  -2.7226599e+01  -2.9036074e+01  -3.0463792e+01  -3.0684125e+01  -3.2628019e+01  -3.0273505e+01  -2.8187720e+01  -2.7169481e+01  -2.5882032e+01  -2.0906871e+01  -1.6344319e+01  -1.3738223e+01  -1.2295480e+01  -1.1379205e+01  -1.1096505e+01  -1.1834271e+01  -1.2975689e+01  -1.5013546e+01  -1.8502501e+01  -2.2018999e+01  -2.2500812e+01  -2.3222528e+01  -2.5867538e+01  -2.8536322e+01  -2.5980527e+01  -2.5408880e+01  -2.6733778e+01  -2.5908581e+01  -2.6162483e+01  -2.8193526e+01  -2.9906273e+01  -3.1092315e+01  -2.7983569e+01  -2.6275887e+01  -2.5878114e+01  -2.6900667e+01  -2.8281078e+01  -2.8037240e+01  -2.5965432e+01  -2.4766988e+01  -2.5368115e+01  -2.7523148e+01  -2.8460797e+01  -2.7670713e+01  -2.8300472e+01  -2.9327262e+01  -2.9361089e+01  -2.8627935e+01  -2.7504513e+01  -2.6342114e+01  -2.5503710e+01  -2.5118850e+01  -2.4975351e+01  -2.4897442e+01  -2.5073355e+01  -2.5524031e+01  -2.5365164e+01  -2.5524397e+01  -2.7310430e+01  -3.0604585e+01  -2.9180632e+01  -2.8229708e+01  -2.9320108e+01  -3.0082336e+01  -2.9344485e+01  -2.9044547e+01  -2.9902738e+01  -3.2546362e+01  -3.7140901e+01  -3.5017151e+01  -3.3828716e+01  -3.4051407e+01  -3.0639754e+01  -2.8490213e+01  -2.7503546e+01  -2.7110048e+01  -2.6612236e+01  -2.6494477e+01  -2.6443137e+01  -2.7184718e+01  -2.8449083e+01  -2.7686468e+01  -2.7880498e+01  -3.0148790e+01  -3.1276702e+01  -2.9884225e+01  -3.0468461e+01  -3.3330887e+01  -3.2858223e+01  -3.1049439e+01  -3.1262421e+01  -3.2396791e+01  -3.5372852e+01  -3.3950336e+01  -2.9303830e+01  -2.6897468e+01  -2.6470478e+01  -2.8027969e+01  -2.8713224e+01  -2.8369640e+01  -2.8592228e+01  -2.9824303e+01  -3.0572763e+01  -3.0992044e+01  -2.9961076e+01  -2.7944041e+01  -2.4314636e+01  -1.6726245e+01  -1.1894925e+01  -9.7410642e+00  -9.7970434e+00  -1.1938914e+01  -1.6263424e+01  -1.5115958e+01  -1.3607971e+01  -1.2804534e+01  -1.3595691e+01  -1.3181365e+01  -1.3331357e+01  -1.5787869e+01  -2.0627112e+01  -2.3211778e+01  -2.4085284e+01  -2.4263880e+01  -2.1176633e+01  -1.8334212e+01  -1.7598404e+01  -1.8770487e+01  -2.1327655e+01  -2.3736327e+01  -2.4504081e+01  -2.7175950e+01  -2.7796258e+01  -2.8330441e+01  -2.8580512e+01  -2.6269165e+01  -2.5134827e+01  -2.5733599e+01  -2.8661045e+01  -2.7959949e+01  -2.9367711e+01  -3.2139873e+01  -3.0559647e+01  -3.0427423e+01  -2.8874279e+01  -2.8884606e+01  -2.9017265e+01  -2.7984851e+01  -2.8434844e+01  -2.9325526e+01  -3.0247142e+01  -2.9234243e+01  -2.7388683e+01  -2.6769472e+01  -2.7336919e+01  -2.8525948e+01  -2.8671747e+01  -2.8649623e+01  -2.8373276e+01  -2.7684164e+01  -2.8502856e+01  -3.1087462e+01  -3.2102817e+01  -2.9503170e+01  -2.7810048e+01  -2.7433922e+01  -2.8682340e+01  -2.9890938e+01  -3.0433127e+01  -3.0202992e+01  -2.9975926e+01  -2.8917423e+01  -2.7342111e+01  -2.6878019e+01  -2.2932212e+01  -1.8260904e+01  -1.6425948e+01  -1.6691763e+01  -1.8180296e+01  -1.7281708e+01  -1.6225690e+01  -1.6544060e+01  -1.8056065e+01  -2.1053755e+01  -2.1437560e+01  -2.0029663e+01  -1.9948773e+01  -2.1581426e+01  -2.4828546e+01  -2.4100431e+01  -2.4483305e+01  -2.4536393e+01  -2.6125979e+01  -2.6853406e+01  -2.5614608e+01  -2.7068143e+01  -2.8215469e+01  -2.7388730e+01  -2.6800426e+01  -2.6520123e+01  -2.7580893e+01  -2.7713561e+01  -2.6100475e+01  -2.6471920e+01  -2.8617436e+01  -2.6835301e+01  -2.5866694e+01  -2.6475731e+01  -2.8044239e+01  -2.8237693e+01  -2.7737510e+01  -2.7970222e+01  -2.8682137e+01  -2.8740391e+01  -2.7670053e+01  -2.7039226e+01  -2.7266275e+01  -2.7933232e+01  -2.7719253e+01  -2.6640271e+01  -2.6233731e+01  -2.6689200e+01  -2.6969745e+01  -2.6084464e+01  -2.5930277e+01  -2.6843071e+01  -2.7013930e+01  -2.6531733e+01  -2.6970351e+01  -2.8197959e+01  -2.8280195e+01  -2.7426600e+01  -2.7244746e+01  -2.7756378e+01  -2.7594472e+01  -2.7245902e+01  -2.7407214e+01  -2.7749799e+01  -2.7862520e+01  -2.7207990e+01  -2.6860642e+01  -2.6947228e+01  -2.6688326e+01  -2.6184475e+01  -2.6493204e+01  -2.7302857e+01  -2.7300863e+01  -2.7060955e+01  -2.6711267e+01  -2.6706127e+01  -2.6840983e+01  -2.6741839e+01  -2.6589560e+01  -2.7426732e+01  -2.9734713e+01  -2.7393531e+01  -2.6157296e+01  -2.6240195e+01  -2.5979516e+01  -2.5642295e+01  -2.6009150e+01  -2.7265615e+01  -2.7553112e+01  -2.7208110e+01  -2.8366186e+01  -2.9147222e+01  -2.8139885e+01  -2.7478578e+01  -2.6564893e+01  -2.4803719e+01  -2.4329697e+01  -2.5432429e+01  -1.8011509e+01  -1.2480971e+01  -9.8110514e+00  -9.5772309e+00  -1.1491163e+01  -1.4294459e+01  -1.2958808e+01  -1.0590274e+01  -7.8580421e+00  -5.7742933e+00  -5.4677706e+00  -7.0974954e+00  -1.0990870e+01  -1.6327559e+01  -1.4799764e+01  -1.3374112e+01  -1.4109432e+01  -1.6465867e+01  -1.8520812e+01  -1.9382967e+01  -1.9161507e+01  -1.8897599e+01  -1.9828491e+01  -2.2857813e+01  -3.0083299e+01  -3.2117430e+01  -2.6476921e+01  -2.3586657e+01  -2.3376673e+01  -2.4143485e+01  -2.5178471e+01  -2.6875041e+01  -2.8218280e+01  -2.7968632e+01  -2.5705434e+01  -2.5268649e+01  -2.6782034e+01  -2.7501853e+01  -2.9998008e+01  -2.8934557e+01  -2.8891840e+01  -3.0379493e+01  -2.9879724e+01  -2.9491705e+01  -2.8777332e+01  -2.9815530e+01  -3.0175626e+01  -3.0533691e+01  -3.0024841e+01  -2.9663709e+01  -3.0235926e+01  -3.1099311e+01  -3.1908637e+01  -3.1813059e+01  -2.9893502e+01  -2.9091423e+01  -3.0096464e+01  -3.2033135e+01  -2.9233127e+01  -2.7110954e+01  -2.6938157e+01  -2.8625046e+01  -3.0962297e+01  -3.0611878e+01  -2.9232273e+01  -2.9405055e+01  -2.6896466e+01  -2.3797701e+01  -1.9930147e+01  -1.6393745e+01  -1.4398306e+01  -1.3910363e+01  -1.4750711e+01  -1.2701859e+01  -1.2041480e+01  -1.3123980e+01  -1.5560849e+01  -1.7738471e+01  -1.6464730e+01  -1.5245295e+01  -1.5417044e+01  -1.7078465e+01  -1.9699523e+01  -2.0922348e+01  -2.2491477e+01  -2.6711339e+01  -2.7080335e+01  -2.6484855e+01  -2.5331465e+01  -2.5598479e+01  -2.8868368e+01  -2.7764782e+01  -2.7952098e+01  -2.7526967e+01  -2.6787272e+01  -2.7481115e+01  -2.8678114e+01  -2.9431543e+01  -3.0810512e+01  -3.1452849e+01  -2.9230571e+01  -2.8400609e+01  -2.9486479e+01  -3.2422127e+01  -3.3131383e+01  -3.2504676e+01  -3.2379609e+01  -3.2930237e+01  -3.3608771e+01  -3.1106373e+01  -3.0097294e+01  -2.9917288e+01  -2.9935278e+01  -2.9840331e+01  -3.0002248e+01  -3.1184300e+01  -3.2308279e+01  -3.0919845e+01  -2.9325848e+01  -2.8845243e+01  -2.9148642e+01  -2.9467909e+01  -2.9485395e+01  -3.0331282e+01  -3.2004788e+01  -3.1973011e+01  -3.0552937e+01  -2.9975028e+01  -3.0095074e+01  -2.9840497e+01  -2.9510997e+01  -3.0300672e+01  -3.2389764e+01  -3.1085009e+01  -2.9749368e+01  -3.0066596e+01  -3.0722072e+01  -2.9764934e+01  -2.9250019e+01  -2.9286956e+01  -2.9372732e+01  -2.9847307e+01  -2.9380098e+01  -2.8511795e+01  -2.8682243e+01  -2.8613696e+01  -2.7893481e+01  -2.7439292e+01  -2.8336781e+01  -2.9203768e+01  -2.8156061e+01  -2.7427099e+01  -2.7449766e+01  -2.8935330e+01  -3.0894660e+01  -3.0250492e+01  -2.9879065e+01  -2.9928741e+01  -3.0642832e+01  -3.0591540e+01  -2.9160715e+01  -2.8580176e+01  -2.8499475e+01  -2.8870219e+01  -2.9040181e+01  -2.7833192e+01  -2.4529593e+01  -2.3210085e+01  -1.9213507e+01  -1.4123241e+01  -1.2303693e+01  -1.2815216e+01  -1.3243265e+01  -1.2108566e+01  -1.1125898e+01  -1.0887640e+01  -1.1933037e+01  -1.3188789e+01  -1.3380638e+01  -1.4663691e+01  -1.6247176e+01  -1.4259406e+01  -1.2212126e+01  -1.2063955e+01  -1.3510559e+01  -1.5932154e+01  -1.8347997e+01  -2.1490577e+01  -2.4863686e+01  -2.6085849e+01  -2.6333510e+01  -2.8104440e+01  -2.8703743e+01  -2.6700787e+01  -2.5039674e+01  -2.5406074e+01  -2.5451893e+01  -2.5738782e+01  -2.4517568e+01  -2.5332809e+01  -2.5915707e+01  -2.5502519e+01  -2.7301975e+01  -2.6702137e+01  -2.5350668e+01  -2.5031822e+01  -2.6307585e+01  -3.0850103e+01  -2.8793409e+01  -2.6809819e+01  -2.5582106e+01  -2.4749886e+01  -2.4459668e+01  -2.4657889e+01  -2.5882227e+01  -2.6291898e+01  -2.5448646e+01  -2.4365800e+01  -2.4590981e+01  -2.5581748e+01  -2.6760659e+01  -2.7161421e+01  -2.7260098e+01  -2.7535792e+01  -2.8506435e+01  -2.9268729e+01  -2.8729074e+01  -2.8757884e+01  -2.8849933e+01  -2.7931833e+01  -2.6570109e+01  -2.6390183e+01  -2.7599730e+01  -2.8788907e+01  -2.9853710e+01  -2.4392412e+01  -2.1343289e+01  -2.0878989e+01  -2.3041837e+01  -2.4499348e+01  -1.5788324e+01  -1.1477150e+01  -9.9519800e+00  -1.0420268e+01  -1.2109545e+01  -1.5395600e+01  -2.0471799e+01  -2.0067148e+01  -1.8947686e+01  -2.0150825e+01  -2.2411873e+01  -2.3397646e+01  -2.3205270e+01  -2.5119953e+01  -2.9569656e+01  -2.8296877e+01  -2.8106947e+01  -2.7944464e+01  -2.8005463e+01  -2.7975834e+01  -2.7437107e+01  -2.7975080e+01  -2.8448226e+01  -2.7640923e+01  -2.7089300e+01  -2.7728198e+01  -2.8837478e+01  -2.8431881e+01  -2.8458370e+01  -2.9995918e+01  -3.0172574e+01  -2.8625024e+01  -2.8972506e+01  -3.0446807e+01  -3.1637367e+01  -3.0386011e+01  -3.0033353e+01  -3.0150622e+01  -2.9822446e+01  -2.9905191e+01  -3.0285923e+01  -3.0945508e+01  -3.1032783e+01  -3.0290277e+01  -2.9627355e+01  -3.0101496e+01  -3.1995400e+01  -3.1607061e+01  -3.0236240e+01  -3.0251053e+01  -3.1473608e+01  -3.1916640e+01  -3.1663952e+01  -3.1477559e+01  -3.1736860e+01  -3.1623255e+01  -2.9568829e+01  -2.8972713e+01  -3.0404585e+01  -3.3944660e+01  -3.3973170e+01  -3.0716578e+01  -2.8828316e+01  -2.8894814e+01  -3.0293115e+01  -3.1084834e+01  -3.0868198e+01  -3.2160132e+01  -3.3856596e+01  -3.1086265e+01  -2.8117397e+01  -2.6458677e+01  -2.6767922e+01  -2.9332129e+01  -3.3678107e+01  -3.4433768e+01  -3.3726428e+01  -3.3435371e+01  -3.4469824e+01  -3.2210657e+01  -3.0726829e+01  -3.1654793e+01  -3.4165060e+01  -3.0888900e+01  -2.9021055e+01  -2.9017355e+01  -3.0407684e+01  -3.2313187e+01  -3.2436444e+01  -2.9551678e+01  -2.8560090e+01  -2.9734536e+01  -3.1809384e+01  -2.7968501e+01  -2.3892309e+01  -2.1812654e+01  -2.1403920e+01  -2.0492978e+01  -1.4278913e+01  -1.2071084e+01  -1.2560157e+01  -1.4325451e+01  -1.2875272e+01  -1.2291068e+01  -1.2769869e+01  -1.4296655e+01  -1.2471562e+01  -9.3103438e+00  -7.1013004e+00  -6.5314116e+00  -7.5315923e+00  -9.4489787e+00  -1.0860186e+01  -1.2060394e+01  -1.4022638e+01  -1.5702996e+01  -1.7337499e+01  -1.8561063e+01  -2.0092473e+01  -2.2140041e+01  -2.2971455e+01  -2.3019800e+01  -2.4069741e+01  -2.5218299e+01  -2.6899808e+01  -2.8635219e+01  -2.7729399e+01  -2.7257238e+01  -2.6697238e+01  -2.7081486e+01  -2.7775952e+01  -2.9590475e+01  -2.8886894e+01  -3.0813209e+01  -2.9865637e+01  -3.0179025e+01  -2.9134109e+01  -2.7716617e+01  -2.7850632e+01  -2.7834113e+01  -2.7780475e+01  -2.7753678e+01  -2.8747412e+01  -3.2039704e+01  -2.9828185e+01  -2.8061521e+01  -2.7823317e+01  -2.8336253e+01  -2.8148662e+01  -2.8842790e+01  -3.1306497e+01  -3.1727483e+01  -2.8470156e+01  -2.7587559e+01  -2.8634180e+01  -2.9789408e+01  -2.9600146e+01  -3.0335589e+01  -2.9906696e+01  -2.6063612e+01  -2.4377855e+01  -2.4250893e+01  -2.5460612e+01  -2.8488392e+01  -2.5262101e+01  -2.3143934e+01  -2.2502360e+01  -2.3702427e+01  -2.2088500e+01  -1.5588801e+01  -1.1329356e+01  -9.7351536e+00  -1.0245441e+01  -1.2120697e+01  -1.5393524e+01  -1.8740352e+01  -1.8895710e+01  -1.8288703e+01  -1.9332226e+01  -2.1845495e+01  -2.4618113e+01  -2.5127178e+01  -2.7320193e+01  -2.8507655e+01  -2.6532117e+01  -2.5558436e+01  -2.5033974e+01  -2.6246405e+01  -2.9038560e+01  -2.7348241e+01  -2.5814009e+01  -2.6197649e+01  -2.7797675e+01  -2.7191713e+01  -2.7148625e+01  -2.8850605e+01  -2.9360312e+01  -2.6647737e+01  -2.5363962e+01  -2.4896606e+01  -2.4429278e+01  -2.4606550e+01  -2.6054089e+01  -2.8316331e+01  -3.0967692e+01  -3.2247358e+01  -2.8889379e+01  -2.7236836e+01  -2.6612206e+01  -2.5505769e+01  -2.4373838e+01  -2.4556383e+01  -2.5979321e+01  -2.6780439e+01  -2.6550588e+01  -2.7166921e+01  -2.9415973e+01  -2.9983139e+01  -2.7848854e+01  -2.6487522e+01  -2.6195072e+01  -2.6627099e+01  -2.6482803e+01  -2.5844686e+01  -2.5692525e+01  -2.6153205e+01  -2.6637484e+01  -2.7273506e+01  -2.8158926e+01  -2.8969624e+01  -2.6744131e+01  -2.5614968e+01  -2.5767409e+01  -2.6054543e+01  -2.6651565e+01  -2.7430499e+01  -2.7767988e+01  -2.7417496e+01  -2.6706499e+01  -2.6738015e+01  -2.6970920e+01  -2.7778144e+01  -2.8394682e+01  -2.8256701e+01  -2.8506476e+01  -2.9684544e+01  -3.1864360e+01  -2.9144790e+01  -2.6388386e+01  -2.5622186e+01  -2.6943288e+01  -2.9945941e+01  -2.8520848e+01  -2.7722000e+01  -2.8668108e+01  -3.0916671e+01  -2.9900454e+01  -2.8223944e+01  -2.6964978e+01  -2.5100020e+01  -2.3945064e+01  -2.1121824e+01  -1.4139133e+01  -1.0110946e+01  -8.5052526e+00  -9.0301762e+00  -1.1635331e+01  -1.6054766e+01  -1.5845297e+01  -1.3915348e+01  -1.1128357e+01  -8.8238515e+00  -8.1889354e+00  -9.6377484e+00  -1.3724032e+01  -1.6758838e+01  -1.5728143e+01  -1.6378014e+01  -1.6388899e+01  -1.5139836e+01  -1.4830803e+01  -1.5927893e+01  -1.6902363e+01  -1.7017627e+01  -1.7732649e+01  -2.0546641e+01  -2.5846250e+01  -2.6615332e+01  -2.5249329e+01  -2.4337023e+01  -2.4871814e+01  -2.7073594e+01  -2.9210458e+01  -2.7313850e+01  -2.6739538e+01  -2.7733015e+01  -2.8870795e+01  -3.0080999e+01  -3.0839335e+01  -2.9747996e+01  -2.9841415e+01  -2.9458542e+01  -2.9665811e+01  -3.0605301e+01  -3.1753836e+01  -3.0865774e+01  -2.9269613e+01  -2.9071026e+01  -2.9521914e+01  -3.0201360e+01  -2.9009699e+01  -2.8147448e+01  -2.8491906e+01  -3.0578093e+01  -3.1521733e+01  -3.0723779e+01  -3.0350594e+01  -2.9987987e+01  -3.0017712e+01  -3.0928374e+01  -3.2614943e+01  -3.1914191e+01  -3.1128141e+01  -3.1344222e+01  -3.2797568e+01  -3.5268494e+01  -3.1063069e+01  -2.9689135e+01  -2.8014703e+01  -2.2210880e+01  -1.7408304e+01  -1.4945031e+01  -1.4681147e+01  -1.5850295e+01  -1.4666026e+01  -1.4346481e+01  -1.5508244e+01  -1.7480063e+01  -2.0478539e+01  -2.3363458e+01  -2.3611292e+01  -2.5494723e+01  -2.8120019e+01  -2.8892893e+01  -2.7127204e+01  -2.4680837e+01  -2.5237973e+01  -2.7110519e+01  -2.5993011e+01  -2.5539155e+01  -2.6106994e+01  -2.6322530e+01  -2.8363845e+01  -2.8018467e+01  -2.8476647e+01  -2.8384318e+01  -2.6950544e+01  -2.6931881e+01  -2.6842915e+01  -2.7330876e+01  -2.8554716e+01  -2.7823277e+01  -2.7158128e+01  -2.8040512e+01  -2.8492446e+01  -2.7912883e+01  -2.7646148e+01  -2.8386824e+01  -2.8643577e+01  -2.8972694e+01  -3.0471404e+01  -3.1777938e+01  -3.0184356e+01  -2.9023003e+01  -2.9103195e+01  -2.9475367e+01  -2.9141827e+01  -2.9239843e+01  -2.9956355e+01  -3.0643905e+01  -2.9607114e+01  -2.7959043e+01  -2.7201827e+01  -2.8113406e+01  -3.0085916e+01  -2.8506152e+01  -2.6862382e+01  -2.6817956e+01  -2.7893333e+01  -2.7740399e+01  -2.6117820e+01  -2.5867869e+01  -2.6886536e+01  -2.7295855e+01  -2.7197728e+01  -2.7937032e+01  -2.9122228e+01  -2.9357841e+01  -2.9030804e+01  -2.8454729e+01  -2.8126847e+01  -2.7740235e+01  -2.6964117e+01  -2.7307465e+01  -2.8575802e+01  -2.8234032e+01  -2.7215400e+01  -2.7339674e+01  -2.9081911e+01  -2.9275397e+01  -2.8195470e+01  -2.8672810e+01  -3.0184912e+01  -3.1574949e+01  -2.8231488e+01  -2.6893379e+01  -2.7414305e+01  -2.8342056e+01  -2.8193311e+01  -2.6727147e+01  -2.6519246e+01  -2.7820442e+01  -2.8861999e+01  -2.6741489e+01  -2.5532999e+01  -2.4205504e+01  -2.3028281e+01  -2.2758896e+01  -1.7549570e+01  -1.2350397e+01  -1.0117768e+01  -1.0412605e+01  -1.3008960e+01  -1.5447362e+01  -1.3144765e+01  -1.0713752e+01  -8.7664212e+00  -7.3296990e+00  -6.9925358e+00  -7.7422665e+00  -9.9221639e+00  -1.2952764e+01  -1.5951065e+01  -1.4824890e+01  -1.4365909e+01  -1.5421192e+01  -1.6861012e+01  -1.8599118e+01  -2.0050931e+01  -1.9452552e+01  -1.9178130e+01  -2.0827527e+01  -2.5309271e+01  -2.7901009e+01  -2.8136360e+01  -2.6009522e+01  -2.4440186e+01  -2.3940542e+01  -2.4586308e+01  -2.6988982e+01  -2.6928220e+01  -2.7054728e+01  -2.7603053e+01  -2.6660228e+01  -2.8427645e+01  -2.8318856e+01  -2.9525335e+01  -3.1367894e+01  -3.0540477e+01  -3.0707977e+01  -2.8657443e+01  -2.8292394e+01  -2.8005720e+01  -2.8581264e+01  -2.9032416e+01  -2.8543998e+01  -2.8167285e+01  -2.7848031e+01  -2.8089513e+01  -2.8630740e+01  -2.8732745e+01  -2.7695638e+01  -2.6841324e+01  -2.6925699e+01  -2.7563381e+01  -2.8231035e+01  -2.8997908e+01  -3.0384507e+01  -3.0039172e+01  -2.9332253e+01  -2.9447242e+01  -3.0455475e+01  -3.0702485e+01  -2.9625608e+01  -2.9143759e+01  -2.4729410e+01  -2.0204466e+01  -1.6927455e+01  -1.4716524e+01  -1.2782602e+01  -1.0719583e+01  -1.0098643e+01  -1.1480344e+01  -1.4497374e+01  -1.5941981e+01  -1.5281803e+01  -1.5648024e+01  -1.7244273e+01  -1.9561240e+01  -2.2190634e+01  -2.4745565e+01  -2.8652091e+01  -2.8227944e+01  -2.9963651e+01  -2.8472241e+01  -2.7380594e+01  -2.8821588e+01  -2.9988886e+01  -3.1275287e+01  -2.8966844e+01  -2.8659034e+01  -3.0500056e+01  -3.0935884e+01  -2.9602932e+01  -2.9335161e+01  -3.0233428e+01  -3.2479253e+01  -3.4185642e+01  -3.2265444e+01  -3.0957939e+01  -3.0504522e+01  -3.0332271e+01  -3.0885329e+01  -3.1535886e+01  -3.1978837e+01  -2.9968062e+01  -2.9284109e+01  -3.0148077e+01  -3.1674332e+01  -3.1901252e+01  -3.1367929e+01  -3.1910186e+01  -3.2699092e+01  -3.0584160e+01  -2.8390721e+01  -2.8003953e+01  -2.9167729e+01  -3.0333323e+01  -2.9521504e+01  -2.8862297e+01  -2.7889155e+01  -2.7264117e+01  -2.8062228e+01  -3.0389736e+01  -3.2048960e+01  -3.0756421e+01  -3.0170320e+01  -3.0186356e+01  -3.0622048e+01  -3.1036953e+01  -3.0711256e+01  -3.0519823e+01  -3.0985143e+01  -3.1212348e+01  -2.9847712e+01  -2.9751096e+01  -3.1354503e+01  -3.0560085e+01  -2.9621897e+01  -2.9658692e+01  -2.9816425e+01  -2.9220226e+01  -2.8657340e+01  -2.8931158e+01  -3.0053911e+01  -3.0733591e+01  -3.0431126e+01  -3.0219526e+01  -3.0246552e+01  -3.0504072e+01  -3.0439783e+01  -3.0011059e+01  -2.9664386e+01  -3.0423503e+01  -3.2105053e+01  -2.9985836e+01  -2.9155804e+01  -2.9331889e+01  -2.8527854e+01  -2.8018400e+01  -2.7969116e+01  -2.9175599e+01  -2.9963355e+01  -3.0713615e+01  -3.1595763e+01  -3.1239148e+01  -2.7217521e+01  -2.4927409e+01  -2.3401410e+01  -1.6479481e+01  -1.3378467e+01  -1.2523488e+01  -1.1530250e+01  -1.0596588e+01  -1.1019296e+01  -1.1831790e+01  -1.2860123e+01  -1.1927212e+01  -9.9338589e+00  -9.7200079e+00  -1.1007459e+01  -1.2436339e+01  -1.3306237e+01  -1.3277737e+01  -1.3567708e+01  -1.4415979e+01  -1.5972433e+01  -1.8889136e+01  -2.1801182e+01  -2.1722186e+01  -2.1613804e+01  -2.3592325e+01  -2.5367787e+01  -2.4503765e+01  -2.2846113e+01  -2.3417824e+01  -2.4088165e+01  -2.4373261e+01  -2.4890086e+01  -2.5671212e+01  -2.6857825e+01  -2.4572012e+01  -2.4319540e+01  -2.5429025e+01  -2.4828757e+01  -2.5760061e+01  -2.5753904e+01  -2.6720895e+01  -2.6366000e+01  -2.5675916e+01  -2.5923043e+01  -2.5846397e+01  -2.5937713e+01  -2.5678815e+01  -2.6340528e+01  -2.8202218e+01  -3.0463047e+01  -3.0197571e+01  -2.8558251e+01  -2.7501746e+01  -2.6595867e+01  -2.6132899e+01  -2.7125907e+01  -2.9351699e+01  -3.0834031e+01  -2.9628774e+01  -2.7868501e+01  -2.7263345e+01  -2.7881422e+01  -2.9426795e+01  -3.0348347e+01  -2.9630932e+01  -2.9628670e+01  -2.8105083e+01  -2.7398273e+01  -2.7354852e+01  -2.2311062e+01  -1.7702756e+01  -1.4565824e+01  -1.2423142e+01  -1.0070912e+01  -7.6783004e+00  -6.3575784e+00  -6.8326031e+00  -9.3500483e+00  -1.3665116e+01  -1.9961386e+01  -1.8779782e+01  -1.7593539e+01  -1.8057109e+01  -2.0629094e+01  -2.4449673e+01  -2.5084396e+01  -2.5601988e+01  -2.8613265e+01  -2.8564442e+01  -2.7824720e+01  -2.9464236e+01  -3.0470878e+01  -3.0078686e+01  -2.8344307e+01  -2.8205759e+01  -2.8990196e+01  -2.9769703e+01  -2.9115844e+01  -2.8356639e+01  -2.8681732e+01  -2.9401982e+01  -2.8474941e+01  -2.8584016e+01  -3.0831001e+01  -2.9873623e+01  -2.8497471e+01  -2.8292876e+01  -2.9919243e+01  -3.1496281e+01  -2.9103382e+01  -2.7787838e+01  -2.7762834e+01  -2.8915107e+01  -3.1226575e+01  -3.2146629e+01  -3.0495856e+01  -2.9248352e+01  -2.9266003e+01  -3.0399637e+01  -3.0956489e+01  -3.1293773e+01  -3.2453130e+01  -3.3314488e+01  -3.2175138e+01  -3.0777192e+01  -3.0305203e+01  -3.0718022e+01  -3.1363206e+01  -3.1792747e+01  -3.1195140e+01  -2.9190773e+01  -2.8385085e+01  -2.9614049e+01  -3.3211953e+01  -3.1979098e+01  -3.0993422e+01  -3.1570414e+01  -3.2485927e+01  -3.3163597e+01  -3.3287490e+01  -3.0240472e+01  -2.9029335e+01  -2.9936486e+01  -3.2206237e+01  -3.0823615e+01  -3.0977757e+01  -3.2071393e+01  -2.9962647e+01  -2.9701261e+01  -3.0442251e+01  -2.8248803e+01  -2.5548677e+01  -2.4897472e+01  -2.5593678e+01  -2.6754310e+01  -2.8862317e+01  -3.2268638e+01  -3.2410841e+01  -3.2009578e+01  -3.1879197e+01  -3.1147630e+01  -2.9233737e+01  -2.6845575e+01  -2.5765143e+01  -2.6221152e+01  -2.8673969e+01  -3.1682775e+01  -2.9429564e+01  -2.6751259e+01  -2.5774301e+01  -1.9267885e+01  -1.4415626e+01  -1.2930319e+01  -1.3984437e+01  -1.4526416e+01  -1.2865141e+01  -1.2636537e+01  -1.3573562e+01  -1.3338401e+01  -1.0897214e+01  -8.9500625e+00  -8.0019234e+00  -7.6136280e+00  -7.4372388e+00  -7.8704791e+00  -9.3631327e+00  -1.1960999e+01  -1.4548008e+01  -1.7205405e+01  -1.9384187e+01  -1.8843624e+01  -1.9573619e+01  -2.2155033e+01  -2.6019101e+01  -2.4040409e+01  -2.1953759e+01  -2.1010428e+01  -2.1618471e+01  -2.3538540e+01  -2.4890667e+01  -2.3110031e+01  -2.3196843e+01  -2.4488229e+01  -2.6431048e+01  -3.0572214e+01  -2.8986197e+01  -2.7644661e+01  -2.7353668e+01  -2.6799451e+01  -2.7386699e+01  -2.7626528e+01  -2.7943214e+01  -2.7172702e+01  -2.6659510e+01  -2.7324519e+01  -2.7847342e+01  -2.8802862e+01  -2.8537341e+01  -2.8262594e+01  -2.8736222e+01  -3.0335120e+01  -3.1822708e+01  -3.1253516e+01  -2.9459829e+01  -2.8111104e+01  -2.7521332e+01  -2.8440485e+01  -3.1094650e+01  -3.5262267e+01  -3.1898820e+01  -2.8453788e+01  -2.7554431e+01  -2.7849850e+01  -2.7215276e+01  -2.5186835e+01  -2.3625399e+01  -2.3678300e+01  -2.6690580e+01  -2.2801460e+01  -1.8422634e+01  -1.5839212e+01  -1.5575535e+01  -1.5897003e+01  -1.4299765e+01  -1.4378297e+01  -1.6195207e+01  -1.8459973e+01  -2.0636058e+01  -2.2437413e+01  -2.4313807e+01  -2.7226030e+01  -3.1129427e+01  -3.1157456e+01  -2.9413553e+01  -2.7093821e+01  -2.6654839e+01  -2.6917363e+01  -2.6020483e+01  -2.6080387e+01  -2.6012426e+01  -2.6328853e+01  -2.8703650e+01  -2.7830959e+01  -2.5952929e+01  -2.5183047e+01  -2.5763716e+01  -2.7021074e+01  -2.8188037e+01  -2.9893987e+01  -3.0122918e+01  -2.7657408e+01  -2.6862537e+01  -2.7264737e+01  -2.8096535e+01  -2.7685090e+01  -2.6861025e+01  -2.7081105e+01  -2.7626605e+01  -2.8780133e+01  -2.9187999e+01  -2.7481145e+01  -2.6448177e+01  -2.6088581e+01  -2.4856532e+01  -2.3725398e+01  -2.4077460e+01  -2.6411249e+01  -2.9562357e+01  -2.8127069e+01  -2.7110166e+01  -2.5655001e+01  -2.2940892e+01  -2.1467573e+01  -2.1971224e+01  -2.4887788e+01  -3.1091342e+01  -3.0779414e+01  -3.0234627e+01  -3.0025397e+01  -2.8102049e+01  -2.6651372e+01  -2.6985735e+01  -2.8523750e+01  -2.8785755e+01  -2.7872427e+01  -2.7827899e+01  -2.8886577e+01  -3.0311751e+01  -2.8748767e+01  -2.7632675e+01  -2.8379030e+01  -2.9515163e+01  -2.9004764e+01  -2.9127537e+01  -2.9159844e+01  -2.8613066e+01  -2.7994558e+01  -2.8135409e+01  -2.8168048e+01  -2.8409767e+01  -3.0834296e+01  -3.1183747e+01  -2.8616955e+01  -2.7645607e+01  -2.8305146e+01  -3.1624707e+01  -2.8366747e+01  -2.7384456e+01  -2.8378725e+01  -3.1189200e+01  -3.4126985e+01  -3.2667497e+01  -2.7603243e+01  -2.5004456e+01  -2.3605329e+01  -1.6198758e+01  -1.1862887e+01  -1.0031394e+01  -1.0369771e+01  -1.2761337e+01  -1.7428350e+01  -1.6425892e+01  -1.1905651e+01  -7.4309690e+00  -5.3053694e+00  -5.5102745e+00  -8.2113043e+00  -1.4160620e+01  -1.9580687e+01  -1.9378101e+01  -1.9614332e+01  -1.9629406e+01  -1.8380377e+01  -1.7247981e+01  -1.7703489e+01  -1.8973631e+01  -2.1090707e+01  -2.3193735e+01  -2.4499118e+01  -2.7287993e+01  -2.7050370e+01  -2.7989533e+01  -2.6118675e+01  -2.4363483e+01  -2.4196705e+01  -2.6025982e+01  -3.1762222e+01  -3.0621600e+01  -3.0333047e+01  -3.1186132e+01  -2.8234599e+01  -2.8128755e+01  -2.9065903e+01  -3.1590821e+01  -3.4345807e+01  -3.1581136e+01  -2.9954076e+01  -2.9057403e+01  -3.0101148e+01  -3.1480115e+01  -3.1130282e+01  -3.1368789e+01  -3.2218017e+01  -3.1621365e+01  -3.0694280e+01  -3.1459106e+01  -3.3505235e+01  -2.9878525e+01  -2.8244592e+01  -2.8584407e+01  -2.9927130e+01  -2.8993349e+01  -2.7186807e+01  -2.6418313e+01  -2.7202916e+01  -2.8557735e+01  -2.9650311e+01  -2.9619149e+01  -3.0805791e+01  -3.0978139e+01  -2.8564379e+01  -2.7900517e+01  -2.1221476e+01  -1.6248134e+01  -1.4249655e+01  -1.4561128e+01  -1.5042967e+01  -1.2810136e+01  -1.2515274e+01  -1.3286285e+01  -1.4008723e+01  -1.4985301e+01  -1.5363973e+01  -1.5789583e+01  -1.6851002e+01  -1.8953358e+01  -2.1899284e+01  -2.5533827e+01  -2.5183784e+01  -2.5455856e+01  -2.7962628e+01  -2.8163954e+01  -2.7609266e+01  -2.7981236e+01  -2.6189471e+01  -2.7624513e+01  -3.0215561e+01  -2.8624170e+01  -2.9159552e+01  -3.0673692e+01  -2.9958865e+01  -2.8787650e+01  -2.8799971e+01  -2.8614642e+01  -2.7616826e+01  -2.7929137e+01  -2.9462021e+01  -3.0368421e+01  -2.9122580e+01  -2.8289882e+01  -2.8426778e+01  -2.9540351e+01  -2.9035355e+01  -2.8522282e+01  -2.9018411e+01  -2.9390028e+01  -2.8846943e+01  -2.8349886e+01  -2.8216386e+01  -2.7964416e+01  -2.7766553e+01  -2.8241610e+01  -2.9457440e+01  -3.0582652e+01  -3.0966215e+01  -3.1730794e+01  -3.3376853e+01  -3.0903377e+01  -2.8582465e+01  -2.7602707e+01  -2.8287579e+01  -2.9391612e+01  -2.8404038e+01  -2.8060853e+01  -2.8841006e+01  -2.8896979e+01  -2.6803488e+01  -2.6072384e+01  -2.6934265e+01  -2.8313204e+01  -2.8424327e+01  -2.8121846e+01  -2.8420103e+01  -2.9023269e+01  -3.0283358e+01  -2.9529320e+01  -2.8190967e+01  -2.8174882e+01  -2.8499173e+01  -2.8269537e+01  -2.7833395e+01  -2.8391376e+01  -2.9189637e+01  -2.7798655e+01  -2.7426880e+01  -2.8279598e+01  -3.0038559e+01  -2.9957823e+01  -2.8600295e+01  -2.8709637e+01  -2.9915488e+01  -2.9125363e+01  -2.6475272e+01  -2.5087810e+01  -2.5579253e+01  -2.7161286e+01  -2.7518793e+01  -2.6797290e+01  -2.6306779e+01  -2.2998315e+01  -2.1259789e+01  -1.8787385e+01  -1.3317207e+01  -1.0713906e+01  -1.0631913e+01  -1.2974275e+01  -1.5995107e+01  -1.3665644e+01  -1.1128226e+01  -9.4930968e+00  -7.8976007e+00  -6.7541462e+00  -6.5370238e+00  -7.5773594e+00  -9.9478031e+00  -1.3297930e+01  -1.3384001e+01  -1.2926657e+01  -1.3747652e+01  -1.4596020e+01  -1.5807168e+01  -1.8299695e+01  -2.1509199e+01  -2.2862097e+01  -2.3580007e+01  -2.6344415e+01  -2.6367542e+01  -2.6179939e+01  -2.7775257e+01  -2.9659828e+01  -2.7393432e+01  -2.4727704e+01  -2.4006947e+01  -2.3692475e+01  -2.4533599e+01  -2.7242616e+01  -3.0424679e+01  -3.1237581e+01  -3.6312162e+01  -3.8339527e+01  -3.9167840e+01  -3.4448477e+01  -3.0805016e+01  -2.7688382e+01  -2.6654541e+01  -2.7545079e+01  -2.7541305e+01  -2.8650890e+01  -2.8987818e+01  -2.8250916e+01  -2.6939571e+01  -2.6446259e+01  -2.6586086e+01  -2.7472516e+01  -2.8646156e+01  -2.9332143e+01  -2.9983018e+01  -3.0405679e+01  -2.9581846e+01  -2.9216223e+01  -3.0206623e+01  -3.2052241e+01  -3.1722735e+01  -2.9749935e+01  -2.9357081e+01  -3.0520971e+01  -3.0501578e+01  -3.0811655e+01  -2.8629781e+01  -2.2972591e+01  -1.9232075e+01  -1.7299583e+01  -1.5753055e+01  -1.1243122e+01  -8.9976488e+00  -8.7585798e+00  -9.8351942e+00  -1.1995679e+01  -1.5787992e+01  -1.9756096e+01  -2.1695734e+01  -2.3092348e+01  -2.3617384e+01  -2.4161595e+01  -2.6101860e+01  -2.6465729e+01  -2.8104291e+01  -3.1543854e+01  -2.9582602e+01  -2.9896129e+01  -3.2356462e+01  -3.2260850e+01  -3.1524757e+01  -3.0492809e+01  -3.1594746e+01  -3.1956551e+01  -3.0044730e+01  -2.9241159e+01  -3.0090120e+01  -3.1722773e+01  -3.2193471e+01  -3.1114724e+01  -3.0969488e+01  -3.1083218e+01  -3.0381602e+01  -3.0675131e+01  -3.2399439e+01  -3.4428869e+01  -3.1825856e+01  -3.1028602e+01  -3.2007957e+01  -3.2795795e+01  -3.0347955e+01  -2.9003787e+01  -2.9530681e+01  -3.1559035e+01  -3.1446321e+01  -3.0153191e+01  -3.0127973e+01  -3.1302078e+01  -3.2081930e+01  -3.1956338e+01  -3.1931676e+01  -3.2850572e+01  -3.3346780e+01  -3.1743997e+01  -3.0721051e+01  -3.1163487e+01  -3.2490155e+01  -3.2171988e+01  -3.1306867e+01  -3.1667544e+01  -3.2867623e+01  -3.2694807e+01  -3.2280655e+01  -3.2282914e+01  -3.2941775e+01  -3.1760633e+01  -3.0755426e+01  -3.1165972e+01  -3.1789330e+01  -3.1238168e+01  -3.0908196e+01  -3.1197632e+01  -3.1726450e+01  -3.1507692e+01  -3.0374328e+01  -2.9729480e+01  -3.0631235e+01  -3.0976292e+01  -2.9518986e+01  -2.9379375e+01  -3.1217331e+01  -3.1591871e+01  -2.9858072e+01  -2.9737250e+01  -3.1032063e+01  -3.3619267e+01  -3.0863786e+01  -2.9121676e+01  -2.9117488e+01  -2.8964724e+01  -2.8258364e+01  -2.8291354e+01  -2.9532564e+01  -3.1934064e+01  -3.2255257e+01  -3.1857764e+01  -3.0885478e+01  -2.7237565e+01  -2.3891206e+01  -2.2749771e+01  -2.1709015e+01  -1.5779306e+01  -1.3157083e+01  -1.2855660e+01  -1.2227488e+01  -1.0995387e+01  -1.0869219e+01  -1.1420162e+01  -1.2125274e+01  -9.3423630e+00  -6.6005535e+00  -5.5728286e+00  -5.8322750e+00  -6.5850737e+00  -7.9557265e+00  -9.7419649e+00  -1.1500411e+01  -1.3683837e+01  -1.6932633e+01  -1.9072898e+01  -1.9080509e+01  -1.9646263e+01  -2.2130582e+01  -2.3869069e+01  -2.2730829e+01  -2.2679525e+01  -2.4046998e+01  -2.4347930e+01  -2.2898453e+01  -2.3711724e+01  -2.5111582e+01  -2.7419164e+01  -2.6281594e+01  -2.5952834e+01  -2.8005882e+01  -2.7811772e+01  -2.8211998e+01  -2.7546133e+01  -2.8096692e+01  -3.1367585e+01  -2.7059100e+01  -2.5067284e+01  -2.4620106e+01  -2.5837074e+01  -2.6712718e+01  -2.5501362e+01  -2.5266770e+01  -2.5958444e+01  -2.7431979e+01  -2.6894860e+01  -2.7120973e+01  -2.8582678e+01  -2.8606727e+01  -2.6692465e+01  -2.6081197e+01  -2.7599482e+01  -3.0693604e+01  -3.0234416e+01  -2.9379370e+01  -2.9571695e+01  -3.1023996e+01  -2.9625452e+01  -2.6818281e+01  -2.5693941e+01  -2.5419783e+01  -2.5815271e+01  -2.7504299e+01  -2.5942405e+01  -2.1428440e+01  -1.5914997e+01  -1.2798760e+01  -1.0852457e+01  -8.2326799e+00  -5.5896564e+00  -4.2905029e+00  -4.7324005e+00  -6.8021995e+00  -1.0434511e+01  -1.5261591e+01  -1.7903778e+01  -1.7945742e+01  -1.8994003e+01  -2.1673635e+01  -2.5237804e+01  -2.4509738e+01  -2.5210917e+01  -2.6745344e+01  -2.6708019e+01  -2.7727527e+01  -2.6329469e+01  -2.6187775e+01  -2.7271511e+01  -2.6058764e+01  -2.5286229e+01  -2.5421987e+01  -2.5382399e+01  -2.5012001e+01  -2.5323306e+01  -2.6559945e+01  -2.7771253e+01  -2.8161487e+01  -2.7923212e+01  -2.8022627e+01  -2.9383172e+01  -3.0036187e+01  -2.7730891e+01  -2.7429393e+01  -2.8240302e+01  -2.8305158e+01  -2.7520584e+01  -2.6960796e+01  -2.7167654e+01  -2.7428447e+01  -2.8200363e+01  -3.0473060e+01  -3.1389010e+01  -2.9553411e+01  -2.9452682e+01  -3.0148298e+01  -2.9529591e+01  -2.8385569e+01  -2.8545819e+01  -2.8783794e+01  -2.8678947e+01  -2.9151252e+01  -2.9787245e+01  -3.0419317e+01  -2.9413002e+01  -2.7434148e+01  -2.6743682e+01  -2.7775229e+01  -3.0377941e+01  -3.0377143e+01  -2.9502664e+01  -2.9881045e+01  -3.2228689e+01  -3.1549748e+01  -3.0338470e+01  -3.0220235e+01  -3.0164043e+01  -2.9822298e+01  -2.9490887e+01  -3.0085085e+01  -3.1062650e+01  -3.1678572e+01  -3.3204632e+01  -3.5326312e+01  -3.4223244e+01  -3.2054441e+01  -3.1578387e+01  -3.0832839e+01  -2.8707010e+01  -2.8607450e+01  -3.0565935e+01  -3.3632884e+01  -3.1210454e+01  -2.9410881e+01  -2.9278526e+01  -3.0576769e+01  -3.3427491e+01  -3.5799393e+01  -2.9658538e+01  -2.5615208e+01  -2.4250299e+01  -2.0199513e+01  -1.3884245e+01  -1.0341310e+01  -9.3058999e+00  -1.0368147e+01  -1.3477435e+01  -1.7588473e+01  -1.6085433e+01  -1.4647189e+01  -1.3564248e+01  -1.2574029e+01  -1.1009278e+01  -1.1244492e+01  -1.4098668e+01  -2.0660586e+01  -2.5250690e+01  -2.4197766e+01  -2.1901536e+01  -1.9152724e+01  -1.7530209e+01  -1.7556524e+01  -1.8855680e+01  -1.9950084e+01  -2.0338329e+01  -2.2572120e+01  -2.8118103e+01  -2.8093660e+01  -2.8970023e+01  -2.7120920e+01  -2.5427819e+01  -2.4793676e+01  -2.5452642e+01  -2.6882893e+01  -2.7207540e+01  -2.9073084e+01  -2.7688645e+01  -2.6560163e+01  -2.7749174e+01  -2.7930934e+01  -2.8000602e+01  -2.8177627e+01  -2.9306452e+01  -3.0592540e+01  -2.9310708e+01  -2.9858465e+01  -3.0598877e+01  -3.1181257e+01  -2.9031295e+01  -2.7780871e+01  -2.7670718e+01  -2.8034610e+01  -2.7537544e+01  -2.7387643e+01  -2.7985414e+01  -2.7799301e+01  -2.7068158e+01  -2.7068266e+01  -2.8265048e+01  -2.9813454e+01  -2.9876973e+01  -2.9085632e+01  -2.8782762e+01  -2.8883770e+01  -2.7950986e+01  -2.7244080e+01  -2.7155378e+01  -2.8008887e+01  -2.8163050e+01  -2.5133913e+01  -2.1918159e+01  -1.6754116e+01  -1.4608935e+01  -1.4825935e+01  -1.5328889e+01  -1.3767038e+01  -1.3768185e+01  -1.4110499e+01  -1.4175900e+01  -1.5154208e+01  -1.7385529e+01  -2.0544025e+01  -2.4032186e+01  -2.2983523e+01  -2.2895407e+01  -2.3586962e+01  -2.4169347e+01  -2.6096621e+01  -2.5628787e+01  -2.6228756e+01  -2.6800733e+01  -2.6336562e+01  -2.8224259e+01  -2.7299026e+01  -2.6740478e+01  -2.7425696e+01  -2.7670029e+01  -2.8887095e+01  -2.8628304e+01  -2.7994059e+01  -2.8008045e+01  -2.8100842e+01  -2.6717964e+01  -2.6077013e+01  -2.6832866e+01  -2.8274561e+01  -2.7628383e+01  -2.6984171e+01  -2.7580135e+01  -2.8431551e+01  -2.7364455e+01  -2.6374178e+01  -2.6318972e+01  -2.7300662e+01  -2.8347013e+01  -2.8118415e+01  -2.7414310e+01  -2.6991390e+01  -2.6986522e+01  -2.7031979e+01  -2.7389389e+01  -2.9125010e+01  -3.0324109e+01  -2.7762990e+01  -2.6948191e+01  -2.7992275e+01  -2.9992952e+01  -2.9575315e+01  -2.8570030e+01  -2.8698396e+01  -3.0105302e+01  -3.0554319e+01  -2.8003498e+01  -2.6205757e+01  -2.5976998e+01  -2.6331883e+01  -2.6089444e+01  -2.6435285e+01  -2.8351023e+01  -3.1060654e+01  -2.9502702e+01  -2.9049262e+01  -2.9085526e+01  -2.8092559e+01  -2.7437584e+01  -2.7465559e+01  -2.8072475e+01  -2.8297496e+01  -2.9207412e+01  -2.9223435e+01  -2.8586273e+01  -2.9167871e+01  -2.8921543e+01  -2.9517365e+01  -3.1077649e+01  -2.9198072e+01  -2.7359104e+01  -2.7079741e+01  -2.8179125e+01  -2.6948866e+01  -2.6088411e+01  -2.7228103e+01  -3.0229078e+01  -3.4500238e+01  -3.1808987e+01  -2.7896585e+01  -2.5767744e+01  -2.4338240e+01  -1.6890004e+01  -1.2094765e+01  -1.0279186e+01  -1.1024910e+01  -1.4281849e+01  -1.6558963e+01  -1.3622999e+01  -1.1542089e+01  -1.0572230e+01  -9.4661708e+00  -8.2892941e+00  -7.7123443e+00  -8.5761500e+00  -1.0953400e+01  -1.4719511e+01  -1.5409861e+01  -1.5607652e+01  -1.5912759e+01  -1.5640667e+01  -1.6073748e+01  -1.7934843e+01  -2.0230812e+01  -2.0925663e+01  -2.1321595e+01  -2.3895336e+01  -2.5916413e+01  -2.5055525e+01  -2.6520782e+01  -2.9870037e+01  -2.8160440e+01  -2.7426036e+01  -2.7786301e+01  -2.8202211e+01  -2.8354948e+01  -2.8502022e+01  -2.5614901e+01  -2.5671523e+01  -2.6544267e+01  -2.7484166e+01  -2.9464281e+01  -2.9693888e+01  -3.1000297e+01  -3.0351738e+01  -2.9942325e+01  -3.1022549e+01  -3.2145805e+01  -2.9218178e+01  -2.8061152e+01  -2.9128188e+01  -3.1832914e+01  -2.7704662e+01  -2.5573111e+01  -2.5680429e+01  -2.7900830e+01  -3.2039966e+01  -3.1683423e+01  -3.0992667e+01  -3.1566677e+01  -3.2016774e+01  -3.0680141e+01  -2.9450412e+01  -2.9926389e+01  -3.1708337e+01  -3.0643154e+01  -2.9903239e+01  -3.0615472e+01  -3.2587549e+01  -2.4769888e+01  -1.9613591e+01  -1.6260836e+01  -1.4188419e+01  -1.2168036e+01  -9.4072410e+00  -8.0399809e+00  -8.5913661e+00  -1.0834474e+01  -1.3574234e+01  -1.5900638e+01  -1.6179982e+01  -1.7267957e+01  -1.9836608e+01  -2.2618584e+01  -2.2863261e+01  -2.4837742e+01  -2.5660083e+01  -2.6597618e+01  -2.7144514e+01  -2.5662409e+01  -2.6430683e+01  -2.7157277e+01  -2.8367376e+01  -3.0154194e+01  -3.0082355e+01  -3.1358144e+01  -3.3213409e+01  -3.2413146e+01  -3.1512264e+01  -3.0211306e+01  -2.9589871e+01  -3.0292369e+01  -3.0461420e+01  -2.9636708e+01  -2.9290336e+01  -2.9887936e+01  -3.0669297e+01  -2.9277404e+01  -2.8927185e+01  -2.9486560e+01  -2.9490568e+01  -2.7938126e+01  -2.7188931e+01  -2.7955035e+01  -2.9524151e+01  -2.9361778e+01  -2.9193620e+01  -2.9630265e+01  -2.9234105e+01  -2.7616359e+01  -2.7122813e+01  -2.8132286e+01  -2.9884257e+01  -3.0011880e+01  -3.0119257e+01  -3.0635840e+01  -3.0206221e+01  -2.9065138e+01  -2.8525683e+01  -2.8959028e+01  -2.9833909e+01  -3.0258610e+01  -2.9735743e+01  -2.9314665e+01  -2.9260935e+01  -2.8587206e+01  -2.7750454e+01  -2.7847130e+01  -2.9215706e+01  -3.1632582e+01  -2.9868168e+01  -2.7794603e+01  -2.7441366e+01  -2.7847217e+01  -2.7760501e+01  -2.7602685e+01  -2.8109093e+01  -2.8370535e+01  -2.7425565e+01  -2.6422760e+01  -2.6087392e+01  -2.6726440e+01  -2.7610372e+01  -2.7720283e+01  -2.7448749e+01  -2.7782301e+01  -2.8379225e+01  -2.8634034e+01  -2.8765307e+01  -2.8206517e+01  -2.8711637e+01  -2.8460666e+01  -2.7763272e+01  -2.8434200e+01  -2.9634444e+01  -2.9872693e+01  -2.7860282e+01  -2.7025185e+01  -2.6940938e+01  -2.7587817e+01  -2.8246381e+01  -2.9089220e+01  -3.0440281e+01  -2.5887881e+01  -1.8959780e+01  -1.5652485e+01  -1.5068210e+01  -1.4033251e+01  -1.1317552e+01  -1.0215501e+01  -9.8085722e+00  -1.0569542e+01  -1.1951961e+01  -1.1180684e+01  -1.0633113e+01  -1.1620759e+01  -1.3538567e+01  -1.4326596e+01  -1.4706160e+01  -1.6043342e+01  -1.6805263e+01  -1.5671884e+01  -1.5208214e+01  -1.6409973e+01  -1.9658846e+01  -2.2990006e+01  -2.2121331e+01  -2.1399813e+01  -2.1480719e+01  -2.2483534e+01  -2.4796349e+01  -2.6649409e+01  -2.8162391e+01  -2.6727919e+01  -2.5192920e+01  -2.4735471e+01  -2.6290329e+01  -2.8951599e+01  -2.8172075e+01  -3.0030395e+01  -2.8171967e+01  -2.7363997e+01  -2.6226599e+01  -2.6397324e+01  -2.7808227e+01  -2.7177430e+01  -2.7334221e+01  -2.9146085e+01  -3.0722136e+01  -2.8878817e+01  -2.8558383e+01  -2.8708905e+01  -2.8943332e+01  -3.0015311e+01  -3.1902882e+01  -3.3315879e+01  -3.0825221e+01  -2.9028689e+01  -2.8047823e+01  -2.7979232e+01  -2.8609331e+01  -3.0257085e+01  -3.1594033e+01  -2.9995481e+01  -2.9487184e+01  -2.9763998e+01  -2.9160863e+01  -2.8952841e+01  -3.0317142e+01  -3.0628593e+01  -2.8066651e+01  -2.7938330e+01  -2.3901895e+01  -1.9000922e+01  -1.6335029e+01  -1.3760261e+01  -9.9756078e+00  -7.1706503e+00  -6.5156749e+00  -8.2412087e+00  -1.2671476e+01  -1.8600422e+01  -1.9856810e+01  -2.1048082e+01  -2.3378022e+01  -2.3101384e+01  -2.2648623e+01  -2.3065335e+01  -2.5330602e+01  -2.7870154e+01  -2.9415595e+01  -3.0164901e+01  -2.9459141e+01  -3.0921559e+01  -2.9933874e+01  -2.8694087e+01  -2.8078628e+01  -2.7188387e+01  -2.7323151e+01  -2.9228990e+01  -3.3470687e+01  -3.3842779e+01  -3.1930952e+01  -3.0775821e+01  -3.0140774e+01  -3.0855404e+01  -3.3531048e+01  -3.3747849e+01  -3.3363062e+01  -3.4663292e+01  -3.4024613e+01  -3.0068001e+01  -2.8037884e+01  -2.7593151e+01  -2.7423974e+01  -2.7336047e+01  -2.8920175e+01  -3.2309251e+01  -3.1999746e+01  -2.9921495e+01  -2.9208312e+01  -2.9294746e+01  -3.0837348e+01  -3.3372463e+01  -3.1025907e+01  -2.9354659e+01  -2.9256349e+01  -2.9921788e+01  -3.0041316e+01  -3.0813972e+01  -3.1972270e+01  -3.4800417e+01  -3.1995283e+01  -2.9753046e+01  -2.9442940e+01  -3.1360820e+01  -2.9464602e+01  -2.8229645e+01  -2.9184058e+01  -3.2279596e+01  -3.2416201e+01  -3.0049520e+01  -2.9428346e+01  -2.9314177e+01  -2.8929295e+01  -2.8884800e+01  -2.9053138e+01  -3.0456762e+01  -3.2869476e+01  -3.2625803e+01  -3.1912567e+01  -3.2169727e+01  -3.2024089e+01  -3.0108193e+01  -3.0498193e+01  -3.1972761e+01  -3.1797910e+01  -3.1434296e+01  -2.8857230e+01  -2.6409163e+01  -2.5644173e+01  -2.5817055e+01  -2.7457153e+01  -3.0163388e+01  -3.2824858e+01  -3.0990903e+01  -2.7560416e+01  -2.4345432e+01  -2.3023044e+01  -2.0925481e+01  -1.3744537e+01  -9.8056972e+00  -8.5045927e+00  -9.5505469e+00  -1.2621420e+01  -1.6572499e+01  -1.5736176e+01  -1.5316818e+01  -1.5692512e+01  -1.6406875e+01  -1.6957555e+01  -1.5939287e+01  -1.3632916e+01  -1.3471044e+01  -1.4408262e+01  -1.5338357e+01  -1.5426577e+01  -1.6143892e+01  -1.8149659e+01  -2.1835487e+01  -2.3573207e+01  -2.2651371e+01  -2.3325610e+01  -2.6458837e+01  -2.7962178e+01  -2.7344426e+01  -2.9219410e+01  -2.6609609e+01  -2.5606614e+01  -2.4700642e+01  -2.4849417e+01  -2.5806166e+01  -2.6519399e+01  -2.6630734e+01  -2.5150562e+01  -2.6068376e+01  -2.7961476e+01  -2.5560703e+01  -2.4391397e+01  -2.4499201e+01  -2.6425534e+01  -2.7445625e+01  -2.6519337e+01  -2.6971666e+01  -2.7884662e+01  -2.8767004e+01  -2.6922095e+01  -2.5890259e+01  -2.6422800e+01  -2.8733903e+01  -3.0082861e+01  -2.7726493e+01  -2.6503400e+01  -2.6213909e+01  -2.6708989e+01  -2.7489550e+01  -2.7546931e+01  -2.7298920e+01  -2.7699113e+01  -2.7922597e+01  -2.8065182e+01  -2.8809761e+01  -2.9937621e+01  -2.9175608e+01  -2.6092998e+01  -2.5259532e+01  -2.5435689e+01  -2.5426728e+01  -2.2987952e+01  -1.8331656e+01  -1.6024655e+01  -1.5792120e+01  -1.6485330e+01  -1.5663756e+01  -1.4582815e+01  -1.4128521e+01  -1.4021562e+01  -1.4618134e+01  -1.5966999e+01  -1.7935463e+01  -2.0112408e+01  -2.1726895e+01  -2.3675709e+01  -2.6031141e+01  -2.7103435e+01  -2.7570136e+01  -2.6366067e+01  -2.6256941e+01  -2.5849314e+01  -2.6497106e+01  -2.9410766e+01  -2.7694670e+01  -2.7559186e+01  -2.7972669e+01  -2.8090435e+01  -2.8600813e+01  -2.7310954e+01  -2.6525307e+01  -2.7307031e+01  -2.9303427e+01  -2.8339857e+01  -2.7841078e+01  -2.9167080e+01  -3.2256951e+01  -3.1361634e+01  -3.0204048e+01  -2.9750645e+01  -2.9525658e+01  -2.9010915e+01  -2.8878038e+01  -2.8914515e+01  -2.8661367e+01  -2.8476955e+01  -2.8494577e+01  -2.9205594e+01  -3.0525743e+01  -3.0822604e+01  -2.9860795e+01  -2.8961771e+01  -2.9194112e+01  -3.0002558e+01  -3.0781308e+01  -3.0332131e+01  -2.9745071e+01  -2.9461617e+01  -2.9426781e+01  -2.9774826e+01  -3.0974071e+01  -3.2185392e+01  -3.1461277e+01  -3.0467531e+01  -3.0471117e+01  -3.0533683e+01  -2.9154852e+01  -2.8829623e+01  -2.9812106e+01  -3.0587762e+01  -2.8637930e+01  -2.7802649e+01  -2.8519010e+01  -2.9731229e+01  -2.9531892e+01  -2.9339502e+01  -3.0577863e+01  -3.3429561e+01  -3.4497070e+01  -3.2472074e+01  -3.1232025e+01  -3.0713280e+01  -2.9459952e+01  -2.8587992e+01  -2.9330432e+01  -2.9967507e+01  -2.9492008e+01  -2.9843831e+01  -3.0607753e+01  -3.1656007e+01  -2.9656734e+01  -2.8987247e+01  -2.9811673e+01  -3.0863366e+01  -2.9114838e+01  -2.7081633e+01  -2.5134820e+01  -2.4389627e+01  -2.3757865e+01  -1.6291827e+01  -1.1185975e+01  -8.8114613e+00  -8.8296274e+00  -1.1038343e+01  -1.5015257e+01  -1.4544509e+01  -1.1720708e+01  -7.7916692e+00  -5.2053797e+00  -4.6296274e+00  -6.1975583e+00  -1.0184119e+01  -1.5368406e+01  -1.5148247e+01  -1.4381867e+01  -1.5319525e+01  -1.6050890e+01  -1.5593595e+01  -1.6018067e+01  -1.7741289e+01  -1.9413995e+01  -1.9659001e+01  -1.9721703e+01  -2.1832349e+01  -2.5326137e+01  -2.7699268e+01  -2.8252967e+01  -2.6684344e+01  -2.5432081e+01  -2.5717534e+01  -2.8085452e+01  -2.7622454e+01  -2.7484059e+01  -2.9045369e+01  -2.6632194e+01  -2.7280032e+01  -2.9896072e+01  -2.9341921e+01  -2.7108946e+01  -2.6871668e+01  -2.9249255e+01  -3.0973178e+01  -2.9756690e+01  -2.9707236e+01  -3.0749259e+01  -3.3772427e+01  -3.0950522e+01  -3.0303893e+01  -3.0263691e+01  -2.9238371e+01  -2.8508565e+01  -2.8353601e+01  -2.8991085e+01  -2.9120883e+01  -2.7707935e+01  -2.6706114e+01  -2.6751827e+01  -2.8251302e+01  -2.7879953e+01  -2.6726023e+01  -2.7380727e+01  -2.9366807e+01  -2.9901850e+01  -2.7737514e+01  -2.7251382e+01  -2.8638029e+01  -2.6717107e+01  -2.5516418e+01  -2.0634610e+01  -1.7784755e+01  -1.7117853e+01  -1.8571743e+01  -1.6660674e+01  -1.5983545e+01  -1.5783400e+01  -1.5377897e+01  -1.6009621e+01  -1.7183446e+01  -1.7641789e+01  -1.7796996e+01  -1.8430921e+01  -2.0120118e+01  -2.2952648e+01  -2.2305352e+01  -2.3584450e+01  -2.4453683e+01  -2.4737493e+01  -2.6159799e+01  -2.5645359e+01  -2.7236442e+01  -2.8090367e+01  -2.7069635e+01  -2.6923041e+01  -2.7062540e+01  -2.8212374e+01  -2.8603287e+01  -2.7742175e+01  -2.8190165e+01  -2.9186175e+01  -2.8548732e+01  -2.7921953e+01  -2.8123045e+01  -2.8704182e+01  -2.8711536e+01  -2.7666268e+01  -2.7181587e+01  -2.7793188e+01  -2.9355394e+01  -2.7903909e+01  -2.7186774e+01  -2.8005454e+01  -2.9218997e+01  -2.8070619e+01  -2.7515246e+01  -2.8445364e+01  -2.9897790e+01  -2.9481241e+01  -2.8757507e+01  -2.8962724e+01  -2.9566899e+01  -2.9937825e+01  -2.9580222e+01  -2.9664890e+01  -3.0467116e+01  -2.9295255e+01  -2.7486575e+01  -2.7205762e+01  -2.8547068e+01  -2.9838420e+01  -2.8621514e+01  -2.8285156e+01  -2.9112226e+01  -2.9837247e+01  -2.9043719e+01  -2.8132280e+01  -2.7994172e+01  -2.8623975e+01  -2.8780802e+01  -2.9256099e+01  -3.0154432e+01  -2.9594346e+01  -2.8869931e+01  -2.9560020e+01  -3.1282149e+01  -3.1032505e+01  -2.9666178e+01  -2.8863349e+01  -2.9073765e+01  -2.9863963e+01  -3.0542854e+01  -3.0006264e+01  -2.8997635e+01  -2.8624421e+01  -2.8957189e+01  -2.9790323e+01  -2.9154306e+01  -2.8744214e+01  -2.9512401e+01  -2.8381876e+01  -2.7691523e+01  -2.8405152e+01  -2.9161879e+01  -2.9261092e+01  -2.8735100e+01  -3.0149431e+01  -3.1553453e+01  -2.9169323e+01  -2.7315491e+01  -2.7021759e+01  -2.5240253e+01  -2.3189433e+01  -2.2093607e+01  -1.5140002e+01  -1.0946120e+01  -9.7692391e+00  -1.0941925e+01  -1.3284435e+01  -1.2991633e+01  -1.2754920e+01  -1.4142258e+01  -1.6931803e+01  -1.8820722e+01  -1.6589307e+01  -1.3089170e+01  -1.1075121e+01  -1.0797078e+01  -1.1855659e+01  -1.2989919e+01  -1.3435468e+01  -1.4194874e+01  -1.6154638e+01  -1.9490460e+01  -2.2359352e+01  -2.2420236e+01  -2.3387553e+01  -2.6516152e+01  -2.9135666e+01  -2.8213127e+01  -2.8027597e+01  -2.8606611e+01  -2.8418416e+01  -2.7110693e+01  -2.8079293e+01  -3.1714162e+01  -3.1320555e+01  -3.0301140e+01  -3.2730089e+01  -3.2699160e+01  -3.3057332e+01  -3.0399465e+01  -3.0604819e+01  -2.9363625e+01  -2.7367644e+01  -2.7287559e+01  -2.8573093e+01  -3.1117594e+01  -3.1241896e+01  -3.0954927e+01  -3.1694187e+01  -3.1006889e+01  -2.8842801e+01  -2.8179803e+01  -2.9479342e+01  -3.2538983e+01  -3.1977863e+01  -2.9355962e+01  -2.8770678e+01  -2.9762254e+01  -3.0597055e+01  -2.9395734e+01  -2.8618720e+01  -2.9554515e+01  -3.1916592e+01  -3.2673895e+01  -3.2048348e+01  -3.2378623e+01  -3.1942568e+01  -3.1158380e+01  -3.0346316e+01  -2.7184950e+01  -2.6081105e+01  -2.2038652e+01  -1.9365592e+01  -1.7901781e+01  -1.3420427e+01  -9.9491059e+00  -8.7832636e+00  -9.1097467e+00  -1.0290150e+01  -1.2928976e+01  -1.7218234e+01  -1.9047006e+01  -1.9414119e+01  -2.0784832e+01  -2.0232074e+01  -2.0071701e+01  -2.1469742e+01  -2.5549494e+01  -2.7844385e+01  -2.7186470e+01  -2.9282807e+01  -3.1477890e+01  -3.1525697e+01  -2.9721680e+01  -2.9619610e+01  -3.1728673e+01  -3.2331226e+01  -3.1625289e+01  -3.2313750e+01  -3.3333296e+01  -3.2671998e+01  -3.1712881e+01  -3.1699887e+01  -3.1473776e+01  -2.9967919e+01  -2.8902382e+01  -2.9080498e+01  -2.9678705e+01  -3.0121060e+01  -3.0237605e+01  -3.1499204e+01  -3.1208103e+01  -2.9785521e+01  -2.8835700e+01  -2.8299331e+01  -2.8316940e+01  -2.9025488e+01  -2.9229374e+01  -2.7971001e+01  -2.7810674e+01  -2.9042067e+01  -2.8670026e+01  -2.7701182e+01  -2.8166077e+01  -2.9690131e+01  -2.8804873e+01  -2.7808336e+01  -2.8527815e+01  -3.1125662e+01  -2.9914016e+01  -2.8452860e+01  -2.8220057e+01  -2.8730796e+01  -2.8740352e+01  -2.7363939e+01  -2.6346046e+01  -2.6768662e+01  -2.8297957e+01  -2.7738765e+01  -2.7647818e+01  -2.7845692e+01  -2.6461763e+01  -2.5930428e+01  -2.6835763e+01  -2.9152985e+01  -3.0322535e+01  -2.9380485e+01  -2.7362916e+01  -2.6467493e+01  -2.6679164e+01  -2.7479856e+01  -2.7515682e+01  -2.6709110e+01  -2.6657911e+01  -2.7521935e+01  -2.8758286e+01  -2.8519071e+01  -2.8364578e+01  -2.9412998e+01  -2.8745961e+01  -2.8156294e+01  -2.9182019e+01  -3.0938946e+01  -2.9449773e+01  -2.6953920e+01  -2.6201972e+01  -2.6914155e+01  -2.8364129e+01  -2.9055132e+01  -2.9675519e+01  -2.7257655e+01  -2.4693661e+01  -1.6495484e+01  -1.2143969e+01  -1.0791779e+01  -1.1821893e+01  -1.3386874e+01  -1.2282466e+01  -1.1988609e+01  -1.2269433e+01  -1.1350845e+01  -9.2888065e+00  -7.7491327e+00  -7.2781887e+00  -7.5461435e+00  -8.0191524e+00  -9.1920170e+00  -1.1271066e+01  -1.3707156e+01  -1.5344983e+01  -1.7282121e+01  -1.9757862e+01  -2.1263449e+01  -2.0488296e+01  -2.0061703e+01  -2.1888037e+01  -2.5838057e+01  -2.9622271e+01  -2.8166026e+01  -2.6604678e+01  -2.5773647e+01  -2.7078314e+01  -3.1120840e+01  -3.1298750e+01  -2.8254406e+01  -2.5787367e+01  -2.5216212e+01  -2.6215893e+01  -2.6082261e+01  -2.7362637e+01  -2.7838148e+01  -3.0540172e+01  -3.1459987e+01  -2.9345571e+01  -2.9164277e+01  -2.9250249e+01  -2.9427137e+01  -2.8763527e+01  -2.9482058e+01  -3.0259855e+01  -3.0482265e+01  -3.0662335e+01  -3.1499167e+01  -3.0551631e+01  -2.8622788e+01  -2.7480341e+01  -2.7482541e+01  -2.8542877e+01  -2.8877444e+01  -2.8054035e+01  -2.8006023e+01  -2.9044273e+01  -3.0198399e+01  -3.1773642e+01  -3.4887851e+01  -3.7451017e+01  -3.7387721e+01  -3.3443829e+01  -3.1392465e+01  -2.6780863e+01  -2.0640129e+01  -1.6719830e+01  -1.4216910e+01  -1.2767354e+01  -1.0790109e+01  -8.6532874e+00  -7.8217692e+00  -8.5299815e+00  -1.0771840e+01  -1.3908917e+01  -1.8297915e+01  -2.1663112e+01  -2.1710784e+01  -2.2310924e+01  -2.3678961e+01  -2.6269723e+01  -2.9524629e+01  -2.9735437e+01  -2.9480515e+01  -2.8089614e+01  -2.8914980e+01  -3.1125283e+01  -3.2002101e+01  -3.2181174e+01  -3.0924114e+01  -3.1315373e+01  -3.3454049e+01  -3.6194620e+01  -3.6876295e+01  -3.3496325e+01  -3.0618981e+01  -2.9112901e+01  -2.9368933e+01  -3.1635379e+01  -3.5304557e+01  -3.1560466e+01  -3.0165518e+01  -3.0258413e+01  -3.1147243e+01  -3.0923414e+01  -3.0303831e+01  -2.9596654e+01  -2.7420637e+01  -2.5622437e+01  -2.5611832e+01  -2.7665873e+01  -3.1213830e+01  -3.0927470e+01  -3.1072090e+01  -3.2485150e+01  -3.5477126e+01  -3.7601687e+01  -3.4273099e+01  -3.0922578e+01  -2.9178888e+01  -2.8560019e+01  -2.8545513e+01  -2.8873419e+01  -2.9994497e+01  -3.1787547e+01  -3.0163316e+01  -2.8734488e+01  -2.8577622e+01  -2.9429799e+01  -2.9134872e+01  -2.8410149e+01  -2.9184045e+01  -3.2149445e+01  -3.0947167e+01  -2.8861170e+01  -2.9126801e+01  -3.1866248e+01  -3.0202723e+01  -2.8359401e+01  -2.8180266e+01  -2.9846222e+01  -2.9250993e+01  -2.7534590e+01  -2.6832754e+01  -2.7227874e+01  -2.8492410e+01  -2.8306079e+01  -2.9019652e+01  -2.9496304e+01  -2.8639870e+01  -2.8192736e+01  -2.8172180e+01  -2.9933609e+01  -2.9616002e+01  -2.7906344e+01  -2.8158327e+01  -3.0096150e+01  -2.8302496e+01  -2.6377260e+01  -2.4762801e+01  -2.4027424e+01  -2.3260847e+01  -1.6348245e+01  -1.1240739e+01  -8.7204406e+00  -8.4889649e+00  -1.0334684e+01  -1.4408238e+01  -1.7023663e+01  -1.5818050e+01  -1.4923933e+01  -1.3466636e+01  -1.0368852e+01  -9.0940126e+00  -1.0232617e+01  -1.4255479e+01  -1.7541373e+01  -1.6770620e+01  -1.6677461e+01  -1.5153364e+01  -1.4356480e+01  -1.5182134e+01  -1.7141084e+01  -1.8239825e+01  -1.8269568e+01  -1.8959345e+01  -2.2259983e+01  -2.8374115e+01  -2.8651697e+01  -2.6190152e+01  -2.4259960e+01  -2.3932811e+01  -2.4831408e+01  -2.7572974e+01  -2.6737515e+01  -2.6910515e+01  -2.7058071e+01  -2.6057788e+01  -2.7333370e+01  -2.6843768e+01  -2.5376951e+01  -2.5024823e+01  -2.6020346e+01  -2.8200649e+01  -2.8232014e+01  -2.7970976e+01  -2.7995931e+01  -2.7466210e+01  -2.6687410e+01  -2.6388645e+01  -2.7084242e+01  -2.7675745e+01  -2.8024725e+01  -2.8087966e+01  -2.7834717e+01  -2.7742040e+01  -2.8169031e+01  -2.7231068e+01  -2.6182192e+01  -2.6409851e+01  -2.6878448e+01  -2.7057491e+01  -2.7400623e+01  -2.8351852e+01  -2.8099733e+01  -2.8321518e+01  -2.9118637e+01  -2.9819917e+01  -3.0508878e+01  -2.7302709e+01  -2.6019253e+01  -2.1648675e+01  -1.8192371e+01  -1.6920319e+01  -1.7059695e+01  -1.4107183e+01  -1.2485905e+01  -1.2951920e+01  -1.4490032e+01  -1.5198228e+01  -1.4013815e+01  -1.4606022e+01  -1.7210272e+01  -2.1605007e+01  -2.5936239e+01  -2.5704306e+01  -2.4948139e+01  -2.5234752e+01  -2.4048307e+01  -2.4426838e+01  -2.5967413e+01  -2.5442306e+01  -2.7198845e+01  -2.7463246e+01  -2.7477261e+01  -2.8835388e+01  -2.8795026e+01  -2.8647319e+01  -2.7931298e+01  -2.7237517e+01  -2.7340872e+01  -2.7778974e+01  -2.8560092e+01  -2.9326046e+01  -2.8994694e+01  -2.8690497e+01  -2.9138427e+01  -2.9199142e+01  -2.8657776e+01  -2.8511612e+01  -2.9592303e+01  -3.0008851e+01  -2.9404078e+01  -2.9876695e+01  -3.0646781e+01  -3.0860155e+01  -3.0376184e+01  -2.9614575e+01  -2.8681727e+01  -2.8686403e+01  -2.9375036e+01  -3.0418408e+01  -3.2289969e+01  -3.3700401e+01  -3.1211565e+01  -2.9945421e+01  -2.9850629e+01  -2.9654208e+01  -2.8479849e+01  -2.7823294e+01  -2.8537976e+01  -2.9093958e+01  -2.8059920e+01  -2.8116632e+01  -3.0192366e+01  -3.3819429e+01  -3.1902437e+01  -3.0848812e+01  -3.1255013e+01  -3.2752144e+01  -3.1665067e+01  -3.0062677e+01  -2.9577077e+01  -3.0270959e+01  -3.0744098e+01  -3.0705244e+01  -3.1368151e+01  -3.1311871e+01  -3.1386529e+01  -3.0807632e+01  -2.9803368e+01  -2.9777167e+01  -3.0391294e+01  -2.9197983e+01  -2.7696856e+01  -2.8044135e+01  -3.0148575e+01  -3.1037774e+01  -3.1573306e+01  -3.2945148e+01  -3.0948605e+01  -2.8463774e+01  -2.6936624e+01  -2.6990990e+01  -2.8656581e+01  -2.8156484e+01  -2.7387348e+01  -2.8492408e+01  -2.8920749e+01  -2.7977308e+01  -2.7470453e+01  -1.9016493e+01  -1.3370744e+01  -1.0869670e+01  -1.0942802e+01  -1.3528791e+01  -1.5915816e+01  -1.3084544e+01  -1.1291468e+01  -1.0640325e+01  -1.0742830e+01  -1.0974109e+01  -1.1341201e+01  -1.2004536e+01  -1.3506152e+01  -1.4936363e+01  -1.3253109e+01  -1.3234174e+01  -1.5114700e+01  -1.7913171e+01  -2.0827533e+01  -2.0194203e+01  -2.0277311e+01  -2.2441502e+01  -2.6876711e+01  -2.8634948e+01  -2.7413754e+01  -2.7927535e+01  -2.8273562e+01  -2.7236201e+01  -2.6555648e+01  -2.6698456e+01  -2.5787223e+01  -2.2091265e+01  -2.0474165e+01  -2.1262524e+01  -2.3401022e+01  -2.7852678e+01  -2.6987538e+01  -2.7770110e+01  -2.6687227e+01  -2.5057392e+01  -2.4888421e+01  -2.5688709e+01  -2.8159283e+01  -2.8095658e+01  -2.7888417e+01  -2.8000963e+01  -2.9075681e+01  -2.9497695e+01  -2.7228916e+01  -2.5735465e+01  -2.5585410e+01  -2.6105612e+01  -2.6531086e+01  -2.7617837e+01  -2.9522845e+01  -2.9758488e+01  -2.9252439e+01  -2.8485995e+01  -2.8318864e+01  -2.8151422e+01  -2.6798741e+01  -2.6167558e+01  -2.7383715e+01  -2.9831365e+01  -3.0052183e+01  -2.9351812e+01  -2.8898195e+01  -2.5207953e+01  -1.9031139e+01  -1.5364275e+01  -1.2830596e+01  -9.7168955e+00  -7.4785342e+00  -7.0819747e+00  -8.4081058e+00  -1.0434029e+01  -1.2560773e+01  -1.5332686e+01  -1.8569326e+01  -2.2090944e+01  -2.6351279e+01  -2.5827224e+01  -2.5165616e+01  -2.5497369e+01  -2.5714850e+01  -2.4425854e+01  -2.4965679e+01  -2.7162233e+01  -2.7092536e+01  -2.7537508e+01  -2.6162226e+01  -2.6732257e+01  -2.7410338e+01  -2.6748899e+01  -2.6780366e+01  -2.7217464e+01  -2.8019358e+01  -2.8519811e+01  -2.9145147e+01  -3.0473420e+01  -3.3204013e+01  -3.0357734e+01  -2.8532902e+01  -2.8116674e+01  -2.9128527e+01  -2.9733567e+01  -2.8364017e+01  -2.8283506e+01  -2.9204945e+01  -3.0456345e+01  -2.9730659e+01  -2.8600196e+01  -2.8175636e+01  -2.7302039e+01  -2.6602837e+01  -2.6679249e+01  -2.7967334e+01  -2.9625213e+01  -2.8909616e+01  -2.7751828e+01  -2.7744704e+01  -2.8420497e+01  -2.7690840e+01  -2.6402105e+01  -2.6459470e+01  -2.7676924e+01  -2.8168924e+01  -2.7952008e+01  -2.8478964e+01  -3.0336250e+01  -3.0616903e+01  -2.8214778e+01  -2.7293384e+01  -2.8017038e+01  -2.8946599e+01  -2.8437289e+01  -2.8179696e+01  -2.8982937e+01  -2.9556568e+01  -2.7906575e+01  -2.6914029e+01  -2.7080112e+01  -2.7678573e+01  -2.7761181e+01  -2.8084651e+01  -2.8481985e+01  -2.7922900e+01  -2.6918666e+01  -2.6512187e+01  -2.7249599e+01  -2.8603766e+01  -2.9830837e+01  -3.0319176e+01  -3.0620481e+01  -3.0519047e+01  -2.9759768e+01  -2.9776816e+01  -2.9159033e+01  -2.7714053e+01  -2.7164492e+01  -2.6663940e+01  -2.6728550e+01  -2.8110187e+01  -2.8748263e+01  -2.9011068e+01  -2.9725266e+01  -3.2568534e+01  -3.6935137e+01  -3.3110671e+01  -2.8892907e+01  -2.7332076e+01  -2.4618883e+01  -1.7240323e+01  -1.4297078e+01  -1.4010777e+01  -1.3637389e+01  -1.2357537e+01  -1.2682619e+01  -1.3443862e+01  -1.4198246e+01  -1.3647749e+01  -1.0887033e+01  -8.7086144e+00  -8.2153361e+00  -9.3351813e+00  -1.1438318e+01  -1.3627291e+01  -1.5841986e+01  -1.7638879e+01  -1.8218452e+01  -1.9627502e+01  -2.1342866e+01  -2.1161818e+01  -2.2748654e+01  -2.6982644e+01  -2.7503767e+01  -2.7174709e+01  -2.7350956e+01  -2.6005996e+01  -2.5523092e+01  -2.6930428e+01  -3.0828225e+01  -2.9524122e+01  -2.7357434e+01  -2.6847409e+01  -2.7908395e+01  -2.7755241e+01  -2.8161989e+01  -3.2322515e+01  -3.0783286e+01  -3.0136980e+01  -3.0835099e+01  -3.3252406e+01  -3.3716486e+01  -3.1921413e+01  -3.2087707e+01  -3.3953766e+01  -3.3609779e+01  -3.0166884e+01  -2.8685894e+01  -2.8891199e+01  -3.0146574e+01  -3.0725116e+01  -3.1647120e+01  -3.3142710e+01  -3.2283950e+01  -3.1504732e+01  -3.1157704e+01  -3.1133854e+01  -3.1515455e+01  -3.1300044e+01  -3.0280768e+01  -3.0199167e+01  -3.1553741e+01  -3.3235981e+01  -3.5183746e+01  -3.3961157e+01  -3.2116074e+01  -2.6701213e+01  -2.3526960e+01  -2.2862555e+01  -2.2657814e+01  -1.9959551e+01  -1.6399935e+01  -1.1832762e+01  -9.8524450e+00  -1.0156711e+01  -1.2257154e+01  -1.5508078e+01  -1.9923764e+01  -2.3385934e+01  -2.2824001e+01  -2.2633682e+01  -2.4533922e+01  -2.8034171e+01  -3.0618056e+01  -3.1219626e+01  -3.2423482e+01  -3.0927659e+01  -3.1006685e+01  -3.3018738e+01  -3.3257515e+01  -3.4646312e+01  -3.1799961e+01  -3.0207925e+01  -3.0310661e+01  -2.9952028e+01  -2.8096532e+01  -2.6998558e+01  -2.7147135e+01  -2.8636458e+01  -2.9601870e+01  -2.6964146e+01  -2.5324336e+01  -2.5718189e+01  -2.8262364e+01  -2.9473549e+01  -2.7608167e+01  -2.6728411e+01  -2.6760985e+01  -2.6305302e+01  -2.6206289e+01  -2.6930396e+01  -2.9312361e+01  -3.0791008e+01  -2.8438335e+01  -2.7589620e+01  -2.8509491e+01  -3.1082143e+01  -3.4449969e+01  -3.3116146e+01  -3.1789361e+01  -3.2592049e+01  -3.2658480e+01  -2.9942713e+01  -2.8441216e+01  -2.8345779e+01  -2.8824143e+01  -2.9495662e+01  -3.0697402e+01  -3.1694281e+01  -2.9859322e+01  -2.8614352e+01  -2.8904832e+01  -3.1051724e+01  -3.1194201e+01  -2.9778740e+01  -2.9701306e+01  -2.9383005e+01  -2.6995970e+01  -2.5360218e+01  -2.5507043e+01  -2.6762817e+01  -2.6475204e+01  -2.4159592e+01  -2.3286710e+01  -2.4666174e+01  -2.7601575e+01  -2.7477052e+01  -2.5735813e+01  -2.4595329e+01  -2.4108728e+01  -2.4348808e+01  -2.5640425e+01  -2.7455416e+01  -3.0112741e+01  -3.1373315e+01  -2.9207014e+01  -2.8473848e+01  -2.8614236e+01  -2.6461613e+01  -2.5056331e+01  -2.5818014e+01  -2.8490568e+01  -2.7046313e+01  -2.5792361e+01  -2.6362799e+01  -2.7118960e+01  -2.5009661e+01  -2.2282944e+01  -1.5606794e+01  -1.1252649e+01  -9.6912741e+00  -1.0526619e+01  -1.3539853e+01  -1.7040122e+01  -1.6223561e+01  -1.6072487e+01  -1.5417595e+01  -1.4856521e+01  -1.4010176e+01  -1.2666797e+01  -1.2279323e+01  -1.3287009e+01  -1.4482227e+01  -1.5087801e+01  -1.4513957e+01  -1.4244951e+01  -1.5353270e+01  -1.8009507e+01  -2.0548487e+01  -2.0121337e+01  -2.0224073e+01  -2.2780185e+01  -2.8046269e+01  -2.5866904e+01  -2.4295504e+01  -2.4205800e+01  -2.4264615e+01  -2.5873830e+01  -2.6505020e+01  -2.7458279e+01  -2.6689916e+01  -2.7469889e+01  -3.0586419e+01  -2.8483171e+01  -2.7502119e+01  -2.6669913e+01  -2.7853800e+01  -2.9959780e+01  -2.8870181e+01  -2.7809810e+01  -2.6980103e+01  -2.7932329e+01  -2.9759575e+01  -2.9919084e+01  -2.9743821e+01  -2.8738281e+01  -2.7851308e+01  -2.7024353e+01  -2.7012864e+01  -2.7733387e+01  -2.9104145e+01  -3.0202737e+01  -3.0304263e+01  -3.0956111e+01  -2.9524534e+01  -2.7729602e+01  -2.7535549e+01  -2.8617510e+01  -2.9040113e+01  -2.8860025e+01  -2.8980095e+01  -3.0313652e+01  -3.0549965e+01  -2.8197565e+01  -2.7826055e+01  -2.3773895e+01  -1.8189647e+01  -1.5071789e+01  -1.4181988e+01  -1.5586409e+01  -1.7866818e+01  -1.6470624e+01  -1.5729940e+01  -1.3934053e+01  -1.2751351e+01  -1.3113565e+01  -1.5226158e+01  -1.8652946e+01  -2.2711773e+01  -2.5884017e+01  -2.7149063e+01  -2.8126682e+01  -2.7870067e+01  -2.8701986e+01  -2.8776069e+01  -2.7775419e+01  -2.7926589e+01  -2.5803010e+01  -2.6340030e+01  -2.8497789e+01  -2.9466289e+01  -3.0320789e+01  -3.0797686e+01  -2.9251113e+01  -2.9211685e+01  -2.9923569e+01  -2.9663335e+01  -2.9187412e+01  -2.9175774e+01  -2.9382749e+01  -3.0258345e+01  -3.0907044e+01  -3.1285190e+01  -3.0622607e+01  -2.9532753e+01  -2.8020150e+01  -2.7648790e+01  -2.8771723e+01  -2.9249725e+01  -2.7873400e+01  -2.7455908e+01  -2.8560889e+01  -3.0747152e+01  -3.0137763e+01  -2.9388716e+01  -3.0233412e+01  -3.1726375e+01  -3.1531011e+01  -3.0043785e+01  -2.9379995e+01  -3.0575583e+01  -3.2801940e+01  -3.2538049e+01  -3.2194787e+01  -3.2540585e+01  -3.2427777e+01  -3.1116374e+01  -2.9906105e+01  -2.9269958e+01  -2.9148090e+01  -2.8947823e+01  -2.8902562e+01  -2.9155395e+01  -2.9712590e+01  -3.0018339e+01  -2.9940310e+01  -2.9764770e+01  -3.0212577e+01  -2.9792308e+01  -2.8503966e+01  -2.8437003e+01  -2.9045873e+01  -2.8935498e+01  -2.8387018e+01  -2.8266807e+01  -2.9082806e+01  -2.9742404e+01  -2.9291874e+01  -2.8456582e+01  -2.8505828e+01  -3.0360455e+01  -2.8695832e+01  -2.7633740e+01  -2.7813450e+01  -2.8414701e+01  -2.8319422e+01  -2.7082695e+01  -2.7505262e+01  -3.0157936e+01  -2.8551009e+01  -2.6591174e+01  -2.6577013e+01  -2.7252825e+01  -2.6307862e+01  -2.4862896e+01  -1.7518665e+01  -1.1970149e+01  -9.0738967e+00  -8.5929403e+00  -1.0304517e+01  -1.3446940e+01  -1.3163404e+01  -1.0155680e+01  -6.9643242e+00  -5.0558435e+00  -5.0816132e+00  -7.1911768e+00  -1.1415953e+01  -1.3164444e+01  -1.0839432e+01  -1.0295082e+01  -1.1620425e+01  -1.4239863e+01  -1.6321450e+01  -1.7691782e+01  -1.8423603e+01  -1.7875837e+01  -1.7789791e+01  -1.9600591e+01  -2.4533583e+01  -2.8596322e+01  -2.7369425e+01  -2.4703925e+01  -2.3558078e+01  -2.4370417e+01  -2.6960933e+01  -2.9752830e+01  -2.7864525e+01  -2.6628854e+01  -2.4483739e+01  -2.4457083e+01  -2.6729875e+01  -2.6207279e+01  -2.6552448e+01  -2.7516301e+01  -2.9006949e+01  -2.9683007e+01  -2.9683683e+01  -3.0170825e+01  -2.7292212e+01  -2.6565286e+01  -2.7229379e+01  -2.8158217e+01  -2.7123287e+01  -2.6221393e+01  -2.6481805e+01  -2.7794172e+01  -2.9481759e+01  -2.9499746e+01  -2.8223291e+01  -2.7943730e+01  -2.8461699e+01  -2.8310824e+01  -2.8100599e+01  -2.8567832e+01  -2.9348256e+01  -2.9271543e+01  -2.9620133e+01  -3.1458827e+01  -2.8776312e+01  -2.7600240e+01  -2.6892776e+01  -2.5030638e+01  -2.2543416e+01  -1.7446608e+01  -1.4879285e+01  -1.4284214e+01  -1.3040360e+01  -1.1512264e+01  -1.1858850e+01  -1.3757465e+01  -1.7077088e+01  -1.9846633e+01  -1.9076558e+01  -1.9005072e+01  -2.0913282e+01  -2.3937631e+01  -2.5376795e+01  -2.4137029e+01  -2.4468810e+01  -2.6559347e+01  -2.4940062e+01  -2.5212759e+01  -2.6627935e+01  -2.7327916e+01  -2.8530714e+01  -2.6806788e+01  -2.7128775e+01  -2.8760195e+01  -2.8679287e+01  -2.7118076e+01  -2.5865931e+01  -2.6667332e+01  -2.8457617e+01  -2.8688193e+01  -2.7972742e+01  -2.8514420e+01  -2.9647810e+01  -2.9297005e+01  -2.8494438e+01  -2.8523952e+01  -2.8879746e+01  -2.8934771e+01  -2.9758390e+01  -3.0923040e+01  -3.0818151e+01  -2.9826450e+01  -2.9716422e+01  -3.0975820e+01  -3.1167986e+01  -3.0597736e+01  -3.1008889e+01  -3.1874414e+01  -3.1603273e+01  -3.0411428e+01  -2.9011739e+01  -2.8598048e+01  -2.8885545e+01  -2.9078385e+01  -2.9434794e+01  -3.0077545e+01  -3.0720471e+01  -3.0907502e+01  -3.1122288e+01  -3.1276588e+01  -3.1106553e+01  -2.9769108e+01  -2.8150949e+01  -2.8278976e+01  -3.0653778e+01  -3.2616314e+01  -3.0172074e+01  -2.9444469e+01  -3.0515323e+01  -3.1619148e+01  -3.0328930e+01  -2.9832823e+01  -3.0354957e+01  -3.1820073e+01  -3.1539920e+01  -3.0593923e+01  -3.0702670e+01  -3.1061359e+01  -3.0272656e+01  -2.9240242e+01  -2.9158505e+01  -2.9587496e+01  -2.8489040e+01  -2.7763876e+01  -2.8578277e+01  -3.1463075e+01  -3.2207437e+01  -3.0839425e+01  -3.0701104e+01  -3.0945751e+01  -3.0538683e+01  -2.9592240e+01  -2.9669169e+01  -3.1913741e+01  -3.2238911e+01  -2.9572106e+01  -2.8447094e+01  -2.9946693e+01  -3.3735231e+01  -3.2309779e+01  -2.7560482e+01  -2.5376338e+01  -1.9194791e+01  -1.4396207e+01  -1.2694186e+01  -1.2645233e+01  -1.1785644e+01  -1.1283951e+01  -1.1173395e+01  -1.2333424e+01  -1.3990624e+01  -1.6712483e+01  -2.0034669e+01  -1.4312905e+01  -1.1524723e+01  -1.1076492e+01  -1.2741728e+01  -1.6119938e+01  -1.7428586e+01  -1.6375968e+01  -1.6488458e+01  -1.7910843e+01  -2.0944114e+01  -2.4846964e+01  -2.3864590e+01  -2.3082280e+01  -2.2449912e+01  -2.3970238e+01  -2.7937291e+01  -3.0929402e+01  -3.0287187e+01  -3.0528488e+01  -2.7025442e+01  -2.6641139e+01  -2.8113029e+01  -2.8787102e+01  -2.8218207e+01  -2.7444636e+01  -2.8311628e+01  -3.1754040e+01  -3.3217992e+01  -3.2308858e+01  -3.1463010e+01  -3.1741052e+01  -3.0307497e+01  -2.8254437e+01  -2.8302009e+01  -2.9489742e+01  -3.2532865e+01  -3.1553360e+01  -2.9763356e+01  -2.8337550e+01  -2.8355722e+01  -2.8943927e+01  -2.7963985e+01  -2.7373743e+01  -2.7750712e+01  -2.8451205e+01  -2.8587196e+01  -2.8869525e+01  -2.8423611e+01  -2.7473949e+01  -2.7320482e+01  -2.8083001e+01  -2.9918570e+01  -2.9797639e+01  -2.7609039e+01  -2.6932001e+01  -2.8159755e+01  -2.5680745e+01  -1.9322053e+01  -1.6016684e+01  -1.4784631e+01  -1.4331540e+01  -1.2719118e+01  -1.1515826e+01  -1.2301979e+01  -1.5535120e+01  -1.8829456e+01  -1.7546961e+01  -1.6834435e+01  -1.7522590e+01  -1.8884070e+01  -2.0590132e+01  -2.2996356e+01  -2.5670480e+01  -2.5560728e+01  -2.5607008e+01  -2.7651052e+01  -3.0309093e+01  -2.7304674e+01  -2.4507033e+01  -2.3632281e+01  -2.4550087e+01  -2.5835354e+01  -2.6211584e+01  -2.6376981e+01  -2.7179981e+01  -2.8091379e+01  -2.8272526e+01  -2.8215572e+01  -2.8710336e+01  -2.8492370e+01  -2.7473524e+01  -2.6942577e+01  -2.7335176e+01  -2.9211581e+01  -2.9204100e+01  -2.8196641e+01  -2.7803638e+01  -2.8336924e+01  -2.8706155e+01  -2.8091855e+01  -2.8036878e+01  -2.7592094e+01  -2.7303296e+01  -2.7980581e+01  -2.8226175e+01  -2.7725070e+01  -2.7168272e+01  -2.6818178e+01  -2.6716933e+01  -2.7374456e+01  -2.7950472e+01  -2.7446451e+01  -2.7678106e+01  -2.9782545e+01  -3.2168589e+01  -3.0801834e+01  -2.9577486e+01  -2.9503520e+01  -3.0366062e+01  -2.9894949e+01  -2.8455213e+01  -2.8224372e+01  -2.9325555e+01  -2.9034469e+01  -2.7783034e+01  -2.8084524e+01  -3.0233836e+01  -3.0841723e+01  -2.7983767e+01  -2.6934801e+01  -2.7703896e+01  -2.9566199e+01  -2.7666447e+01  -2.6419146e+01  -2.6864669e+01  -2.8482818e+01  -2.9560988e+01  -2.9107867e+01  -2.9221651e+01  -2.9167289e+01  -2.8703780e+01  -2.8856455e+01  -3.0403561e+01  -3.1412437e+01  -2.8633338e+01  -2.7938943e+01  -2.9160964e+01  -2.9792093e+01  -2.8475560e+01  -2.7438843e+01  -2.7640929e+01  -2.9590768e+01  -3.1531880e+01  -2.8600038e+01  -2.7698340e+01  -2.7529338e+01  -2.5071574e+01  -2.3072224e+01  -2.0684816e+01  -1.5478755e+01  -1.2875608e+01  -1.2999296e+01  -1.4661641e+01  -1.2953060e+01  -1.2477017e+01  -1.2798517e+01  -1.3681145e+01  -1.1999105e+01  -9.1197325e+00  -7.2614742e+00  -7.1458890e+00  -8.9508777e+00  -1.2644460e+01  -1.3519820e+01  -1.2366824e+01  -1.2483934e+01  -1.3341646e+01  -1.4468236e+01  -1.6686483e+01  -1.9735289e+01  -2.1045492e+01  -2.0778470e+01  -2.0668213e+01  -2.1186740e+01  -2.2446134e+01  -2.4865026e+01  -2.7163865e+01  -2.6143824e+01  -2.6403895e+01  -2.7988007e+01  -2.8004820e+01  -2.8281794e+01  -3.0163455e+01  -3.0647814e+01  -3.0983614e+01  -2.9554141e+01  -3.0800519e+01  -3.1999552e+01  -3.1979758e+01  -3.3012510e+01  -3.1570793e+01  -3.1564603e+01  -3.3166278e+01  -3.3905851e+01  -3.0810252e+01  -2.7795143e+01  -2.5313881e+01  -2.4238704e+01  -2.4689810e+01  -2.6640285e+01  -3.0088179e+01  -3.1892249e+01  -3.2620114e+01  -3.4094596e+01  -3.1025251e+01  -2.8569992e+01  -2.8311286e+01  -2.9500694e+01  -2.9703605e+01  -2.9813616e+01  -3.0542735e+01  -3.2836252e+01  -3.3881689e+01  -3.1328668e+01  -2.9973365e+01  -2.8931155e+01  -2.8873819e+01  -2.7880441e+01  -2.7774799e+01  -2.2507113e+01  -1.5741946e+01  -1.1903358e+01  -1.0603211e+01  -1.1463426e+01  -1.3760707e+01  -1.7892122e+01  -2.1224067e+01  -1.8720810e+01  -1.7390426e+01  -1.8136758e+01  -1.9983569e+01  -2.2058658e+01  -2.3553194e+01  -2.5727175e+01  -2.6196667e+01  -2.5875028e+01  -2.7737488e+01  -3.0403412e+01  -3.1416597e+01  -3.1502137e+01  -3.0231386e+01  -2.9906579e+01  -2.9681011e+01  -2.7849489e+01  -2.6943152e+01  -2.7440111e+01  -2.7327187e+01  -2.6834538e+01  -2.7569340e+01  -2.9576428e+01  -2.8707047e+01  -2.7118567e+01  -2.6324490e+01  -2.5766492e+01  -2.6047685e+01  -2.7039636e+01  -2.7697619e+01  -2.8152668e+01  -2.8999437e+01  -2.6850511e+01  -2.0361887e+01  -1.5996835e+01  -1.3868370e+01  -1.3763289e+01  -1.5538050e+01  -1.8917699e+01  -2.2085346e+01  -2.4600831e+01  -2.6757958e+01  -2.6984561e+01  -2.7156931e+01  -2.7786060e+01  -2.7488430e+01  -2.6218922e+01  -2.5852866e+01  -2.6400130e+01  -2.6849751e+01  -2.7035183e+01  -2.7164104e+01  -2.6986002e+01  -2.6884201e+01  -2.7591359e+01  -2.8565826e+01  -2.7118340e+01  -2.5773484e+01  -2.5966294e+01  -2.6701542e+01  -2.6962490e+01  -2.7506340e+01  -2.7941200e+01  -2.8813176e+01  -2.9104716e+01  -2.8020311e+01  -2.7427988e+01  -2.6824807e+01  -2.6410219e+01  -2.6529238e+01  -2.7960166e+01  -2.9852760e+01  -2.9179783e+01  -2.9048429e+01  -2.7959943e+01  -2.6465968e+01  -2.5651713e+01  -2.5205471e+01  -2.6168235e+01  -2.6315571e+01  -2.5982389e+01  -2.5592627e+01  -2.6070115e+01  -2.6937377e+01  -2.8579888e+01  -3.0435395e+01  -2.9399988e+01  -2.1530155e+01  -1.5521033e+01  -1.2251883e+01  -1.1383624e+01  -1.2485832e+01  -1.4804892e+01  -1.5320742e+01  -1.3957696e+01  -1.1286518e+01  -9.3273812e+00  -9.2052718e+00  -1.1226459e+01  -1.5013948e+01  -1.7461638e+01  -1.7721766e+01  -1.9054462e+01  -1.9868680e+01  -1.8776157e+01  -1.6416804e+01  -1.5373891e+01  -1.5829676e+01  -1.7447723e+01  -2.0372754e+01  -2.2627564e+01  -2.3275129e+01  -2.4514640e+01  -2.4713677e+01  -2.5436990e+01  -2.7552822e+01  -2.6938068e+01  -2.5666076e+01  -2.6464458e+01  -2.7871788e+01  -2.6221870e+01  -2.6528772e+01  -2.8414881e+01  -2.7052850e+01  -2.6324014e+01  -2.5897217e+01  -2.6602087e+01  -2.7524803e+01  -2.7822068e+01  -2.7640576e+01  -2.7734291e+01  -3.0285928e+01  -3.0605852e+01  -2.9759706e+01  -2.9105611e+01  -2.9325090e+01  -2.9703213e+01  -2.9396186e+01  -2.8444236e+01  -2.7819250e+01  -2.7449807e+01  -2.7165199e+01  -2.7355168e+01  -2.8342436e+01  -2.9556425e+01  -2.9736168e+01  -2.9302213e+01  -2.8399378e+01  -2.7238873e+01  -2.6782947e+01  -2.7077093e+01  -2.8696727e+01  -2.7976956e+01  -2.5901918e+01  -2.4241628e+01  -1.8834168e+01  -1.5227375e+01  -1.4177832e+01  -1.5473387e+01  -1.4414886e+01  -1.2613051e+01  -1.2137135e+01  -1.2290739e+01  -1.3173715e+01  -1.3301332e+01  -1.3076707e+01  -1.3990328e+01  -1.6412260e+01  -2.0101501e+01  -2.4200331e+01  -2.6236732e+01  -2.7500159e+01  -2.7616279e+01  -2.8980312e+01  -2.6527265e+01  -2.6105757e+01  -2.8838222e+01  -2.7639284e+01  -2.8426673e+01  -3.0245770e+01  -3.1045523e+01  -3.1461245e+01  -2.9857090e+01  -3.0092350e+01  -3.0242048e+01  -3.0579804e+01  -3.1556886e+01  -3.1538777e+01  -3.0346465e+01  -3.0045304e+01  -3.0459606e+01  -3.1276253e+01  -3.2485762e+01  -3.1724966e+01  -2.9573794e+01  -2.8271199e+01  -2.8212848e+01  -2.8589767e+01  -2.8219007e+01  -2.7530599e+01  -2.7526699e+01  -2.8771692e+01  -3.0006993e+01  -3.0132437e+01  -3.0617002e+01  -3.2566200e+01  -3.2492811e+01  -3.0175083e+01  -2.8635485e+01  -2.8817995e+01  -3.0726547e+01  -3.0923079e+01  -2.9595787e+01  -2.9104394e+01  -2.9412104e+01  -2.9693089e+01  -2.8834552e+01  -2.7964086e+01  -2.8296553e+01  -2.9665182e+01  -2.9887575e+01  -2.8959471e+01  -2.8981414e+01  -2.9637544e+01  -2.9622663e+01  -2.9252350e+01  -2.8522805e+01  -2.9295644e+01  -3.1182810e+01  -3.1891336e+01  -3.2370751e+01  -3.3007210e+01  -3.3590283e+01  -3.0922564e+01  -2.9864879e+01  -3.0412452e+01  -3.0470184e+01  -2.9972943e+01  -2.9299604e+01  -2.9952612e+01  -3.0103260e+01  -2.7181577e+01  -2.6345779e+01  -2.7269892e+01  -2.9668682e+01  -3.1024536e+01  -2.8304903e+01  -2.6907037e+01  -2.7106825e+01  -2.8964114e+01  -3.2042384e+01  -3.1412641e+01  -2.7568250e+01  -2.5147992e+01  -1.7991033e+01  -1.2735654e+01  -1.0428008e+01  -1.0558718e+01  -1.2585200e+01  -1.4799248e+01  -1.5070201e+01  -1.2083957e+01  -8.1430478e+00  -6.2743374e+00  -6.6344181e+00  -9.3508076e+00  -1.4709057e+01  -1.6319455e+01  -1.4632104e+01  -1.4999012e+01  -1.7048135e+01  -1.8663860e+01  -1.7190600e+01  -1.6339956e+01  -1.7345370e+01  -2.0039186e+01  -2.3245792e+01  -2.3882347e+01  -2.2748073e+01  -2.2071218e+01  -2.1880445e+01  -2.3807504e+01  -2.5802611e+01  -2.5478999e+01  -2.4786460e+01  -2.5999246e+01  -2.6437324e+01  -2.5396650e+01  -2.6340507e+01  -2.7985487e+01  -2.8355167e+01  -2.9568607e+01  -2.9013944e+01  -2.8545120e+01  -2.7410212e+01  -2.6712974e+01  -2.6950008e+01  -2.6611298e+01  -2.6780474e+01  -2.7109340e+01  -2.8593879e+01  -2.8619643e+01  -2.7760838e+01  -2.7653759e+01  -2.8156857e+01  -2.8274674e+01  -2.8951156e+01  -2.9852160e+01  -3.0160950e+01  -2.9640991e+01  -2.8098804e+01  -2.6295731e+01  -2.5765805e+01  -2.6459841e+01  -2.7383519e+01  -2.7740243e+01  -2.7448205e+01  -2.7644523e+01  -2.9125865e+01  -2.8511065e+01  -2.6795326e+01  -2.3445785e+01  -1.7486126e+01  -1.4664894e+01  -1.4317020e+01  -1.5315132e+01  -1.2934413e+01  -1.1320727e+01  -1.0607071e+01  -1.1126757e+01  -1.2080783e+01  -1.2054828e+01  -1.2126182e+01  -1.3186472e+01  -1.5480617e+01  -1.8626998e+01  -2.1185481e+01  -2.3470966e+01  -2.6443919e+01  -2.7048235e+01  -2.8852916e+01  -2.6864063e+01  -2.7544250e+01  -2.7166699e+01  -2.6192160e+01  -2.7569152e+01  -2.8472234e+01  -2.7801482e+01  -2.6999443e+01  -2.7537771e+01  -2.9587033e+01  -2.9072964e+01  -2.9151634e+01  -3.1166782e+01  -3.1558161e+01  -2.9456688e+01  -2.8673125e+01  -2.8579722e+01  -2.9135536e+01  -2.9800775e+01  -3.0378776e+01  -2.9075538e+01  -2.8646237e+01  -2.9141571e+01  -2.9550369e+01  -2.9696446e+01  -2.9785313e+01  -3.0180771e+01  -3.0787563e+01  -3.1178198e+01  -3.1727858e+01  -3.2718851e+01  -3.2352044e+01  -3.0933184e+01  -2.9982180e+01  -2.8929869e+01  -2.8042659e+01  -2.7565218e+01  -2.7865613e+01  -2.8963017e+01  -3.0884252e+01  -3.1331635e+01  -2.9601677e+01  -2.9134361e+01  -2.9837498e+01  -3.0939226e+01  -3.1084201e+01  -3.0591185e+01  -3.0395816e+01  -3.0461278e+01  -3.0087805e+01  -3.0052758e+01  -3.1373199e+01  -3.3129977e+01  -3.2363468e+01  -3.0733440e+01  -3.0309497e+01  -3.0687759e+01  -2.9924687e+01  -2.8845196e+01  -2.8555842e+01  -2.8345382e+01
[truncated: 62,812,974 more chars]
