# Supplementary material for: Wireless laptop-based phonocardiograph and diagnosis
Source: PeerJ. 2015 Aug 11;3:e1178. doi: 10.7717/peerj.1178 (PMC4558084; doi:10.7717/peerj.1178)
Supplement: Supplemental Information 5 [file peerj-03-1178-s005.zip › 27-Jul-2014-p2.txt]

   1.2100000e+02
   5.0000000e+01
   4.6000000e+01   4.7000000e+01   1.0000000e+02   9.7000000e+01   1.1600000e+02   9.7000000e+01   4.7000000e+01   4.8000000e+01   5.7000000e+01   4.5000000e+01   7.4000000e+01   1.1700000e+02   1.0800000e+02   4.5000000e+01   5.0000000e+01   4.8000000e+01   4.9000000e+01   5.2000000e+01   1.1200000e+02   1.0400000e+02   9.7000000e+01   1.1000000e+02   5.0000000e+01   4.6000000e+01   1.0900000e+02   9.7000000e+01   1.1600000e+02
   4.6000000e+01   4.7000000e+01   1.0000000e+02   9.7000000e+01   1.1600000e+02   9.7000000e+01   4.7000000e+01   4.9000000e+01   4.8000000e+01   4.5000000e+01   7.4000000e+01   1.1700000e+02   1.0800000e+02   4.5000000e+01   5.0000000e+01   4.8000000e+01   4.9000000e+01   5.2000000e+01   9.5000000e+01   9.7000000e+01   1.0900000e+02   1.2100000e+02   4.9000000e+01   4.6000000e+01   1.0900000e+02   9.7000000e+01   1.1600000e+02
   1.1200000e+02   1.0400000e+02   9.7000000e+01   1.1000000e+02   5.0000000e+01
   8.4000000e+01   1.2100000e+02   1.1200000e+02   1.0100000e+02   3.2000000e+01   1.1400000e+02   3.2000000e+01   1.1600000e+02   1.1100000e+02   3.2000000e+01   1.1400000e+02   1.0100000e+02   9.9000000e+01   1.1100000e+02   1.1400000e+02   1.0000000e+02   3.2000000e+01   1.1000000e+02   1.0100000e+02   1.1900000e+02   3.2000000e+01   8.0000000e+01   6.7000000e+01   7.1000000e+01   3.2000000e+01   1.1100000e+02   1.1400000e+02   3.2000000e+01   1.0800000e+02   3.2000000e+01   1.1600000e+02   1.1100000e+02   3.2000000e+01   1.0800000e+02   1.1100000e+02   9.7000000e+01   1.0000000e+02   3.2000000e+01   1.1100000e+02   1.0800000e+02   1.0000000e+02   3.2000000e+01   1.0000000e+02   9.7000000e+01   1.1600000e+02   9.7000000e+01   3.2000000e+01   3.2000000e+01
   3.2000000e+04
   1.1400000e+02
   5.0253692e+01
  -2.4078369e-02
  -3.1494141e-02
  -2.7832031e-02
  -2.9479980e-02
  -2.8228760e-02
  -2.9052734e-02
  -2.9785156e-02
  -2.9205322e-02
  -2.8778076e-02
  -2.8076172e-02
  -2.7160645e-02
  -2.6550293e-02
  -2.4353027e-02
  -2.3590088e-02
  -2.2949219e-02
  -2.1942139e-02
  -2.2583008e-02
  -2.1972656e-02
  -2.0568848e-02
  -1.9378662e-02
  -1.8218994e-02
  -1.6601563e-02
  -1.4282227e-02
  -1.2908936e-02
  -1.1627197e-02
  -1.0192871e-02
  -8.0261230e-03
  -5.6152344e-03
  -4.3640137e-03
  -2.2277832e-03
  -7.9345703e-04
   4.5776367e-04
   2.2277832e-03
   4.0588379e-03
   5.5847168e-03
   6.6833496e-03
   9.1247559e-03
   1.0375977e-02
   1.0650635e-02
   1.2145996e-02
   1.3732910e-02
   1.6326904e-02
   1.8096924e-02
   1.9714355e-02
   2.1972656e-02
   2.4810791e-02
   2.6885986e-02
   2.9083252e-02
   3.1066895e-02
   3.2470703e-02
   3.4759521e-02
   3.6315918e-02
   3.7994385e-02
   3.9428711e-02
   4.0924072e-02
   4.3121338e-02
   4.4281006e-02
   4.5715332e-02
   4.7302246e-02
   4.8492432e-02
   5.0567627e-02
   5.2795410e-02
   5.3924561e-02
   5.5664063e-02
   5.7342529e-02
   5.8624268e-02
   5.9783936e-02
   6.0760498e-02
   6.2072754e-02
   6.2469482e-02
   6.3262939e-02
   6.4392090e-02
   6.5216064e-02
   6.6223145e-02
   6.8145752e-02
   7.0251465e-02
   7.2418213e-02
   7.4829102e-02
   7.5683594e-02
   7.6690674e-02
   7.8063965e-02
   7.8979492e-02
   8.0383301e-02
   8.1420898e-02
   8.2550049e-02
   8.4655762e-02
   8.6395264e-02
   8.8134766e-02
   8.9050293e-02
   8.9630127e-02
   9.2010498e-02
   9.3200684e-02
   9.4451904e-02
   9.6496582e-02
   9.7229004e-02
   9.7717285e-02
   9.8907471e-02
   9.9853516e-02
   1.0046387e-01
   1.0214233e-01
   1.0366821e-01
   1.0430908e-01
   1.0452271e-01
   1.0464478e-01
   1.0522461e-01
   1.0665894e-01
   1.0772705e-01
   1.0830688e-01
   1.1001587e-01
   1.1047363e-01
   1.1154175e-01
   1.1141968e-01
   1.1126709e-01
   1.1199951e-01
   1.1230469e-01
   1.1166382e-01
   1.1245728e-01
   1.1450195e-01
   1.1398315e-01
   1.1465454e-01
   1.1480713e-01
   1.1437988e-01
   1.1447144e-01
   1.1474609e-01
   1.1535645e-01
   1.1578369e-01
   1.1648560e-01
   1.1676025e-01
   1.1666870e-01
   1.1715698e-01
   1.1724854e-01
   1.1755371e-01
   1.1895752e-01
   1.1791992e-01
   1.1691284e-01
   1.1724854e-01
   1.1700439e-01
   1.1749268e-01
   1.1721802e-01
   1.1669922e-01
   1.1795044e-01
   1.1758423e-01
   1.1782837e-01
   1.1810303e-01
   1.1798096e-01
   1.1822510e-01
   1.1828613e-01
   1.1849976e-01
   1.1865234e-01
   1.1810303e-01
   1.1782837e-01
   1.1907959e-01
   1.1895752e-01
   1.1929321e-01
   1.1975098e-01
   1.2017822e-01
   1.2176514e-01
   1.2234497e-01
   1.2203979e-01
   1.2182617e-01
   1.2213135e-01
   1.2338257e-01
   1.2353516e-01
   1.2350464e-01
   1.2460327e-01
   1.2414551e-01
   1.2432861e-01
   1.2460327e-01
   1.2448120e-01
   1.2503052e-01
   1.2545776e-01
   1.2554932e-01
   1.2591553e-01
   1.2570190e-01
   1.2594604e-01
   1.2606812e-01
   1.2640381e-01
   1.2716675e-01
   1.2731934e-01
   1.2713623e-01
   1.2686157e-01
   1.2695313e-01
   1.2734985e-01
   1.2768555e-01
   1.2808228e-01
   1.2957764e-01
   1.3049316e-01
   1.3061523e-01
   1.3183594e-01
   1.3229370e-01
   1.3269043e-01
   1.3366699e-01
   1.3265991e-01
   1.3293457e-01
   1.3357544e-01
   1.3540649e-01
   1.3754272e-01
   1.3775635e-01
   1.3891602e-01
   1.3919067e-01
   1.3964844e-01
   1.4123535e-01
   1.4016724e-01
   1.4056396e-01
   1.4193726e-01
   1.4212036e-01
   1.4373779e-01
   1.4358521e-01
   1.4443970e-01
   1.4617920e-01
   1.4581299e-01
   1.4663696e-01
   1.4700317e-01
   1.4706421e-01
   1.4794922e-01
   1.4810181e-01
   1.4825439e-01
   1.4883423e-01
   1.4886475e-01
   1.4981079e-01
   1.5002441e-01
   1.4971924e-01
   1.5115356e-01
   1.5133667e-01
   1.5234375e-01
   1.5353394e-01
   1.5319824e-01
   1.5521240e-01
   1.5661621e-01
   1.5640259e-01
   1.5750122e-01
   1.5744019e-01
   1.5744019e-01
   1.5878296e-01
   1.5875244e-01
   1.5979004e-01
   1.6061401e-01
   1.6159058e-01
   1.6308594e-01
   1.6278076e-01
   1.6329956e-01
   1.6366577e-01
   1.6366577e-01
   1.6421509e-01
   1.6485596e-01
   1.6461182e-01
   1.6497803e-01
   1.6540527e-01
   1.6613770e-01
   1.6629028e-01
   1.6659546e-01
   1.6760254e-01
   1.6784668e-01
   1.6796875e-01
   1.6851807e-01
   1.6815186e-01
   1.6809082e-01
   1.6851807e-01
   1.6760254e-01
   1.6790771e-01
   1.6876221e-01
   1.6915894e-01
   1.6888428e-01
   1.6928101e-01
   1.6952515e-01
   1.6983032e-01
   1.7080688e-01
   1.7123413e-01
   1.7102051e-01
   1.7105103e-01
   1.7193604e-01
   1.7218018e-01
   1.7352295e-01
   1.7474365e-01
   1.7572021e-01
   1.7764282e-01
   1.7782593e-01
   1.7868042e-01
   1.8057251e-01
   1.8099976e-01
   1.8191528e-01
   1.8377686e-01
   1.8579102e-01
   1.8835449e-01
   1.8966675e-01
   1.9183350e-01
   1.9363403e-01
   1.9418335e-01
   1.9604492e-01
   1.9717407e-01
   1.9851685e-01
   2.0071411e-01
   2.0254517e-01
   2.0434570e-01
   2.0571899e-01
   2.0751953e-01
   2.0989990e-01
   2.1136475e-01
   2.1331787e-01
   2.1652222e-01
   2.1856689e-01
   2.2097778e-01
   2.2341919e-01
   2.2509766e-01
   2.2787476e-01
   2.3022461e-01
   2.3223877e-01
   2.3486328e-01
   2.3657227e-01
   2.3852539e-01
   2.4188232e-01
   2.4417114e-01
   2.4697876e-01
   2.4905396e-01
   2.5134277e-01
   2.5451660e-01
   2.5631714e-01
   2.5872803e-01
   2.5964355e-01
   2.6055908e-01
   2.6315308e-01
   2.6409912e-01
   2.6550293e-01
   2.6831055e-01
   2.7069092e-01
   2.7239990e-01
   2.7392578e-01
   2.7603149e-01
   2.7856445e-01
   2.8045654e-01
   2.8210449e-01
   2.8399658e-01
   2.8646851e-01
   2.8936768e-01
   2.9129028e-01
   2.9302979e-01
   2.9492188e-01
   2.9547119e-01
   2.9769897e-01
   2.9931641e-01
   3.0090332e-01
   3.0334473e-01
   3.0444336e-01
   3.0728149e-01
   3.0999756e-01
   3.1109619e-01
   3.1326294e-01
   3.1445313e-01
   3.1600952e-01
   3.1875610e-01
   3.1997681e-01
   3.2150269e-01
   3.2351685e-01
   3.2485962e-01
   3.2672119e-01
   3.2882690e-01
   3.3157349e-01
   3.3398438e-01
   3.3435059e-01
   3.3636475e-01
   3.3883667e-01
   3.3966064e-01
   3.4170532e-01
   3.4387207e-01
   3.4582520e-01
   3.4799194e-01
   3.4863281e-01
   3.5058594e-01
   3.5284424e-01
   3.5400391e-01
   3.5690308e-01
   3.5812378e-01
   3.6074829e-01
   3.6343384e-01
   3.6389160e-01
   3.6605835e-01
   3.6798096e-01
   3.6911011e-01
   3.7231445e-01
   3.7359619e-01
   3.7493896e-01
   3.7780762e-01
   3.7905884e-01
   3.8128662e-01
   3.8299561e-01
   3.8397217e-01
   3.8601685e-01
   3.8745117e-01
   3.8992310e-01
   3.9303589e-01
   3.9343262e-01
   3.9514160e-01
   3.9675903e-01
   3.9825439e-01
   4.0072632e-01
   4.0097046e-01
   4.0258789e-01
   4.0521240e-01
   4.0551758e-01
   4.0740967e-01
   4.0853882e-01
   4.0911865e-01
   4.1149902e-01
   4.1213989e-01
   4.1372681e-01
   4.1589355e-01
   4.1680908e-01
   4.1815186e-01
   4.1912842e-01
   4.2037964e-01
   4.2187500e-01
   4.2163086e-01
   4.2367554e-01
   4.2489624e-01
   4.2462158e-01
   4.2590332e-01
   4.2633057e-01
   4.2742920e-01
   4.2929077e-01
   4.2950439e-01
   4.3099976e-01
   4.3139648e-01
   4.3087769e-01
   4.3240356e-01
   4.3167114e-01
   4.3194580e-01
   4.3392944e-01
   4.3276978e-01
   4.3243408e-01
   4.3218994e-01
   4.3081665e-01
   4.3069458e-01
   4.2987061e-01
   4.2993164e-01
   4.2944336e-01
   4.2849731e-01
   4.2965698e-01
   4.2938232e-01
   4.2904663e-01
   4.2993164e-01
   4.2858887e-01
   4.2825317e-01
   4.2700195e-01
   4.2514038e-01
   4.2501831e-01
   4.2282104e-01
   4.2239380e-01
   4.2321777e-01
   4.2074585e-01
   4.1964722e-01
   4.1848755e-01
   4.1583252e-01
   4.1522217e-01
   4.1198730e-01
   4.0905762e-01
   4.0765381e-01
   4.0451050e-01
   4.0219116e-01
   3.9962769e-01
   3.9657593e-01
   3.9465332e-01
   3.9157104e-01
   3.8790894e-01
   3.8531494e-01
   3.8067627e-01
   3.7692261e-01
   3.7326050e-01
   3.6816406e-01
   3.6486816e-01
   3.6035156e-01
   3.5540771e-01
   3.5174561e-01
   3.4713745e-01
   3.4368896e-01
   3.3871460e-01
   3.3361816e-01
   3.2907104e-01
   3.2348633e-01
   3.1845093e-01
   3.1283569e-01
   3.0645752e-01
   3.0059814e-01
   2.9412842e-01
   2.8753662e-01
   2.8240967e-01
   2.7627563e-01
   2.7014160e-01
   2.6373291e-01
   2.5625610e-01
   2.4948120e-01
   2.4252319e-01
   2.3535156e-01
   2.2824097e-01
   2.2119141e-01
   2.1429443e-01
   2.0687866e-01
   1.9943237e-01
   1.9223022e-01
   1.8435669e-01
   1.7669678e-01
   1.6961670e-01
   1.6162109e-01
   1.5380859e-01
   1.4541626e-01
   1.3671875e-01
   1.2805176e-01
   1.1993408e-01
   1.1157227e-01
   1.0412598e-01
   9.5397949e-02
   8.6791992e-02
   7.8979492e-02
   7.0190430e-02
   6.2530518e-02
   5.4138184e-02
   4.5593262e-02
   3.7902832e-02
   2.9022217e-02
   2.0385742e-02
   1.2298584e-02
   3.3569336e-03
  -5.4931641e-03
  -1.3916016e-02
  -2.2521973e-02
  -3.1158447e-02
  -3.9520264e-02
  -4.7668457e-02
  -5.5603027e-02
  -6.3598633e-02
  -7.1197510e-02
  -7.8399658e-02
  -8.7097168e-02
  -9.5062256e-02
  -1.0232544e-01
  -1.1123657e-01
  -1.1886597e-01
  -1.2570190e-01
  -1.3363647e-01
  -1.4111328e-01
  -1.4874268e-01
  -1.5652466e-01
  -1.6409302e-01
  -1.7120361e-01
  -1.7819214e-01
  -1.8579102e-01
  -1.9293213e-01
  -1.9934082e-01
  -2.0635986e-01
  -2.1255493e-01
  -2.1908569e-01
  -2.2705078e-01
  -2.3416138e-01
  -2.4060059e-01
  -2.4740601e-01
  -2.5408936e-01
  -2.6016235e-01
  -2.6626587e-01
  -2.7258301e-01
  -2.7868652e-01
  -2.8430176e-01
  -2.9006958e-01
  -2.9669189e-01
  -3.0249023e-01
  -3.0810547e-01
  -3.1472778e-01
  -3.2049561e-01
  -3.2723999e-01
  -3.3306885e-01
  -3.3877563e-01
  -3.4442139e-01
  -3.4924316e-01
  -3.5543823e-01
  -3.5968018e-01
  -3.6401367e-01
  -3.6920166e-01
  -3.7207031e-01
  -3.7750244e-01
  -3.8250732e-01
  -3.8714600e-01
  -3.9266968e-01
  -3.9562988e-01
  -4.0093994e-01
  -4.0652466e-01
  -4.1027832e-01
  -4.1467285e-01
  -4.1781616e-01
  -4.2083740e-01
  -4.2529297e-01
  -4.2831421e-01
  -4.3188477e-01
  -4.3676758e-01
  -4.4009399e-01
  -4.4418335e-01
  -4.4747925e-01
  -4.4946289e-01
  -4.5318604e-01
  -4.5513916e-01
  -4.5712280e-01
  -4.6026611e-01
  -4.6148682e-01
  -4.6374512e-01
  -4.6481323e-01
  -4.6575928e-01
  -4.6871948e-01
  -4.6954346e-01
  -4.7204590e-01
  -4.7357178e-01
  -4.7372437e-01
  -4.7534180e-01
  -4.7528076e-01
  -4.7592163e-01
  -4.7784424e-01
  -4.7753906e-01
  -4.7848511e-01
  -4.7955322e-01
  -4.7970581e-01
  -4.8114014e-01
  -4.7985840e-01
  -4.8074341e-01
  -4.8123169e-01
  -4.7982788e-01
  -4.8156738e-01
  -4.8007202e-01
  -4.7842407e-01
  -4.8019409e-01
  -4.7814941e-01
  -4.7705078e-01
  -4.7729492e-01
  -4.7467041e-01
  -4.7445679e-01
  -4.7280884e-01
  -4.7079468e-01
  -4.7006226e-01
  -4.6771240e-01
  -4.6652222e-01
  -4.6499634e-01
  -4.6145630e-01
  -4.5999146e-01
  -4.5666504e-01
  -4.5294189e-01
  -4.5120239e-01
  -4.4769287e-01
  -4.4485474e-01
  -4.4110107e-01
  -4.3588257e-01
  -4.3276978e-01
  -4.2932129e-01
  -4.2465210e-01
  -4.2108154e-01
  -4.1613770e-01
  -4.1125488e-01
  -4.0667725e-01
  -4.0075684e-01
  -3.9587402e-01
  -3.8989258e-01
  -3.8372803e-01
  -3.7884521e-01
  -3.7237549e-01
  -3.6703491e-01
  -3.6093140e-01
  -3.5391235e-01
  -3.4808350e-01
  -3.4112549e-01
  -3.3489990e-01
  -3.2910156e-01
  -3.2208252e-01
  -3.1640625e-01
  -3.1024170e-01
  -3.0319214e-01
  -2.9739380e-01
  -2.9010010e-01
  -2.8396606e-01
  -2.7749634e-01
  -2.7047729e-01
  -2.6486206e-01
  -2.5762939e-01
  -2.5003052e-01
  -2.4426270e-01
  -2.3748779e-01
  -2.3043823e-01
  -2.2470093e-01
  -2.1701050e-01
  -2.1035767e-01
  -2.0391846e-01
  -1.9641113e-01
  -1.8997192e-01
  -1.8307495e-01
  -1.7602539e-01
  -1.7028809e-01
  -1.6339111e-01
  -1.5676880e-01
  -1.5090942e-01
  -1.4450073e-01
  -1.3818359e-01
  -1.3174438e-01
  -1.2615967e-01
  -1.2008667e-01
  -1.1373901e-01
  -1.0794067e-01
  -1.0220337e-01
  -9.6496582e-02
  -9.1400146e-02
  -8.6059570e-02
  -8.0902100e-02
  -7.6324463e-02
  -7.0861816e-02
  -6.6772461e-02
  -6.2194824e-02
  -5.6915283e-02
  -5.3131104e-02
  -4.9865723e-02
  -4.6600342e-02
  -4.2480469e-02
  -3.8940430e-02
  -3.4973145e-02
  -3.0273438e-02
  -2.6794434e-02
  -2.4108887e-02
  -2.1728516e-02
  -1.9287109e-02
  -1.6662598e-02
  -1.3793945e-02
  -1.1322021e-02
  -9.2773438e-03
  -7.5988770e-03
  -5.7983398e-03
  -4.4860840e-03
  -3.1127930e-03
  -1.6479492e-03
  -9.7656250e-04
  -6.1035156e-05
   1.8920898e-03
   3.0517578e-03
   3.4179688e-03
   3.3264160e-03
   3.7536621e-03
   4.0588379e-03
   3.5095215e-03
   3.6010742e-03
   3.4179688e-03
   4.0893555e-03
   3.2348633e-03
   1.4343262e-03
   7.0190430e-04
  -2.4414063e-04
  -1.0986328e-03
  -1.9531250e-03
  -4.2114258e-03
  -6.9274902e-03
  -9.0942383e-03
  -1.1291504e-02
  -1.2847900e-02
  -1.5319824e-02
  -1.7913818e-02
  -2.0538330e-02
  -2.4536133e-02
  -2.7770996e-02
  -3.0395508e-02
  -3.4027100e-02
  -3.7078857e-02
  -4.0588379e-02
  -4.3487549e-02
  -4.5989990e-02
  -4.9163818e-02
  -5.2490234e-02
  -5.6365967e-02
  -5.9539795e-02
  -6.2744141e-02
  -6.5063477e-02
  -6.7840576e-02
  -7.2021484e-02
  -7.5653076e-02
  -7.9345703e-02
  -8.4716797e-02
  -9.0301514e-02
  -9.3719482e-02
  -9.6862793e-02
  -9.9609375e-02
  -1.0137939e-01
  -1.0440063e-01
  -1.0787964e-01
  -1.1093140e-01
  -1.1434937e-01
  -1.1715698e-01
  -1.2020874e-01
  -1.2335205e-01
  -1.2594604e-01
  -1.2823486e-01
  -1.2988281e-01
  -1.3192749e-01
  -1.3397217e-01
  -1.3681030e-01
  -1.3931274e-01
  -1.4166260e-01
  -1.4361572e-01
  -1.4532471e-01
  -1.4672852e-01
  -1.4733887e-01
  -1.4895630e-01
  -1.5051270e-01
  -1.5133667e-01
  -1.5240479e-01
  -1.5362549e-01
  -1.5438843e-01
  -1.5463257e-01
  -1.5518188e-01
  -1.5704346e-01
  -1.5951538e-01
  -1.6006470e-01
  -1.6210938e-01
  -1.6397095e-01
  -1.6543579e-01
  -1.6812134e-01
  -1.6891479e-01
  -1.7150879e-01
  -1.7358398e-01
  -1.7498779e-01
  -1.7776489e-01
  -1.7831421e-01
  -1.7941284e-01
  -1.8151855e-01
  -1.8228149e-01
  -1.8481445e-01
  -1.8621826e-01
  -1.8716431e-01
  -1.8963623e-01
  -1.9113159e-01
  -1.9223022e-01
  -1.9335938e-01
  -1.9403076e-01
  -1.9558716e-01
  -1.9781494e-01
  -1.9912720e-01
  -2.0046997e-01
  -2.0233154e-01
  -2.0358276e-01
  -2.0498657e-01
  -2.0550537e-01
  -2.0672607e-01
  -2.0855713e-01
  -2.0950317e-01
  -2.1054077e-01
  -2.1057129e-01
  -2.1212769e-01
  -2.1414185e-01
  -2.1466064e-01
  -2.1530151e-01
  -2.1679688e-01
  -2.1752930e-01
  -2.1807861e-01
  -2.1865845e-01
  -2.1969604e-01
  -2.2024536e-01
  -2.1984863e-01
  -2.2152710e-01
  -2.2158813e-01
  -2.2189331e-01
  -2.2344971e-01
  -2.2387695e-01
  -2.2476196e-01
  -2.2531128e-01
  -2.2628784e-01
  -2.2705078e-01
  -2.2784424e-01
  -2.2933960e-01
  -2.3007202e-01
  -2.3034668e-01
  -2.3129272e-01
  -2.3190308e-01
  -2.3233032e-01
  -2.3336792e-01
  -2.3370361e-01
  -2.3446655e-01
  -2.3529053e-01
  -2.3580933e-01
  -2.3663330e-01
  -2.3709106e-01
  -2.3742676e-01
  -2.3889160e-01
  -2.3941040e-01
  -2.4038696e-01
  -2.4133301e-01
  -2.4142456e-01
  -2.4264526e-01
  -2.4383545e-01
  -2.4441528e-01
  -2.4517822e-01
  -2.4581909e-01
  -2.4798584e-01
  -2.5021362e-01
  -2.5173950e-01
  -2.5463867e-01
  -2.5500488e-01
  -2.5616455e-01
  -2.5903320e-01
  -2.6013184e-01
  -2.6199341e-01
  -2.6376343e-01
  -2.6489258e-01
  -2.6693726e-01
  -2.6824951e-01
  -2.6998901e-01
  -2.7163696e-01
  -2.7349854e-01
  -2.7563477e-01
  -2.7752686e-01
  -2.7947998e-01
  -2.8137207e-01
  -2.8292847e-01
  -2.8503418e-01
  -2.8753662e-01
  -2.8973389e-01
  -2.9235840e-01
  -2.9406738e-01
  -2.9586792e-01
  -2.9901123e-01
  -3.0010986e-01
  -3.0197144e-01
  -3.0468750e-01
  -3.0526733e-01
  -3.0819702e-01
  -3.1210327e-01
  -3.1509399e-01
  -3.1765747e-01
  -3.1890869e-01
  -3.2052612e-01
  -3.2260132e-01
  -3.2464600e-01
  -3.2690430e-01
  -3.2891846e-01
  -3.3108521e-01
  -3.3377075e-01
  -3.3514404e-01
  -3.3792114e-01
  -3.4109497e-01
  -3.4274292e-01
  -3.4497070e-01
  -3.4631348e-01
  -3.4829712e-01
  -3.5052490e-01
  -3.5186768e-01
  -3.5385132e-01
  -3.5556030e-01
  -3.5781860e-01
  -3.6019897e-01
  -3.6047363e-01
  -3.6203003e-01
  -3.6483765e-01
  -3.6706543e-01
  -3.6911011e-01
  -3.7060547e-01
  -3.7222290e-01
  -3.7484741e-01
  -3.7628174e-01
  -3.7805176e-01
  -3.7997437e-01
  -3.8095093e-01
  -3.8302612e-01
  -3.8385010e-01
  -3.8464355e-01
  -3.8571167e-01
  -3.8537598e-01
  -3.8742065e-01
  -3.8900757e-01
  -3.8894653e-01
  -3.9071655e-01
  -3.9215088e-01
  -3.9324951e-01
  -3.9437866e-01
  -3.9434814e-01
  -3.9578247e-01
  -3.9715576e-01
  -3.9755249e-01
  -3.9929199e-01
  -3.9935303e-01
  -3.9971924e-01
  -4.0121460e-01
  -4.0023804e-01
  -4.0066528e-01
  -4.0170288e-01
  -4.0124512e-01
  -4.0243530e-01
  -4.0200806e-01
  -4.0203857e-01
  -4.0277100e-01
  -4.0170288e-01
  -4.0234375e-01
  -4.0222168e-01
  -4.0167236e-01
  -4.0270996e-01
  -4.0170288e-01
  -4.0200806e-01
  -4.0286255e-01
  -4.0234375e-01
  -4.0325928e-01
  -4.0182495e-01
  -3.9956665e-01
  -3.9962769e-01
  -3.9761353e-01
  -3.9736938e-01
  -3.9718628e-01
  -3.9602661e-01
  -3.9672852e-01
  -3.9501953e-01
  -3.9306641e-01
  -3.9337158e-01
  -3.9163208e-01
  -3.9056396e-01
  -3.8949585e-01
  -3.8690186e-01
  -3.8586426e-01
  -3.8302612e-01
  -3.8098145e-01
  -3.7988281e-01
  -3.7759399e-01
  -3.7698364e-01
  -3.7463379e-01
  -3.7158203e-01
  -3.7094116e-01
  -3.6889648e-01
  -3.6654663e-01
  -3.6489868e-01
  -3.6090088e-01
  -3.5910034e-01
  -3.5659790e-01
  -3.5369873e-01
  -3.5183716e-01
  -3.4869385e-01
  -3.4652710e-01
  -3.4542847e-01
  -3.4271240e-01
  -3.4091187e-01
  -3.3810425e-01
  -3.3538818e-01
  -3.3364868e-01
  -3.2955933e-01
  -3.2730103e-01
  -3.2431030e-01
  -3.1973267e-01
  -3.1686401e-01
  -3.1338501e-01
  -3.0953979e-01
  -3.0642700e-01
  -3.0258179e-01
  -2.9989624e-01
  -2.9598999e-01
  -2.9141235e-01
  -2.8738403e-01
  -2.8387451e-01
  -2.8137207e-01
  -2.7700806e-01
  -2.7273560e-01
  -2.6950073e-01
  -2.6507568e-01
  -2.6126099e-01
  -2.5787354e-01
  -2.5280762e-01
  -2.4826050e-01
  -2.4536133e-01
  -2.4105835e-01
  -2.3690796e-01
  -2.3193359e-01
  -2.2735596e-01
  -2.2280884e-01
  -2.1755981e-01
  -2.1191406e-01
  -2.0712280e-01
  -2.0214844e-01
  -1.9729614e-01
  -1.9107056e-01
  -1.8484497e-01
  -1.8032837e-01
  -1.7437744e-01
  -1.6894531e-01
  -1.6372681e-01
  -1.5844727e-01
  -1.5298462e-01
  -1.4645386e-01
  -1.4056396e-01
  -1.3500977e-01
  -1.2899780e-01
  -1.2423706e-01
  -1.1938477e-01
  -1.1343384e-01
  -1.0925293e-01
  -1.0391235e-01
  -9.8266602e-02
  -9.2376709e-02
  -8.6151123e-02
  -7.9956055e-02
  -7.3181152e-02
  -6.6955566e-02
  -6.0943604e-02
  -5.4565430e-02
  -4.7821045e-02
  -4.1503906e-02
  -3.3966064e-02
  -2.7465820e-02
  -2.0538330e-02
  -1.2329102e-02
  -5.2185059e-03
   2.8076172e-03
   9.9182129e-03
   1.6723633e-02
   2.4810791e-02
   3.2135010e-02
   3.9489746e-02
   4.6905518e-02
   5.4168701e-02
   6.0638428e-02
   6.8664551e-02
   7.6354980e-02
   8.4381104e-02
   9.3231201e-02
   1.0101318e-01
   1.0855103e-01
   1.1596680e-01
   1.2432861e-01
   1.3281250e-01
   1.4019775e-01
   1.4770508e-01
   1.5631104e-01
   1.6448975e-01
   1.7230225e-01
   1.8054199e-01
   1.8869019e-01
   1.9680786e-01
   2.0468140e-01
   2.1258545e-01
   2.2106934e-01
   2.2998047e-01
   2.3803711e-01
   2.4670410e-01
   2.5540161e-01
   2.6507568e-01
   2.7343750e-01
   2.8073120e-01
   2.8979492e-01
   2.9736328e-01
   3.0541992e-01
   3.1542969e-01
   3.2409668e-01
   3.3264160e-01
   3.4127808e-01
   3.5012817e-01
   3.5946655e-01
   3.6749268e-01
   3.7677002e-01
   3.8632202e-01
   3.9578247e-01
   4.0606689e-01
   4.1397095e-01
   4.2309570e-01
   4.3331909e-01
   4.4082642e-01
   4.5092773e-01
   4.6157837e-01
   4.7006226e-01
   4.7918701e-01
   4.8745728e-01
   4.9652100e-01
   5.0674438e-01
   5.1486206e-01
   5.2462769e-01
   5.3335571e-01
   5.4205322e-01
   5.5148315e-01
   5.5932617e-01
   5.6857300e-01
   5.7846069e-01
   5.8587646e-01
   5.9536743e-01
   6.0409546e-01
   6.1175537e-01
   6.2072754e-01
   6.2799072e-01
   6.3717651e-01
   6.4617920e-01
   6.5222168e-01
   6.6098022e-01
   6.6900635e-01
   6.7578125e-01
   6.8380737e-01
   6.8963623e-01
   6.9754028e-01
   7.0736694e-01
   7.1322632e-01
   7.2094727e-01
   7.2790527e-01
   7.3373413e-01
   7.4087524e-01
   7.4621582e-01
   7.5317383e-01
   7.6110840e-01
   7.6678467e-01
   7.7410889e-01
   7.7914429e-01
   7.8393555e-01
   7.9104614e-01
   7.9455566e-01
   8.0160522e-01
   8.0853271e-01
   8.1277466e-01
   8.1945801e-01
   8.2357788e-01
   8.2760620e-01
   8.3352661e-01
   8.3663940e-01
   8.4213257e-01
   8.4695435e-01
   8.5021973e-01
   8.5641479e-01
   8.5940552e-01
   8.6224365e-01
   8.6795044e-01
   8.7106323e-01
   8.7588501e-01
   8.7951660e-01
   8.8131714e-01
   8.8690186e-01
   8.8912964e-01
   8.9154053e-01
   8.9709473e-01
   8.9895630e-01
   9.0319824e-01
   9.0686035e-01
   9.0893555e-01
   9.1390991e-01
   9.1464233e-01
   9.1796875e-01
   9.2126465e-01
   9.2016602e-01
   9.2413330e-01
   9.2532349e-01
   9.2630005e-01
   9.3078613e-01
   9.3099976e-01
   9.3292236e-01
   9.3576050e-01
   9.3585205e-01
   9.3869019e-01
   9.3988037e-01
   9.4079590e-01
   9.4436646e-01
   9.4409180e-01
   9.4641113e-01
   9.4876099e-01
   9.4818115e-01
   9.5108032e-01
   9.5089722e-01
   9.5050049e-01
   9.5401001e-01
   9.5336914e-01
   9.5550537e-01
   9.5645142e-01
   9.5617676e-01
   9.5962524e-01
   9.5935059e-01
   9.6093750e-01
   9.6411133e-01
   9.6420288e-01
   9.6685791e-01
   9.6771240e-01
   9.6804810e-01
   9.7000122e-01
   9.6865845e-01
   9.7018433e-01
   9.7293091e-01
   9.7161865e-01
   9.7311401e-01
   9.7222900e-01
   9.7189331e-01
   9.7351074e-01
   9.7097778e-01
   9.7158813e-01
   9.7244263e-01
   9.7125244e-01
   9.7372437e-01
   9.7320557e-01
   9.7229004e-01
   9.7427368e-01
   9.7256470e-01
   9.7332764e-01
   9.7433472e-01
   9.7268677e-01
   9.7399902e-01
   9.7232056e-01
   9.7119141e-01
   9.7268677e-01
   9.7042847e-01
   9.7109985e-01
   9.7009277e-01
   9.6841431e-01
   9.6878052e-01
   9.6545410e-01
   9.6520996e-01
   9.6548462e-01
   9.6197510e-01
   9.6197510e-01
   9.6078491e-01
   9.5883179e-01
   9.5889282e-01
   9.5413208e-01
   9.5294189e-01
   9.5327759e-01
   9.4888306e-01
   9.4815063e-01
   9.4491577e-01
   9.4140625e-01
   9.4180298e-01
   9.3820190e-01
   9.3655396e-01
   9.3560791e-01
   9.3188477e-01
   9.3164063e-01
   9.2935181e-01
   9.2581177e-01
   9.2605591e-01
   9.2153931e-01
   9.2056274e-01
   9.2019653e-01
   9.1604614e-01
   9.1622925e-01
   9.1314697e-01
   9.1003418e-01
   9.1040039e-01
   9.0649414e-01
   9.0634155e-01
   9.0570068e-01
   9.0237427e-01
   9.0338135e-01
   9.0011597e-01
   8.9758301e-01
   8.9727783e-01
   8.9294434e-01
   8.9169312e-01
   8.8906860e-01
   8.8668823e-01
   8.8757324e-01
   8.8494873e-01
   8.8418579e-01
   8.8473511e-01
   8.8211060e-01
   8.8253784e-01
   8.8226318e-01
   8.8088989e-01
   8.8143921e-01
   8.7933350e-01
   8.8049316e-01
   8.8180542e-01
   8.7985229e-01
   8.8143921e-01
   8.8088989e-01
   8.7954712e-01
   8.8195801e-01
   8.8052368e-01
   8.8082886e-01
   8.8217163e-01
   8.7979126e-01
   8.8110352e-01
   8.8137817e-01
   8.8018799e-01
   8.8198853e-01
   8.7994385e-01
   8.8049316e-01
   8.8131714e-01
   8.7951660e-01
   8.8092041e-01
   8.7963867e-01
   8.7957764e-01
   8.8183594e-01
   8.7976074e-01
   8.8034058e-01
   8.8012695e-01
   8.7829590e-01
   8.8049316e-01
   8.7939453e-01
   8.7921143e-01
   8.8110352e-01
   8.7942505e-01
   8.8110352e-01
   8.8131714e-01
   8.7945557e-01
   8.8058472e-01
   8.7997437e-01
   8.7991333e-01
   8.8183594e-01
   8.8128662e-01
   8.8211060e-01
   8.8064575e-01
   8.7960815e-01
   8.8128662e-01
   8.7911987e-01
   8.8012695e-01
   8.8162231e-01
   8.8049316e-01
   8.8253784e-01
   8.8290405e-01
   8.8223267e-01
   8.8418579e-01
   8.8150024e-01
   8.8012695e-01
   8.7985229e-01
   8.7789917e-01
   8.7881470e-01
   8.7762451e-01
   8.7625122e-01
   8.7673950e-01
   8.7466431e-01
   8.7496948e-01
   8.7435913e-01
   8.7216187e-01
   8.7225342e-01
   8.6947632e-01
   8.6697388e-01
   8.6734009e-01
   8.6416626e-01
   8.6334229e-01
   8.6178589e-01
   8.6010742e-01
   8.6083984e-01
   8.5745239e-01
   8.5476685e-01
   8.5299683e-01
   8.4848022e-01
   8.4603882e-01
   8.4109497e-01
   8.3615112e-01
   8.3370972e-01
   8.2775879e-01
   8.2543945e-01
   8.2437134e-01
   8.1893921e-01
   8.1481934e-01
   8.0874634e-01
   8.0227661e-01
   7.9751587e-01
   7.8982544e-01
   7.8469849e-01
   7.7999878e-01
   7.7297974e-01
   7.6882935e-01
   7.6138306e-01
   7.5463867e-01
   7.5079346e-01
   7.4365234e-01
   7.3724365e-01
   7.3123169e-01
   7.2457886e-01
   7.1917725e-01
   7.1228027e-01
   7.0635986e-01
   7.0162964e-01
   6.9418335e-01
   6.8844604e-01
   6.8188477e-01
   6.7489624e-01
   6.7041016e-01
   6.6247559e-01
   6.5563965e-01
   6.5075684e-01
   6.4401245e-01
   6.4007568e-01
   6.3458252e-01
   6.2768555e-01
   6.2304688e-01
   6.1489868e-01
   6.0919189e-01
   6.0388184e-01
   5.9555054e-01
   5.9130859e-01
   5.8523560e-01
   5.7672119e-01
   5.7165527e-01
   5.6408691e-01
   5.5874634e-01
   5.5426025e-01
   5.4669189e-01
   5.4098511e-01
   5.3332520e-01
   5.2603149e-01
   5.2163696e-01
   5.1425171e-01
   5.0796509e-01
   5.0100708e-01
   4.9331665e-01
   4.8657227e-01
   4.7882080e-01
   4.7146606e-01
   4.6520996e-01
   4.5715332e-01
   4.5010376e-01
   4.4320679e-01
   4.3557739e-01
   4.2892456e-01
   4.2144775e-01
   4.1442871e-01
   4.0927124e-01
   4.0173340e-01
   3.9440918e-01
   3.8778687e-01
   3.7954712e-01
   3.7191772e-01
   3.6401367e-01
   3.5635376e-01
   3.4890747e-01
   3.4136963e-01
   3.3462524e-01
   3.2681274e-01
   3.1887817e-01
   3.1027222e-01
   3.0084229e-01
   2.9397583e-01
   2.8759766e-01
   2.8033447e-01
   2.7349854e-01
   2.6620483e-01
   2.5814819e-01
   2.5006104e-01
   2.4096680e-01
   2.3233032e-01
   2.2369385e-01
   2.1432495e-01
   2.0666504e-01
   1.9869995e-01
   1.9052124e-01
   1.8356323e-01
   1.7608643e-01
   1.6784668e-01
   1.5945435e-01
   1.5194702e-01
   1.4465332e-01
   1.3757324e-01
   1.3076782e-01
   1.2475586e-01
   1.1822510e-01
   1.1062622e-01
   1.0302734e-01
   9.5947266e-02
   8.9752197e-02
   8.3190918e-02
   7.6812744e-02
   6.9274902e-02
   6.2469482e-02
   5.6121826e-02
   4.9530029e-02
   4.3853760e-02
   3.7719727e-02
   3.1860352e-02
   2.6275635e-02
   1.9836426e-02
   1.4831543e-02
   1.0070801e-02
   3.6926270e-03
  -2.2583008e-03
  -7.6293945e-03
  -1.3061523e-02
  -1.8432617e-02
  -2.3529053e-02
  -2.7618408e-02
  -3.2623291e-02
  -3.8452148e-02
  -4.3670654e-02
  -4.8797607e-02
  -5.4412842e-02
  -5.9143066e-02
  -6.3568115e-02
  -6.8603516e-02
  -7.4523926e-02
  -7.9315186e-02
  -8.4320068e-02
  -9.0026855e-02
  -9.4818115e-02
  -9.9945068e-02
  -1.0513306e-01
  -1.0983276e-01
  -1.1572266e-01
  -1.2060547e-01
  -1.2594604e-01
  -1.3116455e-01
  -1.3638306e-01
  -1.4215088e-01
  -1.4752197e-01
  -1.5319824e-01
  -1.5701294e-01
  -1.6091919e-01
  -1.6592407e-01
  -1.7022705e-01
  -1.7456055e-01
  -1.8014526e-01
  -1.8493652e-01
  -1.8920898e-01
  -1.9357300e-01
  -1.9824219e-01
  -2.0413208e-01
  -2.0892334e-01
  -2.1301270e-01
  -2.1795654e-01
  -2.2341919e-01
  -2.2845459e-01
  -2.3394775e-01
  -2.3910522e-01
  -2.4404907e-01
  -2.4908447e-01
  -2.5402832e-01
  -2.5985718e-01
  -2.6599121e-01
  -2.7130127e-01
  -2.7639771e-01
  -2.8073120e-01
  -2.8656006e-01
  -2.9260254e-01
  -2.9721069e-01
  -3.0371094e-01
  -3.0941772e-01
  -3.1527710e-01
  -3.2165527e-01
  -3.2672119e-01
  -3.3239746e-01
  -3.3767700e-01
  -3.4255981e-01
  -3.4759521e-01
  -3.5275269e-01
  -3.5852051e-01
  -3.6502075e-01
  -3.6984253e-01
  -3.7524414e-01
  -3.8092041e-01
  -3.8534546e-01
  -3.9144897e-01
  -3.9718628e-01
  -4.0402222e-01
  -4.1000366e-01
  -4.1342163e-01
  -4.1848755e-01
  -4.2218018e-01
  -4.2578125e-01
  -4.3170166e-01
  -4.3609619e-01
  -4.4165039e-01
  -4.4644165e-01
  -4.4967651e-01
  -4.5358276e-01
  -4.5629883e-01
  -4.6081543e-01
  -4.6676636e-01
  -4.7088623e-01
  -4.7668457e-01
  -4.8208618e-01
  -4.8519897e-01
  -4.9072266e-01
  -4.9383545e-01
  -4.9777222e-01
  -5.0347900e-01
  -5.0622559e-01
  -5.1147461e-01
  -5.1544189e-01
  -5.1870728e-01
  -5.2407837e-01
  -5.2676392e-01
  -5.3091431e-01
  -5.3640747e-01
  -5.3900146e-01
  -5.4394531e-01
  -5.4879761e-01
  -5.5291748e-01
  -5.5926514e-01
  -5.6210327e-01
  -5.6594849e-01
  -5.7171631e-01
  -5.7604980e-01
  -5.8087158e-01
  -5.8474731e-01
  -5.8917236e-01
  -5.9484863e-01
  -5.9881592e-01
  -6.0369873e-01
  -6.0855103e-01
  -6.1111450e-01
  -6.1575317e-01
  -6.1898804e-01
  -6.2182617e-01
  -6.2719727e-01
  -6.3070679e-01
  -6.3534546e-01
  -6.3931274e-01
  -6.4120483e-01
  -6.4566040e-01
  -6.4846802e-01
  -6.5121460e-01
  -6.5707397e-01
  -6.5972900e-01
  -6.6384888e-01
  -6.6613770e-01
  -6.6763306e-01
  -6.7153931e-01
  -6.7294312e-01
  -6.7559814e-01
  -6.7922974e-01
  -6.8054199e-01
  -6.8347168e-01
  -6.8621826e-01
  -6.8884277e-01
  -6.9201660e-01
  -6.9256592e-01
  -6.9384766e-01
  -6.9540405e-01
  -6.9403076e-01
  -6.9473267e-01
  -6.9552612e-01
  -6.9479370e-01
  -6.9720459e-01
  -6.9671631e-01
  -6.9668579e-01
  -6.9754028e-01
  -6.9723511e-01
  -6.9860840e-01
  -6.9799805e-01
  -6.9757080e-01
  -6.9921875e-01
  -6.9735718e-01
  -6.9714355e-01
  -6.9750977e-01
  -6.9601440e-01
  -6.9641113e-01
  -6.9433594e-01
  -6.9281006e-01
  -6.9326782e-01
  -6.9140625e-01
  -6.9180298e-01
  -6.9186401e-01
  -6.9168091e-01
  -6.9290161e-01
  -6.9107056e-01
  -6.9213867e-01
  -6.9476318e-01
  -6.9342041e-01
  -6.9537354e-01
  -6.9653320e-01
  -6.9635010e-01
  -6.9836426e-01
  -6.9769287e-01
  -6.9927979e-01
  -7.0278931e-01
  -7.0318604e-01
  -7.0523071e-01
  -7.0660400e-01
  -7.0712280e-01
  -7.1026611e-01
  -7.1081543e-01
  -7.1231079e-01
  -7.1536255e-01
  -7.1658325e-01
  -7.2137451e-01
  -7.2494507e-01
  -7.2668457e-01
  -7.3007202e-01
  -7.3101807e-01
  -7.3416138e-01
  -7.3733521e-01
  -7.3980713e-01
  -7.4499512e-01
  -7.4807739e-01
  -7.5103760e-01
  -7.5567627e-01
  -7.5875854e-01
  -7.6397705e-01
  -7.6843262e-01
  -7.7212524e-01
  -7.7740479e-01
  -7.8085327e-01
  -7.8430176e-01
  -7.8952026e-01
  -7.9266357e-01
  -7.9772949e-01
  -8.0270386e-01
  -8.0676270e-01
  -8.1311035e-01
  -8.1658936e-01
  -8.2113647e-01
  -8.2803345e-01
  -8.3129883e-01
  -8.3663940e-01
  -8.4094238e-01
  -8.4402466e-01
  -8.4976196e-01
  -8.5202026e-01
  -8.5745239e-01
  -8.6322021e-01
  -8.6523438e-01
  -8.7130737e-01
  -8.7564087e-01
  -8.7936401e-01
  -8.8604736e-01
  -8.8790894e-01
  -8.9147949e-01
  -8.9691162e-01
  -8.9959717e-01
  -9.0594482e-01
  -9.0969849e-01
  -9.1271973e-01
  -9.1925049e-01
  -9.2245483e-01
  -9.2834473e-01
  -9.3295288e-01
  -9.3511963e-01
  -9.3984985e-01
  -9.4192505e-01
  -9.4467163e-01
  -9.4985962e-01
  -9.5178223e-01
  -9.5611572e-01
  -9.5935059e-01
  -9.6163940e-01
  -9.6649170e-01
  -9.6694946e-01
  -9.6905518e-01
  -9.7326660e-01
  -9.7412109e-01
  -9.7796631e-01
  -9.7967529e-01
  -9.8034668e-01
  -9.8400879e-01
  -9.8275757e-01
  -9.8330688e-01
  -9.8553467e-01
  -9.8425293e-01
  -9.8657227e-01
  -9.8626709e-01
  -9.8477173e-01
  -9.8709106e-01
  -9.8516846e-01
  -9.8455811e-01
  -9.8452759e-01
  -9.8147583e-01
  -9.8144531e-01
  -9.7824097e-01
  -9.7549438e-01
  -9.7595215e-01
  -9.7189331e-01
  -9.7079468e-01
  -9.6868896e-01
  -9.6463013e-01
  -9.6325684e-01
  -9.5901489e-01
  -9.5523071e-01
  -9.5330811e-01
  -9.4845581e-01
  -9.4573975e-01
  -9.4335938e-01
  -9.3789673e-01
  -9.3511963e-01
  -9.3029785e-01
  -9.2529297e-01
  -9.2251587e-01
  -9.1567993e-01
  -9.1156006e-01
  -9.0701294e-01
  -9.0039063e-01
  -8.9587402e-01
  -8.8778687e-01
  -8.8192749e-01
  -8.7783813e-01
  -8.6953735e-01
  -8.6346436e-01
  -8.5617065e-01
  -8.4768677e-01
  -8.4176636e-01
  -8.3297729e-01
  -8.2537842e-01
  -8.1958008e-01
  -8.1118774e-01
  -8.0352783e-01
  -7.9531860e-01
  -7.8628540e-01
  -7.7896118e-01
  -7.6980591e-01
  -7.6165771e-01
  -7.5320435e-01
  -7.4246216e-01
  -7.3535156e-01
  -7.2656250e-01
  -7.1655273e-01
  -7.1023560e-01
  -6.9912720e-01
  -6.9018555e-01
  -6.8307495e-01
  -6.7279053e-01
  -6.6464233e-01
  -6.5493774e-01
  -6.4556885e-01
  -6.3812256e-01
  -6.2692261e-01
  -6.1721802e-01
  -6.0873413e-01
  -5.9906006e-01
  -5.9082031e-01
  -5.8029175e-01
  -5.7107544e-01
  -5.6277466e-01
  -5.5294800e-01
  -5.4483032e-01
  -5.3454590e-01
  -5.2481079e-01
  -5.1629639e-01
  -5.0598145e-01
  -4.9737549e-01
  -4.8892212e-01
  -4.7711182e-01
  -4.6807861e-01
  -4.5861816e-01
  -4.4821167e-01
  -4.4042969e-01
  -4.3048096e-01
  -4.2114258e-01
  -4.1217041e-01
  -4.0155029e-01
  -3.9318848e-01
  -3.8302612e-01
  -3.7289429e-01
  -3.6520386e-01
  -3.5452271e-01
  -3.4613037e-01
  -3.3734131e-01
  -3.2620239e-01
  -3.1747437e-01
  -3.0786133e-01
  -2.9849243e-01
  -2.8955078e-01
  -2.7951050e-01
  -2.7044678e-01
  -2.6098633e-01
  -2.5045776e-01
  -2.4090576e-01
  -2.3074341e-01
  -2.2137451e-01
  -2.1228027e-01
  -2.0172119e-01
  -1.9168091e-01
  -1.8096924e-01
  -1.6964722e-01
  -1.5985107e-01
  -1.4984131e-01
  -1.3949585e-01
  -1.3027954e-01
  -1.2023926e-01
  -1.1145020e-01
  -1.0275269e-01
  -9.2773438e-02
  -8.3557129e-02
  -7.3333740e-02
  -6.3079834e-02
  -5.3771973e-02
  -4.3914795e-02
  -3.4362793e-02
  -2.5299072e-02
  -1.5441895e-02
  -5.5236816e-03
   3.5400391e-03
   1.3427734e-02
   2.2827148e-02
   3.2592773e-02
   4.1839600e-02
   5.0140381e-02
   5.8227539e-02
   6.6894531e-02
   7.4707031e-02
   8.3068848e-02
   9.1369629e-02
   9.9884033e-02
   1.0858154e-01
   1.1572266e-01
   1.2353516e-01
   1.3177490e-01
   1.3925171e-01
   1.4730835e-01
   1.5478516e-01
   1.6235352e-01
   1.6934204e-01
   1.7550659e-01
   1.8237305e-01
   1.8948364e-01
   1.9558716e-01
   2.0254517e-01
   2.0996094e-01
   2.1652222e-01
   2.2262573e-01
   2.2811890e-01
   2.3526001e-01
   2.4166870e-01
   2.4679565e-01
   2.5262451e-01
   2.5814819e-01
   2.6336670e-01
   2.6962280e-01
   2.7413940e-01
   2.7862549e-01
   2.8424072e-01
   2.8866577e-01
   2.9312134e-01
   2.9821777e-01
   3.0398560e-01
   3.0786133e-01
   3.1195068e-01
   3.1741333e-01
   3.2022095e-01
   3.2223511e-01
   3.2595825e-01
   3.2827759e-01
   3.3123779e-01
   3.3520508e-01
   3.3682251e-01
   3.3972168e-01
   3.4170532e-01
   3.4310913e-01
   3.4460449e-01
   3.4527588e-01
   3.4796143e-01
   3.4933472e-01
   3.4942627e-01
   3.5140991e-01
   3.5198975e-01
   3.5198975e-01
   3.5333252e-01
   3.5308838e-01
   3.5519409e-01
   3.5720825e-01
   3.5662842e-01
   3.5787964e-01
   3.5781860e-01
   3.5742188e-01
   3.5888672e-01
   3.5891724e-01
   3.5867310e-01
   3.5879517e-01
   3.5800171e-01
   3.5839844e-01
   3.5827637e-01
   3.5818481e-01
   3.5903931e-01
   3.5800171e-01
   3.5766602e-01
   3.5650635e-01
   3.5485840e-01
   3.5421753e-01
   3.5266113e-01
   3.5238647e-01
   3.5165405e-01
   3.4927368e-01
   3.4906006e-01
   3.4750366e-01
   3.4594727e-01
   3.4536743e-01
   3.4301758e-01
   3.4112549e-01
   3.4103394e-01
   3.3895874e-01
   3.3782959e-01
   3.3639526e-01
   3.3502197e-01
   3.3413696e-01
   3.3135986e-01
   3.2891846e-01
   3.2666016e-01
   3.2489014e-01
   3.2357788e-01
   3.2116699e-01
   3.1842041e-01
   3.1564331e-01
   3.1213379e-01
   3.1066895e-01
   3.0874634e-01
   3.0563354e-01
   3.0389404e-01
   3.0133057e-01
   2.9714966e-01
   2.9418945e-01
   2.9077148e-01
   2.8729248e-01
   2.8402710e-01
   2.8015137e-01
   2.7749634e-01
   2.7410889e-01
   2.7069092e-01
   2.6968384e-01
   2.6684570e-01
   2.6348877e-01
   2.6077271e-01
   2.5732422e-01
   2.5454712e-01
   2.5143433e-01
   2.4829102e-01
   2.4545288e-01
   2.4200439e-01
   2.3959351e-01
   2.3666382e-01
   2.3471069e-01
   2.3275757e-01
   2.3019409e-01
   2.2674561e-01
   2.2369385e-01
   2.2155762e-01
   2.1844482e-01
   2.1441650e-01
   2.1112061e-01
   2.0800781e-01
   2.0394897e-01
   2.0077515e-01
   1.9836426e-01
   1.9525146e-01
   1.9311523e-01
   1.9052124e-01
   1.8710327e-01
   1.8466187e-01
   1.8139648e-01
   1.7910767e-01
   1.7736816e-01
   1.7449951e-01
   1.7193604e-01
   1.6967773e-01
   1.6766357e-01
   1.6616821e-01
   1.6363525e-01
   1.6146851e-01
   1.5988159e-01
   1.5811157e-01
   1.5725708e-01
   1.5515137e-01
   1.5350342e-01
   1.5295410e-01
   1.5081787e-01
   1.4953613e-01
   1.4904785e-01
   1.4733887e-01
   1.4630127e-01
   1.4486694e-01
   1.4306641e-01
   1.4053345e-01
   1.3803101e-01
   1.3693237e-01
   1.3613892e-01
   1.3412476e-01
   1.3406372e-01
   1.3311768e-01
   1.3095093e-01
   1.3012695e-01
   1.2881470e-01
   1.2689209e-01
   1.2612915e-01
   1.2539673e-01
   1.2435913e-01
   1.2258911e-01
   1.2145996e-01
   1.2103271e-01
   1.2063599e-01
   1.2045288e-01
   1.1993408e-01
   1.1999512e-01
   1.2045288e-01
   1.2039185e-01
   1.2078857e-01
   1.2115479e-01
   1.2179565e-01
   1.2200928e-01
   1.2194824e-01
   1.2084961e-01
   1.2066650e-01
   1.1990356e-01
   1.1929321e-01
   1.1807251e-01
   1.1712646e-01
   1.1758423e-01
   1.1587524e-01
   1.1523438e-01
   1.1590576e-01
   1.1471558e-01
   1.1407471e-01
   1.1337280e-01
   1.1212158e-01
   1.1120605e-01
   1.1050415e-01
   1.1013794e-01
   1.0894775e-01
   1.0806274e-01
   1.0748291e-01
   1.0726929e-01
   1.0635376e-01
   1.0583496e-01
   1.0485840e-01
   1.0354614e-01
   1.0238647e-01
   1.0073853e-01
   1.0025024e-01
   9.9822998e-02
   9.9273682e-02
   9.9853516e-02
   9.8663330e-02
   9.7625732e-02
   9.7167969e-02
   9.6038818e-02
   9.4940186e-02
   9.3292236e-02
   9.2559814e-02
   9.2163086e-02
   9.0301514e-02
   8.8348389e-02
   8.7493896e-02
   8.5510254e-02
   8.3892822e-02
   8.2763672e-02
   8.2183838e-02
   8.1329346e-02
   7.9620361e-02
   7.8887939e-02
   7.7026367e-02
   7.5439453e-02
   7.3913574e-02
   7.1350098e-02
   6.9366455e-02
   6.8420410e-02
   6.7047119e-02
   6.5429688e-02
   6.4178467e-02
   6.2774658e-02
   6.1462402e-02
   6.0668945e-02
   5.9295654e-02
   5.6762695e-02
   5.4534912e-02
   5.3039551e-02
   5.0231934e-02
   4.8095703e-02
   4.6875000e-02
   4.4006348e-02
   4.1351318e-02
   3.9947510e-02
   3.8055420e-02
   3.6834717e-02
   3.4729004e-02
   3.2562256e-02
   3.1433105e-02
   2.8778076e-02
   2.6397705e-02
   2.4444580e-02
   2.2949219e-02
   2.0996094e-02
   1.8280029e-02
   1.4953613e-02
   1.1322021e-02
   8.5754395e-03
   6.1645508e-03
   3.2958984e-03
   1.0070801e-03
  -2.1972656e-03
  -5.5541992e-03
  -8.0261230e-03
  -1.1688232e-02
  -1.5655518e-02
  -1.8737793e-02
  -2.2003174e-02
  -2.4932861e-02
  -2.8076172e-02
  -3.0761719e-02
  -3.4301758e-02
  -3.8421631e-02
  -4.0954590e-02
  -4.4433594e-02
  -4.7241211e-02
  -5.0354004e-02
  -5.3710938e-02
  -5.6213379e-02
  -5.9692383e-02
  -6.3293457e-02
  -6.7321777e-02
  -7.0770264e-02
  -7.4249268e-02
  -7.7362061e-02
  -7.9498291e-02
  -8.2458496e-02
  -8.5906982e-02
  -8.9263916e-02
  -9.1491699e-02
  -9.4299316e-02
  -9.7595215e-02
  -1.0034180e-01
  -1.0296631e-01
  -1.0559082e-01
  -1.0842896e-01
  -1.1041260e-01
  -1.1325073e-01
  -1.1614990e-01
  -1.1785889e-01
  -1.2033081e-01
  -1.2341309e-01
  -1.2493896e-01
  -1.2664795e-01
  -1.2832642e-01
  -1.2988281e-01
  -1.3238525e-01
  -1.3333130e-01
  -1.3522339e-01
  -1.3778687e-01
  -1.3903809e-01
  -1.4105225e-01
  -1.4273071e-01
  -1.4407349e-01
  -1.4709473e-01
  -1.4828491e-01
  -1.4883423e-01
  -1.5020752e-01
  -1.5206909e-01
  -1.5460205e-01
  -1.5600586e-01
  -1.5704346e-01
  -1.5859985e-01
  -1.5963745e-01
  -1.6146851e-01
  -1.6265869e-01
  -1.6348267e-01
  -1.6516113e-01
  -1.6653442e-01
  -1.6854858e-01
  -1.7053223e-01
  -1.7175293e-01
  -1.7324829e-01
  -1.7419434e-01
  -1.7520142e-01
  -1.7526245e-01
  -1.7480469e-01
  -1.7562866e-01
  -1.7703247e-01
  -1.7797852e-01
  -1.8005371e-01
  -1.8103027e-01
  -1.8154907e-01
  -1.8319702e-01
  -1.8389893e-01
  -1.8478394e-01
  -1.8518066e-01
  -1.8496704e-01
  -1.8545532e-01
  -1.8597412e-01
  -1.8582153e-01
  -1.8695068e-01
  -1.8762207e-01
  -1.8835449e-01
  -1.8902588e-01
  -1.8948364e-01
  -1.9039917e-01
  -1.9018555e-01
  -1.8969727e-01
  -1.8984985e-01
  -1.8933105e-01
  -1.9024658e-01
  -1.9058228e-01
  -1.9027710e-01
  -1.9161987e-01
  -1.9158936e-01
  -1.9204712e-01
  -1.9296265e-01
  -1.9296265e-01
  -1.9412231e-01
  -1.9451904e-01
  -1.9464111e-01
  -1.9497681e-01
  -1.9546509e-01
  -1.9525146e-01
  -1.9583130e-01
  -1.9653320e-01
  -1.9668579e-01
  -1.9668579e-01
  -1.9653320e-01
  -1.9671631e-01
  -1.9583130e-01
  -1.9631958e-01
  -1.9689941e-01
  -1.9567871e-01
  -1.9546509e-01
  -1.9586182e-01
  -1.9635010e-01
  -1.9635010e-01
  -1.9613647e-01
  -1.9610596e-01
  -1.9647217e-01
  -1.9671631e-01
  -1.9763184e-01
  -1.9772339e-01
  -1.9686890e-01
  -1.9824219e-01
  -1.9802856e-01
  -1.9836426e-01
  -1.9891357e-01
  -1.9866943e-01
  -1.9976807e-01
  -2.0138550e-01
  -2.0227051e-01
  -2.0391846e-01
  -2.0266724e-01
  -2.0040894e-01
  -1.9949341e-01
  -1.9992065e-01
  -2.0391846e-01
  -2.0901489e-01
  -2.1170044e-01
  -2.1310425e-01
  -2.1420288e-01
  -2.1456909e-01
  -2.1463013e-01
  -2.1466064e-01
  -2.1575928e-01
  -2.1704102e-01
  -2.2021484e-01
  -2.2424316e-01
  -2.2616577e-01
  -2.2741699e-01
  -2.2830200e-01
  -2.2952271e-01
  -2.3095703e-01
  -2.3236084e-01
  -2.3464966e-01
  -2.3669434e-01
  -2.3797607e-01
  -2.3901367e-01
  -2.3934937e-01
  -2.4194336e-01
  -2.4420166e-01
  -2.4600220e-01
  -2.4920654e-01
  -2.5177002e-01
  -2.5393677e-01
  -2.5622559e-01
  -2.5769043e-01
  -2.5860596e-01
  -2.6071167e-01
  -2.6248169e-01
  -2.6394653e-01
  -2.6562500e-01
  -2.6763916e-01
  -2.6965332e-01
  -2.6971436e-01
  -2.6922607e-01
  -2.7056885e-01
  -2.7160645e-01
  -2.7307129e-01
  -2.7587891e-01
  -2.7709961e-01
  -2.7926636e-01
  -2.8131104e-01
  -2.8253174e-01
  -2.8549194e-01
  -2.8686523e-01
  -2.8909302e-01
  -2.9199219e-01
  -2.9421997e-01
  -2.9699707e-01
  -2.9788208e-01
  -2.9895020e-01
  -3.0178833e-01
  -3.0291748e-01
  -3.0487061e-01
  -3.0642700e-01
  -3.0697632e-01
  -3.0902100e-01
  -3.1051636e-01
  -3.1250000e-01
  -3.1375122e-01
  -3.1503296e-01
  -3.1750488e-01
  -3.1808472e-01
  -3.1930542e-01
  -3.2223511e-01
  -3.2385254e-01
  -3.2467651e-01
  -3.2647705e-01
  -3.2617188e-01
  -3.2699585e-01
  -3.2888794e-01
  -3.2879639e-01
  -3.2891846e-01
  -3.2824707e-01
  -3.2839966e-01
  -3.2971191e-01
  -3.2940674e-01
  -3.2943726e-01
  -3.2876587e-01
  -3.2772827e-01
  -3.2772827e-01
  -3.2711792e-01
  -3.2791138e-01
  -3.2803345e-01
  -3.2760620e-01
  -3.2846069e-01
  -3.2769775e-01
  -3.2714844e-01
  -3.2791138e-01
  -3.2754517e-01
  -3.2824707e-01
  -3.2742310e-01
  -3.2696533e-01
  -3.2711792e-01
  -3.2540894e-01
  -3.2449341e-01
  -3.2434082e-01
  -3.2315063e-01
  -3.2357788e-01
  -3.2415771e-01
  -3.2324219e-01
  -3.2354736e-01
  -3.2247925e-01
  -3.2095337e-01
  -3.2070923e-01
  -3.1912231e-01
  -3.1869507e-01
  -3.1716919e-01
  -3.1539917e-01
  -3.1613159e-01
  -3.1536865e-01
  -3.1533813e-01
  -3.1552124e-01
  -3.1414795e-01
  -3.1420898e-01
  -3.1341553e-01
  -3.1106567e-01
  -3.0911255e-01
  -3.0700684e-01
  -3.0642700e-01
  -3.0581665e-01
  -3.0487061e-01
  -3.0514526e-01
  -3.0456543e-01
  -3.0300903e-01
  -3.0227661e-01
  -2.9998779e-01
  -2.9879761e-01
  -2.9846191e-01
  -2.9574585e-01
  -2.9431152e-01
  -2.9244995e-01
  -2.9025269e-01
  -2.8863525e-01
  -2.8628540e-01
  -2.8497314e-01
  -2.8308105e-01
  -2.8125000e-01
  -2.7987671e-01
  -2.7786255e-01
  -2.7554321e-01
  -2.7383423e-01
  -2.7151489e-01
  -2.6956177e-01
  -2.6718140e-01
  -2.6483154e-01
  -2.6272583e-01
  -2.5970459e-01
  -2.5839233e-01
  -2.5628662e-01
  -2.5326538e-01
  -2.5094604e-01
  -2.4899292e-01
  -2.4609375e-01
  -2.4310303e-01
  -2.3941040e-01
  -2.3599243e-01
  -2.3266602e-01
  -2.2937012e-01
  -2.2689819e-01
  -2.2494507e-01
  -2.2192383e-01
  -2.1881104e-01
  -2.1560669e-01
  -2.1252441e-01
  -2.0935059e-01
  -2.0513916e-01
  -2.0034790e-01
  -1.9680786e-01
  -1.9305420e-01
  -1.8978882e-01
  -1.8591309e-01
  -1.8240356e-01
  -1.7929077e-01
  -1.7477417e-01
  -1.7126465e-01
  -1.6793823e-01
  -1.6479492e-01
  -1.6128540e-01
  -1.5768433e-01
  -1.5423584e-01
  -1.5115356e-01
  -1.4859009e-01
  -1.4587402e-01
  -1.4331055e-01
  -1.4019775e-01
  -1.3702393e-01
  -1.3491821e-01
  -1.3177490e-01
  -1.2850952e-01
  -1.2536621e-01
  -1.2265015e-01
  -1.1975098e-01
  -1.1761475e-01
  -1.1529541e-01
  -1.1212158e-01
  -1.0946655e-01
  -1.0653687e-01
  -1.0284424e-01
  -9.9914551e-02
  -9.6527100e-02
  -9.3261719e-02
  -9.0423584e-02
  -8.6944580e-02
  -8.3862305e-02
  -8.1054688e-02
  -7.7941895e-02
  -7.5012207e-02
  -7.2174072e-02
  -6.8908691e-02
  -6.5429688e-02
  -6.3171387e-02
  -5.9844971e-02
  -5.6365967e-02
  -5.4077148e-02
  -5.2215576e-02
  -4.9652100e-02
  -4.5959473e-02
  -4.2419434e-02
  -3.8818359e-02
  -3.6224365e-02
  -3.4088135e-02
  -3.2073975e-02
  -2.9571533e-02
  -2.7679443e-02
  -2.5360107e-02
  -2.2216797e-02
  -1.9439697e-02
  -1.6113281e-02
  -1.3549805e-02
  -1.1596680e-02
  -1.0742188e-02
  -9.0332031e-03
  -7.2937012e-03
  -5.7067871e-03
  -3.2348633e-03
  -1.2207031e-03
   2.7465820e-04
   1.4953613e-03
   3.3874512e-03
   4.9438477e-03
   6.0119629e-03
   6.9885254e-03
   8.8500977e-03
   1.0742188e-02
   1.2451172e-02
   1.4099121e-02
   1.5899658e-02
   1.7913818e-02
   1.9348145e-02
   2.1850586e-02
   2.3925781e-02
   2.5390625e-02
   2.7435303e-02
   3.0212402e-02
   3.1982422e-02
   3.3142090e-02
   3.5034180e-02
   3.7322998e-02
   3.9703369e-02
   4.0771484e-02
   4.2327881e-02
   4.5196533e-02
   4.6844482e-02
   4.8309326e-02
   5.0628662e-02
   5.1757813e-02
   5.3100586e-02
   5.4138184e-02
   5.5236816e-02
   5.7769775e-02
   5.9631348e-02
   6.2713623e-02
   6.5429688e-02
   6.6101074e-02
   6.8511963e-02
   7.0434570e-02
   7.1868896e-02
   7.4401855e-02
   7.6080322e-02
   7.7758789e-02
   8.0200195e-02
   8.2611084e-02
   8.4686279e-02
   8.6517334e-02
   8.9630127e-02
   9.3353271e-02
   9.4360352e-02
   9.6679688e-02
   9.9243164e-02
   1.0049438e-01
   1.0327148e-01
   1.0583496e-01
   1.0751343e-01
   1.0940552e-01
   1.1209106e-01
   1.1431885e-01
   1.1608887e-01
   1.1831665e-01
   1.2094116e-01
   1.2399292e-01
   1.2667847e-01
   1.2915039e-01
   1.3165283e-01
   1.3351440e-01
   1.3604736e-01
   1.3793945e-01
   1.4047241e-01
   1.4318848e-01
   1.4578247e-01
   1.4910889e-01
   1.5093994e-01
   1.5365601e-01
   1.5603638e-01
   1.5795898e-01
   1.6006470e-01
   1.6177368e-01
   1.6418457e-01
   1.6714478e-01
   1.7019653e-01
   1.7282104e-01
   1.7471313e-01
   1.7721558e-01
   1.7977905e-01
   1.8209839e-01
   1.8499756e-01
   1.8728638e-01
   1.9012451e-01
   1.9284058e-01
   1.9482422e-01
   1.9754028e-01
   1.9989014e-01
   2.0169067e-01
   2.0443726e-01
   2.0678711e-01
   2.0919800e-01
   2.1145630e-01
   2.1389771e-01
   2.1728516e-01
   2.1957397e-01
   2.2183228e-01
   2.2445679e-01
   2.2625732e-01
   2.2839355e-01
   2.3052979e-01
   2.3229980e-01
   2.3507690e-01
   2.3770142e-01
   2.3904419e-01
   2.4145508e-01
   2.4386597e-01
   2.4581909e-01
   2.4829102e-01
   2.4938965e-01
   2.5100708e-01
   2.5369263e-01
   2.5418091e-01
   2.5518799e-01
   2.5720215e-01
   2.5817871e-01
   2.6004028e-01
   2.6104736e-01
   2.6162720e-01
   2.6318359e-01
   2.6361084e-01
   2.6473999e-01
   2.6614380e-01
   2.6693726e-01
   2.6730347e-01
   2.6718140e-01
   2.6791382e-01
   2.6843262e-01
   2.6724243e-01
   2.6733398e-01
   2.6718140e-01
   2.6638794e-01
   2.6684570e-01
   2.6608276e-01
   2.6574707e-01
   2.6501465e-01
   2.6266479e-01
   2.6156616e-01
   2.6153564e-01
   2.5982666e-01
   2.5808716e-01
   2.5476074e-01
   2.5259399e-01
   2.5112915e-01
   2.4801636e-01
   2.4713135e-01
   2.4548340e-01
   2.4237061e-01
   2.4060059e-01
   2.3632813e-01
   2.3260498e-01
   2.3004150e-01
   2.2564697e-01
   2.2189331e-01
   2.1887207e-01
   2.1472168e-01
   2.1093750e-01
   2.0739746e-01
   2.0510864e-01
   2.0138550e-01
   1.9699097e-01
   1.9342041e-01
   1.8887329e-01
   1.8505859e-01
   1.8011475e-01
   1.7453003e-01
   1.7019653e-01
   1.6552734e-01
   1.6091919e-01
   1.5704346e-01
   1.5237427e-01
   1.4688110e-01
   1.4202881e-01
   1.3656616e-01
   1.3116455e-01
   1.2631226e-01
   1.2167358e-01
   1.1703491e-01
   1.1160278e-01
   1.0610962e-01
   1.0116577e-01
   9.5397949e-02
   9.0576172e-02
   8.5327148e-02
   7.9284668e-02
   7.4218750e-02
   6.7901611e-02
   6.2164307e-02
   5.6549072e-02
   5.0292969e-02
   4.3975830e-02
   3.8421631e-02
   3.3447266e-02
   2.7801514e-02
   2.1362305e-02
   1.5716553e-02
   9.0026855e-03
   1.8615723e-03
  -3.4790039e-03
  -9.1247559e-03
  -1.4343262e-02
  -2.0507813e-02
  -2.5268555e-02
  -3.0487061e-02
  -3.7567139e-02
  -4.4067383e-02
  -4.9835205e-02
  -5.5389404e-02
  -6.1218262e-02
  -6.6986084e-02
  -7.2357178e-02
  -7.7606201e-02
  -8.2244873e-02
  -8.7219238e-02
  -9.2254639e-02
  -9.7045898e-02
  -1.0192871e-01
  -1.0772705e-01
  -1.1254883e-01
  -1.1709595e-01
  -1.2231445e-01
  -1.2704468e-01
  -1.3183594e-01
  -1.3507080e-01
  -1.3803101e-01
  -1.4279175e-01
  -1.4715576e-01
  -1.5133667e-01
  -1.5612793e-01
  -1.6040039e-01
  -1.6503906e-01
  -1.6876221e-01
  -1.7337036e-01
  -1.7755127e-01
  -1.8060303e-01
  -1.8469238e-01
  -1.8923950e-01
  -1.9296265e-01
  -1.9647217e-01
  -1.9982910e-01
  -2.0416260e-01
  -2.0812988e-01
  -2.1139526e-01
  -2.1499634e-01
  -2.1740723e-01
  -2.2103882e-01
  -2.2512817e-01
  -2.2805786e-01
  -2.3284912e-01
  -2.3635864e-01
  -2.3992920e-01
  -2.4472046e-01
  -2.4740601e-01
  -2.4871826e-01
  -2.5112915e-01
  -2.5329590e-01
  -2.5610352e-01
  -2.5921631e-01
  -2.6168823e-01
  -2.6477051e-01
  -2.6708984e-01
  -2.7062988e-01
  -2.7432251e-01
  -2.7667236e-01
  -2.7996826e-01
  -2.8256226e-01
  -2.8454590e-01
  -2.8762817e-01
  -2.9095459e-01
  -2.9443359e-01
  -2.9794312e-01
  -3.0059814e-01
  -3.0392456e-01
  -3.0599976e-01
  -3.0895996e-01
  -3.1283569e-01
  -3.1414795e-01
  -3.1747437e-01
  -3.1982422e-01
  -3.2165527e-01
  -3.2519531e-01
  -3.2632446e-01
  -3.2800293e-01
  -3.3117676e-01
  -3.3242798e-01
  -3.3432007e-01
  -3.3685303e-01
  -3.3853149e-01
  -3.4027100e-01
  -3.4158325e-01
  -3.4332275e-01
  -3.4542847e-01
  -3.4616089e-01
  -3.4774780e-01
  -3.4960938e-01
  -3.5055542e-01
  -3.5229492e-01
  -3.5296631e-01
  -3.5363770e-01
  -3.5531616e-01
  -3.5665894e-01
  -3.5827637e-01
  -3.5934448e-01
  -3.6022949e-01
  -3.6175537e-01
  -3.6151123e-01
  -3.6270142e-01
  -3.6437988e-01
  -3.6444092e-01
  -3.6636353e-01
  -3.6697388e-01
  -3.6785889e-01
  -3.6950684e-01
  -3.6975098e-01
  -3.7164307e-01
  -3.7329102e-01
  -3.7417603e-01
  -3.7606812e-01
  -3.7686157e-01
  -3.7698364e-01
  -3.7875366e-01
  -3.7988281e-01
  -3.8189697e-01
  -3.8259888e-01
  -3.8311768e-01
  -3.8491821e-01
  -3.8375854e-01
  -3.8446045e-01
  -3.8635254e-01
  -3.8635254e-01
  -3.8690186e-01
  -3.8668823e-01
  -3.8522339e-01
  -3.8558960e-01
  -3.8555908e-01
  -3.8616943e-01
  -3.8690186e-01
  -3.8769531e-01
  -3.8897705e-01
  -3.8919067e-01
  -3.8912964e-01
  -3.9044189e-01
  -3.8970947e-01
  -3.9035034e-01
  -3.9160156e-01
  -3.9038086e-01
  -3.9157104e-01
  -3.9151001e-01
  -3.9248657e-01
  -3.9465332e-01
  -3.9410400e-01
  -3.9538574e-01
  -3.9663696e-01
  -3.9666748e-01
  -3.9749146e-01
  -3.9639282e-01
  -3.9575195e-01
  -3.9706421e-01
  -3.9685059e-01
  -3.9785767e-01
  -3.9791870e-01
  -3.9755249e-01
  -3.9825439e-01
  -3.9739990e-01
  -3.9663696e-01
  -3.9657593e-01
  -3.9526367e-01
  -3.9483643e-01
  -3.9471436e-01
  -3.9535522e-01
  -3.9517212e-01
  -3.9407349e-01
  -3.9489746e-01
  -3.9453125e-01
  -3.9303589e-01
  -3.9306641e-01
  -3.9099121e-01
  -3.8961792e-01
  -3.8919067e-01
  -3.8693237e-01
  -3.8546753e-01
  -3.8397217e-01
  -3.8119507e-01
  -3.7911987e-01
  -3.7661743e-01
  -3.7466431e-01
  -3.7353516e-01
  -3.7222290e-01
  -3.7121582e-01
  -3.6889648e-01
  -3.6654663e-01
  -3.6566162e-01
  -3.6395264e-01
  -3.6154175e-01
  -3.5922241e-01
  -3.5665894e-01
  -3.5552979e-01
  -3.5470581e-01
  -3.5183716e-01
  -3.5015869e-01
  -3.4844971e-01
  -3.4567261e-01
  -3.4411621e-01
  -3.4246826e-01
  -3.4149170e-01
  -3.4039307e-01
  -3.3889771e-01
  -3.3782959e-01
  -3.3489990e-01
  -3.3291626e-01
  -3.3227539e-01
  -3.3059692e-01
  -3.2913208e-01
  -3.2647705e-01
  -3.2473755e-01
  -3.2400513e-01
  -3.2217407e-01
  -3.2095337e-01
  -3.2009888e-01
  -3.1896973e-01
  -3.1759644e-01
  -3.1478882e-01
  -3.1262207e-01
  -3.1185913e-01
  -3.0990601e-01
  -3.0862427e-01
  -3.0755615e-01
  -3.0484009e-01
  -3.0416870e-01
  -3.0163574e-01
  -2.9931641e-01
  -2.9898071e-01
  -2.9638672e-01
  -2.9470825e-01
  -2.9306030e-01
  -2.9052734e-01
  -2.8912354e-01
  -2.8607178e-01
  -2.8372192e-01
  -2.8076172e-01
  -2.7694702e-01
  -2.7523804e-01
  -2.7108765e-01
  -2.6770020e-01
  -2.6559448e-01
  -2.6141357e-01
  -2.5872803e-01
  -2.5595093e-01
  -2.5082397e-01
  -2.4731445e-01
  -2.4282837e-01
  -2.3873901e-01
  -2.3623657e-01
  -2.3236084e-01
  -2.2860718e-01
  -2.2534180e-01
  -2.2125244e-01
  -2.1789551e-01
  -2.1386719e-01
  -2.1017456e-01
  -2.0800781e-01
  -2.0449829e-01
  -2.0095825e-01
  -1.9692993e-01
  -1.9290161e-01
  -1.8960571e-01
  -1.8640137e-01
  -1.8359375e-01
  -1.7944336e-01
  -1.7575073e-01
  -1.7337036e-01
  -1.7001343e-01
  -1.6656494e-01
  -1.6445923e-01
  -1.6088867e-01
  -1.5765381e-01
  -1.5612793e-01
  -1.5307617e-01
  -1.5054321e-01
  -1.4828491e-01
  -1.4474487e-01
  -1.4230347e-01
  -1.4050293e-01
  -1.3769531e-01
  -1.3580322e-01
  -1.3314819e-01
  -1.3079834e-01
  -1.2878418e-01
  -1.2692261e-01
  -1.2533569e-01
  -1.2255859e-01
  -1.2075806e-01
  -1.1953735e-01
  -1.1813354e-01
  -1.1648560e-01
  -1.1499023e-01
  -1.1315918e-01
  -1.1236572e-01
  -1.1111450e-01
  -1.0928345e-01
  -1.0894775e-01
  -1.0864258e-01
  -1.0763550e-01
  -1.0684204e-01
  -1.0592651e-01
  -1.0552979e-01
  -1.0464478e-01
  -1.0418701e-01
  -1.0345459e-01
  -1.0293579e-01
  -1.0327148e-01
  -1.0327148e-01
  -1.0372925e-01
  -1.0479736e-01
  -1.0446167e-01
  -1.0455322e-01
  -1.0510254e-01
  -1.0501099e-01
  -1.0540771e-01
  -1.0589600e-01
  -1.0681152e-01
  -1.0876465e-01
  -1.0928345e-01
  -1.0925293e-01
  -1.1135864e-01
  -1.1254883e-01
  -1.1267090e-01
  -1.1340332e-01
  -1.1383057e-01
  -1.1508179e-01
  -1.1605835e-01
  -1.1688232e-01
  -1.1734009e-01
  -1.1755371e-01
  -1.1975098e-01
  -1.2026978e-01
  -1.2106323e-01
  -1.2097168e-01
  -1.2051392e-01
  -1.2094116e-01
  -1.2014771e-01
  -1.2078857e-01
  -1.2136841e-01
  -1.2045288e-01
  -1.2103271e-01
  -1.2173462e-01
  -1.2179565e-01
  -1.2237549e-01
  -1.2228394e-01
  -1.2225342e-01
  -1.2222290e-01
  -1.2112427e-01
  -1.2088013e-01
  -1.2039185e-01
  -1.1865234e-01
  -1.1804199e-01
  -1.1801147e-01
  -1.1788940e-01
  -1.1749268e-01
  -1.1663818e-01
  -1.1502075e-01
  -1.1477661e-01
  -1.1425781e-01
  -1.1346436e-01
  -1.1309814e-01
  -1.1300659e-01
  -1.1306763e-01
  -1.1172485e-01
  -1.1175537e-01
  -1.1264038e-01
  -1.1230469e-01
  -1.1181641e-01
  -1.1138916e-01
  -1.1096191e-01
  -1.1175537e-01
  -1.1154175e-01
  -1.1157227e-01
  -1.1090088e-01
  -1.0992432e-01
  -1.0998535e-01
  -1.1010742e-01
  -1.0995483e-01
  -1.1016846e-01
  -1.1026001e-01
  -1.1016846e-01
  -1.0971069e-01
  -1.0891724e-01
  -1.0922241e-01
  -1.0876465e-01
  -1.0824585e-01
  -1.0864258e-01
  -1.0848999e-01
  -1.0858154e-01
  -1.0922241e-01
  -1.0925293e-01
  -1.1022949e-01
  -1.1074829e-01
  -1.1068726e-01
  -1.1053467e-01
  -1.1108398e-01
  -1.1248779e-01
  -1.1233521e-01
  -1.1206055e-01
  -1.1254883e-01
  -1.1291504e-01
  -1.1254883e-01
  -1.1172485e-01
  -1.1132813e-01
  -1.1111450e-01
  -1.1016846e-01
  -1.0919189e-01
  -1.0961914e-01
  -1.0861206e-01
  -1.0678101e-01
  -1.0656738e-01
  -1.0601807e-01
  -1.0556030e-01
  -1.0522461e-01
  -1.0421753e-01
  -1.0360718e-01
  -1.0269165e-01
  -1.0296631e-01
  -1.0247803e-01
  -1.0122681e-01
  -1.0165405e-01
  -1.0079956e-01
  -1.0003662e-01
  -9.9731445e-02
  -9.8663330e-02
  -9.8449707e-02
  -9.7778320e-02
  -9.6740723e-02
  -9.6191406e-02
  -9.6527100e-02
  -9.6588135e-02
  -9.6252441e-02
  -9.6099854e-02
  -9.6160889e-02
  -9.6069336e-02
  -9.5642090e-02
  -9.4818115e-02
  -9.3841553e-02
  -9.3139648e-02
  -9.2895508e-02
  -9.1949463e-02
  -9.0637207e-02
  -9.0454102e-02
  -8.9965820e-02
  -8.9416504e-02
  -8.9447021e-02
  -8.8531494e-02
  -8.6944580e-02
  -8.6669922e-02
  -8.6212158e-02
  -8.4564209e-02
  -8.3831787e-02
  -8.3343506e-02
  -8.1512451e-02
  -8.0444336e-02
  -7.9681396e-02
  -7.7758789e-02
  -7.6812744e-02
  -7.6538086e-02
  -7.5561523e-02
  -7.5042725e-02
  -7.4462891e-02
  -7.3364258e-02
  -7.2753906e-02
  -7.2967529e-02
  -7.2753906e-02
  -7.1655273e-02
  -7.1166992e-02
  -7.0434570e-02
  -6.9061279e-02
  -6.9091797e-02
  -6.8969727e-02
  -6.7687988e-02
  -6.7138672e-02
  -6.6986084e-02
  -6.6192627e-02
  -6.5490723e-02
  -6.4880371e-02
  -6.4056396e-02
  -6.3903809e-02
  -6.2927246e-02
  -6.1889648e-02
  -6.0882568e-02
  -5.9387207e-02
  -5.9143066e-02
  -5.8898926e-02
  -5.7342529e-02
  -5.6335449e-02
  -5.6121826e-02
  -5.5664063e-02
  -5.4504395e-02
  -5.3802490e-02
  -5.3344727e-02
  -5.2154541e-02
  -5.1086426e-02
  -4.9774170e-02
  -4.8828125e-02
  -4.7912598e-02
  -4.6630859e-02
  -4.6691895e-02
  -4.5959473e-02
  -4.4555664e-02
  -4.3823242e-02
  -4.2175293e-02
  -4.0985107e-02
  -4.0313721e-02
  -3.9123535e-02
  -3.8909912e-02
  -3.7963867e-02
  -3.7506104e-02
  -3.6895752e-02
  -3.5949707e-02
  -3.5491943e-02
  -3.4698486e-02
  -3.4088135e-02
  -3.3569336e-02
  -3.3630371e-02
  -3.2592773e-02
  -3.1860352e-02
  -3.1829834e-02
  -3.1280518e-02
  -3.0181885e-02
  -2.9174805e-02
  -2.9083252e-02
  -2.9113770e-02
  -2.8808594e-02
  -2.8411865e-02
  -2.8625488e-02
  -2.8259277e-02
  -2.7770996e-02
  -2.7923584e-02
  -2.7465820e-02
  -2.7008057e-02
  -2.6763916e-02
  -2.6275635e-02
  -2.5207520e-02
  -2.4475098e-02
  -2.4230957e-02
  -2.4749756e-02
  -2.4383545e-02
  -2.4719238e-02
  -2.4322510e-02
  -2.2979736e-02
  -2.3223877e-02
  -2.3834229e-02
  -2.4414063e-02
  -2.4169922e-02
  -2.4139404e-02
  -2.3895264e-02
  -2.3620605e-02
  -2.3498535e-02
  -2.3406982e-02
  -2.3101807e-02
  -2.2796631e-02
  -2.3315430e-02
  -2.2613525e-02
  -2.1392822e-02
  -2.0446777e-02
  -2.0446777e-02
  -1.9744873e-02
  -1.9500732e-02
  -1.9134521e-02
  -1.7608643e-02
  -1.7791748e-02
  -1.7181396e-02
  -1.6174316e-02
  -1.6632080e-02
  -1.6174316e-02
  -1.6326904e-02
  -1.4739990e-02
  -1.3305664e-02
  -1.2451172e-02
  -1.1230469e-02
  -1.0131836e-02
  -8.8806152e-03
  -7.6293945e-03
  -6.7138672e-03
  -5.6152344e-03
  -4.0893555e-03
  -2.1362305e-03
  -1.1291504e-03
  -5.4931641e-04
   1.2512207e-03
   2.2583008e-03
   3.6315918e-03
   5.0659180e-03
   6.6833496e-03
   7.7819824e-03
   8.6059570e-03
   1.0711670e-02
   1.2115479e-02
   1.3305664e-02
   1.4099121e-02
   1.5838623e-02
   1.7791748e-02
   1.8402100e-02
   1.9470215e-02
   2.1667480e-02
   2.2827148e-02
   2.4383545e-02
   2.6397705e-02
   2.6306152e-02
   2.8717041e-02
   3.0273438e-02
   3.0639648e-02
   3.3264160e-02
   3.4881592e-02
   3.6376953e-02
   3.8360596e-02
   3.9550781e-02
   4.0710449e-02
   4.2480469e-02
   4.3945313e-02
   4.5684814e-02
   4.7637939e-02
   4.9743652e-02
   5.1635742e-02
   5.3527832e-02
   5.5938721e-02
   5.7800293e-02
   6.0302734e-02
   6.2103271e-02
   6.4331055e-02
   6.7077637e-02
   6.9458008e-02
   7.1716309e-02
   7.4829102e-02
   7.8308105e-02
   8.0322266e-02
   8.2397461e-02
   8.5571289e-02
   8.8195801e-02
   9.0362549e-02
   9.3109131e-02
   9.5489502e-02
   9.8022461e-02
   1.0070801e-01
   1.0296631e-01
   1.0574341e-01
   1.0910034e-01
   1.1175537e-01
   1.1462402e-01
   1.1795044e-01
   1.2124634e-01
   1.2399292e-01
   1.2774658e-01
   1.3073730e-01
   1.3351440e-01
   1.3748169e-01
   1.4068604e-01
   1.4395142e-01
   1.4776611e-01
   1.5115356e-01
   1.5490723e-01
   1.5823364e-01
   1.6189575e-01
   1.6537476e-01
   1.6751099e-01
   1.7095947e-01
   1.7468262e-01
   1.7797852e-01
   1.8090820e-01
   1.8325806e-01
   1.8637085e-01
   1.8927002e-01
   1.9161987e-01
   1.9485474e-01
   1.9696045e-01
   1.9940186e-01
   2.0187378e-01
   2.0495605e-01
   2.0901489e-01
   2.1109009e-01
   2.1368408e-01
   2.1731567e-01
   2.1997070e-01
   2.2265625e-01
   2.2665405e-01
   2.2882080e-01
   2.3220825e-01
   2.3471069e-01
   2.3721313e-01
   2.4157715e-01
   2.4362183e-01
   2.4642944e-01
   2.4917603e-01
   2.5088501e-01
   2.5482178e-01
   2.5805664e-01
   2.6080322e-01
   2.6489258e-01
   2.6800537e-01
   2.7166748e-01
   2.7536011e-01
   2.7920532e-01
   2.8262329e-01
   2.8552246e-01
   2.8936768e-01
   2.9223633e-01
   2.9528809e-01
   2.9962158e-01
   3.0288696e-01
   3.0599976e-01
   3.1042480e-01
   3.1274414e-01
   3.1604004e-01
   3.1958008e-01
   3.2168579e-01
   3.2516479e-01
   3.2775879e-01
   3.3029175e-01
   3.3337402e-01
   3.3520508e-01
   3.3813477e-01
   3.4091187e-01
   3.4277344e-01
   3.4579468e-01
   3.4790039e-01
   3.5086060e-01
   3.5379028e-01
   3.5592651e-01
   3.5894775e-01
   3.6035156e-01
   3.6230469e-01
   3.6529541e-01
   3.6636353e-01
   3.6904907e-01
   3.7237549e-01
   3.7426758e-01
   3.7783813e-01
   3.8031006e-01
   3.8195801e-01
   3.8488770e-01
   3.8671875e-01
   3.8992310e-01
   3.9257813e-01
   3.9324951e-01
   3.9514160e-01
   3.9733887e-01
   3.9923096e-01
   4.0176392e-01
   4.0222168e-01
   4.0399170e-01
   4.0570068e-01
   4.0713501e-01
   4.1018677e-01
   4.1171265e-01
   4.1302490e-01
   4.1613770e-01
   4.1778564e-01
   4.1903687e-01
   4.2117310e-01
   4.2288208e-01
   4.2501831e-01
   4.2590332e-01
   4.2767334e-01
   4.3029785e-01
   4.3054199e-01
   4.3273926e-01
   4.3481445e-01
   4.3524170e-01
   4.3743896e-01
   4.3789673e-01
   4.3859863e-01
   4.4070435e-01
   4.4027710e-01
   4.4262695e-01
   4.4448853e-01
   4.4400024e-01
   4.4546509e-01
   4.4555664e-01
   4.4665527e-01
   4.4894409e-01
   4.4808960e-01
   4.4897461e-01
   4.5056152e-01
   4.5034790e-01
   4.5181274e-01
   4.5242310e-01
   4.5300293e-01
   4.5492554e-01
   4.5584106e-01
   4.5697021e-01
   4.5733643e-01
   4.5770264e-01
   4.5843506e-01
   4.5822144e-01
   4.5938110e-01
   4.5953369e-01
   4.5944214e-01
   4.6041870e-01
   4.6002197e-01
   4.5922852e-01
   4.5950317e-01
   4.5910645e-01
   4.5968628e-01
   4.5944214e-01
   4.5849609e-01
   4.5950317e-01
   4.5785522e-01
   4.5605469e-01
   4.5599365e-01
   4.5535278e-01
   4.5593262e-01
   4.5617676e-01
   4.5510864e-01
   4.5516968e-01
   4.5410156e-01
   4.5431519e-01
   4.5520020e-01
   4.5324707e-01
   4.5379639e-01
   4.5382690e-01
   4.5336914e-01
   4.5547485e-01
   4.5513916e-01
   4.5523071e-01
   4.5571899e-01
   4.5462036e-01
   4.5529175e-01
   4.5434570e-01
   4.5391846e-01
   4.5578003e-01
   4.5492554e-01
   4.5513916e-01
   4.5587158e-01
   4.5416260e-01
   4.5431519e-01
   4.5425415e-01
   4.5376587e-01
   4.5510864e-01
   4.5449829e-01
   4.5440674e-01
   4.5434570e-01
   4.5394897e-01
   4.5504761e-01
   4.5413208e-01
   4.5275879e-01
   4.5358276e-01
   4.5297241e-01
   4.5327759e-01
   4.5367432e-01
   4.5230103e-01
   4.5239258e-01
   4.5190430e-01
   4.5175171e-01
   4.5196533e-01
   4.5086670e-01
   4.5147705e-01
   4.5108032e-01
   4.5065308e-01
   4.5169067e-01
   4.5068359e-01
   4.5089722e-01
   4.5169067e-01
   4.4998169e-01
   4.4964600e-01
   4.4927979e-01
   4.4812012e-01
   4.4839478e-01
   4.4729614e-01
   4.4802856e-01
   4.4888306e-01
   4.4821167e-01
   4.4787598e-01
   4.4540405e-01
   4.4354248e-01
   4.4418335e-01
   4.4299316e-01
   4.4268799e-01
   4.4219971e-01
   4.4064331e-01
   4.4177246e-01
   4.4085693e-01
   4.4061279e-01
   4.4067383e-01
   4.3771362e-01
   4.3804932e-01
   4.3722534e-01
   4.3576050e-01
   4.3719482e-01
   4.3600464e-01
   4.3606567e-01
   4.3646240e-01
   4.3530273e-01
   4.3484497e-01
   4.3493652e-01
   4.3432617e-01
   4.3374634e-01
   4.3289185e-01
   4.3218994e-01
   4.3212891e-01
   4.3054199e-01
   4.2984009e-01
   4.2947388e-01
   4.2889404e-01
   4.2916870e-01
   4.2779541e-01
   4.2718506e-01
   4.2791748e-01
   4.2691040e-01
   4.2718506e-01
   4.2669678e-01
   4.2578125e-01
   4.2623901e-01
   4.2547607e-01
   4.2547607e-01
   4.2544556e-01
   4.2468262e-01
   4.2446899e-01
   4.2221069e-01
   4.2019653e-01
   4.1903687e-01
   4.1687012e-01
   4.1677856e-01
   4.1586304e-01
   4.1424561e-01
   4.1336060e-01
   4.1192627e-01
   4.1094971e-01
   4.1116333e-01
   4.0945435e-01
   4.0991211e-01
   4.0963745e-01
   4.0878296e-01
   4.0997314e-01
   4.0844727e-01
   4.0740967e-01
   4.0698242e-01
   4.0481567e-01
   4.0457153e-01
   4.0423584e-01
   4.0396118e-01
   4.0411377e-01
   4.0270996e-01
   4.0261841e-01
   4.0301514e-01
   4.0197754e-01
   4.0267944e-01
   4.0185547e-01
   4.0112305e-01
   4.0225220e-01
   4.0136719e-01
   4.0060425e-01
   4.0026855e-01
   3.9971924e-01
   3.9965820e-01
   3.9913940e-01
   3.9859009e-01
   3.9859009e-01
   3.9761353e-01
   3.9825439e-01
   3.9852905e-01
   3.9761353e-01
   3.9801025e-01
   3.9788818e-01
   3.9733887e-01
   3.9743042e-01
   3.9569092e-01
   3.9535522e-01
   3.9413452e-01
   3.9181519e-01
   3.9169312e-01
   3.8958740e-01
   3.8848877e-01
   3.8861084e-01
   3.8702393e-01
   3.8677979e-01
   3.8470459e-01
   3.8253784e-01
   3.8238525e-01
   3.8006592e-01
   3.7850952e-01
   3.7783813e-01
   3.7606812e-01
   3.7548828e-01
   3.7429810e-01
   3.7319946e-01
   3.7362671e-01
   3.7145996e-01
   3.7060547e-01
   3.6999512e-01
   3.6822510e-01
   3.6782837e-01
   3.6602783e-01
   3.6456299e-01
   3.6419678e-01
   3.6282349e-01
   3.6218262e-01
   3.6071777e-01
   3.5949707e-01
   3.5934448e-01
   3.5729980e-01
   3.5662842e-01
   3.5638428e-01
   3.5455322e-01
   3.5433960e-01
   3.5354614e-01
   3.5180664e-01
   3.5061646e-01
   3.4982300e-01
   3.4869385e-01
   3.4854126e-01
   3.4701538e-01
   3.4555054e-01
   3.4518433e-01
   3.4408569e-01
   3.4338379e-01
   3.4201050e-01
   3.4088135e-01
   3.4075928e-01
   3.3944702e-01
   3.3898926e-01
   3.3734131e-01
   3.3599854e-01
   3.3657837e-01
   3.3465576e-01
   3.3306885e-01
   3.3203125e-01
   3.2928467e-01
   3.2772827e-01
   3.2659912e-01
   3.2546997e-01
   3.2571411e-01
   3.2357788e-01
   3.2180786e-01
   3.2156372e-01
   3.1964111e-01
   3.1793213e-01
   3.1546021e-01
   3.1408691e-01
   3.1335449e-01
   3.1088257e-01
   3.1024170e-01
   3.0841064e-01
   3.0566406e-01
   3.0487061e-01
   3.0252075e-01
   3.0062866e-01
   2.9867554e-01
   2.9644775e-01
   2.9531860e-01
   2.9388428e-01
   2.9132080e-01
   2.9022217e-01
   2.8851318e-01
   2.8784180e-01
   2.8713989e-01
   2.8546143e-01
   2.8503418e-01
   2.8329468e-01
   2.8192139e-01
   2.8192139e-01
   2.7969360e-01
   2.7859497e-01
   2.7810669e-01
   2.7587891e-01
   2.7490234e-01
   2.7331543e-01
   2.7151489e-01
   2.7194214e-01
   2.7035522e-01
   2.6950073e-01
   2.6843262e-01
   2.6507568e-01
   2.6327515e-01
   2.6196289e-01
   2.5982666e-01
   2.5793457e-01
   2.5616455e-01
   2.5469971e-01
   2.5280762e-01
   2.5119019e-01
   2.5048828e-01
   2.4838257e-01
   2.4691772e-01
   2.4563599e-01
   2.4304199e-01
   2.4148560e-01
   2.3919678e-01
   2.3632813e-01
   2.3385620e-01
   2.3095703e-01
   2.2793579e-01
   2.2601318e-01
   2.2357178e-01
   2.2262573e-01
   2.2100830e-01
   2.1804810e-01
   2.1636963e-01
   2.1292114e-01
   2.0986938e-01
   2.0751953e-01
   2.0431519e-01
   2.0141602e-01
   1.9845581e-01
   1.9598389e-01
   1.9366455e-01
   1.9042969e-01
   1.8838501e-01
   1.8664551e-01
   1.8395996e-01
   1.8081665e-01
   1.7733765e-01
   1.7425537e-01
   1.7132568e-01
   1.6775513e-01
   1.6473389e-01
   1.6067505e-01
   1.5786743e-01
   1.5472412e-01
   1.5066528e-01
   1.4718628e-01
   1.4352417e-01
   1.3955688e-01
   1.3568115e-01
   1.3296509e-01
   1.2930298e-01
   1.2579346e-01
   1.2213135e-01
   1.1734009e-01
   1.1352539e-01
   1.0940552e-01
   1.0574341e-01
   1.0217285e-01
   9.6771240e-02
   9.3475342e-02
   8.9569092e-02
   8.4442139e-02
   8.1085205e-02
   7.6507568e-02
   7.2021484e-02
   6.8328857e-02
   6.3964844e-02
   6.0241699e-02
   5.6945801e-02
   5.3009033e-02
   4.8645020e-02
   4.4219971e-02
   4.0039063e-02
   3.6437988e-02
   3.2226563e-02
   2.8472900e-02
   2.4261475e-02
   2.0080566e-02
   1.6357422e-02
   1.2725830e-02
   8.4228516e-03
   5.1574707e-03
   1.7089844e-03
  -1.4953613e-03
  -5.0048828e-03
  -8.8806152e-03
  -1.1596680e-02
  -1.2695313e-02
  -1.3916016e-02
  -1.6357422e-02
  -1.8554688e-02
  -2.1789551e-02
  -2.4475098e-02
  -2.6458740e-02
  -2.8839111e-02
  -3.1402588e-02
  -3.3721924e-02
  -3.6132813e-02
  -3.8391113e-02
  -4.0374756e-02
  -4.2602539e-02
  -4.4555664e-02
  -4.5959473e-02
  -4.8156738e-02
  -5.2215576e-02
  -5.5419922e-02
  -5.8410645e-02
  -6.1706543e-02
  -6.4453125e-02
  -6.6650391e-02
  -6.9244385e-02
  -7.0831299e-02
  -7.2875977e-02
  -7.5286865e-02
  -7.6538086e-02
  -7.7728271e-02
  -7.9467773e-02
  -8.1848145e-02
  -8.3801270e-02
  -8.6883545e-02
  -8.9874268e-02
  -9.1400146e-02
  -9.2681885e-02
  -9.4421387e-02
  -9.6435547e-02
  -9.8754883e-02
  -9.9975586e-02
  -1.0079956e-01
  -1.0220337e-01
  -1.0369873e-01
  -1.0424805e-01
  -1.0400391e-01
  -1.0403442e-01
  -1.0574341e-01
  -1.0562134e-01
  -1.0574341e-01
  -1.0684204e-01
  -1.0748291e-01
  -1.0848999e-01
  -1.1029053e-01
  -1.1050415e-01
  -1.1059570e-01
  -1.1138916e-01
  -1.1123657e-01
  -1.1187744e-01
  -1.1227417e-01
  -1.1248779e-01
  -1.1260986e-01
  -1.1245728e-01
  -1.1364746e-01
  -1.1294556e-01
  -1.1215210e-01
  -1.1209106e-01
  -1.1148071e-01
  -1.1175537e-01
  -1.1172485e-01
  -1.1102295e-01
  -1.1090088e-01
  -1.1013794e-01
  -1.1022949e-01
  -1.1080933e-01
  -1.1080933e-01
  -1.1172485e-01
  -1.1257935e-01
  -1.1166382e-01
  -1.1151123e-01
  -1.1096191e-01
  -1.1087036e-01
  -1.1093140e-01
  -1.1047363e-01
  -1.1145020e-01
  -1.1206055e-01
  -1.1196899e-01
  -1.1297607e-01
  -1.1309814e-01
  -1.1331177e-01
  -1.1413574e-01
  -1.1450195e-01
  -1.1541748e-01
  -1.1447144e-01
  -1.1459351e-01
  -1.1621094e-01
  -1.1614990e-01
  -1.1691284e-01
  -1.1776733e-01
  -1.1831665e-01
  -1.1911011e-01
  -1.1871338e-01
  -1.1947632e-01
  -1.1999512e-01
  -1.2066650e-01
  -1.2179565e-01
  -1.2203979e-01
  -1.2258911e-01
  -1.2362671e-01
  -1.2438965e-01
  -1.2512207e-01
  -1.2588501e-01
  -1.2692261e-01
  -1.2753296e-01
  -1.2823486e-01
  -1.2988281e-01
  -1.3034058e-01
  -1.3082886e-01
  -1.3177490e-01
  -1.3241577e-01
  -1.3345337e-01
  -1.3430786e-01
  -1.3470459e-01
  -1.3516235e-01
  -1.3525391e-01
  -1.3494873e-01
  -1.3555908e-01
  -1.3671875e-01
  -1.3757324e-01
  -1.3858032e-01
  -1.3949585e-01
  -1.4007568e-01
  -1.4047241e-01
  -1.4053345e-01
  -1.4111328e-01
  -1.4181519e-01
  -1.4273071e-01
  -1.4373779e-01
  -1.4358521e-01
  -1.4410400e-01
  -1.4535522e-01
  -1.4620972e-01
  -1.4685059e-01
  -1.4788818e-01
  -1.4916992e-01
  -1.5185547e-01
  -1.5371704e-01
  -1.5481567e-01
  -1.5689087e-01
  -1.5774536e-01
  -1.5859985e-01
  -1.5972900e-01
  -1.6082764e-01
  -1.6244507e-01
  -1.6375732e-01
  -1.6629028e-01
  -1.6806030e-01
  -1.6946411e-01
  -1.7202759e-01
  -1.7468262e-01
  -1.7791748e-01
  -1.8048096e-01
  -1.8270874e-01
  -1.8557739e-01
  -1.8743896e-01
  -1.9024658e-01
  -1.9308472e-01
  -1.9470215e-01
  -1.9778442e-01
  -2.0126343e-01
  -2.0324707e-01
  -2.0669556e-01
  -2.1014404e-01
  -2.1279907e-01
  -2.1621704e-01
  -2.1884155e-01
  -2.2268677e-01
  -2.2677612e-01
  -2.2955322e-01
  -2.3287964e-01
  -2.3632813e-01
  -2.3931885e-01
  -2.4389648e-01
  -2.4700928e-01
  -2.5067139e-01
  -2.5485229e-01
  -2.5753784e-01
  -2.6177979e-01
  -2.6556396e-01
  -2.6855469e-01
  -2.7374268e-01
  -2.7713013e-01
  -2.8140259e-01
  -2.8613281e-01
  -2.9006958e-01
  -2.9547119e-01
  -2.9965210e-01
  -3.0319214e-01
  -3.0734253e-01
  -3.1054688e-01
  -3.1530762e-01
  -3.1991577e-01
  -3.2293701e-01
  -3.2775879e-01
  -3.3218384e-01
  -3.3612061e-01
  -3.4115601e-01
  -3.4509277e-01
  -3.4918213e-01
  -3.5317993e-01
  -3.5675049e-01
  -3.6105347e-01
  -3.6422729e-01
  -3.6810303e-01
  -3.7197876e-01
  -3.7484741e-01
  -3.7832642e-01
  -3.8095093e-01
  -3.8369751e-01
  -3.8827515e-01
  -3.8955688e-01
  -3.9166260e-01
  -3.9611816e-01
  -3.9791870e-01
  -4.0057373e-01
  -4.0335083e-01
  -4.0542603e-01
  -4.0792847e-01
  -4.0911865e-01
  -4.1247559e-01
  -4.1534424e-01
  -4.1641235e-01
  -4.1912842e-01
  -4.2080688e-01
  -4.2257690e-01
  -4.2535400e-01
  -4.2648315e-01
  -4.2916870e-01
  -4.3209839e-01
  -4.3313599e-01
  -4.3551636e-01
  -4.3688965e-01
  -4.3844604e-01
  -4.4119263e-01
  -4.4137573e-01
  -4.4351196e-01
  -4.4512939e-01
  -4.4485474e-01
  -4.4644165e-01
  -4.4723511e-01
  -4.4818115e-01
  -4.4989014e-01
  -4.4940186e-01
  -4.5065308e-01
  -4.5178223e-01
  -4.5245361e-01
  -4.5449829e-01
  -4.5462036e-01
  -4.5593262e-01
  -4.5770264e-01
  -4.5800781e-01
  -4.5910645e-01
  -4.5901489e-01
  -4.5870972e-01
  -4.5974731e-01
  -4.5980835e-01
  -4.6121216e-01
  -4.6209717e-01
  -4.6148682e-01
  -4.6313477e-01
  -4.6325684e-01
  -4.6267700e-01
  -4.6426392e-01
  -4.6377563e-01
  -4.6438599e-01
  -4.6542358e-01
  -4.6472168e-01
  -4.6563721e-01
  -4.6545410e-01
  -4.6502686e-01
  -4.6615601e-01
  -4.6594238e-01
  -4.6624756e-01
  -4.6649170e-01
  -4.6630859e-01
  -4.6719360e-01
  -4.6548462e-01
  -4.6530151e-01
  -4.6722412e-01
  -4.6569824e-01
  -4.6539307e-01
  -4.6597290e-01
  -4.6627808e-01
  -4.6722412e-01
  -4.6627808e-01
  -4.6749878e-01
  -4.6896362e-01
  -4.6810913e-01
  -4.6987915e-01
  -4.7064209e-01
  -4.7085571e-01
  -4.7268677e-01
  -4.7225952e-01
  -4.7244263e-01
  -4.7396851e-01
  -4.7427368e-01
  -4.7485352e-01
  -4.7482300e-01
  -4.7586060e-01
  -4.7836304e-01
  -4.7769165e-01
  -4.7790527e-01
  -4.7976685e-01
  -4.7994995e-01
  -4.8016357e-01
  -4.8007202e-01
  -4.7918701e-01
  -4.8031616e-01
  -4.8007202e-01
  -4.8208618e-01
  -4.8455811e-01
  -4.8538208e-01
  -4.8696899e-01
  -4.8724365e-01
  -4.8757935e-01
  -4.8880005e-01
  -4.8855591e-01
  -4.9041748e-01
  -4.9142456e-01
  -4.9105835e-01
  -4.9282837e-01
  -4.9301147e-01
  -4.9386597e-01
  -4.9664307e-01
  -4.9676514e-01
  -4.9792480e-01
  -4.9868774e-01
  -4.9890137e-01
  -5.0122070e-01
  -5.0085449e-01
  -5.0210571e-01
  -5.0338745e-01
  -5.0350952e-01
  -5.0570679e-01
  -5.0656128e-01
  -5.0674438e-01
  -5.0875854e-01
  -5.0930786e-01
  -5.1000977e-01
  -5.1110840e-01
  -5.1098633e-01
  -5.1394653e-01
  -5.1492310e-01
  -5.1544189e-01
  -5.1757813e-01
  -5.1773071e-01
  -5.1925659e-01
  -5.2062988e-01
  -5.2038574e-01
  -5.2197266e-01
  -5.2261353e-01
  -5.2365112e-01
  -5.2600098e-01
  -5.2636719e-01
  -5.2841187e-01
  -5.2993774e-01
  -5.3060913e-01
  -5.3329468e-01
  -5.3451538e-01
  -5.3491211e-01
  -5.3646851e-01
  -5.3588867e-01
  -5.3735352e-01
  -5.3866577e-01
  -5.3860474e-01
  -5.4000854e-01
  -5.4110718e-01
  -5.4333496e-01
  -5.4437256e-01
  -5.4476929e-01
  -5.4739380e-01
  -5.4794312e-01
  -5.4888916e-01
  -5.5123901e-01
  -5.5090332e-01
  -5.5242920e-01
  -5.5468750e-01
  -5.5548096e-01
  -5.5706787e-01
  -5.5728149e-01
  -5.5715942e-01
  -5.5895996e-01
  -5.5862427e-01
  -5.5953979e-01
  -5.6066895e-01
  -5.6005859e-01
  -5.6216431e-01
  -5.6201172e-01
  -5.6234741e-01
  -5.6430054e-01
  -5.6433105e-01
  -5.6634521e-01
  -5.6704712e-01
  -5.6799316e-01
  -5.7009888e-01
  -5.7049561e-01
  -5.7192993e-01
  -5.7232666e-01
  -5.7171631e-01
  -5.7363892e-01
  -5.7418823e-01
  -5.7446289e-01
  -5.7681274e-01
  -5.7653809e-01
  -5.7843018e-01
  -5.8102417e-01
  -5.8108521e-01
  -5.8322144e-01
  -5.8370972e-01
  -5.8346558e-01
  -5.8682251e-01
  -5.8566284e-01
  -5.8663940e-01
  -5.8813477e-01
  -5.8782959e-01
  -5.8886719e-01
  -5.8856201e-01
  -5.8862305e-01
  -5.8953857e-01
  -5.8877563e-01
  -5.8923340e-01
  -5.9005737e-01
  -5.8923340e-01
  -5.8990479e-01
  -5.8773804e-01
  -5.8453369e-01
  -5.8432007e-01
  -5.8215332e-01
  -5.8181763e-01
  -5.8148193e-01
  -5.8056641e-01
  -5.8145142e-01
  -5.7882690e-01
  -5.7748413e-01
  -5.7693481e-01
  -5.7232666e-01
  -5.7119751e-01
  -5.6985474e-01
  -5.6820679e-01
  -5.6817627e-01
  -5.6503296e-01
  -5.6405640e-01
  -5.6350708e-01
  -5.6054688e-01
  -5.6011963e-01
  -5.5725098e-01
  -5.5453491e-01
  -5.5389404e-01
  -5.5062866e-01
  -5.4913330e-01
  -5.4739380e-01
  -5.4391479e-01
  -5.4293823e-01
  -5.4113770e-01
  -5.3897095e-01
  -5.3836060e-01
  -5.3610229e-01
  -5.3594971e-01
  -5.3530884e-01
  -5.3289795e-01
  -5.3167725e-01
  -5.2893066e-01
  -5.2770996e-01
  -5.2767944e-01
  -5.2581787e-01
  -5.2532959e-01
  -5.2374268e-01
  -5.2026367e-01
  -5.1867676e-01
  -5.1651001e-01
  -5.1547241e-01
  -5.1632690e-01
  -5.1394653e-01
  -5.1242065e-01
  -5.1123047e-01
  -5.0842285e-01
  -5.0744629e-01
  -5.0439453e-01
  -5.0271606e-01
  -5.0332642e-01
  -5.0134277e-01
  -5.0045776e-01
  -4.9804688e-01
  -4.9603271e-01
  -4.9450684e-01
  -4.9121094e-01
  -4.8944092e-01
  -4.8837280e-01
  -4.8654175e-01
  -4.8574829e-01
  -4.8449707e-01
  -4.8336792e-01
  -4.8321533e-01
  -4.8104858e-01
  -4.7985840e-01
  -4.7943115e-01
  -4.7808838e-01
  -4.7842407e-01
  -4.7763062e-01
  -4.7567749e-01
  -4.7570801e-01
  -4.7332764e-01
  -4.7167969e-01
  -4.7122192e-01
  -4.6932983e-01
  -4.7024536e-01
  -4.6926880e-01
  -4.6768188e-01
  -4.6823120e-01
  -4.6682739e-01
  -4.6697998e-01
  -4.6701050e-01
  -4.6594238e-01
  -4.6682739e-01
  -4.6557617e-01
  -4.6420288e-01
  -4.6508789e-01
  -4.6435547e-01
  -4.6481323e-01
  -4.6463013e-01
  -4.6368408e-01
  -4.6417236e-01
  -4.6234131e-01
  -4.6191406e-01
  -4.6206665e-01
  -4.6087646e-01
  -4.6148682e-01
  -4.6087646e-01
  -4.6063232e-01
  -4.6170044e-01
  -4.6011353e-01
  -4.5986938e-01
  -4.5959473e-01
  -4.5816040e-01
  -4.5935059e-01
  -4.5855713e-01
  -4.5678711e-01
  -4.5687866e-01
  -4.5504761e-01
  -4.5474243e-01
  -4.5486450e-01
  -4.5333862e-01
  -4.5306396e-01
  -4.5245361e-01
  -4.5132446e-01
  -4.5214844e-01
  -4.5074463e-01
  -4.5104980e-01
  -4.5223999e-01
  -4.5108032e-01
  -4.5135498e-01
  -4.5086670e-01
  -4.5065308e-01
  -4.5153809e-01
  -4.5135498e-01
  -4.5175171e-01
  -4.5190430e-01
  -4.5095825e-01
  -4.5175171e-01
  -4.5162964e-01
  -4.5172119e-01
  -4.5263672e-01
  -4.5181274e-01
  -4.5242310e-01
  -4.5205688e-01
  -4.5193481e-01
  -4.5278931e-01
  -4.5092773e-01
  -4.5071411e-01
  -4.5129395e-01
  -4.4931030e-01
  -4.4982910e-01
  -4.4909668e-01
  -4.4757080e-01
  -4.4805908e-01
  -4.4613647e-01
  -4.4564819e-01
  -4.4558716e-01
  -4.4430542e-01
  -4.4461060e-01
  -4.4323730e-01
  -4.4198608e-01
  -4.4253540e-01
  -4.4030762e-01
  -4.3991089e-01
  -4.4027710e-01
  -4.3893433e-01
  -4.3899536e-01
  -4.3695068e-01
  -4.3518066e-01
  -4.3490601e-01
  -4.3389893e-01
  -4.3371582e-01
  -4.3270874e-01
  -4.3029785e-01
  -4.2956543e-01
  -4.2782593e-01
  -4.2752075e-01
  -4.2840576e-01
  -4.2584229e-01
  -4.2483521e-01
  -4.2416382e-01
  -4.2266846e-01
  -4.2269897e-01
  -4.2160034e-01
  -4.2001343e-01
  -4.1940308e-01
  -4.1772461e-01
  -4.1748047e-01
  -4.1467285e-01
  -4.1329956e-01
  -4.1363525e-01
  -4.1107178e-01
  -4.1033936e-01
  -4.0930176e-01
  -4.0716553e-01
  -4.0664673e-01
  -4.0466309e-01
  -4.0325928e-01
  -4.0243530e-01
  -3.9974976e-01
  -3.9868164e-01
  -3.9770508e-01
  -3.9593506e-01
  -3.9474487e-01
  -3.9239502e-01
  -3.9135742e-01
  -3.9013672e-01
  -3.8726807e-01
  -3.8745117e-01
  -3.8674927e-01
  -3.8400269e-01
  -3.8342285e-01
  -3.8281250e-01
  -3.8119507e-01
  -3.8110352e-01
  -3.7915039e-01
  -3.7826538e-01
  -3.7728882e-01
  -3.7423706e-01
  -3.7283325e-01
  -3.7109375e-01
  -3.6865234e-01
  -3.6752319e-01
  -3.6413574e-01
  -3.6328125e-01
  -3.6169434e-01
  -3.5876465e-01
  -3.5812378e-01
  -3.5614014e-01
  -3.5394287e-01
  -3.5238647e-01
  -3.4954834e-01
  -3.4802246e-01
  -3.4698486e-01
  -3.4484863e-01
  -3.4368896e-01
  -3.4127808e-01
  -3.3969116e-01
  -3.3822632e-01
  -3.3520508e-01
  -3.3413696e-01
  -3.3227539e-01
  -3.2861328e-01
  -3.2751465e-01
  -3.2519531e-01
  -3.2382202e-01
  -3.2186890e-01
  -3.1863403e-01
  -3.1723022e-01
  -3.1475830e-01
  -3.1274414e-01
  -3.1109619e-01
  -3.0813599e-01
  -3.0731201e-01
  -3.0517578e-01
  -3.0181885e-01
  -3.0096436e-01
  -2.9849243e-01
  -2.9653931e-01
  -2.9510498e-01
  -2.9281616e-01
  -2.9187012e-01
  -2.9043579e-01
  -2.8811646e-01
  -2.8659058e-01
  -2.8381348e-01
  -2.8247070e-01
  -2.8118896e-01
  -2.7825928e-01
  -2.7639771e-01
  -2.7453613e-01
  -2.7133179e-01
  -2.6907349e-01
  -2.6678467e-01
  -2.6419067e-01
  -2.6226807e-01
  -2.5955200e-01
  -2.5729370e-01
  -2.5549316e-01
  -2.5344849e-01
  -2.5329590e-01
  -2.5161743e-01
  -2.4874878e-01
  -2.4752808e-01
  -2.4572754e-01
  -2.4435425e-01
  -2.4261475e-01
  -2.4096680e-01
  -2.3992920e-01
  -2.3736572e-01
  -2.3559570e-01
  -2.3468018e-01
  -2.3358154e-01
  -2.3269653e-01
  -2.3056030e-01
  -2.2906494e-01
  -2.2756958e-01
  -2.2616577e-01
  -2.2467041e-01
  -2.2329712e-01
  -2.2174072e-01
  -2.2024536e-01
  -2.1844482e-01
  -2.1710205e-01
  -2.1655273e-01
  -2.1447754e-01
  -2.1426392e-01
  -2.1337891e-01
  -2.1160889e-01
  -2.1246338e-01
  -2.1051025e-01
  -2.0874023e-01
  -2.0819092e-01
  -2.0666504e-01
  -2.0642090e-01
  -2.0562744e-01
  -2.0385742e-01
  -2.0294189e-01
  -2.0132446e-01
  -2.0059204e-01
  -1.9961548e-01
  -1.9744873e-01
  -1.9610596e-01
  -1.9439697e-01
  -1.9247437e-01
  -1.9100952e-01
  -1.9000244e-01
  -1.8835449e-01
  -1.8673706e-01
  -1.8481445e-01
  -1.8316650e-01
  -1.8157959e-01
  -1.8029785e-01
  -1.7913818e-01
  -1.7681885e-01
  -1.7587280e-01
  -1.7556763e-01
  -1.7459106e-01
  -1.7410278e-01
  -1.7221069e-01
  -1.7114258e-01
  -1.7010498e-01
  -1.6857910e-01
  -1.6873169e-01
  -1.6744995e-01
  -1.6574097e-01
  -1.6516113e-01
  -1.6339111e-01
  -1.6223145e-01
  -1.6162109e-01
  -1.6018677e-01
  -1.5924072e-01
  -1.5768433e-01
  -1.5591431e-01
  -1.5390015e-01
  -1.5252686e-01
  -1.5106201e-01
  -1.5020752e-01
  -1.4855957e-01
  -1.4739990e-01
  -1.4529419e-01
  -1.4416504e-01
  -1.4248657e-01
  -1.4022827e-01
  -1.3879395e-01
  -1.3702393e-01
  -1.3470459e-01
  -1.3311768e-01
  -1.3143921e-01
  -1.2963867e-01
  -1.2814331e-01
  -1.2628174e-01
  -1.2512207e-01
  -1.2332153e-01
  -1.2133789e-01
  -1.2020874e-01
  -1.1846924e-01
  -1.1712646e-01
  -1.1596680e-01
  -1.1404419e-01
  -1.1279297e-01
  -1.1126709e-01
  -1.0916138e-01
  -1.0803223e-01
  -1.0626221e-01
  -1.0433960e-01
  -1.0382080e-01
  -1.0211182e-01
  -1.0116577e-01
  -9.9487305e-02
  -9.7229004e-02
  -9.5489502e-02
  -9.2834473e-02
  -9.2163086e-02
  -9.0606689e-02
  -8.8897705e-02
  -8.7615967e-02
  -8.5998535e-02
  -8.3679199e-02
  -8.1573486e-02
  -8.0322266e-02
  -7.9162598e-02
  -7.7301025e-02
  -7.4890137e-02
  -7.2784424e-02
  -7.1319580e-02
  -6.8542480e-02
  -6.5582275e-02
  -6.4025879e-02
  -6.2866211e-02
  -6.0699463e-02
  -5.8685303e-02
  -5.6274414e-02
  -5.4229736e-02
  -5.1300049e-02
  -4.8309326e-02
  -4.6173096e-02
  -4.3182373e-02
  -4.0649414e-02
  -3.8696289e-02
  -3.6193848e-02
  -3.4027100e-02
  -3.1280518e-02
  -2.8961182e-02
  -2.6702881e-02
  -2.4353027e-02
  -2.2064209e-02
  -1.9500732e-02
  -1.7364502e-02
  -1.5411377e-02
  -1.2756348e-02
  -1.0070801e-02
  -9.6130371e-03
  -7.8735352e-03
  -5.8288574e-03
  -3.8146973e-03
  -8.8500977e-04
   7.6293945e-04
   2.3498535e-03
   4.4860840e-03
   6.6223145e-03
   7.8430176e-03
   9.9182129e-03
   1.2451172e-02
   1.4678955e-02
   1.5655518e-02
   1.6967773e-02
   1.9561768e-02
   2.1667480e-02
   2.4047852e-02
   2.6580811e-02
   2.8411865e-02
   3.0639648e-02
   3.2836914e-02
   3.5705566e-02
   3.8269043e-02
   4.0008545e-02
   4.1809082e-02
   4.4128418e-02
   4.6051025e-02
   4.7668457e-02
   4.9865723e-02
   5.2764893e-02
   5.4656982e-02
   5.6945801e-02
   5.8471680e-02
   6.0089111e-02
   6.2469482e-02
   6.3842773e-02
   6.5490723e-02
   6.7138672e-02
   6.8511963e-02
   7.0220947e-02
   7.1136475e-02
   7.1899414e-02
   7.4340820e-02
   7.4890137e-02
   7.5683594e-02
   7.7667236e-02
   7.7850342e-02
   7.9162598e-02
   8.0444336e-02
   8.1573486e-02
   8.3435059e-02
   8.5144043e-02
   8.6639404e-02
   8.7524414e-02
   8.8165283e-02
   8.9080811e-02
   9.0606689e-02
   9.2224121e-02
   9.3933105e-02
   9.4573975e-02
   9.5306396e-02
   9.6893311e-02
   9.7839355e-02
   9.9212646e-02
   1.0043335e-01
   1.0083008e-01
   1.0232544e-01
   1.0290527e-01
   1.0375977e-01
   1.0543823e-01
   1.0656738e-01
   1.0681152e-01
   1.0717773e-01
   1.0882568e-01
   1.0949707e-01
   1.0971069e-01
   1.1077881e-01
   1.1111450e-01
   1.1105347e-01
   1.1181641e-01
   1.1206055e-01
   1.1193848e-01
   1.1300659e-01
   1.1337280e-01
   1.1370850e-01
   1.1398315e-01
   1.1380005e-01
   1.1389160e-01
   1.1471558e-01
   1.1511230e-01
   1.1541748e-01
   1.1508179e-01
   1.1425781e-01
   1.1489868e-01
   1.1437988e-01
   1.1437988e-01
   1.1413574e-01
   1.1395264e-01
   1.1334229e-01
   1.1193848e-01
   1.1178589e-01
   1.1117554e-01
   1.1056519e-01
   1.1032104e-01
   1.1010742e-01
   1.0949707e-01
   1.0888672e-01
   1.0830688e-01
   1.0858154e-01
   1.0879517e-01
   1.0815430e-01
   1.0778809e-01
   1.0763550e-01
   1.0644531e-01
   1.0644531e-01
   1.0659790e-01
   1.0485840e-01
   1.0543823e-01
   1.0504150e-01
   1.0501099e-01
   1.0598755e-01
   1.0601807e-01
   1.0629272e-01
   1.0571289e-01
   1.0638428e-01
   1.0693359e-01
   1.0714722e-01
   1.0739136e-01
   1.0733032e-01
   1.0745239e-01
   1.0797119e-01
   1.0882568e-01
   1.0900879e-01
   1.0971069e-01
   1.0971069e-01
   1.1068726e-01
   1.1111450e-01
   1.1129761e-01
   1.1270142e-01
   1.1294556e-01
   1.1331177e-01
   1.1428833e-01
   1.1404419e-01
   1.1477661e-01
   1.1621094e-01
   1.1648560e-01
   1.1785889e-01
   1.1865234e-01
   1.1874390e-01
   1.1935425e-01
   1.1981201e-01
   1.2066650e-01
   1.2091064e-01
   1.2197876e-01
   1.2322998e-01
   1.2350464e-01
   1.2454224e-01
   1.2579346e-01
   1.2649536e-01
   1.2707520e-01
   1.2683105e-01
   1.2713623e-01
   1.2850952e-01
   1.2963867e-01
   1.3122559e-01
   1.3174438e-01
   1.3238525e-01
   1.3372803e-01
   1.3378906e-01
   1.3482666e-01
   1.3580322e-01
   1.3665771e-01
   1.3754272e-01
   1.3864136e-01
   1.3980103e-01
   1.3955688e-01
   1.4004517e-01
   1.4135742e-01
   1.4242554e-01
   1.4260864e-01
   1.4279175e-01
   1.4361572e-01
   1.4511108e-01
   1.4599609e-01
   1.4617920e-01
   1.4736938e-01
   1.4788818e-01
   1.4749146e-01
   1.4840698e-01
   1.4999390e-01
   1.5078735e-01
   1.5234375e-01
   1.5447998e-01
   1.5588379e-01
   1.5692139e-01
   1.5856934e-01
   1.6073608e-01
   1.6177368e-01
   1.6381836e-01
   1.6613770e-01
   1.6693115e-01
   1.6897583e-01
   1.7041016e-01
   1.7233276e-01
   1.7498779e-01
   1.7730713e-01
   1.8011475e-01
   1.8249512e-01
   1.8380737e-01
   1.8695068e-01
   1.8795776e-01
   1.8948364e-01
   1.9253540e-01
   1.9454956e-01
   1.9836426e-01
   2.0135498e-01
   2.0318604e-01
   2.0602417e-01
   2.0880127e-01
   2.1066284e-01
   2.1313477e-01
   2.1481323e-01
   2.1716309e-01
   2.1948242e-01
   2.2076416e-01
   2.2305298e-01
   2.2543335e-01
   2.2857666e-01
   2.3196411e-01
   2.3440552e-01
   2.3706055e-01
   2.3989868e-01
   2.4172974e-01
   2.4496460e-01
   2.4737549e-01
   2.5012207e-01
   2.5363159e-01
   2.5622559e-01
   2.5863647e-01
   2.6074219e-01
   2.6379395e-01
   2.6641846e-01
   2.6919556e-01
   2.7209473e-01
   2.7426147e-01
   2.7664185e-01
   2.7926636e-01
   2.8094482e-01
   2.8253174e-01
   2.8515625e-01
   2.8713989e-01
   2.8933716e-01
   2.9138184e-01
   2.9336548e-01
   2.9666138e-01
   2.9727173e-01
   2.9907227e-01
   3.0203247e-01
   3.0349731e-01
   3.0645752e-01
   3.0886841e-01
   3.1024170e-01
   3.1167603e-01
   3.1243896e-01
   3.1381226e-01
   3.1613159e-01
   3.1768799e-01
   3.2022095e-01
   3.2263184e-01
   3.2434082e-01
   3.2647705e-01
   3.2711792e-01
   3.2907104e-01
   3.3135986e-01
   3.3227539e-01
   3.3480835e-01
   3.3633423e-01
   3.3605957e-01
   3.3761597e-01
   3.3874512e-01
   3.4008789e-01
   3.4237671e-01
   3.4411621e-01
   3.4555054e-01
   3.4640503e-01
   3.4829712e-01
   3.5076904e-01
   3.5018921e-01
   3.5095215e-01
   3.5226440e-01
   3.5324097e-01
   3.5543823e-01
   3.5604858e-01
   3.5702515e-01
   3.5943604e-01
   3.6022949e-01
   3.6157227e-01
   3.6233521e-01
   3.6331177e-01
   3.6508179e-01
   3.6563110e-01
   3.6691284e-01
   3.6871338e-01
   3.6907959e-01
   3.7115479e-01
   3.7255859e-01
   3.7319946e-01
   3.7561035e-01
   3.7603760e-01
   3.7673950e-01
   3.7753296e-01
   3.7777710e-01
   3.7921143e-01
   3.8000488e-01
   3.8110352e-01
   3.8189697e-01
   3.8269043e-01
   3.8439941e-01
   3.8577271e-01
   3.8586426e-01
   3.8681030e-01
   3.8693237e-01
   3.8702393e-01
   3.8989258e-01
   3.8891602e-01
   3.8973999e-01
   3.9212036e-01
   3.9218140e-01
   3.9334106e-01
   3.9337158e-01
   3.9404297e-01
   3.9498901e-01
   3.9465332e-01
   3.9660645e-01
   3.9688110e-01
   3.9660645e-01
   3.9874268e-01
   3.9843750e-01
   3.9785767e-01
   3.9898682e-01
   3.9898682e-01
   3.9987183e-01
   3.9978027e-01
   3.9929199e-01
   3.9996338e-01
   3.9849854e-01
   3.9801025e-01
   3.9859009e-01
   3.9764404e-01
   3.9840698e-01
   3.9770508e-01
   3.9642334e-01
   3.9562988e-01
   3.9398193e-01
   3.9392090e-01
   3.9422607e-01
   3.9260864e-01
   3.9184570e-01
   3.9083862e-01
   3.8980103e-01
   3.9013672e-01
   3.8851929e-01
   3.8775635e-01
   3.8827515e-01
   3.8745117e-01
   3.8717651e-01
   3.8653564e-01
   3.8537598e-01
   3.8467407e-01
   3.8192749e-01
   3.8137817e-01
   3.8064575e-01
   3.7893677e-01
   3.7847900e-01
   3.7677002e-01
   3.7506104e-01
   3.7484741e-01
   3.7277222e-01
   3.7152100e-01
   3.6993408e-01
   3.6755371e-01
   3.6730957e-01
   3.6560059e-01
   3.6273193e-01
   3.6166382e-01
   3.5995483e-01
   3.5888672e-01
   3.5775757e-01
   3.5604858e-01
   3.5494995e-01
   3.5339355e-01
   3.5202026e-01
   3.5055542e-01
   3.4844971e-01
   3.4796143e-01
   3.4606934e-01
   3.4381104e-01
   3.4283447e-01
   3.4088135e-01
   3.3932495e-01
   3.3831787e-01
   3.3609009e-01
   3.3508301e-01
   3.3297729e-01
   3.3139038e-01
   3.3102417e-01
   3.2901001e-01
   3.2717896e-01
   3.2629395e-01
   3.2418823e-01
   3.2394409e-01
   3.2266235e-01
   3.2125854e-01
   3.2147217e-01
   3.2043457e-01
   3.1973267e-01
   3.1896973e-01
   3.1796265e-01
   3.1750488e-01
   3.1533813e-01
   3.1375122e-01
   3.1341553e-01
   3.1137085e-01
   3.1039429e-01
   3.0914307e-01
   3.0834961e-01
   3.0853271e-01
   3.0712891e-01
   3.0627441e-01
   3.0615234e-01
   3.0487061e-01
   3.0462646e-01
   3.0447388e-01
   3.0389404e-01
   3.0413818e-01
   3.0313110e-01
   3.0368042e-01
   3.0444336e-01
   3.0355835e-01
   3.0334473e-01
   3.0258179e-01
   3.0233765e-01
   3.0282593e-01
   3.0230713e-01
   3.0245972e-01
   3.0300903e-01
   3.0249023e-01
   3.0322266e-01
   3.0438232e-01
   3.0389404e-01
   3.0413818e-01
   3.0358887e-01
   3.0276489e-01
   3.0200195e-01
   3.0120850e-01
   3.0197144e-01
   3.0148315e-01
   3.0160522e-01
   3.0252075e-01
   3.0172729e-01
   3.0084229e-01
   3.0047607e-01
   3.0007935e-01
   3.0093384e-01
   3.0026245e-01
   3.0023193e-01
   3.0224609e-01
   3.0252075e-01
   3.0307007e-01
   3.0364990e-01
   3.0334473e-01
   3.0416870e-01
   3.0520630e-01
   3.0603027e-01
   3.0648804e-01
   3.0685425e-01
   3.0810547e-01
   3.0929565e-01
   3.1085205e-01
   3.1179810e-01
   3.1155396e-01
   3.1298828e-01
   3.1408691e-01
   3.1527710e-01
   3.1771851e-01
   3.1863403e-01
   3.1927490e-01
   3.2144165e-01
   3.2171631e-01
   3.2403564e-01
   3.2611084e-01
   3.2781982e-01
   3.3007813e-01
   3.3108521e-01
   3.3230591e-01
   3.3364868e-01
   3.3413696e-01
   3.3587646e-01
   3.3786011e-01
   3.3828735e-01
   3.4002686e-01
   3.4088135e-01
   3.4262085e-01
   3.4506226e-01
   3.4524536e-01
   3.4628296e-01
   3.4729004e-01
   3.4796143e-01
   3.4988403e-01
   3.5000610e-01
   3.5134888e-01
   3.5232544e-01
   3.5241699e-01
   3.5409546e-01
   3.5461426e-01
   3.5491943e-01
   3.5668945e-01
   3.5620117e-01
   3.5711670e-01
   3.5876465e-01
   3.5876465e-01
   3.5891724e-01
   3.5925293e-01
   3.6117554e-01
   3.6276245e-01
   3.6196899e-01
   3.6325073e-01
   3.6477661e-01
   3.6489868e-01
   3.6621094e-01
   3.6618042e-01
   3.6648560e-01
   3.6782837e-01
   3.6737061e-01
   3.6846924e-01
   3.6907959e-01
   3.6907959e-01
   3.7121582e-01
   3.7118530e-01
   3.7115479e-01
   3.7255859e-01
   3.7335205e-01
   3.7469482e-01
   3.7536621e-01
   3.7515259e-01
   3.7609863e-01
   3.7631226e-01
   3.7689209e-01
   3.7826538e-01
   3.7890625e-01
   3.7994385e-01
   3.8015747e-01
   3.8125610e-01
   3.8235474e-01
   3.8208008e-01
   3.8284302e-01
   3.8507080e-01
   3.8552856e-01
   3.8650513e-01
   3.8674927e-01
   3.8647461e-01
   3.8827515e-01
   3.8793945e-01
   3.8894653e-01
   3.8958740e-01
   3.8876343e-01
   3.9007568e-01
   3.8949585e-01
   3.8882446e-01
   3.8934326e-01
   3.8806152e-01
   3.8833618e-01
   3.8861084e-01
   3.8851929e-01
   3.8940430e-01
   3.8830566e-01
   3.8787842e-01
   3.8781738e-01
   3.8662720e-01
   3.8681030e-01
   3.8677979e-01
   3.8677979e-01
   3.8705444e-01
   3.8574219e-01
   3.8546753e-01
   3.8565063e-01
   3.8436890e-01
   3.8458252e-01
   3.8415527e-01
   3.8293457e-01
   3.8366699e-01
   3.8296509e-01
   3.8165283e-01
   3.8143921e-01
   3.8018799e-01
   3.7902832e-01
   3.7762451e-01
   3.7716675e-01
   3.7686157e-01
   3.7426758e-01
   3.7316895e-01
   3.7222290e-01
   3.6993408e-01
   3.6862183e-01
   3.6672974e-01
   3.6581421e-01
   3.6508179e-01
   3.6227417e-01
   3.6059570e-01
   3.5940552e-01
   3.5671997e-01
   3.5562134e-01
   3.5409546e-01
   3.5183716e-01
   3.5147095e-01
   3.5025024e-01
   3.4927368e-01
   3.4817505e-01
   3.4609985e-01
   3.4582520e-01
   3.4375000e-01
   3.4234619e-01
   3.4091187e-01
   3.3840942e-01
   3.3758545e-01
   3.3718872e-01
   3.3587646e-01
   3.3389282e-01
   3.3203125e-01
   3.3053589e-01
   3.2955933e-01
   3.2757568e-01
   3.2623291e-01
   3.2473755e-01
   3.2263184e-01
   3.2141113e-01
   3.1872559e-01
   3.1799316e-01
   3.1759644e-01
   3.1591797e-01
   3.1497192e-01
   3.1314087e-01
   3.1182861e-01
   3.1137085e-01
   3.0972290e-01
   3.0838013e-01
   3.0761719e-01
   3.0545044e-01
   3.0407715e-01
   3.0288696e-01
   3.0108643e-01
   2.9977417e-01
   2.9760742e-01
   2.9608154e-01
   2.9489136e-01
   2.9290771e-01
   2.9089355e-01
   2.8829956e-01
   2.8607178e-01
   2.8466797e-01
   2.8250122e-01
   2.8118896e-01
   2.7951050e-01
   2.7734375e-01
   2.7667236e-01
   2.7478027e-01
   2.7304077e-01
   2.7212524e-01
   2.6989746e-01
   2.6910400e-01
   2.6821899e-01
   2.6562500e-01
   2.6473999e-01
   2.6251221e-01
   2.6086426e-01
   2.5964355e-01
   2.5772095e-01
   2.5671387e-01
   2.5448608e-01
   2.5259399e-01
   2.5161743e-01
   2.4990845e-01
   2.4835205e-01
   2.4716187e-01
   2.4588013e-01
   2.4514771e-01
   2.4374390e-01
   2.4215698e-01
   2.4172974e-01
   2.3977661e-01
   2.3858643e-01
   2.3745728e-01
   2.3529053e-01
   2.3532104e-01
   2.3452759e-01
   2.3202515e-01
   2.3196411e-01
   2.3007202e-01
   2.2863770e-01
   2.2857666e-01
   2.2689819e-01
   2.2766113e-01
   2.2668457e-01
   2.2476196e-01
   2.2451782e-01
   2.2262573e-01
   2.2201538e-01
   2.2158813e-01
   2.2082520e-01
   2.2103882e-01
   2.1951294e-01
   2.1786499e-01
   2.1859741e-01
   2.1774292e-01
   2.1704102e-01
   2.1618652e-01
   2.1517944e-01
   2.1530151e-01
   2.1401978e-01
   2.1374512e-01
   2.1313477e-01
   2.1191406e-01
   2.1246338e-01
   2.1209717e-01
   2.1133423e-01
   2.1234131e-01
   2.1093750e-01
   2.1035767e-01
   2.1017456e-01
   2.0944214e-01
   2.0938110e-01
   2.0840454e-01
   2.0806885e-01
   2.0828247e-01
   2.0712280e-01
   2.0648193e-01
   2.0578003e-01
   2.0394897e-01
   2.0397949e-01
   2.0205688e-01
   2.0114136e-01
   2.0138550e-01
   1.9952393e-01
   1.9964600e-01
   1.9992065e-01
   1.9995117e-01
   2.0004272e-01
   1.9866943e-01
   1.9860840e-01
   1.9818115e-01
   1.9744873e-01
   1.9726563e-01
   1.9726563e-01
   1.9702148e-01
   1.9680786e-01
   1.9692993e-01
   1.9787598e-01
   1.9863892e-01
   1.9769287e-01
   1.9812012e-01
   1.9747925e-01
   1.9595337e-01
   1.9613647e-01
   1.9555664e-01
   1.9610596e-01
   1.9723511e-01
   1.9677734e-01
   1.9680786e-01
   1.9631958e-01
   1.9595337e-01
   1.9589233e-01
   1.9442749e-01
   1.9390869e-01
   1.9366455e-01
   1.9290161e-01
   1.9226074e-01
   1.9119263e-01
   1.9100952e-01
   1.9076538e-01
   1.8972778e-01
   1.8923950e-01
   1.8859863e-01
   1.8777466e-01
   1.8713379e-01
   1.8685913e-01
   1.8585205e-01
   1.8624878e-01
   1.8713379e-01
   1.8716431e-01
   1.8673706e-01
   1.8640137e-01
   1.8630981e-01
   1.8545532e-01
   1.8542480e-01
   1.8569946e-01
   1.8420410e-01
   1.8475342e-01
   1.8524170e-01
   1.8551636e-01
   1.8521118e-01
   1.8334961e-01
   1.8347168e-01
   1.8298340e-01
   1.8270874e-01
   1.8374634e-01
   1.8423462e-01
   1.8490601e-01
   1.8502808e-01
   1.8399048e-01
   1.8362427e-01
   1.8307495e-01
   1.8206787e-01
   1.8215942e-01
   1.8252563e-01
   1.8185425e-01
   1.8176270e-01
   1.8167114e-01
   1.8164063e-01
   1.8176270e-01
   1.8075562e-01
   1.8011475e-01
   1.7944336e-01
   1.7886353e-01
   1.7962646e-01
   1.7889404e-01
   1.7828369e-01
   1.7843628e-01
   1.7776489e-01
   1.7709351e-01
   1.7636108e-01
   1.7684937e-01
   1.7541504e-01
   1.7431641e-01
   1.7443848e-01
   1.7330933e-01
   1.7294312e-01
   1.7324829e-01
   1.7309570e-01
   1.7294312e-01
   1.7239380e-01
   1.7138672e-01
   1.7114258e-01
   1.7062378e-01
   1.6967773e-01
   1.6882324e-01
   1.6708374e-01
   1.6613770e-01
   1.6488647e-01
   1.6381836e-01
   1.6290283e-01
   1.6140747e-01
   1.6146851e-01
   1.6030884e-01
   1.5884399e-01
   1.5811157e-01
   1.5686035e-01
   1.5524292e-01
   1.5460205e-01
   1.5432739e-01
   1.5216064e-01
   1.5032959e-01
   1.4950562e-01
   1.4883423e-01
   1.4797974e-01
   1.4624023e-01
   1.4605713e-01
   1.4514160e-01
   1.4392090e-01
   1.4477539e-01
   1.4331055e-01
   1.4224243e-01
   1.4227295e-01
   1.4105225e-01
   1.3998413e-01
   1.3922119e-01
   1.3973999e-01
   1.4074707e-01
   1.4001465e-01
   1.3912964e-01
   1.3833618e-01
   1.3784790e-01
   1.3775635e-01
   1.3714600e-01
   1.3619995e-01
   1.3595581e-01
   1.3604736e-01
   1.3543701e-01
   1.3446045e-01
   1.3446045e-01
   1.3458252e-01
   1.3296509e-01
   1.3204956e-01
   1.3143921e-01
   1.3150024e-01
   1.3116455e-01
   1.3061523e-01
   1.3055420e-01
   1.2918091e-01
   1.2866211e-01
   1.2896729e-01
   1.2820435e-01
   1.2771606e-01
   1.2814331e-01
   1.2835693e-01
   1.2921143e-01
   1.2911987e-01
   1.2826538e-01
   1.2875366e-01
   1.2835693e-01
   1.2829590e-01
   1.2915039e-01
   1.2933350e-01
   1.2951660e-01
   1.3037109e-01
   1.3088989e-01
   1.3073730e-01
   1.3031006e-01
   1.3131714e-01
   1.3174438e-01
   1.3101196e-01
   1.3177490e-01
   1.3272095e-01
   1.3275146e-01
   1.3403320e-01
   1.3449097e-01
   1.3442993e-01
   1.3540649e-01
   1.3558960e-01
   1.3632202e-01
   1.3644409e-01
   1.3616943e-01
   1.3708496e-01
   1.3803101e-01
   1.3891602e-01
   1.3977051e-01
   1.4035034e-01
   1.4135742e-01
   1.4230347e-01
   1.4312744e-01
   1.4401245e-01
   1.4462280e-01
   1.4495850e-01
   1.4654541e-01
   1.4749146e-01
   1.4810181e-01
   1.4999390e-01
   1.5072632e-01
   1.5267944e-01
   1.5402222e-01
   1.5579224e-01
   1.5780640e-01
   1.5896606e-01
   1.6098022e-01
   1.6165161e-01
   1.6333008e-01
   1.6482544e-01
   1.6516113e-01
   1.6732788e-01
   1.6870117e-01
   1.6809082e-01
   1.6952515e-01
   1.7010498e-01
   1.7098999e-01
   1.7236328e-01
   1.7227173e-01
   1.7343140e-01
   1.7416382e-01
   1.7364502e-01
   1.7462158e-01
   1.7462158e-01
   1.7501831e-01
   1.7559814e-01
   1.7459106e-01
   1.7523193e-01
   1.7553711e-01
   1.7535400e-01
   1.7626953e-01
   1.7562866e-01
   1.7529297e-01
   1.7581177e-01
   1.7550659e-01
   1.7544556e-01
   1.7471313e-01
   1.7407227e-01
   1.7477417e-01
   1.7376709e-01
   1.7321777e-01
   1.7282104e-01
   1.7202759e-01
   1.7248535e-01
   1.7254639e-01
   1.7156982e-01
   1.7074585e-01
   1.6979980e-01
   1.6979980e-01
   1.6955566e-01
   1.6842651e-01
   1.6671753e-01
   1.6625977e-01
   1.6644287e-01
   1.6564941e-01
   1.6424561e-01
   1.6308594e-01
   1.6201782e-01
   1.6122437e-01
   1.6082764e-01
   1.5972900e-01
   1.5802002e-01
   1.5673828e-01
   1.5524292e-01
   1.5396118e-01
   1.5295410e-01
   1.5081787e-01
   1.4984131e-01
   1.4944458e-01
   1.4843750e-01
   1.4715576e-01
   1.4630127e-01
   1.4581299e-01
   1.4431763e-01
   1.4321899e-01
   1.4306641e-01
   1.4187622e-01
   1.3983154e-01
   1.3940430e-01
   1.3803101e-01
   1.3616943e-01
   1.3537598e-01
   1.3378906e-01
   1.3253784e-01
   1.3064575e-01
   1.2921143e-01
   1.2863159e-01
   1.2652588e-01
   1.2539673e-01
   1.2396240e-01
   1.2246704e-01
   1.2225342e-01
   1.2051392e-01
   1.1950684e-01
   1.1877441e-01
   1.1724854e-01
   1.1645508e-01
   1.1602783e-01
   1.1508179e-01
   1.1413574e-01
   1.1297607e-01
   1.1141968e-01
   1.1080933e-01
   1.1010742e-01
   1.0922241e-01
   1.0769653e-01
   1.0690308e-01
   1.0659790e-01
   1.0620117e-01
   1.0556030e-01
   1.0443115e-01
   1.0397339e-01
   1.0510254e-01
   1.0482788e-01
   1.0345459e-01
   1.0287476e-01
   1.0229492e-01
   1.0205078e-01
   1.0244751e-01
   1.0317993e-01
   1.0369873e-01
   1.0519409e-01
   1.0641479e-01
   1.0806274e-01
   1.0885620e-01
   1.0888672e-01
   1.0925293e-01
   1.0998535e-01
   1.1071777e-01
   1.1148071e-01
   1.1221313e-01
   1.1325073e-01
   1.1337280e-01
   1.1456299e-01
   1.1563110e-01
   1.1691284e-01
   1.1785889e-01
   1.1685181e-01
   1.1849976e-01
   1.2051392e-01
   1.2149048e-01
   1.2271118e-01
   1.2341309e-01
   1.2326050e-01
   1.2307739e-01
   1.2155151e-01
   1.2155151e-01
   1.2231445e-01
   1.2301636e-01
   1.2356567e-01
   1.2493896e-01
   1.2606812e-01
   1.2689209e-01
   1.2649536e-01
   1.2594604e-01
   1.2637329e-01
   1.2655640e-01
   1.2634277e-01
   1.2533569e-01
   1.2527466e-01
   1.2564087e-01
   1.2503052e-01
   1.2527466e-01
   1.2545776e-01
   1.2496948e-01
   1.2536621e-01
   1.2432861e-01
   1.2307739e-01
   1.2280273e-01
   1.2188721e-01
   1.2100220e-01
   1.2066650e-01
   1.2026978e-01
   1.1901855e-01
   1.1770630e-01
   1.1737061e-01
   1.1666870e-01
   1.1575317e-01
   1.1590576e-01
   1.1511230e-01
   1.1300659e-01
   1.1285400e-01
   1.1218262e-01
   1.1007690e-01
   1.0888672e-01
   1.0778809e-01
   1.0653687e-01
   1.0607910e-01
   1.0507202e-01
   1.0345459e-01
   1.0168457e-01
   1.0095215e-01
   9.9578857e-02
   9.8052979e-02
   9.7442627e-02
   9.6618652e-02
   9.5001221e-02
   9.4360352e-02
   9.3719482e-02
   9.2437744e-02
   9.1827393e-02
   9.0148926e-02
   8.9569092e-02
   8.9294434e-02
   8.8958740e-02
   8.7921143e-02
   8.6914063e-02
   8.6059570e-02
   8.5021973e-02
   8.4533691e-02
   8.3984375e-02
   8.3679199e-02
   8.3770752e-02
   8.2916260e-02
   8.2183838e-02
   8.1634521e-02
   8.0169678e-02
   7.9254150e-02
   7.8552246e-02
   7.8552246e-02
   7.8491211e-02
   7.8704834e-02
   7.8735352e-02
   7.8704834e-02
   7.8033447e-02
   7.7545166e-02
   7.7728271e-02
   7.7514648e-02
   7.7606201e-02
   7.7209473e-02
   7.6599121e-02
   7.7362061e-02
   7.6629639e-02
   7.6202393e-02
   7.7117920e-02
   7.7331543e-02
   7.7636719e-02
   7.6995850e-02
   7.6690674e-02
   7.7636719e-02
   7.7575684e-02
   7.7606201e-02
   7.7728271e-02
   7.8063965e-02
   7.7819824e-02
   7.6965332e-02
   7.8033447e-02
   7.8033447e-02
   7.7728271e-02
   7.9010010e-02
   8.0169678e-02
   8.0902100e-02
   8.1726074e-02
   8.2214355e-02
   8.3282471e-02
   8.3984375e-02
   8.4655762e-02
   8.5876465e-02
   8.7005615e-02
   8.7371826e-02
   8.8439941e-02
   8.9294434e-02
   9.0026855e-02
   9.0911865e-02
   9.1064453e-02
   9.2437744e-02
   9.4238281e-02
   9.6801758e-02
   9.8449707e-02
   9.8663330e-02
   9.9914551e-02
   1.0177612e-01
   1.0284424e-01
   1.0433960e-01
   1.0562134e-01
   1.0665894e-01
   1.0644531e-01
   1.0781860e-01
   1.0934448e-01
   1.1029053e-01
   1.1190796e-01
   1.1346436e-01
   1.1447144e-01
   1.1541748e-01
   1.1642456e-01
   1.1767578e-01
   1.1859131e-01
   1.1978149e-01
   1.2048340e-01
   1.2149048e-01
   1.2274170e-01
   1.2310791e-01
   1.2426758e-01
   1.2481689e-01
   1.2557983e-01
   1.2716675e-01
   1.2762451e-01
   1.2881470e-01
   1.2951660e-01
   1.3055420e-01
   1.3320923e-01
   1.3278198e-01
   1.3333130e-01
   1.3583374e-01
   1.3638306e-01
   1.3723755e-01
   1.3922119e-01
   1.4016724e-01
   1.4160156e-01
   1.4251709e-01
   1.4440918e-01
   1.4556885e-01
   1.4562988e-01
   1.4727783e-01
   1.4785767e-01
   1.4956665e-01
   1.5216064e-01
   1.5301514e-01
   1.5441895e-01
   1.5594482e-01
   1.5750122e-01
   1.5905762e-01
   1.5954590e-01
   1.6098022e-01
   1.6372681e-01
   1.6461182e-01
   1.6659546e-01
   1.6864014e-01
   1.6995239e-01
   1.7160034e-01
   1.7263794e-01
   1.7471313e-01
   1.7694092e-01
   1.7807007e-01
   1.7977905e-01
   1.8170166e-01
   1.8344116e-01
   1.8612671e-01
   1.8701172e-01
   1.8826294e-01
   1.8988037e-01
   1.9039917e-01
   1.9247437e-01
   1.9384766e-01
   1.9522095e-01
   1.9680786e-01
   1.9754028e-01
   1.9967651e-01
   2.0062256e-01
   2.0162964e-01
   2.0358276e-01
   2.0410156e-01
   2.0559692e-01
   2.0755005e-01
   2.0858765e-01
   2.1014404e-01
   2.1179199e-01
   2.1270752e-01
   2.1450806e-01
   2.1618652e-01
   2.1771240e-01
   2.1929932e-01
   2.2039795e-01
   2.2250366e-01
   2.2369385e-01
   2.2476196e-01
   2.2677612e-01
   2.2741699e-01
   2.2918701e-01
   2.3040771e-01
   2.3031616e-01
   2.3168945e-01
   2.3168945e-01
   2.3327637e-01
   2.3501587e-01
   2.3565674e-01
   2.3709106e-01
   2.3815918e-01
   2.3925781e-01
   2.4148560e-01
   2.4200439e-01
   2.4237061e-01
   2.4465942e-01
   2.4420166e-01
   2.4472046e-01
   2.4548340e-01
   2.4520874e-01
   2.4594116e-01
   2.4600220e-01
   2.4667358e-01
   2.4789429e-01
   2.4682617e-01
   2.4761963e-01
   2.4844360e-01
   2.4792480e-01
   2.4877930e-01
   2.4969482e-01
   2.4978638e-01
   2.4990845e-01
   2.5006104e-01
   2.5039673e-01
   2.4978638e-01
   2.5006104e-01
   2.5115967e-01
   2.4935913e-01
   2.4871826e-01
   2.4880981e-01
   2.4771118e-01
   2.4792480e-01
   2.4731445e-01
   2.4710083e-01
   2.4661255e-01
   2.4533081e-01
   2.4560547e-01
   2.4526978e-01
   2.4407959e-01
   2.4411011e-01
   2.4279785e-01
   2.4191284e-01
   2.4160767e-01
   2.4038696e-01
   2.3922729e-01
   2.3840332e-01
   2.3727417e-01
   2.3703003e-01
   2.3651123e-01
   2.3483276e-01
   2.3513794e-01
   2.3394775e-01
   2.3199463e-01
   2.3062134e-01
   2.2949219e-01
   2.2976685e-01
   2.2824097e-01
   2.2625732e-01
   2.2604370e-01
   2.2528076e-01
   2.2433472e-01
   2.2320557e-01
   2.2213745e-01
   2.2241211e-01
   2.2174072e-01
   2.2070313e-01
   2.2122192e-01
   2.2055054e-01
   2.2064209e-01
   2.2024536e-01
   2.1929932e-01
   2.2012329e-01
   2.1923828e-01
   2.1859741e-01
   2.1881104e-01
   2.1768188e-01
   2.1740723e-01
   2.1728516e-01
   2.1643066e-01
   2.1618652e-01
   2.1420288e-01
   2.1331787e-01
   2.1398926e-01
   2.1328735e-01
   2.1261597e-01
   2.1118164e-01
   2.1002197e-01
   2.0947266e-01
   2.0791626e-01
   2.0697021e-01
   2.0599365e-01
   2.0449829e-01
   2.0376587e-01
   2.0162964e-01
   2.0129395e-01
   2.0138550e-01
   1.9845581e-01
   1.9763184e-01
   1.9622803e-01
   1.9363403e-01
   1.9287109e-01
   1.9180298e-01
   1.9046021e-01
   1.8972778e-01
   1.8673706e-01
   1.8463135e-01
   1.8331909e-01
   1.8109131e-01
   1.7974854e-01
   1.7803955e-01
   1.7678833e-01
   1.7630005e-01
   1.7364502e-01
   1.7242432e-01
   1.7178345e-01
   1.7041016e-01
   1.6964722e-01
   1.6726685e-01
   1.6506958e-01
   1.6464233e-01
   1.6293335e-01
   1.6159058e-01
   1.6076660e-01
   1.5908813e-01
   1.5744019e-01
   1.5573120e-01
   1.5487671e-01
   1.5332031e-01
   1.5194702e-01
   1.5136719e-01
   1.4990234e-01
   1.4703369e-01
   1.4572144e-01
   1.4422607e-01
   1.4276123e-01
   1.4184570e-01
   1.4013672e-01
   1.3809204e-01
   1.3656616e-01
   1.3577271e-01
   1.3439941e-01
   1.3320923e-01
   1.3275146e-01
   1.3119507e-01
   1.3006592e-01
   1.2866211e-01
   1.2725830e-01
   1.2719727e-01
   1.2640381e-01
   1.2493896e-01
   1.2390137e-01
   1.2231445e-01
   1.2106323e-01
   1.2054443e-01
   1.1862183e-01
   1.1779785e-01
   1.1727905e-01
   1.1605835e-01
   1.1550903e-01
   1.1410522e-01
   1.1380005e-01
   1.1364746e-01
   1.1199951e-01
   1.1022949e-01
   1.0977173e-01
   1.0894775e-01
   1.0852051e-01
   1.0742188e-01
   1.0687256e-01
   1.0766602e-01
   1.0614014e-01
   1.0479736e-01
   1.0421753e-01
   1.0388184e-01
   1.0293579e-01
   1.0275269e-01
   1.0260010e-01
   1.0198975e-01
   1.0140991e-01
   1.0131836e-01
   1.0006714e-01
   9.7778320e-02
   9.6710205e-02
   9.6374512e-02
   9.5825195e-02
   9.5672607e-02
   9.5489502e-02
   9.4085693e-02
   9.3688965e-02
   9.3048096e-02
   9.2010498e-02
   9.1491699e-02
   9.0698242e-02
   9.0637207e-02
   8.9965820e-02
   8.9996338e-02
   8.9324951e-02
   8.8195801e-02
   8.7646484e-02
   8.6151123e-02
   8.5144043e-02
   8.4808350e-02
   8.4533691e-02
   8.3648682e-02
   8.3251953e-02
   8.2977295e-02
   8.2244873e-02
   8.1481934e-02
   8.1237793e-02
   8.1512451e-02
   8.1512451e-02
   8.0688477e-02
   7.9345703e-02
   7.7972412e-02
   7.7850342e-02
   7.7850342e-02
   7.7575684e-02
   7.7026367e-02
   7.6690674e-02
   7.6019287e-02
   7.5225830e-02
   7.4554443e-02
   7.3425293e-02
   7.2143555e-02
   7.1899414e-02
   7.1319580e-02
   7.0159912e-02
   7.0343018e-02
   7.0617676e-02
   6.9458008e-02
   6.9366455e-02
   7.0312500e-02
   6.9824219e-02
   6.9885254e-02
   6.9519043e-02
   6.8664551e-02
   6.8511963e-02
   6.8328857e-02
   6.7993164e-02
   6.8023682e-02
   6.7718506e-02
   6.6925049e-02
   6.7169189e-02
   6.7230225e-02
   6.7443848e-02
   6.7962646e-02
   6.7504883e-02
   6.7230225e-02
   6.7443848e-02
   6.7596436e-02
   6.7504883e-02
   6.6864014e-02
   6.6070557e-02
   6.5277100e-02
   6.4880371e-02
   6.4605713e-02
   6.4392090e-02
   6.4270020e-02
   6.3415527e-02
   6.2347412e-02
   6.2011719e-02
   6.0607910e-02
   5.9020996e-02
   5.8868408e-02
   5.8105469e-02
   5.6579590e-02
   5.6427002e-02
   5.5969238e-02
   5.5297852e-02
   5.4168701e-02
   5.3771973e-02
   5.2886963e-02
   5.1361084e-02
   5.0018311e-02
   4.8950195e-02
   4.8614502e-02
   4.7332764e-02
   4.5684814e-02
   4.4189453e-02
   4.3304443e-02
   4.3579102e-02
   4.3609619e-02
   4.2419434e-02
   4.1778564e-02
   4.1076660e-02
   4.0161133e-02
   3.8848877e-02
   3.8024902e-02
   3.6407471e-02
   3.5003662e-02
   3.4576416e-02
   3.3599854e-02
   3.2836914e-02
   3.2226563e-02
   3.0700684e-02
   2.9357910e-02
   2.8594971e-02
   2.6702881e-02
   2.6580811e-02
   2.6855469e-02
   2.5665283e-02
   2.4536133e-02
   2.2918701e-02
   2.2186279e-02
   2.1423340e-02
   2.0477295e-02
   2.0477295e-02
   2.0904541e-02
   1.9714355e-02
   1.9165039e-02
   1.9409180e-02
   1.7974854e-02
   1.7303467e-02
   1.6693115e-02
   1.6265869e-02
   1.5899658e-02
   1.4801025e-02
   1.3946533e-02
   1.3763428e-02
   1.2786865e-02
   1.2542725e-02
   1.1505127e-02
   1.0925293e-02
   1.1108398e-02
   9.7656250e-03
   9.2468262e-03
   8.3618164e-03
   7.2021484e-03
   6.8054199e-03
   5.9509277e-03
   5.1269531e-03
   3.6621094e-03
   1.9226074e-03
   1.4953613e-03
   1.2207031e-03
  -3.0517578e-05
  -1.1596680e-03
  -1.5869141e-03
  -2.0751953e-03
  -2.2888184e-03
  -3.2958984e-03
  -5.0048828e-03
  -6.2561035e-03
  -7.7514648e-03
  -8.6669922e-03
  -9.0026855e-03
  -1.0101318e-02
  -1.1718750e-02
  -1.2084961e-02
  -1.1993408e-02
  -1.3122559e-02
  -1.4190674e-02
  -1.5899658e-02
  -1.7517090e-02
  -1.9042969e-02
  -2.0629883e-02
  -2.1667480e-02
  -2.1575928e-02
  -2.2796631e-02
  -2.4658203e-02
  -2.5726318e-02
  -2.7893066e-02
  -2.9785156e-02
  -3.0944824e-02
  -3.2226563e-02
  -3.4118652e-02
  -3.5675049e-02
  -3.7322998e-02
  -3.9093018e-02
  -4.0405273e-02
  -4.2114258e-02
  -4.3975830e-02
  -4.7485352e-02
  -4.9377441e-02
  -5.0262451e-02
  -5.2520752e-02
  -5.4504395e-02
  -5.7067871e-02
  -5.9234619e-02
  -6.1157227e-02
  -6.3873291e-02
  -6.6131592e-02
  -6.7901611e-02
  -7.0129395e-02
  -7.2631836e-02
  -7.4188232e-02
  -7.6965332e-02
  -7.8552246e-02
  -8.0047607e-02
  -8.2244873e-02
  -8.3435059e-02
  -8.5296631e-02
  -8.7524414e-02
  -8.8867188e-02
  -9.0545654e-02
  -9.0972900e-02
  -9.2346191e-02
  -9.3750000e-02
  -9.4879150e-02
  -9.5916748e-02
  -9.6343994e-02
  -9.7686768e-02
  -9.7808838e-02
  -9.8236084e-02
  -9.9945068e-02
  -1.0049438e-01
  -1.0104370e-01
  -1.0165405e-01
  -1.0144043e-01
  -1.0144043e-01
  -1.0202026e-01
  -1.0278320e-01
  -1.0375977e-01
  -1.0379028e-01
  -1.0354614e-01
  -1.0388184e-01
  -1.0375977e-01
  -1.0415649e-01
  -1.0458374e-01
  -1.0382080e-01
  -1.0385132e-01
  -1.0284424e-01
  -1.0220337e-01
  -1.0214233e-01
  -1.0180664e-01
  -1.0125732e-01
  -1.0034180e-01
  -1.0055542e-01
  -1.0076904e-01
  -9.9395752e-02
  -9.8022461e-02
  -9.6038818e-02
  -9.3627930e-02
  -9.2559814e-02
  -9.1949463e-02
  -8.9782715e-02
  -8.8806152e-02
  -8.7677002e-02
  -8.6395264e-02
  -8.5571289e-02
  -8.3923340e-02
  -8.2794189e-02
  -8.1787109e-02
  -8.1634521e-02
  -8.0444336e-02
  -8.0474854e-02
  -8.0718994e-02
  -7.9162598e-02
  -7.8216553e-02
  -7.8979492e-02
  -7.7606201e-02
  -7.6141357e-02
  -7.5866699e-02
  -7.4066162e-02
  -7.3638916e-02
  -7.2357178e-02
  -7.0770264e-02
  -7.0281982e-02
  -6.8634033e-02
  -6.7016602e-02
  -6.5307617e-02
  -6.2683105e-02
  -6.1004639e-02
  -6.0180664e-02
  -5.9722900e-02
  -6.0516357e-02
  -6.1157227e-02
  -6.1553955e-02
  -6.3110352e-02
  -6.4239502e-02
  -6.4331055e-02
  -6.2713623e-02
  -6.0729980e-02
  -6.0211182e-02
  -5.8959961e-02
  -5.7647705e-02
  -5.6640625e-02
  -5.4351807e-02
  -5.2520752e-02
  -5.1910400e-02
  -5.1849365e-02
  -5.0964355e-02
  -5.0048828e-02
  -5.0170898e-02
  -5.0384521e-02
  -4.9774170e-02
  -4.9468994e-02
  -4.9346924e-02
  -4.8645020e-02
  -4.7790527e-02
  -4.7668457e-02
  -4.6508789e-02
  -4.5257568e-02
  -4.4433594e-02
  -4.4311523e-02
  -4.4586182e-02
  -4.4250488e-02
  -4.5654297e-02
  -4.6569824e-02
  -4.7180176e-02
  -4.7973633e-02
  -4.8278809e-02
  -4.8706055e-02
  -4.9255371e-02
  -4.9713135e-02
  -5.1239014e-02
  -5.2490234e-02
  -5.2520752e-02
  -5.2978516e-02
  -5.3710938e-02
  -5.4626465e-02
  -5.5297852e-02
  -5.5572510e-02
  -5.6823730e-02
  -5.8715820e-02
  -5.9875488e-02
  -6.1614990e-02
  -6.3293457e-02
  -6.5185547e-02
  -6.6223145e-02
  -6.7596436e-02
  -6.8786621e-02
  -6.9641113e-02
  -7.0129395e-02
  -7.0800781e-02
  -7.2662354e-02
  -7.3913574e-02
  -7.5836182e-02
  -7.7667236e-02
  -7.9467773e-02
  -8.0963135e-02
  -8.2061768e-02
  -8.2366943e-02
  -8.2946777e-02
  -8.4014893e-02
  -8.4564209e-02
  -8.5540771e-02
  -8.5968018e-02
  -8.6273193e-02
  -8.6944580e-02
  -8.7280273e-02
  -8.8653564e-02
  -8.9965820e-02
  -8.9416504e-02
  -8.9080811e-02
  -8.9691162e-02
  -8.9630127e-02
  -8.9843750e-02
  -9.0270996e-02
  -9.0454102e-02
  -9.0850830e-02
  -9.0240479e-02
  -9.0148926e-02
  -9.0057373e-02
  -8.9477539e-02
  -8.9019775e-02
  -8.8623047e-02
  -8.8562012e-02
  -8.8714600e-02
  -8.8195801e-02
  -8.7493896e-02
  -8.6273193e-02
  -8.5449219e-02
  -8.5784912e-02
  -8.5693359e-02
  -8.6212158e-02
  -8.6639404e-02
  -8.6456299e-02
  -8.6334229e-02
  -8.6700439e-02
  -8.6273193e-02
  -8.5479736e-02
  -8.5113525e-02
  -8.5693359e-02
  -8.6212158e-02
  -8.5906982e-02
  -8.4442139e-02
  -8.3770752e-02
  -8.3526611e-02
  -8.3465576e-02
  -8.3374023e-02
  -8.3343506e-02
  -8.4777832e-02
  -8.4899902e-02
  -8.4625244e-02
  -8.5357666e-02
  -8.6608887e-02
  -8.7066650e-02
  -8.6761475e-02
  -8.7036133e-02
  -8.7005615e-02
  -8.6700439e-02
  -8.7615967e-02
  -8.7829590e-02
  -8.7829590e-02
  -8.7829590e-02
  -8.8348389e-02
  -8.9874268e-02
  -9.0240479e-02
  -9.0148926e-02
  -9.0789795e-02
  -9.1247559e-02
  -9.1461182e-02
  -9.1552734e-02
  -9.1552734e-02
  -9.2376709e-02
  -9.2926025e-02
  -9.4085693e-02
  -9.4970703e-02
  -9.5306396e-02
  -9.6496582e-02
  -9.7595215e-02
  -9.7717285e-02
  -9.8541260e-02
  -9.9548340e-02
  -1.0052490e-01
  -1.0217285e-01
  -1.0394287e-01
  -1.0589600e-01
  -1.0754395e-01
  -1.0900879e-01
  -1.1062622e-01
  -1.1166382e-01
  -1.1380005e-01
  -1.1630249e-01
  -1.1831665e-01
  -1.1965942e-01
  -1.2084961e-01
  -1.2393188e-01
  -1.2670898e-01
  -1.2823486e-01
  -1.3003540e-01
  -1.3223267e-01
  -1.3418579e-01
  -1.3626099e-01
  -1.3882446e-01
  -1.4105225e-01
  -1.4300537e-01
  -1.4501953e-01
  -1.4648438e-01
  -1.4828491e-01
  -1.5060425e-01
  -1.5310669e-01
  -1.5518188e-01
  -1.5734863e-01
  -1.5960693e-01
  -1.6088867e-01
  -1.6293335e-01
  -1.6494751e-01
  -1.6723633e-01
  -1.6903687e-01
  -1.7053223e-01
  -1.7306519e-01
  -1.7477417e-01
  -1.7614746e-01
  -1.7880249e-01
  -1.7968750e-01
  -1.8017578e-01
  -1.8093872e-01
  -1.8188477e-01
  -1.8423462e-01
  -1.8679810e-01
  -1.8679810e-01
  -1.8875122e-01
  -1.9003296e-01
  -1.9061279e-01
  -1.9299316e-01
  -1.9372559e-01
  -1.9506836e-01
  -1.9604492e-01
  -1.9631958e-01
  -1.9796753e-01
  -1.9851685e-01
  -1.9964600e-01
  -2.0181274e-01
  -2.0336914e-01
  -2.0516968e-01
  -2.0550537e-01
  -2.0565796e-01
  -2.0599365e-01
  -2.0590210e-01
  -2.0556641e-01
  -2.0593262e-01
  -2.0651245e-01
  -2.0651245e-01
  -2.0626831e-01
  -2.0617676e-01
  -2.0587158e-01
  -2.0510864e-01
  -2.0468140e-01
  -2.0468140e-01
  -2.0361328e-01
  -2.0373535e-01
  -2.0492554e-01
  -2.0416260e-01
  -2.0452881e-01
  -2.0416260e-01
  -2.0367432e-01
  -2.0346069e-01
  -2.0184326e-01
  -2.0187378e-01
  -2.0147705e-01
  -1.9976807e-01
  -2.0043945e-01
  -1.9949341e-01
  -1.9824219e-01
  -1.9799805e-01
  -1.9635010e-01
  -1.9619751e-01
  -1.9491577e-01
  -1.9424438e-01
  -1.9366455e-01
  -1.9122314e-01
  -1.9049072e-01
  -1.8972778e-01
  -1.8890381e-01
  -1.8743896e-01
  -1.8640137e-01
  -1.8515015e-01
  -1.8435669e-01
  -1.8283081e-01
  -1.8209839e-01
  -1.8133545e-01
  -1.8011475e-01
  -1.7993164e-01
  -1.7974854e-01
  -1.7965698e-01
  -1.7965698e-01
  -1.7877197e-01
  -1.7846680e-01
  -1.7822266e-01
  -1.7715454e-01
  -1.7620850e-01
  -1.7639160e-01
  -1.7633057e-01
  -1.7651367e-01
  -1.7742920e-01
  -1.7810059e-01
  -1.7761230e-01
  -1.7611694e-01
  -1.7663574e-01
  -1.7663574e-01
  -1.7797852e-01
  -1.7947388e-01
  -1.7846680e-01
  -1.7977905e-01
  -1.8075562e-01
  -1.7956543e-01
  -1.8017578e-01
  -1.8127441e-01
  -1.8164063e-01
  -1.8240356e-01
  -1.8307495e-01
  -1.8435669e-01
  -1.8429565e-01
  -1.8368530e-01
  -1.8466187e-01
  -1.8457031e-01
  -1.8493652e-01
  -1.8545532e-01
  -1.8563843e-01
  -1.8634033e-01
  -1.8679810e-01
  -1.8743896e-01
  -1.8768311e-01
  -1.8762207e-01
  -1.8902588e-01
  -1.9076538e-01
  -1.9168091e-01
  -1.9314575e-01
  -1.9369507e-01
  -1.9421387e-01
  -1.9589233e-01
  -1.9729614e-01
  -1.9808960e-01
  -1.9921875e-01
  -1.9958496e-01
  -2.0114136e-01
  -2.0187378e-01
  -2.0291138e-01
  -2.0483398e-01
  -2.0468140e-01
  -2.0584106e-01
  -2.0718384e-01
  -2.0690918e-01
  -2.0870972e-01
  -2.0843506e-01
  -2.0800781e-01
  -2.0959473e-01
  -2.1023560e-01
  -2.1148682e-01
  -2.1218872e-01
  -2.1203613e-01
  -2.1258545e-01
  -2.1359253e-01
  -2.1447754e-01
  -2.1496582e-01
  -2.1466064e-01
  -2.1456909e-01
  -2.1496582e-01
  -2.1496582e-01
  -2.1505737e-01
  -2.1533203e-01
  -2.1490479e-01
  -2.1524048e-01
  -2.1432495e-01
  -2.1417236e-01
  -2.1401978e-01
  -2.1298218e-01
  -2.1331787e-01
  -2.1191406e-01
  -2.1160889e-01
  -2.1118164e-01
  -2.1026611e-01
  -2.1011353e-01
  -2.0904541e-01
  -2.0874023e-01
  -2.0898438e-01
  -2.0773315e-01
  -2.0709229e-01
  -2.0587158e-01
  -2.0513916e-01
  -2.0483398e-01
  -2.0266724e-01
  -2.0126343e-01
  -2.0083618e-01
  -1.9976807e-01
  -1.9894409e-01
  -1.9741821e-01
  -1.9598389e-01
  -1.9604492e-01
  -1.9409180e-01
  -1.9235229e-01
  -1.9088745e-01
  -1.8927002e-01
  -1.8804932e-01
  -1.8582153e-01
  -1.8405151e-01
  -1.8310547e-01
  -1.8099976e-01
  -1.7971802e-01
  -1.7953491e-01
  -1.7807007e-01
  -1.7687988e-01
  -1.7639160e-01
  -1.7462158e-01
  -1.7453003e-01
  -1.7346191e-01
  -1.7187500e-01
  -1.7138672e-01
  -1.6937256e-01
  -1.6848755e-01
  -1.6845703e-01
  -1.6748047e-01
  -1.6690063e-01
  -1.6604614e-01
  -1.6531372e-01
  -1.6482544e-01
  -1.6345215e-01
  -1.6308594e-01
  -1.6323853e-01
  -1.6238403e-01
  -1.6253662e-01
  -1.6186523e-01
  -1.6159058e-01
  -1.6259766e-01
  -1.6171265e-01
  -1.6201782e-01
  -1.6223145e-01
  -1.6183472e-01
  -1.6241455e-01
  -1.6204834e-01
  -1.6275024e-01
  -1.6250610e-01
  -1.6281128e-01
  -1.6436768e-01
  -1.6464233e-01
  -1.6589355e-01
  -1.6799927e-01
  -1.6851807e-01
  -1.7025757e-01
  -1.7144775e-01
  -1.7153931e-01
  -1.7239380e-01
  -1.7343140e-01
  -1.7526245e-01
  -1.7614746e-01
  -1.7700195e-01
  -1.7919922e-01
  -1.8029785e-01
  -1.8261719e-01
  -1.8423462e-01
  -1.8545532e-01
  -1.8740845e-01
  -1.8798828e-01
  -1.8939209e-01
  -1.9183350e-01
  -1.9351196e-01
  -1.9421387e-01
  -1.9461060e-01
  -1.9635010e-01
  -1.9934082e-01
  -2.0013428e-01
  -2.0166016e-01
  -2.0373535e-01
  -2.0422363e-01
  -2.0635986e-01
  -2.0837402e-01
  -2.0950317e-01
  -2.1078491e-01
  -2.1231079e-01
  -2.1417236e-01
  -2.1615601e-01
  -2.1768188e-01
  -2.1853638e-01
  -2.1972656e-01
  -2.2171021e-01
  -2.2351074e-01
  -2.2503662e-01
  -2.2680664e-01
  -2.2860718e-01
  -2.2946167e-01
  -2.3178101e-01
  -2.3434448e-01
  -2.3599243e-01
  -2.3745728e-01
  -2.3861694e-01
  -2.4038696e-01
  -2.4224854e-01
  -2.4346924e-01
  -2.4441528e-01
  -2.4652100e-01
  -2.4761963e-01
  -2.4917603e-01
  -2.5085449e-01
  -2.5216675e-01
  -2.5473022e-01
  -2.5616455e-01
  -2.5848389e-01
  -2.6019287e-01
  -2.6074219e-01
  -2.6156616e-01
  -2.6147461e-01
  -2.6272583e-01
  -2.6431274e-01
  -2.6599121e-01
  -2.6852417e-01
  -2.6940918e-01
  -2.7023315e-01
  -2.7160645e-01
  -2.7084351e-01
  -2.7154541e-01
  -2.7130127e-01
  -2.7087402e-01
  -2.7130127e-01
  -2.7111816e-01
  -2.7111816e-01
  -2.7127075e-01
  -2.7035522e-01
  -2.6983643e-01
  -2.6998901e-01
  -2.6928711e-01
  -2.6959229e-01
  -2.6968384e-01
  -2.6922607e-01
  -2.6986694e-01
  -2.6898193e-01
  -2.6950073e-01
  -2.6989746e-01
  -2.6889038e-01
  -2.6882935e-01
  -2.6782227e-01
  -2.6715088e-01
  -2.6647949e-01
  -2.6470947e-01
  -2.6422119e-01
  -2.6428223e-01
  -2.6336670e-01
  -2.6232910e-01
  -2.6123047e-01
  -2.6077271e-01
  -2.6110840e-01
  -2.6025391e-01
  -2.5970459e-01
  -2.5869751e-01
  -2.5808716e-01
  -2.5762939e-01
  -2.5619507e-01
  -2.5579834e-01
  -2.5573730e-01
  -2.5405884e-01
  -2.5357056e-01
  -2.5283813e-01
  -2.5152588e-01
  -2.5122070e-01
  -2.4993896e-01
  -2.4893188e-01
  -2.4792480e-01
  -2.4655151e-01
  -2.4526978e-01
  -2.4359131e-01
  -2.4249268e-01
  -2.4090576e-01
  -2.3855591e-01
  -2.3657227e-01
  -2.3452759e-01
  -2.3260498e-01
  -2.3214722e-01
  -2.3074341e-01
  -2.2952271e-01
  -2.2763062e-01
  -2.2424316e-01
  -2.2222900e-01
  -2.2122192e-01
  -2.1859741e-01
  -2.1716309e-01
  -2.1551514e-01
  -2.1286011e-01
  -2.1066284e-01
  -2.0819092e-01
  -2.0675659e-01
  -2.0422363e-01
  -2.0095825e-01
  -1.9979858e-01
  -1.9808960e-01
  -1.9586182e-01
  -1.9384766e-01
  -1.9192505e-01
  -1.8942261e-01
  -1.8692017e-01
  -1.8441772e-01
  -1.8215942e-01
  -1.8020630e-01
  -1.7840576e-01
  -1.7593384e-01
  -1.7291260e-01
  -1.7068481e-01
  -1.6842651e-01
  -1.6577148e-01
  -1.6351318e-01
  -1.6043091e-01
  -1.5853882e-01
  -1.5643311e-01
  -1.5350342e-01
  -1.5145874e-01
  -1.4889526e-01
  -1.4678955e-01
  -1.4379883e-01
  -1.3995361e-01
  -1.3796997e-01
  -1.3623047e-01
  -1.3308716e-01
  -1.2933350e-01
  -1.2637329e-01
  -1.2432861e-01
  -1.2234497e-01
  -1.1804199e-01
  -1.1447144e-01
  -1.1196899e-01
  -1.0919189e-01
  -1.0644531e-01
  -1.0379028e-01
  -1.0089111e-01
  -9.7808838e-02
  -9.4940186e-02
  -9.2407227e-02
  -8.9416504e-02
  -8.7066650e-02
  -8.3862305e-02
  -8.0505371e-02
  -7.7667236e-02
  -7.4676514e-02
  -7.1502686e-02
  -6.9000244e-02
  -6.5551758e-02
  -6.2072754e-02
  -5.9387207e-02
  -5.7403564e-02
  -5.5328369e-02
  -5.3253174e-02
  -5.1208496e-02
  -4.8309326e-02
  -4.5989990e-02
  -4.3731689e-02
  -4.0710449e-02
  -3.7689209e-02
  -3.5095215e-02
  -3.2348633e-02
  -2.9693604e-02
  -2.6794434e-02
  -2.5115967e-02
  -2.2766113e-02
  -1.9531250e-02
  -1.6754150e-02
  -1.4434814e-02
  -1.1474609e-02
  -9.0332031e-03
  -7.2631836e-03
  -4.6081543e-03
  -2.7465820e-03
  -7.6293945e-04
   1.6784668e-03
   3.9672852e-03
   5.3405762e-03
   7.5683594e-03
   1.0375977e-02
   1.1840820e-02
   1.4434814e-02
   1.6876221e-02
   1.8676758e-02
   2.0416260e-02
   2.2552490e-02
   2.4536133e-02
   2.6123047e-02
   2.7587891e-02
   2.8747559e-02
   3.0029297e-02
   3.1372070e-02
   3.3294678e-02
   3.4484863e-02
   3.3721924e-02
   3.4423828e-02
   3.5369873e-02
   3.5766602e-02
   3.6010742e-02
   3.6621094e-02
   3.7139893e-02
   3.7475586e-02
   3.8238525e-02
   3.8330078e-02
   3.8848877e-02
   3.9367676e-02
   3.9581299e-02
   3.9703369e-02
   4.0191650e-02
   4.0496826e-02
   4.0313721e-02
   4.0161133e-02
   4.0496826e-02
   3.9764404e-02
   3.9306641e-02
   3.9764404e-02
   3.9611816e-02
   3.9123535e-02
   3.9154053e-02
   3.9123535e-02
   3.8726807e-02
   3.7933350e-02
   3.7719727e-02
   3.8146973e-02
   3.7902832e-02
   3.7475586e-02
   3.7506104e-02
   3.7200928e-02
   3.6224365e-02
   3.5278320e-02
   3.5339355e-02
   3.4973145e-02
   3.3569336e-02
   3.3386230e-02
   3.3111572e-02
   3.2684326e-02
   3.1494141e-02
   3.0670166e-02
   2.9876709e-02
   2.8533936e-02
   2.7221680e-02
   2.6245117e-02
   2.5390625e-02
   2.4810791e-02
   2.4291992e-02
   2.3468018e-02
   2.2583008e-02
   2.0660400e-02
   2.0080566e-02
   1.9073486e-02
   1.8218994e-02
   1.8554688e-02
   1.8066406e-02
   1.7333984e-02
   1.6174316e-02
   1.5686035e-02
   1.4282227e-02
   1.2634277e-02
   1.1871338e-02
   9.9487305e-03
   9.3688965e-03
   8.9416504e-03
   7.2021484e-03
   6.5612793e-03
   5.2795410e-03
   3.4179688e-03
   1.0375977e-03
  -1.0375977e-03
  -2.8686523e-03
  -4.2419434e-03
  -5.7678223e-03
  -7.4157715e-03
  -8.1787109e-03
  -9.9792480e-03
  -1.1352539e-02
  -1.2603760e-02
  -1.3671875e-02
  -1.4404297e-02
  -1.5960693e-02
  -1.7700195e-02
  -1.9989014e-02
  -2.1087646e-02
  -2.2888184e-02
  -2.5543213e-02
  -2.7191162e-02
  -2.8564453e-02
  -3.0975342e-02
  -3.2318115e-02
  -3.3477783e-02
  -3.5400391e-02
  -3.7597656e-02
  -3.8787842e-02
  -4.0039063e-02
  -4.1442871e-02
  -4.2785645e-02
  -4.4403076e-02
  -4.7058105e-02
  -4.9468994e-02
  -5.0506592e-02
  -5.1605225e-02
  -5.2856445e-02
  -5.3680420e-02
  -5.5786133e-02
  -5.7800293e-02
  -5.9570313e-02
  -6.1157227e-02
  -6.2927246e-02
  -6.2927246e-02
  -6.3903809e-02
  -6.5185547e-02
  -6.6680908e-02
  -6.8878174e-02
  -7.0312500e-02
  -7.1105957e-02
  -7.2753906e-02
  -7.4829102e-02
  -7.6446533e-02
  -7.8186035e-02
  -7.9284668e-02
  -8.0596924e-02
  -8.1970215e-02
  -8.3038330e-02
  -8.4594727e-02
  -8.5906982e-02
  -8.7524414e-02
  -8.9324951e-02
  -9.0545654e-02
  -9.1522217e-02
  -9.2681885e-02
  -9.3414307e-02
  -9.4024658e-02
  -9.4970703e-02
  -9.6313477e-02
  -9.6954346e-02
  -9.8297119e-02
  -9.9670410e-02
  -9.9792480e-02
  -1.0128784e-01
  -1.0223389e-01
  -1.0241699e-01
  -1.0394287e-01
  -1.0534668e-01
  -1.0684204e-01
  -1.0873413e-01
  -1.0925293e-01
  -1.1022949e-01
  -1.1163330e-01
  -1.1175537e-01
  -1.1209106e-01
  -1.1352539e-01
  -1.1419678e-01
  -1.1529541e-01
  -1.1614990e-01
  -1.1709595e-01
  -1.1816406e-01
  -1.1865234e-01
  -1.1947632e-01
  -1.1962891e-01
  -1.1972046e-01
  -1.1975098e-01
  -1.1895752e-01
  -1.1871338e-01
  -1.1886597e-01
  -1.1843872e-01
  -1.1871338e-01
  -1.1712646e-01
  -1.1575317e-01
  -1.1602783e-01
  -1.1590576e-01
  -1.1587524e-01
  -1.1566162e-01
  -1.1489868e-01
  -1.1425781e-01
  -1.1373901e-01
  -1.1398315e-01
  -1.1410522e-01
  -1.1331177e-01
  -1.1398315e-01
  -1.1459351e-01
  -1.1596680e-01
  -1.1831665e-01
  -1.1865234e-01
  -1.2051392e-01
  -1.2286377e-01
  -1.2335205e-01
  -1.2445068e-01
  -1.2539673e-01
  -1.2585449e-01
  -1.2750244e-01
  -1.2896729e-01
  -1.3009644e-01
  -1.3134766e-01
  -1.3189697e-01
  -1.3394165e-01
  -1.3470459e-01
  -1.3580322e-01
  -1.3745117e-01
  -1.3800049e-01
  -1.3955688e-01
  -1.4004517e-01
  -1.4047241e-01
  -1.4175415e-01
  -1.4270020e-01
  -1.4376831e-01
  -1.4505005e-01
  -1.4547729e-01
  -1.4620972e-01
  -1.4791870e-01
  -1.4807129e-01
  -1.4797974e-01
  -1.4743042e-01
  -1.4755249e-01
  -1.4859009e-01
  -1.4846802e-01
  -1.4877319e-01
  -1.4923096e-01
  -1.4978027e-01
  -1.5097046e-01
  -1.5103149e-01
  -1.5081787e-01
  -1.5130615e-01
  -1.5075684e-01
  -1.4947510e-01
  -1.4874268e-01
  -1.4871216e-01
  -1.4831543e-01
  -1.4755249e-01
  -1.4639282e-01
  -1.4556885e-01
  -1.4398193e-01
  -1.4300537e-01
  -1.4239502e-01
  -1.4157104e-01
  -1.4117432e-01
  -1.4025879e-01
  -1.3992310e-01
  -1.3888550e-01
  -1.3729858e-01
  -1.3665771e-01
  -1.3662720e-01
  -1.3604736e-01
  -1.3546753e-01
  -1.3449097e-01
  -1.3388062e-01
  -1.3363647e-01
  -1.3253784e-01
  -1.3250732e-01
  -1.3278198e-01
  -1.3122559e-01
  -1.3134766e-01
  -1.3092041e-01
  -1.3024902e-01
  -1.3006592e-01
  -1.2969971e-01
  -1.2963867e-01
  -1.2911987e-01
  -1.2893677e-01
  -1.2908936e-01
  -1.2768555e-01
  -1.2747192e-01
  -1.2786865e-01
  -1.2747192e-01
  -1.2683105e-01
  -1.2600708e-01
  -1.2582397e-01
  -1.2564087e-01
  -1.2579346e-01
  -1.2564087e-01
  -1.2466431e-01
  -1.2393188e-01
  -1.2435913e-01
  -1.2442017e-01
  -1.2448120e-01
  -1.2371826e-01
  -1.2225342e-01
  -1.2228394e-01
  -1.2222290e-01
  -1.2142944e-01
  -1.2176514e-01
  -1.2170410e-01
  -1.2182617e-01
  -1.2170410e-01
  -1.2112427e-01
  -1.2066650e-01
  -1.1929321e-01
  -1.1892700e-01
  -1.1840820e-01
  -1.1788940e-01
  -1.1788940e-01
  -1.1840820e-01
  -1.1752319e-01
  -1.1624146e-01
  -1.1587524e-01
  -1.1520386e-01
  -1.1437988e-01
  -1.1398315e-01
  -1.1468506e-01
  -1.1489868e-01
  -1.1395264e-01
  -1.1395264e-01
  -1.1346436e-01
  -1.1257935e-01
  -1.1242676e-01
  -1.1181641e-01
  -1.1129761e-01
  -1.1013794e-01
  -1.0913086e-01
  -1.0803223e-01
  -1.0690308e-01
  -1.0650635e-01
  -1.0623169e-01
  -1.0610962e-01
  -1.0604858e-01
  -1.0498047e-01
  -1.0372925e-01
  -1.0348511e-01
  -1.0290527e-01
  -1.0235596e-01
  -1.0260010e-01
  -1.0272217e-01
  -1.0253906e-01
  -1.0183716e-01
  -1.0040283e-01
  -1.0012817e-01
  -1.0061646e-01
  -1.0110474e-01
  -1.0147095e-01
  -1.0186768e-01
  -1.0229492e-01
  -1.0241699e-01
  -1.0272217e-01
  -1.0351563e-01
  -1.0278320e-01
  -1.0336304e-01
  -1.0375977e-01
  -1.0348511e-01
  -1.0473633e-01
  -1.0498047e-01
  -1.0552979e-01
  -1.0632324e-01
  -1.0620117e-01
  -1.0641479e-01
  -1.0607910e-01
  -1.0595703e-01
  -1.0617065e-01
  -1.0614014e-01
  -1.0702515e-01
  -1.0745239e-01
  -1.0784912e-01
  -1.0913086e-01
  -1.0937500e-01
  -1.0983276e-01
  -1.1047363e-01
  -1.1022949e-01
  -1.1056519e-01
  -1.1129761e-01
  -1.1169434e-01
  -1.1218262e-01
  -1.1267090e-01
  -1.1340332e-01
  -1.1395264e-01
  -1.1441040e-01
  -1.1508179e-01
  -1.1584473e-01
  -1.1605835e-01
  -1.1639404e-01
  -1.1782837e-01
  -1.1825562e-01
  -1.1868286e-01
  -1.1898804e-01
  -1.1877441e-01
  -1.1947632e-01
  -1.2039185e-01
  -1.2060547e-01
  -1.2100220e-01
  -1.2081909e-01
  -1.2020874e-01
  -1.2072754e-01
  -1.2051392e-01
  -1.2097168e-01
  -1.2130737e-01
  -1.2075806e-01
  -1.2051392e-01
  -1.2103271e-01
  -1.2103271e-01
  -1.2069702e-01
  -1.2136841e-01
  -1.2155151e-01
  -1.2185669e-01
  -1.2258911e-01
  -1.2216187e-01
  -1.2265015e-01
  -1.2246704e-01
  -1.2268066e-01
  -1.2326050e-01
  -1.2362671e-01
  -1.2377930e-01
  -1.2380981e-01
  -1.2466431e-01
  -1.2545776e-01
  -1.2551880e-01
  -1.2521362e-01
  -1.2594604e-01
  -1.2622070e-01
  -1.2619019e-01
  -1.2661743e-01
  -1.2667847e-01
  -1.2692261e-01
  -1.2710571e-01
  -1.2710571e-01
  -1.2765503e-01
  -1.2789917e-01
  -1.2814331e-01
  -1.2869263e-01
  -1.2786865e-01
  -1.2780762e-01
  -1.2826538e-01
  -1.2796021e-01
  -1.2817383e-01
  -1.2750244e-01
  -1.2765503e-01
  -1.2844849e-01
  -1.2808228e-01
  -1.2899780e-01
  -1.2930298e-01
  -1.2774658e-01
  -1.2789917e-01
  -1.2802124e-01
  -1.2826538e-01
  -1.2747192e-01
  -1.2777710e-01
  -1.2823486e-01
  -1.2741089e-01
  -1.2710571e-01
  -1.2673950e-01
  -1.2619019e-01
  -1.2652588e-01
  -1.2561035e-01
  -1.2438965e-01
  -1.2454224e-01
  -1.2429810e-01
  -1.2329102e-01
  -1.2384033e-01
  -1.2374878e-01
  -1.2377930e-01
  -1.2454224e-01
  -1.2359619e-01
  -1.2484741e-01
  -1.2481689e-01
  -1.2423706e-01
  -1.2493896e-01
  -1.2509155e-01
  -1.2557983e-01
  -1.2521362e-01
  -1.2457275e-01
  -1.2469482e-01
  -1.2445068e-01
  -1.2435913e-01
  -1.2423706e-01
  -1.2362671e-01
  -1.2249756e-01
  -1.2182617e-01
  -1.2142944e-01
  -1.2112427e-01
  -1.1975098e-01
  -1.1849976e-01
  -1.1782837e-01
  -1.1669922e-01
  -1.1541748e-01
  -1.1532593e-01
  -1.1480713e-01
  -1.1328125e-01
  -1.1306763e-01
  -1.1242676e-01
  -1.1184692e-01
  -1.1166382e-01
  -1.1151123e-01
  -1.1120605e-01
  -1.1050415e-01
  -1.1083984e-01
  -1.1053467e-01
  -1.1053467e-01
  -1.1044312e-01
  -1.0943604e-01
  -1.0955811e-01
  -1.0937500e-01
  -1.0968018e-01
  -1.0961914e-01
  -1.0894775e-01
  -1.0940552e-01
  -1.0815430e-01
  -1.0748291e-01
  -1.0711670e-01
  -1.0620117e-01
  -1.0678101e-01
  -1.0720825e-01
  -1.0720825e-01
  -1.0763550e-01
  -1.0766602e-01
  -1.0729980e-01
  -1.0739136e-01
  -1.0720825e-01
  -1.0751343e-01
  -1.0751343e-01
  -1.0839844e-01
  -1.0809326e-01
  -1.0791016e-01
  -1.0855103e-01
  -1.0894775e-01
  -1.0842896e-01
  -1.0803223e-01
  -1.0784912e-01
  -1.0626221e-01
  -1.0629272e-01
  -1.0623169e-01
  -1.0546875e-01
  -1.0546875e-01
  -1.0556030e-01
  -1.0626221e-01
  -1.0638428e-01
  -1.0656738e-01
  -1.0708618e-01
  -1.0693359e-01
  -1.0617065e-01
  -1.0641479e-01
  -1.0626221e-01
  -1.0650635e-01
  -1.0733032e-01
  -1.0705566e-01
  -1.0739136e-01
  -1.0812378e-01
  -1.0916138e-01
  -1.0925293e-01
  -1.0955811e-01
  -1.1022949e-01
  -1.1050415e-01
  -1.1209106e-01
  -1.1251831e-01
  -1.1203003e-01
  -1.1242676e-01
  -1.1264038e-01
  -1.1303711e-01
  -1.1401367e-01
  -1.1489868e-01
  -1.1605835e-01
  -1.1624146e-01
  -1.1538696e-01
  -1.1538696e-01
  -1.1605835e-01
  -1.1648560e-01
  -1.1654663e-01
  -1.1764526e-01
  -1.1853027e-01
  -1.1953735e-01
  -1.1965942e-01
  -1.2057495e-01
  -1.2136841e-01
  -1.2121582e-01
  -1.2142944e-01
  -1.2246704e-01
  -1.2304688e-01
  -1.2396240e-01
  -1.2426758e-01
  -1.2451172e-01
  -1.2493896e-01
  -1.2402344e-01
  -1.2399292e-01
  -1.2359619e-01
  -1.2344360e-01
  -1.2463379e-01
  -1.2417603e-01
  -1.2451172e-01
  -1.2442017e-01
  -1.2408447e-01
  -1.2408447e-01
  -1.2335205e-01
  -1.2393188e-01
  -1.2350464e-01
  -1.2277222e-01
  -1.2313843e-01
  -1.2271118e-01
  -1.2292480e-01
  -1.2249756e-01
  -1.2176514e-01
  -1.2185669e-01
  -1.2207031e-01
  -1.2255859e-01
  -1.2301636e-01
  -1.2188721e-01
  -1.2094116e-01
  -1.2091064e-01
  -1.2072754e-01
  -1.2033081e-01
  -1.1947632e-01
  -1.2014771e-01
  -1.2017822e-01
  -1.1941528e-01
  -1.1907959e-01
  -1.1932373e-01
  -1.1871338e-01
  -1.1795044e-01
  -1.1773682e-01
  -1.1734009e-01
  -1.1743164e-01
  -1.1770630e-01
  -1.1727905e-01
  -1.1669922e-01
  -1.1572266e-01
  -1.1578369e-01
  -1.1550903e-01
  -1.1392212e-01
  -1.1401367e-01
  -1.1288452e-01
  -1.1175537e-01
  -1.1169434e-01
  -1.1077881e-01
  -1.1019897e-01
  -1.0910034e-01
  -1.0803223e-01
  -1.0827637e-01
  -1.0671997e-01
  -1.0473633e-01
  -1.0473633e-01
  -1.0321045e-01
  -1.0293579e-01
  -1.0174561e-01
  -1.0043335e-01
  -1.0031128e-01
  -9.8449707e-02
  -9.7930908e-02
  -9.7106934e-02
  -9.5947266e-02
  -9.4451904e-02
  -9.2346191e-02
  -9.1644287e-02
  -9.1278076e-02
  -9.0118408e-02
  -8.8958740e-02
  -8.7585449e-02
  -8.6364746e-02
  -8.5479736e-02
  -8.4533691e-02
  -8.2916260e-02
  -8.2672119e-02
  -8.1756592e-02
  -8.0139160e-02
  -7.9711914e-02
  -7.8247070e-02
  -7.7697754e-02
  -7.7484131e-02
  -7.6965332e-02
  -7.5714111e-02
  -7.4310303e-02
  -7.3852539e-02
  -7.2631836e-02
  -7.2204590e-02
  -7.1624756e-02
  -7.0465088e-02
  -6.9702148e-02
  -6.8481445e-02
  -6.6925049e-02
  -6.5582275e-02
  -6.4605713e-02
  -6.3751221e-02
  -6.3323975e-02
  -6.2866211e-02
  -6.1767578e-02
  -6.0791016e-02
  -5.9356689e-02
  -5.8227539e-02
  -5.8044434e-02
  -5.7678223e-02
  -5.6884766e-02
  -5.6762695e-02
  -5.6976318e-02
  -5.6274414e-02
  -5.5175781e-02
  -5.4748535e-02
  -5.4809570e-02
  -5.4595947e-02
  -5.5053711e-02
  -5.4321289e-02
  -5.4107666e-02
  -5.4351807e-02
  -5.4077148e-02
  -5.3802490e-02
  -5.3100586e-02
  -5.3741455e-02
  -5.3314209e-02
  -5.2490234e-02
  -5.3527832e-02
  -5.3894043e-02
  -5.3680420e-02
  -5.3771973e-02
  -5.3314209e-02
  -5.2947998e-02
  -5.3222656e-02
  -5.3009033e-02
  -5.2612305e-02
  -5.2185059e-02
  -5.1177979e-02
  -5.0903320e-02
  -5.0231934e-02
  -4.9560547e-02
  -4.9896240e-02
  -4.9377441e-02
  -4.9255371e-02
  -4.9377441e-02
  -4.8767090e-02
  -4.8065186e-02
  -4.7149658e-02
  -4.6813965e-02
  -4.7363281e-02
  -4.6234131e-02
  -4.5288086e-02
  -4.4250488e-02
  -4.3426514e-02
  -4.3182373e-02
  -4.1839600e-02
  -4.2083740e-02
  -4.2083740e-02
  -4.1381836e-02
  -4.1076660e-02
  -4.0618896e-02
  -4.0039063e-02
  -3.8452148e-02
  -3.7780762e-02
  -3.6926270e-02
  -3.5278320e-02
  -3.5034180e-02
  -3.4637451e-02
  -3.3477783e-02
  -3.2440186e-02
  -3.0792236e-02
  -2.8808594e-02
  -2.7587891e-02
  -2.6672363e-02
  -2.5970459e-02
  -2.5207520e-02
  -2.3773193e-02
  -2.2583008e-02
  -2.1209717e-02
  -1.9500732e-02
  -1.8280029e-02
  -1.6784668e-02
  -1.4221191e-02
  -1.2908936e-02
  -1.1077881e-02
  -8.7585449e-03
  -7.2021484e-03
  -5.0659180e-03
  -2.9907227e-03
  -7.0190430e-04
   1.7700195e-03
   3.6315918e-03
   5.4321289e-03
   8.0871582e-03
   1.0162354e-02
   1.2725830e-02
   1.4709473e-02
   1.5930176e-02
   1.8188477e-02
   2.0507813e-02
   2.2644043e-02
   2.4871826e-02
   2.6519775e-02
   2.8259277e-02
   3.1097412e-02
   3.2440186e-02
   3.3660889e-02
   3.5949707e-02
   3.8482666e-02
   4.1259766e-02
   4.3121338e-02
   4.5013428e-02
   4.6905518e-02
   4.9438477e-02
   5.2490234e-02
   5.5023193e-02
   5.6335449e-02
   5.8288574e-02
   6.0607910e-02
   6.1676025e-02
   6.2805176e-02
   6.3720703e-02
   6.5368652e-02
   6.6680908e-02
   6.8389893e-02
   7.0892334e-02
   7.2387695e-02
   7.3638916e-02
   7.4768066e-02
   7.5225830e-02
   7.6538086e-02
   7.8186035e-02
   7.9864502e-02
   8.1146240e-02
   8.1665039e-02
   8.3312988e-02
   8.5205078e-02
   8.5693359e-02
   8.6578369e-02
   8.7707520e-02
   8.9141846e-02
   9.0515137e-02
   9.0393066e-02
   9.1766357e-02
   9.2926025e-02
   9.3780518e-02
   9.5092773e-02
   9.5764160e-02
   9.6618652e-02
   9.7320557e-02
   9.8449707e-02
   9.9395752e-02
   9.9884033e-02
   1.0092163e-01
   1.0220337e-01
   1.0305786e-01
   1.0455322e-01
   1.0580444e-01
   1.0641479e-01
   1.0711670e-01
   1.0742188e-01
   1.0839844e-01
   1.0894775e-01
   1.0879517e-01
   1.0946655e-01
   1.1047363e-01
   1.1099243e-01
   1.1163330e-01
   1.1184692e-01
   1.1105347e-01
   1.1160278e-01
   1.1224365e-01
   1.1279297e-01
   1.1389160e-01
   1.1398315e-01
   1.1511230e-01
   1.1489868e-01
   1.1477661e-01
   1.1550903e-01
   1.1514282e-01
   1.1553955e-01
   1.1639404e-01
   1.1685181e-01
   1.1672974e-01
   1.1740112e-01
   1.1755371e-01
   1.1810303e-01
   1.1813354e-01
   1.1837769e-01
   1.1914063e-01
   1.1981201e-01
   1.2036133e-01
   1.2002563e-01
   1.2036133e-01
   1.2091064e-01
   1.2081909e-01
   1.2158203e-01
   1.2222290e-01
   1.2173462e-01
   1.2237549e-01
   1.2362671e-01
   1.2377930e-01
   1.2429810e-01
   1.2493896e-01
   1.2451172e-01
   1.2490845e-01
   1.2512207e-01
   1.2506104e-01
   1.2457275e-01
   1.2490845e-01
   1.2530518e-01
   1.2490845e-01
   1.2594604e-01
   1.2664795e-01
   1.2692261e-01
   1.2686157e-01
   1.2606812e-01
   1.2554932e-01
   1.2609863e-01
   1.2664795e-01
   1.2759399e-01
   1.2744141e-01
   1.2731934e-01
   1.2805176e-01
   1.2884521e-01
   1.2951660e-01
   1.2994385e-01
   1.3095093e-01
   1.3095093e-01
   1.3046265e-01
   1.3128662e-01
   1.3095093e-01
   1.3098145e-01
   1.3131714e-01
   1.3125610e-01
   1.3128662e-01
   1.3131714e-01
   1.3146973e-01
   1.3195801e-01
   1.3317871e-01
   1.3284302e-01
   1.3333130e-01
   1.3562012e-01
   1.3534546e-01
   1.3583374e-01
   1.3623047e-01
   1.3610840e-01
   1.3659668e-01
   1.3562012e-01
   1.3558960e-01
   1.3674927e-01
   1.3684082e-01
   1.3690186e-01
   1.3644409e-01
   1.3638306e-01
   1.3723755e-01
   1.3592529e-01
   1.3610840e-01
   1.3629150e-01
   1.3607788e-01
   1.3745117e-01
   1.3882446e-01
   1.3922119e-01
   1.3952637e-01
   1.3946533e-01
   1.4013672e-01
   1.4071655e-01
   1.4099121e-01
   1.4169312e-01
   1.4147949e-01
   1.4187622e-01
   1.4239502e-01
   1.4263916e-01
   1.4401245e-01
   1.4392090e-01
   1.4431763e-01
   1.4556885e-01
   1.4663696e-01
   1.4764404e-01
   1.4791870e-01
   1.4788818e-01
   1.4739990e-01
   1.4825439e-01
   1.4950562e-01
   1.5036011e-01
   1.5069580e-01
   1.5151978e-01
   1.5249634e-01
   1.5261841e-01
   1.5350342e-01
   1.5319824e-01
   1.5420532e-01
   1.5524292e-01
   1.5545654e-01
   1.5692139e-01
   1.5786743e-01
   1.5866089e-01
   1.5966797e-01
   1.6021729e-01
   1.6192627e-01
   1.6271973e-01
   1.6372681e-01
   1.6546631e-01
   1.6696167e-01
   1.6830444e-01
   1.6912842e-01
   1.7041016e-01
   1.7077637e-01
   1.7153931e-01
   1.7272949e-01
   1.7550659e-01
   1.7687988e-01
   1.7709351e-01
   1.7782593e-01
   1.7831421e-01
   1.7944336e-01
   1.8081665e-01
   1.8200684e-01
   1.8310547e-01
   1.8371582e-01
   1.8508911e-01
   1.8627930e-01
   1.8609619e-01
   1.8710327e-01
   1.8807983e-01
   1.8783569e-01
   1.8914795e-01
   1.9085693e-01
   1.9067383e-01
   1.9186401e-01
   1.9247437e-01
   1.9421387e-01
   1.9580078e-01
   1.9482422e-01
   1.9543457e-01
   1.9622803e-01
   1.9631958e-01
   1.9720459e-01
   1.9726563e-01
   1.9778442e-01
   1.9927979e-01
   1.9989014e-01
   2.0059204e-01
   2.0065308e-01
   2.0141602e-01
   2.0300293e-01
   2.0333862e-01
   2.0495605e-01
   2.0559692e-01
   2.0614624e-01
   2.0739746e-01
   2.0736694e-01
   2.0687866e-01
   2.0794678e-01
   2.0843506e-01
   2.0858765e-01
   2.0947266e-01
   2.0941162e-01
   2.0904541e-01
   2.0898438e-01
   2.0996094e-01
   2.1066284e-01
   2.1096802e-01
   2.1151733e-01
   2.1191406e-01
   2.1255493e-01
   2.1301270e-01
   2.1279907e-01
   2.1389771e-01
   2.1447754e-01
   2.1423340e-01
   2.1502686e-01
   2.1444702e-01
   2.1389771e-01
   2.1539307e-01
   2.1459961e-01
   2.1401978e-01
   2.1456909e-01
   2.1450806e-01
   2.1447754e-01
   2.1420288e-01
   2.1466064e-01
   2.1545410e-01
   2.1420288e-01
   2.1420288e-01
   2.1466064e-01
   2.1435547e-01
   2.1420288e-01
   2.1408081e-01
   2.1380615e-01
   2.1362305e-01
   2.1301270e-01
   2.1316528e-01
   2.1319580e-01
   2.1319580e-01
   2.1328735e-01
   2.1258545e-01
   2.1273804e-01
   2.1313477e-01
   2.1279907e-01
   2.1209717e-01
   2.1255493e-01
   2.1261597e-01
   2.1154785e-01
   2.1093750e-01
   2.1154785e-01
   2.1139526e-01
   2.0977783e-01
   2.0935059e-01
   2.0831299e-01
   2.0721436e-01
   2.0748901e-01
   2.0632935e-01
   2.0617676e-01
   2.0645142e-01
   2.0495605e-01
   2.0544434e-01
   2.0495605e-01
   2.0346069e-01
   2.0364380e-01
   2.0254517e-01
   2.0227051e-01
   2.0236206e-01
   2.0050049e-01
   2.0037842e-01
   1.9958496e-01
   1.9833374e-01
   1.9735718e-01
   1.9601440e-01
   1.9595337e-01
   1.9543457e-01
   1.9467163e-01
   1.9448853e-01
   1.9296265e-01
   1.9161987e-01
   1.9039917e-01
   1.8905640e-01
   1.8869019e-01
   1.8792725e-01
   1.8606567e-01
   1.8484497e-01
   1.8325806e-01
   1.8161011e-01
   1.8103027e-01
   1.7843628e-01
   1.7663574e-01
   1.7559814e-01
   1.7337036e-01
   1.7227173e-01
   1.7059326e-01
   1.6864014e-01
   1.6714478e-01
   1.6613770e-01
   1.6470337e-01
   1.6293335e-01
   1.6156006e-01
   1.6082764e-01
   1.5887451e-01
   1.5698242e-01
   1.5579224e-01
   1.5383911e-01
   1.5246582e-01
   1.5060425e-01
   1.4956665e-01
   1.4825439e-01
   1.4614868e-01
   1.4480591e-01
   1.4300537e-01
   1.4123535e-01
   1.4022827e-01
   1.3867188e-01
   1.3644409e-01
   1.3452148e-01
   1.3238525e-01
   1.3128662e-01
   1.3027954e-01
   1.2850952e-01
   1.2713623e-01
   1.2448120e-01
   1.2225342e-01
   1.2185669e-01
   1.2008667e-01
   1.1926270e-01
   1.1785889e-01
   1.1544800e-01
   1.1535645e-01
   1.1413574e-01
   1.1297607e-01
   1.1184692e-01
   1.1029053e-01
   1.0903931e-01
   1.0797119e-01
   1.0681152e-01
   1.0641479e-01
   1.0510254e-01
   1.0406494e-01
   1.0345459e-01
   1.0205078e-01
   1.0134888e-01
   1.0028076e-01
   9.9304199e-02
   9.8663330e-02
   9.7473145e-02
   9.6099854e-02
   9.5581055e-02
   9.4696045e-02
   9.3933105e-02
   9.2163086e-02
   9.0209961e-02
   8.9782715e-02
   8.9355469e-02
   8.8745117e-02
   8.8012695e-02
   8.7402344e-02
   8.7127686e-02
   8.6029053e-02
   8.5235596e-02
   8.4533691e-02
   8.3648682e-02
   8.4075928e-02
   8.4045410e-02
   8.3404541e-02
   8.3129883e-02
   8.2153320e-02
   8.1359863e-02
   8.1176758e-02
   8.0780029e-02
   8.0383301e-02
   7.9864502e-02
   7.9467773e-02
   7.9284668e-02
   7.9040527e-02
   7.8765869e-02
   7.8857422e-02
   7.9315186e-02
   7.8857422e-02
   7.8216553e-02
   7.9193115e-02
   7.9620361e-02
   7.9437256e-02
   7.9895020e-02
   8.0261230e-02
   8.0108643e-02
   8.0932617e-02
   8.2031250e-02
   8.2855225e-02
   8.3648682e-02
   8.3587646e-02
   8.4777832e-02
   8.5479736e-02
   8.6395264e-02
   8.8012695e-02
   8.8439941e-02
   8.9630127e-02
   9.0545654e-02
   9.1369629e-02
   9.2346191e-02
   9.3902588e-02
   9.4787598e-02
   9.5764160e-02
   9.6252441e-02
   9.7717285e-02
   9.9212646e-02
   9.9700928e-02
   1.0116577e-01
   1.0156250e-01
   1.0275269e-01
   1.0406494e-01
   1.0375977e-01
   1.0400391e-01
   1.0482788e-01
   1.0598755e-01
   1.0693359e-01
   1.0736084e-01
   1.0772705e-01
   1.0879517e-01
   1.0977173e-01
   1.1053467e-01
   1.1169434e-01
   1.1325073e-01
   1.1419678e-01
   1.1477661e-01
   1.1578369e-01
   1.1755371e-01
   1.1813354e-01
   1.1898804e-01
   1.2011719e-01
   1.2017822e-01
   1.2054443e-01
   1.2133789e-01
   1.2179565e-01
   1.2176514e-01
   1.2142944e-01
   1.2164307e-01
   1.2100220e-01
   1.2136841e-01
   1.2216187e-01
   1.2231445e-01
   1.2402344e-01
   1.2463379e-01
   1.2490845e-01
   1.2554932e-01
   1.2609863e-01
   1.2670898e-01
   1.2829590e-01
   1.2854004e-01
   1.2887573e-01
   1.3037109e-01
   1.3092041e-01
   1.3226318e-01
   1.3323975e-01
   1.3433838e-01
   1.3626099e-01
   1.3784790e-01
   1.3970947e-01
   1.4123535e-01
   1.4141846e-01
   1.4218140e-01
   1.4404297e-01
   1.4544678e-01
   1.4739990e-01
   1.4871216e-01
   1.4959717e-01
   1.5057373e-01
   1.5213013e-01
   1.5374756e-01
   1.5469360e-01
   1.5588379e-01
   1.5750122e-01
   1.5872192e-01
   1.6076660e-01
   1.6235352e-01
   1.6195679e-01
   1.6268921e-01
   1.6360474e-01
   1.6418457e-01
   1.6510010e-01
   1.6595459e-01
   1.6778564e-01
   1.6775513e-01
   1.6873169e-01
   1.7126465e-01
   1.7190552e-01
   1.7285156e-01
   1.7422485e-01
   1.7517090e-01
   1.7666626e-01
   1.7749023e-01
   1.7803955e-01
   1.7929077e-01
   1.7959595e-01
   1.8060303e-01
   1.8060303e-01
   1.8014526e-01
   1.8096924e-01
   1.8063354e-01
   1.8106079e-01
   1.8231201e-01
   1.8212891e-01
   1.8212891e-01
   1.8225098e-01
   1.8270874e-01
   1.8405151e-01
   1.8368530e-01
   1.8405151e-01
   1.8408203e-01
   1.8402100e-01
   1.8551636e-01
   1.8524170e-01
   1.8508911e-01
   1.8609619e-01
   1.8499756e-01
   1.8469238e-01
   1.8557739e-01
   1.8499756e-01
   1.8560791e-01
   1.8530273e-01
   1.8502808e-01
   1.8533325e-01
   1.8414307e-01
   1.8435669e-01
   1.8420410e-01
   1.8258667e-01
   1.8261719e-01
   1.8203735e-01
   1.8106079e-01
   1.8136597e-01
   1.8078613e-01
   1.7977905e-01
   1.7974854e-01
   1.7892456e-01
   1.7788696e-01
   1.7660522e-01
   1.7538452e-01
   1.7431641e-01
   1.7211914e-01
   1.7016602e-01
   1.6845703e-01
   1.6738892e-01
   1.6641235e-01
   1.6467285e-01
   1.6299438e-01
   1.6207886e-01
   1.5994263e-01
   1.5832520e-01
   1.5707397e-01
   1.5570068e-01
   1.5490723e-01
   1.5304565e-01
   1.5182495e-01
   1.5093994e-01
   1.4843750e-01
   1.4761353e-01
   1.4593506e-01
   1.4376831e-01
   1.4199829e-01
   1.4093018e-01
   1.3973999e-01
   1.3870239e-01
   1.3659668e-01
   1.3479614e-01
   1.3284302e-01
   1.3055420e-01
   1.2857056e-01
   1.2594604e-01
   1.2448120e-01
   1.2310791e-01
   1.2069702e-01
   1.1914063e-01
   1.1749268e-01
   1.1437988e-01
   1.1260986e-01
   1.1071777e-01
   1.0931396e-01
   1.0699463e-01
   1.0437012e-01
   1.0232544e-01
   9.9700928e-02
   9.6893311e-02
   9.4085693e-02
   9.1613770e-02
   8.8684082e-02
   8.7402344e-02
   8.5632324e-02
   8.3648682e-02
   8.1726074e-02
   7.9254150e-02
   7.6538086e-02
   7.4371338e-02
   7.2998047e-02
   7.0709229e-02
   6.8725586e-02
   6.6375732e-02
   6.3629150e-02
   6.0668945e-02
   5.8319092e-02
   5.5023193e-02
   5.2703857e-02
   5.0842285e-02
   4.7424316e-02
   4.4555664e-02
   4.1809082e-02
   3.9398193e-02
   3.8055420e-02
   3.5705566e-02
   3.3355713e-02
   3.1341553e-02
   2.7984619e-02
   2.5451660e-02
   2.3132324e-02
   2.0721436e-02
   1.8035889e-02
   1.5808105e-02
   1.2786865e-02
   1.0131836e-02
   7.4462891e-03
   5.2185059e-03
   3.3874512e-03
   9.7656250e-04
  -1.5258789e-03
  -3.9978027e-03
  -6.6223145e-03
  -8.8195801e-03
  -1.1322021e-02
  -1.3153076e-02
  -1.4984131e-02
  -1.6967773e-02
  -1.8066406e-02
  -2.0355225e-02
  -2.2033691e-02
  -2.2918701e-02
  -2.4841309e-02
  -2.7679443e-02
  -2.9113770e-02
  -3.1066895e-02
  -3.3447266e-02
  -3.4515381e-02
  -3.5552979e-02
  -3.6743164e-02
  -3.7536621e-02
  -3.8299561e-02
  -3.9672852e-02
  -4.1290283e-02
  -4.1992188e-02
  -4.2236328e-02
  -4.3182373e-02
  -4.3945313e-02
  -4.5532227e-02
  -4.6417236e-02
  -4.6478271e-02
  -4.6569824e-02
  -4.6630859e-02
  -4.7088623e-02
  -4.7607422e-02
  -4.7698975e-02
  -4.7088623e-02
  -4.7485352e-02
  -4.8431396e-02
  -4.8828125e-02
  -4.9621582e-02
  -5.0384521e-02
  -5.0262451e-02
  -4.9591064e-02
  -5.0231934e-02
  -5.0964355e-02
  -5.1757813e-02
  -5.2795410e-02
  -5.2947998e-02
  -5.3375244e-02
  -5.3649902e-02
  -5.3619385e-02
  -5.3894043e-02
  -5.4260254e-02
  -5.4748535e-02
  -5.4840088e-02
  -5.4840088e-02
  -5.6365967e-02
  -5.6884766e-02
  -5.7189941e-02
  -5.7586670e-02
  -5.7891846e-02
  -5.8288574e-02
  -5.8349609e-02
  -5.7556152e-02
  -5.7678223e-02
  -5.7861328e-02
  -5.6457520e-02
  -5.6884766e-02
  -5.7647705e-02
  -5.6915283e-02
  -5.5938721e-02
  -5.5328369e-02
  -5.5633545e-02
  -5.4809570e-02
  -5.4199219e-02
  -5.4534912e-02
  -5.4809570e-02
  -5.5206299e-02
  -5.3985596e-02
  -5.3283691e-02
  -5.3161621e-02
  -5.2703857e-02
  -5.2429199e-02
  -5.3009033e-02
  -5.3680420e-02
  -5.2856445e-02
  -5.2795410e-02
  -5.1696777e-02
  -5.0598145e-02
  -5.0811768e-02
  -5.0781250e-02
  -5.0201416e-02
  -4.9011230e-02
  -4.9224854e-02
  -4.9377441e-02
  -4.8858643e-02
  -4.9011230e-02
  -4.9072266e-02
  -4.8492432e-02
  -4.8187256e-02
  -4.7790527e-02
  -4.7515869e-02
  -4.6600342e-02
  -4.6112061e-02
  -4.6234131e-02
  -4.5654297e-02
  -4.4097900e-02
  -4.3731689e-02
  -4.3365479e-02
  -4.2205811e-02
  -4.0954590e-02
  -3.9703369e-02
  -3.7811279e-02
  -3.6926270e-02
  -3.5675049e-02
  -3.3416748e-02
  -3.2165527e-02
  -3.1066895e-02
  -2.9663086e-02
  -2.7832031e-02
  -2.5482178e-02
  -2.4291992e-02
  -2.2674561e-02
  -2.0507813e-02
  -1.8951416e-02
  -1.8096924e-02
  -1.5380859e-02
  -1.3824463e-02
  -1.2969971e-02
  -1.1077881e-02
  -9.5214844e-03
  -7.7514648e-03
  -6.5002441e-03
  -5.4016113e-03
  -4.1198730e-03
  -2.6245117e-03
  -1.1291504e-03
   6.4086914e-04
   3.1738281e-03
   4.3334961e-03
   4.9743652e-03
   6.1645508e-03
   7.5683594e-03
   9.1247559e-03
   9.8571777e-03
   1.1291504e-02
   1.2542725e-02
   1.3275146e-02
   1.5014648e-02
   1.6510010e-02
   1.7700195e-02
   1.9226074e-02
   2.0324707e-02
   2.1209717e-02
   2.2766113e-02
   2.4566650e-02
   2.5146484e-02
   2.6336670e-02
   2.7618408e-02
   2.8442383e-02
   2.9846191e-02
   3.0517578e-02
   3.1555176e-02
   3.2775879e-02
   3.4027100e-02
   3.5491943e-02
   3.7139893e-02
   3.8269043e-02
   3.9276123e-02
   4.0771484e-02
   4.2114258e-02
   4.2602539e-02
   4.3395996e-02
   4.3975830e-02
   4.4525146e-02
   4.5684814e-02
   4.6051025e-02
   4.7241211e-02
   4.8614502e-02
   4.8980713e-02
   4.9041748e-02
   4.9468994e-02
   5.0354004e-02
   5.1177979e-02
   5.1635742e-02
   5.1971436e-02
   5.2947998e-02
   5.3100586e-02
   5.1727295e-02
   5.1788330e-02
   5.2520752e-02
   5.2093506e-02
   5.2490234e-02
   5.2856445e-02
   5.3161621e-02
   5.3680420e-02
   5.3436279e-02
   5.3344727e-02
   5.3253174e-02
   5.2734375e-02
   5.2673340e-02
   5.2642822e-02
   5.3039551e-02
   5.3314209e-02
   5.2825928e-02
   5.2490234e-02
   5.2856445e-02
   5.3100586e-02
   5.2978516e-02
   5.3558350e-02
   5.3924561e-02
   5.4534912e-02
   5.5816650e-02
   5.5572510e-02
   5.5572510e-02
   5.6518555e-02
   5.7373047e-02
   5.7312012e-02
   5.7647705e-02
   5.7739258e-02
   5.8166504e-02
   5.8746338e-02
   6.0241699e-02
   6.1523438e-02
   6.2377930e-02
   6.3537598e-02
   6.3720703e-02
   6.3781738e-02
   6.4422607e-02
   6.4605713e-02
   6.5551758e-02
   6.5826416e-02
   6.6070557e-02
   6.7565918e-02
   6.8145752e-02
   6.7596436e-02
   6.7596436e-02
   6.7749023e-02
   6.7077637e-02
   6.7077637e-02
   6.7443848e-02
   6.8298340e-02
   6.8634033e-02
   6.8267822e-02
   6.8145752e-02
   6.7657471e-02
   6.7291260e-02
   6.7321777e-02
   6.6009521e-02
   6.5551758e-02
   6.6162109e-02
   6.6589355e-02
   6.5979004e-02
   6.5887451e-02
   6.6436768e-02
   6.5063477e-02
   6.4666748e-02
   6.4483643e-02
   6.4453125e-02
   6.3781738e-02
   6.3629150e-02
   6.3446045e-02
   6.2683105e-02
   6.3140869e-02
   6.2744141e-02
   6.3446045e-02
   6.4025879e-02
   6.3079834e-02
   6.2683105e-02
   6.3232422e-02
   6.2530518e-02
   6.2438965e-02
   6.2194824e-02
   6.0974121e-02
   6.2011719e-02
   6.2286377e-02
   6.1035156e-02
   6.0241699e-02
   6.0272217e-02
   6.1584473e-02
   6.2072754e-02
   6.2194824e-02
   6.2286377e-02
   6.0546875e-02
   5.9539795e-02
   5.9051514e-02
   5.8593750e-02
   5.9295654e-02
   5.9173584e-02
   5.8898926e-02
   5.8502197e-02
   5.8380127e-02
   5.9661865e-02
   5.9783936e-02
   5.8746338e-02
   5.8715820e-02
   5.8502197e-02
   5.9509277e-02
   6.0913086e-02
   6.0577393e-02
   6.0485840e-02
   6.0638428e-02
   6.1279297e-02
   6.1676025e-02
   6.1462402e-02
   6.1462402e-02
   6.2408447e-02
   6.2774658e-02
   6.2133789e-02
   6.1584473e-02
   6.1096191e-02
   6.0974121e-02
   6.0150146e-02
   6.0424805e-02
   6.0150146e-02
   5.9234619e-02
   5.9661865e-02
   5.9478760e-02
   5.9204102e-02
   5.8868408e-02
   5.8624268e-02
   5.9112549e-02
   5.8624268e-02
   5.7800293e-02
   5.7403564e-02
   5.6213379e-02
   5.4656982e-02
   5.4901123e-02
   5.4656982e-02
   5.4321289e-02
   5.4748535e-02
   5.4290771e-02
   5.3497314e-02
   5.2642822e-02
   5.2947998e-02
   5.2856445e-02
   5.2764893e-02
   5.4016113e-02
   5.4260254e-02
   5.4779053e-02
   5.4992676e-02
   5.4962158e-02
   5.6732178e-02
   5.7281494e-02
   5.7281494e-02
   5.8227539e-02
   5.9783936e-02
   6.1096191e-02
   6.1859131e-02
   6.3446045e-02
   6.5307617e-02
   6.7077637e-02
   6.8237305e-02
   6.9244385e-02
   7.0617676e-02
   7.1533203e-02
   7.3730469e-02
   7.6690674e-02
   7.8826904e-02
   8.0871582e-02
   8.2397461e-02
   8.3343506e-02
   8.6151123e-02
   8.8439941e-02
   8.9630127e-02
   9.1217041e-02
   9.3719482e-02
   9.5733643e-02
   9.7320557e-02
   9.8968506e-02
   9.9395752e-02
   1.0058594e-01
   1.0153198e-01
   1.0272217e-01
   1.0382080e-01
   1.0479736e-01
   1.0565186e-01
   1.0678101e-01
   1.0806274e-01
   1.0955811e-01
   1.1050415e-01
   1.1050415e-01
   1.1105347e-01
   1.1148071e-01
   1.1163330e-01
   1.1169434e-01
   1.1221313e-01
   1.1282349e-01
   1.1306763e-01
   1.1407471e-01
   1.1486816e-01
   1.1517334e-01
   1.1456299e-01
   1.1450195e-01
   1.1541748e-01
   1.1505127e-01
   1.1422729e-01
   1.1425781e-01
   1.1358643e-01
   1.1260986e-01
   1.1212158e-01
   1.1264038e-01
   1.1166382e-01
   1.1074829e-01
   1.0995483e-01
   1.0876465e-01
   1.0791016e-01
   1.0650635e-01
   1.0559082e-01
   1.0449219e-01
   1.0299683e-01
   1.0116577e-01
   9.8693848e-02
   9.7503662e-02
   9.6771240e-02
   9.4635010e-02
   9.2010498e-02
   8.8897705e-02
   8.5235596e-02
   8.3190918e-02
   8.0291748e-02
   7.7270508e-02
   7.4981689e-02
   7.2174072e-02
   7.0220947e-02
   6.9976807e-02
   6.7932129e-02
   6.4758301e-02
   6.2133789e-02
   5.9234619e-02
   5.6701660e-02
   5.4809570e-02
   5.3344727e-02
   5.1391602e-02
   4.9377441e-02
   4.7821045e-02
   4.5867920e-02
   4.3212891e-02
   4.1442871e-02
   3.8940430e-02
   3.6956787e-02
   3.5491943e-02
   3.2836914e-02
   3.0639648e-02
   2.7923584e-02
   2.4871826e-02
   2.2613525e-02
   1.9653320e-02
   1.7333984e-02
   1.5319824e-02
   1.2603760e-02
   1.0589600e-02
   8.5754395e-03
   6.3171387e-03
   3.5095215e-03
   1.7395020e-03
  -3.9672852e-04
  -3.5705566e-03
  -5.8593750e-03
  -8.2397461e-03
  -1.1077881e-02
  -1.3763428e-02
  -1.7059326e-02
  -1.9531250e-02
  -2.1881104e-02
  -2.4810791e-02
  -2.7313232e-02
  -3.0090332e-02
  -3.2073975e-02
  -3.4576416e-02
  -3.8055420e-02
  -4.0527344e-02
  -4.2907715e-02
  -4.5196533e-02
  -4.8126221e-02
  -5.0628662e-02
  -5.2429199e-02
  -5.5633545e-02
  -5.8471680e-02
  -6.0821533e-02
  -6.3323975e-02
  -6.5093994e-02
  -6.7657471e-02
  -6.9274902e-02
  -7.1289063e-02
  -7.2998047e-02
  -7.4005127e-02
  -7.5317383e-02
  -7.5775146e-02
  -7.6354980e-02
  -7.7178955e-02
  -7.8491211e-02
  -8.1390381e-02
  -8.3587646e-02
  -8.4899902e-02
  -8.7646484e-02
  -8.9599609e-02
  -9.1003418e-02
  -9.3017578e-02
  -9.4848633e-02
  -9.6069336e-02
  -9.9151611e-02
  -1.0058594e-01
  -1.0220337e-01
  -1.0400391e-01
  -1.0494995e-01
  -1.0824585e-01
  -1.1010742e-01
  -1.1196899e-01
  -1.1453247e-01
  -1.1544800e-01
  -1.1773682e-01
  -1.2014771e-01
  -1.2145996e-01
  -1.2350464e-01
  -1.2533569e-01
  -1.2823486e-01
  -1.3037109e-01
  -1.3192749e-01
  -1.3409424e-01
  -1.3702393e-01
  -1.3815308e-01
  -1.3995361e-01
  -1.4205933e-01
  -1.4407349e-01
  -1.4657593e-01
  -1.4822388e-01
  -1.5026855e-01
  -1.5249634e-01
  -1.5484619e-01
  -1.5765381e-01
  -1.5994263e-01
  -1.6262817e-01
  -1.6564941e-01
  -1.6845703e-01
  -1.7187500e-01
  -1.7401123e-01
  -1.7657471e-01
  -1.7965698e-01
  -1.8228149e-01
  -1.8475342e-01
  -1.8682861e-01
  -1.8917847e-01
  -1.9177246e-01
  -1.9406128e-01
  -1.9641113e-01
  -1.9812012e-01
  -2.0007324e-01
  -2.0291138e-01
  -2.0608521e-01
  -2.0791626e-01
  -2.1063232e-01
  -2.1282959e-01
  -2.1469116e-01
  -2.1737671e-01
  -2.1881104e-01
  -2.2177124e-01
  -2.2485352e-01
  -2.2640991e-01
  -2.2991943e-01
  -2.3257446e-01
  -2.3510742e-01
  -2.3846436e-01
  -2.4008179e-01
  -2.4285889e-01
  -2.4520874e-01
  -2.4725342e-01
  -2.5039673e-01
  -2.5192261e-01
  -2.5463867e-01
  -2.5784302e-01
  -2.5933838e-01
  -2.6174927e-01
  -2.6446533e-01
  -2.6760864e-01
  -2.7096558e-01
  -2.7307129e-01
  -2.7706909e-01
  -2.8012085e-01
  -2.8234863e-01
  -2.8674316e-01
  -2.8878784e-01
  -2.9098511e-01
  -2.9550171e-01
  -2.9870605e-01
  -3.0175781e-01
  -3.0484009e-01
  -3.0838013e-01
  -3.1225586e-01
  -3.1442261e-01
  -3.1704712e-01
  -3.2025146e-01
  -3.2244873e-01
  -3.2568359e-01
  -3.2827759e-01
  -3.3035278e-01
  -3.3358765e-01
  -3.3450317e-01
  -3.3670044e-01
  -3.3987427e-01
  -3.4072876e-01
  -3.4249878e-01
  -3.4460449e-01
  -3.4674072e-01
  -3.4881592e-01
  -3.4927368e-01
  -3.5046387e-01
  -3.5208130e-01
  -3.5244751e-01
  -3.5339355e-01
  -3.5482788e-01
  -3.5467529e-01
  -3.5528564e-01
  -3.5583496e-01
  -3.5595703e-01
  -3.5690308e-01
  -3.5671997e-01
  -3.5745239e-01
  -3.5699463e-01
  -3.5693359e-01
  -3.5778809e-01
  -3.5641479e-01
  -3.5671997e-01
  -3.5769653e-01
  -3.5684204e-01
  -3.5644531e-01
  -3.5516357e-01
  -3.5430908e-01
  -3.5427856e-01
  -3.5296631e-01
  -3.5357666e-01
  -3.5375977e-01
  -3.5266113e-01
  -3.5232544e-01
  -3.5122681e-01
  -3.5064697e-01
  -3.5073853e-01
  -3.4927368e-01
  -3.4777832e-01
  -3.4716797e-01
  -3.4558105e-01
  -3.4390259e-01
  -3.4252930e-01
  -3.4140015e-01
  -3.4063721e-01
  -3.3816528e-01
  -3.3657837e-01
  -3.3615112e-01
  -3.3352661e-01
  -3.3197021e-01
  -3.2937622e-01
  -3.2684326e-01
  -3.2495117e-01
  -3.2192993e-01
  -3.1964111e-01
  -3.1683350e-01
  -3.1506348e-01
  -3.1436157e-01
  -3.1103516e-01
  -3.0795288e-01
  -3.0603027e-01
  -3.0215454e-01
  -3.0075073e-01
  -2.9858398e-01
  -2.9473877e-01
  -2.9244995e-01
  -2.8961182e-01
  -2.8671265e-01
  -2.8390503e-01
  -2.7978516e-01
  -2.7648926e-01
  -2.7322388e-01
  -2.6968384e-01
  -2.6715088e-01
  -2.6223755e-01
  -2.5936890e-01
  -2.5720215e-01
  -2.5326538e-01
  -2.4996948e-01
  -2.4572754e-01
  -2.4206543e-01
  -2.3840332e-01
  -2.3342896e-01
  -2.3049927e-01
  -2.2644043e-01
  -2.2213745e-01
  -2.1795654e-01
  -2.1289063e-01
  -2.0843506e-01
  -2.0422363e-01
  -1.9909668e-01
  -1.9409180e-01
  -1.8972778e-01
  -1.8551636e-01
  -1.8096924e-01
  -1.7547607e-01
  -1.7074585e-01
  -1.6629028e-01
  -1.6122437e-01
  -1.5707397e-01
  -1.5249634e-01
  -1.4791870e-01
  -1.4428711e-01
  -1.3842773e-01
  -1.3348389e-01
  -1.2927246e-01
  -1.2387085e-01
  -1.1898804e-01
  -1.1489868e-01
  -1.0983276e-01
  -1.0473633e-01
  -9.9914551e-02
  -9.6099854e-02
  -9.0728760e-02
  -8.4960938e-02
  -8.0657959e-02
  -7.6202393e-02
  -7.2052002e-02
  -6.8481445e-02
  -6.4208984e-02
  -6.0302734e-02
  -5.6365967e-02
  -5.2185059e-02
  -4.7515869e-02
  -4.3609619e-02
  -3.9489746e-02
  -3.5125732e-02
  -3.0822754e-02
  -2.6885986e-02
  -2.2613525e-02
  -1.7852783e-02
  -1.4190674e-02
  -9.8571777e-03
  -6.5307617e-03
  -3.0212402e-03
   2.5024414e-03
   6.5612793e-03
   1.0711670e-02
   1.6418457e-02
   2.0263672e-02
   2.4719238e-02
   3.0029297e-02
   3.4820557e-02
   3.9703369e-02
   4.4036865e-02
   4.8553467e-02
   5.3405762e-02
   5.7891846e-02
   6.2469482e-02
   6.6955566e-02
   7.1746826e-02
   7.6477051e-02
   8.0657959e-02
   8.4442139e-02
   8.9416504e-02
   9.4909668e-02
   9.9578857e-02
   1.0406494e-01
   1.0827637e-01
   1.1260986e-01
   1.1660767e-01
   1.2155151e-01
   1.2533569e-01
   1.2881470e-01
   1.3385010e-01
   1.3790894e-01
   1.4273071e-01
   1.4715576e-01
   1.5139771e-01
   1.5551758e-01
   1.5884399e-01
   1.6265869e-01
   1.6510010e-01
   1.6876221e-01
   1.7230225e-01
   1.7550659e-01
   1.7926025e-01
   1.8283081e-01
   1.8624878e-01
   1.8911743e-01
   1.9177246e-01
   1.9485474e-01
   1.9757080e-01
   2.0065308e-01
   2.0343018e-01
   2.0593262e-01
   2.0870972e-01
   2.1078491e-01
   2.1273804e-01
   2.1569824e-01
   2.1771240e-01
   2.2012329e-01
   2.2360229e-01
   2.2442627e-01
   2.2628784e-01
   2.2930908e-01
   2.2998047e-01
   2.3159790e-01
   2.3345947e-01
   2.3559570e-01
   2.3757935e-01
   2.3776245e-01
   2.3825073e-01
   2.3852539e-01
   2.3898315e-01
   2.4017334e-01
   2.4069214e-01
   2.4163818e-01
   2.4258423e-01
   2.4246216e-01
   2.4273682e-01
   2.4224854e-01
   2.4072266e-01
   2.4066162e-01
   2.3980713e-01
   2.3812866e-01
   2.3825073e-01
   2.3632813e-01
   2.3556519e-01
   2.3486328e-01
   2.3355103e-01
   2.3284912e-01
   2.3132324e-01
   2.2998047e-01
   2.2784424e-01
   2.2579956e-01
   2.2375488e-01
   2.2143555e-01
   2.1905518e-01
   2.1661377e-01
   2.1395874e-01
   2.1160889e-01
   2.0959473e-01
   2.0730591e-01
   2.0474243e-01
   2.0196533e-01
   1.9943237e-01
   1.9668579e-01
   1.9207764e-01
   1.8930054e-01
   1.8618774e-01
   1.8319702e-01
   1.8197632e-01
   1.7791748e-01
   1.7358398e-01
   1.7050171e-01
   1.6598511e-01
   1.6253662e-01
   1.5997314e-01
   1.5682983e-01
   1.5377808e-01
   1.4999390e-01
   1.4657593e-01
   1.4443970e-01
   1.4096069e-01
   1.3760376e-01
   1.3558960e-01
   1.3336182e-01
   1.2991333e-01
   1.2625122e-01
   1.2368774e-01
   1.2072754e-01
   1.1752319e-01
   1.1557007e-01
   1.1291504e-01
   1.1016846e-01
   1.0827637e-01
   1.0501099e-01
   1.0217285e-01
   9.9670410e-02
   9.7045898e-02
   9.5336914e-02
   9.2681885e-02
   9.0454102e-02
   8.9355469e-02
   8.6578369e-02
   8.3465576e-02
   8.1390381e-02
   7.8857422e-02
   7.6416016e-02
   7.3638916e-02
   7.1472168e-02
   6.9946289e-02
   6.7443848e-02
   6.5643311e-02
   6.3629150e-02
   6.1767578e-02
   6.0394287e-02
   5.8715820e-02
   5.6640625e-02
   5.5603027e-02
   5.3680420e-02
   5.1696777e-02
   4.9835205e-02
   4.7729492e-02
   4.6447754e-02
   4.5349121e-02
   4.3701172e-02
   4.2053223e-02
   4.0405273e-02
   3.9031982e-02
   3.7902832e-02
   3.6621094e-02
   3.5644531e-02
   3.4576416e-02
   3.4057617e-02
   3.2897949e-02
   3.2012939e-02
   3.1036377e-02
   2.9663086e-02
   2.8656006e-02
   2.8350830e-02
   2.8289795e-02
   2.9327393e-02
   3.0853271e-02
   3.1585693e-02
   3.2379150e-02
   3.2104492e-02
   3.2012939e-02
   3.1127930e-02
   3.0578613e-02
   2.9479980e-02
   2.9144287e-02
   2.8747559e-02
   2.7923584e-02
   2.8259277e-02
   2.7313232e-02
   2.6580811e-02
   2.5878906e-02
   2.4932861e-02
   2.5115967e-02
   2.5451660e-02
   2.4871826e-02
   2.4658203e-02
   2.4261475e-02
   2.4169922e-02
   2.5024414e-02
   2.4383545e-02
   2.4871826e-02
   2.4932861e-02
   2.4200439e-02
   2.4902344e-02
   2.4841309e-02
   2.5238037e-02
   2.5817871e-02
   2.6092529e-02
   2.6550293e-02
   2.7465820e-02
   2.8167725e-02
   2.8564453e-02
   2.8656006e-02
   2.8259277e-02
   2.8900146e-02
   2.9357910e-02
   3.0059814e-02
   3.1158447e-02
   3.2470703e-02
   3.3111572e-02
   3.3935547e-02
   3.4912109e-02
   3.7384033e-02
   3.8604736e-02
   3.9794922e-02
   4.1473389e-02
   4.3518066e-02
   4.5104980e-02
   4.6600342e-02
   4.8370361e-02
   5.0170898e-02
   5.3100586e-02
   5.6243896e-02
   5.9143066e-02
   6.2408447e-02
   6.5246582e-02
   6.7565918e-02
   7.1655273e-02
   7.4798584e-02
   7.9193115e-02
   8.3587646e-02
   8.7310791e-02
   9.1583252e-02
   9.5916748e-02
   1.0046387e-01
   1.0543823e-01
   1.1029053e-01
   1.1511230e-01
   1.1972046e-01
   1.2512207e-01
   1.2973022e-01
   1.3403320e-01
   1.3931274e-01
   1.4376831e-01
   1.4904785e-01
   1.5368652e-01
   1.5847778e-01
   1.6476440e-01
   1.7059326e-01
   1.7630005e-01
   1.8188477e-01
   1.8688965e-01
   1.9265747e-01
   1.9924927e-01
   2.0568848e-01
   2.1057129e-01
   2.1539307e-01
   2.2076416e-01
   2.2558594e-01
   2.3043823e-01
   2.3678589e-01
   2.4264526e-01
   2.4777222e-01
   2.5433350e-01
   2.6043701e-01
   2.6440430e-01
   2.6959229e-01
   2.7496338e-01
   2.7920532e-01
   2.8546143e-01
   2.8970337e-01
   2.9473877e-01
   2.9995728e-01
   3.0468750e-01
   3.1112671e-01
   3.1475830e-01
   3.1958008e-01
   3.2495117e-01
   3.2888794e-01
   3.3361816e-01
   3.3758545e-01
   3.4222412e-01
   3.4783936e-01
   3.5235596e-01
   3.5717773e-01
   3.6239624e-01
   3.6621094e-01
   3.7081909e-01
   3.7429810e-01
   3.7832642e-01
   3.8400269e-01
   3.8714600e-01
   3.9208984e-01
   3.9669800e-01
   3.9999390e-01
   4.0438843e-01
   4.0737915e-01
   4.1073608e-01
   4.1525269e-01
   4.1714478e-01
   4.2022705e-01
   4.2291260e-01
   4.2419434e-01
   4.2626953e-01
   4.2761230e-01
   4.2959595e-01
   4.3176270e-01
   4.3170166e-01
   4.3264771e-01
   4.3325806e-01
   4.3408203e-01
   4.3560791e-01
   4.3505859e-01
   4.3518066e-01
   4.3499756e-01
   4.3438721e-01
   4.3411255e-01
   4.3231201e-01
   4.2996216e-01
   4.2697144e-01
   4.2318726e-01
   4.2065430e-01
   4.1891479e-01
   4.1720581e-01
   4.1552734e-01
   4.1143799e-01
   4.0719604e-01
   4.0435791e-01
   3.9935303e-01
   3.9450073e-01
   3.9025879e-01
   3.8461304e-01
   3.7979126e-01
   3.7448120e-01
   3.6773682e-01
   3.6227417e-01
   3.5552979e-01
   3.4976196e-01
   3.4402466e-01
   3.3764648e-01
   3.3181763e-01
   3.2391357e-01
   3.1665039e-01
   3.1060791e-01
   3.0337524e-01
   2.9632568e-01
   2.8921509e-01
   2.8216553e-01
   2.7514648e-01
   2.6675415e-01
   2.5967407e-01
   2.5177002e-01
   2.4328613e-01
   2.3550415e-01
   2.2714233e-01
   2.1902466e-01
   2.1121216e-01
   2.0278931e-01
   1.9519043e-01
   1.8762207e-01
   1.7987061e-01
   1.7199707e-01
   1.6381836e-01
   1.5640259e-01
   1.4871216e-01
   1.4007568e-01
   1.3272095e-01
   1.2423706e-01
   1.1639404e-01
   1.0943604e-01
   1.0119629e-01
   9.3872070e-02
   8.6700439e-02
   7.9620361e-02
   7.2479248e-02
   6.4483643e-02
   5.6396484e-02
   4.8675537e-02
   4.0588379e-02
   3.3111572e-02
   2.5848389e-02
   1.8341064e-02
   1.1230469e-02
   3.9672852e-03
  -4.5776367e-03
  -1.3000488e-02
  -2.0141602e-02
  -2.8106689e-02
  -3.5583496e-02
  -4.2724609e-02
  -5.0323486e-02
  -5.6579590e-02
  -6.3110352e-02
  -7.0159912e-02
  -7.6232910e-02
  -8.3038330e-02
  -8.9385986e-02
  -9.5825195e-02
  -1.0202026e-01
  -1.0742188e-01
  -1.1386108e-01
  -1.1984253e-01
  -1.2551880e-01
  -1.3143921e-01
  -1.3735962e-01
  -1.4224243e-01
  -1.4712524e-01
  -1.5307617e-01
  -1.5878296e-01
  -1.6384888e-01
  -1.6854858e-01
  -1.7315674e-01
  -1.7855835e-01
  -1.8310547e-01
  -1.8713379e-01
  -1.9067383e-01
  -1.9464111e-01
  -1.9998169e-01
  -2.0358276e-01
  -2.0803833e-01
  -2.1304321e-01
  -2.1716309e-01
  -2.2167969e-01
  -2.2552490e-01
  -2.2933960e-01
  -2.3327637e-01
  -2.3550415e-01
  -2.3992920e-01
  -2.4392700e-01
  -2.4713135e-01
  -2.5204468e-01
  -2.5512695e-01
  -2.5772095e-01
  -2.6196289e-01
  -2.6483154e-01
  -2.6885986e-01
  -2.7133179e-01
  -2.7355957e-01
  -2.7804565e-01
  -2.7957153e-01
  -2.8186035e-01
  -2.8497314e-01
  -2.8668213e-01
  -2.8967285e-01
  -2.9220581e-01
  -2.9385376e-01
  -2.9580688e-01
  -2.9797363e-01
  -3.0044556e-01
  -3.0270386e-01
  -3.0477905e-01
  -3.0609131e-01
  -3.0709839e-01
  -3.0807495e-01
  -3.0917358e-01
  -3.0993652e-01
  -3.1188965e-01
  -3.1359863e-01
  -3.1399536e-01
  -3.1573486e-01
  -3.1625366e-01
  -3.1652832e-01
  -3.1796265e-01
  -3.1723022e-01
  -3.1668091e-01
  -3.1710815e-01
  -3.1793213e-01
  -3.1927490e-01
  -3.1823730e-01
  -3.1820679e-01
  -3.1933594e-01
  -3.1796265e-01
  -3.1750488e-01
  -3.1692505e-01
  -3.1655884e-01
  -3.1698608e-01
  -3.1527710e-01
  -3.1524658e-01
  -3.1442261e-01
  -3.1271362e-01
  -3.1243896e-01
  -3.1085205e-01
  -3.0844116e-01
  -3.0609131e-01
  -3.0307007e-01
  -3.0065918e-01
  -2.9888916e-01
  -2.9635620e-01
  -2.9394531e-01
  -2.8982544e-01
  -2.8625488e-01
  -2.8414917e-01
  -2.8060913e-01
  -2.7752686e-01
  -2.7471924e-01
  -2.7053833e-01
  -2.6702881e-01
  -2.6303101e-01
  -2.5866699e-01
  -2.5506592e-01
  -2.4951172e-01
  -2.4575806e-01
  -2.4163818e-01
  -2.3684692e-01
  -2.3333740e-01
  -2.2790527e-01
  -2.2290039e-01
  -2.1841431e-01
  -2.1286011e-01
  -2.0748901e-01
  -2.0135498e-01
  -1.9573975e-01
  -1.9155884e-01
  -1.8585205e-01
  -1.8038940e-01
  -1.7471313e-01
  -1.7004395e-01
  -1.6683960e-01
  -1.6220093e-01
  -1.5670776e-01
  -1.5063477e-01
  -1.4382935e-01
  -1.3681030e-01
  -1.2930298e-01
  -1.2118530e-01
  -1.1322021e-01
  -1.0418701e-01
  -9.5275879e-02
  -8.7249756e-02
  -7.8704834e-02
  -7.0465088e-02
  -6.3140869e-02
  -5.4931641e-02
  -4.6234131e-02
  -3.7506104e-02
  -2.9174805e-02
  -2.0324707e-02
  -1.1901855e-02
  -3.0517578e-03
   6.5307617e-03
   1.4801025e-02
   2.3895264e-02
   3.2836914e-02
   4.1473389e-02
   4.9957275e-02
   5.8685303e-02
   6.7962646e-02
   7.5836182e-02
   8.4564209e-02
   9.3719482e-02
   1.0131836e-01
   1.0888672e-01
   1.1688232e-01
   1.2512207e-01
   1.3305664e-01
   1.4077759e-01
   1.4913940e-01
   1.5756226e-01
   1.6442871e-01
   1.7227173e-01
   1.7974854e-01
   1.8643188e-01
   1.9393921e-01
   2.0031738e-01
   2.0721436e-01
   2.1426392e-01
   2.2116089e-01
   2.2915649e-01
   2.3544312e-01
   2.4057007e-01
   2.4676514e-01
   2.5265503e-01
   2.5823975e-01
   2.6446533e-01
   2.6959229e-01
   2.7511597e-01
   2.7963257e-01
   2.8433228e-01
   2.8982544e-01
   2.9400635e-01
   2.9870605e-01
   3.0303955e-01
   3.0630493e-01
   3.1076050e-01
   3.1445313e-01
   3.1796265e-01
   3.2208252e-01
   3.2440186e-01
   3.2833862e-01
   3.3123779e-01
   3.3300781e-01
   3.3654785e-01
   3.3877563e-01
   3.4051514e-01
   3.4307861e-01
   3.4393311e-01
   3.4631348e-01
   3.4750366e-01
   3.4716797e-01
   3.4881592e-01
   3.4902954e-01
   3.4884644e-01
   3.5034180e-01
   3.5009766e-01
   3.4927368e-01
   3.5003662e-01
   3.4997559e-01
   3.4997559e-01
   3.4939575e-01
   3.4985352e-01
   3.5137939e-01
   3.5058594e-01
   3.5037231e-01
   3.4936523e-01
   3.4832764e-01
   3.4722900e-01
   3.4555054e-01
   3.4368896e-01
   3.4121704e-01
   3.3932495e-01
   3.3856201e-01
   3.3724976e-01
   3.3584595e-01
   3.3499146e-01
   3.3279419e-01
   3.3154297e-01
   3.3068848e-01
   3.2723999e-01
   3.2489014e-01
   3.2205200e-01
   3.1881714e-01
   3.1713867e-01
   3.1408691e-01
   3.1164551e-01
   3.0908203e-01
   3.0615234e-01
   3.0413818e-01
   3.0078125e-01
   2.9846191e-01
   2.9614258e-01
   2.9129028e-01
   2.8915405e-01
   2.8680420e-01
   2.8302002e-01
   2.8088379e-01
   2.7725220e-01
   2.7340698e-01
   2.7096558e-01
   2.6672363e-01
   2.6351929e-01
   2.6004028e-01
   2.5625610e-01
   2.5296021e-01
   2.4887085e-01
   2.4441528e-01
   2.3928833e-01
   2.3419189e-01
   2.2967529e-01
   2.2521973e-01
   2.2015381e-01
   2.1652222e-01
   2.1099854e-01
   2.0516968e-01
   2.0086670e-01
   1.9485474e-01
   1.8896484e-01
   1.8298340e-01
   1.7654419e-01
   1.7117310e-01
   1.6491699e-01
   1.5927124e-01
   1.5371704e-01
   1.4672852e-01
   1.4093018e-01
   1.3363647e-01
   1.2762451e-01
   1.2249756e-01
   1.1544800e-01
   1.0873413e-01
   1.0098267e-01
   9.3109131e-02
   8.5418701e-02
   7.7514648e-02
   6.9732666e-02
   6.1981201e-02
   5.5084229e-02
   4.8461914e-02
   4.1168213e-02
   3.3447266e-02
   2.6733398e-02
   1.9470215e-02
   1.2847900e-02
   7.0800781e-03
   5.7983398e-04
  -6.1645508e-03
  -1.2512207e-02
  -1.9470215e-02
  -2.6397705e-02
  -3.2440186e-02
  -3.9398193e-02
  -4.5562744e-02
  -5.1055908e-02
  -5.7159424e-02
  -6.2683105e-02
  -6.8847656e-02
  -7.5378418e-02
  -8.1726074e-02
  -8.8134766e-02
  -9.4268799e-02
  -1.0168457e-01
  -1.0864258e-01
  -1.1334229e-01
  -1.1886597e-01
  -1.2503052e-01
  -1.3101196e-01
  -1.3635254e-01
  -1.4257813e-01
  -1.4877319e-01
  -1.5451050e-01
  -1.6049194e-01
  -1.6525269e-01
  -1.7031860e-01
  -1.7532349e-01
  -1.8109131e-01
  -1.8652344e-01
  -1.9134521e-01
  -1.9650269e-01
  -2.0129395e-01
  -2.0666504e-01
  -2.1255493e-01
  -2.1652222e-01
  -2.2039795e-01
  -2.2406006e-01
  -2.2854614e-01
  -2.3324585e-01
  -2.3654175e-01
  -2.4093628e-01
  -2.4615479e-01
  -2.4990845e-01
  -2.5332642e-01
  -2.5631714e-01
  -2.6019287e-01
  -2.6345825e-01
  -2.6669312e-01
  -2.6968384e-01
  -2.7255249e-01
  -2.7517700e-01
  -2.7767944e-01
  -2.7972412e-01
  -2.8207397e-01
  -2.8536987e-01
  -2.8646851e-01
  -2.8848267e-01
  -2.9019165e-01
  -2.9199219e-01
  -2.9418945e-01
  -2.9458618e-01
  -2.9598999e-01
  -2.9797363e-01
  -2.9852295e-01
  -3.0032349e-01
  -3.0227661e-01
  -3.0255127e-01
  -3.0368042e-01
  -3.0401611e-01
  -3.0453491e-01
  -3.0593872e-01
  -3.0657959e-01
  -3.0822754e-01
  -3.0929565e-01
  -3.0902100e-01
  -3.0911255e-01
  -3.0856323e-01
  -3.0871582e-01
  -3.0911255e-01
  -3.0801392e-01
  -3.0715942e-01
  -3.0615234e-01
  -3.0499268e-01
  -3.0398560e-01
  -3.0194092e-01
  -3.0123901e-01
  -3.0026245e-01
  -2.9699707e-01
  -2.9544067e-01
  -2.9367065e-01
  -2.9101563e-01
  -2.8909302e-01
  -2.8616333e-01
  -2.8399658e-01
  -2.8167725e-01
  -2.7798462e-01
  -2.7539063e-01
  -2.7249146e-01
  -2.6873779e-01
  -2.6565552e-01
  -2.6251221e-01
  -2.5924683e-01
  -2.5604248e-01
  -2.5277710e-01
  -2.5070190e-01
  -2.4655151e-01
  -2.4221802e-01
  -2.3959351e-01
  -2.3559570e-01
  -2.3190308e-01
  -2.2872925e-01
  -2.2470093e-01
  -2.2134399e-01
  -2.1755981e-01
  -2.1267700e-01
  -2.0898438e-01
  -2.0480347e-01
  -2.0059204e-01
  -1.9644165e-01
  -1.9085693e-01
  -1.8618774e-01
  -1.8078613e-01
  -1.7550659e-01
  -1.7150879e-01
  -1.6656494e-01
  -1.6241455e-01
  -1.5835571e-01
  -1.5344238e-01
  -1.4898682e-01
  -1.4337158e-01
  -1.3793945e-01
  -1.3323975e-01
  -1.2829590e-01
  -1.2274170e-01
  -1.1645508e-01
  -1.1099243e-01
  -1.0644531e-01
  -1.0052490e-01
  -9.4573975e-02
  -9.0057373e-02
  -8.5144043e-02
  -7.9742432e-02
  -7.5012207e-02
  -7.0800781e-02
  -6.5307617e-02
  -6.0272217e-02
  -5.6274414e-02
  -5.1757813e-02
  -4.7576904e-02
  -4.4006348e-02
  -3.9489746e-02
  -3.5430908e-02
  -3.1036377e-02
  -2.6458740e-02
  -2.2399902e-02
  -1.8188477e-02
  -1.4953613e-02
  -1.1383057e-02
  -7.4157715e-03
  -3.5095215e-03
   0.0000000e+00
   2.8686523e-03
   7.5683594e-03
   1.1016846e-02
   1.3671875e-02
   1.6998291e-02
   2.0721436e-02
   2.2827148e-02
   2.5573730e-02
   2.9846191e-02
   3.2928467e-02
   3.5491943e-02
   3.9031982e-02
   4.2266846e-02
   4.4403076e-02
   4.7210693e-02
   4.9987793e-02
   5.1757813e-02
   5.4199219e-02
   5.6793213e-02
   5.8532715e-02
   6.0302734e-02
   6.2774658e-02
   6.5216064e-02
   6.6772461e-02
   6.8664551e-02
   7.1044922e-02
   7.2631836e-02
   7.4035645e-02
   7.7178955e-02
   7.8521729e-02
   7.9833984e-02
   8.2672119e-02
   8.4106445e-02
   8.5662842e-02
   8.7341309e-02
   8.8256836e-02
   8.9263916e-02
   9.0728760e-02
   9.2529297e-02
   9.2712402e-02
   9.4116211e-02
   9.5123291e-02
   9.5520020e-02
   9.7259521e-02
   9.7900391e-02
   9.8541260e-02
   9.9426270e-02
   9.9731445e-02
   1.0052490e-01
   1.0162354e-01
   1.0171509e-01
   1.0156250e-01
   1.0247803e-01
   1.0253906e-01
   1.0214233e-01
   1.0214233e-01
   1.0186768e-01
   1.0214233e-01
   1.0269165e-01
   1.0314941e-01
   1.0357666e-01
   1.0421753e-01
   1.0482788e-01
   1.0458374e-01
   1.0540771e-01
   1.0556030e-01
   1.0427856e-01
   1.0406494e-01
   1.0379028e-01
   1.0290527e-01
   1.0287476e-01
   1.0208130e-01
   1.0186768e-01
   1.0269165e-01
   1.0247803e-01
   1.0168457e-01
   1.0122681e-01
   1.0025024e-01
   9.9365234e-02
   9.8449707e-02
   9.6923828e-02
   9.5550537e-02
   9.4726563e-02
   9.3719482e-02
   9.2071533e-02
   9.0240479e-02
   8.9294434e-02
   8.8195801e-02
   8.5998535e-02
   8.5418701e-02
   8.3221436e-02
   8.1329346e-02
   8.0352783e-02
   7.8369141e-02
   7.6690674e-02
   7.4676514e-02
   7.2906494e-02
   7.1105957e-02
   6.9061279e-02
   6.6223145e-02
   6.3568115e-02
   6.2652588e-02
   6.0852051e-02
   5.8776855e-02
   5.7067871e-02
   5.4473877e-02
   5.2154541e-02
   5.0506592e-02
   4.8553467e-02
   4.6447754e-02
   4.4799805e-02
   4.3182373e-02
   4.1687012e-02
   3.9337158e-02
   3.7811279e-02
   3.5095215e-02
   3.1951904e-02
   3.0487061e-02
   2.8625488e-02
   2.6336670e-02
   2.3986816e-02
   2.1972656e-02
   2.0233154e-02
   1.7974854e-02
   1.5747070e-02
   1.3427734e-02
   1.1077881e-02
   8.5449219e-03
   6.8664551e-03
   5.2795410e-03
   2.7770996e-03
   1.8310547e-03
   6.7138672e-04
  -1.1596680e-03
  -2.6245117e-03
  -5.3100586e-03
  -7.4462891e-03
  -9.0332031e-03
  -9.6130371e-03
  -1.1108398e-02
  -1.3458252e-02
  -1.5228271e-02
  -1.7852783e-02
  -1.9439697e-02
  -2.1606445e-02
  -2.3681641e-02
  -2.5329590e-02
  -2.6947021e-02
  -2.8289795e-02
  -3.0517578e-02
  -3.2318115e-02
  -3.4149170e-02
  -3.5797119e-02
  -3.6834717e-02
  -3.7170410e-02
  -3.9459229e-02
  -4.2602539e-02
  -4.4311523e-02
  -4.5318604e-02
  -4.7119141e-02
  -4.8736572e-02
  -4.9743652e-02
  -5.2032471e-02
  -5.3894043e-02
  -5.3955078e-02
  -5.4840088e-02
  -5.6182861e-02
  -5.8502197e-02
  -6.0211182e-02
  -6.1218262e-02
  -6.3232422e-02
  -6.4422607e-02
  -6.5307617e-02
  -6.6741943e-02
  -6.8115234e-02
  -6.9396973e-02
  -7.1197510e-02
  -7.2601318e-02
  -7.3577881e-02
  -7.4890137e-02
  -7.5561523e-02
  -7.7301025e-02
  -7.9986572e-02
  -8.1146240e-02
  -8.1970215e-02
  -8.2458496e-02
  -8.3251953e-02
  -8.4197998e-02
  -8.4259033e-02
  -8.5571289e-02
  -8.6242676e-02
  -8.6395264e-02
  -8.8378906e-02
  -8.9874268e-02
  -9.1369629e-02
  -9.3048096e-02
  -9.4299316e-02
  -9.5275879e-02
  -9.6374512e-02
  -9.8205566e-02
  -9.9884033e-02
  -1.0034180e-01
  -1.0171509e-01
  -1.0229492e-01
  -1.0293579e-01
  -1.0440063e-01
  -1.0491943e-01
  -1.0620117e-01
  -1.0662842e-01
  -1.0681152e-01
  -1.0784912e-01
  -1.0815430e-01
  -1.0934448e-01
  -1.1071777e-01
  -1.1083984e-01
  -1.1059570e-01
  -1.1080933e-01
  -1.1059570e-01
  -1.1108398e-01
  -1.1245728e-01
  -1.1242676e-01
  -1.1315918e-01
  -1.1401367e-01
  -1.1465454e-01
  -1.1511230e-01
  -1.1489868e-01
  -1.1593628e-01
  -1.1578369e-01
  -1.1560059e-01
  -1.1691284e-01
  -1.1737061e-01
  -1.1880493e-01
  -1.1935425e-01
  -1.1911011e-01
  -1.1965942e-01
  -1.2008667e-01
  -1.2023926e-01
  -1.2039185e-01
  -1.1929321e-01
  -1.1883545e-01
  -1.1749268e-01
  -1.1679077e-01
  -1.1669922e-01
  -1.1477661e-01
  -1.1456299e-01
  -1.1422729e-01
  -1.1288452e-01
  -1.1203003e-01
  -1.1157227e-01
  -1.1038208e-01
  -1.0995483e-01
  -1.1013794e-01
  -1.1035156e-01
  -1.1022949e-01
  -1.1016846e-01
  -1.1026001e-01
  -1.0931396e-01
  -1.0928345e-01
  -1.0940552e-01
  -1.0949707e-01
  -1.0974121e-01
  -1.0986328e-01
  -1.0995483e-01
  -1.0977173e-01
  -1.0900879e-01
  -1.0922241e-01
  -1.0986328e-01
  -1.1038208e-01
  -1.1068726e-01
  -1.1041260e-01
  -1.1050415e-01
  -1.1026001e-01
  -1.0958862e-01
  -1.0922241e-01
  -1.0940552e-01
  -1.0879517e-01
  -1.0769653e-01
  -1.0699463e-01
  -1.0662842e-01
  -1.0607910e-01
  -1.0470581e-01
  -1.0433960e-01
  -1.0400391e-01
  -1.0238647e-01
  -1.0165405e-01
  -1.0153198e-01
  -1.0052490e-01
  -9.9609375e-02
  -9.9121094e-02
  -9.7991943e-02
  -9.7167969e-02
  -9.6527100e-02
  -9.5642090e-02
  -9.5001221e-02
  -9.4970703e-02
  -9.5275879e-02
  -9.5550537e-02
  -9.5672607e-02
  -9.5092773e-02
  -9.4451904e-02
  -9.4940186e-02
  -9.4665527e-02
  -9.3811035e-02
  -9.4451904e-02
  -9.4970703e-02
  -9.4787598e-02
  -9.5336914e-02
  -9.4329834e-02
  -9.4940186e-02
  -9.4696045e-02
  -9.4085693e-02
  -9.5520020e-02
  -9.5611572e-02
  -9.6801758e-02
  -9.7808838e-02
  -9.8022461e-02
  -9.8266602e-02
  -9.8388672e-02
  -9.9182129e-02
  -1.0028076e-01
  -1.0073853e-01
  -1.0147095e-01
  -1.0177612e-01
  -1.0238647e-01
  -1.0351563e-01
  -1.0418701e-01
  -1.0482788e-01
  -1.0635376e-01
  -1.0656738e-01
  -1.0806274e-01
  -1.0989380e-01
  -1.0989380e-01
  -1.1154175e-01
  -1.1297607e-01
  -1.1373901e-01
  -1.1547852e-01
  -1.1666870e-01
  -1.1761475e-01
  -1.1926270e-01
  -1.1947632e-01
  -1.2017822e-01
  -1.2039185e-01
  -1.2130737e-01
  -1.2237549e-01
  -1.2341309e-01
  -1.2460327e-01
  -1.2481689e-01
  -1.2597656e-01
  -1.2612915e-01
  -1.2646484e-01
  -1.2741089e-01
  -1.2789917e-01
  -1.2908936e-01
  -1.3073730e-01
  -1.3046265e-01
  -1.3101196e-01
  -1.3085938e-01
  -1.3027954e-01
  -1.3079834e-01
  -1.3159180e-01
  -1.3229370e-01
  -1.3223267e-01
  -1.3180542e-01
  -1.3296509e-01
  -1.3418579e-01
  -1.3366699e-01
  -1.3388062e-01
  -1.3427734e-01
  -1.3375854e-01
  -1.3397217e-01
  -1.3418579e-01
  -1.3424683e-01
  -1.3424683e-01
  -1.3345337e-01
  -1.3427734e-01
  -1.3571167e-01
  -1.3546753e-01
  -1.3470459e-01
  -1.3244629e-01
  -1.3153076e-01
  -1.3183594e-01
  -1.3012695e-01
  -1.2936401e-01
  -1.2786865e-01
  -1.2557983e-01
  -1.2344360e-01
  -1.2176514e-01
  -1.1981201e-01
  -1.1712646e-01
  -1.1566162e-01
  -1.1428833e-01
  -1.1386108e-01
  -1.1309814e-01
  -1.1141968e-01
  -1.0964966e-01
  -1.0696411e-01
  -1.0537720e-01
  -1.0345459e-01
  -1.0168457e-01
  -9.9639893e-02
  -9.7320557e-02
  -9.5672607e-02
  -9.4024658e-02
  -9.0972900e-02
  -8.8317871e-02
  -8.5083008e-02
  -8.1420898e-02
  -7.8674316e-02
  -7.6477051e-02
  -7.4188232e-02
  -7.1929932e-02
  -7.1136475e-02
  -7.0220947e-02
  -6.8939209e-02
  -6.7565918e-02
  -6.5032959e-02
  -6.2683105e-02
  -6.1187744e-02
  -5.8532715e-02
  -5.6976318e-02
  -5.4962158e-02
  -5.2703857e-02
  -5.2154541e-02
  -5.2276611e-02
  -5.1544189e-02
  -5.0018311e-02
  -4.8004150e-02
  -4.5562744e-02
  -4.2999268e-02
  -4.0924072e-02
  -3.9947510e-02
  -4.0069580e-02
  -3.9520264e-02
  -3.8635254e-02
  -3.7567139e-02
  -3.6773682e-02
  -3.6560059e-02
  -3.5491943e-02
  -3.4912109e-02
  -3.3264160e-02
  -3.1280518e-02
  -2.9083252e-02
  -2.5787354e-02
  -2.4108887e-02
  -2.2491455e-02
  -2.0019531e-02
  -1.8066406e-02
  -1.6357422e-02
  -1.4068604e-02
  -1.1688232e-02
  -9.8266602e-03
  -8.6669922e-03
  -7.0495605e-03
  -4.3945313e-03
  -2.8686523e-03
  -3.0517578e-05
   2.6550293e-03
   3.9978027e-03
   7.1105957e-03
   8.2702637e-03
   9.7351074e-03
   1.3397217e-02
   1.5197754e-02
   1.7181396e-02
   2.0751953e-02
   2.2888184e-02
   2.4932861e-02
   2.7099609e-02
   2.8930664e-02
   3.0364990e-02
   3.2684326e-02
   3.5003662e-02
   3.6437988e-02
   3.8116455e-02
   3.9825439e-02
   4.1778564e-02
   4.2968750e-02
   4.4952393e-02
   4.7302246e-02
   4.7943115e-02
   4.9407959e-02
   5.1391602e-02
   5.2215576e-02
   5.3375244e-02
   5.5206299e-02
   5.7708740e-02
   5.9417725e-02
   5.9509277e-02
   6.0882568e-02
   6.2896729e-02
   6.4422607e-02
   6.5856934e-02
   6.6955566e-02
   6.7138672e-02
   6.7687988e-02
   6.8695068e-02
   6.9824219e-02
   7.1136475e-02
   7.2052002e-02
   7.3913574e-02
   7.5714111e-02
   7.7087402e-02
   7.7117920e-02
   7.6568604e-02
   7.7087402e-02
   7.8125000e-02
   7.9162598e-02
   7.9742432e-02
   7.9437256e-02
   7.9559326e-02
   7.8765869e-02
   7.8765869e-02
   7.9223633e-02
   7.8582764e-02
   7.8491211e-02
   7.8430176e-02
   7.7789307e-02
   7.8308105e-02
   7.8491211e-02
   7.8002930e-02
   7.8216553e-02
   7.8399658e-02
   7.8918457e-02
   7.8430176e-02
   7.8094482e-02
   7.8247070e-02
   7.7545166e-02
   7.7056885e-02
   7.7087402e-02
   7.7270508e-02
   7.7178955e-02
   7.7545166e-02
   7.7209473e-02
   7.6934814e-02
   7.6751709e-02
   7.6141357e-02
   7.6080322e-02
   7.5439453e-02
   7.4737549e-02
   7.5042725e-02
   7.4584961e-02
   7.4188232e-02
   7.4371338e-02
   7.3974609e-02
   7.4859619e-02
   7.4218750e-02
   7.3211670e-02
   7.3272705e-02
   7.2967529e-02
   7.3333740e-02
   7.3120117e-02
   7.2021484e-02
   7.1960449e-02
   7.2174072e-02
   7.3150635e-02
   7.3913574e-02
   7.3974609e-02
   7.4401855e-02
   7.3760986e-02
   7.3516846e-02
   7.4737549e-02
   7.5439453e-02
   7.6141357e-02
   7.6080322e-02
   7.6995850e-02
   7.8125000e-02
   7.7453613e-02
   7.7941895e-02
   7.8369141e-02
   7.8430176e-02
   7.8796387e-02
   8.0596924e-02
   8.1542969e-02
   8.1481934e-02
   8.2458496e-02
   8.3496094e-02
   8.4747314e-02
   8.5968018e-02
   8.6791992e-02
   8.6700439e-02
   8.6944580e-02
   8.9172363e-02
   9.0942383e-02
   9.3109131e-02
   9.5428467e-02
   9.8114014e-02
   1.0049438e-01
   1.0174561e-01
   1.0302734e-01
   1.0397339e-01
   1.0519409e-01
   1.0729980e-01
   1.1032104e-01
   1.1279297e-01
   1.1407471e-01
   1.1511230e-01
   1.1633301e-01
   1.1740112e-01
   1.1886597e-01
   1.2042236e-01
   1.2170410e-01
   1.2274170e-01
   1.2396240e-01
   1.2594604e-01
   1.2792969e-01
   1.2979126e-01
   1.3171387e-01
   1.3317871e-01
   1.3476563e-01
   1.3714600e-01
   1.3873291e-01
   1.3964844e-01
   1.4251709e-01
   1.4450073e-01
   1.4627075e-01
   1.4758301e-01
   1.4828491e-01
   1.4950562e-01
   1.4941406e-01
   1.5011597e-01
   1.5206909e-01
   1.5280151e-01
   1.5371704e-01
   1.5383911e-01
   1.5447998e-01
   1.5585327e-01
   1.5704346e-01
   1.5719604e-01
   1.5774536e-01
   1.6049194e-01
   1.6256714e-01
   1.6372681e-01
   1.6464233e-01
   1.6619873e-01
   1.6708374e-01
   1.6809082e-01
   1.6998291e-01
   1.7016602e-01
   1.7013550e-01
   1.7062378e-01
   1.6976929e-01
   1.7068481e-01
   1.7175293e-01
   1.7208862e-01
   1.7330933e-01
   1.7486572e-01
   1.7547607e-01
   1.7544556e-01
   1.7523193e-01
   1.7477417e-01
   1.7437744e-01
   1.7437744e-01
   1.7495728e-01
   1.7422485e-01
   1.7385864e-01
   1.7428589e-01
   1.7303467e-01
   1.7297363e-01
   1.7282104e-01
   1.7309570e-01
   1.7373657e-01
   1.7379761e-01
   1.7330933e-01
   1.7282104e-01
   1.7276001e-01
   1.7337036e-01
   1.7321777e-01
   1.7300415e-01
   1.7398071e-01
   1.7333984e-01
   1.7352295e-01
   1.7343140e-01
   1.7395020e-01
   1.7510986e-01
   1.7449951e-01
   1.7456055e-01
   1.7529297e-01
   1.7578125e-01
   1.7596436e-01
   1.7581177e-01
   1.7620850e-01
   1.7718506e-01
   1.7681885e-01
   1.7672729e-01
   1.7755127e-01
   1.7672729e-01
   1.7709351e-01
   1.7663574e-01
   1.7575073e-01
   1.7596436e-01
   1.7471313e-01
   1.7413330e-01
   1.7395020e-01
   1.7312622e-01
   1.7303467e-01
   1.7221069e-01
   1.7095947e-01
   1.6986084e-01
   1.6870117e-01
   1.6760254e-01
   1.6687012e-01
   1.6534424e-01
   1.6400146e-01
   1.6235352e-01
   1.6183472e-01
   1.6122437e-01
   1.6043091e-01
   1.6046143e-01
   1.6009521e-01
   1.6085815e-01
   1.6088867e-01
   1.6027832e-01
   1.5939331e-01
   1.5985107e-01
   1.5917969e-01
   1.5942383e-01
   1.6043091e-01
   1.5966797e-01
   1.5982056e-01
   1.6015625e-01
   1.5972900e-01
   1.6046143e-01
   1.6085815e-01
   1.6140747e-01
   1.6140747e-01
   1.6058350e-01
   1.6076660e-01
   1.5954590e-01
   1.5893555e-01
   1.5847778e-01
   1.5750122e-01
   1.5710449e-01
   1.5579224e-01
   1.5408325e-01
   1.5292358e-01
   1.5170288e-01
   1.5081787e-01
   1.4984131e-01
   1.4779663e-01
   1.4556885e-01
   1.4404297e-01
   1.4202881e-01
   1.4041138e-01
   1.3708496e-01
   1.3391113e-01
   1.3134766e-01
   1.2753296e-01
   1.2478638e-01
   1.2158203e-01
   1.1776733e-01
   1.1404419e-01
   1.1044312e-01
   1.0650635e-01
   1.0217285e-01
   9.7229004e-02
   9.2681885e-02
   8.7097168e-02
   8.2977295e-02
   7.9193115e-02
   7.3883057e-02
   6.9763184e-02
   6.4300537e-02
   5.9478760e-02
   5.5511475e-02
   5.0384521e-02
   4.4891357e-02
   3.9337158e-02
   3.3752441e-02
   2.8869629e-02
   2.3651123e-02
   1.8249512e-02
   1.3549805e-02
   8.6975098e-03
   4.8828125e-03
   1.3427734e-03
  -4.2724609e-03
  -9.0026855e-03
  -1.2786865e-02
  -1.6265869e-02
  -2.0019531e-02
  -2.2918701e-02
  -2.6214600e-02
  -2.9815674e-02
  -3.2897949e-02
  -3.5522461e-02
  -3.8208008e-02
  -4.2083740e-02
  -4.3975830e-02
  -4.6264648e-02
  -4.8767090e-02
  -5.1208496e-02
  -5.3741455e-02
  -5.5999756e-02
  -5.7312012e-02
  -5.8135986e-02
  -6.0394287e-02
  -6.2316895e-02
  -6.5246582e-02
  -6.7504883e-02
  -6.7993164e-02
  -6.9427490e-02
  -7.0617676e-02
  -7.2509766e-02
  -7.4218750e-02
  -7.5042725e-02
  -7.5714111e-02
  -7.6690674e-02
  -7.8796387e-02
  -7.9681396e-02
  -8.0963135e-02
  -8.2092285e-02
  -8.2672119e-02
  -8.3679199e-02
  -8.4503174e-02
  -8.5174561e-02
  -8.4777832e-02
  -8.6151123e-02
  -8.7158203e-02
  -8.8500977e-02
  -9.1033936e-02
  -9.1094971e-02
  -9.0728760e-02
  -9.1094971e-02
  -9.0881348e-02
  -9.1796875e-02
  -9.0881348e-02
  -9.0606689e-02
  -9.1003418e-02
  -9.0850830e-02
  -9.1339111e-02
  -9.0759277e-02
  -8.9996338e-02
  -9.0301514e-02
  -8.9385986e-02
  -8.8623047e-02
  -8.7768555e-02
  -8.8012695e-02
  -8.7615967e-02
  -8.7066650e-02
  -8.7738037e-02
  -8.8012695e-02
  -8.7463379e-02
  -8.6730957e-02
  -8.6151123e-02
  -8.5601807e-02
  -8.5235596e-02
  -8.4838867e-02
  -8.4716797e-02
  -8.4503174e-02
  -8.3953857e-02
  -8.4045410e-02
  -8.3374023e-02
  -8.3068848e-02
  -8.2489014e-02
  -8.2092285e-02
  -8.2275391e-02
  -8.2702637e-02
  -8.3587646e-02
  -8.3496094e-02
  -8.3465576e-02
  -8.4289551e-02
  -8.5021973e-02
  -8.4930420e-02
  -8.5571289e-02
  -8.6212158e-02
  -8.6578369e-02
  -8.7341309e-02
  -8.8195801e-02
  -8.8836670e-02
  -8.8531494e-02
  -8.9691162e-02
  -9.0301514e-02
  -9.0454102e-02
  -9.1308594e-02
  -9.1735840e-02
  -9.1430664e-02
  -9.1613770e-02
  -9.1705322e-02
  -9.1400146e-02
  -9.1156006e-02
  -9.0942383e-02
  -8.9660645e-02
  -8.8989258e-02
  -8.8531494e-02
  -8.7188721e-02
  -8.6761475e-02
  -8.6212158e-02
  -8.4533691e-02
  -8.3190918e-02
  -8.2519531e-02
  -8.1207275e-02
  -8.0474854e-02
  -7.9925537e-02
  -7.9132080e-02
  -7.9101563e-02
  -7.8277588e-02
  -7.7209473e-02
  -7.5653076e-02
  -7.3577881e-02
  -7.2204590e-02
  -7.0892334e-02
  -6.9335938e-02
  -6.9152832e-02
  -6.8450928e-02
  -6.7382813e-02
  -6.6558838e-02
  -6.5155029e-02
  -6.3537598e-02
  -6.2347412e-02
  -6.1248779e-02
  -6.0668945e-02
  -5.9967041e-02
  -5.8197021e-02
  -5.7037354e-02
  -5.5694580e-02
  -5.4443359e-02
  -5.4016113e-02
  -5.2368164e-02
  -5.1483154e-02
  -5.0750732e-02
  -4.9041748e-02
  -4.7760010e-02
  -4.7088623e-02
  -4.5715332e-02
  -4.5074463e-02
  -4.5043945e-02
  -4.4281006e-02
  -4.2083740e-02
  -4.1015625e-02
  -4.0802002e-02
  -3.9916992e-02
  -4.0069580e-02
  -3.9031982e-02
  -3.7963867e-02
  -3.7658691e-02
  -3.6987305e-02
  -3.6285400e-02
  -3.5583496e-02
  -3.4729004e-02
  -3.4301758e-02
  -3.4576416e-02
  -3.3691406e-02
  -3.3111572e-02
  -3.2531738e-02
  -3.1951904e-02
  -3.1280518e-02
  -3.1341553e-02
  -3.0426025e-02
  -2.9663086e-02
  -2.9388428e-02
  -2.8839111e-02
  -2.7587891e-02
  -2.6672363e-02
  -2.5817871e-02
  -2.5146484e-02
  -2.4475098e-02
  -2.4047852e-02
  -2.4108887e-02
  -2.2949219e-02
  -2.3132324e-02
  -2.3498535e-02
  -2.2521973e-02
  -2.2613525e-02
  -2.2705078e-02
  -2.2247314e-02
  -2.2552490e-02
  -2.2644043e-02
  -2.2766113e-02
  -2.2705078e-02
  -2.2735596e-02
  -2.3956299e-02
  -2.4627686e-02
  -2.4383545e-02
  -2.5329590e-02
  -2.6306152e-02
  -2.6153564e-02
  -2.7923584e-02
  -3.0059814e-02
  -3.0914307e-02
  -3.2806396e-02
  -3.4362793e-02
  -3.5552979e-02
  -3.7567139e-02
  -3.9550781e-02
  -4.0527344e-02
  -4.2236328e-02
  -4.4677734e-02
  -4.6417236e-02
  -4.9194336e-02
  -5.1177979e-02
  -5.3253174e-02
  -5.5541992e-02
  -5.7037354e-02
  -5.8044434e-02
  -5.9692383e-02
  -6.2347412e-02
  -6.4849854e-02
  -6.7535400e-02
  -7.0007324e-02
  -7.2937012e-02
  -7.4829102e-02
  -7.6568604e-02
  -7.8399658e-02
  -8.0261230e-02
  -8.2427979e-02
  -8.4167480e-02
  -8.6425781e-02
  -8.8531494e-02
  -9.0362549e-02
  -9.3109131e-02
  -9.4360352e-02
  -9.6069336e-02
  -9.8480225e-02
  -1.0034180e-01
  -1.0165405e-01
  -1.0327148e-01
  -1.0568237e-01
  -1.0833740e-01
  -1.0949707e-01
  -1.1254883e-01
  -1.1575317e-01
  -1.1706543e-01
  -1.1990356e-01
  -1.2145996e-01
  -1.2390137e-01
  -1.2759399e-01
  -1.2973022e-01
  -1.3323975e-01
  -1.3650513e-01
  -1.3729858e-01
  -1.4086914e-01
  -1.4459229e-01
  -1.4648438e-01
  -1.4968872e-01
  -1.5191650e-01
  -1.5402222e-01
  -1.5667725e-01
  -1.5902710e-01
  -1.6213989e-01
  -1.6394043e-01
  -1.6641235e-01
  -1.6934204e-01
  -1.7111206e-01
  -1.7352295e-01
  -1.7510986e-01
  -1.7681885e-01
  -1.7996216e-01
  -1.8130493e-01
  -1.8252563e-01
  -1.8582153e-01
  -1.8762207e-01
  -1.9015503e-01
  -1.9201660e-01
  -1.9348145e-01
  -1.9583130e-01
  -1.9738770e-01
  -1.9894409e-01
  -2.0089722e-01
  -2.0178223e-01
  -2.0388794e-01
  -2.0498657e-01
  -2.0486450e-01
  -2.0700073e-01
  -2.0867920e-01
  -2.1090698e-01
  -2.1365356e-01
  -2.1548462e-01
  -2.1746826e-01
  -2.1884155e-01
  -2.2076416e-01
  -2.2332764e-01
  -2.2418213e-01
  -2.2610474e-01
  -2.2811890e-01
  -2.2891235e-01
  -2.3110962e-01
  -2.3294067e-01
  -2.3489380e-01
  -2.3745728e-01
  -2.3898315e-01
  -2.4078369e-01
  -2.4218750e-01
  -2.4411011e-01
  -2.4566650e-01
  -2.4716187e-01
  -2.4874878e-01
  -2.5134277e-01
  -2.5360107e-01
  -2.5540161e-01
  -2.5640869e-01
  -2.5802612e-01
  -2.6068115e-01
  -2.6074219e-01
  -2.6092529e-01
  -2.6321411e-01
  -2.6461792e-01
  -2.6641846e-01
  -2.6788330e-01
  -2.6940918e-01
  -2.7087402e-01
  -2.7139282e-01
  -2.7346802e-01
  -2.7413940e-01
  -2.7474976e-01
  -2.7716064e-01
  -2.7807617e-01
  -2.7947998e-01
  -2.8115845e-01
  -2.8207397e-01
  -2.8414917e-01
  -2.8512573e-01
  -2.8466797e-01
  -2.8628540e-01
  -2.8674316e-01
  -2.8732300e-01
  -2.8851318e-01
  -2.8875732e-01
  -2.8927612e-01
  -2.8897095e-01
  -2.8884888e-01
  -2.8906250e-01
  -2.8775024e-01
  -2.8649902e-01
  -2.8680420e-01
  -2.8469849e-01
  -2.8363037e-01
  -2.8323364e-01
  -2.8222656e-01
  -2.8216553e-01
  -2.8134155e-01
  -2.7941895e-01
  -2.7770996e-01
  -2.7609253e-01
  -2.7520752e-01
  -2.7304077e-01
  -2.7142334e-01
  -2.7136230e-01
  -2.6947021e-01
  -2.6754761e-01
  -2.6583862e-01
  -2.6168823e-01
  -2.5900269e-01
  -2.5640869e-01
  -2.5372314e-01
  -2.5167847e-01
  -2.4755859e-01
  -2.4420166e-01
  -2.4145508e-01
  -2.3773193e-01
  -2.3486328e-01
  -2.3171997e-01
  -2.2811890e-01
  -2.2518921e-01
  -2.2167969e-01
  -2.1905518e-01
  -2.1594238e-01
  -2.1218872e-01
  -2.0727539e-01
  -2.0205688e-01
  -1.9668579e-01
  -1.9183350e-01
  -1.8792725e-01
  -1.8411255e-01
  -1.7929077e-01
  -1.7492676e-01
  -1.7132568e-01
  -1.6638184e-01
  -1.6131592e-01
  -1.5725708e-01
  -1.5319824e-01
  -1.5002441e-01
  -1.4694214e-01
  -1.4352417e-01
  -1.4025879e-01
  -1.3650513e-01
  -1.3363647e-01
  -1.3088989e-01
  -1.2771606e-01
  -1.2600708e-01
  -1.2350464e-01
  -1.2078857e-01
  -1.1886597e-01
  -1.1727905e-01
  -1.1529541e-01
  -1.1431885e-01
  -1.1389160e-01
  -1.1260986e-01
  -1.1105347e-01
  -1.0891724e-01
  -1.0684204e-01
  -1.0583496e-01
  -1.0592651e-01
  -1.0534668e-01
  -1.0366821e-01
  -1.0275269e-01
  -1.0144043e-01
  -1.0034180e-01
  -1.0095215e-01
  -1.0015869e-01
  -9.9395752e-02
  -9.9334717e-02
  -9.8999023e-02
  -9.8907471e-02
  -9.8327637e-02
  -9.9090576e-02
  -9.9517822e-02
  -9.9609375e-02
  -9.9914551e-02
  -1.0021973e-01
  -1.0156250e-01
  -1.0330200e-01
  -1.0473633e-01
  -1.0580444e-01
  -1.0711670e-01
  -1.0830688e-01
  -1.0906982e-01
  -1.1050415e-01
  -1.1236572e-01
  -1.1450195e-01
  -1.1660767e-01
  -1.1886597e-01
  -1.2063599e-01
  -1.2179565e-01
  -1.2374878e-01
  -1.2533569e-01
  -1.2692261e-01
  -1.2915039e-01
  -1.3018799e-01
  -1.3195801e-01
  -1.3394165e-01
  -1.3525391e-01
  -1.3751221e-01
  -1.3897705e-01
  -1.4031982e-01
  -1.4205933e-01
  -1.4291382e-01
  -1.4465332e-01
  -1.4636230e-01
  -1.4825439e-01
  -1.5130615e-01
  -1.5228271e-01
  -1.5365601e-01
  -1.5542603e-01
  -1.5664673e-01
  -1.5789795e-01
  -1.5954590e-01
  -1.6101074e-01
  -1.6308594e-01
  -1.6482544e-01
  -1.6607666e-01
  -1.6796875e-01
  -1.6955566e-01
  -1.7102051e-01
  -1.7224121e-01
  -1.7282104e-01
  -1.7489624e-01
  -1.7651367e-01
  -1.7739868e-01
  -1.7935181e-01
  -1.8081665e-01
  -1.8164063e-01
  -1.8203735e-01
  -1.8203735e-01
  -1.8304443e-01
  -1.8331909e-01
  -1.8447876e-01
  -1.8551636e-01
  -1.8728638e-01
  -1.8875122e-01
  -1.8957520e-01
  -1.9128418e-01
  -1.9305420e-01
  -1.9342041e-01
  -1.9485474e-01
  -1.9607544e-01
  -1.9662476e-01
  -1.9686890e-01
  -1.9671631e-01
  -1.9839478e-01
  -2.0062256e-01
  -2.0141602e-01
  -2.0355225e-01
  -2.0550537e-01
  -2.0623779e-01
  -2.0782471e-01
  -2.0816040e-01
  -2.0883179e-01
  -2.1099854e-01
  -2.1163940e-01
  -2.1179199e-01
  -2.1279907e-01
  -2.1411133e-01
  -2.1630859e-01
  -2.1704102e-01
  -2.1777344e-01
  -2.1875000e-01
  -2.1853638e-01
  -2.1893311e-01
  -2.2021484e-01
  -2.2097778e-01
  -2.2222900e-01
  -2.2183228e-01
  -2.2201538e-01
  -2.2366333e-01
  -2.2454834e-01
  -2.2601318e-01
  -2.2583008e-01
  -2.2506714e-01
  -2.2598267e-01
  -2.2506714e-01
  -2.2479248e-01
  -2.2515869e-01
  -2.2354126e-01
  -2.2348022e-01
  -2.2351074e-01
  -2.2219849e-01
  -2.2052002e-01
  -2.1765137e-01
  -2.1670532e-01
  -2.1658325e-01
  -2.1597290e-01
  -2.1530151e-01
  -2.1365356e-01
  -2.1276855e-01
  -2.1221924e-01
  -2.1008301e-01
  -2.0962524e-01
  -2.0822144e-01
  -2.0584106e-01
  -2.0565796e-01
  -2.0315552e-01
  -2.0059204e-01
  -1.9952393e-01
  -1.9750977e-01
  -1.9668579e-01
  -1.9549561e-01
  -1.9317627e-01
  -1.9122314e-01
  -1.9061279e-01
  -1.8972778e-01
  -1.8820190e-01
  -1.8658447e-01
  -1.8518066e-01
  -1.8304443e-01
  -1.8096924e-01
  -1.8087769e-01
  -1.7916870e-01
  -1.7773438e-01
  -1.7642212e-01
  -1.7459106e-01
  -1.7337036e-01
  -1.7153931e-01
  -1.7028809e-01
  -1.6986084e-01
  -1.6760254e-01
  -1.6586304e-01
  -1.6485596e-01
  -1.6262817e-01
  -1.6229248e-01
  -1.6113281e-01
  -1.5905762e-01
  -1.5829468e-01
  -1.5673828e-01
  -1.5560913e-01
  -1.5441895e-01
  -1.5249634e-01
  -1.5151978e-01
  -1.5054321e-01
  -1.4859009e-01
  -1.4801025e-01
  -1.4663696e-01
  -1.4599609e-01
  -1.4480591e-01
  -1.4343262e-01
  -1.4382935e-01
  -1.4242554e-01
  -1.4208984e-01
  -1.4178467e-01
  -1.4019775e-01
  -1.3992310e-01
  -1.3900757e-01
  -1.3742065e-01
  -1.3690186e-01
  -1.3616943e-01
  -1.3598633e-01
  -1.3513184e-01
  -1.3436890e-01
  -1.3375854e-01
  -1.3244629e-01
  -1.3064575e-01
  -1.2899780e-01
  -1.2783813e-01
  -1.2698364e-01
  -1.2579346e-01
  -1.2435913e-01
  -1.2371826e-01
  -1.2292480e-01
  -1.2155151e-01
  -1.2030029e-01
  -1.1859131e-01
  -1.1724854e-01
  -1.1599731e-01
  -1.1550903e-01
  -1.1447144e-01
  -1.1331177e-01
  -1.1300659e-01
  -1.1193848e-01
  -1.1001587e-01
  -1.0858154e-01
  -1.0836792e-01
  -1.0711670e-01
  -1.0617065e-01
  -1.0540771e-01
  -1.0430908e-01
  -1.0375977e-01
  -1.0311890e-01
  -1.0208130e-01
  -1.0122681e-01
  -1.0052490e-01
  -9.9365234e-02
  -9.8144531e-02
  -9.7137451e-02
  -9.5977783e-02
  -9.6221924e-02
  -9.5855713e-02
  -9.4268799e-02
  -9.3017578e-02
  -9.2376709e-02
  -9.1369629e-02
  -9.1308594e-02
  -9.1217041e-02
  -8.9874268e-02
  -8.9263916e-02
  -8.7738037e-02
  -8.6456299e-02
  -8.5906982e-02
  -8.5296631e-02
  -8.4930420e-02
  -8.3892822e-02
  -8.3160400e-02
  -8.2183838e-02
  -8.0810547e-02
  -8.0230713e-02
  -7.9254150e-02
  -7.8552246e-02
  -7.7728271e-02
  -7.6507568e-02
  -7.4829102e-02
  -7.3547363e-02
  -7.2174072e-02
  -7.2326660e-02
  -7.1594238e-02
  -6.9610596e-02
  -6.8267822e-02
  -6.7138672e-02
  -6.5643311e-02
  -6.4147949e-02
  -6.2377930e-02
  -6.0791016e-02
  -5.9967041e-02
  -5.7769775e-02
  -5.6365967e-02
  -5.5358887e-02
  -5.3833008e-02
  -5.2947998e-02
  -5.1330566e-02
  -4.9438477e-02
  -4.8797607e-02
  -4.8217773e-02
  -4.6600342e-02
  -4.4860840e-02
  -4.2388916e-02
  -4.0924072e-02
  -4.0893555e-02
  -4.0954590e-02
  -4.0588379e-02
  -4.0924072e-02
  -4.0740967e-02
  -4.0222168e-02
  -4.0496826e-02
  -4.0405273e-02
  -3.9642334e-02
  -3.8848877e-02
  -3.7994385e-02
  -3.7658691e-02
  -3.7200928e-02
  -3.6560059e-02
  -3.5644531e-02
  -3.4881592e-02
  -3.4942627e-02
  -3.4637451e-02
  -3.3355713e-02
  -3.2714844e-02
  -3.2440186e-02
  -3.1036377e-02
  -3.1524658e-02
  -3.1250000e-02
  -3.0151367e-02
  -3.0303955e-02
  -3.0426025e-02
  -2.9632568e-02
  -2.9327393e-02
  -2.9693604e-02
  -2.9785156e-02
  -3.0151367e-02
  -2.9785156e-02
  -2.8594971e-02
  -2.7923584e-02
  -2.8045654e-02
  -2.6336670e-02
  -2.5299072e-02
  -2.4963379e-02
  -2.3895264e-02
  -2.2766113e-02
  -2.3101807e-02
  -2.1942139e-02
  -1.9897461e-02
  -1.9653320e-02
  -1.9012451e-02
  -1.8402100e-02
  -1.6448975e-02
  -1.5411377e-02
  -1.4831543e-02
  -1.3732910e-02
  -1.2878418e-02
  -1.1535645e-02
  -1.0406494e-02
  -1.0131836e-02
  -8.9721680e-03
  -7.5988770e-03
  -6.4392090e-03
  -4.7607422e-03
  -3.0822754e-03
  -3.2348633e-03
  -1.9836426e-03
  -1.2207031e-04
   3.9672852e-04
   2.3498535e-03
   3.9672852e-03
   5.1574707e-03
   7.1411133e-03
   8.6059570e-03
   1.0894775e-02
   1.1810303e-02
   1.3061523e-02
   1.5319824e-02
   1.6784668e-02
   1.7883301e-02
   1.8524170e-02
   2.0385742e-02
   2.1850586e-02
   2.3620605e-02
   2.6031494e-02
   2.7648926e-02
   2.9052734e-02
   3.1127930e-02
   3.3966064e-02
   3.5125732e-02
   3.6956787e-02
   3.9459229e-02
   4.0832520e-02
   4.2144775e-02
   4.3914795e-02
   4.5288086e-02
   4.6356201e-02
   4.7851563e-02
   4.9407959e-02
   5.0781250e-02
   5.1330566e-02
   5.3009033e-02
   5.4992676e-02
   5.5664063e-02
   5.7556152e-02
   6.0211182e-02
   6.1309814e-02
   6.2316895e-02
   6.3690186e-02
   6.5155029e-02
   6.7108154e-02
   6.8481445e-02
   6.9732666e-02
   7.0556641e-02
   7.2753906e-02
   7.4554443e-02
   7.5988770e-02
   7.8063965e-02
   8.0108643e-02
   8.0780029e-02
   8.2305908e-02
   8.3557129e-02
   8.3892822e-02
   8.5662842e-02
   8.6669922e-02
   8.8165283e-02
   8.9233398e-02
   8.9416504e-02
   9.0637207e-02
   9.1247559e-02
   9.2071533e-02
   9.3322754e-02
   9.3597412e-02
   9.4238281e-02
   9.5062256e-02
   9.5367432e-02
   9.5916748e-02
   9.6649170e-02
   9.6343994e-02
   9.6710205e-02
   9.6771240e-02
   9.6771240e-02
   9.6984863e-02
   9.7106934e-02
   9.7778320e-02
   9.7930908e-02
   9.8327637e-02
   9.7778320e-02
   9.7625732e-02
   9.8419189e-02
   9.7808838e-02
   9.7045898e-02
   9.7412109e-02
   9.6557617e-02
   9.6862793e-02
   9.6954346e-02
   9.6313477e-02
   9.7198486e-02
   9.7473145e-02
   9.7106934e-02
   9.7198486e-02
   9.6923828e-02
   9.7290039e-02
   9.7991943e-02
   9.8175049e-02
   9.9090576e-02
   9.9456787e-02
   9.9792480e-02
   1.0003662e-01
   9.9151611e-02
   9.8480225e-02
   9.8297119e-02
   9.7839355e-02
   9.7686768e-02
   9.7595215e-02
   9.7839355e-02
   9.9182129e-02
   9.9090576e-02
   1.0006714e-01
   1.0122681e-01
   1.0156250e-01
   1.0305786e-01
   1.0388184e-01
   1.0501099e-01
   1.0662842e-01
   1.0729980e-01
   1.0809326e-01
   1.0934448e-01
   1.1087036e-01
   1.1203003e-01
   1.1337280e-01
   1.1437988e-01
   1.1593628e-01
   1.1889648e-01
   1.2103271e-01
   1.2158203e-01
   1.2234497e-01
   1.2405396e-01
   1.2585449e-01
   1.2762451e-01
   1.2933350e-01
   1.3162231e-01
   1.3287354e-01
   1.3342285e-01
   1.3452148e-01
   1.3571167e-01
   1.3589478e-01
   1.3702393e-01
   1.3842773e-01
   1.3922119e-01
   1.4111328e-01
   1.4175415e-01
   1.4324951e-01
   1.4440918e-01
   1.4505005e-01
   1.4566040e-01
   1.4517212e-01
   1.4508057e-01
   1.4477539e-01
   1.4450073e-01
   1.4373779e-01
   1.4309692e-01
   1.4263916e-01
   1.4270020e-01
   1.4193726e-01
   1.4163208e-01
   1.4224243e-01
   1.4169312e-01
   1.4242554e-01
   1.4376831e-01
   1.4337158e-01
   1.4208984e-01
   1.4172363e-01
   1.4288330e-01
   1.4251709e-01
   1.4120483e-01
   1.4053345e-01
   1.3989258e-01
   1.3912964e-01
   1.3821411e-01
   1.3677979e-01
   1.3589478e-01
   1.3629150e-01
   1.3531494e-01
   1.3470459e-01
   1.3430786e-01
   1.3265991e-01
   1.3153076e-01
   1.2969971e-01
   1.2826538e-01
   1.2698364e-01
   1.2622070e-01
   1.2649536e-01
   1.2469482e-01
   1.2326050e-01
   1.2246704e-01
   1.2222290e-01
   1.2112427e-01
   1.1953735e-01
   1.1895752e-01
   1.1773682e-01
   1.1721802e-01
   1.1611938e-01
   1.1422729e-01
   1.1367798e-01
   1.1346436e-01
   1.1151123e-01
   1.0980225e-01
   1.0906982e-01
   1.0763550e-01
   1.0583496e-01
   1.0464478e-01
   1.0260010e-01
   1.0125732e-01
   9.9884033e-02
   9.8052979e-02
   9.7045898e-02
   9.6282959e-02
   9.4696045e-02
   9.4360352e-02
   9.3475342e-02
   9.2773438e-02
   9.3750000e-02
   9.3231201e-02
   9.2559814e-02
   9.1888428e-02
   9.0423584e-02
   8.9447021e-02
   8.7799072e-02
   8.7158203e-02
   8.6456299e-02
   8.5968018e-02
   8.5601807e-02
   8.4411621e-02
   8.3984375e-02
   8.3435059e-02
   8.2458496e-02
   8.1939697e-02
   8.1665039e-02
   8.1542969e-02
   8.1665039e-02
   8.0657959e-02
   7.9345703e-02
   7.8155518e-02
   7.7697754e-02
   7.7606201e-02
   7.6995850e-02
   7.6354980e-02
   7.5256348e-02
   7.4584961e-02
   7.4218750e-02
   7.4340820e-02
   7.4493408e-02
   7.4890137e-02
   7.4401855e-02
   7.3669434e-02
   7.3120117e-02
   7.2143555e-02
   7.2052002e-02
   7.2570801e-02
   7.3028564e-02
   7.2296143e-02
   7.1533203e-02
   7.1472168e-02
   7.1136475e-02
   7.1472168e-02
   7.2387695e-02
   7.3364258e-02
   7.5317383e-02
   7.7667236e-02
   7.9162598e-02
   7.9132080e-02
   7.8979492e-02
   7.9040527e-02
   7.9193115e-02
   8.0657959e-02
   8.1939697e-02
   8.3190918e-02
   8.4747314e-02
   8.5815430e-02
   8.7188721e-02
   8.9050293e-02
   8.9874268e-02
   9.0606689e-02
   9.1735840e-02
   9.3017578e-02
   9.3750000e-02
   9.4421387e-02
   9.6405029e-02
   9.7137451e-02
   9.7259521e-02
   9.7106934e-02
   9.8266602e-02
   9.9334717e-02
   9.9365234e-02
   1.0113525e-01
   1.0159302e-01
   1.0128784e-01
   1.0177612e-01
   1.0232544e-01
   1.0333252e-01
   1.0458374e-01
   1.0433960e-01
   1.0549927e-01
   1.0638428e-01
   1.0684204e-01
   1.0797119e-01
   1.0787964e-01
   1.0815430e-01
   1.0870361e-01
   1.0888672e-01
   1.0910034e-01
   1.0906982e-01
   1.0922241e-01
   1.0983276e-01
   1.1004639e-01
   1.1102295e-01
   1.1123657e-01
   1.1120605e-01
   1.1288452e-01
   1.1315918e-01
   1.1291504e-01
   1.1352539e-01
   1.1395264e-01
   1.1456299e-01
   1.1462402e-01
   1.1474609e-01
   1.1532593e-01
   1.1605835e-01
   1.1682129e-01
   1.1770630e-01
   1.1807251e-01
   1.1886597e-01
   1.1981201e-01
   1.2002563e-01
   1.1999512e-01
   1.2088013e-01
   1.2182617e-01
   1.2289429e-01
   1.2384033e-01
   1.2561035e-01
   1.2695313e-01
   1.2707520e-01
   1.2847900e-01
   1.2966919e-01
   1.3101196e-01
   1.3220215e-01
   1.3342285e-01
   1.3473511e-01
   1.3571167e-01
   1.3720703e-01
   1.3812256e-01
   1.3836670e-01
   1.3833618e-01
   1.3955688e-01
   1.4099121e-01
   1.4120483e-01
   1.4123535e-01
   1.4141846e-01
   1.4224243e-01
   1.4233398e-01
   1.4328003e-01
   1.4422607e-01
   1.4517212e-01
   1.4669800e-01
   1.4764404e-01
   1.4828491e-01
   1.4868164e-01
   1.4953613e-01
   1.5075684e-01
   1.5167236e-01
   1.5289307e-01
   1.5420532e-01
   1.5582275e-01
   1.5734863e-01
   1.5951538e-01
   1.6076660e-01
   1.6189575e-01
   1.6348267e-01
   1.6448975e-01
   1.6665649e-01
   1.6857910e-01
   1.7044067e-01
   1.7260742e-01
   1.7324829e-01
   1.7483521e-01
   1.7602539e-01
   1.7813110e-01
   1.8032837e-01
   1.8151855e-01
   1.8252563e-01
   1.8334961e-01
   1.8493652e-01
   1.8670654e-01
   1.8713379e-01
   1.8835449e-01
   1.9015503e-01
   1.9094849e-01
   1.9168091e-01
   1.9287109e-01
   1.9406128e-01
   1.9509888e-01
   1.9592285e-01
   1.9631958e-01
   1.9619751e-01
   1.9653320e-01
   1.9610596e-01
   1.9519043e-01
   1.9515991e-01
   1.9589233e-01
   1.9555664e-01
   1.9567871e-01
   1.9662476e-01
   1.9635010e-01
   1.9622803e-01
   1.9683838e-01
   1.9595337e-01
   1.9631958e-01
   1.9638062e-01
   1.9543457e-01
   1.9580078e-01
   1.9476318e-01
   1.9482422e-01
   1.9577026e-01
   1.9454956e-01
   1.9464111e-01
   1.9393921e-01
   1.9177246e-01
   1.9116211e-01
   1.9049072e-01
   1.8939209e-01
   1.8740845e-01
   1.8576050e-01
   1.8457031e-01
   1.8206787e-01
   1.8054199e-01
   1.7944336e-01
   1.7761230e-01
   1.7547607e-01
   1.7492676e-01
   1.7364502e-01
   1.7224121e-01
   1.7187500e-01
   1.7053223e-01
   1.6949463e-01
   1.6766357e-01
   1.6662598e-01
   1.6546631e-01
   1.6448975e-01
   1.6384888e-01
   1.6281128e-01
   1.6256714e-01
   1.6107178e-01
   1.5942383e-01
   1.5917969e-01
   1.5750122e-01
   1.5631104e-01
   1.5591431e-01
   1.5460205e-01
   1.5435791e-01
   1.5386963e-01
   1.5393066e-01
   1.5426636e-01
   1.5283203e-01
   1.5234375e-01
   1.5133667e-01
   1.5039063e-01
   1.4926147e-01
   1.4730835e-01
   1.4605713e-01
   1.4523315e-01
   1.4340210e-01
   1.4324951e-01
   1.4346313e-01
   1.4248657e-01
   1.4208984e-01
   1.4074707e-01
   1.4022827e-01
   1.4038086e-01
   1.3903809e-01
   1.3867188e-01
   1.3812256e-01
   1.3705444e-01
   1.3589478e-01
   1.3452148e-01
   1.3409424e-01
   1.3394165e-01
   1.3272095e-01
   1.3214111e-01
   1.3262939e-01
   1.3159180e-01
   1.3128662e-01
   1.3119507e-01
   1.3061523e-01
   1.3046265e-01
   1.3061523e-01
   1.3088989e-01
   1.3043213e-01
   1.3040161e-01
   1.3122559e-01
   1.3128662e-01
   1.3186646e-01
   1.3360596e-01
   1.3378906e-01
   1.3577271e-01
   1.3836670e-01
   1.3900757e-01
   1.4093018e-01
   1.4169312e-01
   1.4309692e-01
   1.4474487e-01
   1.4559937e-01
   1.4794922e-01
   1.4923096e-01
   1.5026855e-01
   1.5133667e-01
   1.5267944e-01
   1.5411377e-01
   1.5621948e-01
   1.5805054e-01
   1.6046143e-01
   1.6186523e-01
   1.6296387e-01
   1.6519165e-01
   1.6708374e-01
   1.7004395e-01
   1.7193604e-01
   1.7263794e-01
   1.7388916e-01
   1.7584229e-01
   1.7694092e-01
   1.7886353e-01
   1.8099976e-01
   1.8228149e-01
   1.8310547e-01
   1.8395996e-01
   1.8548584e-01
   1.8646240e-01
   1.8765259e-01
   1.8838501e-01
   1.8786621e-01
   1.8768311e-01
   1.8856812e-01
   1.8780518e-01
   1.8612671e-01
   1.8521118e-01
   1.8478394e-01
   1.8505859e-01
   1.8414307e-01
   1.8402100e-01
   1.8389893e-01
   1.8295288e-01
   1.8225098e-01
   1.8096924e-01
   1.7959595e-01
   1.7864990e-01
   1.7864990e-01
   1.7855835e-01
   1.7694092e-01
   1.7428589e-01
   1.7263794e-01
   1.7129517e-01
   1.6967773e-01
   1.6790771e-01
   1.6625977e-01
   1.6488647e-01
   1.6201782e-01
   1.6000366e-01
   1.5887451e-01
   1.5576172e-01
   1.5386963e-01
   1.5237427e-01
   1.5036011e-01
   1.4935303e-01
   1.4825439e-01
   1.4572144e-01
   1.4263916e-01
   1.3931274e-01
   1.3653564e-01
   1.3424683e-01
   1.3156128e-01
   1.2948608e-01
   1.2631226e-01
   1.2316895e-01
   1.2063599e-01
   1.1813354e-01
   1.1544800e-01
   1.1236572e-01
   1.0894775e-01
   1.0574341e-01
   1.0244751e-01
   9.8144531e-02
   9.4299316e-02
   9.1400146e-02
   8.8684082e-02
   8.4716797e-02
   8.0688477e-02
   7.7697754e-02
   7.4432373e-02
   7.1258545e-02
   6.7291260e-02
   6.3568115e-02
   6.0516357e-02
   5.6121826e-02
   5.3985596e-02
   5.0811768e-02
   4.5959473e-02
   4.3243408e-02
   4.0191650e-02
   3.7811279e-02
   3.5552979e-02
   3.1555176e-02
   2.7648926e-02
   2.5024414e-02
   2.1667480e-02
   1.8890381e-02
   1.5411377e-02
   1.1840820e-02
   9.2468262e-03
   5.6457520e-03
   2.3498535e-03
  -2.7465820e-04
  -3.3264160e-03
  -6.2255859e-03
  -9.1552734e-03
  -1.2390137e-02
  -1.4923096e-02
  -1.7791748e-02
  -2.0294189e-02
  -2.3254395e-02
  -2.6031494e-02
  -2.8625488e-02
  -3.1616211e-02
  -3.4240723e-02
  -3.6071777e-02
  -3.8513184e-02
  -4.0710449e-02
  -4.2846680e-02
  -4.6020508e-02
  -4.7851563e-02
  -4.9224854e-02
  -5.0964355e-02
  -5.2368164e-02
  -5.3985596e-02
  -5.5023193e-02
  -5.7006836e-02
  -5.8532715e-02
  -5.9906006e-02
  -6.2042236e-02
  -6.2835693e-02
  -6.4788818e-02
  -6.7352295e-02
  -6.8664551e-02
  -6.9763184e-02
  -7.0709229e-02
  -7.1624756e-02
  -7.3974609e-02
  -7.5500488e-02
  -7.7331543e-02
  -7.9620361e-02
  -8.1115723e-02
  -8.2550049e-02
  -8.3679199e-02
  -8.4930420e-02
  -8.6486816e-02
  -8.7280273e-02
  -8.8653564e-02
  -9.0301514e-02
  -9.1522217e-02
  -9.1827393e-02
  -9.2254639e-02
  -9.3109131e-02
  -9.2681885e-02
  -9.2254639e-02
  -9.3750000e-02
  -9.4635010e-02
  -9.5092773e-02
  -9.5642090e-02
  -9.5336914e-02
  -9.5123291e-02
  -9.4268799e-02
  -9.3811035e-02
  -9.3933105e-02
  -9.3444824e-02
  -9.3780518e-02
  -9.4421387e-02
  -9.4573975e-02
  -9.6282959e-02
  -9.6557617e-02
  -9.6405029e-02
  -9.7686768e-02
  -9.7747803e-02
  -9.8114014e-02
  -9.8022461e-02
  -9.7290039e-02
  -9.7229004e-02
  -9.6893311e-02
  -9.5733643e-02
  -9.4787598e-02
  -9.5062256e-02
  -9.5642090e-02
  -9.5642090e-02
  -9.5916748e-02
  -9.5886230e-02
  -9.4482422e-02
  -9.5123291e-02
  -9.4940186e-02
  -9.4360352e-02
  -9.4177246e-02
  -9.3261719e-02
  -9.2926025e-02
  -9.1979980e-02
  -9.1064453e-02
  -9.0209961e-02
  -8.9843750e-02
  -8.9477539e-02
  -8.9019775e-02
  -8.6975098e-02
  -8.5266113e-02
  -8.5113525e-02
  -8.3984375e-02
  -8.2275391e-02
  -8.0383301e-02
  -7.7575684e-02
  -7.4279785e-02
  -7.1533203e-02
  -6.8756104e-02
  -6.5399170e-02
  -6.2774658e-02
  -6.0394287e-02
  -5.7403564e-02
  -5.4077148e-02
  -5.0354004e-02
  -4.6783447e-02
  -4.3029785e-02
  -4.0161133e-02
  -3.6376953e-02
  -3.3233643e-02
  -3.0761719e-02
  -2.6763916e-02
  -2.4261475e-02
  -2.0965576e-02
  -1.7181396e-02
  -1.3732910e-02
  -1.0375977e-02
  -6.9274902e-03
  -3.4484863e-03
  -7.6293945e-04
   2.0446777e-03
   5.2185059e-03
   7.8125000e-03
   1.0498047e-02
   1.3458252e-02
   1.6540527e-02
   1.9470215e-02
   2.2430420e-02
   2.5115967e-02
   2.7069092e-02
   3.0273438e-02
   3.3233643e-02
   3.5339355e-02
   3.8421631e-02
   4.1290283e-02
   4.3029785e-02
   4.4799805e-02
   4.6478271e-02
   4.9316406e-02
   5.2215576e-02
   5.4687500e-02
   5.7250977e-02
   5.9020996e-02
   6.2103271e-02
   6.3507080e-02
   6.4514160e-02
   6.7169189e-02
   6.9396973e-02
   7.2052002e-02
   7.4188232e-02
   7.5500488e-02
   7.7850342e-02
   7.9864502e-02
   8.1787109e-02
   8.3679199e-02
   8.4747314e-02
   8.5906982e-02
   8.7219238e-02
   8.8623047e-02
   8.9843750e-02
   9.0515137e-02
   9.1857910e-02
   9.2651367e-02
   9.3780518e-02
   9.4940186e-02
   9.7137451e-02
   9.8571777e-02
   1.0009766e-01
   1.0147095e-01
   1.0202026e-01
   1.0424805e-01
   1.0580444e-01
   1.0705566e-01
   1.0919189e-01
   1.0934448e-01
   1.1056519e-01
   1.1093140e-01
   1.1068726e-01
   1.1260986e-01
   1.1334229e-01
   1.1376953e-01
   1.1471558e-01
   1.1553955e-01
   1.1544800e-01
   1.1492920e-01
   1.1495972e-01
   1.1486816e-01
   1.1386108e-01
   1.1416626e-01
   1.1416626e-01
   1.1358643e-01
   1.1340332e-01
   1.1193848e-01
   1.1062622e-01
   1.0934448e-01
   1.0824585e-01
   1.0720825e-01
   1.0427856e-01
   1.0247803e-01
   1.0125732e-01
   9.9334717e-02
   9.7503662e-02
   9.5245361e-02
   9.2529297e-02
   8.8958740e-02
   8.5998535e-02
   8.3099365e-02
   7.8979492e-02
   7.5347900e-02
   7.2540283e-02
   6.8664551e-02
   6.5338135e-02
   6.2164307e-02
   5.7952881e-02
   5.4229736e-02
   5.0872803e-02
   4.6752930e-02
   4.2572021e-02
   3.8085938e-02
   3.3416748e-02
   2.9571533e-02
   2.5482178e-02
   2.1240234e-02
   1.6387939e-02
   1.1718750e-02
   7.3547363e-03
   2.4414063e-03
  -2.6245117e-03
  -7.5073242e-03
  -1.2573242e-02
  -1.7639160e-02
  -2.3864746e-02
  -2.8686523e-02
  -3.3691406e-02
  -3.9916992e-02
  -4.4647217e-02
  -4.9804688e-02
  -5.5175781e-02
  -6.0455322e-02
  -6.6223145e-02
  -7.1777344e-02
  -7.6934814e-02
  -8.2336426e-02
  -8.7249756e-02
  -9.2651367e-02
  -9.7198486e-02
  -1.0211182e-01
  -1.0852051e-01
  -1.1407471e-01
  -1.1965942e-01
  -1.2533569e-01
  -1.3156128e-01
  -1.3677979e-01
  -1.4144897e-01
  -1.4688110e-01
  -1.5289307e-01
  -1.5826416e-01
  -1.6445923e-01
  -1.7147827e-01
  -1.7626953e-01
  -1.8112183e-01
  -1.8603516e-01
  -1.9061279e-01
  -1.9567871e-01
  -2.0089722e-01
  -2.0623779e-01
  -2.1090698e-01
  -2.1493530e-01
  -2.2070313e-01
  -2.2540283e-01
  -2.2994995e-01
  -2.3464966e-01
  -2.3776245e-01
  -2.4291992e-01
  -2.4844360e-01
  -2.5323486e-01
  -2.5765991e-01
  -2.6190186e-01
  -2.6614380e-01
  -2.7001953e-01
  -2.7377319e-01
  -2.7804565e-01
  -2.8222656e-01
  -2.8601074e-01
  -2.9055786e-01
  -2.9357910e-01
  -2.9730225e-01
  -3.0072021e-01
  -3.0453491e-01
  -3.0978394e-01
  -3.1307983e-01
  -3.1674194e-01
  -3.2113647e-01
  -3.2492065e-01
  -3.2891846e-01
  -3.3248901e-01
  -3.3605957e-01
  -3.3969116e-01
  -3.4210205e-01
  -3.4530640e-01
  -3.4878540e-01
  -3.5269165e-01
  -3.5702515e-01
  -3.6013794e-01
  -3.6264038e-01
  -3.6624146e-01
  -3.6914063e-01
  -3.7249756e-01
  -3.7615967e-01
  -3.7905884e-01
  -3.8299561e-01
  -3.8723755e-01
  -3.9047241e-01
  -3.9462280e-01
  -3.9541626e-01
  -3.9859009e-01
  -4.0209961e-01
  -4.0386963e-01
  -4.0829468e-01
  -4.1140747e-01
  -4.1390991e-01
  -4.1717529e-01
  -4.1842651e-01
  -4.1912842e-01
  -4.2053223e-01
  -4.2135620e-01
  -4.2263794e-01
  -4.2230225e-01
  -4.2288208e-01
  -4.2449951e-01
  -4.2349243e-01
  -4.2431641e-01
  -4.2565918e-01
  -4.2544556e-01
  -4.2626953e-01
  -4.2562866e-01
  -4.2504883e-01
  -4.2498779e-01
  -4.2391968e-01
  -4.2373657e-01
  -4.2297363e-01
  -4.2016602e-01
  -4.1830444e-01
  -4.1586304e-01
  -4.1293335e-01
  -4.1113281e-01
  -4.0802002e-01
  -4.0603638e-01
  -4.0307617e-01
  -3.9901733e-01
  -3.9627075e-01
  -3.9089966e-01
  -3.8739014e-01
  -3.8412476e-01
  -3.7942505e-01
  -3.7554932e-01
  -3.7008667e-01
  -3.6495972e-01
  -3.6117554e-01
  -3.5620117e-01
  -3.5128784e-01
  -3.4603882e-01
  -3.3990479e-01
  -3.3401489e-01
  -3.2772827e-01
  -3.2192993e-01
  -3.1753540e-01
  -3.1027222e-01
  -3.0447388e-01
  -2.9794312e-01
  -2.9083252e-01
  -2.8445435e-01
  -2.7743530e-01
  -2.7203369e-01
  -2.6519775e-01
  -2.5723267e-01
  -2.4890137e-01
  -2.4011230e-01
  -2.3312378e-01
  -2.2937012e-01
  -2.2399902e-01
  -2.1777344e-01
  -2.1121216e-01
  -2.0248413e-01
  -1.9354248e-01
  -1.8420410e-01
  -1.7633057e-01
  -1.7071533e-01
  -1.6500854e-01
  -1.5878296e-01
  -1.5200806e-01
  -1.4471436e-01
  -1.3839722e-01
  -1.3232422e-01
  -1.2548828e-01
  -1.1914063e-01
  -1.1300659e-01
  -1.0763550e-01
  -1.0122681e-01
  -9.5153809e-02
  -8.8531494e-02
  -8.1237793e-02
  -7.5225830e-02
  -6.8542480e-02
  -6.2042236e-02
  -5.5938721e-02
  -4.9041748e-02
  -4.2327881e-02
  -3.5522461e-02
  -2.9327393e-02
  -2.4932861e-02
  -1.9531250e-02
  -1.4343262e-02
  -9.8266602e-03
  -4.8522949e-03
  -2.4414063e-04
   4.2724609e-03
   9.6130371e-03
   1.4190674e-02
   1.8371582e-02
   2.3254395e-02
   2.7191162e-02
   3.0487061e-02
   3.3599854e-02
   3.7384033e-02
   4.1076660e-02
   4.4616699e-02
   4.8583984e-02
   5.2215576e-02
   5.6030273e-02
   5.9509277e-02
   6.2591553e-02
   6.4971924e-02
   6.5734863e-02
   6.7871094e-02
   7.0159912e-02
   7.1685791e-02
   7.3364258e-02
   7.5103760e-02
   7.5805664e-02
   7.6385498e-02
   7.7819824e-02
   7.8369141e-02
   7.8460693e-02
   7.8674316e-02
   7.9620361e-02
   8.0200195e-02
   7.9864502e-02
   8.0230713e-02
   8.0352783e-02
   8.0108643e-02
   8.0169678e-02
   7.9498291e-02
   7.8338623e-02
   7.7880859e-02
   7.7209473e-02
   7.5836182e-02
   7.6416016e-02
   7.6507568e-02
   7.7789307e-02
   7.9254150e-02
   7.9437256e-02
   7.9040527e-02
   7.6934814e-02
   7.6721191e-02
   7.7789307e-02
   7.8979492e-02
   8.2122803e-02
   8.4167480e-02
   8.5144043e-02
   8.5784912e-02
   8.5113525e-02
   8.4564209e-02
   8.4411621e-02
   8.2794189e-02
   8.1939697e-02
   8.1756592e-02
   8.1634521e-02
   8.2122803e-02
   8.1604004e-02
   8.0749512e-02
   7.8216553e-02
   7.4798584e-02
   7.0281982e-02
   6.4453125e-02
   6.1248779e-02
   5.8715820e-02
   5.7556152e-02
   5.7586670e-02
   5.6396484e-02
   5.5053711e-02
   5.2825928e-02
   4.8889160e-02
   4.4555664e-02
   4.0222168e-02
   3.5552979e-02
   3.0822754e-02
   2.5329590e-02
   2.0660400e-02
   1.7578125e-02
   1.4923096e-02
   1.1840820e-02
   1.1566162e-02
   1.1047363e-02
   9.4299316e-03
   8.3618164e-03
   6.4086914e-03
   4.8217773e-03
   3.4484863e-03
   2.7160645e-03
   2.2277832e-03
   1.5258789e-03
   7.9345703e-04
   3.3569336e-04
   6.4086914e-04
   9.1552734e-05
  -1.4648438e-03
  -2.2277832e-03
  -3.1433105e-03
  -4.9133301e-03
  -6.0729980e-03
  -8.1176758e-03
  -1.0406494e-02
  -1.1505127e-02
  -1.4099121e-02
  -1.7364502e-02
  -2.0599365e-02
  -2.4597168e-02
  -2.7282715e-02
  -3.0029297e-02
  -3.4423828e-02
  -3.9367676e-02
  -4.6722412e-02
  -5.4626465e-02
  -6.0791016e-02
  -6.7138672e-02
  -7.1868896e-02
  -7.6354980e-02
  -8.2519531e-02
  -8.7585449e-02
  -9.2224121e-02
  -9.7015381e-02
  -1.0296631e-01
  -1.0946655e-01
  -1.1538696e-01
  -1.2136841e-01
  -1.2619019e-01
  -1.2966919e-01
  -1.3418579e-01
  -1.3961792e-01
  -1.4511108e-01
  -1.4950562e-01
  -1.5371704e-01
  -1.5832520e-01
  -1.6192627e-01
  -1.6561890e-01
  -1.6998291e-01
  -1.7260742e-01
  -1.7562866e-01
  -1.7877197e-01
  -1.8048096e-01
  -1.8371582e-01
  -1.8661499e-01
  -1.9015503e-01
  -1.9439697e-01
  -1.9659424e-01
  -1.9747925e-01
  -1.9851685e-01
  -1.9909668e-01
  -2.0028687e-01
  -2.0202637e-01
  -2.0428467e-01
  -2.0651245e-01
  -2.0706177e-01
  -2.0791626e-01
  -2.1008301e-01
  -2.1051025e-01
  -2.1163940e-01
  -2.1301270e-01
  -2.1313477e-01
  -2.1337891e-01
  -2.1319580e-01
  -2.1401978e-01
  -2.1490479e-01
  -2.1386719e-01
  -2.1347046e-01
  -2.1273804e-01
  -2.1185303e-01
  -2.1173096e-01
  -2.0983887e-01
  -2.1002197e-01
  -2.0928955e-01
  -2.0690918e-01
  -2.0654297e-01
  -2.0645142e-01
  -2.0544434e-01
  -2.0513916e-01
  -2.0458984e-01
  -2.0565796e-01
  -2.0727539e-01
  -2.0706177e-01
  -2.0693970e-01
  -2.0727539e-01
  -2.0687866e-01
  -2.0703125e-01
  -2.0739746e-01
  -2.0669556e-01
  -2.0532227e-01
  -2.0529175e-01
  -2.0645142e-01
  -2.0535278e-01
  -2.0489502e-01
  -2.0504761e-01
  -2.0397949e-01
  -2.0458984e-01
  -2.0489502e-01
  -2.0452881e-01
  -2.0388794e-01
  -2.0126343e-01
  -1.9900513e-01
  -1.9665527e-01
  -1.9409180e-01
  -1.9250488e-01
  -1.8908691e-01
  -1.8679810e-01
  -1.8521118e-01
  -1.8176270e-01
  -1.7861938e-01
  -1.7492676e-01
  -1.7086792e-01
  -1.6757202e-01
  -1.6400146e-01
  -1.6021729e-01
  -1.5655518e-01
  -1.5213013e-01
  -1.4782715e-01
  -1.4425659e-01
  -1.3906860e-01
  -1.3449097e-01
  -1.3046265e-01
  -1.2631226e-01
  -1.2347412e-01
  -1.2026978e-01
  -1.1779785e-01
  -1.1532593e-01
  -1.1108398e-01
  -1.0763550e-01
  -1.0473633e-01
  -1.0171509e-01
  -9.9700928e-02
  -9.7229004e-02
  -9.5336914e-02
  -9.4848633e-02
  -9.2681885e-02
  -9.1766357e-02
  -9.1857910e-02
  -9.1094971e-02
  -9.0820313e-02
  -9.0728760e-02
  -9.1522217e-02
  -9.1400146e-02
  -9.1400146e-02
  -9.2956543e-02
  -9.3383789e-02
  -9.3444824e-02
  -9.3902588e-02
  -9.4451904e-02
  -9.5764160e-02
  -9.6740723e-02
  -9.7259521e-02
  -9.7778320e-02
  -9.6466064e-02
  -9.6374512e-02
  -9.6923828e-02
  -9.6771240e-02
  -9.9517822e-02
  -1.0092163e-01
  -1.0296631e-01
  -1.0473633e-01
  -1.0476685e-01
  -1.0601807e-01
  -1.0690308e-01
  -1.0736084e-01
  -1.0836792e-01
  -1.0894775e-01
  -1.0980225e-01
  -1.1117554e-01
  -1.1193848e-01
  -1.1343384e-01
  -1.1532593e-01
  -1.1651611e-01
  -1.1785889e-01
  -1.1932373e-01
  -1.2164307e-01
  -1.2310791e-01
  -1.2408447e-01
  -1.2557983e-01
  -1.2640381e-01
  -1.2875366e-01
  -1.3150024e-01
  -1.3262939e-01
  -1.3494873e-01
  -1.3717651e-01
  -1.3867188e-01
  -1.4019775e-01
  -1.4215088e-01
  -1.4459229e-01
  -1.4645386e-01
  -1.4843750e-01
  -1.5051270e-01
  -1.5274048e-01
  -1.5411377e-01
  -1.5661621e-01
  -1.5924072e-01
  -1.6210938e-01
  -1.6433716e-01
  -1.6671753e-01
  -1.7022705e-01
  -1.7318726e-01
  -1.7541504e-01
  -1.7849731e-01
  -1.8173218e-01
  -1.8475342e-01
  -1.8847656e-01
  -1.9183350e-01
  -1.9519043e-01
  -1.9827271e-01
  -2.0123291e-01
  -2.0437622e-01
  -2.0736694e-01
  -2.0989990e-01
  -2.1362305e-01
  -2.1734619e-01
  -2.1969604e-01
  -2.2198486e-01
  -2.2436523e-01
  -2.2769165e-01
  -2.3046875e-01
  -2.3406982e-01
  -2.3724365e-01
  -2.3950195e-01
  -2.4264526e-01
  -2.4496460e-01
  -2.4658203e-01
  -2.4862671e-01
  -2.5073242e-01
  -2.5299072e-01
  -2.5552368e-01
  -2.5778198e-01
  -2.6025391e-01
  -2.6235962e-01
  -2.6495361e-01
  -2.6849365e-01
  -2.6968384e-01
  -2.7157593e-01
  -2.7386475e-01
  -2.7511597e-01
  -2.7792358e-01
  -2.7935791e-01
  -2.8063965e-01
  -2.8372192e-01
  -2.8399658e-01
  -2.8591919e-01
  -2.8866577e-01
  -2.8936768e-01
  -2.9055786e-01
  -2.9119873e-01
  -2.9238892e-01
  -2.9382324e-01
  -2.9458618e-01
  -2.9571533e-01
  -2.9666138e-01
  -2.9721069e-01
  -2.9782104e-01
  -2.9870605e-01
  -3.0023193e-01
  -3.0081177e-01
  -3.0120850e-01
  -3.0279541e-01
  -3.0245972e-01
  -3.0212402e-01
  -3.0398560e-01
  -3.0426025e-01
  -3.0426025e-01
  -3.0499268e-01
  -3.0545044e-01
  -3.0615234e-01
  -3.0725098e-01
  -3.0700684e-01
  -3.0758667e-01
  -3.0761719e-01
  -3.0841064e-01
  -3.0929565e-01
  -3.0905151e-01
  -3.1100464e-01
  -3.1228638e-01
  -3.1295776e-01
  -3.1408691e-01
  -3.1347656e-01
  -3.1304932e-01
  -3.1390381e-01
  -3.1393433e-01
  -3.1475830e-01
  -3.1576538e-01
  -3.1600952e-01
  -3.1671143e-01
  -3.1655884e-01
  -3.1665039e-01
  -3.1652832e-01
  -3.1588745e-01
  -3.1610107e-01
  -3.1451416e-01
  -3.1369019e-01
  -3.1240845e-01
  -3.1011963e-01
  -3.0969238e-01
  -3.0865479e-01
  -3.0792236e-01
  -3.0892944e-01
  -3.0874634e-01
  -3.0841064e-01
  -3.0783081e-01
  -3.0630493e-01
  -3.0551147e-01
  -3.0416870e-01
  -3.0206299e-01
  -3.0126953e-01
  -3.0105591e-01
  -3.0020142e-01
  -2.9989624e-01
  -2.9748535e-01
  -2.9568481e-01
  -2.9351807e-01
  -2.9147339e-01
  -2.9061890e-01
  -2.8750610e-01
  -2.8656006e-01
  -2.8552246e-01
  -2.8384399e-01
  -2.8271484e-01
  -2.7993774e-01
  -2.7706909e-01
  -2.7606201e-01
  -2.7282715e-01
  -2.7014160e-01
  -2.6779175e-01
  -2.6602173e-01
  -2.6440430e-01
  -2.6086426e-01
  -2.6034546e-01
  -2.5869751e-01
  -2.5579834e-01
  -2.5454712e-01
  -2.5262451e-01
  -2.4975586e-01
  -2.4737549e-01
  -2.4484253e-01
  -2.4237061e-01
  -2.3986816e-01
  -2.3635864e-01
  -2.3486328e-01
  -2.3214722e-01
  -2.2863770e-01
  -2.2668457e-01
  -2.2314453e-01
  -2.2100830e-01
  -2.1878052e-01
  -2.1612549e-01
  -2.1487427e-01
  -2.1163940e-01
  -2.0840454e-01
  -2.0602417e-01
  -2.0214844e-01
  -1.9869995e-01
  -1.9598389e-01
  -1.9293213e-01
  -1.9027710e-01
  -1.8707275e-01
  -1.8362427e-01
  -1.8032837e-01
  -1.7581177e-01
  -1.7227173e-01
  -1.6934204e-01
  -1.6549683e-01
  -1.6241455e-01
  -1.5921021e-01
  -1.5518188e-01
  -1.5109253e-01
  -1.4736938e-01
  -1.4376831e-01
  -1.3940430e-01
  -1.3455200e-01
  -1.2988281e-01
  -1.2570190e-01
  -1.2240601e-01
  -1.1972046e-01
  -1.1734009e-01
  -1.1505127e-01
  -1.1129761e-01
  -1.0705566e-01
  -1.0379028e-01
  -1.0021973e-01
  -9.6618652e-02
  -9.3597412e-02
  -8.9843750e-02
  -8.6791992e-02
  -8.3587646e-02
  -8.0169678e-02
  -7.7636719e-02
  -7.5439453e-02
  -7.2967529e-02
  -7.0892334e-02
  -6.8511963e-02
  -6.6925049e-02
  -6.5216064e-02
  -6.2988281e-02
  -6.1065674e-02
  -5.8868408e-02
  -5.7617188e-02
  -5.5847168e-02
  -5.3802490e-02
  -5.1818848e-02
  -5.1239014e-02
  -5.1177979e-02
  -4.9835205e-02
  -4.8309326e-02
  -4.6722412e-02
  -4.5776367e-02
  -4.4769287e-02
  -4.4311523e-02
  -4.3670654e-02
  -4.2510986e-02
  -4.2175293e-02
  -4.0802002e-02
  -3.8909912e-02
  -3.5949707e-02
  -3.1463623e-02
  -2.7282715e-02
  -2.1942139e-02
  -1.5930176e-02
  -9.1857910e-03
  -4.0588379e-03
   4.8828125e-04
   5.7373047e-03
   1.1108398e-02
   1.6906738e-02
   2.2827148e-02
   2.9907227e-02
   3.6773682e-02
   4.3823242e-02
   5.1483154e-02
   5.7678223e-02
   6.6284180e-02
   7.5958252e-02
   8.3953857e-02
   9.1888428e-02
   1.0086060e-01
   1.0968018e-01
   1.1837769e-01
   1.2707520e-01
   1.3574219e-01
   1.4559937e-01
   1.5530396e-01
   1.6534424e-01
   1.7510986e-01
   1.8350220e-01
   1.9180298e-01
   1.9949341e-01
   2.0800781e-01
   2.1743774e-01
   2.2558594e-01
   2.3367310e-01
   2.4108887e-01
   2.4746704e-01
   2.5320435e-01
   2.5769043e-01
   2.6284790e-01
   2.6837158e-01
   2.7252197e-01
   2.7676392e-01
   2.8021240e-01
   2.8213501e-01
   2.8436279e-01
   2.8579712e-01
   2.8701782e-01
   2.8732300e-01
   2.8570557e-01
   2.8457642e-01
   2.8247070e-01
   2.7908325e-01
   2.7655029e-01
   2.7191162e-01
   2.6779175e-01
   2.6312256e-01
   2.5637817e-01
   2.5061035e-01
   2.4414063e-01
   2.3690796e-01
   2.2985840e-01
   2.2149658e-01
   2.1350098e-01
   2.0477295e-01
   1.9558716e-01
   1.8664551e-01
   1.7642212e-01
   1.6683960e-01
   1.5768433e-01
   1.4703369e-01
   1.3635254e-01
   1.2536621e-01
   1.1331177e-01
   1.0156250e-01
   8.9904785e-02
   7.9650879e-02
   6.9366455e-02
   5.7556152e-02
   4.5898438e-02
   3.4851074e-02
   2.4078369e-02
   1.1566162e-02
  -6.1035156e-05
  -1.0528564e-02
  -2.1972656e-02
  -3.2562256e-02
  -4.4708252e-02
  -5.6610107e-02
  -6.7321777e-02
  -7.8216553e-02
  -8.9355469e-02
  -1.0018921e-01
  -1.1035156e-01
  -1.2045288e-01
  -1.3049316e-01
  -1.3980103e-01
  -1.4877319e-01
  -1.5798950e-01
  -1.6690063e-01
  -1.7520142e-01
  -1.8319702e-01
  -1.9149780e-01
  -2.0043945e-01
  -2.0779419e-01
  -2.1524048e-01
  -2.2256470e-01
  -2.2897339e-01
  -2.3571777e-01
  -2.4176025e-01
  -2.4795532e-01
  -2.5466919e-01
  -2.5930786e-01
  -2.6428223e-01
  -2.7090454e-01
  -2.7603149e-01
  -2.8100586e-01
  -2.8659058e-01
  -2.9129028e-01
  -2.9553223e-01
  -2.9895020e-01
  -3.0230713e-01
  -3.0642700e-01
  -3.0957031e-01
  -3.1314087e-01
  -3.1570435e-01
  -3.1787109e-01
  -3.2092285e-01
  -3.2272339e-01
  -3.2577515e-01
  -3.2766724e-01
  -3.2681274e-01
  -3.2849121e-01
  -3.2818604e-01
  -3.2757568e-01
  -3.2897949e-01
  -3.2760620e-01
  -3.2757568e-01
  -3.2730103e-01
  -3.2519531e-01
  -3.2415771e-01
  -3.2171631e-01
  -3.1991577e-01
  -3.1857300e-01
  -3.1536865e-01
  -3.1332397e-01
  -3.1024170e-01
  -3.0685425e-01
  -3.0438232e-01
  -3.0007935e-01
  -2.9638672e-01
  -2.9281616e-01
  -2.8851318e-01
  -2.8494263e-01
  -2.8125000e-01
  -2.7746582e-01
  -2.7462769e-01
  -2.6950073e-01
  -2.6434326e-01
  -2.6080322e-01
  -2.5555420e-01
  -2.5131226e-01
  -2.4734497e-01
  -2.4197388e-01
  -2.3880005e-01
  -2.3526001e-01
  -2.2991943e-01
  -2.2540283e-01
  -2.2085571e-01
  -2.1597290e-01
  -2.1160889e-01
  -2.0687866e-01
  -2.0230103e-01
  -1.9732666e-01
  -1.9351196e-01
  -1.8859863e-01
  -1.8270874e-01
  -1.7935181e-01
  -1.7617798e-01
  -1.7132568e-01
  -1.6751099e-01
  -1.6287231e-01
  -1.5817261e-01
  -1.5539551e-01
  -1.5106201e-01
  -1.4758301e-01
  -1.4361572e-01
  -1.3970947e-01
  -1.3537598e-01
  -1.3122559e-01
  -1.2838745e-01
  -1.2457275e-01
  -1.2094116e-01
  -1.1761475e-01
  -1.1392212e-01
  -1.1138916e-01
  -1.0876465e-01
  -1.0476685e-01
  -1.0220337e-01
  -9.9090576e-02
  -9.5123291e-02
  -9.2102051e-02
  -8.8684082e-02
  -8.5418701e-02
  -8.2061768e-02
  -7.8369141e-02
  -7.5714111e-02
  -7.2937012e-02
  -6.9091797e-02
  -6.6864014e-02
  -6.4819336e-02
  -6.2683105e-02
  -6.1340332e-02
  -5.9234619e-02
  -5.7220459e-02
  -5.4992676e-02
  -5.3253174e-02
  -5.1422119e-02
  -4.8706055e-02
  -4.5898438e-02
  -4.3640137e-02
  -4.1870117e-02
  -3.9672852e-02
  -3.7963867e-02
  -3.6346436e-02
  -3.5675049e-02
  -3.4332275e-02
  -3.1982422e-02
  -3.0944824e-02
  -2.9571533e-02
  -2.8106689e-02
  -2.6885986e-02
  -2.5390625e-02
  -2.4475098e-02
  -2.3193359e-02
  -2.1942139e-02
  -2.0355225e-02
  -1.8768311e-02
  -1.7547607e-02
  -1.5991211e-02
  -1.4190674e-02
  -1.2451172e-02
  -1.1810303e-02
  -1.0894775e-02
  -9.9487305e-03
  -9.0026855e-03
  -7.7819824e-03
  -7.2631836e-03
  -6.4086914e-03
  -5.9509277e-03
  -5.3405762e-03
  -5.3710938e-03
  -4.5776367e-03
  -3.8757324e-03
  -3.2958984e-03
  -1.4953613e-03
  -8.8500977e-04
  -3.3569336e-04
   4.2724609e-04
   3.9672852e-04
   1.2207031e-04
   7.9345703e-04
   1.4953613e-03
   1.9531250e-03
   2.4719238e-03
   2.0141602e-03
   2.5024414e-03
   3.7841797e-03
   3.7231445e-03
   4.3334961e-03
   4.8217773e-03
   4.6997070e-03
   5.3405762e-03
   5.9204102e-03
   5.6762695e-03
   5.4931641e-03
   5.8288574e-03
   5.0048828e-03
   5.1269531e-03
   5.0048828e-03
   4.3945313e-03
   4.0588379e-03
   4.1503906e-03
   3.8757324e-03
   3.3569336e-03
   3.2043457e-03
   2.3803711e-03
   2.1057129e-03
   1.9836426e-03
   1.6784668e-03
   2.7465820e-04
   2.4414063e-04
   3.6621094e-04
   2.1362305e-04
   1.8310547e-04
  -2.1057129e-03
  -3.2958984e-03
  -3.4179688e-03
  -5.4016113e-03
  -6.3171387e-03
  -6.7138672e-03
  -8.2702637e-03
  -9.2773438e-03
  -1.0314941e-02
  -1.1627197e-02
  -1.3732910e-02
  -1.6021729e-02
  -1.7761230e-02
  -1.9317627e-02
  -2.0874023e-02
  -2.2552490e-02
  -2.3498535e-02
  -2.5512695e-02
  -2.7984619e-02
  -3.0212402e-02
  -3.1799316e-02
  -3.4088135e-02
  -3.7536621e-02
  -3.8848877e-02
  -4.0374756e-02
  -4.1534424e-02
  -4.2541504e-02
  -4.4311523e-02
  -4.5989990e-02
  -4.7607422e-02
  -4.8950195e-02
  -5.0659180e-02
  -5.2185059e-02
  -5.4321289e-02
  -5.6823730e-02
  -5.9173584e-02
  -6.1859131e-02
  -6.3232422e-02
  -6.4514160e-02
  -6.5887451e-02
  -6.7138672e-02
  -6.9152832e-02
  -7.0556641e-02
  -7.2143555e-02
  -7.4493408e-02
  -7.6354980e-02
  -7.7972412e-02
  -7.9193115e-02
  -7.9895020e-02
  -8.0718994e-02
  -8.2122803e-02
  -8.3770752e-02
  -8.4838867e-02
  -8.6212158e-02
  -8.8287354e-02
  -8.8531494e-02
  -8.9843750e-02
  -9.1003418e-02
  -9.1674805e-02
  -9.2803955e-02
  -9.3109131e-02
  -9.3505859e-02
  -9.4024658e-02
  -9.3902588e-02
  -9.3536377e-02
  -9.4238281e-02
  -9.4055176e-02
  -9.4512939e-02
  -9.5001221e-02
  -9.4390869e-02
  -9.4299316e-02
  -9.4329834e-02
  -9.4512939e-02
  -9.4879150e-02
  -9.4726563e-02
  -9.5214844e-02
  -9.4360352e-02
  -9.3353271e-02
  -9.3536377e-02
  -9.2895508e-02
  -9.2407227e-02
  -9.1766357e-02
  -9.1094971e-02
  -9.0759277e-02
  -9.1094971e-02
  -9.1369629e-02
  -9.1400146e-02
  -9.0057373e-02
  -8.9141846e-02
  -8.7921143e-02
  -8.5144043e-02
  -8.4350586e-02
  -8.2824707e-02
  -8.2275391e-02
  -8.2031250e-02
  -8.0871582e-02
  -7.9681396e-02
  -7.7819824e-02
  -7.6324463e-02
  -7.4768066e-02
  -7.2937012e-02
  -7.1929932e-02
  -7.0434570e-02
  -6.9061279e-02
  -6.8542480e-02
  -6.6986084e-02
  -6.5704346e-02
  -6.5002441e-02
  -6.4514160e-02
  -6.3232422e-02
  -6.2622070e-02
  -6.2652588e-02
  -6.1553955e-02
  -6.0974121e-02
  -6.0302734e-02
  -5.9265137e-02
  -5.9082031e-02
  -5.9326172e-02
  -5.8715820e-02
  -5.7678223e-02
  -5.7189941e-02
  -5.6396484e-02
  -5.5572510e-02
  -5.6091309e-02
  -5.5877686e-02
  -5.5511475e-02
  -5.6335449e-02
  -5.5664063e-02
  -5.4870605e-02
  -5.5084229e-02
  -5.5816650e-02
  -5.6304932e-02
  -5.5786133e-02
  -5.6091309e-02
  -5.6854248e-02
  -5.6884766e-02
  -5.7159424e-02
  -5.6976318e-02
  -5.7495117e-02
  -5.8563232e-02
  -5.8441162e-02
  -5.8441162e-02
  -5.8532715e-02
  -5.9356689e-02
  -6.0394287e-02
  -6.1218262e-02
  -6.1401367e-02
  -6.1462402e-02
  -6.2561035e-02
  -6.2683105e-02
  -6.2255859e-02
  -6.2896729e-02
  -6.2866211e-02
  -6.1889648e-02
  -6.2133789e-02
  -6.1737061e-02
  -6.1004639e-02
  -6.0882568e-02
  -6.1187744e-02
  -6.1340332e-02
  -6.0852051e-02
  -6.0455322e-02
  -6.0577393e-02
  -5.9265137e-02
  -5.7861328e-02
  -5.6488037e-02
  -5.5206299e-02
  -5.5297852e-02
  -5.4595947e-02
  -5.2673340e-02
  -5.1757813e-02
  -5.0903320e-02
  -4.9835205e-02
  -4.8736572e-02
  -4.7119141e-02
  -4.6295166e-02
  -4.6234131e-02
  -4.4494629e-02
  -4.2968750e-02
  -4.2144775e-02
  -4.1137695e-02
  -4.0802002e-02
  -3.8543701e-02
  -3.6224365e-02
  -3.4820557e-02
  -3.2989502e-02
  -3.2409668e-02
  -3.0975342e-02
  -2.9541016e-02
  -2.8198242e-02
  -2.6367188e-02
  -2.4780273e-02
  -2.3193359e-02
  -2.1575928e-02
  -2.0599365e-02
  -1.9592285e-02
  -1.8280029e-02
  -1.7028809e-02
  -1.5258789e-02
  -1.3580322e-02
  -1.2573242e-02
  -1.0650635e-02
  -9.5520020e-03
  -7.5683594e-03
  -5.1879883e-03
  -4.0893555e-03
  -1.9836426e-03
   6.1035156e-04
   1.4038086e-03
   3.1127930e-03
   5.5847168e-03
   8.4838867e-03
   1.1169434e-02
   1.3214111e-02
   1.4953613e-02
   1.7150879e-02
   1.9653320e-02
   2.1575928e-02
   2.3742676e-02
   2.6855469e-02
   2.9174805e-02
   3.0883789e-02
   3.2348633e-02
   3.4729004e-02
   3.6346436e-02
   3.8665771e-02
   4.1015625e-02
   4.2358398e-02
   4.4860840e-02
   4.7546387e-02
   4.8828125e-02
   5.0933838e-02
   5.3833008e-02
   5.6915283e-02
   5.9082031e-02
   6.0546875e-02
   6.2072754e-02
   6.2622070e-02
   6.3446045e-02
   6.4727783e-02
   6.5612793e-02
   6.7352295e-02
   6.9274902e-02
   7.0190430e-02
   7.1746826e-02
   7.2509766e-02
   7.3577881e-02
   7.4645996e-02
   7.4523926e-02
   7.4890137e-02
   7.5256348e-02
   7.4615479e-02
   7.5225830e-02
   7.6507568e-02
   7.6171875e-02
   7.5134277e-02
   7.4432373e-02
   7.3913574e-02
   7.3364258e-02
   7.2509766e-02
   7.1716309e-02
   7.0648193e-02
   6.9396973e-02
   6.8572998e-02
   6.7840576e-02
   6.7443848e-02
   6.6162109e-02
   6.3873291e-02
   6.2316895e-02
   6.0913086e-02
   5.9722900e-02
   5.9020996e-02
   5.7830811e-02
   5.6793213e-02
   5.5603027e-02
   5.4351807e-02
   5.3161621e-02
   5.1727295e-02
   5.0109863e-02
   4.9316406e-02
   4.8797607e-02
   4.8248291e-02
   4.7302246e-02
   4.6325684e-02
   4.5074463e-02
   4.3212891e-02
   4.2510986e-02
   4.1381836e-02
   3.9367676e-02
   3.8513184e-02
   3.7780762e-02
   3.7658691e-02
   3.7658691e-02
   3.7109375e-02
   3.6621094e-02
   3.5797119e-02
   3.4332275e-02
   3.4606934e-02
   3.3966064e-02
   3.3294678e-02
   3.4423828e-02
   3.3966064e-02
   3.3355713e-02
   3.2196045e-02
   3.0517578e-02
   2.9754639e-02
   2.9296875e-02
   2.8503418e-02
   2.7618408e-02
   2.8015137e-02
   2.7130127e-02
   2.5909424e-02
   2.5146484e-02
   2.3742676e-02
   2.2583008e-02
   2.2125244e-02
   2.2277832e-02
   2.1728516e-02
   2.1179199e-02
   2.1087646e-02
   1.9866943e-02
   1.8493652e-02
   1.7333984e-02
   1.6479492e-02
   1.5777588e-02
   1.4556885e-02
   1.3702393e-02
   1.2817383e-02
   1.2237549e-02
   1.2115479e-02
   1.1383057e-02
   1.0620117e-02
   1.0345459e-02
   1.1199951e-02
   1.0650635e-02
   9.8266602e-03
   9.7351074e-03
   1.0009766e-02
   1.0284424e-02
   1.0131836e-02
   1.0131836e-02
   1.1047363e-02
   1.0559082e-02
   1.0711670e-02
   1.1505127e-02
   1.1596680e-02
   1.2115479e-02
   1.2573242e-02
   1.2969971e-02
   1.3580322e-02
   1.3946533e-02
   1.4495850e-02
   1.5777588e-02
   1.6357422e-02
   1.6296387e-02
   1.6418457e-02
   1.7059326e-02
   1.8188477e-02
   1.8737793e-02
   1.8676758e-02
   1.9500732e-02
   2.0843506e-02
   2.1392822e-02
   2.1606445e-02
   2.2827148e-02
   2.4047852e-02
   2.4505615e-02
   2.4841309e-02
   2.5024414e-02
   2.6214600e-02
   2.6672363e-02
   2.7618408e-02
   2.8900146e-02
   2.9022217e-02
   2.9846191e-02
   2.9907227e-02
   2.9205322e-02
   3.0181885e-02
   3.1677246e-02
   3.2409668e-02
   3.3172607e-02
   3.3721924e-02
   3.4851074e-02
   3.5278320e-02
   3.6651611e-02
   3.8146973e-02
   3.8543701e-02
   3.9123535e-02
   3.9916992e-02
   3.9794922e-02
   3.9703369e-02
   3.9550781e-02
   4.0435791e-02
   4.2297363e-02
   4.2114258e-02
   4.1900635e-02
   4.2327881e-02
   4.2449951e-02
   4.3701172e-02
   4.3762207e-02
   4.4921875e-02
   4.6325684e-02
   4.5440674e-02
   4.5440674e-02
   4.5654297e-02
   4.5745850e-02
   4.6875000e-02
   4.7546387e-02
   4.8187256e-02
   4.9194336e-02
   4.9804688e-02
   5.0354004e-02
   5.1300049e-02
   5.3558350e-02
   5.5175781e-02
   5.7586670e-02
   6.0211182e-02
   6.1340332e-02
   6.2683105e-02
   6.5307617e-02
   6.7230225e-02
   6.8908691e-02
   7.1594238e-02
   7.3364258e-02
   7.5897217e-02
   7.8796387e-02
   8.1024170e-02
   8.2794189e-02
   8.4899902e-02
   8.6425781e-02
   8.8104248e-02
   9.0179443e-02
   9.2590332e-02
   9.5458984e-02
   9.6984863e-02
   9.9151611e-02
   1.0119629e-01
   1.0321045e-01
   1.0604858e-01
   1.0766602e-01
   1.0922241e-01
   1.1141968e-01
   1.1358643e-01
   1.1544800e-01
   1.1621094e-01
   1.1874390e-01
   1.2060547e-01
   1.2145996e-01
   1.2393188e-01
   1.2585449e-01
   1.2658691e-01
   1.2780762e-01
   1.2908936e-01
   1.3021851e-01
   1.3153076e-01
   1.3156128e-01
   1.3186646e-01
   1.3317871e-01
   1.3366699e-01
   1.3403320e-01
   1.3430786e-01
   1.3482666e-01
   1.3549805e-01
   1.3592529e-01
   1.3690186e-01
   1.3742065e-01
   1.3842773e-01
   1.3949585e-01
   1.3946533e-01
   1.3998413e-01
   1.4035034e-01
   1.3995361e-01
   1.4065552e-01
   1.4062500e-01
   1.4019775e-01
   1.3989258e-01
   1.3925171e-01
   1.3916016e-01
   1.3769531e-01
   1.3726807e-01
   1.3766479e-01
   1.3693237e-01
   1.3671875e-01
   1.3677979e-01
   1.3589478e-01
   1.3589478e-01
   1.3659668e-01
   1.3644409e-01
   1.3696289e-01
   1.3739014e-01
   1.3696289e-01
   1.3626099e-01
   1.3497925e-01
   1.3421631e-01
   1.3394165e-01
   1.3372803e-01
   1.3293457e-01
   1.3122559e-01
   1.3085938e-01
   1.3009644e-01
   1.2844849e-01
   1.2872314e-01
   1.2796021e-01
   1.2686157e-01
   1.2628174e-01
   1.2481689e-01
   1.2380981e-01
   1.2237549e-01
   1.2023926e-01
   1.1907959e-01
   1.1795044e-01
   1.1688232e-01
   1.1535645e-01
   1.1447144e-01
   1.1404419e-01
   1.1203003e-01
   1.1077881e-01
   1.1022949e-01
   1.0864258e-01
   1.0757446e-01
   1.0583496e-01
   1.0461426e-01
   1.0491943e-01
   1.0342407e-01
   1.0241699e-01
   1.0131836e-01
   9.9975586e-02
   9.9578857e-02
   9.8297119e-02
   9.6923828e-02
   9.6069336e-02
   9.5520020e-02
   9.5397949e-02
   9.4726563e-02
   9.3811035e-02
   9.4726563e-02
   9.4848633e-02
   9.3963623e-02
   9.3383789e-02
   9.3048096e-02
   9.3322754e-02
   9.3719482e-02
   9.3872070e-02
   9.4085693e-02
   9.4299316e-02
   9.2651367e-02
   9.1186523e-02
   9.0087891e-02
   8.8867188e-02
   8.7860107e-02
   8.7951660e-02
   8.8378906e-02
   8.7799072e-02
   8.7921143e-02
   8.7341309e-02
   8.5205078e-02
   8.4564209e-02
   8.4075928e-02
   8.2397461e-02
   8.1573486e-02
   8.0871582e-02
   7.9589844e-02
   7.9284668e-02
   7.9010010e-02
   7.7667236e-02
   7.6751709e-02
   7.6538086e-02
   7.6293945e-02
   7.5958252e-02
   7.6080322e-02
   7.6080322e-02
   7.5592041e-02
   7.4951172e-02
   7.3547363e-02
   7.1746826e-02
   7.0281982e-02
   6.8634033e-02
   6.6680908e-02
   6.5643311e-02
   6.4483643e-02
   6.2530518e-02
   6.1614990e-02
   6.1126709e-02
   6.0058594e-02
   5.8868408e-02
   5.7800293e-02
   5.7128906e-02
   5.5938721e-02
   5.5877686e-02
   5.5419922e-02
   5.4290771e-02
   5.4290771e-02
   5.2825928e-02
   5.0781250e-02
   5.0231934e-02
   5.0140381e-02
   4.9377441e-02
   4.8980713e-02
   4.7882080e-02
   4.6356201e-02
   4.4952393e-02
   4.3090820e-02
   4.2266846e-02
   4.1351318e-02
   3.9947510e-02
   3.8970947e-02
   3.8269043e-02
   3.8177490e-02
   3.7200928e-02
   3.6132813e-02
   3.6071777e-02
   3.4729004e-02
   3.3752441e-02
   3.3508301e-02
   3.2836914e-02
   3.2043457e-02
   3.1005859e-02
   3.0944824e-02
   2.9327393e-02
   2.7008057e-02
   2.6611328e-02
   2.6031494e-02
   2.5421143e-02
   2.4688721e-02
   2.3773193e-02
   2.3345947e-02
   2.2827148e-02
   2.2064209e-02
   2.1270752e-02
   2.1301270e-02
   2.0172119e-02
   2.0141602e-02
   1.9989014e-02
   1.9775391e-02
   2.0294189e-02
   1.9927979e-02
   2.1087646e-02
   2.2308350e-02
   2.2888184e-02
   2.3712158e-02
   2.4719238e-02
   2.5512695e-02
   2.5970459e-02
   2.6336670e-02
   2.7160645e-02
   2.7496338e-02
   2.7893066e-02
   2.9846191e-02
   3.0273438e-02
   3.1250000e-02
   3.3050537e-02
   3.3386230e-02
   3.3721924e-02
   3.3630371e-02
   3.3843994e-02
   3.2897949e-02
   3.2348633e-02
   3.1829834e-02
   3.0670166e-02
   2.9479980e-02
   2.9510498e-02
   2.8839111e-02
   2.7709961e-02
   2.6916504e-02
   2.5177002e-02
   2.4108887e-02
   2.3040771e-02
   2.1545410e-02
   2.0080566e-02
   1.8371582e-02
   1.6937256e-02
   1.5899658e-02
   1.4068604e-02
   1.2207031e-02
   1.0589600e-02
   9.3688965e-03
   8.5449219e-03
   7.9040527e-03
   6.5612793e-03
   5.1879883e-03
   4.1809082e-03
   4.4555664e-03
   3.7841797e-03
   2.1667480e-03
   1.8920898e-03
   1.2207031e-03
  -1.8310547e-04
  -3.9672852e-04
  -4.5776367e-04
  -9.1552734e-05
   1.8310547e-04
   4.2724609e-04
   3.6621094e-04
  -1.2207031e-04
   1.2207031e-04
  -2.1362305e-04
  -1.8310547e-04
  -2.1362305e-04
  -7.9345703e-04
  -9.7656250e-04
  -8.8500977e-04
  -8.8500977e-04
  -1.6784668e-03
  -1.6479492e-03
  -1.9531250e-03
  -2.4108887e-03
  -1.9836426e-03
  -1.0070801e-03
   3.9672852e-04
   1.2207031e-03
   1.6784668e-03
   1.1291504e-03
   8.5449219e-04
   2.5634766e-03
   4.2724609e-03
   5.5541992e-03
   6.8969727e-03
   6.8664551e-03
   7.2631836e-03
   8.7585449e-03
   9.5520020e-03
   1.1077881e-02
   1.3702393e-02
   1.5350342e-02
   1.7028809e-02
   1.9775391e-02
   2.1301270e-02
   2.2033691e-02
   2.3529053e-02
   2.6214600e-02
   2.8503418e-02
   3.0242920e-02
   3.2318115e-02
   3.3843994e-02
   3.5522461e-02
   3.6529541e-02
   3.8177490e-02
   3.9947510e-02
   4.2327881e-02
   4.5074463e-02
   4.7088623e-02
   4.9011230e-02
   5.1239014e-02
   5.3222656e-02
   5.5938721e-02
   5.8105469e-02
   5.9783936e-02
   6.0211182e-02
   6.0729980e-02
   6.3018799e-02
   6.5277100e-02
   6.9152832e-02
   7.2418213e-02
   7.5408936e-02
   7.9620361e-02
   8.1329346e-02
   8.4075928e-02
   8.8073730e-02
   9.1552734e-02
   9.5794678e-02
   1.0195923e-01
   1.0815430e-01
   1.1416626e-01
   1.1856079e-01
   1.2039185e-01
   1.2176514e-01
   1.2380981e-01
   1.2466431e-01
   1.2646484e-01
   1.2869263e-01
   1.3070679e-01
   1.3378906e-01
   1.3586426e-01
   1.3992310e-01
   1.4358521e-01
   1.4526367e-01
   1.4727783e-01
   1.4944458e-01
   1.4984131e-01
   1.4987183e-01
   1.5093994e-01
   1.5289307e-01
   1.5390015e-01
   1.5429688e-01
   1.5515137e-01
   1.5567017e-01
   1.5643311e-01
   1.5692139e-01
   1.5765381e-01
   1.5856934e-01
   1.5713501e-01
   1.5621948e-01
   1.5597534e-01
   1.5420532e-01
   1.5411377e-01
   1.5460205e-01
   1.5441895e-01
   1.5518188e-01
   1.5322876e-01
   1.5081787e-01
   1.5063477e-01
   1.4947510e-01
   1.4852905e-01
   1.4813232e-01
   1.4602661e-01
   1.4385986e-01
   1.4254761e-01
   1.4120483e-01
   1.4056396e-01
   1.3958740e-01
   1.3754272e-01
   1.3534546e-01
   1.3320923e-01
   1.3238525e-01
   1.3046265e-01
   1.2814331e-01
   1.2683105e-01
   1.2500000e-01
   1.2319946e-01
   1.2097168e-01
   1.1911011e-01
   1.1746216e-01
   1.1587524e-01
   1.1398315e-01
   1.1123657e-01
   1.0946655e-01
   1.0711670e-01
   1.0418701e-01
   1.0269165e-01
   1.0116577e-01
   9.9243164e-02
   9.6710205e-02
   9.4757080e-02
   9.2926025e-02
   9.0728760e-02
   8.7982178e-02
   8.5449219e-02
   8.3618164e-02
   8.1970215e-02
   7.9833984e-02
   7.8155518e-02
   7.8155518e-02
   7.7239990e-02
   7.5256348e-02
   7.3638916e-02
   7.2448730e-02
   7.0709229e-02
   6.9305420e-02
   6.7718506e-02
   6.6497803e-02
   6.5734863e-02
   6.4849854e-02
   6.4331055e-02
   6.3598633e-02
   6.2194824e-02
   6.1035156e-02
   6.0272217e-02
   6.0607910e-02
   6.0302734e-02
   5.9417725e-02
   5.9936523e-02
   6.0180664e-02
   6.0272217e-02
   6.1553955e-02
   6.2133789e-02
   6.2072754e-02
   6.2286377e-02
   6.2194824e-02
   6.3049316e-02
   6.4025879e-02
   6.4697266e-02
   6.5795898e-02
   6.6589355e-02
   6.7932129e-02
   6.9122314e-02
   6.9793701e-02
   7.0648193e-02
   7.1807861e-02
   7.3089600e-02
   7.4066162e-02
   7.5286865e-02
   7.6477051e-02
   7.8155518e-02
   7.9315186e-02
   8.1390381e-02
   8.3312988e-02
   8.4930420e-02
   8.6425781e-02
   8.8195801e-02
   9.0148926e-02
   9.1339111e-02
   9.3566895e-02
   9.5764160e-02
   9.7351074e-02
   9.9822998e-02
   1.0180664e-01
   1.0269165e-01
   1.0437012e-01
   1.0751343e-01
   1.0983276e-01
   1.1145020e-01
   1.1291504e-01
   1.1471558e-01
   1.1663818e-01
   1.1810303e-01
   1.2054443e-01
   1.2329102e-01
   1.2426758e-01
   1.2545776e-01
   1.2704468e-01
   1.2838745e-01
   1.3058472e-01
   1.3153076e-01
   1.3308716e-01
   1.3519287e-01
   1.3632202e-01
   1.3793945e-01
   1.3922119e-01
   1.4050293e-01
   1.4236450e-01
   1.4263916e-01
   1.4486694e-01
   1.4688110e-01
   1.4791870e-01
   1.5020752e-01
   1.5011597e-01
   1.5060425e-01
   1.5173340e-01
   1.5118408e-01
   1.5234375e-01
   1.5307617e-01
   1.5417480e-01
   1.5432739e-01
   1.5332031e-01
   1.5377808e-01
   1.5426636e-01
   1.5582275e-01
   1.5887451e-01
   1.5972900e-01
   1.5686035e-01
   1.5646362e-01
   1.5600586e-01
   1.5609741e-01
   1.5698242e-01
   1.5640259e-01
   1.5679932e-01
   1.5701294e-01
   1.5795898e-01
   1.5881348e-01
   1.5853882e-01
   1.5853882e-01
   1.5823364e-01
   1.5814209e-01
   1.5859985e-01
   1.5969849e-01
   1.6003418e-01
   1.5991211e-01
   1.5991211e-01
   1.6098022e-01
   1.6165161e-01
   1.6220093e-01
   1.6323853e-01
   1.6275024e-01
   1.6305542e-01
   1.6394043e-01
   1.6436768e-01
   1.6461182e-01
   1.6552734e-01
   1.6607666e-01
   1.6732788e-01
   1.6815186e-01
   1.6751099e-01
   1.6864014e-01
   1.6906738e-01
   1.7016602e-01
   1.7169189e-01
   1.7190552e-01
   1.7257690e-01
   1.7227173e-01
   1.7260742e-01
   1.7446899e-01
   1.7480469e-01
   1.7587280e-01
   1.7700195e-01
   1.7654419e-01
   1.7745972e-01
   1.7816162e-01
   1.7886353e-01
   1.7944336e-01
   1.8002319e-01
   1.8069458e-01
   1.8127441e-01
   1.8273926e-01
   1.8435669e-01
   1.8530273e-01
   1.8554688e-01
   1.8643188e-01
   1.8710327e-01
   1.8731689e-01
   1.8829346e-01
   1.8994141e-01
   1.9232178e-01
   1.9287109e-01
   1.9287109e-01
   1.9354248e-01
   1.9409180e-01
   1.9515991e-01
   1.9567871e-01
   1.9631958e-01
   1.9766235e-01
   1.9903564e-01
   2.0053101e-01
   2.0141602e-01
   2.0248413e-01
   2.0434570e-01
   2.0547485e-01
   2.0755005e-01
   2.1008301e-01
   2.1109009e-01
   2.1215820e-01
   2.1270752e-01
   2.1337891e-01
   2.1511841e-01
   2.1578979e-01
   2.1627808e-01
   2.1807861e-01
   2.1878052e-01
   2.1951294e-01
   2.2076416e-01
   2.2177124e-01
   2.2311401e-01
   2.2372437e-01
   2.2351074e-01
   2.2454834e-01
   2.2534180e-01
   2.2503662e-01
   2.2460938e-01
   2.2561646e-01
   2.2586060e-01
   2.2570801e-01
   2.2598267e-01
   2.2616577e-01
   2.2546387e-01
   2.2570801e-01
   2.2558594e-01
   2.2436523e-01
   2.2460938e-01
   2.2430420e-01
   2.2393799e-01
   2.2375488e-01
   2.2338867e-01
   2.2366333e-01
   2.2244263e-01
   2.2174072e-01
   2.2143555e-01
   2.2067261e-01
   2.2012329e-01
   2.1893311e-01
   2.1743774e-01
   2.1752930e-01
   2.1572876e-01
   2.1405029e-01
   2.1450806e-01
   2.1347046e-01
   2.1282959e-01
   2.1188354e-01
   2.0968628e-01
   2.0834351e-01
   2.0620728e-01
   2.0523071e-01
   2.0495605e-01
   2.0425415e-01
   2.0318604e-01
   2.0159912e-01
   2.0013428e-01
   1.9903564e-01
   1.9760132e-01
   1.9644165e-01
   1.9528198e-01
   1.9381714e-01
   1.9229126e-01
   1.9186401e-01
   1.9091797e-01
   1.8966675e-01
   1.8829346e-01
   1.8652344e-01
   1.8487549e-01
   1.8341064e-01
   1.8261719e-01
   1.8222046e-01
   1.8179321e-01
   1.8066406e-01
   1.7910767e-01
   1.7813110e-01
   1.7575073e-01
   1.7364502e-01
   1.7340088e-01
   1.7285156e-01
   1.7153931e-01
   1.7025757e-01
   1.6894531e-01
   1.6818237e-01
   1.6748047e-01
   1.6693115e-01
   1.6586304e-01
   1.6445923e-01
   1.6390991e-01
   1.6326904e-01
   1.6241455e-01
   1.6104126e-01
   1.6058350e-01
   1.6027832e-01
   1.5972900e-01
   1.5933228e-01
   1.5881348e-01
   1.5878296e-01
   1.5771484e-01
   1.5667725e-01
   1.5524292e-01
   1.5441895e-01
   1.5356445e-01
   1.5225220e-01
   1.5234375e-01
   1.5203857e-01
   1.5124512e-01
   1.5124512e-01
   1.5133667e-01
   1.4981079e-01
   1.4904785e-01
   1.4962769e-01
   1.4904785e-01
   1.4776611e-01
   1.4730835e-01
   1.4694214e-01
   1.4746094e-01
   1.4770508e-01
   1.4700317e-01
   1.4651489e-01
   1.4691162e-01
   1.4630127e-01
   1.4541626e-01
   1.4581299e-01
   1.4501953e-01
   1.4465332e-01
   1.4453125e-01
   1.4419556e-01
   1.4511108e-01
   1.4492798e-01
   1.4505005e-01
   1.4642334e-01
   1.4675903e-01
   1.4663696e-01
   1.4715576e-01
   1.4727783e-01
   1.4797974e-01
   1.4791870e-01
   1.4755249e-01
   1.4819336e-01
   1.4849854e-01
   1.4810181e-01
   1.4816284e-01
   1.4849854e-01
   1.4849854e-01
   1.4813232e-01
   1.4758301e-01
   1.4801025e-01
   1.4770508e-01
   1.4807129e-01
   1.4862061e-01
   1.4837646e-01
   1.4822388e-01
   1.4743042e-01
   1.4630127e-01
   1.4572144e-01
   1.4428711e-01
   1.4431763e-01
   1.4440918e-01
   1.4440918e-01
   1.4465332e-01
   1.4367676e-01
   1.4263916e-01
   1.4242554e-01
   1.4138794e-01
   1.4074707e-01
   1.3909912e-01
   1.3760376e-01
   1.3751221e-01
   1.3632202e-01
   1.3522339e-01
   1.3323975e-01
   1.3165283e-01
   1.3055420e-01
   1.2927246e-01
   1.2817383e-01
   1.2652588e-01
   1.2460327e-01
   1.2374878e-01
   1.2295532e-01
   1.2103271e-01
   1.1938477e-01
   1.1914063e-01
   1.1853027e-01
   1.1730957e-01
   1.1642456e-01
   1.1544800e-01
   1.1352539e-01
   1.1181641e-01
   1.0900879e-01
   1.0681152e-01
   1.0549927e-01
   1.0351563e-01
   1.0137939e-01
   1.0018921e-01
   9.9334717e-02
   9.8236084e-02
   9.8815918e-02
   9.7290039e-02
   9.4970703e-02
   9.3719482e-02
   9.2224121e-02
   9.1613770e-02
   9.0148926e-02
   8.8562012e-02
   8.8134766e-02
   8.7158203e-02
   8.7036133e-02
   8.6791992e-02
   8.5693359e-02
   8.5083008e-02
   8.5968018e-02
   8.6456299e-02
   8.6639404e-02
   8.6669922e-02
   8.7280273e-02
   8.7493896e-02
   8.7036133e-02
   8.8195801e-02
   8.9111328e-02
   9.0545654e-02
   9.1339111e-02
   9.1705322e-02
   9.2498779e-02
   9.3444824e-02
   9.4116211e-02
   9.5031738e-02
   9.5672607e-02
   9.7808838e-02
   9.9426270e-02
   9.9792480e-02
   1.0009766e-01
   1.0052490e-01
   1.0092163e-01
   1.0110474e-01
   1.0165405e-01
   1.0229492e-01
   1.0290527e-01
   1.0363770e-01
   1.0366821e-01
   1.0305786e-01
   1.0211182e-01
   1.0159302e-01
   1.0140991e-01
   1.0110474e-01
   1.0137939e-01
   1.0186768e-01
   1.0189819e-01
   1.0217285e-01
   1.0250854e-01
   1.0263062e-01
   1.0229492e-01
   1.0217285e-01
   1.0250854e-01
   1.0202026e-01
   1.0131836e-01
   1.0128784e-01
   1.0052490e-01
   1.0003662e-01
   9.8937988e-02
   9.9090576e-02
   9.8571777e-02
   9.7534180e-02
   9.7991943e-02
   9.6862793e-02
   9.6038818e-02
   9.5672607e-02
   9.5458984e-02
   9.6008301e-02
   9.5489502e-02
   9.4909668e-02
   9.5977783e-02
   9.5550537e-02
   9.5947266e-02
   9.6923828e-02
   9.5275879e-02
   9.5184326e-02
   9.5703125e-02
   9.5703125e-02
   9.6099854e-02
   9.6221924e-02
   9.6679688e-02
   9.7412109e-02
   9.7930908e-02
   9.7412109e-02
   9.7320557e-02
   9.7473145e-02
   9.6588135e-02
   9.5825195e-02
   9.6313477e-02
   9.7167969e-02
   9.7167969e-02
   9.6435547e-02
   9.6618652e-02
   9.6527100e-02
   9.6527100e-02
   9.6252441e-02
   9.5977783e-02
   9.5397949e-02
   9.3627930e-02
   9.3811035e-02
   9.4085693e-02
   9.3658447e-02
   9.5214844e-02
   9.5214844e-02
   9.4726563e-02
   9.4757080e-02
   9.5062256e-02
   9.5977783e-02
   9.6282959e-02
   9.5916748e-02
   9.5794678e-02
   9.5092773e-02
   9.5581055e-02
   9.6069336e-02
   9.6130371e-02
   9.6343994e-02
   9.6862793e-02
   9.8022461e-02
   9.9731445e-02
   1.0134888e-01
   1.0293579e-01
   1.0501099e-01
   1.0696411e-01
   1.0906982e-01
   1.1160278e-01
   1.1508179e-01
   1.1807251e-01
   1.2026978e-01
   1.2377930e-01
   1.2600708e-01
   1.2771606e-01
   1.3153076e-01
   1.3397217e-01
   1.3763428e-01
   1.4160156e-01
   1.4352417e-01
   1.4630127e-01
   1.4962769e-01
   1.5249634e-01
   1.5594482e-01
   1.5899658e-01
   1.6271973e-01
   1.6641235e-01
   1.6928101e-01
   1.7318726e-01
   1.7684937e-01
   1.7999268e-01
   1.8386841e-01
   1.8737793e-01
   1.9064331e-01
   1.9384766e-01
   1.9760132e-01
   2.0068359e-01
   2.0370483e-01
   2.0928955e-01
   2.1478271e-01
   2.1978760e-01
   2.2436523e-01
   2.2839355e-01
   2.3373413e-01
   2.4032593e-01
   2.4478149e-01
   2.4905396e-01
   2.5335693e-01
   2.5595093e-01
   2.5900269e-01
   2.6260376e-01
   2.6544189e-01
   2.6699829e-01
   2.6727295e-01
   2.6889038e-01
   2.7053833e-01
   2.6962280e-01
   2.6956177e-01
   2.6907349e-01
   2.6852417e-01
   2.6867676e-01
   2.6766968e-01
   2.6663208e-01
   2.6516724e-01
   2.6330566e-01
   2.6168823e-01
   2.5942993e-01
   2.5805664e-01
   2.5695801e-01
   2.5427246e-01
   2.5195313e-01
   2.5067139e-01
   2.4786377e-01
   2.4478149e-01
   2.4133301e-01
   2.3800659e-01
   2.3535156e-01
   2.3101807e-01
   2.2744751e-01
   2.2482300e-01
   2.2055054e-01
   2.1704102e-01
   2.1383667e-01
   2.1029663e-01
   2.0523071e-01
   2.0043945e-01
   1.9720459e-01
   1.9244385e-01
   1.8832397e-01
   1.8469238e-01
   1.8081665e-01
   1.7626953e-01
   1.7126465e-01
   1.6708374e-01
   1.6281128e-01
   1.5817261e-01
   1.5274048e-01
   1.4770508e-01
   1.4324951e-01
   1.3940430e-01
   1.3607788e-01
   1.3171387e-01
   1.2744141e-01
   1.2350464e-01
   1.1883545e-01
   1.1425781e-01
   1.1056519e-01
   1.0723877e-01
   1.0330200e-01
   9.9884033e-02
   9.6435547e-02
   9.2773438e-02
   8.9050293e-02
   8.5174561e-02
   8.2031250e-02
   7.9071045e-02
   7.4951172e-02
   7.0922852e-02
   6.7810059e-02
   6.3934326e-02
   6.0668945e-02
   5.7495117e-02
   5.4840088e-02
   5.0994873e-02
   4.7637939e-02
   4.5532227e-02
   4.2236328e-02
   3.9276123e-02
   3.5919189e-02
   3.3660889e-02
   3.0822754e-02
   2.7557373e-02
   2.4963379e-02
   2.2369385e-02
   1.9073486e-02
   1.6387939e-02
   1.4556885e-02
   1.2115479e-02
   8.5754395e-03
   5.8288574e-03
   3.7841797e-03
   7.6293945e-04
  -1.4343262e-03
  -2.7770996e-03
  -5.0964355e-03
  -7.1105957e-03
  -7.8735352e-03
  -9.3994141e-03
  -1.1779785e-02
  -1.3671875e-02
  -1.5319824e-02
  -1.6143799e-02
  -1.7120361e-02
  -1.8798828e-02
  -1.9317627e-02
  -2.0050049e-02
  -2.1423340e-02
  -2.1575928e-02
  -2.1514893e-02
  -2.1514893e-02
  -2.1636963e-02
  -2.1087646e-02
  -2.1118164e-02
  -2.1087646e-02
  -2.1209717e-02
  -2.0568848e-02
  -1.9775391e-02
  -1.8646240e-02
  -1.7913818e-02
  -1.7425537e-02
  -1.6510010e-02
  -1.5777588e-02
  -1.5258789e-02
  -1.3610840e-02
  -1.1993408e-02
  -1.2725830e-02
  -1.2481689e-02
  -1.2207031e-02
  -1.0925293e-02
  -8.5754395e-03
  -8.1481934e-03
  -7.2021484e-03
  -5.5236816e-03
  -4.3640137e-03
  -2.6245117e-03
  -1.1596680e-03
   3.0517578e-05
   1.9531250e-03
   3.0212402e-03
   4.5776367e-03
   6.1950684e-03
   7.1411133e-03
   7.8430176e-03
   9.0637207e-03
   1.0955811e-02
   1.1138916e-02
   1.1810303e-02
   1.3214111e-02
   1.3641357e-02
   1.5045166e-02
   1.6632080e-02
   1.7517090e-02
   1.8554688e-02
   2.0019531e-02
   2.1545410e-02
   2.1026611e-02
   2.1453857e-02
   2.2125244e-02
   2.3101807e-02
   2.5115967e-02
   2.5512695e-02
   2.6580811e-02
   2.8167725e-02
   2.9174805e-02
   2.9449463e-02
   2.9815674e-02
   3.1494141e-02
   3.3111572e-02
   3.5095215e-02
   3.7170410e-02
   3.8787842e-02
   4.0649414e-02
   4.2449951e-02
   4.4769287e-02
   4.7729492e-02
   5.0842285e-02
   5.3833008e-02
   5.6884766e-02
   5.8776855e-02
   5.8715820e-02
   5.9753418e-02
   6.1523438e-02
   6.3049316e-02
   6.3415527e-02
   6.5002441e-02
   6.6192627e-02
   6.6406250e-02
   6.7535400e-02
   6.8572998e-02
   6.9580078e-02
   7.0343018e-02
   7.0739746e-02
   7.1380615e-02
   7.2235107e-02
   7.2631836e-02
   7.2723389e-02
   7.1929932e-02
   7.1411133e-02
   7.1746826e-02
   7.0678711e-02
   7.0037842e-02
   7.0098877e-02
   7.0281982e-02
   7.0129395e-02
   6.9091797e-02
   6.8115234e-02
   6.7138672e-02
   6.5582275e-02
   6.4117432e-02
   6.3446045e-02
   6.1920166e-02
   6.0913086e-02
   6.0424805e-02
   5.9356689e-02
   5.8135986e-02
   5.6274414e-02
   5.4534912e-02
   5.3680420e-02
   5.2093506e-02
   5.0567627e-02
   4.8889160e-02
   4.7058105e-02
   4.5074463e-02
   4.2846680e-02
   4.1320801e-02
   3.9062500e-02
   3.6560059e-02
   3.4973145e-02
   3.3172607e-02
   3.1188965e-02
   2.7832031e-02
   2.5848389e-02
   2.3925781e-02
   2.1820068e-02
   1.9470215e-02
   1.6845703e-02
   1.4587402e-02
   1.1138916e-02
   8.5144043e-03
   5.6152344e-03
   2.2888184e-03
   7.0190430e-04
  -1.8920898e-03
  -4.3945313e-03
  -6.7749023e-03
  -1.0009766e-02
  -1.3092041e-02
  -1.5411377e-02
  -1.7700195e-02
  -2.0385742e-02
  -2.3406982e-02
  -2.6336670e-02
  -2.9663086e-02
  -3.2073975e-02
  -3.4729004e-02
  -3.8299561e-02
  -4.0313721e-02
  -4.2388916e-02
  -4.5928955e-02
  -4.8858643e-02
  -5.1666260e-02
  -5.4779053e-02
  -5.5938721e-02
  -5.8410645e-02
  -6.0852051e-02
  -6.2072754e-02
  -6.3507080e-02
  -6.5338135e-02
  -6.7138672e-02
  -6.9030762e-02
  -7.1472168e-02
  -7.2937012e-02
  -7.4523926e-02
  -7.6751709e-02
  -7.8735352e-02
  -8.1146240e-02
  -8.3892822e-02
  -8.5815430e-02
  -8.7554932e-02
  -8.9752197e-02
  -9.2285156e-02
  -9.4268799e-02
  -9.6679688e-02
  -9.8114014e-02
  -9.9609375e-02
  -1.0214233e-01
  -1.0321045e-01
  -1.0400391e-01
  -1.0488892e-01
  -1.0620117e-01
  -1.0821533e-01
  -1.0913086e-01
  -1.0916138e-01
  -1.0992432e-01
  -1.1047363e-01
  -1.1093140e-01
  -1.1157227e-01
  -1.1196899e-01
  -1.1209106e-01
  -1.1230469e-01
  -1.1288452e-01
  -1.1254883e-01
  -1.1300659e-01
  -1.1398315e-01
  -1.1386108e-01
  -1.1477661e-01
  -1.1535645e-01
  -1.1480713e-01
  -1.1404419e-01
  -1.1422729e-01
  -1.1416626e-01
  -1.1437988e-01
  -1.1431885e-01
  -1.1361694e-01
  -1.1416626e-01
  -1.1398315e-01
  -1.1361694e-01
  -1.1392212e-01
  -1.1352539e-01
  -1.1297607e-01
  -1.1193848e-01
  -1.1175537e-01
  -1.1206055e-01
  -1.1190796e-01
  -1.1114502e-01
  -1.1175537e-01
  -1.1151123e-01
  -1.1105347e-01
  -1.1114502e-01
  -1.1096191e-01
  -1.1071777e-01
  -1.0952759e-01
  -1.1038208e-01
  -1.1053467e-01
  -1.0943604e-01
  -1.0995483e-01
  -1.0983276e-01
  -1.0931396e-01
  -1.0983276e-01
  -1.0946655e-01
  -1.0992432e-01
  -1.1044312e-01
  -1.1041260e-01
  -1.1032104e-01
  -1.0937500e-01
  -1.0949707e-01
  -1.0934448e-01
  -1.0894775e-01
  -1.0864258e-01
  -1.0766602e-01
  -1.0684204e-01
  -1.0705566e-01
  -1.0641479e-01
  -1.0607910e-01
  -1.0632324e-01
  -1.0568237e-01
  -1.0446167e-01
  -1.0443115e-01
  -1.0421753e-01
  -1.0440063e-01
  -1.0385132e-01
  -1.0333252e-01
  -1.0354614e-01
  -1.0321045e-01
  -1.0299683e-01
  -1.0317993e-01
  -1.0180664e-01
  -1.0064697e-01
  -1.0021973e-01
  -9.9212646e-02
  -9.8175049e-02
  -9.7045898e-02
  -9.6801758e-02
  -9.5977783e-02
  -9.4116211e-02
  -9.3170166e-02
  -9.0637207e-02
  -8.9447021e-02
  -8.8134766e-02
  -8.5723877e-02
  -8.4045410e-02
  -8.2061768e-02
  -8.1787109e-02
  -8.0200195e-02
  -7.8125000e-02
  -7.6843262e-02
  -7.5317383e-02
  -7.3608398e-02
  -7.2052002e-02
  -7.0770264e-02
  -6.9824219e-02
  -6.8725586e-02
  -6.7413330e-02
  -6.6009521e-02
  -6.4361572e-02
  -6.2683105e-02
  -6.1218262e-02
  -5.9783936e-02
  -5.8502197e-02
  -5.7128906e-02
  -5.6274414e-02
  -5.5877686e-02
  -5.5206299e-02
  -5.3588867e-02
  -5.2093506e-02
  -4.9926758e-02
  -4.8400879e-02
  -4.7241211e-02
  -4.5166016e-02
  -4.4128418e-02
  -4.2938232e-02
  -4.2175293e-02
  -4.1076660e-02
  -3.9215088e-02
  -3.8391113e-02
  -3.6834717e-02
  -3.4606934e-02
  -3.3386230e-02
  -3.2104492e-02
  -3.0670166e-02
  -2.8594971e-02
  -2.7313232e-02
  -2.5543213e-02
  -2.4200439e-02
  -1.9683838e-02
  -1.0925293e-02
  -2.1057129e-03
   8.5754395e-03
   1.7700195e-02
   2.8472900e-02
   3.9398193e-02
   4.7607422e-02
   5.5023193e-02
   6.2133789e-02
   6.8756104e-02
   7.4951172e-02
   8.0902100e-02
   8.6853027e-02
   9.3109131e-02
   9.7991943e-02
   1.0302734e-01
   1.0919189e-01
   1.1392212e-01
   1.1914063e-01
   1.2442017e-01
   1.2774658e-01
   1.3180542e-01
   1.3638306e-01
   1.3980103e-01
   1.4376831e-01
   1.4645386e-01
   1.4868164e-01
   1.5084839e-01
   1.5298462e-01
   1.5545654e-01
   1.5640259e-01
   1.5689087e-01
   1.5841675e-01
   1.5875244e-01
   1.5924072e-01
   1.6000366e-01
   1.5960693e-01
   1.6033936e-01
   1.6085815e-01
   1.6043091e-01
   1.6116333e-01
   1.5979004e-01
   1.5930176e-01
   1.6012573e-01
   1.5985107e-01
   1.6070557e-01
   1.6058350e-01
   1.5975952e-01
   1.6049194e-01
   1.6043091e-01
   1.6015625e-01
   1.6033936e-01
   1.5982056e-01
   1.5969849e-01
   1.5890503e-01
   1.5863037e-01
   1.5887451e-01
   1.5850830e-01
   1.5954590e-01
   1.6024780e-01
   1.6040039e-01
   1.6119385e-01
   1.6094971e-01
   1.6094971e-01
   1.6088867e-01
   1.6043091e-01
   1.6070557e-01
   1.6104126e-01
   1.6131592e-01
   1.6137695e-01
   1.6085815e-01
   1.6024780e-01
   1.5966797e-01
   1.5850830e-01
   1.5826416e-01
   1.5707397e-01
   1.5539551e-01
   1.5466309e-01
   1.5304565e-01
   1.5164185e-01
   1.5020752e-01
   1.4752197e-01
   1.4569092e-01
   1.4257813e-01
   1.3952637e-01
   1.3745117e-01
   1.3513184e-01
   1.3381958e-01
   1.3189697e-01
   1.2823486e-01
   1.2475586e-01
   1.2222290e-01
   1.1917114e-01
   1.1584473e-01
   1.1254883e-01
   1.0940552e-01
   1.0574341e-01
   1.0195923e-01
   9.8205566e-02
   9.4879150e-02
   9.2529297e-02
   8.9294434e-02
   8.6303711e-02
   8.2427979e-02
   7.7911377e-02
   7.4798584e-02
   7.1746826e-02
   6.7993164e-02
   6.4483643e-02
   6.1828613e-02
   5.7891846e-02
   5.4656982e-02
   5.2215576e-02
   4.9133301e-02
   4.6142578e-02
   4.2846680e-02
   4.0435791e-02
   3.8177490e-02
   3.5125732e-02
   3.3233643e-02
   3.1433105e-02
   2.7618408e-02
   2.5482178e-02
   2.3803711e-02
   2.1026611e-02
   1.8737793e-02
   1.6571045e-02
   1.4404297e-02
   1.2817383e-02
   1.0650635e-02
   8.4838867e-03
   6.3781738e-03
   4.7607422e-03
   3.0517578e-03
   1.2817383e-03
  -2.4414063e-04
  -2.0141602e-03
  -4.2724609e-03
  -6.6528320e-03
  -8.6364746e-03
  -1.0772705e-02
  -1.3519287e-02
  -1.5716553e-02
  -1.8951416e-02
  -2.1514893e-02
  -2.4108887e-02
  -2.6611328e-02
  -2.8350830e-02
  -3.0883789e-02
  -3.3264160e-02
  -3.5705566e-02
  -3.8177490e-02
  -4.0466309e-02
  -4.2816162e-02
  -4.4677734e-02
  -4.7271729e-02
  -5.0201416e-02
  -5.2246094e-02
  -5.5267334e-02
  -5.8135986e-02
  -5.9661865e-02
  -6.2011719e-02
  -6.4483643e-02
  -6.6619873e-02
  -6.8969727e-02
  -7.0434570e-02
  -7.2296143e-02
  -7.5256348e-02
  -7.7209473e-02
  -7.8582764e-02
  -8.0810547e-02
  -8.3343506e-02
  -8.5540771e-02
  -8.8317871e-02
  -8.9965820e-02
  -9.1217041e-02
  -9.3170166e-02
  -9.4787598e-02
  -9.6313477e-02
  -9.7991943e-02
  -1.0040283e-01
  -1.0159302e-01
  -1.0357666e-01
  -1.0491943e-01
  -1.0531616e-01
  -1.0733032e-01
  -1.0891724e-01
  -1.0906982e-01
  -1.1041260e-01
  -1.1151123e-01
  -1.1169434e-01
  -1.1322021e-01
  -1.1434937e-01
  -1.1547852e-01
  -1.1648560e-01
  -1.1679077e-01
  -1.1785889e-01
  -1.1825562e-01
  -1.1849976e-01
  -1.1956787e-01
  -1.1990356e-01
  -1.2115479e-01
  -1.2258911e-01
  -1.2310791e-01
  -1.2472534e-01
  -1.2438965e-01
  -1.2460327e-01
  -1.2503052e-01
  -1.2515259e-01
  -1.2606812e-01
  -1.2612915e-01
  -1.2582397e-01
  -1.2677002e-01
  -1.2628174e-01
  -1.2609863e-01
  -1.2646484e-01
  -1.2545776e-01
  -1.2567139e-01
  -1.2677002e-01
  -1.2765503e-01
  -1.2796021e-01
  -1.2747192e-01
  -1.2756348e-01
  -1.2835693e-01
  -1.2844849e-01
  -1.2820435e-01
  -1.2780762e-01
  -1.2832642e-01
  -1.2844849e-01
  -1.2887573e-01
  -1.2899780e-01
  -1.2930298e-01
  -1.2991333e-01
  -1.2957764e-01
  -1.2942505e-01
  -1.2954712e-01
  -1.2973022e-01
  -1.2939453e-01
  -1.2939453e-01
  -1.2915039e-01
  -1.2844849e-01
  -1.2829590e-01
  -1.2802124e-01
  -1.2777710e-01
  -1.2744141e-01
  -1.2738037e-01
  -1.2716675e-01
  -1.2628174e-01
  -1.2570190e-01
  -1.2634277e-01
  -1.2561035e-01
  -1.2527466e-01
  -1.2466431e-01
  -1.2393188e-01
  -1.2420654e-01
  -1.2329102e-01
  -1.2277222e-01
  -1.2222290e-01
  -1.2097168e-01
  -1.2054443e-01
  -1.1968994e-01
  -1.1914063e-01
  -1.1904907e-01
  -1.1785889e-01
  -1.1676025e-01
  -1.1584473e-01
  -1.1450195e-01
  -1.1425781e-01
  -1.1373901e-01
  -1.1206055e-01
  -1.1138916e-01
  -1.0955811e-01
  -1.0845947e-01
  -1.0806274e-01
  -1.0586548e-01
  -1.0464478e-01
  -1.0272217e-01
  -1.0116577e-01
  -9.9578857e-02
  -9.6832275e-02
  -9.5794678e-02
  -9.4207764e-02
  -9.2163086e-02
  -9.0484619e-02
  -8.8562012e-02
  -8.7158203e-02
  -8.4472656e-02
  -8.2122803e-02
  -7.9895020e-02
  -7.8247070e-02
  -7.7423096e-02
  -7.5836182e-02
  -7.4005127e-02
  -7.2814941e-02
  -7.2021484e-02
  -7.0617676e-02
  -6.9488525e-02
  -6.7749023e-02
  -6.6711426e-02
  -6.5368652e-02
  -6.3354492e-02
  -6.1737061e-02
  -5.9844971e-02
  -5.8807373e-02
  -5.8013916e-02
  -5.6793213e-02
  -5.5847168e-02
  -5.4626465e-02
  -5.3253174e-02
  -5.2612305e-02
  -5.1940918e-02
  -4.9926758e-02
  -4.9346924e-02
  -4.8797607e-02
  -4.7546387e-02
  -4.6783447e-02
  -4.6539307e-02
  -4.6417236e-02
  -4.5806885e-02
  -4.5135498e-02
  -4.3853760e-02
  -4.2999268e-02
  -4.1870117e-02
  -4.0924072e-02
  -3.9794922e-02
  -3.8269043e-02
  -3.7384033e-02
  -3.6987305e-02
  -3.6315918e-02
  -3.5339355e-02
  -3.4912109e-02
  -3.4118652e-02
  -3.3447266e-02
  -3.3508301e-02
  -3.2623291e-02
  -3.1463623e-02
  -3.0426025e-02
  -2.8839111e-02
  -2.8320313e-02
  -2.8350830e-02
  -2.7160645e-02
  -2.6733398e-02
  -2.6550293e-02
  -2.6092529e-02
  -2.5207520e-02
  -2.4688721e-02
  -2.4536133e-02
  -2.4200439e-02
  -2.3590088e-02
  -2.3742676e-02
  -2.4200439e-02
  -2.3712158e-02
  -2.3498535e-02
  -2.3925781e-02
  -2.3803711e-02
  -2.3590088e-02
  -2.4230957e-02
  -2.4414063e-02
  -2.4017334e-02
  -2.4414063e-02
  -2.4658203e-02
  -2.5024414e-02
  -2.5665283e-02
  -2.5390625e-02
  -2.4566650e-02
  -2.5878906e-02
  -2.5634766e-02
  -2.4993896e-02
  -2.6763916e-02
  -2.6855469e-02
  -2.7252197e-02
  -2.8259277e-02
  -2.8076172e-02
  -2.8442383e-02
  -2.8564453e-02
  -2.8717041e-02
  -2.9174805e-02
  -3.1066895e-02
  -3.2501221e-02
  -3.2958984e-02
  -3.4057617e-02
  -3.4576416e-02
  -3.5552979e-02
  -3.6437988e-02
  -3.7414551e-02
  -3.7872314e-02
  -3.9001465e-02
  -3.9916992e-02
  -3.9947510e-02
  -4.0527344e-02
  -4.1931152e-02
  -4.3273926e-02
  -4.4219971e-02
  -4.4097900e-02
  -4.4952393e-02
  -4.5989990e-02
  -4.6508789e-02
  -4.7485352e-02
  -4.7973633e-02
  -4.8583984e-02
  -4.9407959e-02
  -5.0445557e-02
  -5.1696777e-02
  -5.2429199e-02
  -5.3314209e-02
  -5.4748535e-02
  -5.4504395e-02
  -5.4931641e-02
  -5.6854248e-02
  -5.7312012e-02
  -5.7434082e-02
  -5.8563232e-02
  -5.9814453e-02
  -6.0302734e-02
  -6.0821533e-02
  -6.2194824e-02
  -6.3385010e-02
  -6.3171387e-02
  -6.3690186e-02
  -6.3964844e-02
  -6.4270020e-02
  -6.4514160e-02
  -6.4331055e-02
  -6.4758301e-02
  -6.4849854e-02
  -6.5246582e-02
  -6.6253662e-02
  -6.6467285e-02
  -6.5887451e-02
  -6.5704346e-02
  -6.5887451e-02
  -6.7077637e-02
  -6.8115234e-02
  -6.7993164e-02
  -6.9030762e-02
  -7.1289063e-02
  -7.2448730e-02
  -7.4157715e-02
  -7.5134277e-02
  -7.3791504e-02
  -7.3516846e-02
  -7.4584961e-02
  -7.4707031e-02
  -7.3822021e-02
  -7.4310303e-02
  -7.4890137e-02
  -7.5134277e-02
  -7.4676514e-02
  -7.4707031e-02
  -7.6721191e-02
  -7.7789307e-02
  -7.9010010e-02
  -8.0047607e-02
  -8.0261230e-02
  -8.2031250e-02
  -8.3099365e-02
  -8.3709717e-02
  -8.4655762e-02
  -8.4594727e-02
  -8.5327148e-02
  -8.5723877e-02
  -8.5906982e-02
  -8.6761475e-02
  -8.8012695e-02
  -8.8836670e-02
  -8.9965820e-02
  -9.1003418e-02
  -9.2071533e-02
  -9.3780518e-02
  -9.4360352e-02
  -9.4787598e-02
  -9.4818115e-02
  -9.4909668e-02
  -9.5550537e-02
  -9.7076416e-02
  -9.7717285e-02
  -9.8480225e-02
  -9.8968506e-02
  -9.9365234e-02
  -9.9212646e-02
  -9.9548340e-02
  -1.0009766e-01
  -9.9975586e-02
  -9.9945068e-02
  -9.9670410e-02
  -1.0003662e-01
  -1.0006714e-01
  -9.8999023e-02
  -9.9182129e-02
  -9.9975586e-02
  -9.9853516e-02
  -9.9884033e-02
  -9.9853516e-02
  -9.9334717e-02
  -9.9731445e-02
  -1.0037231e-01
  -9.9182129e-02
  -9.8052979e-02
  -9.7534180e-02
  -9.7534180e-02
  -9.6374512e-02
  -9.5703125e-02
  -9.5367432e-02
  -9.4177246e-02
  -9.3536377e-02
  -9.3688965e-02
  -9.3902588e-02
  -9.3536377e-02
  -9.3933105e-02
  -9.2346191e-02
  -9.0545654e-02
  -8.9202881e-02
  -8.7341309e-02
  -8.5968018e-02
  -8.4167480e-02
  -8.2885742e-02
  -8.1604004e-02
  -7.8308105e-02
  -7.7423096e-02
  -7.6354980e-02
  -7.3883057e-02
  -7.2509766e-02
  -7.0373535e-02
  -6.8481445e-02
  -6.6650391e-02
  -6.4361572e-02
  -6.2469482e-02
  -6.0516357e-02
  -5.8654785e-02
  -5.7250977e-02
  -5.5145264e-02
  -5.3161621e-02
  -5.1025391e-02
  -4.8339844e-02
  -4.6905518e-02
  -4.5043945e-02
  -4.2541504e-02
  -4.0985107e-02
  -3.9520264e-02
  -3.7689209e-02
  -3.5308838e-02
  -3.3172607e-02
  -3.0548096e-02
  -2.9479980e-02
  -2.7770996e-02
  -2.5451660e-02
  -2.5421143e-02
  -2.3620605e-02
  -2.1697998e-02
  -1.9317627e-02
  -1.7486572e-02
  -1.6296387e-02
  -1.4984131e-02
  -1.4648438e-02
  -1.3458252e-02
  -1.2084961e-02
  -1.0467529e-02
  -9.4604492e-03
  -8.2092285e-03
  -6.6833496e-03
  -6.0424805e-03
  -5.2185059e-03
  -4.6386719e-03
  -3.4790039e-03
  -2.5634766e-03
  -2.1667480e-03
  -1.4038086e-03
  -3.6621094e-04
   6.4086914e-04
   2.7465820e-04
   1.8310547e-04
   1.1901855e-03
   1.7700195e-03
   1.9226074e-03
   1.3122559e-03
   1.2207031e-03
   1.3732910e-03
   2.1972656e-03
   1.6479492e-03
   1.3122559e-03
   1.7089844e-03
   8.2397461e-04
   1.3427734e-03
   1.2207031e-03
   9.4604492e-04
   1.0986328e-03
   1.2207031e-03
   7.3242188e-04
  -2.1362305e-04
  -4.8828125e-04
  -1.1596680e-03
  -1.7395020e-03
  -2.0141602e-03
  -1.7700195e-03
  -2.8991699e-03
  -2.7465820e-03
  -3.0822754e-03
  -4.3334961e-03
  -3.6010742e-03
  -3.4790039e-03
  -3.9062500e-03
  -4.1503906e-03
  -4.6691895e-03
  -4.7302246e-03
  -5.2795410e-03
  -6.0729980e-03
  -6.4086914e-03
  -6.2561035e-03
  -6.2255859e-03
  -6.6833496e-03
  -7.3547363e-03
  -7.2326660e-03
  -7.0800781e-03
  -6.9885254e-03
  -7.4157715e-03
  -7.1411133e-03
  -7.4157715e-03
  -8.4838867e-03
  -8.2702637e-03
  -8.2397461e-03
  -8.6975098e-03
  -8.8195801e-03
  -8.2397461e-03
  -8.0871582e-03
  -8.0261230e-03
  -7.6904297e-03
  -7.5378418e-03
  -7.9956055e-03
  -8.0871582e-03
  -7.3852539e-03
  -7.7819824e-03
  -7.4768066e-03
  -7.7514648e-03
  -8.7585449e-03
  -8.0261230e-03
  -7.8430176e-03
  -7.5378418e-03
  -7.5988770e-03
  -7.6904297e-03
  -7.2631836e-03
  -6.5307617e-03
  -6.5917969e-03
  -6.7443848e-03
  -6.1340332e-03
  -6.1340332e-03
  -6.1340332e-03
  -5.2795410e-03
  -5.2185059e-03
  -5.1879883e-03
  -5.0048828e-03
  -6.0424805e-03
  -6.9885254e-03
  -6.9580078e-03
  -7.1716309e-03
  -8.1176758e-03
  -8.8500977e-03
  -9.2773438e-03
  -1.0192871e-02
  -1.1108398e-02
  -1.1383057e-02
  -1.1962891e-02
  -1.2847900e-02
  -1.3885498e-02
  -1.5411377e-02
  -1.6143799e-02
  -1.7517090e-02
  -1.9104004e-02
  -2.0263672e-02
  -2.1026611e-02
  -2.2369385e-02
  -2.4597168e-02
  -2.5695801e-02
  -2.7008057e-02
  -2.8167725e-02
  -2.9541016e-02
  -3.0914307e-02
  -3.2287598e-02
  -3.4271240e-02
  -3.6651611e-02
  -3.9001465e-02
  -4.0008545e-02
  -4.1564941e-02
  -4.3731689e-02
  -4.4891357e-02
  -4.6691895e-02
  -4.8034668e-02
  -4.8889160e-02
  -5.2062988e-02
  -5.4260254e-02
  -5.6274414e-02
  -5.8532715e-02
  -6.0424805e-02
  -6.2438965e-02
  -6.3903809e-02
  -6.5612793e-02
  -6.6925049e-02
  -7.0220947e-02
  -7.3577881e-02
  -7.4829102e-02
  -7.6446533e-02
  -7.8369141e-02
  -8.0352783e-02
  -8.2489014e-02
  -8.4686279e-02
  -8.7677002e-02
  -8.8134766e-02
  -8.9416504e-02
  -9.1094971e-02
  -9.2041016e-02
  -9.4146729e-02
  -9.5062256e-02
  -9.7595215e-02
  -9.8937988e-02
  -1.0034180e-01
  -1.0177612e-01
  -1.0302734e-01
  -1.0379028e-01
  -1.0528564e-01
  -1.0610962e-01
  -1.0647583e-01
  -1.0684204e-01
  -1.0668945e-01
  -1.0726929e-01
  -1.0723877e-01
  -1.0696411e-01
  -1.0772705e-01
  -1.0769653e-01
  -1.0754395e-01
  -1.0763550e-01
  -1.0794067e-01
  -1.0760498e-01
  -1.0699463e-01
  -1.0641479e-01
  -1.0641479e-01
  -1.0607910e-01
  -1.0559082e-01
  -1.0516357e-01
  -1.0479736e-01
  -1.0415649e-01
  -1.0256958e-01
  -1.0104370e-01
  -1.0003662e-01
  -9.9548340e-02
  -9.9517822e-02
  -9.9060059e-02
  -9.7991943e-02
  -9.6588135e-02
  -9.6038818e-02
  -9.5092773e-02
  -9.4024658e-02
  -9.3383789e-02
  -9.3109131e-02
  -9.1613770e-02
  -9.0484619e-02
  -9.0026855e-02
  -8.8562012e-02
  -8.7646484e-02
  -8.6578369e-02
  -8.5357666e-02
  -8.3526611e-02
  -8.1634521e-02
  -8.0261230e-02
  -7.8735352e-02
  -7.6507568e-02
  -7.4584961e-02
  -7.2967529e-02
  -7.0312500e-02
  -6.8267822e-02
  -6.6894531e-02
  -6.5887451e-02
  -6.4178467e-02
  -6.2377930e-02
  -6.1462402e-02
  -5.9692383e-02
  -5.7403564e-02
  -5.5084229e-02
  -5.3253174e-02
  -5.0598145e-02
  -4.8278809e-02
  -4.6661377e-02
  -4.4616699e-02
  -4.1809082e-02
  -3.9001465e-02
  -3.6590576e-02
  -3.4057617e-02
  -3.1921387e-02
  -2.9876709e-02
  -2.7252197e-02
  -2.4749756e-02
  -2.2277832e-02
  -2.0202637e-02
  -1.7364502e-02
  -1.5350342e-02
  -1.3183594e-02
  -9.8876953e-03
  -6.8359375e-03
  -4.7912598e-03
  -2.2277832e-03
   3.3569336e-04
   3.4484863e-03
   6.8969727e-03
   9.2163086e-03
   1.2298584e-02
   1.5777588e-02
   1.9104004e-02
   2.1942139e-02
   2.4139404e-02
   2.6733398e-02
   2.8869629e-02
   3.1951904e-02
   3.5186768e-02
   3.7292480e-02
   3.9886475e-02
   4.2846680e-02
   4.5654297e-02
   4.7973633e-02
   5.0720215e-02
   5.3649902e-02
   5.5633545e-02
   5.8074951e-02
   5.9906006e-02
   6.0577393e-02
   6.2805176e-02
   6.5155029e-02
   6.6680908e-02
   6.8115234e-02
   6.9976807e-02
   7.2509766e-02
   7.4340820e-02
   7.5164795e-02
   7.6995850e-02
   7.8643799e-02
   7.9742432e-02
   8.0871582e-02
   8.1390381e-02
   8.2672119e-02
   8.3618164e-02
   8.4075928e-02
   8.5449219e-02
   8.5998535e-02
   8.6334229e-02
   8.7646484e-02
   8.8775635e-02
   8.9294434e-02
   9.0240479e-02
   9.0911865e-02
   9.1339111e-02
   9.1278076e-02
   9.1827393e-02
   9.2468262e-02
   9.1949463e-02
   9.2193604e-02
   9.3139648e-02
   9.2742920e-02
   9.3475342e-02
   9.4604492e-02
   9.5184326e-02
   9.5428467e-02
   9.5092773e-02
   9.5611572e-02
   9.5825195e-02
   9.5520020e-02
   9.5153809e-02
   9.4085693e-02
   9.3811035e-02
   9.4024658e-02
   9.3261719e-02
   9.2315674e-02
   9.2315674e-02
   9.2346191e-02
   9.1613770e-02
   9.1308594e-02
   9.1186523e-02
   9.0179443e-02
   8.9660645e-02
   8.8989258e-02
   8.8012695e-02
   8.7890625e-02
   8.7432861e-02
   8.6090088e-02
   8.5357666e-02
   8.4838867e-02
   8.3068848e-02
   8.1268311e-02
   7.9925537e-02
   7.9193115e-02
   7.8674316e-02
   7.8918457e-02
   7.8582764e-02
   7.6995850e-02
   7.5561523e-02
   7.3730469e-02
   7.1929932e-02
   7.0098877e-02
   6.8969727e-02
   6.7718506e-02
   6.5856934e-02
   6.4483643e-02
   6.2438965e-02
   6.0058594e-02
   5.7312012e-02
   5.4565430e-02
   5.2764893e-02
   4.9835205e-02
   4.6936035e-02
   4.5562744e-02
   4.2999268e-02
   4.0802002e-02
   3.7933350e-02
   3.5491943e-02
   3.3935547e-02
   3.1219482e-02
   2.9327393e-02
   2.7282715e-02
   2.4810791e-02
   2.3040771e-02
   2.1026611e-02
   1.8249512e-02
   1.6784668e-02
   1.5472412e-02
   1.2817383e-02
   1.1077881e-02
   9.2773438e-03
   7.2937012e-03
   5.7373047e-03
   3.2653809e-03
   1.3732910e-03
  -6.7138672e-04
  -2.8076172e-03
  -4.6081543e-03
  -6.6223145e-03
  -9.0026855e-03
  -1.1108398e-02
  -1.3336182e-02
  -1.5655518e-02
  -1.7944336e-02
  -2.0050049e-02
  -2.2033691e-02
  -2.4353027e-02
  -2.6641846e-02
  -2.8533936e-02
  -3.1127930e-02
  -3.4027100e-02
  -3.5705566e-02
  -3.6895752e-02
  -3.8665771e-02
  -4.0985107e-02
  -4.2327881e-02
  -4.4219971e-02
  -4.6478271e-02
  -4.7973633e-02
  -4.9011230e-02
  -5.0079346e-02
  -5.1666260e-02
  -5.2947998e-02
  -5.4962158e-02
  -5.7403564e-02
  -5.8868408e-02
  -5.9936523e-02
  -6.1553955e-02
  -6.2896729e-02
  -6.3903809e-02
  -6.5216064e-02
  -6.5979004e-02
  -6.7169189e-02
  -6.8847656e-02
  -6.9824219e-02
  -7.0098877e-02
  -7.0831299e-02
  -7.1868896e-02
  -7.2784424e-02
  -7.3577881e-02
  -7.4493408e-02
  -7.5897217e-02
  -7.7117920e-02
  -7.8552246e-02
  -7.9772949e-02
  -8.0108643e-02
  -8.0169678e-02
  -8.1726074e-02
  -8.2122803e-02
  -8.2427979e-02
  -8.3282471e-02
  -8.4045410e-02
  -8.4503174e-02
  -8.5327148e-02
  -8.7249756e-02
  -8.8378906e-02
  -8.8531494e-02
  -8.9111328e-02
  -9.0148926e-02
  -9.0637207e-02
  -9.1247559e-02
  -9.1491699e-02
  -9.2437744e-02
  -9.2315674e-02
  -9.3353271e-02
  -9.3444824e-02
  -9.2956543e-02
  -9.3353271e-02
  -9.2742920e-02
  -9.2712402e-02
  -9.3017578e-02
  -9.1461182e-02
  -8.9721680e-02
  -9.0881348e-02
  -9.1583252e-02
  -9.1522217e-02
  -9.1430664e-02
  -9.1064453e-02
  -9.0850830e-02
  -9.0148926e-02
  -8.9721680e-02
  -8.9477539e-02
  -8.8470459e-02
  -8.7341309e-02
  -8.7188721e-02
  -8.6883545e-02
  -8.7310791e-02
  -8.6944580e-02
  -8.5876465e-02
  -8.4777832e-02
  -8.4106445e-02
  -8.2458496e-02
  -8.0902100e-02
  -7.9620361e-02
  -7.7941895e-02
  -7.6171875e-02
  -7.5317383e-02
  -7.4401855e-02
  -7.1899414e-02
  -7.1166992e-02
  -7.0129395e-02
  -6.8145752e-02
  -6.6619873e-02
  -6.5093994e-02
  -6.4514160e-02
  -6.3079834e-02
  -6.1889648e-02
  -6.1218262e-02
  -5.9814453e-02
  -5.8441162e-02
  -5.6701660e-02
  -5.5206299e-02
  -5.4473877e-02
  -5.4168701e-02
  -5.3131104e-02
  -5.0933838e-02
  -5.0140381e-02
  -4.9072266e-02
  -4.7241211e-02
  -4.5532227e-02
  -4.4403076e-02
  -4.2968750e-02
  -4.0985107e-02
  -3.9978027e-02
  -3.8604736e-02
  -3.6499023e-02
  -3.4729004e-02
  -3.3691406e-02
  -3.1097412e-02
  -2.9357910e-02
  -2.7191162e-02
  -2.5054932e-02
  -2.3986816e-02
  -2.1942139e-02
  -2.0507813e-02
  -1.8829346e-02
  -1.6601563e-02
  -1.4953613e-02
  -1.3549805e-02
  -1.2084961e-02
  -1.1138916e-02
  -8.9416504e-03
  -6.4392090e-03
  -4.9133301e-03
  -2.5939941e-03
   0.0000000e+00
   2.2277832e-03
   5.0964355e-03
   8.2092285e-03
   1.0101318e-02
   1.2176514e-02
   1.4526367e-02
   1.6265869e-02
   1.7761230e-02
   2.0141602e-02
   2.2003174e-02
   2.3040771e-02
   2.5054932e-02
   2.6916504e-02
   2.7740479e-02
   2.8900146e-02
   3.0456543e-02
   3.1829834e-02
   3.2806396e-02
   3.3569336e-02
   3.3935547e-02
   3.5583496e-02
   3.6773682e-02
   3.7628174e-02
   3.9062500e-02
   3.9703369e-02
   4.0130615e-02
   4.0985107e-02
   4.1687012e-02
   4.2114258e-02
   4.2297363e-02
   4.2694092e-02
   4.3487549e-02
   4.3273926e-02
   4.3518066e-02
   4.4250488e-02
   4.3060303e-02
   4.2297363e-02
   4.2266846e-02
   4.1931152e-02
   4.2633057e-02
   4.2175293e-02
   4.0863037e-02
   3.9916992e-02
   3.9154053e-02
   3.8116455e-02
   3.7200928e-02
   3.6804199e-02
   3.6285400e-02
   3.5095215e-02
   3.4027100e-02
   3.2958984e-02
   3.1860352e-02
   3.0456543e-02
   2.9205322e-02
   2.8594971e-02
   2.7832031e-02
   2.6214600e-02
   2.5054932e-02
   2.3193359e-02
   2.1331787e-02
   2.0050049e-02
   1.8890381e-02
   1.7883301e-02
   1.5869141e-02
   1.4587402e-02
   1.4373779e-02
   1.3397217e-02
   1.1718750e-02
   1.0192871e-02
   8.5144043e-03
   5.9814453e-03
   4.3640137e-03
   2.4108887e-03
   9.1552734e-04
  -1.2207031e-04
  -1.8005371e-03
  -2.5939941e-03
  -3.2653809e-03
  -4.6691895e-03
  -6.0424805e-03
  -8.2092285e-03
  -9.0637207e-03
  -9.6740723e-03
  -1.1108398e-02
  -1.2115479e-02
  -1.3885498e-02
  -1.5258789e-02
  -1.6540527e-02
  -1.8280029e-02
  -1.9409180e-02
  -2.0690918e-02
  -2.1392822e-02
  -2.3223877e-02
  -2.4902344e-02
  -2.5482178e-02
  -2.7130127e-02
  -2.8381348e-02
  -2.9541016e-02
  -3.0975342e-02
  -3.1646729e-02
  -3.2226563e-02
  -3.4179688e-02
  -3.5614014e-02
  -3.5888672e-02
  -3.5980225e-02
  -3.6987305e-02
  -3.8146973e-02
  -3.8757324e-02
  -3.9733887e-02
  -4.0161133e-02
  -3.9550781e-02
  -4.0069580e-02
  -4.1564941e-02
  -4.1015625e-02
  -4.1076660e-02
  -4.2266846e-02
  -4.1534424e-02
  -4.1625977e-02
  -4.1931152e-02
  -4.1961670e-02
  -4.2205811e-02
  -4.2175293e-02
  -4.2541504e-02
  -4.2724609e-02
  -4.2999268e-02
  -4.3212891e-02
  -4.2144775e-02
  -4.2358398e-02
  -4.2175293e-02
  -4.1107178e-02
  -4.0924072e-02
  -4.1412354e-02
  -4.0832520e-02
  -4.0313721e-02
  -3.9733887e-02
  -3.7933350e-02
  -3.6102295e-02
  -3.4515381e-02
  -3.4271240e-02
  -3.3477783e-02
  -3.2897949e-02
  -3.2836914e-02
  -3.1555176e-02
  -3.1280518e-02
  -3.1433105e-02
  -3.0181885e-02
  -2.9388428e-02
  -2.9266357e-02
  -2.9602051e-02
  -2.9632568e-02
  -2.8991699e-02
  -2.9418945e-02
  -2.9663086e-02
  -2.9815674e-02
  -2.9815674e-02
  -2.9602051e-02
  -2.9052734e-02
  -2.8747559e-02
  -2.8686523e-02
  -2.8564453e-02
  -2.9144287e-02
  -2.8839111e-02
  -2.8991699e-02
  -2.8808594e-02
  -2.7404785e-02
  -2.7404785e-02
  -2.7374268e-02
  -2.6550293e-02
  -2.6519775e-02
  -2.6947021e-02
  -2.7191162e-02
  -2.6855469e-02
  -2.6275635e-02
  -2.5848389e-02
  -2.5573730e-02
  -2.4963379e-02
  -2.4749756e-02
  -2.4627686e-02
  -2.3803711e-02
  -2.4139404e-02
  -2.4780273e-02
  -2.4291992e-02
  -2.4261475e-02
  -2.3559570e-02
  -2.3132324e-02
  -2.1911621e-02
  -2.1911621e-02
  -2.2125244e-02
  -2.1026611e-02
  -2.0446777e-02
  -1.9836426e-02
  -1.8829346e-02
  -1.8096924e-02
  -1.7272949e-02
  -1.6510010e-02
  -1.5686035e-02
  -1.4801025e-02
  -1.3153076e-02
  -1.1413574e-02
  -1.0742188e-02
  -9.5214844e-03
  -8.6975098e-03
  -7.7209473e-03
  -6.9580078e-03
  -5.3710938e-03
  -4.3334961e-03
  -3.2653809e-03
  -1.4343262e-03
   3.0517578e-05
   1.3732910e-03
   2.3803711e-03
   3.7536621e-03
   5.4931641e-03
   6.0424805e-03
   7.9040527e-03
   9.2468262e-03
   9.9792480e-03
   1.1230469e-02
   1.2817383e-02
   1.4160156e-02
   1.6326904e-02
   1.7913818e-02
   1.8249512e-02
   1.9592285e-02
   2.1270752e-02
   2.2216797e-02
   2.4810791e-02
   2.5817871e-02
   2.7252197e-02
   2.8381348e-02
   2.8991699e-02
   3.1524658e-02
   3.2623291e-02
   3.3996582e-02
   3.4820557e-02
   3.6041260e-02
   3.8848877e-02
   4.0313721e-02
   4.1473389e-02
   4.3426514e-02
   4.5196533e-02
   4.6813965e-02
   4.8431396e-02
   4.9591064e-02
   5.0506592e-02
   5.1788330e-02
   5.3527832e-02
   5.4565430e-02
   5.5145264e-02
   5.5938721e-02
   5.7556152e-02
   5.8746338e-02
   5.9906006e-02
   6.0607910e-02
   6.0913086e-02
   6.2438965e-02
   6.3049316e-02
   6.4239502e-02
   6.4727783e-02
   6.3964844e-02
   6.4270020e-02
   6.4544678e-02
   6.4361572e-02
   6.5002441e-02
   6.5795898e-02
   6.6009521e-02
   6.6253662e-02
   6.5917969e-02
   6.6162109e-02
   6.6802979e-02
   6.6345215e-02
   6.6070557e-02
   6.5093994e-02
   6.3354492e-02
   6.2805176e-02
   6.2286377e-02
   6.2103271e-02
   6.1737061e-02
   6.0729980e-02
   6.0272217e-02
   5.9478760e-02
   5.8166504e-02
   5.7189941e-02
   5.6671143e-02
   5.6243896e-02
   5.6152344e-02
   5.6121826e-02
   5.5633545e-02
   5.4504395e-02
   5.4718018e-02
   5.4840088e-02
   5.3009033e-02
   5.1879883e-02
   5.2001953e-02
   5.1605225e-02
   5.0201416e-02
   4.9804688e-02
   4.9682617e-02
   4.8248291e-02
   4.7668457e-02
   4.6875000e-02
   4.5745850e-02
   4.5349121e-02
   4.4799805e-02
   4.3914795e-02
   4.3029785e-02
   4.2083740e-02
   4.0924072e-02
   3.9642334e-02
   3.9276123e-02
   3.8452148e-02
   3.7902832e-02
   3.7536621e-02
   3.6651611e-02
   3.5186768e-02
   3.4057617e-02
   3.3782959e-02
   3.2623291e-02
   3.2684326e-02
   3.1982422e-02
   3.1250000e-02
   3.2043457e-02
   3.2043457e-02
   3.0609131e-02
   2.8778076e-02
   2.7099609e-02
   2.6702881e-02
   2.5756836e-02
   2.4078369e-02
   2.3406982e-02
   2.2247314e-02
   2.0996094e-02
   2.0172119e-02
   1.8310547e-02
   1.6815186e-02
   1.5563965e-02
   1.4862061e-02
   1.3305664e-02
   1.2237549e-02
   1.1901855e-02
   9.8876953e-03
   8.9111328e-03
   7.5988770e-03
   6.5917969e-03
   5.4931641e-03
   4.3945313e-03
   3.5705566e-03
   2.2888184e-03
   1.0986328e-03
  -6.4086914e-04
  -1.9531250e-03
  -3.2043457e-03
  -4.5471191e-03
  -4.3029785e-03
  -4.8217773e-03
  -6.4086914e-03
  -8.3312988e-03
  -9.8266602e-03
  -1.0894775e-02
  -1.2054443e-02
  -1.2908936e-02
  -1.3458252e-02
  -1.4129639e-02
  -1.5655518e-02
  -1.6784668e-02
  -1.8341064e-02
  -1.9256592e-02
  -1.9622803e-02
  -2.0690918e-02
  -2.2003174e-02
  -2.2308350e-02
  -2.2918701e-02
  -2.4230957e-02
  -2.5146484e-02
  -2.5817871e-02
  -2.7008057e-02
  -2.7770996e-02
  -2.8015137e-02
  -2.8900146e-02
  -2.9266357e-02
  -2.9693604e-02
  -3.0822754e-02
  -3.0792236e-02
  -3.1280518e-02
  -3.2623291e-02
  -3.2440186e-02
  -3.2562256e-02
  -3.3355713e-02
  -3.2714844e-02
  -3.1585693e-02
  -3.1005859e-02
  -3.1250000e-02
  -3.1646729e-02
  -3.2287598e-02
  -3.2409668e-02
  -3.2897949e-02
  -3.2989502e-02
  -3.2501221e-02
  -3.2714844e-02
  -3.2806396e-02
  -3.3020020e-02
  -3.2531738e-02
  -3.1677246e-02
  -3.1982422e-02
  -3.1982422e-02
  -3.1280518e-02
  -2.9876709e-02
  -2.8839111e-02
  -2.9449463e-02
  -2.9418945e-02
  -2.7923584e-02
  -2.7221680e-02
  -2.7252197e-02
  -2.7374268e-02
  -2.7252197e-02
  -2.7038574e-02
  -2.6885986e-02
  -2.5787354e-02
  -2.5360107e-02
  -2.6947021e-02
  -2.6519775e-02
  -2.5451660e-02
  -2.6062012e-02
  -2.5177002e-02
  -2.4383545e-02
  -2.3864746e-02
  -2.3345947e-02
  -2.3040771e-02
  -2.1728516e-02
  -2.0904541e-02
  -2.0690918e-02
  -2.0233154e-02
  -1.9317627e-02
  -1.8371582e-02
  -1.8341064e-02
  -1.8096924e-02
  -1.7639160e-02
  -1.7883301e-02
  -1.7211914e-02
  -1.5869141e-02
  -1.5594482e-02
  -1.5594482e-02
  -1.5472412e-02
  -1.4739990e-02
  -1.4434814e-02
  -1.4007568e-02
  -1.2756348e-02
  -1.2573242e-02
  -1.2176514e-02
  -1.1535645e-02
  -1.0589600e-02
  -1.0345459e-02
  -1.0314941e-02
  -9.4604492e-03
  -8.7890625e-03
  -7.8735352e-03
  -7.6904297e-03
  -7.5378418e-03
  -7.2326660e-03
  -6.1645508e-03
  -5.1269531e-03
  -3.9978027e-03
  -3.2348633e-03
  -3.3874512e-03
  -2.7160645e-03
  -2.1362305e-03
  -2.4414063e-04
   5.7983398e-04
  -3.0517578e-05
   1.6174316e-03
   2.0141602e-03
   1.3732910e-03
   2.5329590e-03
   3.9062500e-03
   3.9978027e-03
   3.9062500e-03
   4.3945313e-03
   4.8828125e-03
   4.7302246e-03
   4.5776367e-03
   5.4626465e-03
   6.6223145e-03
   7.2937012e-03
   6.2866211e-03
   6.0729980e-03
   7.7209473e-03
   8.3007813e-03
   8.0871582e-03
   7.6599121e-03
   9.0942383e-03
   1.0192871e-02
   1.0650635e-02
   1.2176514e-02
   1.1688232e-02
   1.1993408e-02
   1.1993408e-02
   1.2420654e-02
   1.3122559e-02
   1.3671875e-02
   1.4160156e-02
   1.4007568e-02
   1.3977051e-02
   1.4312744e-02
   1.5441895e-02
   1.5777588e-02
   1.6113281e-02
   1.6815186e-02
   1.7730713e-02
   1.8127441e-02
   1.8829346e-02
   1.9409180e-02
   1.9256592e-02
   2.0202637e-02
   2.1392822e-02
   2.2460938e-02
   2.2674561e-02
   2.3468018e-02
   2.4353027e-02
   2.5909424e-02
   2.7191162e-02
   2.8259277e-02
   2.9235840e-02
   2.9876709e-02
   3.1005859e-02
   3.2012939e-02
   3.3325195e-02
   3.3416748e-02
   3.3721924e-02
   3.4545898e-02
   3.5278320e-02
   3.6346436e-02
   3.6956787e-02
   3.7902832e-02
   3.7384033e-02
   3.7109375e-02
   3.7872314e-02
   3.7536621e-02
   3.7719727e-02
   3.8146973e-02
   3.8757324e-02
   3.9855957e-02
   4.0374756e-02
   3.9764404e-02
   4.0069580e-02
   4.0161133e-02
   4.0130615e-02
   4.0771484e-02
   4.0283203e-02
   4.0679932e-02
   4.2175293e-02
   4.1564941e-02
   4.1198730e-02
   4.1809082e-02
   4.1442871e-02
   4.1473389e-02
   4.1198730e-02
   4.1137695e-02
   4.0863037e-02
   3.9825439e-02
   3.9764404e-02
   3.8848877e-02
   3.7628174e-02
   3.7506104e-02
   3.6834717e-02
   3.5980225e-02
   3.4912109e-02
   3.4027100e-02
   3.3111572e-02
   3.1982422e-02
   3.1066895e-02
   2.9418945e-02
   2.8137207e-02
   2.6763916e-02
   2.5360107e-02
   2.4841309e-02
   2.4078369e-02
   2.2003174e-02
   2.1484375e-02
   2.1148682e-02
   1.8646240e-02
   1.6876221e-02
   1.5167236e-02
   1.4099121e-02
   1.3488770e-02
   1.1901855e-02
   9.6740723e-03
   8.7585449e-03
   7.5683594e-03
   6.5307617e-03
   5.9814453e-03
   4.8828125e-03
   2.5634766e-03
   1.2512207e-03
  -9.1552734e-05
  -2.0446777e-03
  -2.8076172e-03
  -4.2419434e-03
  -6.3781738e-03
  -7.0190430e-03
  -8.2092285e-03
  -9.2163086e-03
  -9.3994141e-03
  -1.0498047e-02
  -1.1413574e-02
  -1.1413574e-02
  -1.1322021e-02
  -1.1474609e-02
  -1.1932373e-02
  -1.2512207e-02
  -1.1932373e-02
  -1.1962891e-02
  -1.3824463e-02
  -1.4465332e-02
  -1.4648438e-02
  -1.6265869e-02
  -1.7211914e-02
  -1.8676758e-02
  -1.8035889e-02
  -1.8432617e-02
  -1.9439697e-02
  -1.9958496e-02
  -2.1270752e-02
  -2.2674561e-02
  -2.3651123e-02
  -2.3956299e-02
  -2.5177002e-02
  -2.6062012e-02
  -2.7069092e-02
  -2.7618408e-02
  -2.8442383e-02
  -2.9327393e-02
  -2.9510498e-02
  -3.0181885e-02
  -3.0883789e-02
  -3.1677246e-02
  -3.3264160e-02
  -3.4057617e-02
  -3.3386230e-02
  -3.3721924e-02
  -3.4210205e-02
  -3.4179688e-02
  -3.4851074e-02
  -3.5308838e-02
  -3.5583496e-02
  -3.6773682e-02
  -3.6956787e-02
  -3.7902832e-02
  -3.7750244e-02
  -3.7261963e-02
  -3.7170410e-02
  -3.7597656e-02
  -3.7567139e-02
  -3.6651611e-02
  -3.8269043e-02
  -3.9184570e-02
  -3.8726807e-02
  -3.8482666e-02
  -3.8421631e-02
  -3.7872314e-02
  -3.7414551e-02
  -3.8116455e-02
  -3.7841797e-02
  -3.7567139e-02
  -3.7719727e-02
  -3.7811279e-02
  -3.8482666e-02
  -3.8543701e-02
  -3.7261963e-02
  -3.6956787e-02
  -3.7567139e-02
  -3.8024902e-02
  -3.7658691e-02
  -3.7689209e-02
  -3.6926270e-02
  -3.6895752e-02
  -3.7963867e-02
  -3.8757324e-02
  -3.9062500e-02
  -4.0008545e-02
  -4.0802002e-02
  -4.1503906e-02
  -4.2999268e-02
  -4.2114258e-02
  -4.1656494e-02
  -4.2510986e-02
  -4.3090820e-02
  -4.4647217e-02
  -4.5227051e-02
  -4.5959473e-02
  -4.6966553e-02
  -4.7515869e-02
  -4.7546387e-02
  -4.7821045e-02
  -4.9163818e-02
  -5.0170898e-02
  -5.1208496e-02
  -5.2185059e-02
  -5.3924561e-02
  -5.5297852e-02
  -5.5389404e-02
  -5.6152344e-02
  -5.7189941e-02
  -5.7769775e-02
  -5.8746338e-02
  -5.9875488e-02
  -6.0241699e-02
  -6.0119629e-02
  -6.1004639e-02
  -6.1889648e-02
  -6.1981201e-02
  -6.2530518e-02
  -6.2896729e-02
  -6.2866211e-02
  -6.3873291e-02
  -6.4208984e-02
  -6.4483643e-02
  -6.5093994e-02
  -6.4453125e-02
  -6.4392090e-02
  -6.4971924e-02
  -6.5216064e-02
  -6.5399170e-02
  -6.5246582e-02
  -6.5368652e-02
  -6.5155029e-02
  -6.5338135e-02
  -6.5734863e-02
  -6.5673828e-02
  -6.5368652e-02
  -6.5673828e-02
  -6.5429688e-02
  -6.4910889e-02
  -6.4880371e-02
  -6.5124512e-02
  -6.4453125e-02
  -6.4300537e-02
  -6.4605713e-02
  -6.3720703e-02
  -6.2103271e-02
  -6.1340332e-02
  -6.1248779e-02
  -6.0424805e-02
  -5.9600830e-02
  -5.8624268e-02
  -5.6945801e-02
  -5.5999756e-02
  -5.5664063e-02
  -5.4504395e-02
  -5.3222656e-02
  -5.2459717e-02
  -5.1544189e-02
  -5.0872803e-02
  -5.0659180e-02
  -4.8675537e-02
  -4.7119141e-02
  -4.6142578e-02
  -4.4250488e-02
  -4.3334961e-02
  -4.2083740e-02
  -4.0557861e-02
  -3.9855957e-02
  -3.8574219e-02
  -3.6499023e-02
  -3.5003662e-02
  -3.3569336e-02
  -3.2501221e-02
  -3.0395508e-02
  -2.8808594e-02
  -2.7252197e-02
  -2.4627686e-02
  -2.2705078e-02
  -2.1606445e-02
  -1.9836426e-02
  -1.7639160e-02
  -1.5228271e-02
  -1.3366699e-02
  -1.1962891e-02
  -9.6740723e-03
  -8.4533691e-03
  -7.5073242e-03
  -5.4931641e-03
  -4.3640137e-03
  -2.8381348e-03
  -3.0517578e-05
   6.1035156e-04
   1.8920898e-03
   3.9062500e-03
   5.0048828e-03
   5.4626465e-03
   6.3171387e-03
   7.2937012e-03
   8.6059570e-03
   1.0070801e-02
   1.1016846e-02
   1.2237549e-02
   1.2939453e-02
   1.3305664e-02
   1.4862061e-02
   1.5563965e-02
   1.5655518e-02
   1.6143799e-02
   1.6723633e-02
   1.7150879e-02
   1.7272949e-02
   1.7578125e-02
   1.8341064e-02
   1.8280029e-02
   1.8493652e-02
   1.9195557e-02
   1.9226074e-02
   1.9073486e-02
   1.9989014e-02
   1.9592285e-02
   1.9683838e-02
   1.9561768e-02
   1.9226074e-02
   1.8981934e-02
   1.8829346e-02
   1.8371582e-02
   1.8280029e-02
   1.8341064e-02
   1.8371582e-02
   1.8524170e-02
   1.8646240e-02
   1.8188477e-02
   1.8371582e-02
   1.8646240e-02
   1.8280029e-02
   1.8218994e-02
   1.7700195e-02
   1.7425537e-02
   1.6448975e-02
   1.6296387e-02
   1.6479492e-02
   1.6265869e-02
   1.5167236e-02
   1.4556885e-02
   1.4007568e-02
   1.2512207e-02
   1.1535645e-02
   1.0070801e-02
   9.5214844e-03
   1.0101318e-02
   1.0589600e-02
   1.0040283e-02
   8.6059570e-03
   6.6528320e-03
   4.1809082e-03
   3.5095215e-03
   3.2958984e-03
   3.4179688e-03
   3.3569336e-03
   3.1127930e-03
   2.5329590e-03
   1.6784668e-03
   7.0190430e-04
  -1.2207031e-04
   0.0000000e+00
  -1.4343262e-03
  -2.8076172e-03
  -3.3264160e-03
  -3.9978027e-03
  -5.0659180e-03
  -6.3476563e-03
  -7.4462891e-03
  -7.5378418e-03
  -8.3618164e-03
  -1.0101318e-02
  -1.1474609e-02
  -1.3031006e-02
  -1.4801025e-02
  -1.6571045e-02
  -1.7974854e-02
  -1.9287109e-02
  -2.0385742e-02
  -2.1240234e-02
  -2.2857666e-02
  -2.5512695e-02
  -2.7038574e-02
  -2.9357910e-02
  -3.1555176e-02
  -3.3264160e-02
  -3.4698486e-02
  -3.6865234e-02
  -3.9581299e-02
  -4.1351318e-02
  -4.2846680e-02
  -4.4830322e-02
  -4.7088623e-02
  -4.9682617e-02
  -5.1788330e-02
  -5.3405762e-02
  -5.5267334e-02
  -5.7006836e-02
  -5.8929443e-02
  -6.1279297e-02
  -6.4208984e-02
  -6.6467285e-02
  -6.7504883e-02
  -7.0312500e-02
  -7.2906494e-02
  -7.4523926e-02
  -7.7270508e-02
  -7.9132080e-02
  -8.0688477e-02
  -8.3160400e-02
  -8.5388184e-02
  -8.6883545e-02
  -8.9111328e-02
  -9.1125488e-02
  -9.2285156e-02
  -9.3811035e-02
  -9.5397949e-02
  -9.7503662e-02
  -9.9273682e-02
  -1.0147095e-01
  -1.0345459e-01
  -1.0501099e-01
  -1.0650635e-01
  -1.0867310e-01
  -1.1059570e-01
  -1.1209106e-01
  -1.1364746e-01
  -1.1520386e-01
  -1.1660767e-01
  -1.1795044e-01
  -1.1868286e-01
  -1.2026978e-01
  -1.2167358e-01
  -1.2261963e-01
  -1.2338257e-01
  -1.2374878e-01
  -1.2487793e-01
  -1.2536621e-01
  -1.2652588e-01
  -1.2734985e-01
  -1.2747192e-01
  -1.2875366e-01
  -1.2936401e-01
  -1.2973022e-01
  -1.3027954e-01
  -1.2988281e-01
  -1.3064575e-01
  -1.3125610e-01
  -1.3113403e-01
  -1.3150024e-01
  -1.3186646e-01
  -1.3128662e-01
  -1.3217163e-01
  -1.3275146e-01
  -1.3320923e-01
  -1.3308716e-01
  -1.3204956e-01
  -1.3238525e-01
  -1.3143921e-01
  -1.3125610e-01
  -1.3143921e-01
  -1.3076782e-01
  -1.3034058e-01
  -1.2960815e-01
  -1.2915039e-01
  -1.2808228e-01
  -1.2689209e-01
  -1.2664795e-01
  -1.2619019e-01
  -1.2475586e-01
  -1.2438965e-01
  -1.2445068e-01
  -1.2277222e-01
  -1.2161255e-01
  -1.2042236e-01
  -1.1987305e-01
  -1.1895752e-01
  -1.1795044e-01
  -1.1676025e-01
  -1.1611938e-01
  -1.1587524e-01
  -1.1477661e-01
  -1.1328125e-01
  -1.1196899e-01
  -1.1111450e-01
  -1.1062622e-01
  -1.0946655e-01
  -1.0803223e-01
  -1.0754395e-01
  -1.0675049e-01
  -1.0543823e-01
  -1.0363770e-01
  -1.0327148e-01
  -1.0208130e-01
  -1.0086060e-01
  -1.0052490e-01
  -9.8754883e-02
  -9.7503662e-02
  -9.6282959e-02
  -9.5703125e-02
  -9.4665527e-02
  -9.2498779e-02
  -9.0789795e-02
  -8.8897705e-02
  -8.8592529e-02
  -8.6486816e-02
  -8.4320068e-02
  -8.3740234e-02
  -8.1817627e-02
  -8.0047607e-02
  -7.8399658e-02
  -7.7209473e-02
  -7.4981689e-02
  -7.2387695e-02
  -7.0709229e-02
  -6.9244385e-02
  -6.7382813e-02
  -6.5216064e-02
  -6.3140869e-02
  -6.1065674e-02
  -5.7861328e-02
  -5.5145264e-02
  -5.4199219e-02
  -5.2154541e-02
  -5.0231934e-02
  -4.8828125e-02
  -4.6447754e-02
  -4.4647217e-02
  -4.2480469e-02
  -3.9642334e-02
  -3.7414551e-02
  -3.5766602e-02
  -3.3966064e-02
  -3.2318115e-02
  -3.1372070e-02
  -2.9602051e-02
  -2.7435303e-02
  -2.5421143e-02
  -2.2430420e-02
  -2.0111084e-02
  -1.7730713e-02
  -1.5106201e-02
  -1.4007568e-02
  -1.2908936e-02
  -1.1199951e-02
  -8.9721680e-03
  -7.0190430e-03
  -5.6457520e-03
  -3.4179688e-03
  -1.8310547e-03
  -7.9345703e-04
   9.7656250e-04
   2.9907227e-03
   4.4860840e-03
   5.8593750e-03
   7.7819824e-03
   9.4909668e-03
   1.0711670e-02
   1.1749268e-02
   1.3122559e-02
   1.3366699e-02
   1.4831543e-02
   1.6418457e-02
   1.6296387e-02
   1.7517090e-02
   1.8707275e-02
   1.8859863e-02
   1.9592285e-02
   2.0721436e-02
   2.1026611e-02
   2.1575928e-02
   2.2369385e-02
   2.3223877e-02
   2.3651123e-02
   2.4475098e-02
   2.4749756e-02
   2.4871826e-02
   2.5390625e-02
   2.5177002e-02
   2.5085449e-02
   2.5268555e-02
   2.5329590e-02
   2.5085449e-02
   2.4902344e-02
   2.5146484e-02
   2.4322510e-02
   2.3834229e-02
   2.4230957e-02
   2.3101807e-02
   2.2277832e-02
   2.3010254e-02
   2.1728516e-02
   2.0568848e-02
   2.1240234e-02
   2.0935059e-02
   1.9348145e-02
   1.7364502e-02
   1.6784668e-02
   1.6174316e-02
   1.5411377e-02
   1.4373779e-02
   1.2939453e-02
   1.0528564e-02
   9.8876953e-03
   8.6975098e-03
   7.2937012e-03
   6.4392090e-03
   4.1198730e-03
   2.6855469e-03
   2.4414063e-03
   7.6293945e-04
  -1.1901855e-03
  -2.9296875e-03
  -4.6081543e-03
  -6.7749023e-03
  -7.9650879e-03
  -9.3383789e-03
  -1.1444092e-02
  -1.2756348e-02
  -1.4251709e-02
  -1.5991211e-02
  -1.7669678e-02
  -1.9653320e-02
  -2.1026611e-02
  -2.2155762e-02
  -2.3284912e-02
  -2.4627686e-02
  -2.6458740e-02
  -2.8137207e-02
  -2.8900146e-02
  -2.9907227e-02
  -3.1127930e-02
  -3.2135010e-02
  -3.3477783e-02
  -3.4973145e-02
  -3.5827637e-02
  -3.7048340e-02
  -3.8055420e-02
  -3.9581299e-02
  -4.1015625e-02
  -4.1015625e-02
  -4.1748047e-02
  -4.2816162e-02
  -4.2938232e-02
  -4.2694092e-02
  -4.3060303e-02
  -4.3090820e-02
  -4.3823242e-02
  -4.4006348e-02
  -4.4647217e-02
  -4.5074463e-02
  -4.5715332e-02
  -4.6020508e-02
  -4.5776367e-02
  -4.6447754e-02
  -4.7210693e-02
  -4.6905518e-02
  -4.7790527e-02
  -4.8889160e-02
  -4.8278809e-02
  -4.8889160e-02
  -4.8950195e-02
  -4.8309326e-02
  -4.8950195e-02
  -4.9224854e-02
  -5.0537109e-02
  -5.1696777e-02
  -5.1635742e-02
  -5.1666260e-02
  -5.1971436e-02
  -5.2307129e-02
  -5.2154541e-02
  -5.2246094e-02
  -5.2246094e-02
  -5.2429199e-02
  -5.3070068e-02
  -5.3924561e-02
  -5.4290771e-02
  -5.3375244e-02
  -5.3161621e-02
  -5.4504395e-02
  -5.4809570e-02
  -5.3833008e-02
  -5.4321289e-02
  -5.4626465e-02
  -5.4992676e-02
  -5.5358887e-02
  -5.6121826e-02
  -5.6823730e-02
  -5.7128906e-02
  -5.7678223e-02
  -5.7830811e-02
  -5.8563232e-02
  -5.8166504e-02
  -5.7983398e-02
  -5.8868408e-02
  -5.8990479e-02
  -5.8959961e-02
  -5.8929443e-02
  -5.7861328e-02
  -5.7952881e-02
  -5.8410645e-02
  -5.9173584e-02
  -5.9875488e-02
  -5.9478760e-02
  -5.9600830e-02
  -5.9936523e-02
  -6.0058594e-02
  -5.9844971e-02
  -6.0089111e-02
  -5.9875488e-02
  -5.9600830e-02
  -6.0485840e-02
  -6.0394287e-02
  -5.9875488e-02
  -6.0028076e-02
  -5.9783936e-02
  -5.8715820e-02
  -5.8410645e-02
  -5.7617188e-02
  -5.6488037e-02
  -5.6884766e-02
  -5.6213379e-02
  -5.5694580e-02
  -5.5541992e-02
  -5.5236816e-02
  -5.4779053e-02
  -5.4046631e-02
  -5.3405762e-02
  -5.2215576e-02
  -5.1849365e-02
  -5.1208496e-02
  -5.0720215e-02
  -5.0750732e-02
  -5.0262451e-02
  -4.8004150e-02
  -4.6936035e-02
  -4.5989990e-02
  -4.5196533e-02
  -4.4891357e-02
  -4.4830322e-02
  -4.3151855e-02
  -4.1992188e-02
  -4.1412354e-02
  -4.0405273e-02
  -3.9794922e-02
  -3.9062500e-02
  -3.7658691e-02
  -3.7170410e-02
  -3.6315918e-02
  -3.5369873e-02
  -3.4759521e-02
  -3.3721924e-02
  -3.2531738e-02
  -3.1951904e-02
  -3.2379150e-02
  -3.3020020e-02
  -3.1463623e-02
  -3.1005859e-02
  -3.0975342e-02
  -2.9998779e-02
  -2.9602051e-02
  -2.9113770e-02
  -2.9235840e-02
  -2.8961182e-02
  -2.8656006e-02
  -2.7740479e-02
  -2.7374268e-02
  -2.6947021e-02
  -2.6153564e-02
  -2.6153564e-02
  -2.6245117e-02
  -2.6000977e-02
  -2.5024414e-02
  -2.5085449e-02
  -2.4871826e-02
  -2.4261475e-02
  -2.3895264e-02
  -2.3498535e-02
  -2.3101807e-02
  -2.2766113e-02
  -2.3010254e-02
  -2.2369385e-02
  -2.1820068e-02
  -2.1575928e-02
  -2.0782471e-02
  -1.8646240e-02
  -1.8829346e-02
  -1.9134521e-02
  -1.8127441e-02
  -1.7639160e-02
  -1.6204834e-02
  -1.5991211e-02
  -1.5106201e-02
  -1.3671875e-02
  -1.3488770e-02
  -1.2664795e-02
  -1.2115479e-02
  -1.1505127e-02
  -1.0467529e-02
  -9.9182129e-03
  -8.9721680e-03
  -7.6904297e-03
  -6.4392090e-03
  -5.1879883e-03
  -3.9062500e-03
  -2.6550293e-03
  -1.7395020e-03
  -2.1362305e-04
   1.3122559e-03
   2.8991699e-03
   4.9438477e-03
   6.3476563e-03
   6.9274902e-03
   7.9956055e-03
   9.0942383e-03
   1.0498047e-02
   1.1901855e-02
   1.3183594e-02
   1.4892578e-02
   1.5777588e-02
   1.7608643e-02
   1.9439697e-02
   2.0294189e-02
   2.1087646e-02
   2.2430420e-02
   2.3773193e-02
   2.5665283e-02
   2.6214600e-02
   2.7191162e-02
   2.9113770e-02
   2.9907227e-02
   3.1188965e-02
   3.3111572e-02
   3.4027100e-02
   3.3782959e-02
   3.4790039e-02
   3.6041260e-02
   3.7109375e-02
   3.6895752e-02
   3.7750244e-02
   3.8482666e-02
   3.9184570e-02
   3.9215088e-02
   3.9184570e-02
   4.0863037e-02
   4.1900635e-02
   4.1503906e-02
   4.1107178e-02
   4.2999268e-02
   4.3151855e-02
   4.2297363e-02
   4.2541504e-02
   4.2633057e-02
   4.3121338e-02
   4.3151855e-02
   4.3212891e-02
   4.3884277e-02
   4.4097900e-02
   4.3640137e-02
   4.3304443e-02
   4.3823242e-02
   4.4982910e-02
   4.5288086e-02
   4.5196533e-02
   4.4708252e-02
   4.4525146e-02
   4.4799805e-02
   4.4921875e-02
   4.4799805e-02
   4.5013428e-02
   4.4647217e-02
   4.4891357e-02
   4.4891357e-02
   4.4433594e-02
   4.4342041e-02
   4.3487549e-02
   4.3243408e-02
   4.2755127e-02
   4.1046143e-02
   4.0802002e-02
   4.1259766e-02
   4.0435791e-02
   3.9794922e-02
   3.8879395e-02
   3.7597656e-02
   3.6499023e-02
   3.4942627e-02
   3.3203125e-02
   3.2684326e-02
   3.2104492e-02
   3.1066895e-02
   3.0487061e-02
   3.0151367e-02
   2.8564453e-02
   2.7099609e-02
   2.7252197e-02
   2.5665283e-02
   2.4322510e-02
   2.4078369e-02
   2.2186279e-02
   2.0477295e-02
   1.9836426e-02
   1.8981934e-02
   1.8280029e-02
   1.7486572e-02
   1.5960693e-02
   1.5502930e-02
   1.4373779e-02
   1.2969971e-02
   1.2176514e-02
   1.0955811e-02
   9.6740723e-03
   8.9721680e-03
   9.0026855e-03
   7.4768066e-03
   6.4392090e-03
   6.3781738e-03
   5.4931641e-03
   4.7607422e-03
   4.5776367e-03
   4.1809082e-03
   2.5634766e-03
   1.7700195e-03
   1.1291504e-03
   3.3569336e-04
  -9.1552734e-05
  -1.3122559e-03
  -2.1057129e-03
  -2.3803711e-03
  -2.7770996e-03
  -3.5705566e-03
  -4.5471191e-03
  -5.2490234e-03
  -5.7373047e-03
  -6.8359375e-03
  -7.5073242e-03
  -7.9345703e-03
  -8.5449219e-03
  -8.9111328e-03
  -9.5520020e-03
  -1.0681152e-02
  -1.0925293e-02
  -1.1169434e-02
  -1.1718750e-02
  -1.1810303e-02
  -1.2145996e-02
  -1.2634277e-02
  -1.3732910e-02
  -1.4434814e-02
  -1.5106201e-02
  -1.5808105e-02
  -1.5869141e-02
  -1.6448975e-02
  -1.6387939e-02
  -1.5686035e-02
  -1.6845703e-02
  -1.7059326e-02
  -1.7181396e-02
  -1.8585205e-02
  -1.8737793e-02
  -1.8890381e-02
  -1.9348145e-02
  -1.9348145e-02
  -1.9805908e-02
  -1.9622803e-02
  -1.9836426e-02
  -1.9714355e-02
  -2.0050049e-02
  -2.0172119e-02
  -2.0080566e-02
  -2.0538330e-02
  -2.0111084e-02
  -1.9714355e-02
  -2.0233154e-02
  -2.0416260e-02
  -2.0568848e-02
  -2.0294189e-02
  -1.9866943e-02
  -2.0965576e-02
  -2.1881104e-02
  -2.2064209e-02
  -2.1759033e-02
  -2.1667480e-02
  -2.2338867e-02
  -2.2430420e-02
  -2.1850586e-02
  -2.2033691e-02
  -2.1911621e-02
  -2.1606445e-02
  -2.2369385e-02
  -2.2369385e-02
  -2.1392822e-02
  -2.1240234e-02
  -2.1301270e-02
  -1.9683838e-02
  -1.9683838e-02
  -2.0294189e-02
  -1.9927979e-02
  -2.0599365e-02
  -1.9866943e-02
  -1.9165039e-02
  -1.8859863e-02
  -1.7913818e-02
  -1.7944336e-02
  -1.7944336e-02
  -1.8157959e-02
  -1.8463135e-02
  -1.8707275e-02
  -1.8218994e-02
  -1.7608643e-02
  -1.8035889e-02
  -1.8188477e-02
  -1.7761230e-02
  -1.7181396e-02
  -1.6601563e-02
  -1.6754150e-02
  -1.7059326e-02
  -1.6632080e-02
  -1.5350342e-02
  -1.5594482e-02
  -1.6113281e-02
  -1.5502930e-02
  -1.4801025e-02
  -1.4495850e-02
  -1.4770508e-02
  -1.4801025e-02
  -1.3549805e-02
  -1.2268066e-02
  -1.2115479e-02
  -1.2481689e-02
  -1.2054443e-02
  -1.1383057e-02
  -1.0864258e-02
  -1.0284424e-02
  -1.0192871e-02
  -1.0162354e-02
  -9.6740723e-03
  -9.2468262e-03
  -8.7280273e-03
  -8.1176758e-03
  -7.1716309e-03
  -5.8593750e-03
  -6.1950684e-03
  -5.9509277e-03
  -5.1879883e-03
  -4.8522949e-03
  -3.8452148e-03
  -2.9296875e-03
  -1.7395020e-03
  -8.2397461e-04
   4.8828125e-04
   1.1596680e-03
   2.3803711e-03
   3.7536621e-03
   4.3640137e-03
   4.6691895e-03
   6.5917969e-03
   8.3618164e-03
   9.1857910e-03
   1.0314941e-02
   1.0253906e-02
   1.0833740e-02
   1.1871338e-02
   1.3031006e-02
   1.4892578e-02
   1.5289307e-02
   1.6387939e-02
   1.7272949e-02
   1.8524170e-02
   2.0477295e-02
   2.1484375e-02
   2.2003174e-02
   2.3895264e-02
   2.6000977e-02
   2.6580811e-02
   2.7526855e-02
   2.9052734e-02
   3.0242920e-02
   3.1311035e-02
   3.2714844e-02
   3.4881592e-02
   3.6376953e-02
   3.7506104e-02
   3.9398193e-02
   4.0924072e-02
   4.1748047e-02
   4.3640137e-02
   4.5562744e-02
   4.6752930e-02
   4.8278809e-02
   4.9652100e-02
   5.1330566e-02
   5.4107666e-02
   5.5480957e-02
   5.7250977e-02
   5.9173584e-02
   6.0485840e-02
   6.2713623e-02
   6.4056396e-02
   6.5338135e-02
   6.7108154e-02
   6.9366455e-02
   7.1258545e-02
   7.2509766e-02
   7.4188232e-02
   7.5653076e-02
   7.7056885e-02
   7.8033447e-02
   7.8460693e-02
   7.9620361e-02
   8.0627441e-02
   8.1909180e-02
   8.3801270e-02
   8.5266113e-02
   8.6334229e-02
   8.6975098e-02
   8.8653564e-02
   8.9447021e-02
   8.9813232e-02
   9.1003418e-02
   9.2071533e-02
   9.2468262e-02
   9.3627930e-02
   9.4024658e-02
   9.3353271e-02
   9.4085693e-02
   9.4421387e-02
   9.3688965e-02
   9.4635010e-02
   9.4451904e-02
   9.3658447e-02
   9.4177246e-02
   9.4482422e-02
   9.4970703e-02
   9.5092773e-02
   9.5214844e-02
   9.5520020e-02
   9.5245361e-02
   9.4482422e-02
   9.3658447e-02
   9.3322754e-02
   9.3048096e-02
   9.2834473e-02
   9.3139648e-02
   9.2834473e-02
   9.1247559e-02
   9.1735840e-02
   9.1369629e-02
   9.0728760e-02
   9.0515137e-02
   8.9416504e-02
   8.9324951e-02
   8.9843750e-02
   8.8653564e-02
   8.8012695e-02
   8.7677002e-02
   8.5906982e-02
   8.5174561e-02
   8.4808350e-02
   8.4503174e-02
   8.4564209e-02
   8.3312988e-02
   8.3557129e-02
   8.3374023e-02
   8.2366943e-02
   8.1939697e-02
   8.0902100e-02
   8.0749512e-02
   8.0780029e-02
   8.0413818e-02
   7.9650879e-02
   7.8887939e-02
   7.9101563e-02
   7.9010010e-02
   7.8002930e-02
   7.8033447e-02
   7.7117920e-02
   7.6171875e-02
   7.6599121e-02
   7.6507568e-02
   7.5653076e-02
   7.5225830e-02
   7.5103760e-02
   7.5592041e-02
   7.5561523e-02
   7.5042725e-02
   7.5134277e-02
   7.4951172e-02
   7.5195313e-02
   7.5622559e-02
   7.6354980e-02
   7.6721191e-02
   7.8308105e-02
   8.1268311e-02
   8.3435059e-02
   8.3679199e-02
   8.1970215e-02
   7.8765869e-02
   7.5042725e-02
   7.3211670e-02
   7.2662354e-02
   7.4432373e-02
   7.6446533e-02
   7.7392578e-02
   7.8796387e-02
   7.8521729e-02
   7.7484131e-02
   7.7758789e-02
   7.7545166e-02
   7.8002930e-02
   7.9010010e-02
   7.8247070e-02
   7.7239990e-02
   7.7117920e-02
   7.7575684e-02
   7.9864502e-02
   8.2580566e-02
   8.4991455e-02
   8.6456299e-02
   8.5021973e-02
   8.3099365e-02
   8.1817627e-02
   8.0932617e-02
   8.0505371e-02
   8.1695557e-02
   8.3709717e-02
   8.5723877e-02
   8.8134766e-02
   9.0270996e-02
   9.2254639e-02
   9.2987061e-02
   9.3933105e-02
   9.4177246e-02
   9.4696045e-02
   9.4848633e-02
   9.5458984e-02
   9.6313477e-02
   9.7717285e-02
   9.9670410e-02
   9.9700928e-02
   9.9761963e-02
   9.9517822e-02
   9.8815918e-02
   9.8236084e-02
   9.8571777e-02
   9.9395752e-02
   1.0021973e-01
   1.0012817e-01
   1.0058594e-01
   1.0168457e-01
   1.0162354e-01
   1.0229492e-01
   1.0263062e-01
   1.0232544e-01
   1.0275269e-01
   1.0311890e-01
   1.0256958e-01
   1.0260010e-01
   1.0330200e-01
   1.0287476e-01
   1.0284424e-01
   1.0308838e-01
   1.0394287e-01
   1.0528564e-01
   1.0629272e-01
   1.0696411e-01
   1.0705566e-01
   1.0708618e-01
   1.0711670e-01
   1.0720825e-01
   1.0830688e-01
   1.0888672e-01
   1.0925293e-01
   1.1026001e-01
   1.1035156e-01
   1.1111450e-01
   1.1178589e-01
   1.1239624e-01
   1.1309814e-01
   1.1291504e-01
   1.1309814e-01
   1.1413574e-01
   1.1453247e-01
   1.1392212e-01
   1.1499023e-01
   1.1575317e-01
   1.1703491e-01
   1.1837769e-01
   1.1834717e-01
   1.1999512e-01
   1.2124634e-01
   1.2152100e-01
   1.2158203e-01
   1.2106323e-01
   1.2103271e-01
   1.2210083e-01
   1.2292480e-01
   1.2438965e-01
   1.2493896e-01
   1.2545776e-01
   1.2780762e-01
   1.2832642e-01
   1.2951660e-01
   1.3165283e-01
   1.3345337e-01
   1.3482666e-01
   1.3699341e-01
   1.3809204e-01
   1.3970947e-01
   1.4093018e-01
   1.4196777e-01
   1.4340210e-01
   1.4407349e-01
   1.4471436e-01
   1.4584351e-01
   1.4761353e-01
   1.4910889e-01
   1.5060425e-01
   1.5286255e-01
   1.5466309e-01
   1.5615845e-01
   1.5841675e-01
   1.5979004e-01
   1.6180420e-01
   1.6488647e-01
   1.6531372e-01
   1.6717529e-01
   1.6949463e-01
   1.7214966e-01
   1.7456055e-01
   1.7547607e-01
   1.7739868e-01
   1.7953491e-01
   1.8072510e-01
   1.8334961e-01
   1.8630981e-01
   1.8804932e-01
   1.8969727e-01
   1.9097900e-01
   1.9311523e-01
   1.9549561e-01
   1.9738770e-01
   1.9876099e-01
   2.0007324e-01
   2.0242310e-01
   2.0465088e-01
   2.0629883e-01
   2.0852661e-01
   2.1054077e-01
   2.1179199e-01
   2.1347046e-01
   2.1539307e-01
   2.1701050e-01
   2.1862793e-01
   2.2006226e-01
   2.2225952e-01
   2.2381592e-01
   2.2528076e-01
   2.2665405e-01
   2.2702026e-01
   2.2952271e-01
   2.3150635e-01
   2.3089600e-01
   2.3071289e-01
   2.3086548e-01
   2.3104858e-01
   2.3242188e-01
   2.3248291e-01
   2.3330688e-01
   2.3446655e-01
   2.3461914e-01
   2.3504639e-01
   2.3461914e-01
   2.3480225e-01
   2.3590088e-01
   2.3626709e-01
   2.3629761e-01
   2.3654175e-01
   2.3638916e-01
   2.3706055e-01
   2.3666382e-01
   2.3672485e-01
   2.3773193e-01
   2.3663330e-01
   2.3638916e-01
   2.3611450e-01
   2.3489380e-01
   2.3510742e-01
   2.3440552e-01
   2.3355103e-01
   2.3358154e-01
   2.3309326e-01
   2.3339844e-01
   2.3291016e-01
   2.3254395e-01
   2.3135376e-01
   2.2976685e-01
   2.2927856e-01
   2.2854614e-01
   2.2711182e-01
   2.2637939e-01
   2.2467041e-01
   2.2250366e-01
   2.2210693e-01
   2.2067261e-01
   2.1954346e-01
   2.1832275e-01
   2.1551514e-01
   2.1414185e-01
   2.1273804e-01
   2.1173096e-01
   2.1041870e-01
   2.0782471e-01
   2.0645142e-01
   2.0526123e-01
   2.0419312e-01
   2.0248413e-01
   2.0013428e-01
   1.9833374e-01
   1.9680786e-01
   1.9580078e-01
   1.9500732e-01
   1.9204712e-01
   1.9003296e-01
   1.8923950e-01
   1.8756104e-01
   1.8469238e-01
   1.8255615e-01
   1.8106079e-01
   1.7916870e-01
   1.7782593e-01
   1.7572021e-01
   1.7443848e-01
   1.7227173e-01
   1.6983032e-01
   1.6812134e-01
   1.6528320e-01
   1.6390991e-01
   1.6247559e-01
   1.6046143e-01
   1.5814209e-01
   1.5585327e-01
   1.5469360e-01
   1.5234375e-01
   1.5124512e-01
   1.4996338e-01
   1.4703369e-01
   1.4520264e-01
   1.4382935e-01
   1.4141846e-01
   1.3992310e-01
   1.3858032e-01
   1.3549805e-01
   1.3394165e-01
   1.3204956e-01
   1.3027954e-01
   1.3031006e-01
   1.2844849e-01
   1.2640381e-01
   1.2500000e-01
   1.2329102e-01
   1.2158203e-01
   1.1917114e-01
   1.1691284e-01
   1.1636353e-01
   1.1505127e-01
   1.1370850e-01
   1.1328125e-01
   1.1178589e-01
   1.1019897e-01
   1.0842896e-01
   1.0659790e-01
   1.0549927e-01
   1.0446167e-01
   1.0293579e-01
   1.0140991e-01
   1.0046387e-01
   1.0006714e-01
   9.8205566e-02
   9.7015381e-02
   9.7015381e-02
   9.4848633e-02
   9.4329834e-02
   9.4421387e-02
   9.3048096e-02
   9.2834473e-02
   9.1979980e-02
   9.0270996e-02
   9.0637207e-02
   9.0148926e-02
   8.9538574e-02
   8.9263916e-02
   8.9569092e-02
   9.0087891e-02
   8.8745117e-02
   8.8195801e-02
   8.7829590e-02
   8.6608887e-02
   8.6273193e-02
   8.5876465e-02
   8.5723877e-02
   8.4777832e-02
   8.3648682e-02
   8.4045410e-02
   8.3496094e-02
   8.2885742e-02
   8.2855225e-02
   8.2580566e-02
   8.1665039e-02
   8.0810547e-02
   8.0841064e-02
   8.0871582e-02
   8.1115723e-02
   8.0535889e-02
   7.9315186e-02
   7.8582764e-02
   7.8247070e-02
   7.7941895e-02
   7.7514648e-02
   7.6934814e-02
   7.7178955e-02
   7.7758789e-02
   7.6416016e-02
   7.5805664e-02
   7.6507568e-02
   7.5378418e-02
   7.4829102e-02
   7.3730469e-02
   7.2479248e-02
   7.2875977e-02
   7.2753906e-02
   7.1777344e-02
   7.0495605e-02
   7.0129395e-02
   7.0068359e-02
   6.9793701e-02
   6.9793701e-02
   6.9305420e-02
   6.9213867e-02
   6.8756104e-02
   6.9061279e-02
   6.9854736e-02
   6.9763184e-02
   6.9641113e-02
   6.9641113e-02
   7.0098877e-02
   6.9702148e-02
   6.9458008e-02
   6.9915771e-02
   7.1075439e-02
   7.1319580e-02
   7.1502686e-02
   7.2540283e-02
   7.3272705e-02
   7.3852539e-02
   7.4035645e-02
   7.4554443e-02
   7.5195313e-02
   7.4981689e-02
   7.5164795e-02
   7.5683594e-02
   7.6324463e-02
   7.6995850e-02
   7.7178955e-02
   7.7178955e-02
   7.7850342e-02
   7.7972412e-02
   7.8674316e-02
   7.9010010e-02
   8.0200195e-02
   8.2122803e-02
   8.3587646e-02
   8.3435059e-02
   8.4228516e-02
   8.5571289e-02
   8.5876465e-02
   8.6639404e-02
   8.7432861e-02
   8.7829590e-02
   8.8775635e-02
   9.0026855e-02
   9.0515137e-02
   9.1003418e-02
   9.1461182e-02
   9.2773438e-02
   9.3994141e-02
   9.4604492e-02
   9.4787598e-02
   9.5794678e-02
   9.7259521e-02
   9.8358154e-02
   9.9243164e-02
   1.0049438e-01
   1.0098267e-01
   1.0198975e-01
   1.0369873e-01
   1.0446167e-01
   1.0549927e-01
   1.0656738e-01
   1.0775757e-01
   1.0848999e-01
   1.0971069e-01
   1.1038208e-01
   1.1050415e-01
   1.1099243e-01
   1.1193848e-01
   1.1288452e-01
   1.1346436e-01
   1.1492920e-01
   1.1614990e-01
   1.1679077e-01
   1.1767578e-01
   1.1859131e-01
   1.1883545e-01
   1.1917114e-01
   1.1975098e-01
   1.2152100e-01
   1.2237549e-01
   1.2243652e-01
   1.2292480e-01
   1.2368774e-01
   1.2411499e-01
   1.2557983e-01
   1.2661743e-01
   1.2701416e-01
   1.2817383e-01
   1.2911987e-01
   1.2976074e-01
   1.3049316e-01
   1.3034058e-01
   1.3168335e-01
   1.3269043e-01
   1.3269043e-01
   1.3381958e-01
   1.3421631e-01
   1.3555908e-01
   1.3714600e-01
   1.3677979e-01
   1.3732910e-01
   1.3790894e-01
   1.3760376e-01
   1.3836670e-01
   1.3800049e-01
   1.3784790e-01
   1.3720703e-01
   1.3708496e-01
   1.3751221e-01
   1.3732910e-01
   1.3656616e-01
   1.3610840e-01
   1.3513184e-01
   1.3391113e-01
   1.3299561e-01
   1.3180542e-01
   1.3128662e-01
   1.3104248e-01
   1.2979126e-01
   1.2960815e-01
   1.2866211e-01
   1.2734985e-01
   1.2637329e-01
   1.2548828e-01
   1.2506104e-01
   1.2393188e-01
   1.2283325e-01
   1.2167358e-01
   1.2066650e-01
   1.1978149e-01
   1.1782837e-01
   1.1657715e-01
   1.1611938e-01
   1.1465454e-01
   1.1325073e-01
   1.1206055e-01
   1.0974121e-01
   1.0815430e-01
   1.0742188e-01
   1.0604858e-01
   1.0437012e-01
   1.0293579e-01
   1.0211182e-01
   1.0150146e-01
   9.9792480e-02
   9.7320557e-02
   9.6557617e-02
   9.4848633e-02
   9.3780518e-02
   9.2254639e-02
   9.0972900e-02
   9.0057373e-02
   8.7371826e-02
   8.6151123e-02
   8.5540771e-02
   8.4838867e-02
   8.3496094e-02
   8.2336426e-02
   8.1512451e-02
   7.9864502e-02
   7.8857422e-02
   7.8002930e-02
   7.7026367e-02
   7.6202393e-02
   7.4371338e-02
   7.3486328e-02
   7.2387695e-02
   7.1319580e-02
   7.0007324e-02
   6.8572998e-02
   6.7291260e-02
   6.6650391e-02
   6.5856934e-02
   6.4178467e-02
   6.2500000e-02
   6.2072754e-02
   6.1187744e-02
   5.9997559e-02
   5.8044434e-02
   5.7800293e-02
   5.7800293e-02
   5.5908203e-02
   5.5450439e-02
   5.5053711e-02
   5.4473877e-02
   5.2795410e-02
   5.0994873e-02
   5.0048828e-02
   4.8950195e-02
   4.8400879e-02
   4.8553467e-02
   4.7393799e-02
   4.5898438e-02
   4.4952393e-02
   4.4219971e-02
   4.3273926e-02
   4.1625977e-02
   4.0802002e-02
   4.0222168e-02
   3.9337158e-02
   3.8391113e-02
   3.7963867e-02
   3.6926270e-02
   3.6132813e-02
   3.5552979e-02
   3.5003662e-02
   3.4484863e-02
   3.3569336e-02
   3.2562256e-02
   3.1860352e-02
   3.0364990e-02
   2.9327393e-02
   2.8717041e-02
   2.8106689e-02
   2.7465820e-02
   2.6855469e-02
   2.6824951e-02
   2.6458740e-02
   2.6184082e-02
   2.5787354e-02
   2.5177002e-02
   2.4291992e-02
   2.3040771e-02
   2.2552490e-02
   2.2277832e-02
   2.1697998e-02
   2.1087646e-02
   2.1301270e-02
   2.1331787e-02
   1.9683838e-02
   1.9683838e-02
   1.9073486e-02
   1.8127441e-02
   1.7852783e-02
   1.6876221e-02
   1.6387939e-02
   1.6387939e-02
   1.6296387e-02
   1.7364502e-02
   1.7364502e-02
   1.7089844e-02
   1.7700195e-02
   1.7456055e-02
   1.7608643e-02
   1.6387939e-02
   1.6479492e-02
   1.7425537e-02
   1.6174316e-02
   1.5533447e-02
   1.5258789e-02
   1.4831543e-02
   1.5136719e-02
   1.5380859e-02
   1.5502930e-02
   1.5228271e-02
   1.5136719e-02
   1.5289307e-02
   1.5502930e-02
   1.5045166e-02
   1.5777588e-02
   1.5716553e-02
   1.5747070e-02
   1.6632080e-02
   1.7120361e-02
   1.6967773e-02
   1.7120361e-02
   1.7791748e-02
   1.7608643e-02
   1.7852783e-02
   1.8096924e-02
   1.9165039e-02
   2.0050049e-02
   1.9805908e-02
   2.0233154e-02
   2.0904541e-02
   2.1606445e-02
   2.1148682e-02
   2.1697998e-02
   2.1942139e-02
   2.2247314e-02
   2.2491455e-02
   2.1636963e-02
   2.2399902e-02
   2.2583008e-02
   2.3101807e-02
   2.3651123e-02
   2.2918701e-02
   2.3590088e-02
   2.4078369e-02
   2.4017334e-02
   2.4597168e-02
   2.5268555e-02
   2.5207520e-02
   2.4932861e-02
   2.4963379e-02
   2.5421143e-02
   2.5177002e-02
   2.4993896e-02
   2.5573730e-02
   2.5573730e-02
   2.5024414e-02
   2.5238037e-02
   2.6214600e-02
   2.6428223e-02
   2.5909424e-02
   2.6000977e-02
   2.6428223e-02
   2.6580811e-02
   2.6947021e-02
   2.7160645e-02
   2.7832031e-02
   2.8594971e-02
   2.9388428e-02
   2.9846191e-02
   3.0181885e-02
   3.0487061e-02
   3.1158447e-02
   3.1677246e-02
   3.1982422e-02
   3.2684326e-02
   3.3020020e-02
   3.3355713e-02
   3.3966064e-02
   3.4362793e-02
   3.4484863e-02
   3.5308838e-02
   3.5797119e-02
   3.6376953e-02
   3.7475586e-02
   3.7719727e-02
   3.8818359e-02
   4.0130615e-02
   4.0496826e-02
   4.1564941e-02
   4.3365479e-02
   4.4097900e-02
   4.4769287e-02
   4.5532227e-02
   4.6752930e-02
   4.8278809e-02
   4.9530029e-02
   5.0933838e-02
   5.2368164e-02
   5.3558350e-02
   5.4443359e-02
   5.5145264e-02
   5.6457520e-02
   5.7556152e-02
   5.8593750e-02
   5.9234619e-02
   6.0272217e-02
   6.2713623e-02
   6.3385010e-02
   6.4422607e-02
   6.5795898e-02
   6.6253662e-02
   6.7718506e-02
   6.8969727e-02
   6.9366455e-02
   7.0312500e-02
   7.1716309e-02
   7.2418213e-02
   7.3303223e-02
   7.4829102e-02
   7.6080322e-02
   7.7209473e-02
   7.9162598e-02
   8.0566406e-02
   8.1848145e-02
   8.2458496e-02
   8.3526611e-02
   8.3953857e-02
   8.3953857e-02
   8.6181641e-02
   8.6578369e-02
   8.6669922e-02
   8.7951660e-02
   8.8134766e-02
   8.8531494e-02
   8.8714600e-02
   8.9080811e-02
   8.9416504e-02
   8.9233398e-02
   8.9508057e-02
   9.0026855e-02
   8.9660645e-02
   8.8836670e-02
   8.9660645e-02
   8.9599609e-02
   8.9355469e-02
   8.9630127e-02
   8.9172363e-02
   8.9233398e-02
   8.8623047e-02
   8.8439941e-02
   8.7249756e-02
   8.6425781e-02
   8.6181641e-02
   8.5449219e-02
   8.6425781e-02
   8.6029053e-02
   8.5174561e-02
   8.5144043e-02
   8.3892822e-02
   8.3648682e-02
   8.2946777e-02
   8.2061768e-02
   8.1695557e-02
   8.0657959e-02
   8.0444336e-02
   8.0108643e-02
   7.9132080e-02
   7.9010010e-02
   7.7972412e-02
   7.6934814e-02
   7.6538086e-02
   7.5958252e-02
   7.4615479e-02
   7.4249268e-02
   7.3425293e-02
   7.1777344e-02
   7.1044922e-02
   6.9885254e-02
   6.8786621e-02
   6.8145752e-02
   6.6864014e-02
   6.5673828e-02
   6.3812256e-02
   6.2469482e-02
   6.2042236e-02
   6.0852051e-02
   5.9997559e-02
   5.8624268e-02
   5.6976318e-02
   5.5847168e-02
   5.4687500e-02
   5.3131104e-02
   5.2490234e-02
   5.1177979e-02
   4.9499512e-02
   4.8126221e-02
   4.7088623e-02
   4.6569824e-02
   4.4982910e-02
   4.4097900e-02
   4.2877197e-02
   4.1259766e-02
   4.0130615e-02
   3.9062500e-02
   3.7811279e-02
   3.5644531e-02
   3.4332275e-02
   3.2928467e-02
   3.1494141e-02
   2.9907227e-02
   2.8594971e-02
   2.7282715e-02
   2.6458740e-02
   2.5543213e-02
   2.4078369e-02
   2.2918701e-02
   2.1820068e-02
   2.1179199e-02
   2.0629883e-02
   1.9073486e-02
   1.7639160e-02
   1.6235352e-02
   1.5136719e-02
   1.4495850e-02
   1.2969971e-02
   1.0650635e-02
   9.2468262e-03
   8.0261230e-03
   7.1716309e-03
   6.5917969e-03
   5.3710938e-03
   3.6926270e-03
   2.2583008e-03
   1.2207031e-03
   1.2207031e-04
  -4.5776367e-04
  -9.1552734e-04
  -1.7700195e-03
  -2.8686523e-03
  -3.7536621e-03
  -4.0893555e-03
  -5.9204102e-03
  -7.2326660e-03
  -7.4768066e-03
  -8.6669922e-03
  -9.6130371e-03
  -1.0375977e-02
  -1.1138916e-02
  -1.1840820e-02
  -1.3305664e-02
  -1.4526367e-02
  -1.5167236e-02
  -1.6815186e-02
  -1.6937256e-02
  -1.6998291e-02
  -1.8005371e-02
  -1.8554688e-02
  -1.9531250e-02
  -2.0416260e-02
  -2.1942139e-02
  -2.1881104e-02
  -2.1514893e-02
  -2.2521973e-02
  -2.3651123e-02
  -2.4932861e-02
  -2.5787354e-02
  -2.6977539e-02
  -2.6885986e-02
  -2.6763916e-02
  -2.8137207e-02
  -2.8808594e-02
  -2.9083252e-02
  -2.9785156e-02
  -3.0670166e-02
  -3.1585693e-02
  -3.2012939e-02
  -3.2470703e-02
  -3.3355713e-02
  -3.4484863e-02
  -3.5064697e-02
  -3.5522461e-02
  -3.5278320e-02
  -3.5034180e-02
  -3.6773682e-02
  -3.7261963e-02
  -3.7841797e-02
  -3.8085938e-02
  -3.7292480e-02
  -3.8391113e-02
  -3.9062500e-02
  -3.8848877e-02
  -3.9489746e-02
  -4.0252686e-02
  -4.0649414e-02
  -4.0313721e-02
  -4.0252686e-02
  -4.0618896e-02
  -4.0802002e-02
  -4.1290283e-02
  -4.1656494e-02
  -4.1656494e-02
  -4.1748047e-02
  -4.2419434e-02
  -4.2388916e-02
  -4.2999268e-02
  -4.3823242e-02
  -4.3304443e-02
  -4.4464111e-02
  -4.4555664e-02
  -4.4738770e-02
  -4.6325684e-02
  -4.6752930e-02
  -4.6417236e-02
  -4.6447754e-02
  -4.6325684e-02
  -4.6936035e-02
  -4.8400879e-02
  -4.7821045e-02
  -4.8187256e-02
  -4.8736572e-02
  -4.8828125e-02
  -4.9163818e-02
  -4.9835205e-02
  -4.9530029e-02
  -4.9774170e-02
  -4.9407959e-02
  -4.9316406e-02
  -5.0079346e-02
  -5.0384521e-02
  -5.0140381e-02
  -4.9591064e-02
  -4.9407959e-02
  -4.9591064e-02
  -4.9224854e-02
  -4.9102783e-02
  -4.8736572e-02
  -4.8950195e-02
  -4.8919678e-02
  -4.8370361e-02
  -4.8065186e-02
  -4.7149658e-02
  -4.6722412e-02
  -4.6752930e-02
  -4.6203613e-02
  -4.5684814e-02
  -4.4769287e-02
  -4.3426514e-02
  -4.3212891e-02
  -4.2541504e-02
  -4.1931152e-02
  -4.2327881e-02
  -4.0740967e-02
  -3.9611816e-02
  -3.8940430e-02
  -3.8696289e-02
  -3.8452148e-02
  -3.7628174e-02
  -3.6590576e-02
  -3.5522461e-02
  -3.5034180e-02
  -3.4942627e-02
  -3.3813477e-02
  -3.2775879e-02
  -3.2684326e-02
  -3.1097412e-02
  -2.9144287e-02
  -2.8778076e-02
  -2.7770996e-02
  -2.6702881e-02
  -2.6153564e-02
  -2.4963379e-02
  -2.3834229e-02
  -2.2277832e-02
  -2.0935059e-02
  -2.0629883e-02
  -1.9256592e-02
  -1.8493652e-02
  -1.7669678e-02
  -1.7059326e-02
  -1.7272949e-02
  -1.6387939e-02
  -1.5258789e-02
  -1.4739990e-02
  -1.4434814e-02
  -1.3824463e-02
  -1.3183594e-02
  -1.2908936e-02
  -1.1932373e-02
  -1.0284424e-02
  -9.3078613e-03
  -9.1247559e-03
  -9.2773438e-03
  -8.7280273e-03
  -8.0261230e-03
  -8.0261230e-03
  -8.0566406e-03
  -7.6293945e-03
  -8.0566406e-03
  -8.5754395e-03
  -8.3618164e-03
  -8.6975098e-03
  -8.8500977e-03
  -8.9416504e-03
  -9.3078613e-03
  -9.8876953e-03
  -1.0559082e-02
  -1.0406494e-02
  -1.1169434e-02
  -1.1657715e-02
  -1.2298584e-02
  -1.3641357e-02
  -1.4190674e-02
  -1.4984131e-02
  -1.6082764e-02
  -1.7303467e-02
  -1.8493652e-02
  -1.9592285e-02
  -2.0935059e-02
  -2.2644043e-02
  -2.3895264e-02
  -2.5299072e-02
  -2.6611328e-02
  -2.7862549e-02
  -2.8625488e-02
  -2.9693604e-02
  -3.1097412e-02
  -3.2012939e-02
  -3.3020020e-02
  -3.4881592e-02
  -3.6529541e-02
  -3.7750244e-02
  -3.9733887e-02
  -4.0283203e-02
  -4.1595459e-02
  -4.3914795e-02
  -4.5593262e-02
  -4.7210693e-02
  -4.8370361e-02
  -4.9194336e-02
  -5.0781250e-02
  -5.2429199e-02
  -5.3588867e-02
  -5.4168701e-02
  -5.6304932e-02
  -5.8471680e-02
  -6.0058594e-02
  -6.1248779e-02
  -6.3232422e-02
  -6.4270020e-02
  -6.5093994e-02
  -6.6619873e-02
  -6.6955566e-02
  -6.7871094e-02
  -6.8786621e-02
  -6.9610596e-02
  -7.1807861e-02
  -7.2631836e-02
  -7.3791504e-02
  -7.4951172e-02
  -7.4768066e-02
  -7.5866699e-02
  -7.7545166e-02
  -7.8521729e-02
  -7.9315186e-02
  -7.9864502e-02
  -8.0871582e-02
  -8.2489014e-02
  -8.2824707e-02
  -8.3129883e-02
  -8.4747314e-02
  -8.6090088e-02
  -8.7463379e-02
  -8.9141846e-02
  -8.8562012e-02
  -8.9202881e-02
  -9.1552734e-02
  -9.1796875e-02
  -9.3536377e-02
  -9.4665527e-02
  -9.4970703e-02
  -9.5916748e-02
  -9.6160889e-02
  -9.6282959e-02
  -9.6618652e-02
  -9.7137451e-02
  -9.8358154e-02
  -9.8602295e-02
  -9.8663330e-02
  -1.0034180e-01
  -1.0031128e-01
  -9.9792480e-02
  -9.8999023e-02
  -9.9273682e-02
  -1.0018921e-01
  -1.0034180e-01
  -1.0079956e-01
  -1.0073853e-01
  -1.0137939e-01
  -1.0162354e-01
  -1.0119629e-01
  -1.0211182e-01
  -1.0220337e-01
  -1.0226440e-01
  -1.0256958e-01
  -1.0296631e-01
  -1.0290527e-01
  -1.0305786e-01
  -1.0366821e-01
  -1.0418701e-01
  -1.0418701e-01
  -1.0437012e-01
  -1.0531616e-01
  -1.0409546e-01
  -1.0412598e-01
  -1.0504150e-01
  -1.0485840e-01
  -1.0595703e-01
  -1.0571289e-01
  -1.0528564e-01
  -1.0568237e-01
  -1.0589600e-01
  -1.0601807e-01
  -1.0577393e-01
  -1.0617065e-01
  -1.0638428e-01
  -1.0604858e-01
  -1.0671997e-01
  -1.0736084e-01
  -1.0760498e-01
  -1.0754395e-01
  -1.0766602e-01
  -1.0787964e-01
  -1.0861206e-01
  -1.0870361e-01
  -1.0821533e-01
  -1.0900879e-01
  -1.0873413e-01
  -1.0815430e-01
  -1.0879517e-01
  -1.0888672e-01
  -1.0910034e-01
  -1.0977173e-01
  -1.0986328e-01
  -1.1059570e-01
  -1.1056519e-01
  -1.0986328e-01
  -1.1010742e-01
  -1.1041260e-01
  -1.1090088e-01
  -1.1083984e-01
  -1.1077881e-01
  -1.1141968e-01
  -1.1138916e-01
  -1.1154175e-01
  -1.1117554e-01
  -1.1059570e-01
  -1.1148071e-01
  -1.1077881e-01
  -1.1065674e-01
  -1.1157227e-01
  -1.1108398e-01
  -1.1059570e-01
  -1.1004639e-01
  -1.0894775e-01
  -1.0876465e-01
  -1.0794067e-01
  -1.0784912e-01
  -1.0821533e-01
  -1.0723877e-01
  -1.0699463e-01
  -1.0662842e-01
  -1.0614014e-01
  -1.0601807e-01
  -1.0559082e-01
  -1.0449219e-01
  -1.0385132e-01
  -1.0354614e-01
  -1.0302734e-01
  -1.0311890e-01
  -1.0278320e-01
  -1.0223389e-01
  -1.0134888e-01
  -1.0116577e-01
  -1.0116577e-01
  -9.9853516e-02
  -9.9945068e-02
  -9.9487305e-02
  -9.9792480e-02
  -9.9670410e-02
  -9.8785400e-02
  -9.9090576e-02
  -9.9365234e-02
  -9.8876953e-02
  -9.9700928e-02
  -9.8693848e-02
  -9.8022461e-02
  -9.9456787e-02
  -9.8907471e-02
  -9.8022461e-02
  -9.7290039e-02
  -9.6374512e-02
  -9.5397949e-02
  -9.5458984e-02
  -9.6038818e-02
  -9.5184326e-02
  -9.4543457e-02
  -9.3505859e-02
  -9.2132568e-02
  -9.1186523e-02
  -9.0698242e-02
  -8.9416504e-02
  -8.8745117e-02
  -8.8195801e-02
  -8.7432861e-02
  -8.7280273e-02
  -8.5388184e-02
  -8.3435059e-02
  -8.2733154e-02
  -8.1024170e-02
  -7.8857422e-02
  -7.8002930e-02
  -7.7819824e-02
  -7.7026367e-02
  -7.5103760e-02
  -7.3669434e-02
  -7.1960449e-02
  -7.0159912e-02
  -6.8634033e-02
  -6.7779541e-02
  -6.6650391e-02
  -6.5307617e-02
  -6.4331055e-02
  -6.3293457e-02
  -6.1950684e-02
  -6.0577393e-02
  -5.9600830e-02
  -5.8593750e-02
  -5.6579590e-02
  -5.5786133e-02
  -5.4595947e-02
  -5.3222656e-02
  -5.2581787e-02
  -5.1757813e-02
  -5.1086426e-02
  -5.0201416e-02
  -5.0201416e-02
  -4.9530029e-02
  -4.8980713e-02
  -4.9041748e-02
  -4.7668457e-02
  -4.6813965e-02
  -4.6508789e-02
  -4.5013428e-02
  -4.4372559e-02
  -4.4616699e-02
  -4.4342041e-02
  -4.3518066e-02
  -4.2633057e-02
  -4.3029785e-02
  -4.3151855e-02
  -4.2358398e-02
  -4.2755127e-02
  -4.2755127e-02
  -4.2480469e-02
  -4.1900635e-02
  -4.1076660e-02
  -4.0069580e-02
  -4.0832520e-02
  -4.1046143e-02
  -4.0893555e-02
  -4.1046143e-02
  -4.1534424e-02
  -4.2297363e-02
  -4.2877197e-02
  -4.2419434e-02
  -4.1748047e-02
  -4.1870117e-02
  -4.1961670e-02
  -4.1961670e-02
  -4.2083740e-02
  -4.2877197e-02
  -4.3670654e-02
  -4.4219971e-02
  -4.4097900e-02
  -4.3914795e-02
  -4.4311523e-02
  -4.4555664e-02
  -4.5501709e-02
  -4.6325684e-02
  -4.6783447e-02
  -4.7393799e-02
  -4.7210693e-02
  -4.7271729e-02
  -4.8217773e-02
  -4.8461914e-02
  -4.9255371e-02
  -4.9682617e-02
  -4.8919678e-02
  -4.9987793e-02
  -5.1086426e-02
  -5.1910400e-02
  -5.3405762e-02
  -5.3863525e-02
  -5.4809570e-02
  -5.5572510e-02
  -5.6762695e-02
  -5.8471680e-02
  -6.0424805e-02
  -6.2011719e-02
  -6.3232422e-02
  -6.4086914e-02
  -6.4239502e-02
  -6.4880371e-02
  -6.5734863e-02
  -6.6680908e-02
  -6.8237305e-02
  -7.0190430e-02
  -7.1807861e-02
  -7.2601318e-02
  -7.2998047e-02
  -7.3791504e-02
  -7.4493408e-02
  -7.5408936e-02
  -7.6690674e-02
  -7.8308105e-02
  -7.9986572e-02
  -8.0261230e-02
  -8.1298828e-02
  -8.3038330e-02
  -8.3557129e-02
  -8.4136963e-02
  -8.6700439e-02
  -8.7524414e-02
  -8.8623047e-02
  -9.0423584e-02
  -9.1278076e-02
  -9.1369629e-02
  -9.2651367e-02
  -9.4482422e-02
  -9.4757080e-02
  -9.5672607e-02
  -9.6588135e-02
  -9.7290039e-02
  -9.9334717e-02
  -1.0052490e-01
  -1.0067749e-01
  -1.0226440e-01
  -1.0427856e-01
  -1.0510254e-01
  -1.0678101e-01
  -1.0781860e-01
  -1.0855103e-01
  -1.1077881e-01
  -1.1190796e-01
  -1.1355591e-01
  -1.1419678e-01
  -1.1520386e-01
  -1.1624146e-01
  -1.1605835e-01
  -1.1721802e-01
  -1.1871338e-01
  -1.1911011e-01
  -1.1993408e-01
  -1.2164307e-01
  -1.2286377e-01
  -1.2387085e-01
  -1.2478638e-01
  -1.2564087e-01
  -1.2689209e-01
  -1.2765503e-01
  -1.2979126e-01
  -1.3037109e-01
  -1.3021851e-01
  -1.3146973e-01
  -1.3208008e-01
  -1.3287354e-01
  -1.3327026e-01
  -1.3381958e-01
  -1.3500977e-01
  -1.3635254e-01
  -1.3711548e-01
  -1.3745117e-01
  -1.3720703e-01
  -1.3735962e-01
  -1.3751221e-01
  -1.3800049e-01
  -1.3864136e-01
  -1.3943481e-01
  -1.4044189e-01
  -1.4096069e-01
  -1.4080811e-01
  -1.4144897e-01
  -1.4151001e-01
  -1.4111328e-01
  -1.4074707e-01
  -1.4080811e-01
  -1.4111328e-01
  -1.4080811e-01
  -1.4038086e-01
  -1.4062500e-01
  -1.4071655e-01
  -1.4083862e-01
  -1.4059448e-01
  -1.4007568e-01
  -1.3986206e-01
  -1.3964844e-01
  -1.3955688e-01
  -1.3977051e-01
  -1.3848877e-01
  -1.3784790e-01
  -1.3815308e-01
  -1.3751221e-01
  -1.3665771e-01
  -1.3644409e-01
  -1.3568115e-01
  -1.3531494e-01
  -1.3464355e-01
  -1.3327026e-01
  -1.3302612e-01
  -1.3229370e-01
  -1.3082886e-01
  -1.3067627e-01
  -1.3012695e-01
  -1.3015747e-01
  -1.2887573e-01
  -1.2667847e-01
  -1.2658691e-01
  -1.2570190e-01
  -1.2496948e-01
  -1.2460327e-01
  -1.2442017e-01
  -1.2429810e-01
  -1.2359619e-01
  -1.2271118e-01
  -1.2145996e-01
  -1.2005615e-01
  -1.1920166e-01
  -1.1853027e-01
  -1.1672974e-01
  -1.1618042e-01
  -1.1535645e-01
  -1.1508179e-01
  -1.1340332e-01
  -1.1154175e-01
  -1.1145020e-01
  -1.1074829e-01
  -1.0992432e-01
  -1.0955811e-01
  -1.0873413e-01
  -1.0717773e-01
  -1.0626221e-01
  -1.0467529e-01
  -1.0379028e-01
  -1.0269165e-01
  -1.0067749e-01
  -9.9731445e-02
  -9.7961426e-02
  -9.6221924e-02
  -9.4390869e-02
  -9.2834473e-02
  -9.1644287e-02
  -8.9599609e-02
  -8.7738037e-02
  -8.5052490e-02
  -8.3923340e-02
  -8.2611084e-02
  -8.0200195e-02
  -7.9132080e-02
  -7.7301025e-02
  -7.5561523e-02
  -7.4066162e-02
  -7.2601318e-02
  -7.0739746e-02
  -6.8878174e-02
  -6.7962646e-02
  -6.6558838e-02
  -6.4392090e-02
  -6.2347412e-02
  -6.0211182e-02
  -5.9204102e-02
  -5.7434082e-02
  -5.5786133e-02
  -5.4626465e-02
  -5.2917480e-02
  -5.1208496e-02
  -4.9682617e-02
  -4.8431396e-02
  -4.7027588e-02
  -4.5532227e-02
  -4.2938232e-02
  -4.1107178e-02
  -4.0130615e-02
  -3.8421631e-02
  -3.7017822e-02
  -3.5095215e-02
  -3.2592773e-02
  -3.0853271e-02
  -2.9174805e-02
  -2.7343750e-02
  -2.5543213e-02
  -2.3406982e-02
  -2.1942139e-02
  -2.0507813e-02
  -1.8280029e-02
  -1.6082764e-02
  -1.4160156e-02
  -1.2786865e-02
  -1.0803223e-02
  -9.0026855e-03
  -7.1716309e-03
  -5.8288574e-03
  -4.3640137e-03
  -2.6245117e-03
  -1.9531250e-03
  -7.0190430e-04
   1.5258789e-03
   2.7465820e-03
   3.8452148e-03
   5.0964355e-03
   6.1035156e-03
   7.6904297e-03
   8.9721680e-03
   9.4299316e-03
   1.0467529e-02
   1.1657715e-02
   1.3000488e-02
   1.4434814e-02
   1.5045166e-02
   1.5991211e-02
   1.7181396e-02
   1.7852783e-02
   1.8157959e-02
   1.7791748e-02
   1.8554688e-02
   1.8890381e-02
   1.8859863e-02
   1.9073486e-02
   1.9653320e-02
   1.9989014e-02
   1.9653320e-02
   1.8615723e-02
   1.8341064e-02
   1.8432617e-02
   1.7395020e-02
   1.6754150e-02
   1.6906738e-02
   1.6662598e-02
   1.7486572e-02
   1.6967773e-02
   1.6174316e-02
   1.6204834e-02
   1.5838623e-02
   1.5441895e-02
   1.5045166e-02
   1.4953613e-02
   1.4465332e-02
   1.3153076e-02
   1.2237549e-02
   1.2145996e-02
   1.1260986e-02
   1.0345459e-02
   1.0131836e-02
   1.0253906e-02
   9.6130371e-03
   9.4299316e-03
   8.4533691e-03
   7.2631836e-03
   6.7749023e-03
   6.7138672e-03
   5.9814453e-03
   5.1269531e-03
   5.0048828e-03
   4.7912598e-03
   4.4860840e-03
   4.7607422e-03
   4.5166016e-03
   4.0283203e-03
   3.4179688e-03
   3.2348633e-03
   3.4179688e-03
   2.8076172e-03
   2.5634766e-03
   2.4414063e-03
   2.3803711e-03
   1.8310547e-03
   2.0141602e-03
   2.1362305e-03
   7.6293945e-04
  -4.2724609e-04
  -1.3427734e-03
  -1.1291504e-03
  -1.5869141e-03
  -2.0141602e-03
  -2.0141602e-03
  -2.7770996e-03
  -2.9907227e-03
  -3.8146973e-03
  -4.1198730e-03
  -3.6621094e-03
  -4.5776367e-03
  -4.5166016e-03
  -5.1574707e-03
  -5.7373047e-03
  -5.1574707e-03
  -6.4697266e-03
  -6.6223145e-03
  -6.6223145e-03
  -7.2021484e-03
  -7.4157715e-03
  -8.0566406e-03
  -7.4462891e-03
  -7.6904297e-03
  -7.9345703e-03
  -8.1176758e-03
  -8.5144043e-03
  -8.3618164e-03
  -9.0942383e-03
  -9.3078613e-03
  -8.3923340e-03
  -8.3618164e-03
  -8.3923340e-03
  -8.4228516e-03
  -8.4228516e-03
  -7.8125000e-03
  -7.9956055e-03
  -8.9111328e-03
  -8.7890625e-03
  -8.7890625e-03
  -8.3618164e-03
  -7.5683594e-03
  -8.1787109e-03
  -7.8125000e-03
  -7.4462891e-03
  -6.7443848e-03
  -5.7067871e-03
  -5.9814453e-03
  -5.5236816e-03
  -5.2795410e-03
  -5.6152344e-03
  -5.4931641e-03
  -4.8828125e-03
  -3.6315918e-03
  -2.4414063e-03
  -1.7700195e-03
  -1.0986328e-03
   1.2207031e-04
   1.1596680e-03
   2.1362305e-03
   3.7536621e-03
   4.8217773e-03
   6.5307617e-03
   7.2937012e-03
   7.8125000e-03
   8.7280273e-03
   9.9792480e-03
   1.1291504e-02
   1.3061523e-02
   1.4495850e-02
   1.5777588e-02
   1.7852783e-02
   1.8798828e-02
   1.9927979e-02
   2.0843506e-02
   2.1728516e-02
   2.3529053e-02
   2.4932861e-02
   2.6031494e-02
   2.7465820e-02
   2.8778076e-02
   2.9846191e-02
   3.1616211e-02
   3.3294678e-02
   3.4912109e-02
   3.6651611e-02
   3.7780762e-02
   3.8940430e-02
   4.0557861e-02
   4.1809082e-02
   4.3395996e-02
   4.4921875e-02
   4.6325684e-02
   4.7943115e-02
   4.8950195e-02
   4.9621582e-02
   5.0567627e-02
   5.2490234e-02
   5.3710938e-02
   5.4626465e-02
   5.6060791e-02
   5.7739258e-02
   5.9082031e-02
   6.0302734e-02
   6.1187744e-02
   6.2347412e-02
   6.3201904e-02
   6.5032959e-02
   6.6802979e-02
   6.7749023e-02
   6.9488525e-02
   7.0098877e-02
   7.1258545e-02
   7.2387695e-02
   7.3211670e-02
   7.4432373e-02
   7.5683594e-02
   7.6477051e-02
   7.6721191e-02
   7.7423096e-02
   7.8033447e-02
   7.8979492e-02
   7.9376221e-02
   7.9650879e-02
   8.0932617e-02
   8.1848145e-02
   8.2733154e-02
   8.2275391e-02
   8.2214355e-02
   8.3374023e-02
   8.3740234e-02
   8.4503174e-02
   8.5266113e-02
   8.5815430e-02
   8.5968018e-02
   8.6547852e-02
   8.6761475e-02
   8.7615967e-02
   8.7463379e-02
   8.7829590e-02
   8.8867188e-02
   8.8867188e-02
   8.9721680e-02
   9.0179443e-02
   9.0362549e-02
   9.0942383e-02
   9.1949463e-02
   9.2803955e-02
   9.2895508e-02
   9.3444824e-02
   9.4238281e-02
   9.5367432e-02
   9.6282959e-02
   9.6374512e-02
   9.6527100e-02
   9.7747803e-02
   9.8663330e-02
   9.9945068e-02
   1.0031128e-01
   1.0064697e-01
   1.0171509e-01
   1.0217285e-01
   1.0247803e-01
   1.0446167e-01
   1.0647583e-01
   1.0714722e-01
   1.0894775e-01
   1.1026001e-01
   1.1077881e-01
   1.1184692e-01
   1.1203003e-01
   1.1303711e-01
   1.1370850e-01
   1.1437988e-01
   1.1538696e-01
   1.1572266e-01
   1.1712646e-01
   1.1813354e-01
   1.1883545e-01
   1.1917114e-01
   1.1920166e-01
   1.2014771e-01
   1.2091064e-01
   1.2155151e-01
   1.2255859e-01
   1.2228394e-01
   1.2237549e-01
   1.2344360e-01
   1.2326050e-01
   1.2374878e-01
   1.2515259e-01
   1.2588501e-01
   1.2658691e-01
   1.2725830e-01
   1.2658691e-01
   1.2695313e-01
   1.2722778e-01
   1.2771606e-01
   1.2850952e-01
   1.2884521e-01
   1.2921143e-01
   1.2878418e-01
   1.2875366e-01
   1.2942505e-01
   1.2957764e-01
   1.2954712e-01
   1.2988281e-01
   1.2905884e-01
   1.2930298e-01
   1.2887573e-01
   1.2820435e-01
   1.2896729e-01
   1.2811279e-01
   1.2808228e-01
   1.2841797e-01
   1.2741089e-01
   1.2756348e-01
   1.2753296e-01
   1.2710571e-01
   1.2719727e-01
   1.2722778e-01
   1.2683105e-01
   1.2689209e-01
   1.2603760e-01
   1.2481689e-01
   1.2417603e-01
   1.2380981e-01
   1.2332153e-01
   1.2277222e-01
   1.2237549e-01
   1.2194824e-01
   1.2136841e-01
   1.2048340e-01
   1.1932373e-01
   1.1880493e-01
   1.1822510e-01
   1.1746216e-01
   1.1648560e-01
   1.1553955e-01
   1.1459351e-01
   1.1410522e-01
   1.1367798e-01
   1.1300659e-01
   1.1203003e-01
   1.1196899e-01
   1.1148071e-01
   1.0943604e-01
   1.0910034e-01
   1.0864258e-01
   1.0763550e-01
   1.0794067e-01
   1.0736084e-01
   1.0623169e-01
   1.0617065e-01
   1.0626221e-01
   1.0571289e-01
   1.0394287e-01
   1.0333252e-01
   1.0244751e-01
   1.0131836e-01
   1.0037231e-01
   9.9578857e-02
   9.9334717e-02
   9.8541260e-02
   9.8724365e-02
   9.8754883e-02
   9.7869873e-02
   9.6801758e-02
   9.4848633e-02
   9.4116211e-02
   9.4329834e-02
   9.3505859e-02
   9.2956543e-02
   9.1552734e-02
   9.0820313e-02
   9.0332031e-02
   8.9874268e-02
   8.9447021e-02
   8.7707520e-02
   8.6730957e-02
   8.5906982e-02
   8.4960938e-02
   8.4045410e-02
   8.2977295e-02
   8.2092285e-02
   8.0749512e-02
   7.9986572e-02
   7.8521729e-02
   7.7819824e-02
   7.7484131e-02
   7.6080322e-02
   7.5927734e-02
   7.4676514e-02
   7.3547363e-02
   7.2784424e-02
   7.1472168e-02
   6.9549561e-02
   6.8176270e-02
   6.8420410e-02
   6.7932129e-02
   6.6589355e-02
   6.5856934e-02
   6.4147949e-02
   6.3293457e-02
   6.3842773e-02
   6.2927246e-02
   6.1798096e-02
   6.1187744e-02
   6.0058594e-02
   5.9295654e-02
   5.9539795e-02
   5.8227539e-02
   5.7525635e-02
   5.7159424e-02
   5.5847168e-02
   5.5938721e-02
   5.5389404e-02
   5.5297852e-02
   5.5358887e-02
   5.4718018e-02
   5.4504395e-02
   5.4321289e-02
   5.3649902e-02
   5.3100586e-02
   5.2825928e-02
   5.2551270e-02
   5.2246094e-02
   5.2856445e-02
   5.2703857e-02
   5.2581787e-02
   5.2734375e-02
   5.2703857e-02
   5.2520752e-02
   5.2459717e-02
   5.3100586e-02
   5.3405762e-02
   5.3100586e-02
   5.2795410e-02
   5.2764893e-02
   5.2551270e-02
   5.3161621e-02
   5.3375244e-02
   5.3436279e-02
   5.4199219e-02
   5.3375244e-02
   5.3161621e-02
   5.3527832e-02
   5.3253174e-02
   5.3680420e-02
   5.3375244e-02
   5.2703857e-02
   5.2886963e-02
   5.2276611e-02
   5.2368164e-02
   5.2154541e-02
   5.1666260e-02
   5.2001953e-02
   5.2246094e-02
   5.1910400e-02
   5.1727295e-02
   5.1849365e-02
   5.1452637e-02
   5.1818848e-02
   5.2215576e-02
   5.1574707e-02
   5.1452637e-02
   5.1879883e-02
   5.1300049e-02
   5.1666260e-02
   5.1971436e-02
   5.1605225e-02
   5.0811768e-02
   5.1422119e-02
   5.2398682e-02
   5.2764893e-02
   5.3466797e-02
   5.4382324e-02
   5.4687500e-02
   5.4687500e-02
   5.5145264e-02
   5.5755615e-02
   5.5877686e-02
   5.7159424e-02
   5.7342529e-02
   5.6854248e-02
   5.6945801e-02
   5.7586670e-02
   5.8380127e-02
   5.7830811e-02
   5.6671143e-02
   5.6762695e-02
   5.6549072e-02
   5.6182861e-02
   5.6274414e-02
   5.6671143e-02
   5.7250977e-02
   5.7006836e-02
   5.6427002e-02
   5.6213379e-02
   5.6579590e-02
   5.7586670e-02
   5.8227539e-02
   5.7861328e-02
   5.7495117e-02
   5.7525635e-02
   5.6976318e-02
   5.7464600e-02
   5.8288574e-02
   5.8868408e-02
   6.0089111e-02
   6.0974121e-02
   6.0485840e-02
   6.0821533e-02
   6.1950684e-02
   6.1798096e-02
   6.1187744e-02
   6.1370850e-02
   6.2011719e-02
   6.3507080e-02
   6.4117432e-02
   6.5155029e-02
   6.6436768e-02
   6.6528320e-02
   6.6955566e-02
   6.8298340e-02
   6.8634033e-02
   6.9549561e-02
   7.1197510e-02
   7.2052002e-02
   7.3486328e-02
   7.4066162e-02
   7.5958252e-02
   7.6568604e-02
   7.7545166e-02
   7.9345703e-02
   8.0261230e-02
   8.1573486e-02
   8.1817627e-02
   8.3007813e-02
   8.4259033e-02
   8.5571289e-02
   8.6334229e-02
   8.6547852e-02
   8.7524414e-02
   8.8623047e-02
   8.9782715e-02
   9.1369629e-02
   9.2834473e-02
   9.3872070e-02
   9.5336914e-02
   9.6435547e-02
   9.7045898e-02
   9.8999023e-02
   9.9395752e-02
   1.0006714e-01
   1.0137939e-01
   1.0266113e-01
   1.0421753e-01
   1.0513306e-01
   1.0678101e-01
   1.0723877e-01
   1.0787964e-01
   1.0974121e-01
   1.0968018e-01
   1.1083984e-01
   1.1218262e-01
   1.1203003e-01
   1.1309814e-01
   1.1431885e-01
   1.1538696e-01
   1.1605835e-01
   1.1614990e-01
   1.1709595e-01
   1.1801147e-01
   1.1810303e-01
   1.1782837e-01
   1.1892700e-01
   1.2008667e-01
   1.2066650e-01
   1.2045288e-01
   1.1972046e-01
   1.2051392e-01
   1.2048340e-01
   1.2124634e-01
   1.2203979e-01
   1.2228394e-01
   1.2179565e-01
   1.2005615e-01
   1.2094116e-01
   1.2048340e-01
   1.2039185e-01
   1.2054443e-01
   1.1968994e-01
   1.1987305e-01
   1.1923218e-01
   1.1892700e-01
   1.1856079e-01
   1.1807251e-01
   1.1740112e-01
   1.1718750e-01
   1.1654663e-01
   1.1590576e-01
   1.1578369e-01
   1.1410522e-01
   1.1352539e-01
   1.1340332e-01
   1.1190796e-01
   1.1163330e-01
   1.1053467e-01
   1.1102295e-01
   1.1102295e-01
   1.0983276e-01
   1.0922241e-01
   1.0824585e-01
   1.0656738e-01
   1.0604858e-01
   1.0571289e-01
   1.0461426e-01
   1.0458374e-01
   1.0366821e-01
   1.0293579e-01
   1.0260010e-01
   1.0272217e-01
   1.0232544e-01
   1.0092163e-01
   1.0040283e-01
   9.9456787e-02
   9.8815918e-02
   9.8876953e-02
   9.7686768e-02
   9.6496582e-02
   9.6405029e-02
   9.5489502e-02
   9.4757080e-02
   9.4573975e-02
   9.3811035e-02
   9.2803955e-02
   9.0972900e-02
   9.0484619e-02
   9.0484619e-02
   8.9843750e-02
   9.0240479e-02
   8.9935303e-02
   8.7615967e-02
   8.6425781e-02
   8.5693359e-02
   8.4838867e-02
   8.4228516e-02
   8.2855225e-02
   8.3190918e-02
   8.3068848e-02
   8.3343506e-02
   8.2611084e-02
   8.1634521e-02
   8.1054688e-02
   7.9956055e-02
   7.9895020e-02
   7.8918457e-02
   7.9162598e-02
   7.9132080e-02
   7.7880859e-02
   7.7850342e-02
   7.7484131e-02
   7.6995850e-02
   7.6934814e-02
   7.6843262e-02
   7.6202393e-02
   7.5683594e-02
   7.5408936e-02
   7.4218750e-02
   7.3699951e-02
   7.3699951e-02
   7.4188232e-02
   7.4371338e-02
   7.3425293e-02
   7.3486328e-02
   7.3913574e-02
   7.2662354e-02
   7.2845459e-02
   7.3089600e-02
   7.3150635e-02
   7.3608398e-02
   7.3303223e-02
   7.3669434e-02
   7.4218750e-02
   7.4676514e-02
   7.4798584e-02
   7.5195313e-02
   7.5531006e-02
   7.5500488e-02
   7.5988770e-02
   7.7331543e-02
   7.7789307e-02
   7.7667236e-02
   7.8094482e-02
   7.8369141e-02
   7.8582764e-02
   7.9620361e-02
   8.0078125e-02
   8.0718994e-02
   8.0627441e-02
   8.1604004e-02
   8.3496094e-02
   8.4014893e-02
   8.4045410e-02
   8.5937500e-02
   8.6242676e-02
   8.6090088e-02
   8.6517334e-02
   8.7158203e-02
   8.7829590e-02
   8.8012695e-02
   8.8043213e-02
   8.8470459e-02
   8.9263916e-02
   9.0270996e-02
   9.0301514e-02
   8.9935303e-02
   9.0667725e-02
   9.1094971e-02
   9.0972900e-02
   9.2376709e-02
   9.2498779e-02
   9.2834473e-02
   9.3383789e-02
   9.4024658e-02
   9.5092773e-02
   9.5703125e-02
   9.5886230e-02
   9.6069336e-02
   9.6862793e-02
   9.7656250e-02
   9.7808838e-02
   9.8602295e-02
   9.9304199e-02
   9.9365234e-02
   9.9212646e-02
   1.0021973e-01
   1.0147095e-01
   1.0168457e-01
   1.0153198e-01
   1.0208130e-01
   1.0256958e-01
   1.0177612e-01
   1.0253906e-01
   1.0342407e-01
   1.0284424e-01
   1.0314941e-01
   1.0351563e-01
   1.0360718e-01
   1.0397339e-01
   1.0375977e-01
   1.0409546e-01
   1.0415649e-01
   1.0464478e-01
   1.0494995e-01
   1.0443115e-01
   1.0440063e-01
   1.0464478e-01
   1.0467529e-01
   1.0479736e-01
   1.0406494e-01
   1.0421753e-01
   1.0504150e-01
   1.0412598e-01
   1.0418701e-01
   1.0543823e-01
   1.0498047e-01
   1.0513306e-01
   1.0610962e-01
   1.0601807e-01
   1.0540771e-01
   1.0543823e-01
   1.0571289e-01
   1.0571289e-01
   1.0556030e-01
   1.0604858e-01
   1.0610962e-01
   1.0647583e-01
   1.0714722e-01
   1.0705566e-01
   1.0824585e-01
   1.0971069e-01
   1.1026001e-01
   1.1145020e-01
   1.1184692e-01
   1.1187744e-01
   1.1288452e-01
   1.1343384e-01
   1.1499023e-01
   1.1550903e-01
   1.1566162e-01
   1.1752319e-01
   1.1761475e-01
   1.1840820e-01
   1.1953735e-01
   1.1993408e-01
   1.2081909e-01
   1.2133789e-01
   1.2158203e-01
   1.2265015e-01
   1.2442017e-01
   1.2493896e-01
   1.2561035e-01
   1.2677002e-01
   1.2789917e-01
   1.2939453e-01
   1.3021851e-01
   1.3153076e-01
   1.3314819e-01
   1.3452148e-01
   1.3647461e-01
   1.3653564e-01
   1.3735962e-01
   1.3821411e-01
   1.3882446e-01
   1.4038086e-01
   1.4093018e-01
   1.4147949e-01
   1.4260864e-01
   1.4315796e-01
   1.4428711e-01
   1.4517212e-01
   1.4605713e-01
   1.4752197e-01
   1.4736938e-01
   1.4837646e-01
   1.4932251e-01
   1.4978027e-01
   1.5127563e-01
   1.5188599e-01
   1.5216064e-01
   1.5231323e-01
   1.5286255e-01
   1.5371704e-01
   1.5420532e-01
   1.5371704e-01
   1.5432739e-01
   1.5466309e-01
   1.5420532e-01
   1.5426636e-01
   1.5350342e-01
   1.5386963e-01
   1.5313721e-01
   1.5200806e-01
   1.5213013e-01
   1.5145874e-01
   1.5057373e-01
   1.5051270e-01
   1.4990234e-01
   1.4886475e-01
   1.4813232e-01
   1.4849854e-01
   1.4739990e-01
   1.4602661e-01
   1.4569092e-01
   1.4505005e-01
   1.4297485e-01
   1.4199829e-01
   1.4105225e-01
   1.3973999e-01
   1.3958740e-01
   1.3766479e-01
   1.3650513e-01
   1.3577271e-01
   1.3433838e-01
   1.3385010e-01
   1.3208008e-01
   1.3034058e-01
   1.2969971e-01
   1.2783813e-01
   1.2704468e-01
   1.2582397e-01
   1.2408447e-01
   1.2344360e-01
   1.2207031e-01
   1.1978149e-01
   1.1831665e-01
   1.1688232e-01
   1.1587524e-01
   1.1456299e-01
   1.1315918e-01
   1.1160278e-01
   1.1001587e-01
   1.0852051e-01
   1.0717773e-01
   1.0580444e-01
   1.0415649e-01
   1.0275269e-01
   1.0076904e-01
   9.9212646e-02
   9.7534180e-02
   9.5245361e-02
   9.4116211e-02
   9.3322754e-02
   9.1979980e-02
   9.0179443e-02
   8.9202881e-02
   8.7951660e-02
   8.4564209e-02
   8.2702637e-02
   8.1420898e-02
   7.9315186e-02
   7.7819824e-02
   7.5775146e-02
   7.3913574e-02
   7.2265625e-02
   7.0037842e-02
   6.8328857e-02
   6.6711426e-02
   6.4971924e-02
   6.3232422e-02
   6.1370850e-02
   5.9387207e-02
   5.6579590e-02
   5.4870605e-02
   5.4016113e-02
   5.2185059e-02
   5.0750732e-02
   5.0018311e-02
   4.7546387e-02
   4.5623779e-02
   4.3975830e-02
   4.2724609e-02
   4.1076660e-02
   3.8970947e-02
   3.8024902e-02
   3.6621094e-02
   3.5064697e-02
   3.3874512e-02
   3.2470703e-02
   3.0609131e-02
   2.8747559e-02
   2.6763916e-02
   2.5939941e-02
   2.4932861e-02
   2.3223877e-02
   2.2186279e-02
   2.1240234e-02
   1.9744873e-02
   1.7913818e-02
   1.6235352e-02
   1.5167236e-02
   1.4190674e-02
   1.2420654e-02
   1.0742188e-02
   9.1552734e-03
   7.8735352e-03
   6.7749023e-03
   5.0048828e-03
   2.6855469e-03
   7.6293945e-04
  -6.4086914e-04
  -1.6174316e-03
  -2.8991699e-03
  -4.7607422e-03
  -6.2561035e-03
  -7.1716309e-03
  -8.9416504e-03
  -1.1047363e-02
  -1.2542725e-02
  -1.3732910e-02
  -1.4434814e-02
  -1.6326904e-02
  -1.7639160e-02
  -1.8310547e-02
  -1.9256592e-02
  -2.0141602e-02
  -2.2155762e-02
  -2.2796631e-02
  -2.3559570e-02
  -2.4993896e-02
  -2.5054932e-02
  -2.5390625e-02
  -2.6245117e-02
  -2.6367188e-02
  -2.6855469e-02
  -2.8289795e-02
  -2.8930664e-02
  -2.9022217e-02
  -2.9510498e-02
  -3.0792236e-02
  -3.1372070e-02
  -3.2073975e-02
  -3.2897949e-02
  -3.3386230e-02
  -3.3905029e-02
  -3.4240723e-02
  -3.4759521e-02
  -3.4545898e-02
  -3.5461426e-02
  -3.6468506e-02
  -3.6651611e-02
  -3.7628174e-02
  -3.7628174e-02
  -3.8604736e-02
  -4.0130615e-02
  -4.0374756e-02
  -4.0832520e-02
  -4.1046143e-02
  -4.1992188e-02
  -4.3151855e-02
  -4.3487549e-02
  -4.3731689e-02
  -4.4616699e-02
  -4.4738770e-02
  -4.5227051e-02
  -4.5776367e-02
  -4.5623779e-02
  -4.5715332e-02
  -4.6112061e-02
  -4.6539307e-02
  -4.6813965e-02
  -4.6844482e-02
  -4.7515869e-02
  -4.7241211e-02
  -4.7821045e-02
  -4.8126221e-02
  -4.7363281e-02
  -4.7790527e-02
  -4.8126221e-02
  -4.8400879e-02
  -4.9041748e-02
  -4.8889160e-02
  -4.8736572e-02
  -4.8950195e-02
  -4.8370361e-02
  -4.8675537e-02
  -4.9407959e-02
  -4.9468994e-02
  -4.9865723e-02
  -5.0079346e-02
  -4.9499512e-02
  -4.9591064e-02
  -4.9743652e-02
  -4.9499512e-02
  -4.8889160e-02
  -4.8461914e-02
  -4.8278809e-02
  -4.8065186e-02
  -4.7882080e-02
  -4.7119141e-02
  -4.6478271e-02
  -4.5928955e-02
  -4.6600342e-02
  -4.6539307e-02
  -4.5532227e-02
  -4.5440674e-02
  -4.5074463e-02
  -4.4403076e-02
  -4.3334961e-02
  -4.2266846e-02
  -4.1503906e-02
  -4.0374756e-02
  -3.8848877e-02
  -3.8208008e-02
  -3.8055420e-02
  -3.6102295e-02
  -3.4759521e-02
  -3.5125732e-02
  -3.4271240e-02
  -3.3020020e-02
  -3.2501221e-02
  -3.0914307e-02
  -2.9876709e-02
  -2.9235840e-02
  -2.8961182e-02
  -2.8228760e-02
  -2.6702881e-02
  -2.5848389e-02
  -2.5054932e-02
  -2.4108887e-02
  -2.3040771e-02
  -2.1850586e-02
  -2.0416260e-02
  -1.9622803e-02
  -1.8554688e-02
  -1.7333984e-02
  -1.6082764e-02
  -1.4831543e-02
  -1.3610840e-02
  -1.2390137e-02
  -1.0894775e-02
  -9.5520020e-03
  -8.2397461e-03
  -7.2631836e-03
  -6.0119629e-03
  -5.5541992e-03
  -4.9133301e-03
  -3.5400391e-03
  -1.9226074e-03
  -8.8500977e-04
  -3.0517578e-05
   1.2207031e-03
   2.5634766e-03
   3.1738281e-03
   3.7841797e-03
   4.1198730e-03
   5.1879883e-03
   6.9885254e-03
   7.6904297e-03
   8.3923340e-03
   9.0942383e-03
   1.0131836e-02
   1.1138916e-02
   1.1505127e-02
   1.1169434e-02
   1.1535645e-02
   1.1566162e-02
   1.1169434e-02
   1.0650635e-02
   1.0589600e-02
   1.0253906e-02
   9.8571777e-03
   1.0162354e-02
   1.0437012e-02
   1.0284424e-02
   9.9487305e-03
   9.7656250e-03
   9.2163086e-03
   8.5449219e-03
   8.5754395e-03
   8.6059570e-03
   7.8430176e-03
   6.8054199e-03
   5.8288574e-03
   5.5236816e-03
   4.4860840e-03
   3.6621094e-03
   2.3803711e-03
   1.6479492e-03
   6.7138672e-04
  -8.8500977e-04
  -1.8005371e-03
  -2.5939941e-03
  -2.6550293e-03
  -3.6010742e-03
  -5.0354004e-03
  -6.2561035e-03
  -6.9885254e-03
  -8.2397461e-03
  -9.3688965e-03
  -9.9182129e-03
  -1.1077881e-02
  -1.2481689e-02
  -1.3061523e-02
  -1.3427734e-02
  -1.3916016e-02
  -1.4556885e-02
  -1.5777588e-02
  -1.7486572e-02
  -1.9012451e-02
  -2.1331787e-02
  -2.1972656e-02
  -2.2094727e-02
  -2.3590088e-02
  -2.4932861e-02
  -2.5878906e-02
  -2.7770996e-02
  -2.9541016e-02
  -2.9663086e-02
  -3.0792236e-02
  -3.2012939e-02
  -3.3203125e-02
  -3.4790039e-02
  -3.4942627e-02
  -3.5034180e-02
  -3.6590576e-02
  -3.7506104e-02
  -3.8787842e-02
  -4.0069580e-02
  -4.1625977e-02
  -4.2724609e-02
  -4.3273926e-02
  -4.3853760e-02
  -4.5532227e-02
  -4.6386719e-02
  -4.6539307e-02
  -4.7180176e-02
  -4.8492432e-02
  -4.9285889e-02
  -4.9865723e-02
  -5.0018311e-02
  -5.0567627e-02
  -5.1086426e-02
  -5.0933838e-02
  -5.1452637e-02
  -5.2490234e-02
  -5.2551270e-02
  -5.3131104e-02
  -5.4199219e-02
  -5.4656982e-02
  -5.4962158e-02
  -5.4840088e-02
  -5.5236816e-02
  -5.5877686e-02
  -5.6823730e-02
  -5.7464600e-02
  -5.7678223e-02
  -5.8258057e-02
  -5.8685303e-02
  -5.9082031e-02
  -5.9936523e-02
  -6.0913086e-02
  -6.1950684e-02
  -6.2072754e-02
  -6.2896729e-02
  -6.3415527e-02
  -6.3934326e-02
  -6.4361572e-02
  -6.4086914e-02
  -6.4483643e-02
  -6.5032959e-02
  -6.5277100e-02
  -6.5551758e-02
  -6.5277100e-02
  -6.5490723e-02
  -6.4971924e-02
  -6.4575195e-02
  -6.4941406e-02
  -6.4819336e-02
  -6.5155029e-02
  -6.5155029e-02
  -6.5643311e-02
  -6.6345215e-02
  -6.6284180e-02
  -6.6497803e-02
  -6.6253662e-02
  -6.6558838e-02
  -6.6986084e-02
  -6.6619873e-02
  -6.7291260e-02
  -6.7138672e-02
  -6.7169189e-02
  -6.7138672e-02
  -6.7108154e-02
  -6.6680908e-02
  -6.6375732e-02
  -6.7047119e-02
  -6.7291260e-02
  -6.7474365e-02
  -6.8237305e-02
  -6.8267822e-02
  -6.7230225e-02
  -6.7047119e-02
  -6.6894531e-02
  -6.6802979e-02
  -6.7260742e-02
  -6.7260742e-02
  -6.6986084e-02
  -6.6986084e-02
  -6.7596436e-02
  -6.7901611e-02
  -6.7626953e-02
  -6.8237305e-02
  -6.7779541e-02
  -6.7352295e-02
  -6.7626953e-02
  -6.8359375e-02
  -6.8878174e-02
  -6.8969727e-02
  -6.8481445e-02
  -6.7901611e-02
  -6.8054199e-02
  -6.8206787e-02
  -6.8481445e-02
  -6.8878174e-02
  -6.8145752e-02
  -6.8115234e-02
  -6.7596436e-02
  -6.8572998e-02
  -6.9976807e-02
  -6.9702148e-02
  -6.8756104e-02
  -6.7443848e-02
  -6.7169189e-02
  -6.7779541e-02
  -6.7413330e-02
  -6.5826416e-02
  -6.6162109e-02
  -6.6894531e-02
  -6.5490723e-02
  -6.4849854e-02
  -6.4636230e-02
  -6.5277100e-02
  -6.4880371e-02
  -6.4819336e-02
  -6.4910889e-02
  -6.3934326e-02
  -6.3690186e-02
  -6.3201904e-02
  -6.3140869e-02
  -6.2622070e-02
  -6.2011719e-02
  -6.1889648e-02
  -6.0913086e-02
  -6.0852051e-02
  -6.1553955e-02
  -6.0882568e-02
  -6.0668945e-02
  -6.0119629e-02
  -5.8837891e-02
  -5.9173584e-02
  -5.8868408e-02
  -5.7556152e-02
  -5.7159424e-02
  -5.6488037e-02
  -5.6823730e-02
  -5.6610107e-02
  -5.6610107e-02
  -5.6121826e-02
  -5.5419922e-02
  -5.4718018e-02
  -5.2795410e-02
  -5.2276611e-02
  -5.2215576e-02
  -5.1605225e-02
  -5.1391602e-02
  -5.0811768e-02
  -5.0537109e-02
  -5.0567627e-02
  -5.0109863e-02
  -4.9163818e-02
  -4.8370361e-02
  -4.7515869e-02
  -4.6325684e-02
  -4.5501709e-02
  -4.4555664e-02
  -4.4189453e-02
  -4.2999268e-02
  -4.1412354e-02
  -4.0802002e-02
  -3.9794922e-02
  -3.8421631e-02
  -3.6926270e-02
  -3.4759521e-02
  -3.3386230e-02
  -3.2379150e-02
  -3.1005859e-02
  -2.9937744e-02
  -2.7496338e-02
  -2.6336670e-02
  -2.5085449e-02
  -2.3071289e-02
  -2.2338867e-02
  -1.9317627e-02
  -1.7272949e-02
  -1.7425537e-02
  -1.5350342e-02
  -1.4373779e-02
  -1.4221191e-02
  -1.2298584e-02
  -1.1138916e-02
  -1.0375977e-02
  -9.5214844e-03
  -7.9956055e-03
  -6.8054199e-03
  -5.4931641e-03
  -3.9978027e-03
  -3.1433105e-03
  -1.8310547e-03
  -1.5258789e-04
   6.4086914e-04
   2.2888184e-03
   3.4179688e-03
   4.6386719e-03
   5.9509277e-03
   6.2866211e-03
   7.1105957e-03
   7.6904297e-03
   9.1552734e-03
   1.0681152e-02
   1.1291504e-02
   1.1993408e-02
   1.3214111e-02
   1.4465332e-02
   1.5869141e-02
   1.7181396e-02
   1.7883301e-02
   1.8432617e-02
   1.8981934e-02
   1.9104004e-02
   1.9592285e-02
   2.0660400e-02
   2.1759033e-02
   2.2644043e-02
   2.2827148e-02
   2.2155762e-02
   2.3193359e-02
   2.3864746e-02
   2.3620605e-02
   2.3742676e-02
   2.4047852e-02
   2.4261475e-02
   2.4871826e-02
   2.5024414e-02
   2.4993896e-02
   2.5177002e-02
   2.4627686e-02
   2.5024414e-02
   2.4627686e-02
   2.4291992e-02
   2.4108887e-02
   2.3284912e-02
   2.3620605e-02
   2.4078369e-02
   2.3651123e-02
   2.3101807e-02
   2.2094727e-02
   2.2949219e-02
   2.3406982e-02
   2.2583008e-02
   2.2644043e-02
   2.1667480e-02
   2.1148682e-02
   2.1667480e-02
   2.1118164e-02
   2.0477295e-02
   2.0751953e-02
   1.9958496e-02
   1.9165039e-02
   1.9378662e-02
   1.8554688e-02
   1.8005371e-02
   1.7578125e-02
   1.7089844e-02
   1.6967773e-02
   1.6784668e-02
   1.5960693e-02
   1.5441895e-02
   1.4648438e-02
   1.3549805e-02
   1.3244629e-02
   1.2939453e-02
   1.1779785e-02
   1.0864258e-02
   1.1016846e-02
   1.0620117e-02
   1.0070801e-02
   9.1552734e-03
   8.3618164e-03
   7.5683594e-03
   7.1716309e-03
   7.1411133e-03
   6.3781738e-03
   5.7983398e-03
   5.3710938e-03
   4.9133301e-03
   4.6081543e-03
   4.0283203e-03
   4.0283203e-03
   3.5705566e-03
   2.6855469e-03
   2.3193359e-03
   2.0751953e-03
   1.8310547e-03
   1.4953613e-03
   1.0070801e-03
   1.1901855e-03
   1.4343262e-03
   1.8005371e-03
   1.5258789e-03
   1.2207031e-03
   1.0375977e-03
   4.2724609e-04
   3.9672852e-04
   6.1035156e-04
   6.4086914e-04
   1.4953613e-03
   2.1057129e-03
   2.2583008e-03
   1.9836426e-03
   2.1362305e-03
   2.4108887e-03
   2.5634766e-03
   2.8991699e-03
   2.7770996e-03
   2.8991699e-03
   2.4414063e-03
   2.6550293e-03
   3.6926270e-03
   3.8146973e-03
   4.7912598e-03
   6.2255859e-03
   7.2631836e-03
   7.8735352e-03
   7.6904297e-03
   7.9650879e-03
   8.6975098e-03
   9.8266602e-03
   1.0314941e-02
   1.1383057e-02
   1.1749268e-02
   1.2756348e-02
   1.3336182e-02
   1.3854980e-02
   1.4923096e-02
   1.5899658e-02
   1.6845703e-02
   1.7700195e-02
   1.8829346e-02
   1.9683838e-02
   2.0904541e-02
   2.2338867e-02
   2.3193359e-02
   2.4749756e-02
   2.6336670e-02
   2.7038574e-02
   2.8564453e-02
   3.0090332e-02
   3.1219482e-02
   3.2592773e-02
   3.3813477e-02
   3.5675049e-02
   3.7719727e-02
   3.9062500e-02
   4.0527344e-02
   4.1778564e-02
   4.2175293e-02
   4.4250488e-02
   4.6569824e-02
   4.8156738e-02
   4.9133301e-02
   5.0842285e-02
   5.2856445e-02
   5.4687500e-02
   5.6701660e-02
   5.8044434e-02
   5.9295654e-02
   6.1492920e-02
   6.3568115e-02
   6.5765381e-02
   6.7840576e-02
   6.9732666e-02
   7.1563721e-02
   7.3303223e-02
   7.5225830e-02
   7.8186035e-02
   8.0261230e-02
   8.1726074e-02
   8.3251953e-02
   8.5906982e-02
   8.8165283e-02
   8.8897705e-02
   8.9935303e-02
   9.1217041e-02
   9.3780518e-02
   9.5550537e-02
   9.7991943e-02
   1.0073853e-01
   1.0186768e-01
   1.0427856e-01
   1.0601807e-01
   1.0800171e-01
   1.0885620e-01
   1.1016846e-01
   1.1160278e-01
   1.1364746e-01
   1.1532593e-01
   1.1685181e-01
   1.1767578e-01
   1.1880493e-01
   1.2155151e-01
   1.2261963e-01
   1.2387085e-01
   1.2561035e-01
   1.2704468e-01
   1.2835693e-01
   1.2948608e-01
   1.3162231e-01
   1.3320923e-01
   1.3357544e-01
   1.3461304e-01
   1.3653564e-01
   1.3702393e-01
   1.3827515e-01
   1.3937378e-01
   1.4071655e-01
   1.4233398e-01
   1.4340210e-01
   1.4395142e-01
   1.4395142e-01
   1.4492798e-01
   1.4529419e-01
   1.4559937e-01
   1.4700317e-01
   1.4794922e-01
   1.4859009e-01
   1.4993286e-01
   1.5060425e-01
   1.5066528e-01
   1.5084839e-01
   1.5103149e-01
   1.5179443e-01
   1.5191650e-01
   1.5258789e-01
   1.5313721e-01
   1.5277100e-01
   1.5368652e-01
   1.5386963e-01
   1.5341187e-01
   1.5451050e-01
   1.5496826e-01
   1.5521240e-01
   1.5502930e-01
   1.5447998e-01
   1.5423584e-01
   1.5460205e-01
   1.5441895e-01
   1.5423584e-01
   1.5368652e-01
   1.5258789e-01
   1.5213013e-01
   1.5179443e-01
   1.5164185e-01
   1.5057373e-01
   1.5002441e-01
   1.5020752e-01
   1.4929199e-01
   1.4825439e-01
   1.4782715e-01
   1.4645386e-01
   1.4556885e-01
   1.4526367e-01
   1.4245605e-01
   1.4151001e-01
   1.4117432e-01
   1.3858032e-01
   1.3711548e-01
   1.3571167e-01
   1.3357544e-01
   1.3226318e-01
   1.2997437e-01
   1.2796021e-01
   1.2631226e-01
   1.2396240e-01
   1.2152100e-01
   1.1904907e-01
   1.1651611e-01
   1.1376953e-01
   1.1083984e-01
   1.0720825e-01
   1.0379028e-01
   1.0055542e-01
   9.6343994e-02
   9.2468262e-02
   8.8775635e-02
   8.4411621e-02
   8.0291748e-02
   7.6507568e-02
   7.2479248e-02
   6.7291260e-02
   6.2591553e-02
   5.8105469e-02
   5.2947998e-02
   4.7637939e-02
   4.3304443e-02
   3.8085938e-02
   3.1799316e-02
   2.7038574e-02
   2.1636963e-02
   1.5960693e-02
   1.0375977e-02
   4.5471191e-03
  -1.3427734e-03
  -7.1105957e-03
  -1.2573242e-02
  -1.8493652e-02
  -2.5390625e-02
  -3.0334473e-02
  -3.4759521e-02
  -4.0649414e-02
  -4.6203613e-02
  -5.2154541e-02
  -5.8624268e-02
  -6.4178467e-02
  -6.8572998e-02
  -7.3974609e-02
  -7.9437256e-02
  -8.4655762e-02
  -9.0240479e-02
  -9.6374512e-02
  -1.0217285e-01
  -1.0662842e-01
  -1.1148071e-01
  -1.1630249e-01
  -1.2145996e-01
  -1.2649536e-01
  -1.3146973e-01
  -1.3696289e-01
  -1.4132690e-01
  -1.4669800e-01
  -1.5124512e-01
  -1.5576172e-01
  -1.6107178e-01
  -1.6491699e-01
  -1.6961670e-01
  -1.7382813e-01
  -1.7694092e-01
  -1.8206787e-01
  -1.8572998e-01
  -1.8911743e-01
  -1.9345093e-01
  -1.9696045e-01
  -2.0111084e-01
  -2.0458984e-01
  -2.0761108e-01
  -2.1133423e-01
  -2.1484375e-01
  -2.1813965e-01
  -2.2137451e-01
  -2.2372437e-01
  -2.2711182e-01
  -2.3049927e-01
  -2.3266602e-01
  -2.3590088e-01
  -2.3818970e-01
  -2.4063110e-01
  -2.4356079e-01
  -2.4588013e-01
  -2.4786377e-01
  -2.5061035e-01
  -2.5289917e-01
  -2.5460815e-01
  -2.5613403e-01
  -2.5790405e-01
  -2.5991821e-01
  -2.6071167e-01
  -2.6229858e-01
  -2.6272583e-01
  -2.6202393e-01
  -2.6364136e-01
  -2.6473999e-01
  -2.6565552e-01
  -2.6730347e-01
  -2.6669312e-01
  -2.6708984e-01
  -2.6681519e-01
  -2.6596069e-01
  -2.6641846e-01
  -2.6516724e-01
  -2.6489258e-01
  -2.6458740e-01
  -2.6394653e-01
  -2.6385498e-01
  -2.6327515e-01
  -2.6287842e-01
  -2.6245117e-01
  -2.6104736e-01
  -2.6068115e-01
  -2.5958252e-01
  -2.5720215e-01
  -2.5622559e-01
  -2.5515747e-01
  -2.5372314e-01
  -2.5286865e-01
  -2.5122070e-01
  -2.4914551e-01
  -2.4676514e-01
  -2.4484253e-01
  -2.4359131e-01
  -2.4063110e-01
  -2.3751831e-01
  -2.3611450e-01
  -2.3300171e-01
  -2.3104858e-01
  -2.2839355e-01
  -2.2555542e-01
  -2.2302246e-01
  -2.1926880e-01
  -2.1716309e-01
  -2.1496582e-01
  -2.1136475e-01
  -2.0855713e-01
  -2.0495605e-01
  -2.0150757e-01
  -1.9845581e-01
  -1.9476318e-01
  -1.9210815e-01
  -1.8832397e-01
  -1.8405151e-01
  -1.8103027e-01
  -1.7681885e-01
  -1.7285156e-01
  -1.6888428e-01
  -1.6412354e-01
  -1.6021729e-01
  -1.5655518e-01
  -1.5277100e-01
  -1.4816284e-01
  -1.4389038e-01
  -1.3943481e-01
  -1.3558960e-01
  -1.2997437e-01
  -1.2463379e-01
  -1.2005615e-01
  -1.1511230e-01
  -1.1065674e-01
  -1.0516357e-01
  -9.9731445e-02
  -9.5214844e-02
  -8.9630127e-02
  -8.4808350e-02
  -7.9833984e-02
  -7.4493408e-02
  -6.8756104e-02
  -6.3323975e-02
  -5.7342529e-02
  -5.1513672e-02
  -4.6386719e-02
  -4.0161133e-02
  -3.4393311e-02
  -2.8137207e-02
  -2.2613525e-02
  -1.6906738e-02
  -1.1230469e-02
  -5.7067871e-03
   4.2724609e-04
   6.3781738e-03
   1.2603760e-02
   1.7974854e-02
   2.2827148e-02
   2.8045654e-02
   3.3386230e-02
   3.9520264e-02
   4.5379639e-02
   5.1086426e-02
   5.6335449e-02
   6.2835693e-02
   6.7993164e-02
   7.2845459e-02
   7.8125000e-02
   8.2458496e-02
   8.7799072e-02
   9.3292236e-02
   9.7869873e-02
   1.0208130e-01
   1.0662842e-01
   1.1163330e-01
   1.1712646e-01
   1.2179565e-01
   1.2597656e-01
   1.3073730e-01
   1.3476563e-01
   1.3876343e-01
   1.4340210e-01
   1.4712524e-01
   1.5161133e-01
   1.5521240e-01
   1.5814209e-01
   1.6268921e-01
   1.6656494e-01
   1.6946411e-01
   1.7230225e-01
   1.7489624e-01
   1.7864990e-01
   1.8161011e-01
   1.8447876e-01
   1.8829346e-01
   1.8975830e-01
   1.9174194e-01
   1.9458008e-01
   1.9653320e-01
   1.9866943e-01
   2.0031738e-01
   2.0175171e-01
   2.0373535e-01
   2.0465088e-01
   2.0620728e-01
   2.0761108e-01
   2.0791626e-01
   2.0916748e-01
   2.0980835e-01
   2.0895386e-01
   2.0886230e-01
   2.0959473e-01
   2.0999146e-01
   2.1017456e-01
   2.0968628e-01
   2.0938110e-01
   2.0849609e-01
   2.0773315e-01
   2.0803833e-01
   2.0681763e-01
   2.0587158e-01
   2.0492554e-01
   2.0336914e-01
   2.0278931e-01
   2.0053101e-01
   1.9894409e-01
   1.9769287e-01
   1.9430542e-01
   1.9152832e-01
   1.8957520e-01
   1.8737793e-01
   1.8569946e-01
   1.8344116e-01
   1.8118286e-01
   1.7837524e-01
   1.7581177e-01
   1.7333984e-01
   1.6967773e-01
   1.6598511e-01
   1.6235352e-01
   1.5844727e-01
   1.5533447e-01
   1.5176392e-01
   1.4776611e-01
   1.4437866e-01
   1.4132690e-01
   1.3668823e-01
   1.3232422e-01
   1.2811279e-01
   1.2399292e-01
   1.1962891e-01
   1.1471558e-01
   1.0989380e-01
   1.0510254e-01
   9.9792480e-02
   9.4848633e-02
   8.9324951e-02
   8.4594727e-02
   8.0017090e-02
   7.4768066e-02
   6.9549561e-02
   6.4086914e-02
   5.7983398e-02
   5.2551270e-02
   4.7912598e-02
   4.3090820e-02
   3.7414551e-02
   3.2470703e-02
   2.6855469e-02
   2.0416260e-02
   1.5502930e-02
   1.0040283e-02
   5.1879883e-03
   1.8310547e-04
  -5.7983398e-03
  -1.1199951e-02
  -1.6601563e-02
  -2.2216797e-02
  -2.7709961e-02
  -3.3233643e-02
  -3.9093018e-02
  -4.4067383e-02
  -4.9163818e-02
  -5.4382324e-02
  -5.9295654e-02
  -6.4788818e-02
  -6.9824219e-02
  -7.4890137e-02
  -7.9650879e-02
  -8.4686279e-02
  -8.9263916e-02
  -9.4940186e-02
  -1.0083008e-01
  -1.0565186e-01
  -1.1138916e-01
  -1.1618042e-01
  -1.2088013e-01
  -1.2649536e-01
  -1.3113403e-01
  -1.3592529e-01
  -1.4089966e-01
  -1.4569092e-01
  -1.5084839e-01
  -1.5521240e-01
  -1.6000366e-01
  -1.6448975e-01
  -1.6903687e-01
  -1.7422485e-01
  -1.7913818e-01
  -1.8377686e-01
  -1.8905640e-01
  -1.9351196e-01
  -1.9747925e-01
  -2.0260620e-01
  -2.0678711e-01
  -2.1145630e-01
  -2.1603394e-01
  -2.2039795e-01
  -2.2567749e-01
  -2.2958374e-01
  -2.3416138e-01
  -2.3843384e-01
  -2.4114990e-01
  -2.4609375e-01
  -2.5030518e-01
  -2.5357056e-01
  -2.5817871e-01
  -2.6193237e-01
  -2.6608276e-01
  -2.7038574e-01
  -2.7346802e-01
  -2.7774048e-01
  -2.8088379e-01
  -2.8430176e-01
  -2.8857422e-01
  -2.9125977e-01
  -2.9510498e-01
  -2.9888916e-01
  -3.0224609e-01
  -3.0725098e-01
  -3.1115723e-01
  -3.1423950e-01
  -3.1820679e-01
  -3.2150269e-01
  -3.2562256e-01
  -3.2986450e-01
  -3.3294678e-01
  -3.3709717e-01
  -3.4161377e-01
  -3.4533691e-01
  -3.4979248e-01
  -3.5250854e-01
  -3.5714722e-01
  -3.6276245e-01
  -3.6569214e-01
  -3.7103271e-01
  -3.7582397e-01
  -3.8101196e-01
  -3.8623047e-01
  -3.8891602e-01
  -3.9465332e-01
  -4.0029907e-01
  -4.0463257e-01
  -4.0994263e-01
  -4.1409302e-01
  -4.1909790e-01
  -4.2504883e-01
  -4.2892456e-01
  -4.3521118e-01
  -4.4046021e-01
  -4.4470215e-01
  -4.5138550e-01
  -4.5571899e-01
  -4.6109009e-01
  -4.6737671e-01
  -4.7158813e-01
  -4.7891235e-01
  -4.8501587e-01
  -4.9087524e-01
  -4.9832153e-01
  -5.0286865e-01
  -5.0842285e-01
  -5.1586914e-01
  -5.2252197e-01
  -5.3012085e-01
  -5.3607178e-01
  -5.4211426e-01
  -5.5001831e-01
  -5.5697632e-01
  -5.6417847e-01
  -5.7241821e-01
  -5.7794189e-01
  -5.8575439e-01
  -5.9280396e-01
  -5.9948730e-01
  -6.0833740e-01
  -6.1425781e-01
  -6.2246704e-01
  -6.3110352e-01
  -6.3742065e-01
  -6.4669800e-01
  -6.5307617e-01
  -6.6040039e-01
  -6.7025757e-01
  -6.7623901e-01
  -6.8487549e-01
  -6.9357300e-01
  -7.0004272e-01
  -7.0874023e-01
  -7.1569824e-01
  -7.2363281e-01
  -7.3236084e-01
  -7.3818970e-01
  -7.4667358e-01
  -7.5415039e-01
  -7.6095581e-01
  -7.6983643e-01
  -7.7566528e-01
  -7.8228760e-01
  -7.9013062e-01
  -7.9608154e-01
  -8.0474854e-01
  -8.1076050e-01
  -8.1674194e-01
  -8.2467651e-01
  -8.2910156e-01
  -8.3673096e-01
  -8.4429932e-01
  -8.4881592e-01
  -8.5614014e-01
  -8.6175537e-01
  -8.6614990e-01
  -8.7255859e-01
  -8.7652588e-01
  -8.8192749e-01
  -8.8784790e-01
  -8.9175415e-01
  -8.9773560e-01
  -9.0084839e-01
  -9.0435791e-01
  -9.1067505e-01
  -9.1232300e-01
  -9.1702271e-01
  -9.2166138e-01
  -9.2343140e-01
  -9.2868042e-01
  -9.3078613e-01
  -9.3386841e-01
  -9.3844604e-01
  -9.3920898e-01
  -9.4195557e-01
  -9.4531250e-01
  -9.4714355e-01
  -9.4995117e-01
  -9.5080566e-01
  -9.5181274e-01
  -9.5477295e-01
  -9.5480347e-01
  -9.5727539e-01
  -9.5925903e-01
  -9.5989990e-01
  -9.6295166e-01
  -9.6206665e-01
  -9.6289063e-01
  -9.6505737e-01
  -9.6264648e-01
  -9.6414185e-01
  -9.6487427e-01
  -9.6459961e-01
  -9.6707153e-01
  -9.6511841e-01
  -9.6472168e-01
  -9.6621704e-01
  -9.6417236e-01
  -9.6475220e-01
  -9.6453857e-01
  -9.6295166e-01
  -9.6371460e-01
  -9.6136475e-01
  -9.6105957e-01
  -9.6121216e-01
  -9.5867920e-01
  -9.5858765e-01
  -9.5562744e-01
  -9.5394897e-01
  -9.5492554e-01
  -9.5162964e-01
  -9.5144653e-01
  -9.5074463e-01
  -9.4812012e-01
  -9.4866943e-01
  -9.4580078e-01
  -9.4277954e-01
  -9.4296265e-01
  -9.3942261e-01
  -9.3820190e-01
  -9.3722534e-01
  -9.3395996e-01
  -9.3283081e-01
  -9.3002319e-01
  -9.2858887e-01
  -9.2868042e-01
  -9.2611694e-01
  -9.2617798e-01
  -9.2388916e-01
  -9.2034912e-01
  -9.2065430e-01
  -9.1616821e-01
  -9.1406250e-01
  -9.1464233e-01
  -9.1107178e-01
  -9.1067505e-01
  -9.0942383e-01
  -9.0628052e-01
  -9.0588379e-01
  -9.0310669e-01
  -9.0209961e-01
  -9.0158081e-01
  -8.9801025e-01
  -8.9749146e-01
  -8.9611816e-01
  -8.9303589e-01
  -8.9221191e-01
  -8.8922119e-01
  -8.8790894e-01
  -8.8653564e-01
  -8.8299561e-01
  -8.8269043e-01
  -8.7991333e-01
  -8.7701416e-01
  -8.7646484e-01
  -8.7301636e-01
  -8.7216187e-01
  -8.6975098e-01
  -8.6694336e-01
  -8.6618042e-01
  -8.6264038e-01
  -8.5992432e-01
  -8.5934448e-01
  -8.5504150e-01
  -8.5324097e-01
  -8.5095215e-01
  -8.4683228e-01
  -8.4481812e-01
  -8.4072876e-01
  -8.3834839e-01
  -8.3612061e-01
  -8.3074951e-01
  -8.2833862e-01
  -8.2543945e-01
  -8.2070923e-01
  -8.1750488e-01
  -8.1185913e-01
  -8.0831909e-01
  -8.0538940e-01
  -7.9931641e-01
  -7.9544067e-01
  -7.8991699e-01
  -7.8430176e-01
  -7.8125000e-01
  -7.7432251e-01
  -7.6959229e-01
  -7.6492310e-01
  -7.5833130e-01
  -7.5360107e-01
  -7.4749756e-01
  -7.4209595e-01
  -7.3767090e-01
  -7.3132324e-01
  -7.2644043e-01
  -7.2091675e-01
  -7.1463013e-01
  -7.1072388e-01
  -7.0404053e-01
  -6.9775391e-01
  -6.9293213e-01
  -6.8588257e-01
  -6.8103027e-01
  -6.7541504e-01
  -6.6931152e-01
  -6.6448975e-01
  -6.5679932e-01
  -6.5081787e-01
  -6.4691162e-01
  -6.3998413e-01
  -6.3442993e-01
  -6.2796021e-01
  -6.2194824e-01
  -6.1791992e-01
  -6.0986328e-01
  -6.0476685e-01
  -5.9906006e-01
  -5.9088135e-01
  -5.8581543e-01
  -5.7858276e-01
  -5.7150269e-01
  -5.6610107e-01
  -5.5743408e-01
  -5.5078125e-01
  -5.4525757e-01
  -5.3622437e-01
  -5.2874756e-01
  -5.2008057e-01
  -5.1159668e-01
  -5.0485229e-01
  -4.9630737e-01
  -4.8873901e-01
  -4.8138428e-01
  -4.7317505e-01
  -4.6530151e-01
  -4.5611572e-01
  -4.4827271e-01
  -4.4186401e-01
  -4.3234253e-01
  -4.2565918e-01
  -4.1784668e-01
  -4.0786743e-01
  -4.0106201e-01
  -3.9163208e-01
  -3.8201904e-01
  -3.7466431e-01
  -3.6553955e-01
  -3.5757446e-01
  -3.4918213e-01
  -3.4155273e-01
  -3.3413696e-01
  -3.2498169e-01
  -3.1707764e-01
  -3.0923462e-01
  -3.0065918e-01
  -2.9345703e-01
  -2.8488159e-01
  -2.7694702e-01
  -2.7014160e-01
  -2.6135254e-01
  -2.5424194e-01
  -2.4713135e-01
  -2.3950195e-01
  -2.3333740e-01
  -2.2589111e-01
  -2.1893311e-01
  -2.1142578e-01
  -2.0382690e-01
  -1.9723511e-01
  -1.9036865e-01
  -1.8347168e-01
  -1.7730713e-01
  -1.7065430e-01
  -1.6387939e-01
  -1.5719604e-01
  -1.5014648e-01
  -1.4376831e-01
  -1.3644409e-01
  -1.3043213e-01
  -1.2423706e-01
  -1.1727905e-01
  -1.1068726e-01
  -1.0418701e-01
  -9.6893311e-02
  -9.0087891e-02
  -8.3801270e-02
  -7.7148438e-02
  -7.0770264e-02
  -6.4483643e-02
  -5.8044434e-02
  -5.1818848e-02
  -4.5257568e-02
  -3.8604736e-02
  -3.2623291e-02
  -2.6092529e-02
  -1.9805908e-02
  -1.3183594e-02
  -6.6528320e-03
  -7.0190430e-04
   6.8359375e-03
   1.3610840e-02
   1.9500732e-02
   2.7008057e-02
   3.4606934e-02
   4.1870117e-02
   4.9133301e-02
   5.6549072e-02
   6.3934326e-02
   7.2143555e-02
   8.0200195e-02
   8.7554932e-02
   9.5031738e-02
   1.0275269e-01
   1.1077881e-01
   1.1911011e-01
   1.2738037e-01
   1.3647461e-01
   1.4416504e-01
   1.5228271e-01
   1.6098022e-01
   1.6891479e-01
   1.7727661e-01
   1.8563843e-01
   1.9403076e-01
   2.0297241e-01
   2.1166992e-01
   2.2058105e-01
   2.2976685e-01
   2.3733521e-01
   2.4679565e-01
   2.5628662e-01
   2.6480103e-01
   2.7331543e-01
   2.8005981e-01
   2.8851318e-01
   2.9736328e-01
   3.0474854e-01
   3.1378174e-01
   3.2229614e-01
   3.3093262e-01
   3.4057617e-01
   3.4918213e-01
   3.5861206e-01
   3.6730957e-01
   3.7551880e-01
   3.8504028e-01
   3.9343262e-01
   4.0280151e-01
   4.1229248e-01
   4.2065430e-01
   4.3051147e-01
   4.4003296e-01
   4.4894409e-01
   4.5965576e-01
   4.6847534e-01
   4.7848511e-01
   4.8941040e-01
   4.9856567e-01
   5.0946045e-01
   5.1962280e-01
   5.2932739e-01
   5.4074097e-01
   5.5105591e-01
   5.6320190e-01
   5.7510376e-01
   5.8480835e-01
   5.9722900e-01
   6.0879517e-01
   6.2060547e-01
   6.3336182e-01
   6.4340210e-01
   6.5606689e-01
   6.6952515e-01
   6.8054199e-01
   6.9400024e-01
   7.0666504e-01
   7.1914673e-01
   7.3352051e-01
   7.4490356e-01
   7.5851440e-01
   7.7279663e-01
   7.8521729e-01
   7.9949951e-01
   8.1149292e-01
   8.2446289e-01
   8.3975220e-01
   8.5116577e-01
   8.6596680e-01
   8.7939453e-01
   8.9096069e-01
   9.0615845e-01
   9.1723633e-01
   9.3002319e-01
   9.4491577e-01
   9.5687866e-01
   9.7091675e-01
   9.8379517e-01
   9.9548340e-01
   9.9996948e-01
   9.9899292e-01
   9.9908447e-01
   9.9996948e-01
   9.9905396e-01
   9.9996948e-01
   9.9996948e-01
   9.9914551e-01
   9.9996948e-01
   9.9920654e-01
   9.9911499e-01
   9.9996948e-01
   9.9914551e-01
   9.9996948e-01
   9.9996948e-01
   9.9911499e-01
   9.9996948e-01
   9.9896240e-01
   9.9942017e-01
   9.9996948e-01
   9.9914551e-01
   9.9996948e-01
   9.9996948e-01
   9.9908447e-01
   9.9996948e-01
   9.9905396e-01
   9.9972534e-01
   9.9996948e-01
   9.9914551e-01
   9.9996948e-01
   9.9990845e-01
   9.9908447e-01
   9.9996948e-01
   9.9905396e-01
   9.9996948e-01
   9.9996948e-01
   9.9914551e-01
   9.9996948e-01
   9.9966431e-01
   9.9905396e-01
   9.9996948e-01
   9.9911499e-01
   9.9996948e-01
   9.9996948e-01
   9.9911499e-01
   9.9996948e-01
   9.9935913e-01
   9.9899292e-01
   9.9996948e-01
   9.9911499e-01
   9.9996948e-01
   9.9996948e-01
   9.9914551e-01
   9.9996948e-01
   9.9905396e-01
   9.9932861e-01
   9.9996948e-01
   9.9914551e-01
   9.9996948e-01
   9.9996948e-01
   9.9911499e-01
   9.9996948e-01
   9.9902344e-01
   9.9960327e-01
   9.9996948e-01
   9.9914551e-01
   9.9996948e-01
   9.9996948e-01
   9.9908447e-01
   9.9996948e-01
   9.9905396e-01
   9.9984741e-01
   9.9996948e-01
   9.9914551e-01
   9.9996948e-01
   9.9975586e-01
   9.9902344e-01
   9.9996948e-01
   9.9911499e-01
   9.9996948e-01
   9.9996948e-01
   9.9914551e-01
   9.9996948e-01
   9.9945068e-01
   9.9899292e-01
   9.9996948e-01
   9.9911499e-01
   9.9996948e-01
   9.9996948e-01
   9.9914551e-01
   9.9996948e-01
   9.9917603e-01
   9.9917603e-01
   9.9996948e-01
   9.9914551e-01
   9.9996948e-01
   9.9996948e-01
   9.9911499e-01
   9.9996948e-01
   9.9899292e-01
   9.9951172e-01
   9.9996948e-01
   9.9911499e-01
   9.9996948e-01
   9.9996948e-01
   9.9908447e-01
   9.9996948e-01
   9.9908447e-01
   9.9975586e-01
   9.9996948e-01
   9.9914551e-01
   9.9996948e-01
   9.9981689e-01
   9.9905396e-01
   9.9996948e-01
   9.9908447e-01
   9.9996948e-01
   9.9996948e-01
   9.9914551e-01
   9.9996948e-01
   9.9957275e-01
   9.9905396e-01
   9.9996948e-01
   9.9911499e-01
   9.9996948e-01
   9.9996948e-01
   9.9911499e-01
   9.9996948e-01
   9.9929810e-01
   9.9908447e-01
   9.9996948e-01
   9.9911499e-01
   9.9996948e-01
   9.9996948e-01
   9.9914551e-01
   9.9996948e-01
   9.9902344e-01
   9.9938965e-01
   9.9996948e-01
   9.9914551e-01
   9.9996948e-01
   9.9996948e-01
   9.9908447e-01
   9.9996948e-01
   9.9905396e-01
   9.9966431e-01
   9.9996948e-01
   9.9917603e-01
   9.9996948e-01
   9.9993896e-01
   9.9908447e-01
   9.9996948e-01
   9.9905396e-01
   9.9993896e-01
   9.9996948e-01
   9.9914551e-01
   9.9996948e-01
   9.9966431e-01
   9.9902344e-01
   9.9996948e-01
   9.9911499e-01
   9.9996948e-01
   9.9996948e-01
   9.9911499e-01
   9.9996948e-01
   9.9938965e-01
   9.9896240e-01
   9.9996948e-01
   9.9911499e-01
   9.9996948e-01
   9.9996948e-01
   9.9911499e-01
   9.9996948e-01
   9.9908447e-01
   9.9926758e-01
   9.9996948e-01
   9.9914551e-01
   9.9996948e-01
   9.9996948e-01
   9.9911499e-01
   9.9996948e-01
   9.9902344e-01
   9.9957275e-01
   9.9996948e-01
   9.9911499e-01
   9.9996948e-01
   9.9996948e-01
   9.9908447e-01
   9.9996948e-01
   9.9905396e-01
   9.9981689e-01
   9.9996948e-01
   9.9914551e-01
   9.9996948e-01
   9.9975586e-01
   9.9899292e-01
   9.9996948e-01
   9.9893188e-01
   9.9993896e-01
   9.9996948e-01
   9.9148560e-01
   9.8196411e-01
   9.7045898e-01
   9.6008301e-01
   9.5223999e-01
   9.4039917e-01
   9.3325806e-01
   9.2373657e-01
   9.1241455e-01
   9.0521240e-01
   8.9389038e-01
   8.8461304e-01
   8.7753296e-01
   8.6694336e-01
   8.5885620e-01
   8.5058594e-01
   8.4185791e-01
   8.3526611e-01
   8.2516479e-01
   8.1726074e-01
   8.1140137e-01
   8.0249023e-01
   7.9589844e-01
   7.8833008e-01
   7.8033447e-01
   7.7404785e-01
   7.6580811e-01
   7.5933838e-01
   7.5302124e-01
   7.4511719e-01
   7.3968506e-01
   7.3269653e-01
   7.2589111e-01
   7.2052002e-01
   7.1176147e-01
   7.0648193e-01
   7.0117188e-01
   6.9381714e-01
   6.8841553e-01
   6.8109131e-01
   6.7483521e-01
   6.7044067e-01
   6.6302490e-01
   6.5768433e-01
   6.5142822e-01
   6.4413452e-01
   6.3977051e-01
   6.3223267e-01
   6.2579346e-01
   6.2139893e-01
   6.1349487e-01
   6.0772705e-01
   6.0153198e-01
   5.9530640e-01
   5.9057617e-01
   5.8258057e-01
   5.7571411e-01
   5.6973267e-01
   5.6198120e-01
   5.5636597e-01
   5.5014038e-01
   5.4260254e-01
   5.3732300e-01
   5.3015137e-01
   5.2377319e-01
   5.1806641e-01
   5.1065063e-01
   5.0473022e-01
   4.9798584e-01
   4.9023438e-01
   4.8443604e-01
   4.7689819e-01
   4.6963501e-01
   4.6292114e-01
   4.5492554e-01
   4.4915771e-01
   4.4158936e-01
   4.3350220e-01
   4.2822266e-01
   4.2028809e-01
   4.1223145e-01
   4.0539551e-01
   3.9773560e-01
   3.9093018e-01
   3.8281250e-01
   3.7530518e-01
   3.6810303e-01
   3.5852051e-01
   3.5122681e-01
   3.4359741e-01
   3.3508301e-01
   3.2751465e-01
   3.1933594e-01
   3.1188965e-01
   3.0380249e-01
   2.9434204e-01
   2.8671265e-01
   2.7740479e-01
   2.6791382e-01
   2.6037598e-01
   2.5100708e-01
   2.4243164e-01
   2.3333740e-01
   2.2387695e-01
   2.1578979e-01
   2.0632935e-01
   1.9659424e-01
   1.8759155e-01
   1.7788696e-01
   1.6897583e-01
   1.6009521e-01
   1.5087891e-01
   1.4077759e-01
   1.3186646e-01
   1.2350464e-01
   1.1389160e-01
   1.0433960e-01
   9.5733643e-02
   8.6242676e-02
   7.6019287e-02
   6.6589355e-02
   5.6030273e-02
   4.6386719e-02
   3.6071777e-02
   2.5817871e-02
   1.6143799e-02
   5.9509277e-03
  -4.0283203e-03
  -1.4129639e-02
  -2.3345947e-02
  -3.2989502e-02
  -4.3029785e-02
  -5.2886963e-02
  -6.3690186e-02
  -7.2937012e-02
  -8.2397461e-02
  -9.2468262e-02
  -1.0192871e-01
  -1.1187744e-01
  -1.2100220e-01
  -1.3021851e-01
  -1.4056396e-01
  -1.5048218e-01
  -1.6018677e-01
  -1.6983032e-01
  -1.7910767e-01
  -1.8841553e-01
  -1.9778442e-01
  -2.0645142e-01
  -2.1594238e-01
  -2.2521973e-01
  -2.3471069e-01
  -2.4487305e-01
  -2.5286865e-01
  -2.6199341e-01
  -2.7084351e-01
  -2.7914429e-01
  -2.8906250e-01
  -2.9791260e-01
  -3.0612183e-01
  -3.1488037e-01
  -3.2247925e-01
  -3.3087158e-01
  -3.3892822e-01
  -3.4622192e-01
  -3.5440063e-01
  -3.6190796e-01
  -3.6987305e-01
  -3.7838745e-01
  -3.8522339e-01
  -3.9337158e-01
  -4.0145874e-01
  -4.0838623e-01
  -4.1531372e-01
  -4.2236328e-01
  -4.3032837e-01
  -4.3804932e-01
  -4.4409180e-01
  -4.5114136e-01
  -4.5764160e-01
  -4.6313477e-01
  -4.7024536e-01
  -4.7592163e-01
  -4.8272705e-01
  -4.8959351e-01
  -4.9456787e-01
  -5.0137329e-01
  -5.0674438e-01
  -5.1263428e-01
  -5.1953125e-01
  -5.2392578e-01
  -5.2972412e-01
  -5.3482056e-01
  -5.3945923e-01
  -5.4605103e-01
  -5.4943848e-01
  -5.5368042e-01
  -5.5874634e-01
  -5.6085205e-01
  -5.6622314e-01
  -5.7156372e-01
  -5.7485962e-01
  -5.8013916e-01
  -5.8261108e-01
  -5.8566284e-01
  -5.9133911e-01
  -5.9347534e-01
  -5.9704590e-01
  -6.0113525e-01
  -6.0391235e-01
  -6.0751343e-01
  -6.0934448e-01
  -6.1257935e-01
  -6.1611938e-01
  -6.1804199e-01
  -6.2207031e-01
  -6.2338257e-01
  -6.2527466e-01
  -6.2988281e-01
  -6.3018799e-01
  -6.3290405e-01
  -6.3531494e-01
  -6.3604736e-01
  -6.3909912e-01
  -6.4053345e-01
  -6.4208984e-01
  -6.4489746e-01
  -6.4553833e-01
  -6.4764404e-01
  -6.4953613e-01
  -6.5054321e-01
  -6.5316772e-01
  -6.5319824e-01
  -6.5457153e-01
  -6.5707397e-01
  -6.5640259e-01
  -6.5814209e-01
  -6.5881348e-01
  -6.5841675e-01
  -6.6009521e-01
  -6.5945435e-01
  -6.5908813e-01
  -6.6085815e-01
  -6.6076660e-01
  -6.6067505e-01
  -6.6033936e-01
  -6.6036987e-01
  -6.6088867e-01
  -6.6000366e-01
  -6.5921021e-01
  -6.5969849e-01
  -6.5863037e-01
  -6.5966797e-01
  -6.5924072e-01
  -6.5762329e-01
  -6.5896606e-01
  -6.5698242e-01
  -6.5667725e-01
  -6.5716553e-01
  -6.5496826e-01
  -6.5493774e-01
  -6.5402222e-01
  -6.5243530e-01
  -6.5252686e-01
  -6.5017700e-01
  -6.4889526e-01
  -6.4877319e-01
  -6.4688110e-01
  -6.4727783e-01
  -6.4611816e-01
  -6.4404297e-01
  -6.4392090e-01
  -6.4126587e-01
  -6.4083862e-01
  -6.4031982e-01
  -6.3812256e-01
  -6.3735962e-01
  -6.3473511e-01
  -6.3290405e-01
  -6.3302612e-01
  -6.3031006e-01
  -6.2902832e-01
  -6.2777710e-01
  -6.2533569e-01
  -6.2469482e-01
  -6.2097168e-01
  -6.1917114e-01
  -6.1862183e-01
  -6.1471558e-01
  -6.1370850e-01
  -6.1123657e-01
  -6.0797119e-01
  -6.0736084e-01
  -6.0476685e-01
  -6.0247803e-01
  -6.0009766e-01
  -5.9619141e-01
  -5.9494019e-01
  -5.9210205e-01
  -5.8886719e-01
  -5.8859253e-01
  -5.8474731e-01
  -5.8206177e-01
  -5.8102417e-01
  -5.7696533e-01
  -5.7592773e-01
  -5.7272339e-01
  -5.6909180e-01
  -5.6781006e-01
  -5.6350708e-01
  -5.6155396e-01
  -5.6018066e-01
  -5.5654907e-01
  -5.5529785e-01
  -5.5221558e-01
  -5.4913330e-01
  -5.4852295e-01
  -5.4553223e-01
  -5.4406738e-01
  -5.4156494e-01
  -5.3829956e-01
  -5.3805542e-01
  -5.3491211e-01
  -5.3237915e-01
  -5.3250122e-01
  -5.2908325e-01
  -5.2844238e-01
  -5.2828979e-01
  -5.2581787e-01
  -5.2609253e-01
  -5.2426147e-01
  -5.2279663e-01
  -5.2377319e-01
  -5.2154541e-01
  -5.2105713e-01
  -5.2084351e-01
  -5.1953125e-01
  -5.2026367e-01
  -5.1943970e-01
  -5.1919556e-01
  -5.1992798e-01
  -5.1916504e-01
  -5.2038574e-01
  -5.2011108e-01
  -5.1983643e-01
  -5.2093506e-01
  -5.2029419e-01
  -5.2197266e-01
  -5.2343750e-01
  -5.2264404e-01
  -5.2432251e-01
  -5.2523804e-01
  -5.2548218e-01
  -5.2749634e-01
  -5.2838135e-01
  -5.2966309e-01
  -5.3125000e-01
  -5.3237915e-01
  -5.3485107e-01
  -5.3585815e-01
  -5.3692627e-01
  -5.3927612e-01
  -5.4016113e-01
  -5.4315186e-01
  -5.4571533e-01
  -5.4653931e-01
  -5.5023193e-01
  -5.5233765e-01
  -5.5453491e-01
  -5.5850220e-01
  -5.6002808e-01
  -5.6356812e-01
  -5.6594849e-01
  -5.6781006e-01
  -5.7223511e-01
  -5.7363892e-01
  -5.7723999e-01
  -5.8096313e-01
  -5.8291626e-01
  -5.8746338e-01
  -5.9045410e-01
  -5.9301758e-01
  -5.9710693e-01
  -5.9988403e-01
  -6.0351563e-01
  -6.0702515e-01
  -6.1032104e-01
  -6.1459351e-01
  -6.1788940e-01
  -6.2130737e-01
  -6.2545776e-01
  -6.2689209e-01
  -6.3073730e-01
  -6.3482666e-01
  -6.3772583e-01
  -6.4254761e-01
  -6.4498901e-01
  -6.4892578e-01
  -6.5478516e-01
  -6.5750122e-01
  -6.6229248e-01
  -6.6610718e-01
  -6.6833496e-01
  -6.7358398e-01
  -6.7700195e-01
  -6.8038940e-01
  -6.8579102e-01
  -6.8856812e-01
  -6.9329834e-01
  -6.9671631e-01
  -6.9943237e-01
  -7.0468140e-01
  -7.0635986e-01
  -7.0971680e-01
  -7.1463013e-01
  -7.1713257e-01
  -7.2219849e-01
  -7.2506714e-01
  -7.2784424e-01
  -7.3321533e-01
  -7.3504639e-01
  -7.3916626e-01
  -7.4472046e-01
  -7.4700928e-01
  -7.5100708e-01
  -7.5314331e-01
  -7.5579834e-01
  -7.6147461e-01
  -7.6336670e-01
  -7.6742554e-01
  -7.7175903e-01
  -7.7288818e-01
  -7.7667236e-01
  -7.7874756e-01
  -7.8121948e-01
  -7.8628540e-01
  -7.8756714e-01
  -7.9061890e-01
  -7.9461670e-01
  -7.9647827e-01
  -7.9977417e-01
  -8.0102539e-01
  -8.0377197e-01
  -8.0801392e-01
  -8.0895996e-01
  -8.1207275e-01
  -8.1417847e-01
  -8.1533813e-01
  -8.1924438e-01
  -8.2064819e-01
  -8.2272339e-01
  -8.2635498e-01
  -8.2702637e-01
  -8.2940674e-01
  -8.3059692e-01
  -8.3227539e-01
  -8.3538818e-01
  -8.3514404e-01
  -8.3718872e-01
  -8.3908081e-01
  -8.3792114e-01
  -8.4045410e-01
  -8.4094238e-01
  -8.4072876e-01
  -8.4335327e-01
  -8.4277344e-01
  -8.4475708e-01
  -8.4591675e-01
  -8.4472656e-01
  -8.4603882e-01
  -8.4515381e-01
  -8.4600830e-01
  -8.4851074e-01
  -8.4613037e-01
  -8.4747314e-01
  -8.4762573e-01
  -8.4530640e-01
  -8.4704590e-01
  -8.4490967e-01
  -8.4310913e-01
  -8.4512329e-01
  -8.4274292e-01
  -8.4283447e-01
  -8.4255981e-01
  -8.4057617e-01
  -8.4121704e-01
  -8.3819580e-01
  -8.3694458e-01
  -8.3779907e-01
  -8.3407593e-01
  -8.3319092e-01
  -8.3184814e-01
  -8.2827759e-01
  -8.2785034e-01
  -8.2455444e-01
  -8.2196045e-01
  -8.2199097e-01
  -8.1814575e-01
  -8.1607056e-01
  -8.1430054e-01
  -8.1115723e-01
  -8.1008911e-01
  -8.0575562e-01
  -8.0349731e-01
  -8.0163574e-01
  -7.9699707e-01
  -7.9483032e-01
  -7.9107666e-01
  -7.8631592e-01
  -7.8448486e-01
  -7.7969360e-01
  -7.7603149e-01
  -7.7270508e-01
  -7.6766968e-01
  -7.6504517e-01
  -7.5970459e-01
  -7.5531006e-01
  -7.5244141e-01
  -7.4676514e-01
  -7.4374390e-01
  -7.3922729e-01
  -7.3345947e-01
  -7.3037720e-01
  -7.2497559e-01
  -7.2094727e-01
  -7.1807861e-01
  -7.1261597e-01
  -7.0913696e-01
  -7.0520020e-01
  -6.9976807e-01
  -6.9662476e-01
  -6.9052124e-01
  -6.8536377e-01
  -6.8096924e-01
  -6.7401123e-01
  -6.7001343e-01
  -6.6427612e-01
  -6.5756226e-01
  -6.5267944e-01
  -6.4590454e-01
  -6.4166260e-01
  -6.3681030e-01
  -6.2951660e-01
  -6.2457275e-01
  -6.1914063e-01
  -6.1352539e-01
  -6.0830688e-01
  -6.0046387e-01
  -5.9524536e-01
  -5.9011841e-01
  -5.8251953e-01
  -5.7751465e-01
  -5.7144165e-01
  -5.6524658e-01
  -5.6002808e-01
  -5.5242920e-01
  -5.4714966e-01
  -5.4199219e-01
  -5.3503418e-01
  -5.2941895e-01
  -5.2252197e-01
  -5.1559448e-01
  -5.1049805e-01
  -5.0347900e-01
  -4.9746704e-01
  -4.9114990e-01
  -4.8458862e-01
  -4.7943115e-01
  -4.7225952e-01
  -4.6652222e-01
  -4.6160889e-01
  -4.5367432e-01
  -4.4766235e-01
  -4.4161987e-01
  -4.3481445e-01
  -4.2993164e-01
  -4.2361450e-01
  -4.1860962e-01
  -4.1406250e-01
  -4.0689087e-01
  -4.0145874e-01
  -3.9486694e-01
  -3.8845825e-01
  -3.8394165e-01
  -3.7796021e-01
  -3.7301636e-01
  -3.6669922e-01
  -3.6001587e-01
  -3.5476685e-01
  -3.4884644e-01
  -3.4292603e-01
  -3.3859253e-01
  -3.3230591e-01
  -3.2653809e-01
  -3.2141113e-01
  -3.1527710e-01
  -3.1018066e-01
  -3.0422974e-01
  -2.9965210e-01
  -2.9638672e-01
  -2.9064941e-01
  -2.8625488e-01
  -2.8140259e-01
  -2.7636719e-01
  -2.7224731e-01
  -2.6632690e-01
  -2.6144409e-01
  -2.5787354e-01
  -2.5363159e-01
  -2.5076294e-01
  -2.4685669e-01
  -2.4203491e-01
  -2.3867798e-01
  -2.3458862e-01
  -2.3101807e-01
  -2.2854614e-01
  -2.2454834e-01
  -2.2088623e-01
  -2.1749878e-01
  -2.1353149e-01
  -2.1136475e-01
  -2.0812988e-01
  -2.0501709e-01
  -2.0285034e-01
  -1.9924927e-01
  -1.9692993e-01
  -1.9464111e-01
  -1.9180298e-01
  -1.8914795e-01
  -1.8597412e-01
  -1.8402100e-01
  -1.8182373e-01
  -1.7910767e-01
  -1.7648315e-01
  -1.7388916e-01
  -1.7147827e-01
  -1.6979980e-01
  -1.6662598e-01
  -1.6510010e-01
  -1.6360474e-01
  -1.6067505e-01
  -1.5878296e-01
  -1.5728760e-01
  -1.5524292e-01
  -1.5270996e-01
  -1.5081787e-01
  -1.4855957e-01
  -1.4688110e-01
  -1.4489746e-01
  -1.4273071e-01
  -1.4068604e-01
  -1.3854980e-01
  -1.3684082e-01
  -1.3491821e-01
  -1.3314819e-01
  -1.3122559e-01
  -1.2976074e-01
  -1.2762451e-01
  -1.2579346e-01
  -1.2454224e-01
  -1.2277222e-01
  -1.2069702e-01
  -1.1935425e-01
  -1.1721802e-01
  -1.1572266e-01
  -1.1544800e-01
  -1.1395264e-01
  -1.1322021e-01
  -1.1206055e-01
  -1.1047363e-01
  -1.0882568e-01
  -1.0650635e-01
  -1.0607910e-01
  -1.0501099e-01
  -1.0324097e-01
  -1.0131836e-01
  -9.9456787e-02
  -9.8297119e-02
  -9.6343994e-02
  -9.4299316e-02
  -9.3231201e-02
  -9.1857910e-02
  -9.0362549e-02
  -8.8989258e-02
  -8.7554932e-02
  -8.5388184e-02
  -8.3892822e-02
  -8.1939697e-02
  -8.0169678e-02
  -7.8582764e-02
  -7.6416016e-02
  -7.4859619e-02
  -7.3028564e-02
  -7.0861816e-02
  -6.8908691e-02
  -6.7382813e-02
  -6.5887451e-02
  -6.4636230e-02
  -6.2683105e-02
  -6.0974121e-02
  -5.9265137e-02
  -5.7556152e-02
  -5.6304932e-02
  -5.4138184e-02
  -5.2001953e-02
  -5.0170898e-02
  -4.8858643e-02
  -4.7302246e-02
  -4.4616699e-02
  -4.1625977e-02
  -4.0283203e-02
  -3.9031982e-02
  -3.6834717e-02
  -3.5308838e-02
  -3.3630371e-02
  -3.0639648e-02
  -2.8228760e-02
  -2.5756836e-02
  -2.3315430e-02
  -2.0721436e-02
  -1.8707275e-02
  -1.6571045e-02
  -1.4312744e-02
  -1.2725830e-02
  -1.0131836e-02
  -7.0190430e-03
  -4.8217773e-03
  -3.0212402e-03
  -1.2817383e-03
   4.8828125e-04
   3.5095215e-03
   5.1269531e-03
   7.1716309e-03
   1.0101318e-02
   1.2298584e-02
   1.4984131e-02
   1.8615723e-02
   2.1270752e-02
   2.3406982e-02
   2.6489258e-02
   2.8869629e-02
   3.1036377e-02
   3.4179688e-02
   3.7200928e-02
   4.0252686e-02
   4.4219971e-02
   4.6905518e-02
   4.9713135e-02
   5.3405762e-02
   5.6762695e-02
   6.0363770e-02
   6.2988281e-02
   6.6680908e-02
   7.0739746e-02
   7.4157715e-02
   7.6538086e-02
   8.0108643e-02
   8.4136963e-02
   8.6334229e-02
   8.9355469e-02
   9.2773438e-02
   9.5581055e-02
   9.9121094e-02
   1.0232544e-01
   1.0482788e-01
   1.0809326e-01
   1.1169434e-01
   1.1532593e-01
   1.1907959e-01
   1.2094116e-01
   1.2438965e-01
   1.2808228e-01
   1.3116455e-01
   1.3458252e-01
   1.3760376e-01
   1.4062500e-01
   1.4410400e-01
   1.4779663e-01
   1.5112305e-01
   1.5502930e-01
   1.5786743e-01
   1.6171265e-01
   1.6555786e-01
   1.6873169e-01
   1.7315674e-01
   1.7715454e-01
   1.8096924e-01
   1.8463135e-01
   1.8899536e-01
   1.9366455e-01
   1.9744873e-01
   2.0092773e-01
   2.0526123e-01
   2.0877075e-01
   2.1340942e-01
   2.1759033e-01
   2.2079468e-01
   2.2506714e-01
   2.2918701e-01
   2.3376465e-01
   2.3815918e-01
   2.4234009e-01
   2.4679565e-01
   2.5140381e-01
   2.5567627e-01
   2.5961304e-01
   2.6278687e-01
   2.6705933e-01
   2.7215576e-01
   2.7661133e-01
   2.8292847e-01
   2.8723145e-01
   2.9122925e-01
   2.9644775e-01
   2.9953003e-01
   3.0383301e-01
   3.0905151e-01
   3.1341553e-01
   3.1814575e-01
   3.2180786e-01
   3.2656860e-01
   3.3126831e-01
   3.3468628e-01
   3.3911133e-01
   3.4359741e-01
   3.4753418e-01
   3.5293579e-01
   3.5723877e-01
   3.6166382e-01
   3.6676025e-01
   3.7014771e-01
   3.7478638e-01
   3.7918091e-01
   3.8308716e-01
   3.8809204e-01
   3.9172363e-01
   3.9532471e-01
   3.9926147e-01
   4.0283203e-01
   4.0728760e-01
   4.1125488e-01
   4.1458130e-01
   4.1891479e-01
   4.2279053e-01
   4.2660522e-01
   4.3133545e-01
   4.3408203e-01
   4.3844604e-01
   4.4229126e-01
   4.4555664e-01
   4.5016479e-01
   4.5208740e-01
   4.5693970e-01
   4.6130371e-01
   4.6240234e-01
   4.6636963e-01
   4.6939087e-01
   4.7180176e-01
   4.7674561e-01
   4.7845459e-01
   4.8101807e-01
   4.8522949e-01
   4.8675537e-01
   4.9008179e-01
   4.9240112e-01
   4.9420166e-01
   4.9740601e-01
   4.9832153e-01
   5.0149536e-01
   5.0372314e-01
   5.0439453e-01
   5.0790405e-01
   5.0991821e-01
   5.1150513e-01
   5.1470947e-01
   5.1455688e-01
   5.1669312e-01
   5.1855469e-01
   5.2005005e-01
   5.2288818e-01
   5.2236938e-01
   5.2328491e-01
   5.2511597e-01
   5.2517700e-01
   5.2682495e-01
   5.2832031e-01
   5.2786255e-01
   5.2841187e-01
   5.2841187e-01
   5.2935791e-01
   5.3088379e-01
   5.3073120e-01
   5.3097534e-01
   5.3079224e-01
   5.3063965e-01
   5.3231812e-01
   5.3085327e-01
   5.3106689e-01
   5.3292847e-01
   5.3134155e-01
   5.3192139e-01
   5.3228760e-01
   5.3201294e-01
   5.3302002e-01
   5.3094482e-01
   5.3063965e-01
   5.3024292e-01
   5.2841187e-01
   5.2838135e-01
   5.2688599e-01
   5.2587891e-01
   5.2642822e-01
   5.2505493e-01
   5.2423096e-01
   5.2255249e-01
   5.2078247e-01
   5.2124023e-01
   5.1907349e-01
   5.1705933e-01
   5.1644897e-01
   5.1312256e-01
   5.1184082e-01
   5.1138306e-01
   5.0857544e-01
   5.0720215e-01
   5.0430298e-01
   5.0198364e-01
   5.0103760e-01
   4.9722290e-01
   4.9581909e-01
   4.9398804e-01
   4.9008179e-01
   4.8861694e-01
   4.8580933e-01
   4.8248291e-01
   4.8132324e-01
   4.7793579e-01
   4.7555542e-01
   4.7299194e-01
   4.7015381e-01
   4.6798706e-01
   4.6386719e-01
   4.6151733e-01
   4.5907593e-01
   4.5556641e-01
   4.5385742e-01
   4.5053101e-01
   4.4647217e-01
   4.4439697e-01
   4.4055176e-01
   4.3801880e-01
   4.3475342e-01
   4.3063354e-01
   4.2868042e-01
   4.2568970e-01
   4.2239380e-01
   4.2022705e-01
   4.1567993e-01
   4.1265869e-01
   4.1030884e-01
   4.0606689e-01
   4.0371704e-01
   3.9901733e-01
   3.9523315e-01
   3.9337158e-01
   3.8916016e-01
   3.8623047e-01
   3.8247681e-01
   3.7866211e-01
   3.7594604e-01
   3.7200928e-01
   3.6865234e-01
   3.6541748e-01
   3.6157227e-01
[truncated: 26,801,810 more chars]
