# Supplementary material for: Wireless laptop-based phonocardiograph and diagnosis
Source: PeerJ. 2015 Aug 11;3:e1178. doi: 10.7717/peerj.1178 (PMC4558084; doi:10.7717/peerj.1178)
Supplement: Supplemental Information 5 [file peerj-03-1178-s005.zip › 27-Jul-2014-p4.txt]

   1.2100000e+02
   5.0000000e+01
   4.6000000e+01   4.7000000e+01   1.0000000e+02   9.7000000e+01   1.1600000e+02   9.7000000e+01   4.7000000e+01   5.0000000e+01   5.3000000e+01   4.5000000e+01   7.4000000e+01   1.1700000e+02   1.0800000e+02   4.5000000e+01   5.0000000e+01   4.8000000e+01   4.9000000e+01   5.2000000e+01   9.5000000e+01   1.1200000e+02   1.0400000e+02   9.7000000e+01   1.1000000e+02   5.2000000e+01   4.6000000e+01   1.0900000e+02   9.7000000e+01   1.1600000e+02
   1.1200000e+02   1.0400000e+02   9.7000000e+01   1.1000000e+02   5.2000000e+01
   8.4000000e+01   1.2100000e+02   1.1200000e+02   1.0100000e+02   3.2000000e+01   1.1400000e+02   3.2000000e+01   1.1600000e+02   1.1100000e+02   3.2000000e+01   1.1400000e+02   1.0100000e+02   9.9000000e+01   1.1100000e+02   1.1400000e+02   1.0000000e+02   3.2000000e+01   1.1000000e+02   1.0100000e+02   1.1900000e+02   3.2000000e+01   8.0000000e+01   6.7000000e+01   7.1000000e+01   3.2000000e+01   1.1100000e+02   1.1400000e+02   3.2000000e+01   1.0800000e+02   3.2000000e+01   1.1600000e+02   1.1100000e+02   3.2000000e+01   1.0800000e+02   1.1100000e+02   9.7000000e+01   1.0000000e+02   3.2000000e+01   1.1100000e+02   1.0800000e+02   1.0000000e+02   3.2000000e+01   1.0000000e+02   9.7000000e+01   1.1600000e+02   9.7000000e+01   3.2000000e+01   3.2000000e+01
   3.2000000e+04
   1.1400000e+02
   5.0276465e+01
  -2.3785400e-01
  -2.4212646e-01
  -2.4664307e-01
  -2.5115967e-01
  -2.5576782e-01
  -2.6065063e-01
  -2.6531982e-01
  -2.7032471e-01
  -2.7563477e-01
  -2.8039551e-01
  -2.8500366e-01
  -2.8952026e-01
  -2.9479980e-01
  -2.9983521e-01
  -3.0401611e-01
  -3.0981445e-01
  -3.1512451e-01
  -3.2015991e-01
  -3.2537842e-01
  -3.2989502e-01
  -3.3560181e-01
  -3.4173584e-01
  -3.4622192e-01
  -3.5183716e-01
  -3.5729980e-01
  -3.6199951e-01
  -3.6816406e-01
  -3.7179565e-01
  -3.7680054e-01
  -3.8290405e-01
  -3.8739014e-01
  -3.9437866e-01
  -3.9974976e-01
  -4.0371704e-01
  -4.0921021e-01
  -4.1360474e-01
  -4.1848755e-01
  -4.2413330e-01
  -4.2886353e-01
  -4.3435669e-01
  -4.3914795e-01
  -4.4375610e-01
  -4.4955444e-01
  -4.5376587e-01
  -4.5904541e-01
  -4.6441650e-01
  -4.6868896e-01
  -4.7445679e-01
  -4.7860718e-01
  -4.8352051e-01
  -4.8950195e-01
  -4.9307251e-01
  -4.9880981e-01
  -5.0335693e-01
  -5.0738525e-01
  -5.1321411e-01
  -5.1678467e-01
  -5.2099609e-01
  -5.2642822e-01
  -5.3045654e-01
  -5.3527832e-01
  -5.3924561e-01
  -5.4318237e-01
  -5.4867554e-01
  -5.5181885e-01
  -5.5593872e-01
  -5.6106567e-01
  -5.6381226e-01
  -5.6906128e-01
  -5.7324219e-01
  -5.7617188e-01
  -5.8120728e-01
  -5.8367920e-01
  -5.8737183e-01
  -5.9240723e-01
  -5.9533691e-01
  -5.9976196e-01
  -6.0348511e-01
  -6.0638428e-01
  -6.1129761e-01
  -6.1392212e-01
  -6.1770630e-01
  -6.2170410e-01
  -6.2368774e-01
  -6.2765503e-01
  -6.3122559e-01
  -6.3421631e-01
  -6.3882446e-01
  -6.4190674e-01
  -6.4572144e-01
  -6.4947510e-01
  -6.5176392e-01
  -6.5588379e-01
  -6.5744019e-01
  -6.6018677e-01
  -6.6510010e-01
  -6.6668701e-01
  -6.7086792e-01
  -6.7440796e-01
  -6.7700195e-01
  -6.8185425e-01
  -6.8359375e-01
  -6.8658447e-01
  -6.9073486e-01
  -6.9262695e-01
  -6.9628906e-01
  -6.9940186e-01
  -7.0187378e-01
  -7.0562744e-01
  -7.0632935e-01
  -7.0996094e-01
  -7.1444702e-01
  -7.1578979e-01
  -7.1942139e-01
  -7.2210693e-01
  -7.2433472e-01
  -7.2866821e-01
  -7.2937012e-01
  -7.3181152e-01
  -7.3538208e-01
  -7.3629761e-01
  -7.3968506e-01
  -7.4111938e-01
  -7.4310303e-01
  -7.4694824e-01
  -7.4716187e-01
  -7.5006104e-01
  -7.5268555e-01
  -7.5299072e-01
  -7.5592041e-01
  -7.5683594e-01
  -7.5787354e-01
  -7.6107788e-01
  -7.6089478e-01
  -7.6193237e-01
  -7.6330566e-01
  -7.6287842e-01
  -7.6489258e-01
  -7.6486206e-01
  -7.6559448e-01
  -7.6797485e-01
  -7.6684570e-01
  -7.6763916e-01
  -7.6840210e-01
  -7.6684570e-01
  -7.6675415e-01
  -7.6470947e-01
  -7.6461792e-01
  -7.6525879e-01
  -7.6266479e-01
  -7.6315308e-01
  -7.6254272e-01
  -7.6077271e-01
  -7.6147461e-01
  -7.5946045e-01
  -7.5939941e-01
  -7.5915527e-01
  -7.5610352e-01
  -7.5579834e-01
  -7.5436401e-01
  -7.5143433e-01
  -7.5106812e-01
  -7.4801636e-01
  -7.4682617e-01
  -7.4578857e-01
  -7.4291992e-01
  -7.4249268e-01
  -7.3995972e-01
  -7.3818970e-01
  -7.3782349e-01
  -7.3385620e-01
  -7.3318481e-01
  -7.3199463e-01
  -7.2930908e-01
  -7.2961426e-01
  -7.2634888e-01
  -7.2372437e-01
  -7.2375488e-01
  -7.2094727e-01
  -7.2027588e-01
  -7.1923828e-01
  -7.1591187e-01
  -7.1557617e-01
  -7.1310425e-01
  -7.1090698e-01
  -7.1044922e-01
  -7.0739746e-01
  -7.0672607e-01
  -7.0489502e-01
  -7.0132446e-01
  -7.0092773e-01
  -6.9830322e-01
  -6.9671631e-01
  -6.9509888e-01
  -6.9210815e-01
  -6.9119263e-01
  -6.8859863e-01
  -6.8569946e-01
  -6.8542480e-01
  -6.8225098e-01
  -6.8048096e-01
  -6.7886353e-01
  -6.7501831e-01
  -6.7382813e-01
  -6.7108154e-01
  -6.6763306e-01
  -6.6668701e-01
  -6.6329956e-01
  -6.6149902e-01
  -6.5982056e-01
  -6.5606689e-01
  -6.5484619e-01
  -6.5112305e-01
  -6.4715576e-01
  -6.4663696e-01
  -6.4285278e-01
  -6.4065552e-01
  -6.3864136e-01
  -6.3473511e-01
  -6.3323975e-01
  -6.2921143e-01
  -6.2564087e-01
  -6.2426758e-01
  -6.2084961e-01
  -6.1917114e-01
  -6.1642456e-01
  -6.1270142e-01
  -6.1154175e-01
  -6.0781860e-01
  -6.0452271e-01
  -6.0235596e-01
  -5.9829712e-01
  -5.9609985e-01
  -5.9289551e-01
  -5.8840942e-01
  -5.8685303e-01
  -5.8218384e-01
  -5.7916260e-01
  -5.7702637e-01
  -5.7247925e-01
  -5.7034302e-01
  -5.6683350e-01
  -5.6311035e-01
  -5.6103516e-01
  -5.5596924e-01
  -5.5267334e-01
  -5.5014038e-01
  -5.4495239e-01
  -5.4220581e-01
  -5.3820801e-01
  -5.3381348e-01
  -5.3088379e-01
  -5.2560425e-01
  -5.2136230e-01
  -5.1770020e-01
  -5.1254272e-01
  -5.0897217e-01
  -5.0402832e-01
  -4.9819946e-01
  -4.9365234e-01
  -4.8788452e-01
  -4.8373413e-01
  -4.7854614e-01
  -4.7256470e-01
  -4.6829224e-01
  -4.6185303e-01
  -4.5584106e-01
  -4.5114136e-01
  -4.4458008e-01
  -4.4003296e-01
  -4.3481445e-01
  -4.2858887e-01
  -4.2413330e-01
  -4.1809082e-01
  -4.1244507e-01
  -4.0750122e-01
  -4.0179443e-01
  -3.9700317e-01
  -3.9178467e-01
  -3.8641357e-01
  -3.8174438e-01
  -3.7643433e-01
  -3.7130737e-01
  -3.6621094e-01
  -3.6074829e-01
  -3.5568237e-01
  -3.5049438e-01
  -3.4552002e-01
  -3.4115601e-01
  -3.3477783e-01
  -3.2943726e-01
  -3.2504272e-01
  -3.1961060e-01
  -3.1539917e-01
  -3.1011963e-01
  -3.0468750e-01
  -3.0041504e-01
  -2.9483032e-01
  -2.8988647e-01
  -2.8475952e-01
  -2.7911377e-01
  -2.7481079e-01
  -2.6980591e-01
  -2.6516724e-01
  -2.6077271e-01
  -2.5524902e-01
  -2.5115967e-01
  -2.4630737e-01
  -2.4093628e-01
  -2.3672485e-01
  -2.3202515e-01
  -2.2735596e-01
  -2.2341919e-01
  -2.1890259e-01
  -2.1435547e-01
  -2.1035767e-01
  -2.0559692e-01
  -2.0117188e-01
  -1.9708252e-01
  -1.9247437e-01
  -1.8820190e-01
  -1.8347168e-01
  -1.7874146e-01
  -1.7364502e-01
  -1.6827393e-01
  -1.6390991e-01
  -1.5881348e-01
  -1.5432739e-01
  -1.4950562e-01
  -1.4324951e-01
  -1.3845825e-01
  -1.3311768e-01
  -1.2765503e-01
  -1.2338257e-01
  -1.1798096e-01
  -1.1221313e-01
  -1.0733032e-01
  -1.0174561e-01
  -9.6221924e-02
  -9.0820313e-02
  -8.5357666e-02
  -7.9986572e-02
  -7.4493408e-02
  -6.9000244e-02
  -6.3415527e-02
  -5.8013916e-02
  -5.2398682e-02
  -4.7180176e-02
  -4.1870117e-02
  -3.5980225e-02
  -3.0822754e-02
  -2.6245117e-02
  -2.0233154e-02
  -1.4221191e-02
  -8.7890625e-03
  -2.4719238e-03
   3.0517578e-03
   8.8500977e-03
   1.4739990e-02
   2.0385742e-02
   2.7160645e-02
   3.3905029e-02
   4.0710449e-02
   4.7241211e-02
   5.4901123e-02
   6.2072754e-02
   6.8695068e-02
   7.6782227e-02
   8.4167480e-02
   9.1613770e-02
   9.9700928e-02
   1.0766602e-01
   1.1608887e-01
   1.2402344e-01
   1.3232422e-01
   1.4086914e-01
   1.4895630e-01
   1.5811157e-01
   1.6714478e-01
   1.7590332e-01
   1.8585205e-01
   1.9528198e-01
   2.0422363e-01
   2.1371460e-01
   2.2204590e-01
   2.3181152e-01
   2.4215698e-01
   2.5170898e-01
   2.6232910e-01
   2.7215576e-01
   2.8195190e-01
   2.9248047e-01
   3.0157471e-01
   3.1234741e-01
   3.2293701e-01
   3.3316040e-01
   3.4494019e-01
   3.5546875e-01
   3.6645508e-01
   3.7811279e-01
   3.8763428e-01
   3.9855957e-01
   4.1046143e-01
   4.2132568e-01
   4.3316650e-01
   4.4412231e-01
   4.5471191e-01
   4.6682739e-01
   4.7732544e-01
   4.8947144e-01
   5.0057983e-01
   5.1129150e-01
   5.2435303e-01
   5.3515625e-01
   5.4647827e-01
   5.5798340e-01
   5.6726074e-01
   5.7861328e-01
   5.8950806e-01
   6.0003662e-01
   6.1196899e-01
   6.2112427e-01
   6.3259888e-01
   6.4382935e-01
   6.5237427e-01
   6.6384888e-01
   6.7434692e-01
   6.8420410e-01
   6.9558716e-01
   7.0373535e-01
   7.1423340e-01
   7.2497559e-01
   7.3275757e-01
   7.4334717e-01
   7.5222778e-01
   7.6119995e-01
   7.7249146e-01
   7.8082275e-01
   7.9113770e-01
   8.0108643e-01
   8.0865479e-01
   8.1924438e-01
   8.2690430e-01
   8.3526611e-01
   8.4646606e-01
   8.5360718e-01
   8.6297607e-01
   8.7210083e-01
   8.7896729e-01
   8.8812256e-01
   8.9541626e-01
   9.0362549e-01
   9.1394043e-01
   9.2074585e-01
   9.2996216e-01
   9.3823242e-01
   9.4512939e-01
   9.5532227e-01
   9.6151733e-01
   9.6926880e-01
   9.7952271e-01
   9.8486328e-01
   9.9450684e-01
   9.9996948e-01
   9.9908447e-01
   9.9996948e-01
   9.9908447e-01
   9.9917603e-01
   9.9996948e-01
   9.9914551e-01
   9.9996948e-01
   9.9996948e-01
   9.9911499e-01
   9.9996948e-01
   9.9899292e-01
   9.9954224e-01
   9.9996948e-01
   9.9914551e-01
   9.9996948e-01
   9.9996948e-01
   9.9908447e-01
   9.9996948e-01
   9.9905396e-01
   9.9978638e-01
   9.9996948e-01
   9.9914551e-01
   9.9996948e-01
   9.9978638e-01
   9.9905396e-01
   9.9996948e-01
   9.9908447e-01
   9.9996948e-01
   9.9996948e-01
   9.9914551e-01
   9.9996948e-01
   9.9951172e-01
   9.9902344e-01
   9.9996948e-01
   9.9911499e-01
   9.9996948e-01
   9.9996948e-01
   9.9914551e-01
   9.9996948e-01
   9.9920654e-01
   9.9911499e-01
   9.9996948e-01
   9.9914551e-01
   9.9996948e-01
   9.9996948e-01
   9.9911499e-01
   9.9996948e-01
   9.9899292e-01
   9.9942017e-01
   9.9996948e-01
   9.9911499e-01
   9.9996948e-01
   9.9996948e-01
   9.9911499e-01
   9.9996948e-01
   9.9902344e-01
   9.9969482e-01
   9.9996948e-01
   9.9914551e-01
   9.9996948e-01
   9.9987793e-01
   9.9908447e-01
   9.9996948e-01
   9.9908447e-01
   9.9993896e-01
   9.9996948e-01
   9.9914551e-01
   9.9996948e-01
   9.9963379e-01
   9.9902344e-01
   9.9996948e-01
   9.9911499e-01
   9.9996948e-01
   9.9996948e-01
   9.9914551e-01
   9.9996948e-01
   9.9935913e-01
   9.9899292e-01
   9.9996948e-01
   9.9911499e-01
   9.9996948e-01
   9.9996948e-01
   9.9914551e-01
   9.9996948e-01
   9.9902344e-01
   9.9929810e-01
   9.9996948e-01
   9.9914551e-01
   9.9996948e-01
   9.9996948e-01
   9.9911499e-01
   9.9996948e-01
   9.9905396e-01
   9.9960327e-01
   9.9996948e-01
   9.9914551e-01
   9.9996948e-01
   9.9996948e-01
   9.9908447e-01
   9.9996948e-01
   9.9905396e-01
   9.9984741e-01
   9.9996948e-01
   9.9914551e-01
   9.9996948e-01
   9.9975586e-01
   9.9905396e-01
   9.9996948e-01
   9.9911499e-01
   9.9996948e-01
   9.9996948e-01
   9.9914551e-01
   9.9996948e-01
   9.9945068e-01
   9.9902344e-01
   9.9996948e-01
   9.9911499e-01
   9.9996948e-01
   9.9996948e-01
   9.9911499e-01
   9.9996948e-01
   9.9917603e-01
   9.9917603e-01
   9.9996948e-01
   9.9914551e-01
   9.9996948e-01
   9.9996948e-01
   9.9911499e-01
   9.9996948e-01
   9.9905396e-01
   9.9948120e-01
   9.9996948e-01
   9.9914551e-01
   9.9996948e-01
   9.9996948e-01
   9.9908447e-01
   9.9996948e-01
   9.9905396e-01
   9.9978638e-01
   9.9996948e-01
   9.9914551e-01
   9.9996948e-01
   9.9981689e-01
   9.9908447e-01
   9.9996948e-01
   9.9908447e-01
   9.9996948e-01
   9.9996948e-01
   9.9914551e-01
   9.9996948e-01
   9.9954224e-01
   9.9902344e-01
   9.9996948e-01
   9.9911499e-01
   9.9996948e-01
   9.9996948e-01
   9.9917603e-01
   9.9996948e-01
   9.9926758e-01
   9.9908447e-01
   9.9996948e-01
   9.9914551e-01
   9.9996948e-01
   9.9996948e-01
   9.9911499e-01
   9.9996948e-01
   9.9902344e-01
   9.9935913e-01
   9.9996948e-01
   9.9914551e-01
   9.9996948e-01
   9.9996948e-01
   9.9911499e-01
   9.9996948e-01
   9.9905396e-01
   9.9966431e-01
   9.9996948e-01
   9.9914551e-01
   9.9996948e-01
   9.9990845e-01
   9.9908447e-01
   9.9996948e-01
   9.9905396e-01
   9.9993896e-01
   9.9996948e-01
   9.9914551e-01
   9.9996948e-01
   9.9966431e-01
   9.9905396e-01
   9.9996948e-01
   9.9911499e-01
   9.9996948e-01
   9.9996948e-01
   9.9914551e-01
   9.9996948e-01
   9.9938965e-01
   9.9899292e-01
   9.9996948e-01
   9.9914551e-01
   9.9996948e-01
   9.9996948e-01
   9.9905396e-01
   9.9996948e-01
   9.9893188e-01
   9.9929810e-01
   9.9996948e-01
   9.9212646e-01
   9.8599243e-01
   9.7854614e-01
   9.6969604e-01
   9.6350098e-01
   9.5364380e-01
   9.4561768e-01
   9.3844604e-01
   9.2855835e-01
   9.2141724e-01
   9.1186523e-01
   9.0139771e-01
   8.9367676e-01
   8.8217163e-01
   8.7310791e-01
   8.6404419e-01
   8.5208130e-01
   8.4292603e-01
   8.3129883e-01
   8.1988525e-01
   8.1072998e-01
   7.9833984e-01
   7.8713989e-01
   7.7587891e-01
   7.6284790e-01
   7.5222778e-01
   7.3901367e-01
   7.2613525e-01
   7.1499634e-01
   7.0095825e-01
   6.8942261e-01
   6.7721558e-01
   6.6308594e-01
   6.5054321e-01
   6.3613892e-01
   6.2249756e-01
   6.0977173e-01
   5.9512329e-01
   5.8206177e-01
   5.6784058e-01
   5.5300903e-01
   5.3991699e-01
   5.2368164e-01
   5.0900269e-01
   4.9542236e-01
   4.7933960e-01
   4.6469116e-01
   4.4958496e-01
   4.3411255e-01
   4.2001343e-01
   4.0359497e-01
   3.8809204e-01
   3.7304688e-01
   3.5671997e-01
   3.4112549e-01
   3.2553101e-01
   3.0941772e-01
   2.9360962e-01
   2.7752686e-01
   2.6162720e-01
   2.4551392e-01
   2.2866821e-01
   2.1368408e-01
   1.9808960e-01
   1.8148804e-01
   1.6522217e-01
   1.4840698e-01
   1.3232422e-01
   1.1633301e-01
   9.9700928e-02
   8.3740234e-02
   6.7413330e-02
   5.1086426e-02
   3.5156250e-02
   1.9226074e-02
   3.5095215e-03
  -1.3061523e-02
  -2.9083252e-02
  -4.4982910e-02
  -6.0607910e-02
  -7.6904297e-02
  -9.3017578e-02
  -1.0815430e-01
  -1.2411499e-01
  -1.3986206e-01
  -1.5597534e-01
  -1.7211914e-01
  -1.8704224e-01
  -2.0309448e-01
  -2.1917725e-01
  -2.3422241e-01
  -2.4975586e-01
  -2.6480103e-01
  -2.8005981e-01
  -2.9519653e-01
  -3.0908203e-01
  -3.2443237e-01
  -3.3978271e-01
  -3.5415649e-01
  -3.6920166e-01
  -3.8308716e-01
  -3.9788818e-01
  -4.1323853e-01
  -4.2626953e-01
  -4.4079590e-01
  -4.5523071e-01
  -4.6835327e-01
  -4.8385620e-01
  -4.9642944e-01
  -5.0958252e-01
  -5.2407837e-01
  -5.3616333e-01
  -5.5047607e-01
  -5.6314087e-01
  -5.7513428e-01
  -5.8929443e-01
  -6.0110474e-01
  -6.1431885e-01
  -6.2789917e-01
  -6.3952637e-01
  -6.5264893e-01
  -6.6424561e-01
  -6.7581177e-01
  -6.8875122e-01
  -6.9976807e-01
  -7.1173096e-01
  -7.2418213e-01
  -7.3422241e-01
  -7.4642944e-01
  -7.5735474e-01
  -7.6757813e-01
  -7.7969360e-01
  -7.8869629e-01
  -8.0053711e-01
  -8.1182861e-01
  -8.2028198e-01
  -8.3178711e-01
  -8.4082031e-01
  -8.5073853e-01
  -8.6325073e-01
  -8.7081909e-01
  -8.8204956e-01
  -8.9181519e-01
  -8.9959717e-01
  -9.1107178e-01
  -9.1802979e-01
  -9.2657471e-01
  -9.3750000e-01
  -9.4406128e-01
  -9.5404053e-01
  -9.6264648e-01
  -9.6960449e-01
  -9.7961426e-01
  -9.8440552e-01
  -9.9234009e-01
  -1.0000000e+00
  -9.9914551e-01
  -1.0000000e+00
  -1.0000000e+00
  -9.9905396e-01
  -1.0000000e+00
  -9.9905396e-01
  -9.9945068e-01
  -1.0000000e+00
  -9.9917603e-01
  -1.0000000e+00
  -1.0000000e+00
  -9.9914551e-01
  -1.0000000e+00
  -9.9911499e-01
  -9.9972534e-01
  -1.0000000e+00
  -9.9917603e-01
  -1.0000000e+00
  -9.9993896e-01
  -9.9911499e-01
  -1.0000000e+00
  -9.9911499e-01
  -9.9996948e-01
  -1.0000000e+00
  -9.9917603e-01
  -1.0000000e+00
  -9.9966431e-01
  -9.9908447e-01
  -1.0000000e+00
  -9.9914551e-01
  -1.0000000e+00
  -1.0000000e+00
  -9.9917603e-01
  -1.0000000e+00
  -9.9938965e-01
  -9.9902344e-01
  -1.0000000e+00
  -9.9914551e-01
  -1.0000000e+00
  -1.0000000e+00
  -9.9914551e-01
  -1.0000000e+00
  -9.9905396e-01
  -9.9932861e-01
  -1.0000000e+00
  -9.9914551e-01
  -1.0000000e+00
  -1.0000000e+00
  -9.9914551e-01
  -1.0000000e+00
  -9.9908447e-01
  -9.9963379e-01
  -1.0000000e+00
  -9.9917603e-01
  -1.0000000e+00
  -1.0000000e+00
  -9.9911499e-01
  -1.0000000e+00
  -9.9911499e-01
  -9.9990845e-01
  -1.0000000e+00
  -9.9917603e-01
  -1.0000000e+00
  -9.9978638e-01
  -9.9908447e-01
  -1.0000000e+00
  -9.9914551e-01
  -1.0000000e+00
  -1.0000000e+00
  -9.9917603e-01
  -1.0000000e+00
  -9.9948120e-01
  -9.9905396e-01
  -1.0000000e+00
  -9.9908447e-01
  -1.0000000e+00
  -1.0000000e+00
  -9.9920654e-01
  -1.0000000e+00
  -9.9331665e-01
  -9.8648071e-01
  -9.8150635e-01
  -9.7201538e-01
  -9.6536255e-01
  -9.5770264e-01
  -9.4958496e-01
  -9.4406128e-01
  -9.3487549e-01
  -9.2819214e-01
  -9.2095947e-01
  -9.1125488e-01
  -9.0466309e-01
  -8.9562988e-01
  -8.8659668e-01
  -8.8046265e-01
  -8.7106323e-01
  -8.6334229e-01
  -8.5671997e-01
  -8.4741211e-01
  -8.3972168e-01
  -8.3093262e-01
  -8.2217407e-01
  -8.1564331e-01
  -8.0603027e-01
  -7.9824829e-01
  -7.9083252e-01
  -7.8082275e-01
  -7.7380371e-01
  -7.6473999e-01
  -7.5598145e-01
  -7.4932861e-01
  -7.3944092e-01
  -7.3272705e-01
  -7.2537231e-01
  -7.1652222e-01
  -7.0925903e-01
  -7.0007324e-01
  -6.9219971e-01
  -6.8545532e-01
  -6.7636108e-01
  -6.6931152e-01
  -6.6156006e-01
  -6.5304565e-01
  -6.4688110e-01
  -6.3815308e-01
  -6.3073730e-01
  -6.2460327e-01
  -6.1581421e-01
  -6.0943604e-01
  -6.0217285e-01
  -5.9436035e-01
  -5.8795166e-01
  -5.8041382e-01
  -5.7351685e-01
  -5.6744385e-01
  -5.6008911e-01
  -5.5404663e-01
  -5.4745483e-01
  -5.3994751e-01
  -5.3491211e-01
  -5.2798462e-01
  -5.2157593e-01
  -5.1568604e-01
  -5.0900269e-01
  -5.0424194e-01
  -4.9798584e-01
  -4.9212646e-01
  -4.8757935e-01
  -4.8065186e-01
  -4.7583008e-01
  -4.7045898e-01
  -4.6466064e-01
  -4.6047974e-01
  -4.5428467e-01
  -4.4985962e-01
  -4.4619751e-01
  -4.4021606e-01
  -4.3615723e-01
  -4.3194580e-01
  -4.2642212e-01
  -4.2239380e-01
  -4.1738892e-01
  -4.1281128e-01
  -4.0905762e-01
  -4.0435791e-01
  -4.0151978e-01
  -3.9761353e-01
  -3.9343262e-01
  -3.9086914e-01
  -3.8629150e-01
  -3.8351440e-01
  -3.8070679e-01
  -3.7652588e-01
  -3.7384033e-01
  -3.6999512e-01
  -3.6657715e-01
  -3.6468506e-01
  -3.6102295e-01
  -3.5800171e-01
  -3.5556030e-01
  -3.5220337e-01
  -3.4970093e-01
  -3.4671021e-01
  -3.4381104e-01
  -3.4204102e-01
  -3.3926392e-01
  -3.3682251e-01
  -3.3474731e-01
  -3.3206177e-01
  -3.3041382e-01
  -3.2775879e-01
  -3.2540894e-01
  -3.2403564e-01
  -3.2119751e-01
  -3.1906128e-01
  -3.1674194e-01
  -3.1463623e-01
  -3.1399536e-01
  -3.1164551e-01
  -3.0987549e-01
  -3.0923462e-01
  -3.0709839e-01
  -3.0636597e-01
  -3.0474854e-01
  -3.0291748e-01
  -3.0206299e-01
  -3.0035400e-01
  -2.9888916e-01
  -2.9821777e-01
  -2.9647827e-01
  -2.9559326e-01
  -2.9461670e-01
  -2.9309082e-01
  -2.9238892e-01
  -2.9003906e-01
  -2.8887939e-01
  -2.8826904e-01
  -2.8720093e-01
  -2.8692627e-01
  -2.8506470e-01
  -2.8344727e-01
  -2.8320313e-01
  -2.8176880e-01
  -2.8048706e-01
  -2.7902222e-01
  -2.7703857e-01
  -2.7624512e-01
  -2.7456665e-01
  -2.7340698e-01
  -2.7270508e-01
  -2.7047729e-01
  -2.6873779e-01
  -2.6763916e-01
  -2.6641846e-01
  -2.6489258e-01
  -2.6217651e-01
  -2.6043701e-01
  -2.5927734e-01
  -2.5640869e-01
  -2.5509644e-01
  -2.5286865e-01
  -2.5021362e-01
  -2.4865723e-01
  -2.4612427e-01
  -2.4383545e-01
  -2.4182129e-01
  -2.3931885e-01
  -2.3733521e-01
  -2.3474121e-01
  -2.3175049e-01
  -2.2927856e-01
  -2.2595215e-01
  -2.2396851e-01
  -2.2125244e-01
  -2.1759033e-01
  -2.1478271e-01
  -2.1179199e-01
  -2.0889282e-01
  -2.0632935e-01
  -2.0205688e-01
  -1.9851685e-01
  -1.9622803e-01
  -1.9241333e-01
  -1.8908691e-01
  -1.8472290e-01
  -1.8011475e-01
  -1.7666626e-01
  -1.7208862e-01
  -1.6806030e-01
  -1.6433716e-01
  -1.6012573e-01
  -1.5570068e-01
  -1.5051270e-01
  -1.4590454e-01
  -1.4181519e-01
  -1.3714600e-01
  -1.3302612e-01
  -1.2823486e-01
  -1.2316895e-01
  -1.1770630e-01
  -1.1221313e-01
  -1.0711670e-01
  -1.0189819e-01
  -9.6893311e-02
  -9.1735840e-02
  -8.5968018e-02
  -8.0139160e-02
  -7.4920654e-02
  -6.9030762e-02
  -6.3018799e-02
  -5.7739258e-02
  -5.1788330e-02
  -4.5837402e-02
  -4.0618896e-02
  -3.4912109e-02
  -2.8594971e-02
  -2.2125244e-02
  -1.5747070e-02
  -1.0253906e-02
  -4.3640137e-03
   1.9836426e-03
   7.8125000e-03
   1.3763428e-02
   2.0294189e-02
   2.6519775e-02
   3.3386230e-02
   4.0466309e-02
   4.7515869e-02
   5.3314209e-02
   5.9936523e-02
   6.6802979e-02
   7.3425293e-02
   8.0108643e-02
   8.7005615e-02
   9.4146729e-02
   1.0107422e-01
   1.0818481e-01
   1.1483765e-01
   1.2194824e-01
   1.2963867e-01
   1.3659668e-01
   1.4361572e-01
   1.5097046e-01
   1.5899658e-01
   1.6619873e-01
   1.7248535e-01
   1.8048096e-01
   1.8789673e-01
   1.9442749e-01
   2.0172119e-01
   2.0861816e-01
   2.1545410e-01
   2.2311401e-01
   2.3019409e-01
   2.3794556e-01
   2.4548340e-01
   2.5222778e-01
   2.5994873e-01
   2.6696777e-01
   2.7352905e-01
   2.8182983e-01
   2.8866577e-01
   2.9556274e-01
   3.0316162e-01
   3.0944824e-01
   3.1665039e-01
   3.2327271e-01
   3.3041382e-01
   3.3813477e-01
   3.4432983e-01
   3.5165405e-01
   3.5839844e-01
   3.6495972e-01
   3.7246704e-01
   3.7863159e-01
   3.8607788e-01
   3.9318848e-01
   3.9825439e-01
   4.0591431e-01
   4.1223145e-01
   4.1818237e-01
   4.2593384e-01
   4.3139648e-01
   4.3774414e-01
   4.4494629e-01
   4.4985962e-01
   4.5690918e-01
   4.6359253e-01
   4.6917725e-01
   4.7589111e-01
   4.8013306e-01
   4.8614502e-01
   4.9243164e-01
   4.9703979e-01
   5.0347900e-01
   5.0808716e-01
   5.1348877e-01
   5.2044678e-01
   5.2420044e-01
   5.2935791e-01
   5.3497314e-01
   5.3924561e-01
   5.4434204e-01
   5.4818726e-01
   5.5279541e-01
   5.5807495e-01
   5.6164551e-01
   5.6649780e-01
   5.7107544e-01
   5.7360840e-01
   5.7843018e-01
   5.8166504e-01
   5.8538818e-01
   5.9036255e-01
   5.9246826e-01
   5.9732056e-01
   6.0055542e-01
   6.0311890e-01
   6.0726929e-01
   6.0964966e-01
   6.1257935e-01
   6.1599731e-01
   6.1764526e-01
   6.2103271e-01
   6.2387085e-01
   6.2594604e-01
   6.2966919e-01
   6.3113403e-01
   6.3378906e-01
   6.3671875e-01
   6.3793945e-01
   6.4053345e-01
   6.4172363e-01
   6.4358521e-01
   6.4660645e-01
   6.4669800e-01
   6.4916992e-01
   6.5090942e-01
   6.5142822e-01
   6.5457153e-01
   6.5463257e-01
   6.5521240e-01
   6.5823364e-01
   6.5838623e-01
   6.5966797e-01
   6.6067505e-01
   6.6021729e-01
   6.6226196e-01
   6.6220093e-01
   6.6195679e-01
   6.6342163e-01
   6.6204834e-01
   6.6384888e-01
   6.6442871e-01
   6.6326904e-01
   6.6448975e-01
   6.6311646e-01
   6.6317749e-01
   6.6433716e-01
   6.6302490e-01
   6.6403198e-01
   6.6336060e-01
   6.6275024e-01
   6.6351318e-01
   6.6149902e-01
   6.6107178e-01
   6.6134644e-01
   6.6003418e-01
   6.5975952e-01
   6.5826416e-01
   6.5722656e-01
   6.5786743e-01
   6.5527344e-01
   6.5414429e-01
   6.5408325e-01
   6.5145874e-01
   6.5087891e-01
   6.4926147e-01
   6.4691162e-01
   6.4593506e-01
   6.4376831e-01
   6.4285278e-01
   6.4102173e-01
   6.3815308e-01
   6.3739014e-01
   6.3442993e-01
   6.3174438e-01
   6.3058472e-01
   6.2734985e-01
   6.2548828e-01
   6.2359619e-01
   6.2075806e-01
   6.1975098e-01
   6.1627197e-01
   6.1376953e-01
   6.1257935e-01
   6.0845947e-01
   6.0705566e-01
   6.0488892e-01
   6.0128784e-01
   6.0061646e-01
   5.9677124e-01
   5.9353638e-01
   5.9289551e-01
   5.8901978e-01
   5.8688354e-01
   5.8441162e-01
   5.8123779e-01
   5.7992554e-01
   5.7611084e-01
   5.7327271e-01
   5.7095337e-01
   5.6753540e-01
   5.6610107e-01
   5.6329346e-01
   5.6039429e-01
   5.5923462e-01
   5.5548096e-01
   5.5337524e-01
   5.5084229e-01
   5.4733276e-01
   5.4586792e-01
   5.4321289e-01
   5.4098511e-01
   5.3961182e-01
   5.3549194e-01
   5.3298950e-01
   5.3140259e-01
   5.2774048e-01
   5.2630615e-01
   5.2398682e-01
   5.2148438e-01
   5.2011108e-01
   5.1647949e-01
   5.1483154e-01
   5.1260376e-01
   5.0988770e-01
   5.0878906e-01
   5.0515747e-01
   5.0326538e-01
   5.0253296e-01
   4.9960327e-01
   4.9829102e-01
   4.9621582e-01
   4.9279785e-01
   4.9197388e-01
   4.8971558e-01
   4.8791504e-01
   4.8699951e-01
   4.8367310e-01
   4.8251343e-01
   4.8049927e-01
   4.7814941e-01
   4.7735596e-01
   4.7433472e-01
   4.7283936e-01
   4.7128296e-01
   4.6853638e-01
   4.6737671e-01
   4.6517944e-01
   4.6264648e-01
   4.6166992e-01
   4.5913696e-01
   4.5779419e-01
   4.5712280e-01
   4.5410156e-01
   4.5309448e-01
   4.5159912e-01
   4.4882202e-01
   4.4735718e-01
   4.4445801e-01
   4.4290161e-01
   4.4177246e-01
   4.3972778e-01
   4.3844604e-01
   4.3582153e-01
   4.3429565e-01
   4.3374634e-01
   4.3139648e-01
   4.3011475e-01
   4.2834473e-01
   4.2642212e-01
   4.2565918e-01
   4.2291260e-01
   4.2114258e-01
   4.2019653e-01
   4.1754150e-01
   4.1659546e-01
   4.1430664e-01
   4.1235352e-01
   4.1180420e-01
   4.0878296e-01
   4.0765381e-01
   4.0670776e-01
   4.0438843e-01
   4.0298462e-01
   4.0103149e-01
   3.9846802e-01
   3.9773560e-01
   3.9587402e-01
   3.9373779e-01
   3.9212036e-01
   3.8934326e-01
   3.8821411e-01
   3.8616943e-01
   3.8378906e-01
   3.8259888e-01
   3.8000488e-01
   3.7774658e-01
   3.7649536e-01
   3.7371826e-01
   3.7228394e-01
   3.6968994e-01
   3.6715698e-01
   3.6566162e-01
   3.6257935e-01
   3.6083984e-01
   3.5913086e-01
   3.5635376e-01
   3.5415649e-01
   3.5153198e-01
   3.4933472e-01
   3.4753418e-01
   3.4503174e-01
   3.4283447e-01
   3.4033203e-01
   3.3859253e-01
   3.3670044e-01
   3.3306885e-01
   3.3081055e-01
   3.2925415e-01
   3.2611084e-01
   3.2354736e-01
   3.2070923e-01
   3.1768799e-01
   3.1573486e-01
   3.1237793e-01
   3.1030273e-01
   3.0841064e-01
   3.0502319e-01
   3.0264282e-01
   2.9986572e-01
   2.9626465e-01
   2.9455566e-01
   2.9132080e-01
   2.8784180e-01
   2.8521729e-01
   2.8170776e-01
   2.7926636e-01
   2.7551270e-01
   2.7191162e-01
   2.6971436e-01
   2.6611328e-01
   2.6306152e-01
   2.6043701e-01
   2.5692749e-01
   2.5430298e-01
   2.5100708e-01
   2.4728394e-01
   2.4438477e-01
   2.4130249e-01
   2.3843384e-01
   2.3510742e-01
   2.3208618e-01
   2.2927856e-01
   2.2491455e-01
   2.2161865e-01
   2.1923828e-01
   2.1530151e-01
   2.1209717e-01
   2.0928955e-01
   2.0584106e-01
   2.0205688e-01
   1.9808960e-01
   1.9503784e-01
   1.9158936e-01
   1.8795776e-01
   1.8472290e-01
   1.8185425e-01
   1.7816162e-01
   1.7456055e-01
   1.7111206e-01
   1.6744995e-01
   1.6421509e-01
   1.6033936e-01
   1.5676880e-01
   1.5246582e-01
   1.4877319e-01
   1.4596558e-01
   1.4151001e-01
   1.3793945e-01
   1.3375854e-01
   1.2918091e-01
   1.2600708e-01
   1.2301636e-01
   1.1904907e-01
   1.1526489e-01
   1.1080933e-01
   1.0577393e-01
   1.0168457e-01
   9.7717285e-02
   9.4421387e-02
   9.0148926e-02
   8.6120605e-02
   8.2550049e-02
   7.8033447e-02
   7.3760986e-02
   6.9152832e-02
   6.5246582e-02
   6.1157227e-02
   5.6457520e-02
   5.3192139e-02
   4.9407959e-02
   4.4525146e-02
   4.0374756e-02
   3.5949707e-02
   3.1158447e-02
   2.6489258e-02
   2.2277832e-02
   1.7639160e-02
   1.3305664e-02
   8.9721680e-03
   4.7302246e-03
   7.9345703e-04
  -4.4860840e-03
  -9.0942383e-03
  -1.2939453e-02
  -1.7913818e-02
  -2.2216797e-02
  -2.6580811e-02
  -3.1188965e-02
  -3.6132813e-02
  -4.1717529e-02
  -4.6020508e-02
  -5.0140381e-02
  -5.5358887e-02
  -5.9783936e-02
  -6.3415527e-02
  -6.9030762e-02
  -7.3394775e-02
  -7.7880859e-02
  -8.3068848e-02
  -8.7280273e-02
  -9.2010498e-02
  -9.6099854e-02
  -1.0055542e-01
  -1.0534668e-01
  -1.0958862e-01
  -1.1431885e-01
  -1.1901855e-01
  -1.2313843e-01
  -1.2710571e-01
  -1.3198853e-01
  -1.3632202e-01
  -1.4047241e-01
  -1.4459229e-01
  -1.4962769e-01
  -1.5469360e-01
  -1.5878296e-01
  -1.6275024e-01
  -1.6714478e-01
  -1.7282104e-01
  -1.7773438e-01
  -1.8234253e-01
  -1.8725586e-01
  -1.9152832e-01
  -1.9561768e-01
  -2.0025635e-01
  -2.0462036e-01
  -2.0938110e-01
  -2.1350098e-01
  -2.1694946e-01
  -2.2161865e-01
  -2.2650146e-01
  -2.3141479e-01
  -2.3599243e-01
  -2.4014282e-01
  -2.4548340e-01
  -2.5070190e-01
  -2.5399780e-01
  -2.5857544e-01
  -2.6312256e-01
  -2.6721191e-01
  -2.7157593e-01
  -2.7578735e-01
  -2.8097534e-01
  -2.8549194e-01
  -2.8936768e-01
  -2.9357910e-01
  -2.9785156e-01
  -3.0184937e-01
  -3.0609131e-01
  -3.0990601e-01
  -3.1451416e-01
  -3.1875610e-01
  -3.2269287e-01
  -3.2736206e-01
  -3.3078003e-01
  -3.3532715e-01
  -3.3966064e-01
  -3.4271240e-01
  -3.4674072e-01
  -3.5018921e-01
  -3.5406494e-01
  -3.5809326e-01
  -3.6108398e-01
  -3.6434937e-01
  -3.6895752e-01
  -3.7234497e-01
  -3.7573242e-01
  -3.7954712e-01
  -3.8253784e-01
  -3.8589478e-01
  -3.8842773e-01
  -3.9218140e-01
  -3.9602661e-01
  -3.9797974e-01
  -4.0170288e-01
  -4.0496826e-01
  -4.0774536e-01
  -4.1122437e-01
  -4.1333008e-01
  -4.1607666e-01
  -4.1912842e-01
  -4.2105103e-01
  -4.2468262e-01
  -4.2758179e-01
  -4.3026733e-01
  -4.3414307e-01
  -4.3615723e-01
  -4.3884277e-01
  -4.4171143e-01
  -4.4351196e-01
  -4.4680786e-01
  -4.4927979e-01
  -4.5196533e-01
  -4.5529175e-01
  -4.5700073e-01
  -4.6041870e-01
  -4.6261597e-01
  -4.6398926e-01
  -4.6728516e-01
  -4.6932983e-01
  -4.7198486e-01
  -4.7515869e-01
  -4.7604370e-01
  -4.7933960e-01
  -4.8168945e-01
  -4.8352051e-01
  -4.8696899e-01
  -4.8782349e-01
  -4.8986816e-01
  -4.9301147e-01
  -4.9383545e-01
  -4.9649048e-01
  -4.9887085e-01
  -5.0021362e-01
  -5.0347900e-01
  -5.0494385e-01
  -5.0665283e-01
  -5.0942993e-01
  -5.1065063e-01
  -5.1388550e-01
  -5.1583862e-01
  -5.1675415e-01
  -5.2023315e-01
  -5.2124023e-01
  -5.2355957e-01
  -5.2639771e-01
  -5.2673340e-01
  -5.2954102e-01
  -5.3094482e-01
  -5.3219604e-01
  -5.3515625e-01
  -5.3585815e-01
  -5.3836060e-01
  -5.4080200e-01
  -5.4190063e-01
  -5.4507446e-01
  -5.4650879e-01
  -5.4751587e-01
  -5.4992676e-01
  -5.5102539e-01
  -5.5310059e-01
  -5.5487061e-01
  -5.5557251e-01
  -5.5770874e-01
  -5.5810547e-01
  -5.5950928e-01
  -5.6265259e-01
  -5.6347656e-01
  -5.6610107e-01
  -5.6796265e-01
  -5.6860352e-01
  -5.7089233e-01
  -5.7168579e-01
  -5.7293701e-01
  -5.7513428e-01
  -5.7568359e-01
  -5.7772827e-01
  -5.7925415e-01
  -5.7983398e-01
  -5.8184814e-01
  -5.8218384e-01
  -5.8364868e-01
  -5.8590698e-01
  -5.8660889e-01
  -5.8883667e-01
  -5.8993530e-01
  -5.9063721e-01
  -5.9301758e-01
  -5.9338379e-01
  -5.9457397e-01
  -5.9609985e-01
  -5.9671021e-01
  -5.9875488e-01
  -5.9933472e-01
  -5.9982300e-01
  -6.0165405e-01
  -6.0095215e-01
  -6.0305786e-01
  -6.0498047e-01
  -6.0369873e-01
  -6.0549927e-01
  -6.0525513e-01
  -6.0546875e-01
  -6.0729980e-01
  -6.0671997e-01
  -6.0848999e-01
  -6.0913086e-01
  -6.0858154e-01
  -6.0989380e-01
  -6.0934448e-01
  -6.0940552e-01
  -6.1090088e-01
  -6.0980225e-01
  -6.1080933e-01
  -6.1157227e-01
  -6.1022949e-01
  -6.1099243e-01
  -6.1041260e-01
  -6.0986328e-01
  -6.1102295e-01
  -6.1044312e-01
  -6.1096191e-01
  -6.1059570e-01
  -6.0916138e-01
  -6.0989380e-01
  -6.0842896e-01
  -6.0833740e-01
  -6.0858154e-01
  -6.0668945e-01
  -6.0705566e-01
  -6.0635376e-01
  -6.0534668e-01
  -6.0635376e-01
  -6.0455322e-01
  -6.0440063e-01
  -6.0455322e-01
  -6.0272217e-01
  -6.0302734e-01
  -6.0153198e-01
  -6.0058594e-01
  -6.0119629e-01
  -5.9887695e-01
  -5.9902954e-01
  -5.9890747e-01
  -5.9692383e-01
  -5.9738159e-01
  -5.9597778e-01
  -5.9432983e-01
  -5.9460449e-01
  -5.9307861e-01
  -5.9262085e-01
  -5.9219360e-01
  -5.9066772e-01
  -5.9082031e-01
  -5.8898926e-01
  -5.8810425e-01
  -5.8819580e-01
  -5.8630371e-01
  -5.8666992e-01
  -5.8560181e-01
  -5.8386230e-01
  -5.8453369e-01
  -5.8264160e-01
  -5.8148193e-01
  -5.8157349e-01
  -5.7965088e-01
  -5.7931519e-01
  -5.7815552e-01
  -5.7696533e-01
  -5.7794189e-01
  -5.7504272e-01
  -5.7437134e-01
  -5.7440186e-01
  -5.7174683e-01
  -5.7119751e-01
  -5.6979370e-01
  -5.6835938e-01
  -5.6884766e-01
  -5.6637573e-01
  -5.6521606e-01
  -5.6475830e-01
  -5.6259155e-01
  -5.6158447e-01
  -5.5938721e-01
  -5.5780029e-01
  -5.5749512e-01
  -5.5517578e-01
  -5.5410767e-01
  -5.5236816e-01
  -5.5017090e-01
  -5.4968262e-01
  -5.4739380e-01
  -5.4537964e-01
  -5.4513550e-01
  -5.4354858e-01
  -5.4266357e-01
  -5.4074097e-01
  -5.3814697e-01
  -5.3744507e-01
  -5.3494263e-01
  -5.3280640e-01
  -5.3192139e-01
  -5.3015137e-01
  -5.2935791e-01
  -5.2725220e-01
  -5.2496338e-01
  -5.2398682e-01
  -5.2062988e-01
  -5.1882935e-01
  -5.1718140e-01
  -5.1397705e-01
  -5.1293945e-01
  -5.1037598e-01
  -5.0802612e-01
  -5.0677490e-01
  -5.0375366e-01
  -5.0238037e-01
  -5.0054932e-01
  -4.9734497e-01
  -4.9578857e-01
  -4.9328613e-01
  -4.9133301e-01
  -4.9069214e-01
  -4.8693848e-01
  -4.8431396e-01
  -4.8254395e-01
  -4.8019409e-01
  -4.7915649e-01
  -4.7619629e-01
  -4.7323608e-01
  -4.7177124e-01
  -4.6841431e-01
  -4.6636963e-01
  -4.6337891e-01
  -4.6044922e-01
  -4.5901489e-01
  -4.5544434e-01
  -4.5318604e-01
  -4.5092773e-01
  -4.4705200e-01
  -4.4549561e-01
  -4.4226074e-01
  -4.3884277e-01
  -4.3750000e-01
  -4.3389893e-01
  -4.3170166e-01
  -4.3041992e-01
  -4.2675781e-01
  -4.2404175e-01
  -4.2092896e-01
  -4.1763306e-01
  -4.1580200e-01
  -4.1256714e-01
  -4.0997314e-01
  -4.0780640e-01
  -4.0423584e-01
  -4.0155029e-01
  -3.9843750e-01
  -3.9614868e-01
  -3.9450073e-01
  -3.9086914e-01
  -3.8912964e-01
  -3.8723755e-01
  -3.8397217e-01
  -3.8208008e-01
  -3.7893677e-01
  -3.7582397e-01
  -3.7408447e-01
  -3.7020874e-01
  -3.6810303e-01
  -3.6618042e-01
  -3.6248779e-01
  -3.6029053e-01
  -3.5733032e-01
  -3.5440063e-01
  -3.5241699e-01
  -3.4869385e-01
  -3.4573364e-01
  -3.4390259e-01
  -3.4063721e-01
  -3.3810425e-01
  -3.3505249e-01
  -3.3215332e-01
  -3.2955933e-01
  -3.2638550e-01
  -3.2418823e-01
  -3.2141113e-01
  -3.1851196e-01
  -3.1661987e-01
  -3.1341553e-01
  -3.1103516e-01
  -3.0871582e-01
  -3.0548096e-01
  -3.0307007e-01
  -3.0007935e-01
  -2.9757690e-01
  -2.9577637e-01
  -2.9229736e-01
  -2.9006958e-01
  -2.8814697e-01
  -2.8509521e-01
  -2.8259277e-01
  -2.7957153e-01
  -2.7709961e-01
  -2.7532959e-01
  -2.7255249e-01
  -2.7056885e-01
  -2.6824951e-01
  -2.6483154e-01
  -2.6312256e-01
  -2.6132202e-01
  -2.5903320e-01
  -2.5686646e-01
  -2.5408936e-01
  -2.5213623e-01
  -2.4987793e-01
  -2.4734497e-01
  -2.4575806e-01
  -2.4386597e-01
  -2.4185181e-01
  -2.3959351e-01
  -2.3748779e-01
  -2.3620605e-01
  -2.3382568e-01
  -2.3187256e-01
  -2.3034668e-01
  -2.2778320e-01
  -2.2631836e-01
  -2.2463989e-01
  -2.2198486e-01
  -2.2064209e-01
  -2.1896362e-01
  -2.1673584e-01
  -2.1551514e-01
  -2.1340942e-01
  -2.1212769e-01
  -2.1096802e-01
  -2.0870972e-01
  -2.0742798e-01
  -2.0581055e-01
  -2.0382690e-01
  -2.0239258e-01
  -2.0086670e-01
  -1.9982910e-01
  -1.9891357e-01
  -1.9784546e-01
  -1.9635010e-01
  -1.9503784e-01
  -1.9342041e-01
  -1.9244385e-01
  -1.9094849e-01
  -1.8991089e-01
  -1.8853760e-01
  -1.8716431e-01
  -1.8734741e-01
  -1.8606567e-01
  -1.8518066e-01
  -1.8447876e-01
  -1.8270874e-01
  -1.8234253e-01
  -1.8194580e-01
  -1.8054199e-01
  -1.7974854e-01
  -1.7904663e-01
  -1.7819214e-01
  -1.7770386e-01
  -1.7666626e-01
  -1.7611694e-01
  -1.7538452e-01
  -1.7373657e-01
  -1.7318726e-01
  -1.7294312e-01
  -1.7218018e-01
  -1.7227173e-01
  -1.7184448e-01
  -1.7150879e-01
  -1.7102051e-01
  -1.7059326e-01
  -1.7068481e-01
  -1.6961670e-01
  -1.6961670e-01
  -1.6955566e-01
  -1.6821289e-01
  -1.6787720e-01
  -1.6735840e-01
  -1.6696167e-01
  -1.6741943e-01
  -1.6696167e-01
  -1.6726685e-01
  -1.6760254e-01
  -1.6732788e-01
  -1.6769409e-01
  -1.6744995e-01
  -1.6735840e-01
  -1.6757202e-01
  -1.6711426e-01
  -1.6775513e-01
  -1.6793823e-01
  -1.6772461e-01
  -1.6879272e-01
  -1.6781616e-01
  -1.6751099e-01
  -1.6918945e-01
  -1.6821289e-01
  -1.6757202e-01
  -1.6821289e-01
  -1.6845703e-01
  -1.6882324e-01
  -1.6876221e-01
  -1.6921997e-01
  -1.6925049e-01
  -1.6934204e-01
  -1.7004395e-01
  -1.7007446e-01
  -1.7004395e-01
  -1.7053223e-01
  -1.7010498e-01
  -1.7031860e-01
  -1.7089844e-01
  -1.7092896e-01
  -1.7123413e-01
  -1.7132568e-01
  -1.7123413e-01
  -1.7187500e-01
  -1.7208862e-01
  -1.7269897e-01
  -1.7364502e-01
  -1.7312622e-01
  -1.7361450e-01
  -1.7471313e-01
  -1.7492676e-01
  -1.7568970e-01
  -1.7562866e-01
  -1.7590332e-01
  -1.7636108e-01
  -1.7700195e-01
  -1.7730713e-01
  -1.7642212e-01
  -1.7742920e-01
  -1.7831421e-01
  -1.7791748e-01
  -1.7831421e-01
  -1.7843628e-01
  -1.7901611e-01
  -1.7974854e-01
  -1.7938232e-01
  -1.8005371e-01
  -1.8063354e-01
  -1.8038940e-01
  -1.8087769e-01
  -1.8154907e-01
  -1.8197632e-01
  -1.8280029e-01
  -1.8249512e-01
  -1.8292236e-01
  -1.8304443e-01
  -1.8252563e-01
  -1.8292236e-01
  -1.8289185e-01
  -1.8322754e-01
  -1.8334961e-01
  -1.8273926e-01
  -1.8347168e-01
  -1.8325806e-01
  -1.8267822e-01
  -1.8353271e-01
  -1.8344116e-01
  -1.8319702e-01
  -1.8334961e-01
  -1.8286133e-01
  -1.8380737e-01
  -1.8457031e-01
  -1.8408203e-01
  -1.8429565e-01
  -1.8414307e-01
  -1.8365479e-01
  -1.8374634e-01
  -1.8283081e-01
  -1.8261719e-01
  -1.8246460e-01
  -1.8118286e-01
  -1.8118286e-01
  -1.8145752e-01
  -1.8099976e-01
  -1.8072510e-01
  -1.8005371e-01
  -1.7941284e-01
  -1.7880249e-01
  -1.7840576e-01
  -1.7849731e-01
  -1.7742920e-01
  -1.7691040e-01
  -1.7608643e-01
  -1.7523193e-01
  -1.7517090e-01
  -1.7385864e-01
  -1.7337036e-01
  -1.7324829e-01
  -1.7205811e-01
  -1.7120361e-01
  -1.7080688e-01
  -1.6976929e-01
  -1.6928101e-01
  -1.6821289e-01
  -1.6683960e-01
  -1.6607666e-01
  -1.6485596e-01
  -1.6436768e-01
  -1.6250610e-01
  -1.6088867e-01
  -1.6040039e-01
  -1.5945435e-01
  -1.5814209e-01
  -1.5719604e-01
  -1.5609741e-01
  -1.5542603e-01
  -1.5435791e-01
  -1.5261841e-01
  -1.5133667e-01
  -1.4984131e-01
  -1.4837646e-01
  -1.4721680e-01
  -1.4572144e-01
  -1.4517212e-01
  -1.4331055e-01
  -1.4178467e-01
  -1.4099121e-01
  -1.3931274e-01
  -1.3867188e-01
  -1.3711548e-01
  -1.3565063e-01
  -1.3461304e-01
  -1.3229370e-01
  -1.3140869e-01
  -1.3031006e-01
  -1.2832642e-01
  -1.2707520e-01
  -1.2579346e-01
  -1.2411499e-01
  -1.2252808e-01
  -1.2084961e-01
  -1.1968994e-01
  -1.1798096e-01
  -1.1517334e-01
  -1.1294556e-01
  -1.1172485e-01
  -1.1071777e-01
  -1.0934448e-01
  -1.0720825e-01
  -1.0519409e-01
  -1.0342407e-01
  -1.0205078e-01
  -1.0058594e-01
  -9.8663330e-02
  -9.7137451e-02
  -9.5672607e-02
  -9.3475342e-02
  -9.1583252e-02
  -9.0209961e-02
  -8.9050293e-02
  -8.7249756e-02
  -8.5662842e-02
  -8.3953857e-02
  -8.2305908e-02
  -8.0871582e-02
  -7.9681396e-02
  -7.7911377e-02
  -7.5988770e-02
  -7.4676514e-02
  -7.2875977e-02
  -7.1441650e-02
  -6.9946289e-02
  -6.8054199e-02
  -6.6650391e-02
  -6.5155029e-02
  -6.3690186e-02
  -6.1798096e-02
  -6.0089111e-02
  -5.9051514e-02
  -5.8013916e-02
  -5.5908203e-02
  -5.4260254e-02
  -5.2520752e-02
  -5.0720215e-02
  -4.9591064e-02
  -4.8431396e-02
  -4.6539307e-02
  -4.5318604e-02
  -4.3457031e-02
  -4.1900635e-02
  -4.0771484e-02
  -3.8696289e-02
  -3.7231445e-02
  -3.5675049e-02
  -3.3660889e-02
  -3.2287598e-02
  -3.0273438e-02
  -2.8839111e-02
  -2.7343750e-02
  -2.4932861e-02
  -2.3620605e-02
  -2.2125244e-02
  -2.0355225e-02
  -1.8890381e-02
  -1.7517090e-02
  -1.5960693e-02
  -1.4343262e-02
  -1.2512207e-02
  -1.0223389e-02
  -8.7890625e-03
  -7.8430176e-03
  -6.7443848e-03
  -4.6691895e-03
  -3.1433105e-03
  -2.0141602e-03
   1.2207031e-04
   1.8615723e-03
   3.0517578e-03
   4.0283203e-03
   6.0729980e-03
   7.8735352e-03
   9.2468262e-03
   1.0955811e-02
   1.2481689e-02
   1.3732910e-02
   1.5380859e-02
   1.7333984e-02
   1.8707275e-02
   2.0355225e-02
   2.1820068e-02
   2.2979736e-02
   2.4780273e-02
   2.6397705e-02
   2.7862549e-02
   2.9693604e-02
   3.1250000e-02
   3.2104492e-02
   3.3874512e-02
   3.5675049e-02
   3.7200928e-02
   3.9489746e-02
   4.1198730e-02
   4.2602539e-02
   4.4281006e-02
   4.5471191e-02
   4.6936035e-02
   4.8675537e-02
   5.0140381e-02
   5.1544189e-02
   5.3527832e-02
   5.5725098e-02
   5.6884766e-02
   5.8593750e-02
   6.0760498e-02
   6.2683105e-02
   6.4147949e-02
   6.5795898e-02
   6.7932129e-02
   6.9122314e-02
   7.0678711e-02
   7.2814941e-02
   7.4340820e-02
   7.5500488e-02
   7.7819824e-02
   7.9101563e-02
   8.0230713e-02
   8.2702637e-02
   8.4747314e-02
   8.6700439e-02
   8.8775635e-02
   9.0087891e-02
   9.1796875e-02
   9.3658447e-02
   9.5214844e-02
   9.7290039e-02
   9.8846436e-02
   1.0064697e-01
   1.0229492e-01
   1.0388184e-01
   1.0617065e-01
   1.0781860e-01
   1.0937500e-01
   1.1123657e-01
   1.1337280e-01
   1.1514282e-01
   1.1700439e-01
   1.1837769e-01
   1.1981201e-01
   1.2188721e-01
   1.2301636e-01
   1.2490845e-01
   1.2622070e-01
   1.2811279e-01
   1.3015747e-01
   1.3079834e-01
   1.3284302e-01
   1.3467407e-01
   1.3568115e-01
   1.3760376e-01
   1.3888550e-01
   1.4089966e-01
   1.4318848e-01
   1.4416504e-01
   1.4624023e-01
   1.4819336e-01
   1.4923096e-01
   1.5109253e-01
   1.5249634e-01
   1.5441895e-01
   1.5594482e-01
   1.5725708e-01
   1.5893555e-01
   1.5988159e-01
   1.6140747e-01
   1.6336060e-01
   1.6436768e-01
   1.6583252e-01
   1.6769409e-01
   1.6897583e-01
   1.7056274e-01
   1.7175293e-01
   1.7352295e-01
   1.7532349e-01
   1.7623901e-01
   1.7764282e-01
   1.7855835e-01
   1.8011475e-01
   1.8167114e-01
   1.8209839e-01
   1.8368530e-01
   1.8545532e-01
   1.8637085e-01
   1.8774414e-01
   1.8869019e-01
   1.9003296e-01
   1.9165039e-01
   1.9299316e-01
   1.9454956e-01
   1.9497681e-01
   1.9549561e-01
   1.9766235e-01
   1.9848633e-01
   1.9903564e-01
   2.0074463e-01
   2.0083618e-01
   2.0162964e-01
   2.0315552e-01
   2.0385742e-01
   2.0513916e-01
   2.0550537e-01
   2.0629883e-01
   2.0773315e-01
   2.0800781e-01
   2.0962524e-01
   2.1072388e-01
   2.1084595e-01
   2.1212769e-01
   2.1347046e-01
   2.1478271e-01
   2.1585083e-01
   2.1591187e-01
   2.1713257e-01
   2.1789551e-01
   2.1832275e-01
   2.1969604e-01
   2.2012329e-01
   2.2183228e-01
   2.2323608e-01
   2.2430420e-01
   2.2576904e-01
   2.2586060e-01
   2.2616577e-01
   2.2772217e-01
   2.2811890e-01
   2.2894287e-01
   2.3007202e-01
   2.3083496e-01
   2.3272705e-01
   2.3345947e-01
   2.3416138e-01
   2.3535156e-01
   2.3596191e-01
   2.3736572e-01
   2.3849487e-01
   2.3889160e-01
   2.4075317e-01
   2.4163818e-01
   2.4212646e-01
   2.4362183e-01
   2.4429321e-01
   2.4603271e-01
   2.4713135e-01
   2.4795532e-01
   2.4993896e-01
   2.5048828e-01
   2.5106812e-01
   2.5238037e-01
   2.5253296e-01
   2.5369263e-01
   2.5527954e-01
   2.5650024e-01
   2.5769043e-01
   2.5787354e-01
   2.5894165e-01
   2.5991821e-01
   2.5991821e-01
   2.6162720e-01
   2.6257324e-01
   2.6257324e-01
   2.6419067e-01
   2.6470947e-01
   2.6547241e-01
   2.6611328e-01
   2.6620483e-01
   2.6785278e-01
   2.6818848e-01
   2.6858521e-01
   2.7020264e-01
   2.7026367e-01
   2.7081299e-01
   2.7172852e-01
   2.7151489e-01
   2.7218628e-01
   2.7249146e-01
   2.7322388e-01
   2.7450562e-01
   2.7447510e-01
   2.7526855e-01
   2.7587891e-01
   2.7609253e-01
   2.7685547e-01
   2.7670288e-01
   2.7783203e-01
   2.7890015e-01
   2.7850342e-01
   2.7920532e-01
   2.7969360e-01
   2.7923584e-01
   2.8030396e-01
   2.7996826e-01
   2.8073120e-01
   2.8216553e-01
   2.8170776e-01
   2.8234863e-01
   2.8256226e-01
   2.8262329e-01
   2.8283691e-01
   2.8228760e-01
   2.8259277e-01
   2.8366089e-01
   2.8332520e-01
   2.8402710e-01
   2.8445435e-01
   2.8350830e-01
   2.8399658e-01
   2.8375244e-01
   2.8451538e-01
   2.8497314e-01
   2.8387451e-01
   2.8469849e-01
   2.8466797e-01
   2.8466797e-01
   2.8515625e-01
   2.8451538e-01
   2.8579712e-01
   2.8567505e-01
   2.8512573e-01
   2.8604126e-01
   2.8555298e-01
   2.8527832e-01
   2.8561401e-01
   2.8500366e-01
   2.8588867e-01
   2.8659058e-01
   2.8625488e-01
   2.8652954e-01
   2.8570557e-01
   2.8598022e-01
   2.8656006e-01
   2.8652954e-01
   2.8686523e-01
   2.8640747e-01
   2.8662109e-01
   2.8750610e-01
   2.8723145e-01
   2.8689575e-01
   2.8775024e-01
   2.8787231e-01
   2.8784180e-01
   2.8784180e-01
   2.8811646e-01
   2.8863525e-01
   2.8820801e-01
   2.8900146e-01
   2.8915405e-01
   2.8894043e-01
   2.9003906e-01
   2.8964233e-01
   2.8936768e-01
   2.9052734e-01
   2.9010010e-01
   2.9043579e-01
   2.9037476e-01
   2.8970337e-01
   2.9132080e-01
   2.9080200e-01
   2.9058838e-01
   2.9193115e-01
   2.9107666e-01
   2.9104614e-01
   2.9141235e-01
   2.9119873e-01
   2.9238892e-01
   2.9220581e-01
   2.9202271e-01
   2.9284668e-01
   2.9251099e-01
   2.9278564e-01
   2.9324341e-01
   2.9327393e-01
   2.9370117e-01
   2.9312134e-01
   2.9373169e-01
   2.9458618e-01
   2.9446411e-01
   2.9537964e-01
   2.9492188e-01
   2.9495239e-01
   2.9617310e-01
   2.9623413e-01
   2.9617310e-01
   2.9635620e-01
   2.9595947e-01
   2.9620361e-01
   2.9641724e-01
   2.9617310e-01
   2.9699707e-01
   2.9666138e-01
   2.9675293e-01
   2.9745483e-01
   2.9656982e-01
   2.9672241e-01
   2.9629517e-01
   2.9605103e-01
   2.9711914e-01
   2.9638672e-01
   2.9672241e-01
   2.9675293e-01
   2.9602051e-01
   2.9678345e-01
   2.9611206e-01
   2.9544067e-01
   2.9574585e-01
   2.9492188e-01
   2.9553223e-01
   2.9544067e-01
   2.9531860e-01
   2.9547119e-01
   2.9406738e-01
   2.9415894e-01
   2.9476929e-01
   2.9364014e-01
   2.9364014e-01
   2.9336548e-01
   2.9193115e-01
   2.9226685e-01
   2.9165649e-01
   2.9129028e-01
   2.9147339e-01
   2.9116821e-01
   2.9150391e-01
   2.9055786e-01
   2.9022217e-01
   2.8997803e-01
   2.8854370e-01
   2.8863525e-01
   2.8845215e-01
   2.8759766e-01
   2.8787231e-01
   2.8741455e-01
   2.8656006e-01
   2.8601074e-01
   2.8527832e-01
   2.8506470e-01
   2.8509521e-01
   2.8356934e-01
   2.8353882e-01
   2.8363037e-01
   2.8231812e-01
   2.8262329e-01
   2.8182983e-01
   2.8195190e-01
   2.8253174e-01
   2.8173828e-01
   2.8173828e-01
   2.8079224e-01
   2.8021240e-01
   2.8042603e-01
   2.7954102e-01
   2.7947998e-01
   2.7899170e-01
   2.7713013e-01
   2.7667236e-01
   2.7560425e-01
   2.7508545e-01
   2.7447510e-01
   2.7276611e-01
   2.7246094e-01
   2.7163696e-01
   2.7047729e-01
   2.6962280e-01
   2.6824951e-01
   2.6748657e-01
   2.6678467e-01
   2.6486206e-01
   2.6376343e-01
   2.6229858e-01
   2.6095581e-01
   2.6046753e-01
   2.5830078e-01
   2.5744629e-01
   2.5735474e-01
   2.5540161e-01
   2.5460815e-01
   2.5354004e-01
   2.5189209e-01
   2.5000000e-01
   2.4859619e-01
   2.4761963e-01
   2.4468994e-01
   2.4298096e-01
   2.4203491e-01
   2.4047852e-01
   2.3995972e-01
   2.3986816e-01
   2.3773193e-01
   2.3587036e-01
   2.3461914e-01
   2.3165894e-01
   2.2976685e-01
   2.2805786e-01
   2.2683716e-01
   2.2570801e-01
   2.2457886e-01
   2.2479248e-01
   2.2375488e-01
   2.2265625e-01
   2.2100830e-01
   2.1746826e-01
   2.1508789e-01
   2.1356201e-01
   2.1130371e-01
   2.1075439e-01
   2.1041870e-01
   2.0956421e-01
   2.0935059e-01
   2.0803833e-01
   2.0669556e-01
   2.0449829e-01
   2.0132446e-01
   1.9918823e-01
   1.9757080e-01
   1.9714355e-01
   1.9732666e-01
   1.9647217e-01
   1.9650269e-01
   1.9607544e-01
   1.9442749e-01
   1.9345093e-01
   1.9146729e-01
   1.9030762e-01
   1.8902588e-01
   1.8692017e-01
   1.8640137e-01
   1.8572998e-01
   1.8453979e-01
   1.8411255e-01
   1.8365479e-01
   1.8334961e-01
   1.8255615e-01
   1.8090820e-01
   1.8005371e-01
   1.7868042e-01
   1.7657471e-01
   1.7550659e-01
   1.7416382e-01
   1.7312622e-01
   1.7285156e-01
   1.7315674e-01
   1.7288208e-01
   1.7138672e-01
   1.6973877e-01
   1.6842651e-01
   1.6662598e-01
   1.6564941e-01
   1.6436768e-01
   1.6278076e-01
   1.6159058e-01
   1.6055298e-01
   1.6009521e-01
   1.5969849e-01
   1.5893555e-01
   1.5881348e-01
   1.5805054e-01
   1.5670776e-01
   1.5579224e-01
   1.5380859e-01
   1.5206909e-01
   1.5112305e-01
   1.4968872e-01
   1.4889526e-01
   1.4852905e-01
   1.4831543e-01
   1.4801025e-01
   1.4700317e-01
   1.4538574e-01
   1.4407349e-01
   1.4239502e-01
   1.4080811e-01
   1.3946533e-01
   1.3900757e-01
   1.3867188e-01
   1.3781738e-01
   1.3757324e-01
   1.3702393e-01
   1.3568115e-01
   1.3461304e-01
   1.3354492e-01
   1.3253784e-01
   1.3122559e-01
   1.2973022e-01
   1.2924194e-01
   1.2875366e-01
   1.2863159e-01
   1.2893677e-01
   1.2835693e-01
   1.2753296e-01
   1.2670898e-01
   1.2573242e-01
   1.2530518e-01
   1.2390137e-01
   1.2200928e-01
   1.2115479e-01
   1.2026978e-01
   1.1950684e-01
   1.1993408e-01
   1.2023926e-01
   1.1944580e-01
   1.1901855e-01
   1.1749268e-01
   1.1639404e-01
   1.1566162e-01
   1.1483765e-01
   1.1404419e-01
   1.1273193e-01
   1.1212158e-01
   1.1117554e-01
   1.1117554e-01
   1.1108398e-01
   1.1001587e-01
   1.0934448e-01
   1.0836792e-01
   1.0702515e-01
   1.0528564e-01
   1.0372925e-01
   1.0205078e-01
   1.0076904e-01
   9.9975586e-02
   9.9060059e-02
   9.8388672e-02
   9.7930908e-02
   9.7198486e-02
   9.5886230e-02
   9.4085693e-02
   9.3536377e-02
   9.2163086e-02
   9.1369629e-02
   9.0972900e-02
   9.0118408e-02
   8.9141846e-02
   8.7585449e-02
   8.6853027e-02
   8.7036133e-02
   8.6608887e-02
   8.6853027e-02
   8.7158203e-02
   8.6364746e-02
   8.6090088e-02
   8.5357666e-02
   8.4472656e-02
   8.3648682e-02
   8.2611084e-02
   8.2214355e-02
   8.1604004e-02
   8.1146240e-02
   8.1695557e-02
   8.1115723e-02
   8.0718994e-02
   8.0535889e-02
   7.9437256e-02
   7.8460693e-02
   7.6934814e-02
   7.5195313e-02
   7.4462891e-02
   7.3760986e-02
   7.3333740e-02
   7.2509766e-02
   7.1929932e-02
   7.1014404e-02
   6.9671631e-02
   6.8572998e-02
   6.7749023e-02
   6.7108154e-02
   6.5338135e-02
   6.3751221e-02
   6.2408447e-02
   6.2591553e-02
   6.2652588e-02
   6.1889648e-02
   6.1828613e-02
   6.0913086e-02
   5.9204102e-02
   5.8044434e-02
   5.5694580e-02
   5.4199219e-02
   5.3863525e-02
   5.3131104e-02
   5.2734375e-02
   5.2886963e-02
   5.3527832e-02
   5.3619385e-02
   5.3131104e-02
   5.2856445e-02
   5.1757813e-02
   5.0598145e-02
   5.0659180e-02
   5.0689697e-02
   5.0933838e-02
   5.0811768e-02
   5.0598145e-02
   5.0567627e-02
   5.0994873e-02
   5.1177979e-02
   5.1147461e-02
   5.0292969e-02
   4.8156738e-02
   4.6447754e-02
   4.5013428e-02
   4.4494629e-02
   4.3945313e-02
   4.3457031e-02
   4.3548584e-02
   4.3243408e-02
   4.3457031e-02
   4.3121338e-02
   4.2358398e-02
   4.0039063e-02
   3.8208008e-02
   3.7292480e-02
   3.6193848e-02
   3.5675049e-02
   3.5522461e-02
   3.4179688e-02
   3.3447266e-02
   3.3264160e-02
   3.1799316e-02
   3.0761719e-02
   2.9968262e-02
   2.9022217e-02
   2.7404785e-02
   2.5543213e-02
   2.5146484e-02
   2.4536133e-02
   2.2888184e-02
   2.1789551e-02
   2.0782471e-02
   2.0385742e-02
   2.0996094e-02
   2.0904541e-02
   2.0935059e-02
   2.1148682e-02
   1.9775391e-02
   1.8432617e-02
   1.7364502e-02
   1.6723633e-02
   1.6906738e-02
   1.7364502e-02
   1.7120361e-02
   1.6845703e-02
   1.6540527e-02
   1.5869141e-02
   1.5350342e-02
   1.5350342e-02
   1.4495850e-02
   1.2969971e-02
   1.2359619e-02
   1.1413574e-02
   1.0162354e-02
   9.6435547e-03
   8.9416504e-03
   8.3923340e-03
   8.6059570e-03
   8.8806152e-03
   8.7280273e-03
   8.4838867e-03
   7.4157715e-03
   6.3476563e-03
   5.2490234e-03
   4.1503906e-03
   4.3945313e-03
   4.4250488e-03
   3.8757324e-03
   3.6621094e-03
   3.1127930e-03
   1.6174316e-03
   1.1596680e-03
   5.4931641e-04
  -8.2397461e-04
  -9.1552734e-04
  -5.4931641e-04
  -9.1552734e-04
  -1.6479492e-03
  -1.9531250e-03
  -2.2583008e-03
  -3.1433105e-03
  -3.7536621e-03
  -4.0588379e-03
  -3.4790039e-03
  -3.1433105e-03
  -2.8686523e-03
  -2.4414063e-03
  -3.0517578e-03
  -3.3569336e-03
  -3.7536621e-03
  -3.4179688e-03
  -3.2958984e-03
  -2.7160645e-03
  -2.5329590e-03
  -2.4108887e-03
  -2.1057129e-03
  -1.7089844e-03
  -1.7700195e-03
  -2.4108887e-03
  -2.1972656e-03
  -2.5634766e-03
  -2.5329590e-03
  -2.2583008e-03
  -2.3803711e-03
  -2.0141602e-03
  -1.7700195e-03
  -1.8310547e-03
  -2.1667480e-03
  -1.9226074e-03
  -1.0070801e-03
  -3.3569336e-04
  -3.3569336e-04
  -7.3242188e-04
  -8.2397461e-04
  -9.4604492e-04
  -1.8005371e-03
  -2.0141602e-03
  -2.3803711e-03
  -2.7465820e-03
  -2.8991699e-03
  -3.4179688e-03
  -2.9907227e-03
  -3.2653809e-03
  -4.9133301e-03
  -6.1645508e-03
  -6.9274902e-03
  -7.9040527e-03
  -8.4533691e-03
  -8.3923340e-03
  -7.8735352e-03
  -7.9956055e-03
  -8.5144043e-03
  -7.6904297e-03
  -8.2092285e-03
  -8.7890625e-03
  -8.3618164e-03
  -8.8195801e-03
  -8.6364746e-03
  -7.3852539e-03
  -6.0729980e-03
  -5.4321289e-03
  -3.7841797e-03
  -1.9836426e-03
  -1.2817383e-03
  -1.2512207e-03
  -1.5258789e-03
  -2.7465820e-03
  -4.5166016e-03
  -3.8757324e-03
  -3.0212402e-03
  -2.8076172e-03
  -3.0517578e-04
   1.3122559e-03
   2.4108887e-03
   2.4414063e-03
   9.7656250e-04
  -1.4038086e-03
  -3.9062500e-03
  -5.0964355e-03
  -4.9438477e-03
  -3.5705566e-03
  -1.1291504e-03
   1.4038086e-03
   2.7465820e-03
   3.3874512e-03
   2.5634766e-03
   6.1035156e-04
  -7.3242188e-04
  -1.0375977e-03
  -1.4343262e-03
  -1.4038086e-03
  -2.7465820e-04
   7.3242188e-04
   1.6784668e-03
   2.3803711e-03
   2.8076172e-03
   3.1127930e-03
   2.5024414e-03
   2.1972656e-03
   1.8005371e-03
   5.4931641e-04
   1.1901855e-03
   1.9226074e-03
   1.6479492e-03
   2.7770996e-03
   3.6010742e-03
   4.3334961e-03
   4.3640137e-03
   4.8217773e-03
   6.2561035e-03
   7.2937012e-03
   7.5378418e-03
   6.8664551e-03
   5.7983398e-03
   6.0729980e-03
   6.0424805e-03
   6.3781738e-03
   7.4157715e-03
   7.9956055e-03
   8.4838867e-03
   9.2163086e-03
   9.2468262e-03
   7.5378418e-03
   6.0424805e-03
   4.8522949e-03
   2.6550293e-03
   2.1972656e-03
   2.8381348e-03
   2.9907227e-03
   3.5095215e-03
   4.6386719e-03
   3.8757324e-03
   2.8076172e-03
   1.7395020e-03
  -1.5258789e-04
  -2.2277832e-03
  -3.8452148e-03
  -5.0354004e-03
  -5.8898926e-03
  -4.4555664e-03
  -1.9836426e-03
  -3.3569336e-04
   1.3732910e-03
   1.7395020e-03
  -3.0517578e-05
  -2.5634766e-03
  -4.6386719e-03
  -6.6833496e-03
  -6.2255859e-03
  -4.9133301e-03
  -3.2958984e-03
  -1.1901855e-03
   1.2512207e-03
   3.2043457e-03
   3.4484863e-03
   1.9531250e-03
   3.9672852e-04
  -2.4414063e-04
  -6.1035156e-05
   2.7465820e-04
   1.4038086e-03
   3.5095215e-03
   3.6010742e-03
   4.5166016e-03
   5.2795410e-03
   4.9438477e-03
   5.0048828e-03
   5.3100586e-03
   5.3405762e-03
   5.4626465e-03
   6.3781738e-03
   6.2255859e-03
   6.2561035e-03
   6.2255859e-03
   6.4697266e-03
   6.5612793e-03
   5.6457520e-03
   4.5166016e-03
   4.6081543e-03
   4.2419434e-03
   3.9672852e-03
   4.4250488e-03
   4.6997070e-03
   4.1198730e-03
   4.3029785e-03
   4.1503906e-03
   3.6010742e-03
   2.9602051e-03
   2.1972656e-03
   1.2512207e-03
   6.1035156e-04
  -3.0517578e-04
  -1.1596680e-03
  -1.5563965e-03
  -1.7089844e-03
  -1.8005371e-03
  -3.1738281e-03
  -4.0588379e-03
  -4.1503906e-03
  -4.5471191e-03
  -4.5471191e-03
  -4.8522949e-03
  -5.6762695e-03
  -7.4768066e-03
  -8.7585449e-03
  -1.0314941e-02
  -1.1535645e-02
  -1.0955811e-02
  -1.0620117e-02
  -9.7961426e-03
  -9.1247559e-03
  -8.9111328e-03
  -9.6130371e-03
  -1.1566162e-02
  -1.3641357e-02
  -1.6540527e-02
  -1.8188477e-02
  -1.7578125e-02
  -1.7059326e-02
  -1.5380859e-02
  -1.3458252e-02
  -1.3427734e-02
  -1.3610840e-02
  -1.5075684e-02
  -1.6815186e-02
  -1.8463135e-02
  -2.0019531e-02
  -2.0904541e-02
  -2.0965576e-02
  -2.0385742e-02
  -2.0965576e-02
  -2.1820068e-02
  -2.2735596e-02
  -2.4719238e-02
  -2.7069092e-02
  -2.9602051e-02
  -3.1341553e-02
  -3.4301758e-02
  -3.8146973e-02
  -4.0649414e-02
  -4.3609619e-02
  -4.7515869e-02
  -4.9743652e-02
  -5.2368164e-02
  -5.5297852e-02
  -5.8197021e-02
  -6.2255859e-02
  -6.6406250e-02
  -6.9793701e-02
  -7.3730469e-02
  -7.7514648e-02
  -8.1024170e-02
  -8.4197998e-02
  -8.7677002e-02
  -9.0850830e-02
  -9.4055176e-02
  -9.7595215e-02
  -1.0089111e-01
  -1.0449219e-01
  -1.0876465e-01
  -1.1346436e-01
  -1.1630249e-01
  -1.2020874e-01
  -1.2417603e-01
  -1.2564087e-01
  -1.2811279e-01
  -1.3198853e-01
  -1.3607788e-01
  -1.3928223e-01
  -1.4285278e-01
  -1.4669800e-01
  -1.4926147e-01
  -1.5155029e-01
  -1.5435791e-01
  -1.5722656e-01
  -1.6043091e-01
  -1.6421509e-01
  -1.6775513e-01
  -1.7175293e-01
  -1.7474365e-01
  -1.7599487e-01
  -1.7834473e-01
  -1.8072510e-01
  -1.8359375e-01
  -1.8820190e-01
  -1.9293213e-01
  -1.9647217e-01
  -1.9885254e-01
  -2.0114136e-01
  -2.0300293e-01
  -2.0477295e-01
  -2.0843506e-01
  -2.1191406e-01
  -2.1536255e-01
  -2.1972656e-01
  -2.2290039e-01
  -2.2650146e-01
  -2.2988892e-01
  -2.3107910e-01
  -2.3348999e-01
  -2.3593140e-01
  -2.3825073e-01
  -2.4127197e-01
  -2.4444580e-01
  -2.4652100e-01
  -2.4804688e-01
  -2.4996948e-01
  -2.5189209e-01
  -2.5335693e-01
  -2.5561523e-01
  -2.5845337e-01
  -2.5909424e-01
  -2.5964355e-01
  -2.5915527e-01
  -2.5836182e-01
  -2.5909424e-01
  -2.5872803e-01
  -2.5909424e-01
  -2.6034546e-01
  -2.5988770e-01
  -2.6007080e-01
  -2.6013184e-01
  -2.5869751e-01
  -2.5888062e-01
  -2.5927734e-01
  -2.5973511e-01
  -2.6101685e-01
  -2.6031494e-01
  -2.5918579e-01
  -2.5753784e-01
  -2.5570679e-01
  -2.5375366e-01
  -2.5341797e-01
  -2.5372314e-01
  -2.5375366e-01
  -2.5454712e-01
  -2.5524902e-01
  -2.5369263e-01
  -2.5180054e-01
  -2.4969482e-01
  -2.4597168e-01
  -2.4346924e-01
  -2.4322510e-01
  -2.4130249e-01
  -2.4096680e-01
  -2.4008179e-01
  -2.3751831e-01
  -2.3669434e-01
  -2.3458862e-01
  -2.3202515e-01
  -2.3114014e-01
  -2.2924805e-01
  -2.2747803e-01
  -2.2622681e-01
  -2.2463989e-01
  -2.2274780e-01
  -2.2033691e-01
  -2.1838379e-01
  -2.1563721e-01
  -2.1414185e-01
  -2.1386719e-01
  -2.1261597e-01
  -2.1099854e-01
  -2.0993042e-01
  -2.0629883e-01
  -2.0217896e-01
  -1.9909668e-01
  -1.9589233e-01
  -1.9396973e-01
  -1.9189453e-01
  -1.9018555e-01
  -1.8862915e-01
  -1.8591309e-01
  -1.8325806e-01
  -1.7984009e-01
  -1.7770386e-01
  -1.7510986e-01
  -1.7138672e-01
  -1.6809082e-01
  -1.6549683e-01
  -1.6149902e-01
  -1.5740967e-01
  -1.5454102e-01
  -1.5255737e-01
  -1.5142822e-01
  -1.4956665e-01
  -1.4923096e-01
  -1.4648438e-01
  -1.4218140e-01
  -1.3983154e-01
  -1.3607788e-01
  -1.3208008e-01
  -1.2942505e-01
  -1.2686157e-01
  -1.2536621e-01
  -1.2322998e-01
  -1.2145996e-01
  -1.2030029e-01
  -1.1776733e-01
  -1.1553955e-01
  -1.1322021e-01
  -1.0943604e-01
  -1.0681152e-01
  -1.0363770e-01
  -9.9121094e-02
  -9.6191406e-02
  -9.3536377e-02
  -9.1766357e-02
  -9.0667725e-02
  -8.9233398e-02
  -8.6975098e-02
  -8.3221436e-02
  -7.8399658e-02
  -7.3699951e-02
  -6.9458008e-02
  -6.5948486e-02
  -6.2255859e-02
  -5.9753418e-02
  -5.7617188e-02
  -5.4107666e-02
  -5.1269531e-02
  -4.8736572e-02
  -4.3914795e-02
  -3.9215088e-02
  -3.5675049e-02
  -3.1280518e-02
  -2.8259277e-02
  -2.6336670e-02
  -2.4078369e-02
  -2.2094727e-02
  -1.9744873e-02
  -1.6998291e-02
  -1.4251709e-02
  -1.0681152e-02
  -6.5612793e-03
  -1.9226074e-03
   3.2958984e-03
   7.3852539e-03
   9.8876953e-03
   1.3000488e-02
   1.5991211e-02
   1.8096924e-02
   2.3040771e-02
   2.7984619e-02
   3.2440186e-02
   3.7841797e-02
   4.2480469e-02
   4.7729492e-02
   5.4168701e-02
   5.9387207e-02
   6.4971924e-02
   6.9610596e-02
   7.3608398e-02
   7.7941895e-02
   8.1481934e-02
   8.6212158e-02
   8.9660645e-02
   9.4848633e-02
   1.0122681e-01
   1.0571289e-01
   1.1227417e-01
   1.1782837e-01
   1.2042236e-01
   1.2335205e-01
   1.2557983e-01
   1.2698364e-01
   1.3046265e-01
   1.3433838e-01
   1.3803101e-01
   1.4242554e-01
   1.4559937e-01
   1.4749146e-01
   1.5032959e-01
   1.5301514e-01
   1.5408325e-01
   1.5603638e-01
   1.5917969e-01
   1.6146851e-01
   1.6406250e-01
   1.6598511e-01
   1.6656494e-01
   1.6867065e-01
   1.7086792e-01
   1.7227173e-01
   1.7651367e-01
   1.8081665e-01
   1.8212891e-01
   1.8457031e-01
   1.8591309e-01
   1.8627930e-01
   1.8957520e-01
   1.9219971e-01
   1.9519043e-01
   1.9958496e-01
   2.0294189e-01
   2.0581055e-01
   2.0919800e-01
   2.1203613e-01
   2.1466064e-01
   2.1780396e-01
   2.2103882e-01
   2.2323608e-01
   2.2512817e-01
   2.2799683e-01
   2.3040771e-01
   2.3229980e-01
   2.3507690e-01
   2.3742676e-01
   2.3898315e-01
   2.4026489e-01
   2.4176025e-01
   2.4353027e-01
   2.4343872e-01
   2.4429321e-01
   2.4603271e-01
   2.4676514e-01
   2.4853516e-01
   2.4963379e-01
   2.5051880e-01
   2.5167847e-01
   2.5167847e-01
   2.5128174e-01
   2.5158691e-01
   2.5207520e-01
   2.5250244e-01
   2.5256348e-01
   2.5335693e-01
   2.5534058e-01
   2.5564575e-01
   2.5604248e-01
   2.5613403e-01
   2.5604248e-01
   2.5726318e-01
   2.5701904e-01
   2.5595093e-01
   2.5558472e-01
   2.5485229e-01
   2.5473022e-01
   2.5485229e-01
   2.5497437e-01
   2.5598145e-01
   2.5576782e-01
   2.5579834e-01
   2.5598145e-01
   2.5454712e-01
   2.5466919e-01
   2.5360107e-01
   2.5213623e-01
   2.5241089e-01
   2.5238037e-01
   2.5268555e-01
   2.5274658e-01
   2.5253296e-01
   2.5213623e-01
   2.5112915e-01
   2.4975586e-01
   2.4877930e-01
   2.4752808e-01
   2.4713135e-01
   2.4639893e-01
   2.4499512e-01
   2.4392700e-01
   2.4136353e-01
   2.3916626e-01
   2.3898315e-01
   2.3696899e-01
   2.3571777e-01
   2.3559570e-01
   2.3452759e-01
   2.3458862e-01
   2.3339844e-01
   2.3089600e-01
   2.2991943e-01
   2.2882080e-01
   2.2790527e-01
   2.2756958e-01
   2.2656250e-01
   2.2604370e-01
   2.2488403e-01
   2.2299194e-01
   2.2192383e-01
   2.2070313e-01
   2.2033691e-01
   2.1957397e-01
   2.1890259e-01
   2.1887207e-01
   2.1771240e-01
   2.1594238e-01
   2.1481323e-01
   2.1261597e-01
   2.1075439e-01
   2.1008301e-01
   2.0867920e-01
   2.0819092e-01
   2.0800781e-01
   2.0681763e-01
   2.0584106e-01
   2.0471191e-01
   2.0315552e-01
   2.0034790e-01
   1.9848633e-01
   1.9778442e-01
   1.9512939e-01
   1.9372559e-01
   1.9320679e-01
   1.9152832e-01
   1.8954468e-01
   1.8783569e-01
   1.8594360e-01
   1.8423462e-01
   1.8313599e-01
   1.8267822e-01
   1.8048096e-01
   1.7822266e-01
   1.7767334e-01
   1.7501831e-01
   1.7355347e-01
   1.7367554e-01
   1.7193604e-01
   1.7144775e-01
   1.7080688e-01
   1.6979980e-01
   1.6894531e-01
   1.6720581e-01
   1.6574097e-01
   1.6427612e-01
   1.6156006e-01
   1.6030884e-01
   1.5972900e-01
   1.5820313e-01
   1.5783691e-01
   1.5734863e-01
   1.5670776e-01
   1.5618896e-01
   1.5612793e-01
   1.5576172e-01
   1.5447998e-01
   1.5362549e-01
   1.5228271e-01
   1.5066528e-01
   1.5087891e-01
   1.5109253e-01
   1.5036011e-01
   1.5008545e-01
   1.4932251e-01
   1.4801025e-01
   1.4752197e-01
   1.4694214e-01
   1.4559937e-01
   1.4474487e-01
   1.4447021e-01
   1.4364624e-01
   1.4196777e-01
   1.4157104e-01
   1.4080811e-01
   1.3763428e-01
   1.3687134e-01
   1.3562012e-01
   1.3482666e-01
   1.3583374e-01
   1.3534546e-01
   1.3400269e-01
   1.3284302e-01
   1.3119507e-01
   1.2954712e-01
   1.2899780e-01
   1.2918091e-01
   1.2884521e-01
   1.2777710e-01
   1.2704468e-01
   1.2619019e-01
   1.2448120e-01
   1.2359619e-01
   1.2219238e-01
   1.2088013e-01
   1.2023926e-01
   1.1810303e-01
   1.1721802e-01
   1.1563110e-01
   1.1291504e-01
   1.1065674e-01
   1.0848999e-01
   1.0693359e-01
   1.0546875e-01
   1.0269165e-01
   1.0079956e-01
   9.9609375e-02
   9.7381592e-02
   9.5428467e-02
   9.4451904e-02
   9.2987061e-02
   9.2071533e-02
   9.1827393e-02
   9.0454102e-02
   8.9111328e-02
   8.7982178e-02
   8.6364746e-02
   8.5266113e-02
   8.5083008e-02
   8.5113525e-02
   8.4442139e-02
   8.4320068e-02
   8.3557129e-02
   8.1207275e-02
   7.9803467e-02
   7.9010010e-02
   7.8002930e-02
   7.7728271e-02
   7.7545166e-02
   7.6660156e-02
   7.5073242e-02
   7.4310303e-02
   7.4401855e-02
   7.2662354e-02
   7.1990967e-02
   7.1350098e-02
   6.9305420e-02
   6.8298340e-02
   6.7687988e-02
   6.5948486e-02
   6.4483643e-02
   6.2927246e-02
   6.1401367e-02
   6.0333252e-02
   5.9814453e-02
   5.8624268e-02
   5.6915283e-02
   5.5786133e-02
   5.5084229e-02
   5.4199219e-02
   5.3131104e-02
   5.2551270e-02
   5.2307129e-02
   5.2368164e-02
   5.1696777e-02
   5.0720215e-02
   4.9774170e-02
   4.8767090e-02
   4.7882080e-02
   4.7271729e-02
   4.5806885e-02
   4.4158936e-02
   4.3457031e-02
   4.2419434e-02
   4.1656494e-02
   4.0344238e-02
   3.8635254e-02
   3.7292480e-02
   3.7597656e-02
   3.7292480e-02
   3.5552979e-02
   3.5064697e-02
   3.4057617e-02
   3.3386230e-02
   3.3020020e-02
   3.2958984e-02
   3.3599854e-02
   3.3294678e-02
   3.2287598e-02
   3.1616211e-02
   3.0273438e-02
   2.8686523e-02
   2.7648926e-02
   2.7526855e-02
   2.8350830e-02
   2.9144287e-02
   2.9022217e-02
   2.9052734e-02
   2.8625488e-02
   2.6123047e-02
   2.5024414e-02
   2.4627686e-02
   2.3345947e-02
   2.4627686e-02
   2.5817871e-02
   2.5543213e-02
   2.5695801e-02
   2.5756836e-02
   2.4749756e-02
   2.3956299e-02
   2.3651123e-02
   2.4261475e-02
   2.5177002e-02
   2.5695801e-02
   2.5512695e-02
   2.4993896e-02
   2.4291992e-02
   2.3895264e-02
   2.4536133e-02
   2.5634766e-02
   2.6153564e-02
   2.6580811e-02
   2.7099609e-02
   2.6214600e-02
   2.5054932e-02
   2.4871826e-02
   2.3651123e-02
   2.3956299e-02
   2.5787354e-02
   2.7069092e-02
   2.7984619e-02
   2.8320313e-02
   2.8015137e-02
   2.7374268e-02
   2.7587891e-02
   2.8381348e-02
   2.9571533e-02
   3.1646729e-02
   3.3264160e-02
   3.4454346e-02
   3.4851074e-02
   3.4088135e-02
   3.4179688e-02
   3.4179688e-02
   3.5095215e-02
   3.7872314e-02
   3.9855957e-02
   4.1229248e-02
   4.3243408e-02
   4.3945313e-02
   4.4006348e-02
   4.4067383e-02
   4.4006348e-02
   4.3945313e-02
   4.4281006e-02
   4.5562744e-02
   4.6630859e-02
   4.8370361e-02
   4.9499512e-02
   5.0323486e-02
   5.0384521e-02
   5.0170898e-02
   4.9652100e-02
   4.9438477e-02
   4.9652100e-02
   5.0109863e-02
   5.1116943e-02
   5.1361084e-02
   5.1422119e-02
   5.2490234e-02
   5.3527832e-02
   5.3649902e-02
   5.3466797e-02
   5.3100586e-02
   5.3588867e-02
   5.4748535e-02
   5.5358887e-02
   5.6121826e-02
   5.6152344e-02
   5.6335449e-02
   5.7067871e-02
   5.7952881e-02
   5.9051514e-02
   5.9234619e-02
   5.9234619e-02
   6.0302734e-02
   6.1523438e-02
   6.1737061e-02
   6.1492920e-02
   6.1798096e-02
   6.1157227e-02
   6.0913086e-02
   6.2316895e-02
   6.2591553e-02
   6.2347412e-02
   6.2713623e-02
   6.1889648e-02
   6.1004639e-02
   6.1462402e-02
   6.1645508e-02
   6.2622070e-02
   6.3598633e-02
   6.3568115e-02
   6.4422607e-02
   6.5185547e-02
   6.4727783e-02
   6.4666748e-02
   6.4483643e-02
   6.4025879e-02
   6.4331055e-02
   6.4544678e-02
   6.5216064e-02
   6.5399170e-02
   6.5979004e-02
   6.6680908e-02
   6.6192627e-02
   6.7230225e-02
   6.8145752e-02
   6.7840576e-02
   6.7443848e-02
   6.7840576e-02
   6.7871094e-02
   6.8603516e-02
   6.9030762e-02
   7.0159912e-02
   7.1502686e-02
   7.2296143e-02
   7.3791504e-02
   7.4523926e-02
   7.5103760e-02
   7.5622559e-02
   7.5317383e-02
   7.5836182e-02
   7.6324463e-02
   7.7331543e-02
   7.8826904e-02
   7.9620361e-02
   7.9620361e-02
   7.9925537e-02
   8.0505371e-02
   8.0841064e-02
   8.0841064e-02
   8.1542969e-02
   8.2519531e-02
   8.2458496e-02
   8.2916260e-02
   8.4320068e-02
   8.4136963e-02
   8.3862305e-02
   8.4381104e-02
   8.4259033e-02
   8.5144043e-02
   8.5754395e-02
   8.6273193e-02
   8.7402344e-02
   8.7005615e-02
   8.7188721e-02
   8.7585449e-02
   8.7402344e-02
   8.7249756e-02
   8.6669922e-02
   8.6334229e-02
   8.6578369e-02
   8.6975098e-02
   8.7219238e-02
   8.7554932e-02
   8.8287354e-02
   8.7615967e-02
   8.7219238e-02
   8.7310791e-02
   8.8043213e-02
   8.8836670e-02
   8.9111328e-02
   8.9965820e-02
   9.0179443e-02
   8.9874268e-02
   8.8989258e-02
   8.8928223e-02
   8.9660645e-02
   9.0026855e-02
   9.0850830e-02
   9.2102051e-02
   9.3170166e-02
   9.4146729e-02
   9.4390869e-02
   9.4543457e-02
   9.4268799e-02
   9.3627930e-02
   9.3139648e-02
   9.3444824e-02
   9.4970703e-02
   9.6405029e-02
   9.7930908e-02
   9.9273682e-02
   1.0003662e-01
   1.0031128e-01
   1.0180664e-01
   1.0223389e-01
   1.0214233e-01
   1.0357666e-01
   1.0409546e-01
   1.0418701e-01
   1.0440063e-01
   1.0458374e-01
   1.0482788e-01
   1.0580444e-01
   1.0720825e-01
   1.0824585e-01
   1.0940552e-01
   1.1077881e-01
   1.1196899e-01
   1.1218262e-01
   1.1172485e-01
   1.1163330e-01
   1.1199951e-01
   1.1203003e-01
   1.1276245e-01
   1.1425781e-01
   1.1572266e-01
   1.1669922e-01
   1.1776733e-01
   1.1788940e-01
   1.1752319e-01
   1.1727905e-01
   1.1672974e-01
   1.1773682e-01
   1.1813354e-01
   1.1938477e-01
   1.2042236e-01
   1.1965942e-01
   1.1950684e-01
   1.1859131e-01
   1.1712646e-01
   1.1672974e-01
   1.1694336e-01
   1.1791992e-01
   1.1932373e-01
   1.1923218e-01
   1.1935425e-01
   1.1880493e-01
   1.1749268e-01
   1.1694336e-01
   1.1685181e-01
   1.1721802e-01
   1.1767578e-01
   1.1865234e-01
   1.1926270e-01
   1.1904907e-01
   1.1907959e-01
   1.1849976e-01
   1.1773682e-01
   1.1740112e-01
   1.1688232e-01
   1.1666870e-01
   1.1791992e-01
   1.1785889e-01
   1.1764526e-01
   1.1825562e-01
   1.1749268e-01
   1.1700439e-01
   1.1700439e-01
   1.1779785e-01
   1.1871338e-01
   1.1929321e-01
   1.2002563e-01
   1.2036133e-01
   1.2075806e-01
   1.2069702e-01
   1.2011719e-01
   1.2115479e-01
   1.2164307e-01
   1.2152100e-01
   1.2210083e-01
   1.2213135e-01
   1.2255859e-01
   1.2307739e-01
   1.2191772e-01
   1.2207031e-01
   1.2283325e-01
   1.2289429e-01
   1.2384033e-01
   1.2374878e-01
   1.2335205e-01
   1.2414551e-01
   1.2329102e-01
   1.2255859e-01
   1.2289429e-01
   1.2225342e-01
   1.2197876e-01
   1.2170410e-01
   1.2149048e-01
   1.2185669e-01
   1.2145996e-01
   1.2115479e-01
   1.2039185e-01
   1.1944580e-01
   1.1941528e-01
   1.1947632e-01
   1.1956787e-01
   1.2072754e-01
   1.2133789e-01
   1.2109375e-01
   1.2188721e-01
   1.2213135e-01
   1.2200928e-01
   1.2246704e-01
   1.2344360e-01
   1.2384033e-01
   1.2362671e-01
   1.2454224e-01
   1.2545776e-01
   1.2527466e-01
   1.2512207e-01
   1.2521362e-01
   1.2570190e-01
   1.2594604e-01
   1.2722778e-01
   1.2835693e-01
   1.2850952e-01
   1.2854004e-01
   1.2884521e-01
   1.2860107e-01
   1.2847900e-01
   1.2896729e-01
   1.2918091e-01
   1.2969971e-01
   1.3031006e-01
   1.3064575e-01
   1.3110352e-01
   1.3146973e-01
   1.3174438e-01
   1.3198853e-01
   1.3183594e-01
   1.3244629e-01
   1.3229370e-01
   1.3165283e-01
   1.3204956e-01
   1.3177490e-01
   1.3104248e-01
   1.3143921e-01
   1.3082886e-01
   1.3104248e-01
   1.3143921e-01
   1.3171387e-01
   1.3250732e-01
   1.3259888e-01
   1.3262939e-01
   1.3262939e-01
   1.3165283e-01
   1.3085938e-01
   1.3110352e-01
   1.3098145e-01
   1.3168335e-01
   1.3259888e-01
   1.3336182e-01
   1.3345337e-01
   1.3336182e-01
   1.3406372e-01
   1.3320923e-01
   1.3183594e-01
   1.3171387e-01
   1.3046265e-01
   1.3031006e-01
   1.3067627e-01
   1.3040161e-01
   1.3073730e-01
   1.3082886e-01
   1.3110352e-01
   1.3143921e-01
   1.3180542e-01
   1.3320923e-01
   1.3320923e-01
   1.3174438e-01
   1.3201904e-01
   1.3250732e-01
   1.3302612e-01
   1.3354492e-01
   1.3360596e-01
   1.3430786e-01
   1.3467407e-01
   1.3589478e-01
   1.3723755e-01
   1.3729858e-01
   1.3708496e-01
   1.3760376e-01
   1.3687134e-01
   1.3662720e-01
   1.3729858e-01
   1.3784790e-01
   1.3821411e-01
   1.3772583e-01
   1.3766479e-01
   1.3729858e-01
   1.3610840e-01
   1.3607788e-01
   1.3613892e-01
   1.3595581e-01
   1.3708496e-01
   1.3708496e-01
   1.3684082e-01
   1.3711548e-01
   1.3623047e-01
   1.3562012e-01
   1.3537598e-01
   1.3500977e-01
   1.3497925e-01
   1.3540649e-01
   1.3677979e-01
   1.3729858e-01
   1.3696289e-01
   1.3690186e-01
   1.3583374e-01
   1.3504028e-01
   1.3507080e-01
   1.3461304e-01
   1.3461304e-01
   1.3430786e-01
   1.3299561e-01
   1.3314819e-01
   1.3247681e-01
   1.3195801e-01
   1.3238525e-01
   1.3168335e-01
   1.3201904e-01
   1.3229370e-01
   1.3195801e-01
   1.3256836e-01
   1.3208008e-01
   1.3119507e-01
   1.3021851e-01
   1.2988281e-01
   1.3024902e-01
   1.3040161e-01
   1.3116455e-01
   1.3290405e-01
   1.3259888e-01
   1.3174438e-01
   1.3162231e-01
   1.3079834e-01
   1.3064575e-01
   1.3009644e-01
   1.2976074e-01
   1.3113403e-01
   1.3061523e-01
   1.3088989e-01
   1.3116455e-01
   1.3073730e-01
   1.3037109e-01
   1.3024902e-01
   1.3092041e-01
   1.3079834e-01
   1.3043213e-01
   1.3040161e-01
   1.2982178e-01
   1.2890625e-01
   1.2896729e-01
   1.2921143e-01
   1.2860107e-01
   1.2905884e-01
   1.2911987e-01
   1.2902832e-01
   1.2939453e-01
   1.2890625e-01
   1.2869263e-01
   1.2799072e-01
   1.2765503e-01
   1.2747192e-01
   1.2716675e-01
   1.2716675e-01
   1.2646484e-01
   1.2643433e-01
   1.2652588e-01
   1.2542725e-01
   1.2542725e-01
   1.2585449e-01
   1.2530518e-01
   1.2469482e-01
   1.2423706e-01
   1.2423706e-01
   1.2390137e-01
   1.2313843e-01
   1.2335205e-01
   1.2283325e-01
   1.2200928e-01
   1.2237549e-01
   1.2207031e-01
   1.2127686e-01
   1.2069702e-01
   1.2057495e-01
   1.2011719e-01
   1.1953735e-01
   1.1920166e-01
   1.1819458e-01
   1.1740112e-01
   1.1703491e-01
   1.1755371e-01
   1.1816406e-01
   1.1856079e-01
   1.1938477e-01
   1.1968994e-01
   1.1895752e-01
   1.1819458e-01
   1.1853027e-01
   1.1883545e-01
   1.1865234e-01
   1.1978149e-01
   1.2036133e-01
   1.2030029e-01
   1.2042236e-01
   1.1947632e-01
   1.1840820e-01
   1.1782837e-01
   1.1709595e-01
   1.1746216e-01
   1.1770630e-01
   1.1785889e-01
   1.1816406e-01
   1.1645508e-01
   1.1535645e-01
   1.1437988e-01
   1.1227417e-01
   1.1099243e-01
   1.0968018e-01
   1.0879517e-01
   1.0839844e-01
   1.0684204e-01
   1.0656738e-01
   1.0552979e-01
   1.0360718e-01
   1.0269165e-01
   1.0235596e-01
   1.0144043e-01
   1.0079956e-01
   1.0012817e-01
   9.9334717e-02
   9.8419189e-02
   9.7564697e-02
   9.7381592e-02
   9.7229004e-02
   9.6801758e-02
   9.7015381e-02
   9.5947266e-02
   9.5825195e-02
   9.6343994e-02
   9.6008301e-02
   9.5855713e-02
   9.6069336e-02
   9.6099854e-02
   9.6313477e-02
   9.6038818e-02
   9.6191406e-02
   9.6252441e-02
   9.5397949e-02
   9.5275879e-02
   9.4879150e-02
   9.4543457e-02
   9.4635010e-02
   9.5367432e-02
   9.6466064e-02
   9.7167969e-02
   9.7503662e-02
   9.7503662e-02
   9.8052979e-02
   9.7290039e-02
   9.6221924e-02
   9.6130371e-02
   9.6862793e-02
   9.7473145e-02
   9.8632813e-02
   1.0049438e-01
   1.0101318e-01
   1.0089111e-01
   1.0083008e-01
   1.0006714e-01
   9.9609375e-02
   9.9334717e-02
   9.9273682e-02
   9.9700928e-02
   9.9975586e-02
   1.0113525e-01
   1.0162354e-01
   1.0144043e-01
   1.0168457e-01
   1.0180664e-01
   1.0113525e-01
   1.0086060e-01
   1.0073853e-01
   1.0046387e-01
   1.0140991e-01
   1.0198975e-01
   1.0223389e-01
   1.0202026e-01
   1.0165405e-01
   1.0159302e-01
   1.0198975e-01
   1.0202026e-01
   1.0189819e-01
   1.0250854e-01
   1.0330200e-01
   1.0375977e-01
   1.0394287e-01
   1.0327148e-01
   1.0214233e-01
   1.0049438e-01
   9.9761963e-02
   1.0049438e-01
   1.0064697e-01
   1.0137939e-01
   1.0177612e-01
   1.0192871e-01
   1.0168457e-01
   1.0119629e-01
   1.0025024e-01
   9.8937988e-02
   9.7412109e-02
   9.7290039e-02
   9.7656250e-02
   9.7320557e-02
   9.7595215e-02
   9.8022461e-02
   9.7442627e-02
   9.7381592e-02
   9.7045898e-02
   9.6191406e-02
   9.5642090e-02
   9.4573975e-02
   9.3872070e-02
   9.3078613e-02
   9.2285156e-02
   9.2285156e-02
   9.2315674e-02
   9.2620850e-02
   9.3292236e-02
   9.2468262e-02
   9.1857910e-02
   9.0972900e-02
   8.9080811e-02
   8.8500977e-02
   8.8806152e-02
   8.8470459e-02
   8.8531494e-02
   8.8684082e-02
   8.8775635e-02
   8.8653564e-02
   8.8226318e-02
   8.7921143e-02
   8.8195801e-02
   8.7707520e-02
   8.7524414e-02
   8.7677002e-02
   8.7921143e-02
   8.8256836e-02
   8.8317871e-02
   8.8592529e-02
   8.8592529e-02
   8.8958740e-02
   8.9141846e-02
   8.8500977e-02
   8.9477539e-02
   9.0118408e-02
   8.9904785e-02
   9.0118408e-02
   9.0332031e-02
   9.0423584e-02
   9.0270996e-02
   9.0637207e-02
   9.0332031e-02
   8.9996338e-02
   8.9874268e-02
   8.9630127e-02
   8.9294434e-02
   8.9050293e-02
   8.9569092e-02
   9.0118408e-02
   9.0148926e-02
   8.9935303e-02
   8.9447021e-02
   8.8562012e-02
   8.7677002e-02
   8.6791992e-02
   8.6547852e-02
   8.6730957e-02
   8.7005615e-02
   8.6944580e-02
   8.6730957e-02
   8.6517334e-02
   8.6090088e-02
   8.5479736e-02
   8.4808350e-02
   8.3496094e-02
   8.3587646e-02
   8.3465576e-02
   8.2641602e-02
   8.2946777e-02
   8.3190918e-02
   8.2977295e-02
   8.2550049e-02
   8.1390381e-02
   8.0932617e-02
   8.0108643e-02
   7.9559326e-02
   7.8796387e-02
   7.7667236e-02
   7.7636719e-02
   7.7575684e-02
   7.6873779e-02
   7.6232910e-02
   7.5958252e-02
   7.5195313e-02
   7.4127197e-02
   7.3547363e-02
   7.2692871e-02
   7.2387695e-02
   7.2052002e-02
   7.1197510e-02
   7.0373535e-02
   6.8969727e-02
   6.8176270e-02
   6.7535400e-02
   6.7138672e-02
   6.6619873e-02
   6.6314697e-02
   6.6345215e-02
   6.5643311e-02
   6.4422607e-02
   6.2805176e-02
   6.1462402e-02
   5.9997559e-02
   5.9265137e-02
   5.8959961e-02
   5.9020996e-02
   5.9539795e-02
   5.9570313e-02
   5.9082031e-02
   5.8105469e-02
   5.7373047e-02
   5.7373047e-02
   5.7281494e-02
   5.6701660e-02
   5.6182861e-02
   5.5877686e-02
   5.5877686e-02
   5.4779053e-02
   5.4473877e-02
   5.4534912e-02
   5.4016113e-02
   5.3924561e-02
   5.3527832e-02
   5.2825928e-02
   5.1971436e-02
   5.0476074e-02
   4.9804688e-02
   4.8980713e-02
   4.8553467e-02
   4.9407959e-02
   4.9011230e-02
   4.7943115e-02
   4.7424316e-02
   4.7210693e-02
   4.7027588e-02
   4.6234131e-02
   4.5959473e-02
   4.5501709e-02
   4.4891357e-02
   4.4494629e-02
   4.3701172e-02
   4.3029785e-02
   4.2236328e-02
   4.1534424e-02
   4.1290283e-02
   4.0649414e-02
   4.0313721e-02
   3.9672852e-02
   3.8543701e-02
   3.6804199e-02
   3.6285400e-02
   3.5614014e-02
   3.4515381e-02
   3.3874512e-02
   3.2440186e-02
   3.2714844e-02
   3.1799316e-02
   3.0578613e-02
   2.9388428e-02
   2.8015137e-02
   2.7069092e-02
   2.7069092e-02
   2.6733398e-02
   2.5451660e-02
   2.4505615e-02
   2.3315430e-02
   2.2430420e-02
   2.1881104e-02
   2.1362305e-02
   2.1759033e-02
   2.1575928e-02
   2.1179199e-02
   2.0721436e-02
   1.9409180e-02
   1.9134521e-02
   1.8066406e-02
   1.6357422e-02
   1.6601563e-02
   1.6296387e-02
   1.5930176e-02
   1.5930176e-02
   1.5716553e-02
   1.5197754e-02
   1.4129639e-02
   1.3671875e-02
   1.2908936e-02
   1.2695313e-02
   1.2725830e-02
   1.1749268e-02
   1.1016846e-02
   1.0833740e-02
   9.9487305e-03
   9.2468262e-03
   9.6740723e-03
   9.8571777e-03
   8.4228516e-03
   7.2937012e-03
   6.7749023e-03
   5.0354004e-03
   4.0283203e-03
   3.5095215e-03
   2.3498535e-03
   9.7656250e-04
   1.8310547e-04
  -3.0517578e-04
  -7.3242188e-04
  -2.2583008e-03
  -3.5705566e-03
  -4.3334961e-03
  -5.6762695e-03
  -6.6833496e-03
  -7.4462891e-03
  -8.0871582e-03
  -8.4838867e-03
  -9.2163086e-03
  -1.0559082e-02
  -1.1749268e-02
  -1.2145996e-02
  -1.2329102e-02
  -1.2512207e-02
  -1.3183594e-02
  -1.3854980e-02
  -1.4221191e-02
  -1.5228271e-02
  -1.5899658e-02
  -1.5686035e-02
  -1.5991211e-02
  -1.6815186e-02
  -1.7364502e-02
  -1.7944336e-02
  -1.8615723e-02
  -1.9836426e-02
  -2.0660400e-02
  -2.1820068e-02
  -2.2491455e-02
  -2.2552490e-02
  -2.3651123e-02
  -2.3956299e-02
  -2.3986816e-02
  -2.5146484e-02
  -2.5482178e-02
  -2.5482178e-02
  -2.6245117e-02
  -2.7252197e-02
  -2.8137207e-02
  -2.8564453e-02
  -2.9907227e-02
  -3.0487061e-02
  -3.0883789e-02
  -3.1799316e-02
  -3.1677246e-02
  -3.2409668e-02
  -3.3813477e-02
  -3.4362793e-02
  -3.5369873e-02
  -3.6468506e-02
  -3.7994385e-02
  -3.7963867e-02
  -3.7567139e-02
  -3.8421631e-02
  -3.8757324e-02
  -3.8543701e-02
  -3.8970947e-02
  -4.0130615e-02
  -4.0832520e-02
  -4.1259766e-02
  -4.2358398e-02
  -4.3090820e-02
  -4.2297363e-02
  -4.2236328e-02
  -4.2968750e-02
  -4.3731689e-02
  -4.3975830e-02
  -4.3670654e-02
  -4.3884277e-02
  -4.3579102e-02
  -4.3762207e-02
  -4.4219971e-02
  -4.5043945e-02
  -4.5867920e-02
  -4.5532227e-02
  -4.5959473e-02
  -4.6539307e-02
  -4.6722412e-02
  -4.7149658e-02
  -4.7515869e-02
  -4.8461914e-02
  -4.9346924e-02
  -4.9896240e-02
  -4.9835205e-02
  -5.0598145e-02
  -5.1391602e-02
  -5.1757813e-02
  -5.1422119e-02
  -5.1788330e-02
  -5.2856445e-02
  -5.3283691e-02
  -5.3894043e-02
  -5.4595947e-02
  -5.5206299e-02
  -5.5877686e-02
  -5.6762695e-02
  -5.7220459e-02
  -5.7678223e-02
  -5.7678223e-02
  -5.7769775e-02
  -5.8197021e-02
  -5.8288574e-02
  -5.9478760e-02
  -6.0699463e-02
  -6.1126709e-02
  -6.2377930e-02
  -6.3323975e-02
  -6.3629150e-02
  -6.4605713e-02
  -6.4788818e-02
  -6.4941406e-02
  -6.5856934e-02
  -6.6589355e-02
  -6.7169189e-02
  -6.7169189e-02
  -6.7230225e-02
  -6.8389893e-02
  -6.9091797e-02
  -7.0068359e-02
  -7.1197510e-02
  -7.0800781e-02
  -7.1624756e-02
  -7.3730469e-02
  -7.4493408e-02
  -7.4462891e-02
  -7.4493408e-02
  -7.4401855e-02
  -7.4401855e-02
  -7.4676514e-02
  -7.5378418e-02
  -7.6690674e-02
  -7.7056885e-02
  -7.7270508e-02
  -7.7056885e-02
  -7.6629639e-02
  -7.6263428e-02
  -7.5592041e-02
  -7.4951172e-02
  -7.4218750e-02
  -7.3822021e-02
  -7.4401855e-02
  -7.5317383e-02
  -7.5531006e-02
  -7.5195313e-02
  -7.5225830e-02
  -7.4432373e-02
  -7.3913574e-02
  -7.3913574e-02
  -7.3577881e-02
  -7.3394775e-02
  -7.3730469e-02
  -7.4157715e-02
  -7.4462891e-02
  -7.5012207e-02
  -7.4462891e-02
  -7.3913574e-02
  -7.4829102e-02
  -7.4981689e-02
  -7.4920654e-02
  -7.5042725e-02
  -7.4432373e-02
  -7.4645996e-02
  -7.3669434e-02
  -7.3242188e-02
  -7.2875977e-02
  -7.2448730e-02
  -7.2784424e-02
  -7.2784424e-02
  -7.2387695e-02
  -7.1746826e-02
  -7.0770264e-02
  -7.0434570e-02
  -6.9854736e-02
  -6.8450928e-02
  -6.8237305e-02
  -6.8176270e-02
  -6.8145752e-02
  -6.7230225e-02
  -6.6253662e-02
  -6.5948486e-02
  -6.5063477e-02
  -6.4819336e-02
  -6.4971924e-02
  -6.4666748e-02
  -6.3934326e-02
  -6.4056396e-02
  -6.4025879e-02
  -6.3873291e-02
  -6.3690186e-02
  -6.3446045e-02
  -6.3476563e-02
  -6.2255859e-02
  -6.2622070e-02
  -6.3232422e-02
  -6.2561035e-02
  -6.3537598e-02
  -6.4270020e-02
  -6.4605713e-02
  -6.5338135e-02
  -6.5643311e-02
  -6.5704346e-02
  -6.5856934e-02
  -6.6040039e-02
  -6.6162109e-02
  -6.6772461e-02
  -6.6955566e-02
  -6.6894531e-02
  -6.7443848e-02
  -6.7626953e-02
  -6.7993164e-02
  -6.7810059e-02
  -6.6436768e-02
  -6.6070557e-02
  -6.7230225e-02
  -6.7443848e-02
  -6.6223145e-02
  -6.6650391e-02
  -6.6802979e-02
  -6.6253662e-02
  -6.6253662e-02
  -6.6040039e-02
  -6.6040039e-02
  -6.6314697e-02
  -6.6711426e-02
  -6.6864014e-02
  -6.6406250e-02
  -6.6131592e-02
  -6.5612793e-02
  -6.5490723e-02
  -6.5307617e-02
  -6.5765381e-02
  -6.5979004e-02
  -6.6192627e-02
  -6.6802979e-02
  -6.7260742e-02
  -6.7535400e-02
  -6.7993164e-02
  -6.8359375e-02
  -6.8145752e-02
  -6.7779541e-02
  -6.8267822e-02
  -6.8115234e-02
  -6.7565918e-02
  -6.7840576e-02
  -6.7626953e-02
  -6.8206787e-02
  -6.9091797e-02
  -6.9061279e-02
  -6.8328857e-02
  -6.6802979e-02
  -6.6131592e-02
  -6.5521240e-02
  -6.4208984e-02
  -6.3873291e-02
  -6.2591553e-02
  -6.1676025e-02
  -6.1889648e-02
  -6.1340332e-02
  -6.0607910e-02
  -6.0241699e-02
  -5.9631348e-02
  -5.8959961e-02
  -5.8319092e-02
  -5.7891846e-02
  -5.7189941e-02
  -5.5572510e-02
  -5.5297852e-02
  -5.5999756e-02
  -5.5511475e-02
  -5.4504395e-02
  -5.4321289e-02
  -5.4046631e-02
  -5.3405762e-02
  -5.3894043e-02
  -5.4229736e-02
  -5.3375244e-02
  -5.2520752e-02
  -5.2032471e-02
  -5.2093506e-02
  -5.1574707e-02
  -5.1208496e-02
  -5.1330566e-02
  -5.1635742e-02
  -5.1757813e-02
  -5.1300049e-02
  -5.0933838e-02
  -4.9652100e-02
  -4.8278809e-02
  -4.7393799e-02
  -4.7027588e-02
  -4.6569824e-02
  -4.6783447e-02
  -4.7515869e-02
  -4.7393799e-02
  -4.6813965e-02
  -4.5776367e-02
  -4.4921875e-02
  -4.4586182e-02
  -4.4311523e-02
  -4.3823242e-02
  -4.3090820e-02
  -4.2541504e-02
  -4.2633057e-02
  -4.2724609e-02
  -4.3060303e-02
  -4.2816162e-02
  -4.2968750e-02
  -4.2968750e-02
  -4.3426514e-02
  -4.4586182e-02
  -4.4891357e-02
  -4.4250488e-02
  -4.4006348e-02
  -4.3823242e-02
  -4.3609619e-02
  -4.3945313e-02
  -4.4464111e-02
  -4.5440674e-02
  -4.6173096e-02
  -4.6905518e-02
  -4.6966553e-02
  -4.6966553e-02
  -4.7698975e-02
  -4.7668457e-02
  -4.8217773e-02
  -4.8095703e-02
  -4.8309326e-02
  -4.8706055e-02
  -4.9285889e-02
  -4.9438477e-02
  -4.9407959e-02
  -4.9957275e-02
  -5.0689697e-02
  -5.1422119e-02
  -5.1788330e-02
  -5.2764893e-02
  -5.2856445e-02
  -5.2673340e-02
  -5.2856445e-02
  -5.1879883e-02
  -5.2062988e-02
  -5.2520752e-02
  -5.2215576e-02
  -5.3283691e-02
  -5.3649902e-02
  -5.3894043e-02
  -5.4412842e-02
  -5.4321289e-02
  -5.4504395e-02
  -5.4321289e-02
  -5.4229736e-02
  -5.4504395e-02
  -5.4565430e-02
  -5.4626465e-02
  -5.5114746e-02
  -5.6152344e-02
  -5.7495117e-02
  -5.9051514e-02
  -5.9478760e-02
  -5.9875488e-02
  -6.0302734e-02
  -6.0699463e-02
  -6.1920166e-02
  -6.3049316e-02
  -6.4270020e-02
  -6.4971924e-02
  -6.5612793e-02
  -6.6467285e-02
  -6.7077637e-02
  -6.8176270e-02
  -6.8908691e-02
  -6.9122314e-02
  -7.0434570e-02
  -7.1685791e-02
  -7.1746826e-02
  -7.2540283e-02
  -7.3608398e-02
  -7.4127197e-02
  -7.4981689e-02
  -7.5714111e-02
  -7.6202393e-02
  -7.6995850e-02
  -7.7789307e-02
  -7.8552246e-02
  -7.8582764e-02
  -7.9132080e-02
  -7.9650879e-02
  -7.9681396e-02
  -8.0474854e-02
  -8.1146240e-02
  -8.1878662e-02
  -8.2336426e-02
  -8.3068848e-02
  -8.3282471e-02
  -8.3435059e-02
  -8.3374023e-02
  -8.3129883e-02
  -8.3343506e-02
  -8.3374023e-02
  -8.4045410e-02
  -8.4411621e-02
  -8.4808350e-02
  -8.4625244e-02
  -8.3831787e-02
  -8.3831787e-02
  -8.3526611e-02
  -8.3648682e-02
  -8.4259033e-02
  -8.4136963e-02
  -8.4289551e-02
  -8.4136963e-02
  -8.3892822e-02
  -8.4136963e-02
  -8.4197998e-02
  -8.4381104e-02
  -8.3740234e-02
  -8.4075928e-02
  -8.4564209e-02
  -8.4716797e-02
  -8.4259033e-02
  -8.4106445e-02
  -8.4411621e-02
  -8.4930420e-02
  -8.5876465e-02
  -8.6029053e-02
  -8.6608887e-02
  -8.7432861e-02
  -8.7219238e-02
  -8.7524414e-02
  -8.7554932e-02
  -8.7982178e-02
  -8.8775635e-02
  -8.8714600e-02
  -8.9477539e-02
  -8.9599609e-02
  -8.9538574e-02
  -9.0515137e-02
  -9.0820313e-02
  -9.0911865e-02
  -9.0850830e-02
  -9.0454102e-02
  -9.0728760e-02
  -9.0545654e-02
  -9.0789795e-02
  -9.2193604e-02
  -9.2346191e-02
  -9.2468262e-02
  -9.3566895e-02
  -9.3414307e-02
  -9.2285156e-02
  -9.1369629e-02
  -9.0759277e-02
  -9.1125488e-02
  -9.0850830e-02
  -9.0728760e-02
  -9.0637207e-02
  -9.0576172e-02
  -9.1125488e-02
  -9.1217041e-02
  -9.0576172e-02
  -9.0515137e-02
  -8.9843750e-02
  -8.9172363e-02
  -8.8989258e-02
  -8.8684082e-02
  -8.9721680e-02
  -9.0026855e-02
  -9.0270996e-02
  -9.0850830e-02
  -9.1186523e-02
  -9.2132568e-02
  -9.2468262e-02
  -9.2681885e-02
  -9.3475342e-02
  -9.3841553e-02
  -9.3750000e-02
  -9.4360352e-02
  -9.4696045e-02
  -9.5367432e-02
  -9.5886230e-02
  -9.5764160e-02
  -9.6496582e-02
  -9.6832275e-02
  -9.6984863e-02
  -9.7045898e-02
  -9.7045898e-02
  -9.6679688e-02
  -9.6710205e-02
  -9.6496582e-02
  -9.6374512e-02
  -9.6374512e-02
  -9.7564697e-02
  -9.7747803e-02
  -9.6832275e-02
  -9.7442627e-02
  -9.7503662e-02
  -9.6710205e-02
  -9.6771240e-02
  -9.6832275e-02
  -9.6374512e-02
  -9.5489502e-02
  -9.5611572e-02
  -9.5458984e-02
  -9.4451904e-02
  -9.4726563e-02
  -9.5001221e-02
  -9.5642090e-02
  -9.6252441e-02
  -9.6191406e-02
  -9.6038818e-02
  -9.5550537e-02
  -9.4848633e-02
  -9.4177246e-02
  -9.4268799e-02
  -9.3780518e-02
  -9.4848633e-02
  -9.6679688e-02
  -9.6923828e-02
  -9.6374512e-02
  -9.5886230e-02
  -9.5886230e-02
  -9.4604492e-02
  -9.3902588e-02
  -9.3872070e-02
  -9.3719482e-02
  -9.3231201e-02
  -9.3933105e-02
  -9.3597412e-02
  -9.2926025e-02
  -9.2987061e-02
  -9.2468262e-02
  -9.1644287e-02
  -9.1308594e-02
  -9.1369629e-02
  -9.0393066e-02
  -8.9660645e-02
  -8.9080811e-02
  -8.8165283e-02
  -8.7402344e-02
  -8.7066650e-02
  -8.6761475e-02
  -8.7524414e-02
  -8.7402344e-02
  -8.6303711e-02
  -8.6395264e-02
  -8.5906982e-02
  -8.5174561e-02
  -8.4747314e-02
  -8.4228516e-02
  -8.3557129e-02
  -8.3038330e-02
  -8.2458496e-02
  -8.2061768e-02
  -8.1451416e-02
  -8.1268311e-02
  -8.1634521e-02
  -8.1634521e-02
  -8.2275391e-02
  -8.1970215e-02
  -8.1726074e-02
  -8.1512451e-02
  -8.0932617e-02
  -8.1054688e-02
  -8.1390381e-02
  -8.1604004e-02
  -8.2153320e-02
  -8.2641602e-02
  -8.2336426e-02
  -8.2733154e-02
  -8.2794189e-02
  -8.2489014e-02
  -8.3190918e-02
  -8.3007813e-02
  -8.2672119e-02
  -8.2672119e-02
  -8.2458496e-02
  -8.2733154e-02
  -8.2489014e-02
  -8.1695557e-02
  -8.1726074e-02
  -8.1695557e-02
  -8.1298828e-02
  -8.1359863e-02
  -8.1817627e-02
  -8.2031250e-02
  -8.0963135e-02
  -8.0291748e-02
  -8.0505371e-02
  -7.9498291e-02
  -7.9284668e-02
  -7.9254150e-02
  -7.8338623e-02
  -7.8735352e-02
  -7.9376221e-02
  -7.9010010e-02
  -7.8643799e-02
  -7.7850342e-02
  -7.8674316e-02
  -7.8826904e-02
  -7.7880859e-02
  -7.8338623e-02
  -7.8796387e-02
  -7.9620361e-02
  -7.9925537e-02
  -7.9681396e-02
  -8.0261230e-02
  -8.0932617e-02
  -8.0596924e-02
  -8.1146240e-02
  -8.2183838e-02
  -8.2458496e-02
  -8.3465576e-02
  -8.4289551e-02
  -8.5021973e-02
  -8.5083008e-02
  -8.5662842e-02
  -8.6517334e-02
  -8.6303711e-02
  -8.6578369e-02
  -8.6578369e-02
  -8.6669922e-02
  -8.6944580e-02
  -8.6975098e-02
  -8.7402344e-02
  -8.8165283e-02
  -8.8745117e-02
  -8.9050293e-02
  -8.9416504e-02
  -8.9202881e-02
  -8.9599609e-02
  -9.0179443e-02
  -9.0087891e-02
  -9.0850830e-02
  -9.0972900e-02
  -9.1491699e-02
  -9.1827393e-02
  -9.2163086e-02
  -9.2712402e-02
  -9.1674805e-02
  -9.1003418e-02
  -9.1766357e-02
  -9.2041016e-02
  -9.2498779e-02
  -9.3139648e-02
  -9.3841553e-02
  -9.4329834e-02
  -9.3688965e-02
  -9.4177246e-02
  -9.4299316e-02
  -9.3627930e-02
  -9.3231201e-02
  -9.3750000e-02
  -9.3902588e-02
  -9.4299316e-02
  -9.4909668e-02
  -9.5336914e-02
  -9.5672607e-02
  -9.5703125e-02
  -9.5825195e-02
  -9.5245361e-02
  -9.5733643e-02
  -9.6649170e-02
  -9.6710205e-02
  -9.7564697e-02
  -9.7595215e-02
  -9.7442627e-02
  -9.7503662e-02
  -9.6771240e-02
  -9.6954346e-02
  -9.7442627e-02
  -9.6832275e-02
  -9.6984863e-02
  -9.7534180e-02
  -9.7442627e-02
  -9.7747803e-02
  -9.7534180e-02
  -9.7503662e-02
  -9.7473145e-02
  -9.6679688e-02
  -9.6038818e-02
  -9.5916748e-02
  -9.5794678e-02
  -9.5153809e-02
  -9.4512939e-02
  -9.4940186e-02
  -9.4909668e-02
  -9.4238281e-02
  -9.3902588e-02
  -9.2987061e-02
  -9.1979980e-02
  -9.0911865e-02
  -8.9813232e-02
  -8.9111328e-02
  -8.9416504e-02
  -8.9111328e-02
  -8.9050293e-02
  -8.8928223e-02
  -8.7493896e-02
  -8.7097168e-02
  -8.7219238e-02
  -8.7402344e-02
  -8.7493896e-02
  -8.7127686e-02
  -8.7677002e-02
  -8.7432861e-02
  -8.7585449e-02
  -8.7646484e-02
  -8.6761475e-02
  -8.7310791e-02
  -8.7158203e-02
  -8.6914063e-02
  -8.7341309e-02
  -8.7585449e-02
  -8.8012695e-02
  -8.8043213e-02
  -8.7829590e-02
  -8.7860107e-02
  -8.7585449e-02
  -8.7829590e-02
  -8.8409424e-02
  -8.8867188e-02
  -8.9324951e-02
  -8.9538574e-02
  -8.9660645e-02
  -8.9447021e-02
  -9.0362549e-02
  -9.0270996e-02
  -8.9752197e-02
  -8.9630127e-02
  -8.9324951e-02
  -8.9141846e-02
  -8.9019775e-02
  -8.9660645e-02
  -8.8806152e-02
  -8.8165283e-02
  -8.8684082e-02
  -8.7982178e-02
  -8.7951660e-02
  -8.8256836e-02
  -8.7799072e-02
  -8.7585449e-02
  -8.7463379e-02
  -8.7005615e-02
  -8.6669922e-02
  -8.5632324e-02
  -8.4777832e-02
  -8.4472656e-02
  -8.4442139e-02
  -8.5449219e-02
  -8.5601807e-02
  -8.5174561e-02
  -8.5327148e-02
  -8.4655762e-02
  -8.4411621e-02
  -8.4167480e-02
  -8.4014893e-02
  -8.4777832e-02
  -8.5327148e-02
  -8.6334229e-02
  -8.6853027e-02
  -8.6578369e-02
  -8.6425781e-02
  -8.6181641e-02
  -8.5754395e-02
  -8.5998535e-02
  -8.6151123e-02
  -8.6975098e-02
  -8.7585449e-02
  -8.7463379e-02
  -8.7341309e-02
  -8.6944580e-02
  -8.6944580e-02
  -8.6822510e-02
  -8.6730957e-02
  -8.7005615e-02
  -8.7158203e-02
  -8.7554932e-02
  -8.8195801e-02
  -8.8409424e-02
  -8.8562012e-02
  -8.8348389e-02
  -8.7768555e-02
  -8.8439941e-02
  -8.8592529e-02
  -8.8043213e-02
  -8.9111328e-02
  -8.9355469e-02
  -8.8531494e-02
  -8.8714600e-02
  -8.9263916e-02
  -8.9569092e-02
  -8.9294434e-02
  -8.9141846e-02
  -8.9324951e-02
  -8.9538574e-02
  -9.0026855e-02
  -9.0423584e-02
  -8.9996338e-02
  -8.9782715e-02
  -8.9172363e-02
  -8.8684082e-02
  -8.8928223e-02
  -8.8439941e-02
  -8.9141846e-02
  -8.9660645e-02
  -8.9324951e-02
  -8.8958740e-02
  -8.9569092e-02
  -8.8500977e-02
  -8.7005615e-02
  -8.6517334e-02
  -8.5662842e-02
  -8.4899902e-02
  -8.5021973e-02
  -8.5876465e-02
  -8.5479736e-02
  -8.4442139e-02
  -8.4350586e-02
  -8.2336426e-02
  -8.1024170e-02
  -8.0139160e-02
  -7.9620361e-02
  -8.0718994e-02
  -8.0230713e-02
  -7.9833984e-02
  -7.9376221e-02
  -7.9193115e-02
  -7.8643799e-02
  -7.7789307e-02
  -7.7514648e-02
  -7.7545166e-02
  -7.7239990e-02
  -7.7362061e-02
  -7.8063965e-02
  -7.7819824e-02
  -7.7362061e-02
  -7.6660156e-02
  -7.7117920e-02
  -7.6751709e-02
  -7.6049805e-02
  -7.6049805e-02
  -7.5836182e-02
  -7.5775146e-02
  -7.5622559e-02
  -7.5164795e-02
  -7.4859619e-02
  -7.4798584e-02
  -7.4279785e-02
  -7.3608398e-02
  -7.2937012e-02
  -7.3028564e-02
  -7.2631836e-02
  -7.2113037e-02
  -7.1807861e-02
  -7.1990967e-02
  -7.1289063e-02
  -7.0770264e-02
  -7.0922852e-02
  -7.0434570e-02
  -6.9915771e-02
  -6.9549561e-02
  -6.9152832e-02
  -6.8969727e-02
  -6.8481445e-02
  -6.7871094e-02
  -6.7443848e-02
  -6.6528320e-02
  -6.6894531e-02
  -6.6955566e-02
  -6.7016602e-02
  -6.7047119e-02
  -6.6558838e-02
  -6.7260742e-02
  -6.7138672e-02
  -6.6650391e-02
  -6.7169189e-02
  -6.6680908e-02
  -6.5948486e-02
  -6.5826416e-02
  -6.5155029e-02
  -6.5307617e-02
  -6.6650391e-02
  -6.6741943e-02
  -6.6284180e-02
  -6.6253662e-02
  -6.6528320e-02
  -6.7138672e-02
  -6.7718506e-02
  -6.8115234e-02
  -6.8054199e-02
  -6.8237305e-02
  -6.9061279e-02
  -6.9366455e-02
  -6.9641113e-02
  -7.0739746e-02
  -7.1716309e-02
  -7.1990967e-02
  -7.2021484e-02
  -7.2448730e-02
  -7.2479248e-02
  -7.2418213e-02
  -7.2631836e-02
  -7.2784424e-02
  -7.3303223e-02
  -7.4005127e-02
  -7.4554443e-02
  -7.4676514e-02
  -7.4737549e-02
  -7.4768066e-02
  -7.4890137e-02
  -7.4981689e-02
  -7.4432373e-02
  -7.4218750e-02
  -7.3852539e-02
  -7.4249268e-02
  -7.4279785e-02
  -7.4249268e-02
  -7.4890137e-02
  -7.5683594e-02
  -7.5622559e-02
  -7.5592041e-02
  -7.5256348e-02
  -7.4188232e-02
  -7.4096680e-02
  -7.4645996e-02
  -7.4584961e-02
  -7.4707031e-02
  -7.5225830e-02
  -7.5500488e-02
  -7.5073242e-02
  -7.4554443e-02
  -7.4676514e-02
  -7.4615479e-02
  -7.4615479e-02
  -7.5164795e-02
  -7.5561523e-02
  -7.6019287e-02
  -7.6293945e-02
  -7.6202393e-02
  -7.6568604e-02
  -7.6751709e-02
  -7.6965332e-02
  -7.6782227e-02
  -7.6995850e-02
  -7.8186035e-02
  -7.8887939e-02
  -7.9254150e-02
  -7.9467773e-02
  -7.8857422e-02
  -7.9528809e-02
  -7.9711914e-02
  -7.8887939e-02
  -7.9193115e-02
  -7.9650879e-02
  -7.9284668e-02
  -8.0108643e-02
  -8.0566406e-02
  -8.0993652e-02
  -8.1604004e-02
  -8.1146240e-02
  -8.1146240e-02
  -8.1878662e-02
  -8.2550049e-02
  -8.2427979e-02
  -8.1878662e-02
  -8.2427979e-02
  -8.2946777e-02
  -8.3068848e-02
  -8.3190918e-02
  -8.3251953e-02
  -8.3587646e-02
  -8.3251953e-02
  -8.3740234e-02
  -8.4411621e-02
  -8.4381104e-02
  -8.4686279e-02
  -8.5113525e-02
  -8.5418701e-02
  -8.5815430e-02
  -8.6029053e-02
  -8.6700439e-02
  -8.8226318e-02
  -8.8287354e-02
  -8.8653564e-02
  -8.9447021e-02
  -8.8623047e-02
  -8.9202881e-02
  -8.9233398e-02
  -8.8928223e-02
  -8.9294434e-02
  -8.9385986e-02
  -8.9996338e-02
  -9.0820313e-02
  -9.1888428e-02
  -9.2590332e-02
  -9.2376709e-02
  -9.2620850e-02
  -9.2285156e-02
  -9.1857910e-02
  -9.1674805e-02
  -9.1918945e-02
  -9.2620850e-02
  -9.2987061e-02
  -9.3994141e-02
  -9.5397949e-02
  -9.6130371e-02
  -9.6405029e-02
  -9.6862793e-02
  -9.6771240e-02
  -9.7503662e-02
  -9.7534180e-02
  -9.6893311e-02
  -9.7564697e-02
  -9.8724365e-02
  -9.9151611e-02
  -9.9273682e-02
  -9.9456787e-02
  -9.9029541e-02
  -9.9304199e-02
  -9.9060059e-02
  -9.8968506e-02
  -9.8510742e-02
  -9.7961426e-02
  -9.8388672e-02
  -9.7259521e-02
  -9.6923828e-02
  -9.6649170e-02
  -9.5642090e-02
  -9.6008301e-02
  -9.5581055e-02
  -9.4390869e-02
  -9.4421387e-02
  -9.3811035e-02
  -9.3322754e-02
  -9.2437744e-02
  -9.1888428e-02
  -9.1583252e-02
  -9.0698242e-02
  -9.0545654e-02
  -9.0545654e-02
  -9.0789795e-02
  -9.1308594e-02
  -9.0820313e-02
  -8.9904785e-02
  -8.9019775e-02
  -8.8043213e-02
  -8.7493896e-02
  -8.7188721e-02
  -8.7127686e-02
  -8.7890625e-02
  -8.8439941e-02
  -8.8775635e-02
  -8.9050293e-02
  -8.8867188e-02
  -8.8043213e-02
  -8.7341309e-02
  -8.6181641e-02
  -8.4838867e-02
  -8.4930420e-02
  -8.5662842e-02
  -8.5693359e-02
  -8.5540771e-02
  -8.6242676e-02
  -8.6151123e-02
  -8.5357666e-02
  -8.4991455e-02
  -8.4411621e-02
  -8.4259033e-02
  -8.4167480e-02
  -8.3831787e-02
  -8.3465576e-02
  -8.3251953e-02
  -8.2763672e-02
  -8.2519531e-02
  -8.2641602e-02
  -8.1909180e-02
  -8.1146240e-02
  -8.1146240e-02
  -8.0841064e-02
  -8.0902100e-02
  -8.0230713e-02
  -7.9772949e-02
  -7.9589844e-02
  -7.8735352e-02
  -7.9010010e-02
  -7.8582764e-02
  -7.7972412e-02
  -7.6599121e-02
  -7.4798584e-02
  -7.4737549e-02
  -7.4279785e-02
  -7.3577881e-02
  -7.3913574e-02
  -7.3638916e-02
  -7.3486328e-02
  -7.2570801e-02
  -7.1044922e-02
  -7.0892334e-02
  -6.9427490e-02
  -6.8054199e-02
  -6.8237305e-02
  -6.8145752e-02
  -6.7962646e-02
  -6.7871094e-02
  -6.6711426e-02
  -6.6040039e-02
  -6.5612793e-02
  -6.4025879e-02
  -6.3385010e-02
  -6.3415527e-02
  -6.3262939e-02
  -6.3354492e-02
  -6.3415527e-02
  -6.3018799e-02
  -6.2377930e-02
  -6.1706543e-02
  -6.1187744e-02
  -6.0974121e-02
  -6.1065674e-02
  -6.1248779e-02
  -6.0760498e-02
  -6.0394287e-02
  -5.9967041e-02
  -5.9204102e-02
  -5.8990479e-02
  -5.8624268e-02
  -5.8593750e-02
  -5.8227539e-02
  -5.7739258e-02
  -5.7708740e-02
  -5.7189941e-02
  -5.6732178e-02
  -5.6762695e-02
  -5.5908203e-02
  -5.5419922e-02
  -5.5114746e-02
  -5.4168701e-02
  -5.3619385e-02
  -5.2368164e-02
  -5.1269531e-02
  -5.0872803e-02
  -5.1055908e-02
  -5.0781250e-02
  -4.9957275e-02
  -4.9377441e-02
  -4.8706055e-02
  -4.7973633e-02
  -4.7546387e-02
  -4.6630859e-02
  -4.5501709e-02
  -4.4769287e-02
  -4.4067383e-02
  -4.4219971e-02
  -4.4616699e-02
  -4.4433594e-02
  -4.3731689e-02
  -4.2816162e-02
  -4.2022705e-02
  -4.1503906e-02
  -4.0802002e-02
  -4.0496826e-02
  -4.0374756e-02
  -4.0191650e-02
  -3.9764404e-02
  -3.9093018e-02
  -3.8360596e-02
  -3.8360596e-02
  -3.8024902e-02
  -3.7750244e-02
  -3.7841797e-02
  -3.8208008e-02
  -3.7414551e-02
  -3.7353516e-02
  -3.7780762e-02
  -3.7445068e-02
  -3.6956787e-02
  -3.6712646e-02
  -3.6682129e-02
  -3.6499023e-02
  -3.6590576e-02
  -3.6193848e-02
  -3.6376953e-02
  -3.6926270e-02
  -3.7139893e-02
  -3.7963867e-02
  -3.7872314e-02
  -3.7139893e-02
  -3.7322998e-02
  -3.7567139e-02
  -3.7872314e-02
  -3.8330078e-02
  -3.8330078e-02
  -3.9031982e-02
  -3.9794922e-02
  -3.9916992e-02
  -4.0008545e-02
  -3.9855957e-02
  -3.9978027e-02
  -4.0191650e-02
  -4.0618896e-02
  -4.0466309e-02
  -4.0435791e-02
  -4.0679932e-02
  -4.0496826e-02
  -4.0069580e-02
  -4.0252686e-02
  -4.0588379e-02
  -4.0924072e-02
  -4.1503906e-02
  -4.1717529e-02
  -4.2327881e-02
  -4.2480469e-02
  -4.2297363e-02
  -4.2297363e-02
  -4.2266846e-02
  -4.2816162e-02
  -4.2968750e-02
  -4.2907715e-02
  -4.3121338e-02
  -4.3518066e-02
  -4.3334961e-02
  -4.3273926e-02
  -4.3579102e-02
  -4.2663574e-02
  -4.2266846e-02
  -4.2572021e-02
  -4.2358398e-02
  -4.1351318e-02
  -4.0313721e-02
  -4.0283203e-02
  -4.0008545e-02
  -3.9947510e-02
  -3.9703369e-02
  -3.9215088e-02
  -3.9306641e-02
  -3.8818359e-02
  -3.8208008e-02
  -3.9245605e-02
  -3.9245605e-02
  -3.9489746e-02
  -4.0161133e-02
  -3.9520264e-02
  -3.9611816e-02
  -3.9825439e-02
  -3.9855957e-02
  -3.9855957e-02
  -3.9611816e-02
  -3.8970947e-02
  -3.9001465e-02
  -3.9245605e-02
  -3.9337158e-02
  -3.8574219e-02
  -3.7933350e-02
  -3.7353516e-02
  -3.7384033e-02
  -3.7170410e-02
  -3.6621094e-02
  -3.6560059e-02
  -3.6010742e-02
  -3.5522461e-02
  -3.5247803e-02
  -3.4362793e-02
  -3.3874512e-02
  -3.3782959e-02
  -3.3416748e-02
  -3.2714844e-02
  -3.1738281e-02
  -3.0822754e-02
  -3.0059814e-02
  -2.9998779e-02
  -3.0090332e-02
  -2.9693604e-02
  -2.9937744e-02
  -3.0120850e-02
  -2.9754639e-02
  -2.9235840e-02
  -2.8991699e-02
  -2.7832031e-02
  -2.7038574e-02
  -2.7221680e-02
  -2.7099609e-02
  -2.7160645e-02
  -2.8137207e-02
  -2.8350830e-02
  -2.8198242e-02
  -2.8106689e-02
  -2.7618408e-02
  -2.7374268e-02
  -2.7923584e-02
  -2.8381348e-02
  -2.9083252e-02
  -2.9510498e-02
  -2.9541016e-02
  -2.9693604e-02
  -2.9632568e-02
  -2.9907227e-02
  -2.9785156e-02
  -2.9510498e-02
  -2.9754639e-02
  -2.9754639e-02
  -2.9602051e-02
  -3.0609131e-02
  -3.1372070e-02
  -3.1402588e-02
  -3.1829834e-02
  -3.1890869e-02
  -3.1860352e-02
  -3.2592773e-02
  -3.1982422e-02
  -3.2012939e-02
  -3.2806396e-02
  -3.2745361e-02
  -3.2714844e-02
  -3.2989502e-02
  -3.3569336e-02
  -3.3386230e-02
  -3.2775879e-02
  -3.2287598e-02
  -3.2043457e-02
  -3.2104492e-02
  -3.2470703e-02
  -3.2104492e-02
  -3.2196045e-02
  -3.2714844e-02
  -3.3203125e-02
  -3.3447266e-02
  -3.3355713e-02
  -3.3020020e-02
  -3.2348633e-02
  -3.1921387e-02
  -3.1921387e-02
  -3.1433105e-02
  -3.1616211e-02
  -3.2348633e-02
  -3.3020020e-02
  -3.3569336e-02
  -3.3264160e-02
  -3.2775879e-02
  -3.2989502e-02
  -3.2531738e-02
  -3.2440186e-02
  -3.3050537e-02
  -3.3569336e-02
  -3.3355713e-02
  -3.3599854e-02
  -3.3752441e-02
  -3.2684326e-02
  -3.1524658e-02
  -3.2135010e-02
  -3.2897949e-02
  -3.2867432e-02
  -3.3752441e-02
  -3.3996582e-02
  -3.4118652e-02
  -3.4149170e-02
  -3.3416748e-02
  -3.3172607e-02
  -3.2684326e-02
  -3.2684326e-02
  -3.2867432e-02
  -3.3905029e-02
  -3.5034180e-02
  -3.5400391e-02
  -3.4942627e-02
  -3.4912109e-02
  -3.4881592e-02
  -3.4423828e-02
  -3.4851074e-02
  -3.5125732e-02
  -3.5217285e-02
  -3.5552979e-02
  -3.6407471e-02
  -3.7078857e-02
  -3.7475586e-02
  -3.8208008e-02
  -3.7658691e-02
  -3.7872314e-02
  -3.8452148e-02
  -3.7872314e-02
  -3.8482666e-02
  -3.8726807e-02
  -3.9062500e-02
  -3.9581299e-02
  -4.0283203e-02
  -4.1137695e-02
  -4.1076660e-02
  -4.1473389e-02
  -4.1107178e-02
  -4.1320801e-02
  -4.1076660e-02
  -4.0863037e-02
  -4.1137695e-02
  -4.1046143e-02
  -4.1717529e-02
  -4.2053223e-02
  -4.2480469e-02
  -4.2602539e-02
  -4.2114258e-02
  -4.2877197e-02
  -4.2938232e-02
  -4.1992188e-02
  -4.2022705e-02
  -4.2083740e-02
  -4.1809082e-02
  -4.1717529e-02
  -4.2388916e-02
  -4.2205811e-02
  -4.2388916e-02
  -4.2907715e-02
  -4.3548584e-02
  -4.3334961e-02
  -4.3426514e-02
  -4.4311523e-02
  -4.4403076e-02
  -4.4219971e-02
  -4.4464111e-02
  -4.4342041e-02
  -4.4952393e-02
  -4.5410156e-02
  -4.5715332e-02
  -4.6417236e-02
  -4.7576904e-02
  -4.8950195e-02
  -4.9621582e-02
  -5.0201416e-02
  -5.0506592e-02
  -5.0933838e-02
  -5.0750732e-02
  -5.0567627e-02
  -5.0811768e-02
  -5.1727295e-02
  -5.2612305e-02
  -5.3039551e-02
  -5.3955078e-02
  -5.4351807e-02
  -5.4656982e-02
  -5.5267334e-02
  -5.4779053e-02
  -5.4534912e-02
  -5.5114746e-02
  -5.5755615e-02
  -5.6091309e-02
  -5.6030273e-02
  -5.6610107e-02
  -5.6945801e-02
  -5.6182861e-02
  -5.6732178e-02
  -5.7281494e-02
  -5.6732178e-02
  -5.7434082e-02
  -5.7769775e-02
  -5.7891846e-02
  -5.8166504e-02
  -5.8898926e-02
  -5.9387207e-02
  -5.9051514e-02
  -5.9112549e-02
  -5.9814453e-02
  -5.9600830e-02
  -6.0028076e-02
  -6.0882568e-02
  -6.1065674e-02
  -6.1431885e-02
  -6.1004639e-02
  -6.0913086e-02
  -6.1614990e-02
  -6.1553955e-02
  -6.2255859e-02
  -6.2988281e-02
  -6.3293457e-02
  -6.3446045e-02
  -6.2774658e-02
  -6.2835693e-02
  -6.2805176e-02
  -6.2530518e-02
  -6.2500000e-02
  -6.2103271e-02
  -6.2255859e-02
  -6.2316895e-02
  -6.1950684e-02
  -6.2622070e-02
  -6.2408447e-02
  -6.2103271e-02
  -6.1767578e-02
  -6.1340332e-02
  -6.1187744e-02
  -6.1737061e-02
  -6.1553955e-02
  -6.1492920e-02
  -6.1401367e-02
  -6.0638428e-02
  -6.0302734e-02
  -5.9814453e-02
  -6.0180664e-02
  -6.0302734e-02
  -5.9722900e-02
  -5.9570313e-02
  -5.9143066e-02
  -5.8837891e-02
  -5.9051514e-02
  -5.8532715e-02
  -5.8044434e-02
  -5.8624268e-02
  -5.8349609e-02
  -5.8441162e-02
  -5.8593750e-02
  -5.8532715e-02
  -5.8166504e-02
  -5.7983398e-02
  -5.7800293e-02
  -5.8227539e-02
  -5.8135986e-02
  -5.8105469e-02
  -5.8593750e-02
  -5.8807373e-02
  -5.8471680e-02
  -5.8227539e-02
  -5.8746338e-02
  -5.8654785e-02
  -5.8593750e-02
  -5.9417725e-02
  -6.0241699e-02
  -6.0699463e-02
  -5.9844971e-02
  -5.9356689e-02
  -5.9204102e-02
  -5.9143066e-02
  -5.8929443e-02
  -5.8715820e-02
  -5.8593750e-02
  -5.8624268e-02
  -5.8807373e-02
  -5.8654785e-02
  -5.8258057e-02
  -5.7647705e-02
  -5.7678223e-02
  -5.7861328e-02
  -5.7159424e-02
  -5.6488037e-02
  -5.6274414e-02
  -5.5786133e-02
  -5.5114746e-02
  -5.4534912e-02
  -5.4229736e-02
  -5.4870605e-02
  -5.4351807e-02
  -5.4443359e-02
  -5.4656982e-02
  -5.3924561e-02
  -5.3527832e-02
  -5.2978516e-02
  -5.2917480e-02
  -5.2703857e-02
  -5.2276611e-02
  -5.2673340e-02
  -5.2703857e-02
  -5.2307129e-02
  -5.2093506e-02
  -5.2246094e-02
  -5.1940918e-02
  -5.1330566e-02
  -5.1422119e-02
  -5.1239014e-02
  -5.1635742e-02
  -5.2307129e-02
  -5.1879883e-02
  -5.1361084e-02
  -5.1361084e-02
  -5.1849365e-02
  -5.1177979e-02
  -5.0994873e-02
  -5.1055908e-02
  -5.0994873e-02
  -5.1269531e-02
  -5.1330566e-02
  -5.1940918e-02
  -5.2551270e-02
  -5.2307129e-02
  -5.2459717e-02
  -5.1940918e-02
  -5.1666260e-02
  -5.1940918e-02
  -5.1300049e-02
  -5.1757813e-02
  -5.2459717e-02
  -5.2001953e-02
  -5.1879883e-02
  -5.1666260e-02
  -5.1422119e-02
  -5.1269531e-02
  -5.1269531e-02
  -5.0720215e-02
  -5.0415039e-02
  -5.0354004e-02
  -4.9652100e-02
  -4.8919678e-02
  -4.9133301e-02
  -4.8675537e-02
  -4.8461914e-02
  -4.8522949e-02
  -4.7729492e-02
  -4.7454834e-02
  -4.7363281e-02
  -4.6447754e-02
  -4.5410156e-02
  -4.4281006e-02
  -4.3914795e-02
  -4.3762207e-02
  -4.3395996e-02
  -4.2480469e-02
  -4.2327881e-02
  -4.2053223e-02
  -4.1137695e-02
  -4.0740967e-02
  -3.9978027e-02
  -3.8635254e-02
  -3.8391113e-02
  -3.8391113e-02
  -3.8269043e-02
  -3.7536621e-02
  -3.7475586e-02
  -3.7902832e-02
  -3.8116455e-02
  -3.8543701e-02
  -3.8055420e-02
  -3.7445068e-02
  -3.7109375e-02
  -3.6743164e-02
  -3.6712646e-02
  -3.6407471e-02
  -3.6468506e-02
  -3.6407471e-02
  -3.6010742e-02
  -3.5858154e-02
  -3.5522461e-02
  -3.4790039e-02
  -3.3508301e-02
  -3.3172607e-02
  -3.2135010e-02
  -3.1311035e-02
  -3.0975342e-02
  -3.0242920e-02
  -2.9266357e-02
  -2.8533936e-02
  -2.7709961e-02
  -2.7130127e-02
  -2.6702881e-02
  -2.5787354e-02
  -2.4932861e-02
  -2.4597168e-02
  -2.4566650e-02
  -2.4200439e-02
  -2.3498535e-02
  -2.2979736e-02
  -2.2888184e-02
  -2.2613525e-02
  -2.2094727e-02
  -2.1728516e-02
  -2.1942139e-02
  -2.1667480e-02
  -2.1026611e-02
  -2.0660400e-02
  -2.0965576e-02
  -2.0538330e-02
  -1.9897461e-02
  -1.9927979e-02
  -2.0385742e-02
  -2.0477295e-02
  -1.9836426e-02
  -1.9927979e-02
  -1.9744873e-02
  -1.8920898e-02
  -1.8188477e-02
  -1.8035889e-02
  -1.7944336e-02
  -1.8463135e-02
  -1.8676758e-02
  -1.8676758e-02
  -1.8524170e-02
  -1.8249512e-02
  -1.7486572e-02
  -1.7211914e-02
  -1.6815186e-02
  -1.6296387e-02
  -1.6265869e-02
  -1.7089844e-02
  -1.7028809e-02
  -1.6448975e-02
  -1.5808105e-02
  -1.5350342e-02
  -1.5563965e-02
  -1.5350342e-02
  -1.5747070e-02
  -1.5380859e-02
  -1.5075684e-02
  -1.5502930e-02
  -1.4892578e-02
  -1.4831543e-02
  -1.4801025e-02
  -1.4251709e-02
  -1.4038086e-02
  -1.4038086e-02
  -1.4648438e-02
  -1.5472412e-02
  -1.5411377e-02
  -1.5380859e-02
  -1.4923096e-02
  -1.4617920e-02
  -1.4160156e-02
  -1.3305664e-02
  -1.3092041e-02
  -1.3092041e-02
  -1.3183594e-02
  -1.3427734e-02
  -1.3427734e-02
  -1.2512207e-02
  -1.1383057e-02
  -1.1322021e-02
  -1.0711670e-02
  -9.9792480e-03
  -9.9182129e-03
  -9.8571777e-03
  -9.6435547e-03
  -9.6130371e-03
  -9.1247559e-03
  -7.9040527e-03
  -6.7138672e-03
  -6.1035156e-03
  -5.4016113e-03
  -5.2185059e-03
  -4.8522949e-03
  -4.2724609e-03
  -4.3029785e-03
  -3.9978027e-03
  -3.0517578e-03
  -1.8310547e-03
  -1.5869141e-03
  -1.7700195e-03
  -9.1552734e-04
  -1.0375977e-03
  -1.4648438e-03
  -1.2512207e-03
  -8.5449219e-04
  -2.7465820e-04
   0.0000000e+00
   6.1035156e-05
   4.2724609e-04
   3.9672852e-04
   3.3569336e-04
   9.1552734e-05
   1.5258789e-04
   6.7138672e-04
   6.1035156e-04
   5.4931641e-04
   1.0986328e-03
   8.2397461e-04
   5.4931641e-04
   1.2207031e-03
   1.2817383e-03
   1.3122559e-03
   1.9226074e-03
   2.3803711e-03
   2.5329590e-03
   2.5634766e-03
   2.7770996e-03
   3.0212402e-03
   2.8381348e-03
   3.2958984e-03
   4.1198730e-03
   5.1574707e-03
   5.5236816e-03
   5.1574707e-03
   5.2795410e-03
   4.9743652e-03
   4.6386719e-03
   5.0659180e-03
   4.9133301e-03
   5.2490234e-03
   5.7678223e-03
   6.0424805e-03
   5.7983398e-03
   5.5236816e-03
   5.3405762e-03
   4.5776367e-03
   4.8217773e-03
   5.6152344e-03
   5.3405762e-03
   5.5236816e-03
   6.0119629e-03
   6.1950684e-03
   6.3781738e-03
   5.7373047e-03
   6.0119629e-03
   6.5002441e-03
   6.1340332e-03
   7.4157715e-03
   7.9956055e-03
   8.0261230e-03
   8.4838867e-03
   8.3312988e-03
   8.0261230e-03
   7.7514648e-03
   7.8430176e-03
   7.7209473e-03
   8.1176758e-03
   8.5449219e-03
   9.1247559e-03
   9.3383789e-03
   9.9182129e-03
   1.0009766e-02
   9.7351074e-03
   1.0131836e-02
   1.0345459e-02
   1.0101318e-02
   1.0162354e-02
   1.0711670e-02
   1.1444092e-02
   1.1413574e-02
   1.1901855e-02
   1.2145996e-02
   1.2023926e-02
   1.2329102e-02
   1.2847900e-02
   1.3092041e-02
   1.3488770e-02
   1.4099121e-02
   1.4770508e-02
   1.5167236e-02
   1.5289307e-02
   1.5838623e-02
   1.5808105e-02
   1.5869141e-02
   1.6265869e-02
   1.6510010e-02
   1.7120361e-02
   1.8188477e-02
   1.8646240e-02
   1.9104004e-02
   1.9653320e-02
   1.9134521e-02
   1.9531250e-02
   1.9653320e-02
   1.9836426e-02
   2.0843506e-02
   2.1667480e-02
   2.1545410e-02
   2.0812988e-02
   2.0477295e-02
   2.0416260e-02
   2.0294189e-02
   1.9775391e-02
   1.9836426e-02
   2.0172119e-02
   2.0111084e-02
   1.9775391e-02
   1.9409180e-02
   1.9561768e-02
   1.9439697e-02
   1.9226074e-02
   1.9958496e-02
   2.0324707e-02
   2.0080566e-02
   1.9622803e-02
   1.9561768e-02
   1.9378662e-02
   1.8859863e-02
   1.8371582e-02
   1.8615723e-02
   1.9012451e-02
   1.9683838e-02
   2.0202637e-02
   1.9927979e-02
   2.0507813e-02
   1.9897461e-02
   1.9165039e-02
   1.9470215e-02
   1.9500732e-02
   1.9287109e-02
   1.9531250e-02
   1.9927979e-02
   2.0538330e-02
   2.0690918e-02
   2.0721436e-02
   2.0538330e-02
   2.1118164e-02
   2.1240234e-02
   2.0996094e-02
   2.1057129e-02
   2.0599365e-02
   2.0568848e-02
   2.1301270e-02
   2.1179199e-02
   2.0599365e-02
   2.1179199e-02
   2.1423340e-02
   2.0996094e-02
   2.1026611e-02
   2.0812988e-02
   2.0477295e-02
   2.0416260e-02
   2.0172119e-02
   1.9866943e-02
   1.9287109e-02
   1.9104004e-02
   1.8920898e-02
   1.8463135e-02
   1.8737793e-02
   1.9348145e-02
   1.9531250e-02
   1.9378662e-02
   1.8493652e-02
   1.8280029e-02
   1.8218994e-02
   1.7272949e-02
   1.6906738e-02
   1.6998291e-02
   1.7028809e-02
   1.6265869e-02
   1.6021729e-02
   1.6479492e-02
   1.5258789e-02
   1.4251709e-02
   1.4251709e-02
   1.3427734e-02
   1.2664795e-02
   1.2329102e-02
   1.1047363e-02
   1.0742188e-02
   1.1138916e-02
   1.0040283e-02
   9.8266602e-03
   9.6435547e-03
   8.8500977e-03
   8.3923340e-03
   7.4462891e-03
   6.5612793e-03
   6.1645508e-03
   5.6457520e-03
   5.3100586e-03
   5.9509277e-03
   6.0119629e-03
   5.4016113e-03
   5.3405762e-03
   4.7912598e-03
   4.4860840e-03
   4.4250488e-03
   4.1198730e-03
   4.9438477e-03
   5.4626465e-03
   5.4016113e-03
   5.3100586e-03
   5.4931641e-03
   5.1269531e-03
   4.8217773e-03
   5.2490234e-03
   4.9743652e-03
   4.7607422e-03
   5.0048828e-03
   4.9133301e-03
   4.5166016e-03
   4.3029785e-03
   4.0893555e-03
   3.9978027e-03
   3.9978027e-03
   3.8452148e-03
   3.4179688e-03
   2.8991699e-03
   3.3264160e-03
   3.7536621e-03
   3.1738281e-03
   3.3264160e-03
   3.7841797e-03
   3.7231445e-03
   3.2348633e-03
   3.2653809e-03
   3.5705566e-03
   3.2653809e-03
   3.1127930e-03
   2.9296875e-03
   2.6245117e-03
   2.9602051e-03
   2.8686523e-03
   2.8381348e-03
   2.7465820e-03
   2.7160645e-03
   1.6784668e-03
   1.0070801e-03
   7.0190430e-04
   0.0000000e+00
   4.8828125e-04
   5.4931641e-04
   4.2724609e-04
   4.5776367e-04
  -2.1362305e-04
  -7.3242188e-04
  -7.6293945e-04
  -5.4931641e-04
  -4.5776367e-04
  -3.0517578e-04
   1.2207031e-04
   4.5776367e-04
   6.7138672e-04
   0.0000000e+00
   2.1362305e-04
   6.7138672e-04
  -1.8310547e-04
  -2.1362305e-04
   3.6621094e-04
   6.7138672e-04
   9.4604492e-04
   9.1552734e-04
   5.4931641e-04
   3.0517578e-04
  -9.1552734e-05
   2.1362305e-04
   4.5776367e-04
   1.2207031e-04
   6.7138672e-04
   1.0070801e-03
   9.4604492e-04
   1.3427734e-03
   1.4343262e-03
   1.2207031e-03
   1.3427734e-03
   1.0070801e-03
   1.2512207e-03
   1.5563965e-03
   1.3122559e-03
   1.3427734e-03
   1.6479492e-03
   2.0446777e-03
   2.5329590e-03
   2.2277832e-03
   1.9836426e-03
   1.5563965e-03
   2.4719238e-03
   3.0822754e-03
   1.7089844e-03
   9.1552734e-04
   1.8005371e-03
   1.8005371e-03
   1.2817383e-03
   1.3427734e-03
   1.3732910e-03
   1.5563965e-03
   9.1552734e-04
   6.1035156e-04
   9.4604492e-04
   4.5776367e-04
   3.0517578e-05
   1.2207031e-04
   3.0517578e-04
   3.9672852e-04
   3.9672852e-04
   6.1035156e-04
   6.4086914e-04
   1.0070801e-03
   1.3122559e-03
   1.0375977e-03
   9.7656250e-04
   6.7138672e-04
   4.2724609e-04
   8.5449219e-04
   1.0375977e-03
   1.5869141e-03
   1.7700195e-03
   1.0681152e-03
   1.7089844e-03
   1.9836426e-03
   9.7656250e-04
   7.9345703e-04
   7.0190430e-04
   4.2724609e-04
   1.2207031e-04
  -9.1552734e-05
  -3.0517578e-05
  -2.1362305e-04
  -5.4931641e-04
  -5.4931641e-04
  -1.4648438e-03
  -1.5563965e-03
  -1.4038086e-03
  -2.3193359e-03
  -2.3803711e-03
  -2.9602051e-03
  -3.3569336e-03
  -3.4179688e-03
  -4.6691895e-03
  -5.2490234e-03
  -5.6762695e-03
  -6.8359375e-03
  -7.1411133e-03
  -7.6904297e-03
  -8.0566406e-03
  -8.3618164e-03
  -9.1857910e-03
  -9.3994141e-03
  -1.0070801e-02
  -1.0833740e-02
  -1.0742188e-02
  -1.1352539e-02
  -1.2298584e-02
  -1.3031006e-02
  -1.3427734e-02
  -1.3458252e-02
  -1.4007568e-02
  -1.4831543e-02
  -1.5380859e-02
  -1.5350342e-02
  -1.5625000e-02
  -1.5411377e-02
  -1.5502930e-02
  -1.5289307e-02
  -1.4587402e-02
  -1.4892578e-02
  -1.5289307e-02
  -1.5350342e-02
  -1.5777588e-02
  -1.5960693e-02
  -1.5533447e-02
  -1.5411377e-02
  -1.5258789e-02
  -1.4923096e-02
  -1.4434814e-02
  -1.4038086e-02
  -1.3916016e-02
  -1.3488770e-02
  -1.3122559e-02
  -1.3153076e-02
  -1.2451172e-02
  -1.1291504e-02
  -1.0894775e-02
  -1.0498047e-02
  -1.1108398e-02
  -1.1535645e-02
  -1.1138916e-02
  -1.0803223e-02
  -1.0742188e-02
  -1.0253906e-02
  -9.7656250e-03
  -9.2468262e-03
  -9.0332031e-03
  -9.3688965e-03
  -9.3994141e-03
  -9.0026855e-03
  -8.9721680e-03
  -8.5144043e-03
  -7.9956055e-03
  -7.9040527e-03
  -7.1411133e-03
  -7.3242188e-03
  -7.1411133e-03
  -6.5307617e-03
  -6.2255859e-03
  -5.8898926e-03
  -5.7983398e-03
  -5.1879883e-03
  -5.5236816e-03
  -5.4016113e-03
  -5.2490234e-03
  -5.5236816e-03
  -5.4321289e-03
  -4.4250488e-03
  -3.2348633e-03
  -2.5939941e-03
  -2.4108887e-03
  -2.8686523e-03
  -3.7536621e-03
  -3.7841797e-03
  -3.6621094e-03
  -3.2958984e-03
  -2.1667480e-03
  -7.9345703e-04
  -1.8310547e-04
   4.8828125e-04
   9.4604492e-04
   1.1901855e-03
   1.0681152e-03
   1.3732910e-03
   2.1362305e-03
   3.1127930e-03
   4.2419434e-03
   4.4860840e-03
   4.9133301e-03
   6.4086914e-03
   6.3171387e-03
   7.1716309e-03
   8.0871582e-03
   8.5144043e-03
   9.7351074e-03
   1.0040283e-02
   1.0589600e-02
   1.1199951e-02
   1.2084961e-02
   1.2786865e-02
   1.3153076e-02
   1.4312744e-02
   1.4831543e-02
   1.5380859e-02
   1.5808105e-02
   1.6326904e-02
   1.7211914e-02
   1.7242432e-02
   1.7150879e-02
   1.7486572e-02
   1.7608643e-02
   1.8066406e-02
   1.8554688e-02
   1.8768311e-02
   2.0141602e-02
   2.0874023e-02
   2.0843506e-02
   2.1636963e-02
   2.1270752e-02
   2.0812988e-02
   2.1026611e-02
   2.1240234e-02
   2.1270752e-02
   2.1697998e-02
   2.1881104e-02
   2.2064209e-02
   2.2613525e-02
   2.2918701e-02
   2.3376465e-02
   2.3803711e-02
   2.3254395e-02
   2.3376465e-02
   2.3895264e-02
   2.3681641e-02
   2.3620605e-02
   2.3956299e-02
   2.4810791e-02
   2.5939941e-02
   2.6672363e-02
   2.7465820e-02
   2.7557373e-02
   2.7618408e-02
   2.8045654e-02
   2.8137207e-02
   2.8778076e-02
   2.9357910e-02
   2.9754639e-02
   3.0334473e-02
   3.0944824e-02
   3.1555176e-02
   3.2257080e-02
   3.3386230e-02
   3.3386230e-02
   3.3660889e-02
   3.4637451e-02
   3.5003662e-02
   3.5705566e-02
   3.6285400e-02
   3.6102295e-02
   3.6651611e-02
   3.7567139e-02
   3.7933350e-02
   3.8726807e-02
   3.9794922e-02
   4.0863037e-02
   4.1503906e-02
   4.1839600e-02
   4.2114258e-02
   4.3090820e-02
   4.4036865e-02
   4.4372559e-02
   4.4799805e-02
   4.5318604e-02
   4.5837402e-02
   4.5837402e-02
   4.6173096e-02
   4.7058105e-02
   4.7821045e-02
   4.7668457e-02
   4.7698975e-02
   4.7546387e-02
   4.7241211e-02
   4.7363281e-02
   4.7241211e-02
   4.7546387e-02
   4.7698975e-02
   4.8309326e-02
   4.9011230e-02
   4.8950195e-02
   4.7515869e-02
   4.7088623e-02
   4.7363281e-02
   4.7119141e-02
   4.7241211e-02
   4.7424316e-02
   4.7912598e-02
   4.8797607e-02
   4.8950195e-02
   4.7882080e-02
   4.7668457e-02
   4.7882080e-02
   4.7241211e-02
   4.6752930e-02
   4.7271729e-02
   4.7943115e-02
   4.8583984e-02
   4.8797607e-02
   4.8767090e-02
   4.8522949e-02
   4.8706055e-02
   4.8919678e-02
   4.8828125e-02
   4.8522949e-02
   4.8126221e-02
   4.8278809e-02
   4.8583984e-02
   4.8889160e-02
   4.8950195e-02
   4.9560547e-02
   4.9591064e-02
   4.9591064e-02
   4.9835205e-02
   4.9102783e-02
   4.9041748e-02
   4.9713135e-02
   4.9713135e-02
   4.9957275e-02
   5.0567627e-02
   5.1330566e-02
   5.2581787e-02
   5.2612305e-02
   5.1788330e-02
   5.2551270e-02
   5.2490234e-02
   5.2581787e-02
   5.3314209e-02
   5.3344727e-02
   5.3833008e-02
   5.4443359e-02
   5.4748535e-02
   5.4992676e-02
   5.5267334e-02
   5.5847168e-02
   5.6030273e-02
   5.5938721e-02
   5.5694580e-02
   5.5450439e-02
   5.5480957e-02
   5.5725098e-02
   5.6091309e-02
   5.5999756e-02
   5.6457520e-02
   5.6976318e-02
   5.6732178e-02
   5.7037354e-02
   5.6854248e-02
   5.6549072e-02
   5.6518555e-02
   5.6610107e-02
   5.6518555e-02
   5.6549072e-02
   5.6945801e-02
   5.6549072e-02
   5.6488037e-02
   5.6671143e-02
   5.6549072e-02
   5.6793213e-02
   5.6518555e-02
   5.5877686e-02
   5.5480957e-02
   5.4901123e-02
   5.4138184e-02
   5.4077148e-02
   5.4138184e-02
   5.4351807e-02
   5.4016113e-02
   5.3955078e-02
   5.4443359e-02
   5.3924561e-02
   5.3192139e-02
   5.2856445e-02
   5.2032471e-02
   5.1452637e-02
   5.1422119e-02
   5.1788330e-02
   5.1635742e-02
   5.1116943e-02
   5.1300049e-02
   5.0567627e-02
   4.9621582e-02
   4.9316406e-02
   4.9224854e-02
   4.9621582e-02
   4.9621582e-02
   4.9163818e-02
   4.8736572e-02
   4.8858643e-02
   4.9133301e-02
   4.9591064e-02
   5.0567627e-02
   5.0842285e-02
   5.1391602e-02
   5.2215576e-02
   5.2368164e-02
   5.2978516e-02
   5.4046631e-02
   5.5389404e-02
   5.6488037e-02
   5.8013916e-02
   5.9631348e-02
   6.1248779e-02
   6.2744141e-02
   6.3781738e-02
   6.4941406e-02
   6.6009521e-02
   6.6558838e-02
   6.7138672e-02
   6.6986084e-02
   6.6925049e-02
   6.6864014e-02
   6.6101074e-02
   6.5612793e-02
   6.4788818e-02
   6.3751221e-02
   6.3018799e-02
   6.1767578e-02
   5.9875488e-02
   5.9020996e-02
   5.8349609e-02
   5.7159424e-02
   5.6396484e-02
   5.6213379e-02
   5.5847168e-02
   5.6213379e-02
   5.6304932e-02
   5.6396484e-02
   5.6457520e-02
   5.7281494e-02
   5.8532715e-02
   5.9020996e-02
   5.9906006e-02
   6.0089111e-02
   6.0485840e-02
   6.0974121e-02
   6.0546875e-02
   6.0241699e-02
   6.0394287e-02
   6.0668945e-02
   6.0943604e-02
   6.0455322e-02
   5.9783936e-02
   5.9265137e-02
   5.8044434e-02
   5.7220459e-02
   5.7006836e-02
   5.6274414e-02
   5.6457520e-02
   5.6304932e-02
   5.5664063e-02
   5.5206299e-02
   5.4870605e-02
   5.5267334e-02
   5.5633545e-02
   5.5725098e-02
   5.6030273e-02
   5.6213379e-02
   5.5969238e-02
   5.6243896e-02
   5.6335449e-02
   5.6701660e-02
   5.6884766e-02
   5.6304932e-02
   5.6793213e-02
   5.6518555e-02
   5.5999756e-02
   5.5999756e-02
   5.4748535e-02
   5.3710938e-02
   5.2947998e-02
   5.1025391e-02
   4.9194336e-02
   4.7943115e-02
   4.6936035e-02
   4.5684814e-02
   4.4860840e-02
   4.4250488e-02
   4.2358398e-02
   4.1839600e-02
   4.2053223e-02
   4.1015625e-02
   4.0252686e-02
   3.9550781e-02
   3.7994385e-02
   3.7475586e-02
   3.7750244e-02
   3.7353516e-02
   3.7506104e-02
   3.7567139e-02
   3.6743164e-02
   3.6193848e-02
   3.5064697e-02
   3.4027100e-02
   3.3081055e-02
   3.1921387e-02
   3.1066895e-02
   3.0181885e-02
   2.9266357e-02
   2.8656006e-02
   2.7526855e-02
   2.6062012e-02
   2.4810791e-02
   2.3742676e-02
   2.2705078e-02
   2.2064209e-02
   2.2430420e-02
   2.2155762e-02
   2.0935059e-02
   2.0690918e-02
   2.0416260e-02
   2.0629883e-02
   2.0904541e-02
   2.0111084e-02
   1.8615723e-02
   1.7700195e-02
   1.7028809e-02
   1.5869141e-02
   1.4282227e-02
   1.2725830e-02
   1.1077881e-02
   9.6740723e-03
   8.2702637e-03
   7.4462891e-03
   6.5002441e-03
   5.0964355e-03
   3.5095215e-03
   1.3732910e-03
  -6.7138672e-04
  -1.8005371e-03
  -3.2348633e-03
  -4.6691895e-03
  -5.2185059e-03
  -5.9509277e-03
  -6.6528320e-03
  -6.6833496e-03
  -6.5002441e-03
  -7.4157715e-03
  -7.2631836e-03
  -6.6833496e-03
  -6.2866211e-03
  -5.6762695e-03
  -4.9743652e-03
  -5.1269531e-03
  -5.2185059e-03
  -5.2185059e-03
  -6.1035156e-03
  -7.3242188e-03
  -7.5378418e-03
  -7.4157715e-03
  -8.8500977e-03
  -9.7045898e-03
  -1.1596680e-02
  -1.4038086e-02
  -1.5136719e-02
  -1.6357422e-02
  -1.7456055e-02
  -1.9226074e-02
  -2.0904541e-02
  -2.1667480e-02
  -2.3010254e-02
  -2.4475098e-02
  -2.5543213e-02
  -2.7404785e-02
  -2.9174805e-02
  -3.1066895e-02
  -3.2745361e-02
  -3.3599854e-02
  -3.5552979e-02
  -3.7170410e-02
  -3.8238525e-02
  -3.9123535e-02
  -4.0374756e-02
  -4.1473389e-02
  -4.2358398e-02
  -4.4677734e-02
  -4.5806885e-02
  -4.6752930e-02
  -4.9133301e-02
  -5.0292969e-02
  -5.1666260e-02
  -5.3009033e-02
  -5.3955078e-02
  -5.6274414e-02
  -5.7647705e-02
  -5.8837891e-02
  -6.0302734e-02
  -6.2133789e-02
  -6.3201904e-02
  -6.2927246e-02
  -6.4575195e-02
  -6.6741943e-02
  -6.6589355e-02
  -6.7932129e-02
  -6.9580078e-02
  -6.9763184e-02
  -7.0495605e-02
  -7.2113037e-02
  -7.2479248e-02
  -7.1716309e-02
  -7.2418213e-02
  -7.3638916e-02
  -7.4096680e-02
  -7.5134277e-02
  -7.7392578e-02
  -7.8155518e-02
  -7.8277588e-02
  -8.0291748e-02
  -8.1451416e-02
  -8.2824707e-02
  -8.5327148e-02
  -8.8500977e-02
  -9.1156006e-02
  -9.3414307e-02
  -9.6679688e-02
  -9.9334717e-02
  -1.0104370e-01
  -1.0388184e-01
  -1.0610962e-01
  -1.0787964e-01
  -1.1016846e-01
  -1.1151123e-01
  -1.1282349e-01
  -1.1428833e-01
  -1.1511230e-01
  -1.1621094e-01
  -1.1676025e-01
  -1.1688232e-01
  -1.1734009e-01
  -1.1685181e-01
  -1.1724854e-01
  -1.1837769e-01
  -1.1856079e-01
  -1.1956787e-01
  -1.2011719e-01
  -1.2060547e-01
  -1.2109375e-01
  -1.2118530e-01
  -1.2283325e-01
  -1.2368774e-01
  -1.2435913e-01
  -1.2548828e-01
  -1.2683105e-01
  -1.2884521e-01
  -1.2960815e-01
  -1.2945557e-01
  -1.2988281e-01
  -1.3067627e-01
  -1.3052368e-01
  -1.3073730e-01
  -1.3159180e-01
  -1.3101196e-01
  -1.3027954e-01
  -1.3049316e-01
  -1.2954712e-01
  -1.2780762e-01
  -1.2683105e-01
  -1.2603760e-01
  -1.2356567e-01
  -1.2197876e-01
  -1.2136841e-01
  -1.1822510e-01
  -1.1639404e-01
  -1.1526489e-01
  -1.1260986e-01
  -1.0952759e-01
  -1.0818481e-01
  -1.0635376e-01
  -1.0278320e-01
  -1.0061646e-01
  -9.8205566e-02
  -9.4757080e-02
  -9.1674805e-02
  -8.9050293e-02
  -8.5266113e-02
  -8.1939697e-02
  -7.9345703e-02
  -7.5408936e-02
  -7.1472168e-02
  -6.7901611e-02
  -6.2652588e-02
  -5.7189941e-02
  -5.2276611e-02
  -4.6234131e-02
  -4.0710449e-02
  -3.4515381e-02
  -2.8045654e-02
  -2.2521973e-02
  -1.6418457e-02
  -9.3078613e-03
  -2.1057129e-03
   5.3405762e-03
   1.2207031e-02
   1.9592285e-02
   2.7740479e-02
   3.5125732e-02
   4.3060303e-02
   5.1147461e-02
   5.8044434e-02
   6.5887451e-02
   7.4584961e-02
   8.3343506e-02
   9.2559814e-02
   1.0098267e-01
   1.0949707e-01
   1.1898804e-01
   1.2857056e-01
   1.3909912e-01
   1.5084839e-01
   1.6238403e-01
   1.7413330e-01
   1.8487549e-01
   1.9561768e-01
   2.0632935e-01
   2.1643066e-01
   2.2857666e-01
   2.4044800e-01
   2.5259399e-01
   2.6586914e-01
   2.7764893e-01
   2.8887939e-01
   2.9974365e-01
   3.0999756e-01
   3.2141113e-01
   3.3227539e-01
   3.4387207e-01
   3.5583496e-01
   3.6489868e-01
   3.7573242e-01
   3.8668823e-01
   3.9700317e-01
   4.0847778e-01
   4.1925049e-01
   4.3051147e-01
   4.4219971e-01
   4.5196533e-01
   4.6328735e-01
   4.7357178e-01
   4.8348999e-01
   4.9584961e-01
   5.0704956e-01
   5.1892090e-01
   5.3222656e-01
   5.4232788e-01
   5.5368042e-01
   5.6414795e-01
   5.7296753e-01
   5.8551025e-01
   5.9588623e-01
   6.0614014e-01
   6.1776733e-01
   6.2658691e-01
   6.3684082e-01
   6.4508057e-01
   6.5225220e-01
   6.6195679e-01
   6.6720581e-01
   6.7544556e-01
   6.8447876e-01
   6.9030762e-01
   6.9863892e-01
   7.0404053e-01
   7.0901489e-01
   7.1517944e-01
   7.1780396e-01
   7.2354126e-01
   7.2909546e-01
   7.3123169e-01
   7.3687744e-01
   7.4008179e-01
   7.4063110e-01
   7.4560547e-01
   7.4859619e-01
   7.5186157e-01
   7.5515747e-01
   7.5674438e-01
   7.5872803e-01
   7.5744629e-01
   7.5796509e-01
   7.5927734e-01
   7.5680542e-01
   7.5772095e-01
   7.5640869e-01
   7.5256348e-01
   7.4990845e-01
   7.4459839e-01
   7.4105835e-01
   7.3791504e-01
   7.3239136e-01
   7.2949219e-01
   7.2485352e-01
   7.1780396e-01
   7.1340942e-01
   7.0666504e-01
   7.0062256e-01
   6.9677734e-01
   6.9009399e-01
   6.8457031e-01
   6.7761230e-01
   6.6992188e-01
   6.6415405e-01
   6.5475464e-01
   6.4755249e-01
   6.4068604e-01
   6.3159180e-01
   6.2573242e-01
   6.1682129e-01
   6.0644531e-01
   5.9939575e-01
   5.8963013e-01
   5.8068848e-01
   5.7287598e-01
   5.6338501e-01
   5.5432129e-01
   5.4391479e-01
   5.3417969e-01
   5.2566528e-01
   5.1541138e-01
   5.0756836e-01
   4.9942017e-01
   4.8934937e-01
   4.8104858e-01
   4.7048950e-01
   4.5806885e-01
   4.4677734e-01
   4.3563843e-01
   4.2700195e-01
   4.1857910e-01
   4.0988159e-01
   4.0121460e-01
   3.8961792e-01
   3.7829590e-01
   3.6810303e-01
   3.5607910e-01
   3.4487915e-01
   3.3450317e-01
   3.2397461e-01
   3.1417847e-01
   3.0310059e-01
   2.9251099e-01
   2.8121948e-01
   2.6974487e-01
   2.5988770e-01
   2.4862671e-01
   2.3825073e-01
   2.2958374e-01
   2.1856689e-01
   2.0797729e-01
   1.9781494e-01
   1.8719482e-01
   1.7703247e-01
   1.6735840e-01
   1.5890503e-01
   1.4913940e-01
   1.3906860e-01
   1.2979126e-01
   1.1862183e-01
   1.0684204e-01
   9.6862793e-02
   8.7371826e-02
   7.7484131e-02
   6.8603516e-02
   5.8776855e-02
   4.8675537e-02
   3.9215088e-02
   2.9266357e-02
   1.9317627e-02
   9.4909668e-03
   2.1057129e-03
  -4.1503906e-03
  -1.1016846e-02
  -1.8737793e-02
  -2.7282715e-02
  -3.6926270e-02
  -4.6020508e-02
  -5.3588867e-02
  -6.1645508e-02
  -6.8939209e-02
  -7.7148438e-02
  -8.7097168e-02
  -9.7625732e-02
  -1.0882568e-01
  -1.1947632e-01
  -1.2878418e-01
  -1.3775635e-01
  -1.4630127e-01
  -1.5371704e-01
  -1.6275024e-01
  -1.7211914e-01
  -1.8161011e-01
  -1.9049072e-01
  -1.9824219e-01
  -2.0635986e-01
  -2.1408081e-01
  -2.2280884e-01
  -2.3312378e-01
  -2.4114990e-01
  -2.5021362e-01
  -2.6065063e-01
  -2.6797485e-01
  -2.7655029e-01
  -2.8598022e-01
  -2.9394531e-01
  -3.0276489e-01
  -3.1152344e-01
  -3.1991577e-01
  -3.2794189e-01
  -3.3581543e-01
  -3.4457397e-01
  -3.5217285e-01
  -3.6022949e-01
  -3.6901855e-01
  -3.7628174e-01
  -3.8552856e-01
  -3.9517212e-01
  -4.0316772e-01
  -4.1128540e-01
  -4.1885376e-01
  -4.2654419e-01
  -4.3521118e-01
  -4.4186401e-01
  -4.5034790e-01
  -4.5889282e-01
  -4.6508789e-01
  -4.7167969e-01
  -4.7705078e-01
  -4.8312378e-01
  -4.8843384e-01
  -4.9200439e-01
  -4.9871826e-01
  -5.0469971e-01
  -5.0958252e-01
  -5.1596069e-01
  -5.1989746e-01
  -5.2389526e-01
  -5.2978516e-01
  -5.3424072e-01
  -5.3884888e-01
  -5.4406738e-01
  -5.4821777e-01
  -5.5252075e-01
  -5.5606079e-01
  -5.5996704e-01
  -5.6466675e-01
  -5.6707764e-01
  -5.7159424e-01
  -5.7461548e-01
  -5.7653809e-01
  -5.8081055e-01
  -5.8230591e-01
  -5.8438110e-01
  -5.8801270e-01
  -5.8895874e-01
  -5.9109497e-01
  -5.9243774e-01
  -5.9313965e-01
  -5.9457397e-01
  -5.9375000e-01
  -5.9637451e-01
  -5.9973145e-01
  -5.9997559e-01
  -6.0223389e-01
  -6.0400391e-01
  -6.0501099e-01
  -6.0662842e-01
  -6.0665894e-01
  -6.0791016e-01
  -6.0913086e-01
  -6.0836792e-01
  -6.1016846e-01
  -6.1062622e-01
  -6.1029053e-01
  -6.1132813e-01
  -6.0995483e-01
  -6.1026001e-01
  -6.1029053e-01
  -6.0922241e-01
  -6.1004639e-01
  -6.0818481e-01
  -6.0604858e-01
  -6.0565186e-01
  -6.0269165e-01
  -6.0229492e-01
  -6.0171509e-01
  -5.9967041e-01
  -5.9936523e-01
  -5.9640503e-01
  -5.9445190e-01
  -5.9362793e-01
  -5.9121704e-01
  -5.9118652e-01
  -5.9066772e-01
  -5.8981323e-01
  -5.9078979e-01
  -5.8981323e-01
  -5.9008789e-01
  -5.8981323e-01
  -5.8755493e-01
  -5.8773804e-01
  -5.8685303e-01
  -5.8642578e-01
  -5.8749390e-01
  -5.8483887e-01
  -5.8502197e-01
  -5.8590698e-01
  -5.8282471e-01
  -5.8239746e-01
  -5.8181763e-01
  -5.8026123e-01
  -5.8062744e-01
  -5.7934570e-01
  -5.7907104e-01
  -5.7824707e-01
  -5.7803345e-01
  -5.7955933e-01
  -5.7833862e-01
  -5.7855225e-01
  -5.8105469e-01
  -5.8065796e-01
  -5.8209229e-01
  -5.8441162e-01
  -5.8483887e-01
  -5.8660889e-01
  -5.8721924e-01
  -5.8819580e-01
  -5.8956909e-01
  -5.9103394e-01
  -5.9423828e-01
  -5.9417725e-01
  -5.9484863e-01
  -5.9695435e-01
  -5.9573364e-01
  -5.9680176e-01
  -5.9933472e-01
  -5.9832764e-01
  -5.9893799e-01
  -6.0015869e-01
  -6.0092163e-01
  -6.0342407e-01
  -6.0421753e-01
  -6.0662842e-01
  -6.0913086e-01
  -6.1056519e-01
  -6.1416626e-01
  -6.1547852e-01
  -6.1727905e-01
  -6.2127686e-01
  -6.2207031e-01
  -6.2506104e-01
  -6.2875366e-01
  -6.3000488e-01
  -6.3351440e-01
  -6.3528442e-01
  -6.3693237e-01
  -6.4059448e-01
  -6.4138794e-01
  -6.4376831e-01
  -6.4599609e-01
  -6.4727783e-01
  -6.5081787e-01
  -6.5121460e-01
  -6.5319824e-01
  -6.5649414e-01
  -6.5609741e-01
  -6.5774536e-01
  -6.5798950e-01
  -6.5658569e-01
  -6.5750122e-01
  -6.5606689e-01
  -6.5484619e-01
  -6.5496826e-01
  -6.5313721e-01
  -6.5374756e-01
  -6.5277100e-01
  -6.5060425e-01
  -6.5075684e-01
  -6.4746094e-01
  -6.4599609e-01
  -6.4514160e-01
  -6.4135742e-01
  -6.4086914e-01
  -6.3900757e-01
  -6.3644409e-01
  -6.3577271e-01
  -6.3204956e-01
  -6.3006592e-01
  -6.2850952e-01
  -6.2393188e-01
  -6.2106323e-01
  -6.1758423e-01
  -6.1343384e-01
  -6.1032104e-01
  -6.0458374e-01
  -6.0025024e-01
  -5.9524536e-01
  -5.8941650e-01
  -5.8596802e-01
  -5.8053589e-01
  -5.7608032e-01
  -5.7287598e-01
  -5.6494141e-01
  -5.5822754e-01
  -5.5221558e-01
  -5.4409790e-01
  -5.3958130e-01
  -5.3408813e-01
  -5.2688599e-01
  -5.2148438e-01
  -5.1367188e-01
  -5.0637817e-01
  -4.9877930e-01
  -4.9005127e-01
  -4.8394775e-01
  -4.7595215e-01
  -4.6939087e-01
  -4.6405029e-01
  -4.5611572e-01
  -4.4848633e-01
  -4.4039917e-01
  -4.3182373e-01
  -4.2373657e-01
  -4.1445923e-01
  -4.0655518e-01
  -3.9810181e-01
  -3.8778687e-01
  -3.7860107e-01
  -3.6810303e-01
  -3.5711670e-01
  -3.4841919e-01
  -3.3807373e-01
  -3.2778931e-01
  -3.1884766e-01
  -3.0801392e-01
  -2.9794312e-01
  -2.8875732e-01
  -2.7911377e-01
  -2.6895142e-01
  -2.5912476e-01
  -2.5015259e-01
  -2.4026489e-01
  -2.3004150e-01
  -2.2103882e-01
  -2.1063232e-01
  -2.0056152e-01
  -1.9256592e-01
  -1.8319702e-01
  -1.7364502e-01
  -1.6436768e-01
  -1.5432739e-01
  -1.4465332e-01
  -1.3482666e-01
  -1.2518311e-01
  -1.1538696e-01
  -1.0525513e-01
  -9.6221924e-02
  -8.7280273e-02
  -7.8033447e-02
  -6.9671631e-02
  -6.0882568e-02
  -5.2062988e-02
  -4.3365479e-02
  -3.3660889e-02
  -2.4322510e-02
  -1.5625000e-02
  -7.2021484e-03
   1.6479492e-03
   9.6130371e-03
   1.7181396e-02
   2.4993896e-02
   3.3538818e-02
   4.1748047e-02
   5.0506592e-02
   5.9295654e-02
   6.6925049e-02
   7.4157715e-02
   8.1878662e-02
   8.9538574e-02
   9.6740723e-02
   1.0568237e-01
   1.1340332e-01
   1.2115479e-01
   1.2966919e-01
   1.3644409e-01
   1.4379883e-01
   1.5167236e-01
   1.5887451e-01
   1.6479492e-01
   1.7089844e-01
   1.7822266e-01
   1.8444824e-01
   1.9094849e-01
   1.9696045e-01
   2.0132446e-01
   2.0623779e-01
   2.1099854e-01
   2.1441650e-01
   2.1841431e-01
   2.2293091e-01
   2.2592163e-01
   2.2918701e-01
   2.3300171e-01
   2.3587036e-01
   2.3895264e-01
   2.4221802e-01
   2.4667358e-01
   2.5070190e-01
   2.5384521e-01
   2.5823975e-01
   2.6156616e-01
   2.6495361e-01
   2.6950073e-01
   2.7258301e-01
   2.7749634e-01
   2.8103638e-01
   2.8213501e-01
   2.8491211e-01
   2.8802490e-01
   2.9080200e-01
   2.9434204e-01
   2.9751587e-01
   3.0108643e-01
   3.0426025e-01
   3.0566406e-01
   3.0743408e-01
   3.0749512e-01
   3.0795288e-01
   3.1039429e-01
   3.1256104e-01
   3.1567383e-01
   3.1884766e-01
   3.2095337e-01
   3.2214355e-01
   3.2196045e-01
   3.2287598e-01
   3.2369995e-01
   3.2424927e-01
   3.2699585e-01
   3.2897949e-01
   3.3023071e-01
   3.3193970e-01
   3.3230591e-01
   3.3312988e-01
   3.3367920e-01
   3.3416748e-01
   3.3651733e-01
   3.3758545e-01
   3.3908081e-01
   3.4100342e-01
   3.4222412e-01
   3.4439087e-01
   3.4552002e-01
   3.4692383e-01
   3.5012817e-01
   3.5208130e-01
   3.5406494e-01
   3.5693359e-01
   3.5861206e-01
   3.6096191e-01
   3.6376953e-01
   3.6666870e-01
   3.7066650e-01
   3.7344360e-01
   3.7640381e-01
   3.8073730e-01
   3.8327026e-01
   3.8720703e-01
   3.9038086e-01
   3.9328003e-01
   3.9743042e-01
   3.9993286e-01
   4.0390015e-01
   4.0783691e-01
   4.1000366e-01
   4.1433716e-01
   4.1796875e-01
   4.2202759e-01
   4.2855835e-01
   4.3307495e-01
   4.3780518e-01
   4.4348145e-01
   4.4787598e-01
   4.5251465e-01
   4.5639038e-01
   4.6069336e-01
   4.6722412e-01
   4.7207642e-01
   4.7866821e-01
   4.8544312e-01
   4.8989868e-01
   4.9591064e-01
   5.0143433e-01
   5.0704956e-01
   5.1449585e-01
   5.2090454e-01
   5.2877808e-01
   5.3558350e-01
   5.4150391e-01
   5.4968262e-01
   5.5505371e-01
   5.6185913e-01
   5.7147217e-01
   5.7821655e-01
   5.8651733e-01
   5.9436035e-01
   6.0079956e-01
   6.0885620e-01
   6.1471558e-01
   6.2203979e-01
   6.3024902e-01
   6.3644409e-01
   6.4459229e-01
   6.5127563e-01
   6.5786743e-01
   6.6656494e-01
   6.7218018e-01
   6.7974854e-01
   6.8774414e-01
   6.9363403e-01
   7.0199585e-01
   7.0819092e-01
   7.1487427e-01
   7.2409058e-01
   7.2851563e-01
   7.3544312e-01
   7.4356079e-01
   7.4874878e-01
   7.5704956e-01
   7.6348877e-01
   7.6873779e-01
   7.7615356e-01
   7.8048706e-01
   7.8640747e-01
   7.9275513e-01
   7.9751587e-01
   8.0426025e-01
   8.0853271e-01
   8.1317139e-01
   8.1851196e-01
   8.1991577e-01
   8.2348633e-01
   8.2638550e-01
   8.2760620e-01
   8.3041382e-01
   8.3020020e-01
   8.3151245e-01
   8.3331299e-01
   8.3157349e-01
   8.3309937e-01
   8.3331299e-01
   8.3370972e-01
   8.3624268e-01
   8.3422852e-01
   8.3386230e-01
   8.3428955e-01
   8.3172607e-01
   8.3163452e-01
   8.3087158e-01
   8.2925415e-01
   8.2977295e-01
   8.2626343e-01
   8.2434082e-01
   8.2315063e-01
   8.1829834e-01
   8.1582642e-01
   8.1091309e-01
   8.0532837e-01
   8.0288696e-01
   7.9635620e-01
   7.9113770e-01
   7.8585815e-01
   7.7761841e-01
   7.7139282e-01
   7.6272583e-01
   7.5509644e-01
   7.4960327e-01
   7.4032593e-01
   7.3291016e-01
   7.2460938e-01
   7.1282959e-01
   7.0336914e-01
   6.9238281e-01
   6.8203735e-01
   6.7477417e-01
   6.6369629e-01
   6.5332031e-01
   6.4212036e-01
   6.3000488e-01
   6.1941528e-01
   6.0665894e-01
   5.9567261e-01
   5.8526611e-01
   5.7330322e-01
   5.6274414e-01
   5.5105591e-01
   5.3887939e-01
   5.2807617e-01
   5.1522827e-01
   5.0317383e-01
   4.9191284e-01
   4.7915649e-01
   4.6755981e-01
   4.5568848e-01
   4.4232178e-01
   4.3038940e-01
   4.1827393e-01
   4.0631104e-01
   3.9459229e-01
   3.8079834e-01
   3.6901855e-01
   3.5678101e-01
   3.4350586e-01
   3.3245850e-01
   3.1945801e-01
   3.0639648e-01
   2.9391479e-01
   2.8002930e-01
   2.6681519e-01
   2.5332642e-01
   2.3937988e-01
   2.2592163e-01
   2.1163940e-01
   1.9897461e-01
   1.8728638e-01
   1.7346191e-01
   1.6091919e-01
   1.4871216e-01
   1.3565063e-01
   1.2432861e-01
   1.1444092e-01
   1.0385132e-01
   9.3231201e-02
   8.2366943e-02
   7.1289063e-02
   6.0180664e-02
   4.9530029e-02
   3.9886475e-02
   2.9602051e-02
   2.0019531e-02
   1.1260986e-02
   1.0986328e-03
  -8.6669922e-03
  -1.7913818e-02
  -2.8289795e-02
  -3.7902832e-02
  -4.6966553e-02
  -5.5938721e-02
  -6.3598633e-02
  -7.1807861e-02
  -8.0200195e-02
  -8.8378906e-02
  -9.7473145e-02
  -1.0626221e-01
  -1.1456299e-01
  -1.2274170e-01
  -1.3082886e-01
  -1.3748169e-01
  -1.4425659e-01
  -1.5084839e-01
  -1.5762329e-01
  -1.6500854e-01
  -1.7126465e-01
  -1.7785645e-01
  -1.8389893e-01
  -1.9021606e-01
  -1.9677734e-01
  -2.0309448e-01
  -2.0953369e-01
  -2.1508789e-01
  -2.2149658e-01
  -2.2824097e-01
  -2.3342896e-01
  -2.3995972e-01
  -2.4661255e-01
  -2.5149536e-01
  -2.5854492e-01
  -2.6510620e-01
  -2.7059937e-01
  -2.7755737e-01
  -2.8323364e-01
  -2.8890991e-01
  -2.9461670e-01
  -2.9946899e-01
  -3.0606079e-01
  -3.1094360e-01
  -3.1536865e-01
  -3.2150269e-01
  -3.2589722e-01
  -3.3114624e-01
  -3.3734131e-01
  -3.4219360e-01
  -3.4848022e-01
  -3.5403442e-01
  -3.5913086e-01
  -3.6495972e-01
  -3.6932373e-01
  -3.7493896e-01
  -3.8040161e-01
  -3.8516235e-01
  -3.9083862e-01
  -3.9617920e-01
  -4.0130615e-01
  -4.0597534e-01
  -4.1064453e-01
  -4.1674805e-01
  -4.2135620e-01
  -4.2669678e-01
  -4.3380737e-01
  -4.3832397e-01
  -4.4366455e-01
  -4.5043945e-01
  -4.5504761e-01
  -4.6121216e-01
  -4.6707153e-01
  -4.7265625e-01
  -4.7897339e-01
  -4.8260498e-01
  -4.8895264e-01
  -4.9508667e-01
  -4.9951172e-01
  -5.0585938e-01
  -5.1037598e-01
  -5.1480103e-01
  -5.2124023e-01
  -5.2584839e-01
  -5.3125000e-01
  -5.3674316e-01
  -5.4110718e-01
  -5.4608154e-01
  -5.4922485e-01
  -5.5303955e-01
  -5.5902100e-01
  -5.6112671e-01
  -5.6588745e-01
  -5.7077026e-01
  -5.7327271e-01
  -5.7754517e-01
  -5.7940674e-01
  -5.8187866e-01
  -5.8566284e-01
  -5.8718872e-01
  -5.9042358e-01
  -5.9277344e-01
  -5.9390259e-01
  -5.9738159e-01
  -5.9835815e-01
  -6.0046387e-01
  -6.0360718e-01
  -6.0348511e-01
  -6.0543823e-01
  -6.0644531e-01
  -6.0668945e-01
  -6.0894775e-01
  -6.0775757e-01
  -6.0910034e-01
  -6.1083984e-01
  -6.0961914e-01
  -6.1087036e-01
  -6.1093140e-01
  -6.1090088e-01
  -6.1203003e-01
  -6.1056519e-01
  -6.1126709e-01
  -6.1157227e-01
  -6.0922241e-01
  -6.0928345e-01
  -6.0806274e-01
  -6.0662842e-01
  -6.0659790e-01
  -6.0342407e-01
  -6.0168457e-01
  -6.0003662e-01
  -5.9613037e-01
  -5.9353638e-01
  -5.8880615e-01
  -5.8422852e-01
  -5.8227539e-01
  -5.7781982e-01
  -5.7379150e-01
  -5.6942749e-01
  -5.6442261e-01
  -5.6094360e-01
  -5.5581665e-01
  -5.5249023e-01
  -5.4968262e-01
  -5.4348755e-01
  -5.3991699e-01
  -5.3634644e-01
  -5.3100586e-01
  -5.2737427e-01
  -5.2233887e-01
  -5.1766968e-01
  -5.1324463e-01
  -5.0750732e-01
  -5.0292969e-01
  -4.9801636e-01
  -4.9285889e-01
  -4.8901367e-01
  -4.8211670e-01
  -4.7613525e-01
  -4.7088623e-01
  -4.6368408e-01
  -4.5825195e-01
  -4.5266724e-01
  -4.4763184e-01
  -4.4320679e-01
  -4.3627930e-01
  -4.3066406e-01
  -4.2498779e-01
  -4.1802979e-01
  -4.1299438e-01
  -4.0618896e-01
  -3.9978027e-01
  -3.9498901e-01
  -3.8836670e-01
  -3.8339233e-01
  -3.7844849e-01
  -3.7173462e-01
  -3.6593628e-01
  -3.5949707e-01
  -3.5308838e-01
  -3.4713745e-01
  -3.4039307e-01
  -3.3493042e-01
  -3.2891846e-01
  -3.2168579e-01
  -3.1521606e-01
  -3.0764771e-01
  -2.9968262e-01
  -2.9364014e-01
  -2.8598022e-01
  -2.7899170e-01
  -2.7319336e-01
  -2.6589966e-01
  -2.5933838e-01
  -2.5234985e-01
  -2.4581909e-01
  -2.3944092e-01
  -2.3153687e-01
  -2.2454834e-01
  -2.1810913e-01
  -2.1051025e-01
  -2.0352173e-01
  -1.9628906e-01
  -1.8887329e-01
  -1.8206787e-01
  -1.7532349e-01
  -1.6986084e-01
  -1.6287231e-01
  -1.5512085e-01
  -1.4916992e-01
  -1.4236450e-01
  -1.3641357e-01
  -1.3104248e-01
  -1.2551880e-01
  -1.2042236e-01
  -1.1428833e-01
  -1.0891724e-01
  -1.0397339e-01
  -9.8266602e-02
  -9.3902588e-02
  -8.9019775e-02
  -8.3526611e-02
  -7.9101563e-02
  -7.5164795e-02
  -7.0587158e-02
  -6.7230225e-02
  -6.2561035e-02
  -5.8227539e-02
  -5.4290771e-02
  -5.0292969e-02
  -4.6508789e-02
  -4.2907715e-02
  -3.9978027e-02
  -3.6163330e-02
  -3.2745361e-02
  -2.9876709e-02
  -2.5360107e-02
  -2.1484375e-02
  -1.9500732e-02
  -1.6937256e-02
  -1.4373779e-02
  -1.2390137e-02
  -9.6435547e-03
  -6.6223145e-03
  -3.8757324e-03
  -9.4604492e-04
   1.3122559e-03
   3.6010742e-03
   5.3405762e-03
   7.0800781e-03
   9.2468262e-03
   1.1505127e-02
   1.4404297e-02
   1.7333984e-02
   1.9470215e-02
   2.1545410e-02
   2.4414063e-02
   2.7465820e-02
   3.0853271e-02
   3.4667969e-02
   3.8879395e-02
   4.2175293e-02
   4.5196533e-02
   4.8248291e-02
   5.1940918e-02
   5.5847168e-02
   5.9539795e-02
   6.4483643e-02
   6.9122314e-02
   7.2998047e-02
   7.7209473e-02
   8.0291748e-02
   8.3251953e-02
   8.6425781e-02
   9.0667725e-02
   9.5428467e-02
   9.9151611e-02
   1.0321045e-01
   1.0650635e-01
   1.0891724e-01
   1.1203003e-01
   1.1529541e-01
   1.1846924e-01
   1.2255859e-01
   1.2570190e-01
   1.2881470e-01
   1.3177490e-01
   1.3363647e-01
   1.3647461e-01
   1.3900757e-01
   1.4114380e-01
   1.4340210e-01
   1.4559937e-01
   1.4868164e-01
   1.5078735e-01
   1.5267944e-01
   1.5539551e-01
   1.5753174e-01
   1.6052246e-01
   1.6406250e-01
   1.6616821e-01
   1.6915894e-01
   1.7211914e-01
   1.7382813e-01
   1.7645264e-01
   1.7895508e-01
   1.8197632e-01
   1.8457031e-01
   1.8740845e-01
   1.9046021e-01
   1.9311523e-01
   1.9586182e-01
   1.9863892e-01
   2.0077515e-01
   2.0343018e-01
   2.0626831e-01
   2.0794678e-01
   2.1066284e-01
   2.1289063e-01
   2.1456909e-01
   2.1771240e-01
   2.2052002e-01
   2.2302246e-01
   2.2653198e-01
   2.2833252e-01
   2.3068237e-01
   2.3275757e-01
   2.3422241e-01
   2.3718262e-01
   2.3904419e-01
   2.4176025e-01
   2.4481201e-01
   2.4655151e-01
   2.4884033e-01
   2.4993896e-01
   2.5170898e-01
   2.5460815e-01
   2.5622559e-01
   2.6010132e-01
   2.6296997e-01
   2.6470947e-01
   2.6757813e-01
   2.6837158e-01
   2.7026367e-01
   2.7319336e-01
   2.7468872e-01
   2.7752686e-01
   2.8009033e-01
   2.8207397e-01
   2.8445435e-01
   2.8546143e-01
   2.8784180e-01
   2.9019165e-01
   2.9171753e-01
   2.9443359e-01
   2.9598999e-01
   2.9766846e-01
   2.9998779e-01
   3.0120850e-01
   3.0282593e-01
   3.0450439e-01
   3.0581665e-01
   3.0889893e-01
   3.1088257e-01
   3.1256104e-01
   3.1488037e-01
   3.1631470e-01
   3.1875610e-01
   3.2113647e-01
   3.2339478e-01
   3.2644653e-01
   3.2836914e-01
   3.3087158e-01
   3.3386230e-01
   3.3544922e-01
   3.3816528e-01
   3.4097290e-01
   3.4292603e-01
   3.4695435e-01
   3.5015869e-01
   3.5284424e-01
   3.5614014e-01
   3.5736084e-01
   3.6026001e-01
   3.6358643e-01
   3.6437988e-01
   3.6611938e-01
   3.6657715e-01
   3.6724854e-01
   3.6862183e-01
   3.6801147e-01
   3.6898804e-01
   3.6941528e-01
   3.6990356e-01
   3.7167358e-01
   3.7182617e-01
   3.7344360e-01
   3.7570190e-01
   3.7548828e-01
   3.7695313e-01
   3.7774658e-01
   3.7789917e-01
   3.8027954e-01
   3.8140869e-01
   3.8372803e-01
   3.8616943e-01
   3.8775635e-01
   3.8955688e-01
   3.9028931e-01
   3.9147949e-01
   3.9395142e-01
   3.9477539e-01
   3.9669800e-01
   3.9855957e-01
   3.9813232e-01
   3.9950562e-01
   4.0039063e-01
   4.0014648e-01
   4.0109253e-01
   4.0084839e-01
   4.0127563e-01
   4.0164185e-01
   4.0090942e-01
   4.0225220e-01
   4.0145874e-01
   4.0060425e-01
   4.0100098e-01
   3.9941406e-01
   3.9913940e-01
   3.9819336e-01
   3.9739990e-01
   3.9801025e-01
   3.9566040e-01
   3.9492798e-01
   3.9511108e-01
   3.9352417e-01
   3.9343262e-01
   3.9270020e-01
   3.9154053e-01
   3.9089966e-01
   3.8891602e-01
   3.8818359e-01
   3.8684082e-01
   3.8500977e-01
   3.8375854e-01
   3.8183594e-01
   3.8027954e-01
   3.7911987e-01
   3.7689209e-01
   3.7564087e-01
   3.7377930e-01
   3.7039185e-01
   3.6938477e-01
   3.6758423e-01
   3.6520386e-01
   3.6447144e-01
   3.6227417e-01
   3.6172485e-01
   3.6062622e-01
   3.5833740e-01
   3.5711670e-01
   3.5513306e-01
   3.5360718e-01
   3.5281372e-01
   3.5131836e-01
   3.5098267e-01
   3.5046387e-01
   3.4817505e-01
   3.4689331e-01
   3.4393311e-01
   3.4182739e-01
   3.4011841e-01
   3.3731079e-01
   3.3654785e-01
   3.3502197e-01
   3.3325195e-01
   3.3209229e-01
   3.2882690e-01
   3.2714844e-01
   3.2534790e-01
   3.2287598e-01
   3.2217407e-01
   3.2000732e-01
   3.1799316e-01
   3.1643677e-01
   3.1344604e-01
   3.1134033e-01
   3.0880737e-01
   3.0496216e-01
   3.0294800e-01
   3.0041504e-01
   2.9727173e-01
   2.9537964e-01
   2.9165649e-01
   2.8842163e-01
   2.8482056e-01
   2.8057861e-01
   2.7761841e-01
   2.7270508e-01
   2.6797485e-01
   2.6507568e-01
   2.6043701e-01
   2.5653076e-01
   2.5271606e-01
   2.4792480e-01
   2.4392700e-01
   2.3989868e-01
   2.3547363e-01
   2.3107910e-01
   2.2662354e-01
   2.2290039e-01
   2.1960449e-01
   2.1585083e-01
   2.1240234e-01
   2.0785522e-01
   2.0330811e-01
   1.9967651e-01
   1.9531250e-01
   1.9116211e-01
   1.8667603e-01
   1.8228149e-01
   1.7846680e-01
   1.7367554e-01
   1.6931152e-01
   1.6549683e-01
   1.6076660e-01
   1.5472412e-01
   1.4929199e-01
   1.4410400e-01
   1.3876343e-01
   1.3299561e-01
   1.2774658e-01
   1.2240601e-01
   1.1590576e-01
   1.1029053e-01
   1.0421753e-01
   9.7900391e-02
   9.1766357e-02
   8.5754395e-02
   8.0139160e-02
   7.4401855e-02
   6.8359375e-02
   6.1859131e-02
   5.5603027e-02
   5.0048828e-02
   4.4952393e-02
   3.9123535e-02
   3.4149170e-02
   2.9510498e-02
   2.4505615e-02
   2.0050049e-02
   1.5441895e-02
   1.0284424e-02
   5.8288574e-03
   2.2583008e-03
  -1.9531250e-03
  -6.1950684e-03
  -9.3994141e-03
  -1.3000488e-02
  -1.7669678e-02
  -2.1331787e-02
  -2.5054932e-02
  -2.8381348e-02
  -3.0456543e-02
  -3.3538818e-02
  -3.7139893e-02
  -3.9916992e-02
  -4.2510986e-02
  -4.6051025e-02
  -4.9682617e-02
  -5.2612305e-02
  -5.5206299e-02
  -5.8471680e-02
  -6.1553955e-02
  -6.5277100e-02
  -6.8817139e-02
  -7.1594238e-02
  -7.4218750e-02
  -7.7941895e-02
  -8.1665039e-02
  -8.3923340e-02
  -8.6303711e-02
  -8.9324951e-02
  -9.2498779e-02
  -9.5642090e-02
  -9.9060059e-02
  -1.0214233e-01
  -1.0513306e-01
  -1.0726929e-01
  -1.1001587e-01
  -1.1364746e-01
  -1.1657715e-01
  -1.1914063e-01
  -1.2142944e-01
  -1.2426758e-01
  -1.2719727e-01
  -1.2908936e-01
  -1.3238525e-01
  -1.3562012e-01
  -1.3803101e-01
  -1.4117432e-01
  -1.4285278e-01
  -1.4505005e-01
  -1.4752197e-01
  -1.4883423e-01
  -1.5048218e-01
  -1.5252686e-01
  -1.5490723e-01
  -1.5670776e-01
  -1.5863037e-01
  -1.6125488e-01
  -1.6360474e-01
  -1.6558838e-01
  -1.6796875e-01
  -1.6940308e-01
  -1.7181396e-01
  -1.7407227e-01
  -1.7565918e-01
  -1.7709351e-01
  -1.7874146e-01
  -1.8017578e-01
  -1.8231201e-01
  -1.8386841e-01
  -1.8539429e-01
  -1.8725586e-01
  -1.8777466e-01
  -1.8908691e-01
  -1.9064331e-01
  -1.9119263e-01
  -1.9204712e-01
  -1.9378662e-01
  -1.9497681e-01
  -1.9592285e-01
  -1.9644165e-01
  -1.9702148e-01
  -1.9726563e-01
  -1.9723511e-01
  -1.9824219e-01
  -1.9888306e-01
  -1.9955444e-01
  -2.0108032e-01
  -2.0095825e-01
  -2.0123291e-01
  -2.0147705e-01
  -2.0056152e-01
  -2.0053101e-01
  -1.9995117e-01
  -1.9985962e-01
  -1.9979858e-01
  -1.9882202e-01
  -1.9766235e-01
  -1.9580078e-01
  -1.9381714e-01
  -1.9219971e-01
  -1.8927002e-01
  -1.8750000e-01
  -1.8569946e-01
  -1.8270874e-01
  -1.7984009e-01
  -1.7684937e-01
  -1.7248535e-01
  -1.6888428e-01
  -1.6546631e-01
  -1.6198730e-01
  -1.5936279e-01
  -1.5585327e-01
  -1.5277100e-01
  -1.4907837e-01
  -1.4447021e-01
  -1.4047241e-01
  -1.3647461e-01
  -1.3256836e-01
  -1.2829590e-01
  -1.2384033e-01
  -1.2084961e-01
  -1.1657715e-01
  -1.1227417e-01
  -1.0867310e-01
  -1.0351563e-01
  -9.9822998e-02
  -9.6191406e-02
  -9.1949463e-02
  -8.8378906e-02
  -8.4350586e-02
  -8.0902100e-02
  -7.6904297e-02
  -7.3303223e-02
  -6.9305420e-02
  -6.5246582e-02
  -6.0607910e-02
  -5.5786133e-02
  -5.1361084e-02
  -4.6508789e-02
  -4.2205811e-02
  -3.7994385e-02
  -3.3142090e-02
  -2.8503418e-02
  -2.3895264e-02
  -1.8585205e-02
  -1.4251709e-02
  -9.4604492e-03
  -4.3640137e-03
   0.0000000e+00
   4.7302246e-03
   9.7351074e-03
   1.4251709e-02
   1.8310547e-02
   2.2979736e-02
   2.7923584e-02
   3.2379150e-02
   3.6651611e-02
   4.0100098e-02
   4.3914795e-02
   4.8736572e-02
   5.2307129e-02
   5.5328369e-02
   5.9600830e-02
   6.4086914e-02
   6.6833496e-02
   6.9763184e-02
   7.3730469e-02
   7.6477051e-02
   7.9193115e-02
   8.2366943e-02
   8.5083008e-02
   8.7524414e-02
   9.0209961e-02
   9.2742920e-02
   9.5550537e-02
   9.7412109e-02
   1.0015869e-01
   1.0308838e-01
   1.0568237e-01
   1.0812378e-01
   1.0998535e-01
   1.1181641e-01
   1.1361694e-01
   1.1657715e-01
   1.1871338e-01
   1.2042236e-01
   1.2240601e-01
   1.2384033e-01
   1.2475586e-01
   1.2603760e-01
   1.2707520e-01
   1.2915039e-01
   1.3064575e-01
   1.3214111e-01
   1.3363647e-01
   1.3461304e-01
   1.3464355e-01
   1.3436890e-01
   1.3421631e-01
   1.3458252e-01
   1.3510132e-01
   1.3531494e-01
   1.3626099e-01
   1.3635254e-01
   1.3562012e-01
   1.3442993e-01
   1.3314819e-01
   1.3308716e-01
   1.3265991e-01
   1.3183594e-01
   1.3125610e-01
   1.2945557e-01
   1.2774658e-01
   1.2670898e-01
   1.2521362e-01
   1.2457275e-01
   1.2359619e-01
   1.2258911e-01
   1.2231445e-01
   1.2118530e-01
   1.1898804e-01
   1.1694336e-01
   1.1398315e-01
   1.1199951e-01
   1.1090088e-01
   1.0873413e-01
   1.0705566e-01
   1.0519409e-01
   1.0238647e-01
   9.9822998e-02
   9.6557617e-02
   9.3475342e-02
   9.1278076e-02
   8.9843750e-02
   8.8897705e-02
   8.6822510e-02
   8.3892822e-02
   8.1512451e-02
   7.8643799e-02
   7.5531006e-02
   7.3089600e-02
   7.0587158e-02
   6.8206787e-02
   6.5612793e-02
   6.2103271e-02
   5.8715820e-02
   5.5938721e-02
   5.2154541e-02
   4.8309326e-02
   4.5318604e-02
   4.2236328e-02
   3.9031982e-02
   3.6041260e-02
   3.2684326e-02
   2.8930664e-02
   2.4810791e-02
   2.0996094e-02
   1.7974854e-02
   1.4007568e-02
   1.0101318e-02
   6.0424805e-03
   1.7700195e-03
  -2.4414063e-03
  -6.3781738e-03
  -1.0375977e-02
  -1.4495850e-02
  -1.7700195e-02
  -2.1026611e-02
  -2.5238037e-02
  -2.9479980e-02
  -3.2897949e-02
  -3.7292480e-02
  -4.0832520e-02
  -4.3853760e-02
  -4.7821045e-02
  -5.1177979e-02
  -5.5328369e-02
  -5.9051514e-02
  -6.1950684e-02
  -6.6070557e-02
  -7.0251465e-02
  -7.4249268e-02
  -7.7728271e-02
  -8.1176758e-02
  -8.4136963e-02
  -8.6761475e-02
  -8.9538574e-02
  -9.1918945e-02
  -9.4268799e-02
  -9.7259521e-02
  -9.9548340e-02
  -1.0174561e-01
  -1.0461426e-01
  -1.0662842e-01
  -1.0900879e-01
  -1.1154175e-01
  -1.1294556e-01
  -1.1474609e-01
  -1.1743164e-01
  -1.2017822e-01
  -1.2286377e-01
  -1.2567139e-01
  -1.2872314e-01
  -1.3146973e-01
  -1.3327026e-01
  -1.3558960e-01
  -1.3836670e-01
  -1.4025879e-01
  -1.4355469e-01
  -1.4642334e-01
  -1.4892578e-01
  -1.5164185e-01
  -1.5374756e-01
  -1.5588379e-01
  -1.5783691e-01
  -1.5994263e-01
  -1.6162109e-01
  -1.6375732e-01
  -1.6699219e-01
  -1.6940308e-01
  -1.7114258e-01
  -1.7379761e-01
  -1.7428589e-01
  -1.7529297e-01
  -1.7755127e-01
  -1.7852783e-01
  -1.8106079e-01
  -1.8298340e-01
  -1.8392944e-01
  -1.8585205e-01
  -1.8716431e-01
  -1.8835449e-01
  -1.9070435e-01
  -1.9146729e-01
  -1.9314575e-01
  -1.9592285e-01
  -1.9775391e-01
  -1.9943237e-01
  -2.0062256e-01
  -2.0275879e-01
  -2.0449829e-01
  -2.0571899e-01
  -2.0742798e-01
  -2.0898438e-01
  -2.1032715e-01
  -2.1191406e-01
  -2.1182251e-01
  -2.1221924e-01
  -2.1374512e-01
  -2.1429443e-01
  -2.1578979e-01
  -2.1688843e-01
  -2.1786499e-01
  -2.1929932e-01
  -2.1966553e-01
  -2.2113037e-01
  -2.2247314e-01
  -2.2323608e-01
  -2.2515869e-01
  -2.2711182e-01
  -2.2860718e-01
  -2.3010254e-01
  -2.3095703e-01
  -2.3236084e-01
  -2.3379517e-01
  -2.3449707e-01
  -2.3638916e-01
  -2.3687744e-01
  -2.3730469e-01
  -2.3831177e-01
  -2.3751831e-01
  -2.3779297e-01
  -2.3812866e-01
  -2.3825073e-01
  -2.3840332e-01
  -2.3812866e-01
  -2.3904419e-01
  -2.3980713e-01
  -2.3901367e-01
  -2.3870850e-01
  -2.3834229e-01
  -2.3757935e-01
  -2.3846436e-01
  -2.3852539e-01
  -2.3873901e-01
  -2.3971558e-01
  -2.3983765e-01
  -2.4035645e-01
  -2.4078369e-01
  -2.4057007e-01
  -2.4124146e-01
  -2.4163818e-01
  -2.4261475e-01
  -2.4374390e-01
  -2.4295044e-01
  -2.4368286e-01
  -2.4414063e-01
  -2.4441528e-01
  -2.4514771e-01
  -2.4444580e-01
  -2.4499512e-01
  -2.4542236e-01
  -2.4554443e-01
  -2.4612427e-01
  -2.4572754e-01
  -2.4600220e-01
  -2.4636841e-01
  -2.4642944e-01
  -2.4755859e-01
  -2.4877930e-01
  -2.4905396e-01
  -2.4917603e-01
  -2.4929810e-01
  -2.4905396e-01
  -2.4954224e-01
  -2.5000000e-01
  -2.5131226e-01
  -2.5161743e-01
  -2.5091553e-01
  -2.5079346e-01
  -2.5006104e-01
  -2.5039673e-01
  -2.5082397e-01
  -2.5000000e-01
  -2.4996948e-01
  -2.4996948e-01
  -2.4942017e-01
  -2.4978638e-01
  -2.4899292e-01
  -2.4905396e-01
  -2.4987793e-01
  -2.4942017e-01
  -2.4951172e-01
  -2.5000000e-01
  -2.5051880e-01
  -2.5115967e-01
  -2.5106812e-01
  -2.5164795e-01
  -2.5180054e-01
  -2.5128174e-01
  -2.5164795e-01
  -2.5128174e-01
  -2.5079346e-01
  -2.5131226e-01
  -2.5100708e-01
  -2.5137329e-01
  -2.5201416e-01
  -2.5149536e-01
  -2.5234985e-01
  -2.5195313e-01
  -2.5177002e-01
  -2.5286865e-01
  -2.5277710e-01
  -2.5402832e-01
  -2.5531006e-01
  -2.5552368e-01
  -2.5686646e-01
  -2.5695801e-01
  -2.5729370e-01
  -2.5857544e-01
  -2.5854492e-01
  -2.5939941e-01
  -2.6013184e-01
  -2.6022339e-01
  -2.6126099e-01
  -2.6110840e-01
  -2.6101685e-01
  -2.6177979e-01
  -2.6132202e-01
  -2.6211548e-01
  -2.6220703e-01
  -2.6135254e-01
  -2.6278687e-01
  -2.6272583e-01
  -2.6257324e-01
  -2.6303101e-01
  -2.6208496e-01
  -2.6165771e-01
  -2.6086426e-01
  -2.6065063e-01
  -2.6116943e-01
  -2.6077271e-01
  -2.6205444e-01
  -2.6229858e-01
  -2.6147461e-01
  -2.6287842e-01
  -2.6373291e-01
  -2.6406860e-01
  -2.6531982e-01
  -2.6596069e-01
  -2.6718140e-01
  -2.6870728e-01
  -2.6919556e-01
  -2.6980591e-01
  -2.6989746e-01
  -2.7017212e-01
  -2.7172852e-01
  -2.7108765e-01
  -2.7093506e-01
  -2.7102661e-01
  -2.7120972e-01
  -2.7258301e-01
  -2.7166748e-01
  -2.7096558e-01
  -2.7230835e-01
  -2.7246094e-01
  -2.7291870e-01
  -2.7322388e-01
  -2.7331543e-01
  -2.7444458e-01
  -2.7435303e-01
  -2.7401733e-01
  -2.7441406e-01
  -2.7355957e-01
  -2.7316284e-01
  -2.7337646e-01
  -2.7255249e-01
  -2.7304077e-01
  -2.7294922e-01
  -2.7203369e-01
  -2.7197266e-01
  -2.7108765e-01
  -2.7041626e-01
  -2.6953125e-01
  -2.6867676e-01
  -2.6873779e-01
  -2.6693726e-01
  -2.6675415e-01
  -2.6690674e-01
  -2.6525879e-01
  -2.6501465e-01
  -2.6397705e-01
  -2.6269531e-01
  -2.6315308e-01
  -2.6144409e-01
  -2.6065063e-01
  -2.6104736e-01
  -2.5985718e-01
  -2.5988770e-01
  -2.5894165e-01
  -2.5741577e-01
  -2.5729370e-01
  -2.5628662e-01
  -2.5564575e-01
  -2.5518799e-01
  -2.5466919e-01
  -2.5399780e-01
  -2.5280762e-01
  -2.5204468e-01
  -2.5161743e-01
  -2.5070190e-01
  -2.5070190e-01
  -2.4966431e-01
  -2.4911499e-01
  -2.4932861e-01
  -2.4798584e-01
  -2.4694824e-01
  -2.4737549e-01
  -2.4676514e-01
  -2.4594116e-01
  -2.4606323e-01
  -2.4517822e-01
  -2.4447632e-01
  -2.4337769e-01
  -2.4273682e-01
  -2.4249268e-01
  -2.4087524e-01
  -2.4084473e-01
  -2.4060059e-01
  -2.3931885e-01
  -2.3898315e-01
  -2.3681641e-01
  -2.3574829e-01
  -2.3510742e-01
  -2.3306274e-01
  -2.3263550e-01
  -2.3214722e-01
  -2.3104858e-01
  -2.3046875e-01
  -2.2949219e-01
  -2.2781372e-01
  -2.2644043e-01
  -2.2555542e-01
  -2.2525024e-01
  -2.2445679e-01
  -2.2387695e-01
  -2.2329712e-01
  -2.2152710e-01
  -2.2045898e-01
  -2.1887207e-01
  -2.1817017e-01
  -2.1813965e-01
  -2.1704102e-01
  -2.1655273e-01
  -2.1603394e-01
  -2.1475220e-01
  -2.1377563e-01
  -2.1215820e-01
  -2.1072388e-01
  -2.1002197e-01
  -2.0962524e-01
  -2.0919800e-01
  -2.0831299e-01
  -2.0748901e-01
  -2.0660400e-01
  -2.0605469e-01
  -2.0568848e-01
  -2.0568848e-01
  -2.0477295e-01
  -2.0397949e-01
  -2.0343018e-01
  -2.0214844e-01
  -2.0098877e-01
  -1.9900513e-01
  -1.9744873e-01
  -1.9628906e-01
  -1.9488525e-01
  -1.9403076e-01
  -1.9293213e-01
  -1.9128418e-01
  -1.8963623e-01
  -1.8780518e-01
  -1.8576050e-01
  -1.8475342e-01
  -1.8292236e-01
  -1.8176270e-01
  -1.8148804e-01
  -1.8002319e-01
  -1.7852783e-01
  -1.7654419e-01
  -1.7538452e-01
  -1.7404175e-01
  -1.7181396e-01
  -1.7166138e-01
  -1.7147827e-01
  -1.7010498e-01
  -1.7010498e-01
  -1.6928101e-01
  -1.6867065e-01
  -1.6854858e-01
  -1.6744995e-01
  -1.6656494e-01
  -1.6531372e-01
  -1.6445923e-01
  -1.6372681e-01
  -1.6275024e-01
  -1.6189575e-01
  -1.6073608e-01
  -1.5951538e-01
  -1.5820313e-01
  -1.5698242e-01
  -1.5609741e-01
  -1.5560913e-01
  -1.5399170e-01
  -1.5316772e-01
  -1.5328979e-01
  -1.5252686e-01
  -1.5203857e-01
  -1.5133667e-01
  -1.5130615e-01
  -1.5176392e-01
  -1.5213013e-01
  -1.5179443e-01
  -1.5136719e-01
  -1.5209961e-01
  -1.5240479e-01
  -1.5151978e-01
  -1.5155029e-01
  -1.5194702e-01
  -1.5200806e-01
  -1.5283203e-01
  -1.5362549e-01
  -1.5319824e-01
  -1.5328979e-01
  -1.5298462e-01
  -1.5237427e-01
  -1.5289307e-01
  -1.5319824e-01
  -1.5380859e-01
  -1.5313721e-01
  -1.5292358e-01
  -1.5341187e-01
  -1.5289307e-01
  -1.5328979e-01
  -1.5399170e-01
  -1.5420532e-01
  -1.5484619e-01
  -1.5533447e-01
  -1.5570068e-01
  -1.5640259e-01
  -1.5707397e-01
  -1.5740967e-01
  -1.5679932e-01
  -1.5682983e-01
  -1.5777588e-01
  -1.5756226e-01
  -1.5844727e-01
  -1.5960693e-01
  -1.5997314e-01
  -1.6015625e-01
  -1.6091919e-01
  -1.6256714e-01
  -1.6387939e-01
  -1.6537476e-01
  -1.6644287e-01
  -1.6714478e-01
  -1.6741943e-01
  -1.6857910e-01
  -1.6958618e-01
  -1.7059326e-01
  -1.7236328e-01
  -1.7333984e-01
  -1.7492676e-01
  -1.7620850e-01
  -1.7672729e-01
  -1.7733765e-01
  -1.7843628e-01
  -1.7980957e-01
  -1.8109131e-01
  -1.8148804e-01
  -1.8286133e-01
  -1.8392944e-01
  -1.8408203e-01
  -1.8511963e-01
  -1.8533325e-01
  -1.8612671e-01
  -1.8765259e-01
  -1.8765259e-01
  -1.8942261e-01
  -1.9100952e-01
  -1.9183350e-01
  -1.9326782e-01
  -1.9345093e-01
  -1.9418335e-01
  -1.9564819e-01
  -1.9622803e-01
  -1.9796753e-01
  -1.9906616e-01
  -1.9973755e-01
  -2.0065308e-01
  -2.0086670e-01
  -2.0132446e-01
  -2.0254517e-01
  -2.0297241e-01
  -2.0397949e-01
  -2.0486450e-01
  -2.0483398e-01
  -2.0495605e-01
  -2.0397949e-01
  -2.0324707e-01
  -2.0352173e-01
  -2.0291138e-01
  -2.0336914e-01
  -2.0266724e-01
  -2.0141602e-01
  -2.0156860e-01
  -2.0040894e-01
  -1.9940186e-01
  -1.9888306e-01
  -1.9793701e-01
  -1.9830322e-01
  -1.9821167e-01
  -1.9735718e-01
  -1.9674683e-01
  -1.9485474e-01
  -1.9354248e-01
  -1.9290161e-01
  -1.9161987e-01
  -1.9165039e-01
  -1.9058228e-01
  -1.8917847e-01
  -1.8826294e-01
  -1.8661499e-01
  -1.8554688e-01
  -1.8435669e-01
  -1.8237305e-01
  -1.8121338e-01
  -1.7965698e-01
  -1.7767334e-01
  -1.7718506e-01
  -1.7581177e-01
  -1.7434692e-01
  -1.7297363e-01
  -1.7126465e-01
  -1.7059326e-01
  -1.6952515e-01
  -1.6830444e-01
  -1.6790771e-01
  -1.6619873e-01
  -1.6427612e-01
  -1.6250610e-01
  -1.6036987e-01
  -1.5875244e-01
  -1.5731812e-01
  -1.5625000e-01
  -1.5463257e-01
  -1.5286255e-01
  -1.5170288e-01
  -1.5014648e-01
  -1.4794922e-01
  -1.4611816e-01
  -1.4355469e-01
  -1.4193726e-01
  -1.4068604e-01
  -1.3836670e-01
  -1.3681030e-01
  -1.3485718e-01
  -1.3247681e-01
  -1.3070679e-01
  -1.2826538e-01
  -1.2658691e-01
  -1.2481689e-01
  -1.2319946e-01
  -1.2179565e-01
  -1.1929321e-01
  -1.1672974e-01
  -1.1480713e-01
  -1.1141968e-01
  -1.0946655e-01
  -1.0763550e-01
  -1.0421753e-01
  -1.0229492e-01
  -9.9914551e-02
  -9.7534180e-02
  -9.5062256e-02
  -9.1369629e-02
  -8.8287354e-02
  -8.5052490e-02
  -8.1848145e-02
  -7.8643799e-02
  -7.5042725e-02
  -7.1655273e-02
  -6.9274902e-02
  -6.6040039e-02
  -6.2347412e-02
  -5.9417725e-02
  -5.5969238e-02
  -5.3009033e-02
  -4.9987793e-02
  -4.7058105e-02
  -4.3945313e-02
  -4.0496826e-02
  -3.7689209e-02
  -3.4210205e-02
  -3.0761719e-02
  -2.7587891e-02
  -2.3895264e-02
  -2.0660400e-02
  -1.7852783e-02
  -1.5197754e-02
  -1.1901855e-02
  -8.3618164e-03
  -5.3405762e-03
  -2.0751953e-03
   1.8005371e-03
   5.2490234e-03
   8.1787109e-03
   1.1535645e-02
   1.4831543e-02
   1.8157959e-02
   2.1789551e-02
   2.5115967e-02
   2.8900146e-02
   3.3142090e-02
   3.8024902e-02
   4.2144775e-02
   4.5623779e-02
   4.9560547e-02
   5.3192139e-02
   5.7250977e-02
   6.1035156e-02
   6.5277100e-02
   6.9732666e-02
   7.3791504e-02
   7.8094482e-02
   8.1787109e-02
   8.6059570e-02
   8.9813232e-02
   9.2498779e-02
   9.6740723e-02
   1.0073853e-01
   1.0409546e-01
   1.0769653e-01
   1.1126709e-01
   1.1483765e-01
   1.1846924e-01
   1.2200928e-01
   1.2554932e-01
   1.2869263e-01
   1.3159180e-01
   1.3519287e-01
   1.3900757e-01
   1.4285278e-01
   1.4614868e-01
   1.4941406e-01
   1.5313721e-01
   1.5661621e-01
   1.6043091e-01
   1.6464233e-01
   1.6906738e-01
   1.7376709e-01
   1.7803955e-01
   1.8167114e-01
   1.8554688e-01
   1.8893433e-01
   1.9287109e-01
   1.9671631e-01
   1.9976807e-01
   2.0373535e-01
   2.0751953e-01
   2.1060181e-01
   2.1432495e-01
   2.1646118e-01
   2.1923828e-01
   2.2222900e-01
   2.2412109e-01
   2.2821045e-01
   2.3153687e-01
   2.3382568e-01
   2.3739624e-01
   2.3971558e-01
   2.4182129e-01
   2.4484253e-01
   2.4728394e-01
   2.4957275e-01
   2.5222778e-01
   2.5451660e-01
   2.5741577e-01
   2.5973511e-01
   2.6269531e-01
   2.6522827e-01
   2.6760864e-01
   2.7096558e-01
   2.7313232e-01
   2.7645874e-01
   2.8054810e-01
   2.8247070e-01
   2.8585815e-01
   2.8854370e-01
   2.9125977e-01
   2.9473877e-01
   2.9663086e-01
   2.9891968e-01
   3.0187988e-01
   3.0361938e-01
   3.0599976e-01
   3.0841064e-01
   3.1079102e-01
   3.1390381e-01
   3.1542969e-01
   3.1823730e-01
   3.2171631e-01
   3.2281494e-01
   3.2550049e-01
   3.2775879e-01
   3.2962036e-01
   3.3361816e-01
   3.3633423e-01
   3.3898926e-01
   3.4268188e-01
   3.4484863e-01
   3.4765625e-01
   3.4994507e-01
   3.5287476e-01
   3.5653687e-01
   3.5852051e-01
   3.6163330e-01
   3.6416626e-01
   3.6645508e-01
   3.6968994e-01
   3.7109375e-01
   3.7304688e-01
   3.7628174e-01
   3.7805176e-01
   3.8070679e-01
   3.8293457e-01
   3.8394165e-01
   3.8604736e-01
   3.8647461e-01
   3.8812256e-01
   3.9089966e-01
   3.9123535e-01
   3.9273071e-01
   3.9443970e-01
   3.9501953e-01
   3.9678955e-01
   3.9700317e-01
   3.9746094e-01
   3.9907837e-01
   3.9865112e-01
   3.9965820e-01
   4.0023804e-01
   4.0036011e-01
   4.0203857e-01
   4.0145874e-01
   4.0158081e-01
   4.0270996e-01
   4.0310669e-01
   4.0411377e-01
   4.0432739e-01
   4.0524292e-01
   4.0652466e-01
   4.0664673e-01
   4.0750122e-01
   4.0841675e-01
   4.0869141e-01
   4.1021729e-01
   4.1009521e-01
   4.1012573e-01
   4.1198730e-01
   4.1122437e-01
   4.1134644e-01
   4.1189575e-01
   4.1171265e-01
   4.1348267e-01
   4.1333008e-01
   4.1262817e-01
   4.1317749e-01
   4.1204834e-01
   4.1235352e-01
   4.1220093e-01
   4.1091919e-01
   4.1152954e-01
   4.0948486e-01
   4.0878296e-01
   4.0933228e-01
   4.0774536e-01
   4.0802002e-01
   4.0719604e-01
   4.0548706e-01
   4.0545654e-01
   4.0463257e-01
   4.0460205e-01
   4.0542603e-01
   4.0454102e-01
   4.0515137e-01
   4.0447998e-01
   4.0405273e-01
   4.0527344e-01
   4.0441895e-01
   4.0499878e-01
   4.0634155e-01
   4.0628052e-01
   4.0744019e-01
   4.0774536e-01
   4.0774536e-01
   4.1015625e-01
   4.1040039e-01
   4.1162109e-01
   4.1375732e-01
   4.1351318e-01
   4.1519165e-01
   4.1668701e-01
   4.1693115e-01
   4.1928101e-01
   4.1992188e-01
   4.2141724e-01
   4.2300415e-01
   4.2321777e-01
   4.2468262e-01
   4.2523193e-01
   4.2590332e-01
   4.2794800e-01
   4.2825317e-01
   4.2987061e-01
   4.3087769e-01
   4.3136597e-01
   4.3377686e-01
   4.3383789e-01
   4.3453979e-01
   4.3554688e-01
   4.3548584e-01
   4.3765259e-01
   4.3832397e-01
   4.3927002e-01
   4.4094849e-01
   4.4079590e-01
   4.4223022e-01
   4.4448853e-01
   4.4482422e-01
   4.4641113e-01
   4.4790649e-01
   4.4924927e-01
   4.5111084e-01
   4.5175171e-01
   4.5391846e-01
   4.5596313e-01
   4.5578003e-01
   4.5715332e-01
   4.5745850e-01
   4.5715332e-01
   4.5840454e-01
   4.5791626e-01
   4.5806885e-01
   4.5846558e-01
   4.5779419e-01
   4.5886230e-01
   4.5800781e-01
   4.5724487e-01
   4.5788574e-01
   4.5654297e-01
   4.5678711e-01
   4.5657349e-01
   4.5553589e-01
   4.5639038e-01
   4.5547485e-01
   4.5526123e-01
   4.5559692e-01
   4.5452881e-01
   4.5547485e-01
   4.5599365e-01
   4.5590210e-01
   4.5590210e-01
   4.5385742e-01
   4.5382690e-01
   4.5498657e-01
   4.5355225e-01
   4.5349121e-01
   4.5355225e-01
   4.5288086e-01
   4.5281982e-01
   4.5123291e-01
   4.5050049e-01
   4.4961548e-01
   4.4726563e-01
   4.4635010e-01
   4.4464111e-01
   4.4256592e-01
   4.4244385e-01
   4.3930054e-01
   4.3704224e-01
   4.3585205e-01
   4.3246460e-01
   4.3060303e-01
   4.2785645e-01
   4.2590332e-01
   4.2483521e-01
   4.2184448e-01
   4.2047119e-01
   4.1809082e-01
   4.1418457e-01
   4.1299438e-01
   4.1082764e-01
   4.0847778e-01
   4.0734863e-01
   4.0444946e-01
   4.0249634e-01
   4.0042114e-01
   3.9712524e-01
   3.9566040e-01
   3.9288330e-01
   3.8986206e-01
   3.8897705e-01
   3.8549805e-01
   3.8287354e-01
   3.8040161e-01
   3.7673950e-01
   3.7423706e-01
   3.6996460e-01
   3.6715698e-01
   3.6441040e-01
   3.5910034e-01
   3.5562134e-01
   3.5189819e-01
   3.4762573e-01
   3.4481812e-01
   3.3996582e-01
   3.3587646e-01
   3.3248901e-01
   3.2788086e-01
   3.2351685e-01
   3.1939697e-01
   3.1524658e-01
   3.1228638e-01
   3.0844116e-01
   3.0480957e-01
   3.0133057e-01
   2.9739380e-01
   2.9513550e-01
   2.9061890e-01
   2.8674316e-01
   2.8430176e-01
   2.7987671e-01
   2.7743530e-01
   2.7471924e-01
   2.7001953e-01
   2.6730347e-01
   2.6382446e-01
   2.5955200e-01
   2.5619507e-01
   2.5219727e-01
   2.4911499e-01
   2.4517822e-01
   2.4118042e-01
   2.3773193e-01
   2.3391724e-01
   2.3077393e-01
   2.2787476e-01
   2.2378540e-01
   2.2012329e-01
   2.1633911e-01
   2.1322632e-01
   2.1057129e-01
   2.0639038e-01
   2.0312500e-01
   2.0046997e-01
   1.9738770e-01
   1.9509888e-01
   1.9195557e-01
   1.8801880e-01
   1.8499756e-01
   1.8133545e-01
   1.7846680e-01
   1.7617798e-01
   1.7337036e-01
   1.7098999e-01
   1.6854858e-01
   1.6519165e-01
   1.6296387e-01
   1.6003418e-01
   1.5707397e-01
   1.5451050e-01
   1.5109253e-01
   1.4901733e-01
   1.4611816e-01
   1.4273071e-01
   1.4071655e-01
   1.3739014e-01
   1.3507080e-01
   1.3299561e-01
   1.3000488e-01
   1.2814331e-01
   1.2579346e-01
   1.2335205e-01
   1.2106323e-01
   1.1871338e-01
   1.1651611e-01
   1.1422729e-01
   1.1288452e-01
   1.1148071e-01
   1.0858154e-01
   1.0623169e-01
   1.0415649e-01
   1.0217285e-01
   1.0092163e-01
   9.9517822e-02
   9.7778320e-02
   9.5947266e-02
   9.4238281e-02
   9.2529297e-02
   9.0393066e-02
   8.8470459e-02
   8.6578369e-02
   8.5235596e-02
   8.4228516e-02
   8.2641602e-02
   8.1085205e-02
   7.9925537e-02
   7.8796387e-02
   7.6934814e-02
   7.5439453e-02
   7.3760986e-02
   7.2357178e-02
   7.0770264e-02
   6.9091797e-02
   6.7047119e-02
   6.5093994e-02
   6.3507080e-02
   6.1462402e-02
   5.8898926e-02
   5.7952881e-02
   5.6335449e-02
   5.3558350e-02
   5.1818848e-02
   4.9468994e-02
   4.7546387e-02
   4.5562744e-02
   4.3090820e-02
   4.1625977e-02
   3.9428711e-02
   3.8055420e-02
   3.7475586e-02
   3.6254883e-02
   3.4423828e-02
   3.2714844e-02
   3.1219482e-02
   2.9174805e-02
   2.7435303e-02
   2.6733398e-02
   2.5512695e-02
   2.4078369e-02
   2.2735596e-02
   2.1270752e-02
   1.9378662e-02
   1.7700195e-02
   1.6143799e-02
   1.3977051e-02
   1.2390137e-02
   1.0955811e-02
   9.0942383e-03
   7.4768066e-03
   6.1645508e-03
   4.8828125e-03
   3.3264160e-03
   1.3427734e-03
  -9.1552734e-04
  -2.6855469e-03
  -4.5166016e-03
  -6.3476563e-03
  -7.9040527e-03
  -9.7656250e-03
  -1.1230469e-02
  -1.2451172e-02
  -1.3488770e-02
  -1.4526367e-02
  -1.6143799e-02
  -1.7242432e-02
  -1.8524170e-02
  -2.0538330e-02
  -2.1911621e-02
  -2.2705078e-02
  -2.3773193e-02
  -2.5665283e-02
  -2.6947021e-02
  -2.7954102e-02
  -2.8778076e-02
  -2.9693604e-02
  -3.0822754e-02
  -3.2226563e-02
  -3.3416748e-02
  -3.3935547e-02
  -3.5278320e-02
  -3.6346436e-02
  -3.6743164e-02
  -3.7078857e-02
  -3.7780762e-02
  -3.9947510e-02
  -4.1076660e-02
  -4.1015625e-02
  -4.2083740e-02
  -4.3304443e-02
  -4.4494629e-02
  -4.6173096e-02
  -4.7180176e-02
  -4.8583984e-02
  -4.9591064e-02
  -4.9987793e-02
  -5.1086426e-02
  -5.2307129e-02
  -5.2703857e-02
  -5.3466797e-02
  -5.3741455e-02
  -5.4626465e-02
  -5.5511475e-02
  -5.6152344e-02
  -5.7434082e-02
  -5.7708740e-02
  -5.9173584e-02
  -6.0485840e-02
  -6.1004639e-02
  -6.1920166e-02
  -6.2774658e-02
  -6.3507080e-02
  -6.4636230e-02
  -6.5429688e-02
  -6.6406250e-02
  -6.7077637e-02
  -6.7047119e-02
  -6.7077637e-02
  -6.8298340e-02
  -6.9427490e-02
  -7.0892334e-02
  -7.2418213e-02
  -7.3455811e-02
  -7.4707031e-02
  -7.4676514e-02
  -7.5012207e-02
  -7.5958252e-02
  -7.6110840e-02
  -7.6110840e-02
  -7.7178955e-02
  -7.7606201e-02
  -7.8186035e-02
  -7.8552246e-02
  -7.8765869e-02
  -7.8979492e-02
  -7.8796387e-02
  -7.9223633e-02
  -7.9193115e-02
  -7.9742432e-02
  -8.0627441e-02
  -8.1024170e-02
  -8.1970215e-02
  -8.2061768e-02
  -8.2153320e-02
  -8.3099365e-02
  -8.3129883e-02
  -8.4289551e-02
  -8.5144043e-02
  -8.4930420e-02
  -8.5998535e-02
  -8.6334229e-02
  -8.7371826e-02
  -8.8684082e-02
  -8.9202881e-02
  -9.0759277e-02
  -9.2285156e-02
  -9.2956543e-02
  -9.4360352e-02
  -9.5092773e-02
  -9.6069336e-02
  -9.7686768e-02
  -9.8632813e-02
  -1.0049438e-01
  -1.0195923e-01
  -1.0321045e-01
  -1.0507202e-01
  -1.0556030e-01
  -1.0562134e-01
  -1.0647583e-01
  -1.0708618e-01
  -1.0775757e-01
  -1.0852051e-01
  -1.0897827e-01
  -1.0995483e-01
  -1.1004639e-01
  -1.0974121e-01
  -1.1004639e-01
  -1.1044312e-01
  -1.1105347e-01
  -1.1077881e-01
  -1.1013794e-01
  -1.1056519e-01
  -1.1044312e-01
  -1.1044312e-01
  -1.1016846e-01
  -1.0977173e-01
  -1.0971069e-01
  -1.1013794e-01
  -1.1032104e-01
  -1.1053467e-01
  -1.0964966e-01
  -1.0971069e-01
  -1.1016846e-01
  -1.0989380e-01
  -1.1013794e-01
  -1.1062622e-01
  -1.1053467e-01
  -1.1056519e-01
  -1.0983276e-01
  -1.0913086e-01
  -1.0971069e-01
  -1.0971069e-01
  -1.0968018e-01
  -1.0983276e-01
  -1.0998535e-01
  -1.1013794e-01
  -1.0986328e-01
  -1.0977173e-01
  -1.1032104e-01
  -1.1056519e-01
  -1.1111450e-01
  -1.1087036e-01
  -1.1035156e-01
  -1.1120605e-01
  -1.1114502e-01
  -1.1016846e-01
  -1.0989380e-01
  -1.0958862e-01
  -1.0937500e-01
  -1.0925293e-01
  -1.0952759e-01
  -1.0894775e-01
  -1.0794067e-01
  -1.0714722e-01
  -1.0601807e-01
  -1.0583496e-01
  -1.0528564e-01
  -1.0482788e-01
  -1.0571289e-01
  -1.0632324e-01
  -1.0589600e-01
  -1.0684204e-01
  -1.0684204e-01
  -1.0662842e-01
  -1.0736084e-01
  -1.0775757e-01
  -1.0882568e-01
  -1.0983276e-01
  -1.1007690e-01
  -1.1096191e-01
  -1.1105347e-01
  -1.1163330e-01
  -1.1245728e-01
  -1.1248779e-01
  -1.1340332e-01
  -1.1416626e-01
  -1.1456299e-01
  -1.1480713e-01
  -1.1474609e-01
  -1.1486816e-01
  -1.1547852e-01
  -1.1557007e-01
  -1.1557007e-01
  -1.1587524e-01
  -1.1587524e-01
  -1.1630249e-01
  -1.1605835e-01
  -1.1605835e-01
  -1.1593628e-01
  -1.1557007e-01
  -1.1611938e-01
  -1.1544800e-01
  -1.1538696e-01
  -1.1505127e-01
  -1.1401367e-01
  -1.1361694e-01
  -1.1398315e-01
  -1.1318970e-01
  -1.1206055e-01
  -1.1224365e-01
  -1.1163330e-01
  -1.1090088e-01
  -1.1035156e-01
  -1.1053467e-01
  -1.1087036e-01
  -1.0946655e-01
  -1.0858154e-01
  -1.0812378e-01
  -1.0791016e-01
  -1.0723877e-01
  -1.0629272e-01
  -1.0580444e-01
  -1.0452271e-01
  -1.0357666e-01
  -1.0339355e-01
  -1.0260010e-01
  -1.0205078e-01
  -1.0183716e-01
  -1.0131836e-01
  -1.0037231e-01
  -9.9761963e-02
  -9.9151611e-02
  -9.9090576e-02
  -9.8785400e-02
  -9.7839355e-02
  -9.8083496e-02
  -9.7320557e-02
  -9.6374512e-02
  -9.6038818e-02
  -9.4818115e-02
  -9.4665527e-02
  -9.4573975e-02
  -9.4116211e-02
  -9.3841553e-02
  -9.3597412e-02
  -9.4085693e-02
  -9.4451904e-02
  -9.3841553e-02
  -9.3048096e-02
  -9.3292236e-02
  -9.3292236e-02
  -9.3292236e-02
  -9.3658447e-02
  -9.3414307e-02
  -9.3505859e-02
  -9.3933105e-02
  -9.3536377e-02
  -9.3505859e-02
  -9.4146729e-02
  -9.4055176e-02
  -9.3078613e-02
  -9.2864990e-02
  -9.2834473e-02
  -9.2102051e-02
  -9.1796875e-02
  -9.1186523e-02
  -9.0759277e-02
  -9.0637207e-02
  -9.0911865e-02
  -9.1339111e-02
  -9.0942383e-02
  -9.1094971e-02
  -9.1400146e-02
  -9.0179443e-02
  -9.0423584e-02
  -9.0362549e-02
  -8.9416504e-02
  -8.9599609e-02
  -8.9782715e-02
  -8.9477539e-02
  -8.9111328e-02
  -8.9202881e-02
  -8.9477539e-02
  -8.9538574e-02
  -8.9691162e-02
  -9.0454102e-02
  -9.0026855e-02
  -9.0393066e-02
  -9.0667725e-02
  -8.9904785e-02
  -9.0484619e-02
  -9.0454102e-02
  -9.0515137e-02
  -9.0881348e-02
  -9.0423584e-02
  -9.0545654e-02
  -9.0911865e-02
  -9.0393066e-02
  -9.0698242e-02
  -9.1094971e-02
  -9.1094971e-02
  -9.1308594e-02
  -9.1339111e-02
  -9.1644287e-02
  -9.1369629e-02
  -9.1003418e-02
  -9.0850830e-02
  -9.0332031e-02
  -8.9813232e-02
  -8.9904785e-02
  -8.9324951e-02
  -8.8928223e-02
  -8.8714600e-02
  -8.8684082e-02
  -8.8317871e-02
  -8.7982178e-02
  -8.8378906e-02
  -8.8806152e-02
  -8.8439941e-02
  -8.8684082e-02
  -8.9263916e-02
  -8.9050293e-02
  -9.0057373e-02
  -9.0301514e-02
  -9.0850830e-02
  -9.1461182e-02
  -9.2376709e-02
  -9.3719482e-02
  -9.3963623e-02
  -9.4268799e-02
  -9.4818115e-02
  -9.5062256e-02
  -9.5245361e-02
  -9.5489502e-02
  -9.6069336e-02
  -9.6923828e-02
  -9.7412109e-02
  -9.8297119e-02
  -9.8388672e-02
  -9.8571777e-02
  -9.8480225e-02
  -9.8815918e-02
  -9.9395752e-02
  -9.9456787e-02
  -9.9395752e-02
  -1.0003662e-01
  -1.0058594e-01
  -1.0046387e-01
  -1.0116577e-01
  -1.0128784e-01
  -1.0131836e-01
  -1.0186768e-01
  -1.0174561e-01
  -1.0214233e-01
  -1.0269165e-01
  -1.0278320e-01
  -1.0342407e-01
  -1.0342407e-01
  -1.0360718e-01
  -1.0464478e-01
  -1.0403442e-01
  -1.0455322e-01
  -1.0543823e-01
  -1.0607910e-01
  -1.0733032e-01
  -1.0821533e-01
  -1.0922241e-01
  -1.1050415e-01
  -1.1044312e-01
  -1.1123657e-01
  -1.1227417e-01
  -1.1270142e-01
  -1.1376953e-01
  -1.1459351e-01
  -1.1599731e-01
  -1.1709595e-01
  -1.1740112e-01
  -1.1779785e-01
  -1.1883545e-01
  -1.1911011e-01
  -1.1944580e-01
  -1.1999512e-01
  -1.2094116e-01
  -1.2155151e-01
  -1.2155151e-01
  -1.2252808e-01
  -1.2252808e-01
  -1.2182617e-01
  -1.2237549e-01
  -1.2188721e-01
  -1.2301636e-01
  -1.2380981e-01
  -1.2396240e-01
  -1.2469482e-01
  -1.2530518e-01
  -1.2579346e-01
  -1.2661743e-01
  -1.2680054e-01
  -1.2716675e-01
  -1.2844849e-01
  -1.2863159e-01
  -1.2948608e-01
  -1.3092041e-01
  -1.3101196e-01
  -1.3241577e-01
  -1.3333130e-01
  -1.3339233e-01
  -1.3427734e-01
  -1.3400269e-01
  -1.3497925e-01
  -1.3580322e-01
  -1.3616943e-01
  -1.3735962e-01
  -1.3781738e-01
  -1.3766479e-01
  -1.3796997e-01
  -1.3903809e-01
  -1.3940430e-01
  -1.3983154e-01
  -1.4025879e-01
  -1.4053345e-01
  -1.4044189e-01
  -1.4160156e-01
  -1.4212036e-01
  -1.4208984e-01
  -1.4315796e-01
  -1.4328003e-01
  -1.4318848e-01
  -1.4382935e-01
  -1.4349365e-01
  -1.4389038e-01
  -1.4480591e-01
  -1.4532471e-01
  -1.4593506e-01
  -1.4617920e-01
  -1.4682007e-01
  -1.4675903e-01
  -1.4694214e-01
  -1.4761353e-01
  -1.4712524e-01
  -1.4764404e-01
  -1.4862061e-01
  -1.4874268e-01
  -1.4971924e-01
  -1.5005493e-01
  -1.4947510e-01
  -1.4984131e-01
  -1.5017700e-01
  -1.5032959e-01
  -1.5069580e-01
  -1.5100098e-01
  -1.5103149e-01
  -1.5151978e-01
  -1.5097046e-01
  -1.5066528e-01
  -1.5118408e-01
  -1.5090942e-01
  -1.5115356e-01
  -1.5078735e-01
  -1.5081787e-01
  -1.5072632e-01
  -1.5042114e-01
  -1.5032959e-01
  -1.4990234e-01
  -1.4987183e-01
  -1.5036011e-01
  -1.5014648e-01
  -1.5066528e-01
  -1.5103149e-01
  -1.5081787e-01
  -1.5179443e-01
  -1.5155029e-01
  -1.5142822e-01
  -1.5243530e-01
  -1.5295410e-01
  -1.5344238e-01
  -1.5435791e-01
  -1.5472412e-01
  -1.5499878e-01
  -1.5518188e-01
  -1.5551758e-01
  -1.5612793e-01
  -1.5597534e-01
  -1.5667725e-01
  -1.5765381e-01
  -1.5734863e-01
  -1.5771484e-01
  -1.5808105e-01
  -1.5811157e-01
  -1.5847778e-01
  -1.5811157e-01
  -1.5863037e-01
  -1.5957642e-01
  -1.5972900e-01
  -1.6049194e-01
  -1.6040039e-01
  -1.6024780e-01
  -1.6070557e-01
  -1.6070557e-01
  -1.6122437e-01
  -1.6125488e-01
  -1.6174316e-01
  -1.6271973e-01
  -1.6229248e-01
  -1.6268921e-01
  -1.6311646e-01
  -1.6412354e-01
  -1.6513062e-01
  -1.6506958e-01
  -1.6592407e-01
  -1.6665649e-01
  -1.6714478e-01
  -1.6830444e-01
  -1.6870117e-01
  -1.6882324e-01
  -1.7013550e-01
  -1.7010498e-01
  -1.7041016e-01
  -1.7150879e-01
  -1.7102051e-01
  -1.7150879e-01
  -1.7169189e-01
  -1.7102051e-01
  -1.7111206e-01
  -1.7062378e-01
  -1.7120361e-01
  -1.7163086e-01
  -1.7083740e-01
  -1.7059326e-01
  -1.7022705e-01
  -1.6949463e-01
  -1.6943359e-01
  -1.6845703e-01
  -1.6891479e-01
  -1.6906738e-01
  -1.6818237e-01
  -1.6888428e-01
  -1.6882324e-01
  -1.6897583e-01
  -1.6983032e-01
  -1.6931152e-01
  -1.7001343e-01
  -1.7022705e-01
  -1.7010498e-01
  -1.7086792e-01
  -1.7074585e-01
  -1.7059326e-01
  -1.7108154e-01
  -1.7074585e-01
  -1.7062378e-01
  -1.7114258e-01
  -1.7092896e-01
  -1.7123413e-01
  -1.7135620e-01
  -1.7044067e-01
  -1.7053223e-01
  -1.7037964e-01
  -1.6989136e-01
  -1.7001343e-01
  -1.6986084e-01
  -1.6992188e-01
  -1.6903687e-01
  -1.6897583e-01
  -1.6891479e-01
  -1.6809082e-01
  -1.6796875e-01
  -1.6769409e-01
  -1.6693115e-01
  -1.6690063e-01
  -1.6665649e-01
  -1.6659546e-01
  -1.6683960e-01
  -1.6592407e-01
  -1.6546631e-01
  -1.6427612e-01
  -1.6348267e-01
  -1.6284180e-01
  -1.6168213e-01
  -1.6107178e-01
  -1.6079712e-01
  -1.5896606e-01
  -1.5893555e-01
  -1.5844727e-01
  -1.5698242e-01
  -1.5646362e-01
  -1.5496826e-01
  -1.5475464e-01
  -1.5423584e-01
  -1.5368652e-01
  -1.5353394e-01
  -1.5216064e-01
  -1.5097046e-01
  -1.5054321e-01
  -1.4929199e-01
  -1.4859009e-01
  -1.4871216e-01
  -1.4865112e-01
  -1.4892578e-01
  -1.4807129e-01
  -1.4685059e-01
  -1.4639282e-01
  -1.4572144e-01
  -1.4566040e-01
  -1.4535522e-01
  -1.4474487e-01
  -1.4489746e-01
  -1.4373779e-01
  -1.4266968e-01
  -1.4257813e-01
  -1.4193726e-01
  -1.4093018e-01
  -1.4035034e-01
  -1.3970947e-01
  -1.3903809e-01
  -1.3931274e-01
  -1.3891602e-01
  -1.3763428e-01
  -1.3681030e-01
  -1.3653564e-01
  -1.3555908e-01
  -1.3482666e-01
  -1.3482666e-01
  -1.3406372e-01
  -1.3348389e-01
  -1.3299561e-01
  -1.3204956e-01
  -1.3110352e-01
  -1.3058472e-01
  -1.3000488e-01
  -1.2921143e-01
  -1.2893677e-01
  -1.2890625e-01
  -1.2796021e-01
  -1.2704468e-01
  -1.2756348e-01
  -1.2658691e-01
  -1.2597656e-01
  -1.2573242e-01
  -1.2481689e-01
  -1.2463379e-01
  -1.2359619e-01
  -1.2240601e-01
  -1.2133789e-01
  -1.2060547e-01
  -1.2008667e-01
  -1.1932373e-01
  -1.1880493e-01
  -1.1779785e-01
  -1.1663818e-01
  -1.1566162e-01
  -1.1422729e-01
  -1.1318970e-01
  -1.1294556e-01
  -1.1270142e-01
  -1.1193848e-01
  -1.1160278e-01
  -1.1022949e-01
  -1.0891724e-01
  -1.0876465e-01
  -1.0781860e-01
  -1.0717773e-01
  -1.0671997e-01
  -1.0638428e-01
  -1.0559082e-01
  -1.0403442e-01
  -1.0296631e-01
  -1.0263062e-01
  -1.0153198e-01
  -1.0025024e-01
  -9.9914551e-02
  -9.9639893e-02
  -9.9121094e-02
  -9.8144531e-02
  -9.6588135e-02
  -9.5458984e-02
  -9.3841553e-02
  -9.2315674e-02
  -9.2163086e-02
  -9.1796875e-02
  -9.0759277e-02
  -8.9813232e-02
  -8.9233398e-02
  -8.8256836e-02
  -8.7402344e-02
  -8.7341309e-02
  -8.7188721e-02
  -8.6914063e-02
  -8.7158203e-02
  -8.6975098e-02
  -8.5998535e-02
  -8.6029053e-02
  -8.5906982e-02
  -8.4960938e-02
  -8.4625244e-02
  -8.4350586e-02
  -8.3587646e-02
  -8.2946777e-02
  -8.2427979e-02
  -8.1024170e-02
  -8.0169678e-02
  -7.9010010e-02
  -7.7484131e-02
  -7.6232910e-02
  -7.5286865e-02
  -7.4005127e-02
  -7.2753906e-02
  -7.1777344e-02
  -7.0831299e-02
  -6.9793701e-02
  -6.8084717e-02
  -6.7169189e-02
  -6.5887451e-02
  -6.3812256e-02
  -6.2927246e-02
  -6.2042236e-02
  -6.0821533e-02
  -5.9906006e-02
  -5.8715820e-02
  -5.7983398e-02
  -5.7495117e-02
  -5.5450439e-02
  -5.4351807e-02
  -5.3405762e-02
  -5.2185059e-02
  -5.1818848e-02
  -5.0109863e-02
  -4.8522949e-02
  -4.6691895e-02
  -4.4342041e-02
  -4.3182373e-02
  -4.2419434e-02
  -4.0954590e-02
  -3.9947510e-02
  -3.9337158e-02
  -3.8299561e-02
  -3.6895752e-02
  -3.5156250e-02
  -3.3782959e-02
  -3.3142090e-02
  -3.2409668e-02
  -3.0883789e-02
  -3.0517578e-02
  -3.0029297e-02
  -2.8961182e-02
  -2.8381348e-02
  -2.7679443e-02
  -2.6397705e-02
  -2.5054932e-02
  -2.4200439e-02
  -2.3559570e-02
  -2.2430420e-02
  -2.1881104e-02
  -2.0263672e-02
  -1.8768311e-02
  -1.7425537e-02
  -1.5960693e-02
  -1.4739990e-02
  -1.4038086e-02
  -1.3336182e-02
  -1.1596680e-02
  -1.0070801e-02
  -9.6435547e-03
  -8.7890625e-03
  -7.9650879e-03
  -7.3242188e-03
  -6.5002441e-03
  -5.9204102e-03
  -5.0048828e-03
  -4.0588379e-03
  -3.1433105e-03
  -2.1667480e-03
  -9.4604492e-04
  -3.0517578e-05
   5.1879883e-04
   1.6479492e-03
   2.6550293e-03
   2.7160645e-03
   3.7841797e-03
   4.3945313e-03
   4.8217773e-03
   6.5612793e-03
   7.3547363e-03
   8.1176758e-03
   9.0026855e-03
   8.7890625e-03
   8.9416504e-03
   1.0070801e-02
   1.0284424e-02
   1.0070801e-02
   1.0955811e-02
   1.2084961e-02
   1.2237549e-02
   1.2817383e-02
   1.3610840e-02
   1.3885498e-02
   1.5106201e-02
   1.6082764e-02
   1.7456055e-02
   1.8341064e-02
   1.8707275e-02
   2.0477295e-02
   2.1881104e-02
   2.2888184e-02
   2.4230957e-02
   2.5634766e-02
   2.6428223e-02
   2.7435303e-02
   2.8900146e-02
   2.9876709e-02
   3.0639648e-02
   3.1036377e-02
   3.1951904e-02
   3.3020020e-02
   3.3966064e-02
   3.4332275e-02
   3.4942627e-02
   3.5278320e-02
   3.6163330e-02
   3.7078857e-02
   3.7750244e-02
   3.8757324e-02
   3.9794922e-02
   4.0405273e-02
   4.1564941e-02
   4.3304443e-02
   4.3945313e-02
   4.4281006e-02
   4.5074463e-02
   4.5257568e-02
   4.6264648e-02
   4.7515869e-02
   4.7943115e-02
   4.9224854e-02
   4.9987793e-02
   5.0659180e-02
   5.1727295e-02
   5.2795410e-02
   5.3039551e-02
   5.3863525e-02
   5.4443359e-02
   5.4901123e-02
   5.5572510e-02
   5.6182861e-02
   5.6945801e-02
   5.7830811e-02
   5.8502197e-02
   5.8959961e-02
   5.9570313e-02
   6.0638428e-02
   6.0943604e-02
   6.1492920e-02
   6.2957764e-02
   6.3903809e-02
   6.4331055e-02
   6.4666748e-02
   6.5338135e-02
   6.6680908e-02
   6.7749023e-02
   6.7535400e-02
   6.8267822e-02
   6.8847656e-02
   6.9854736e-02
   7.0465088e-02
   7.0373535e-02
   7.1197510e-02
   7.2204590e-02
   7.2906494e-02
   7.4005127e-02
   7.4157715e-02
   7.4188232e-02
   7.5042725e-02
   7.5897217e-02
   7.6873779e-02
   7.7239990e-02
   7.8002930e-02
   7.9040527e-02
   7.9406738e-02
   8.0108643e-02
   8.0810547e-02
   8.0627441e-02
   8.0810547e-02
   8.1329346e-02
   8.1726074e-02
   8.1939697e-02
   8.1542969e-02
   8.1451416e-02
   8.1451416e-02
   8.1542969e-02
   8.2275391e-02
   8.1665039e-02
   8.1085205e-02
   8.2153320e-02
   8.2000732e-02
   8.1939697e-02
   8.1939697e-02
   8.1665039e-02
   8.2061768e-02
   8.1970215e-02
   8.2336426e-02
   8.2519531e-02
   8.2336426e-02
   8.3190918e-02
   8.4075928e-02
   8.4136963e-02
   8.4411621e-02
   8.4350586e-02
   8.4686279e-02
   8.5144043e-02
   8.4899902e-02
   8.5113525e-02
   8.5174561e-02
   8.5479736e-02
   8.5083008e-02
   8.4655762e-02
   8.4716797e-02
   8.4503174e-02
   8.4167480e-02
   8.3587646e-02
   8.2824707e-02
   8.3099365e-02
   8.3618164e-02
   8.3007813e-02
   8.1909180e-02
   8.1420898e-02
   8.0718994e-02
   7.9772949e-02
   7.9315186e-02
   7.8918457e-02
   7.9162598e-02
   7.9010010e-02
   7.8887939e-02
   7.9559326e-02
   7.9437256e-02
   7.9132080e-02
   7.9223633e-02
   7.9132080e-02
   7.9101563e-02
   7.9193115e-02
   8.0047607e-02
   8.0780029e-02
   8.0902100e-02
   8.1115723e-02
   8.0963135e-02
   8.1329346e-02
   8.1237793e-02
   8.1146240e-02
   8.1573486e-02
   8.1329346e-02
   8.1054688e-02
   8.1176758e-02
   8.1207275e-02
   8.1176758e-02
   8.1542969e-02
   8.1298828e-02
   8.1024170e-02
   8.0841064e-02
   7.9803467e-02
   7.9528809e-02
   7.9589844e-02
   7.9010010e-02
   7.9284668e-02
   7.8887939e-02
   7.8399658e-02
   7.8002930e-02
   7.7453613e-02
   7.7362061e-02
   7.7056885e-02
   7.6141357e-02
   7.5866699e-02
   7.5408936e-02
   7.5286865e-02
   7.5073242e-02
   7.4615479e-02
   7.4371338e-02
   7.4005127e-02
   7.3791504e-02
   7.2998047e-02
   7.1960449e-02
   7.1472168e-02
   7.0800781e-02
   7.0098877e-02
   6.9580078e-02
   6.8450928e-02
   6.8359375e-02
   6.8450928e-02
   6.7260742e-02
   6.6375732e-02
   6.5917969e-02
   6.5795898e-02
   6.5307617e-02
   6.4941406e-02
   6.5216064e-02
   6.4971924e-02
   6.3903809e-02
   6.3812256e-02
   6.3232422e-02
   6.3079834e-02
   6.3110352e-02
   6.2866211e-02
   6.2683105e-02
   6.2347412e-02
   6.1981201e-02
   6.1340332e-02
   6.0455322e-02
   6.0180664e-02
   5.9478760e-02
   5.8929443e-02
   5.9387207e-02
   5.8929443e-02
   5.8593750e-02
   5.8319092e-02
   5.8288574e-02
   5.8532715e-02
   5.8349609e-02
   5.8837891e-02
   5.9387207e-02
   5.9631348e-02
   5.9936523e-02
   5.9844971e-02
   5.9967041e-02
   6.0668945e-02
   6.0455322e-02
   5.9234619e-02
   5.9112549e-02
   5.8685303e-02
   5.8471680e-02
   5.7464600e-02
   5.6823730e-02
   5.6335449e-02
   5.4779053e-02
   5.3863525e-02
   5.2825928e-02
   5.1483154e-02
   5.0323486e-02
   4.9133301e-02
   4.7912598e-02
   4.6752930e-02
   4.6295166e-02
   4.5410156e-02
   4.4708252e-02
   4.3792725e-02
   4.3518066e-02
   4.2877197e-02
   4.1809082e-02
   4.1839600e-02
   4.0771484e-02
   3.9611816e-02
   4.0039063e-02
   3.9794922e-02
   3.8726807e-02
   3.7933350e-02
   3.7384033e-02
   3.6437988e-02
   3.5644531e-02
   3.4362793e-02
   3.3050537e-02
   3.2470703e-02
   3.1311035e-02
   3.0364990e-02
   2.8991699e-02
   2.8289795e-02
   2.7404785e-02
   2.6397705e-02
   2.6062012e-02
   2.5024414e-02
   2.4810791e-02
   2.4444580e-02
   2.3223877e-02
   2.2399902e-02
   2.2033691e-02
   2.1789551e-02
   2.1087646e-02
   2.1606445e-02
   2.1331787e-02
   2.0751953e-02
   2.0935059e-02
   2.0477295e-02
   2.0050049e-02
   1.9348145e-02
   1.9866943e-02
   2.0446777e-02
   1.9958496e-02
   1.9836426e-02
   1.9927979e-02
   1.9378662e-02
   1.8707275e-02
   1.8432617e-02
   1.8005371e-02
   1.7883301e-02
   1.7822266e-02
   1.7578125e-02
   1.7669678e-02
   1.7303467e-02
   1.6998291e-02
   1.6845703e-02
   1.6815186e-02
   1.6387939e-02
   1.5991211e-02
   1.5655518e-02
   1.5228271e-02
   1.5014648e-02
   1.4373779e-02
   1.3824463e-02
   1.3732910e-02
   1.2817383e-02
   1.2268066e-02
   1.2054443e-02
   1.1627197e-02
   1.2054443e-02
   1.1413574e-02
   1.1108398e-02
   1.1383057e-02
   1.1260986e-02
   1.0437012e-02
   9.7961426e-03
   9.3994141e-03
   9.7351074e-03
   1.0070801e-02
   9.1857910e-03
   9.0026855e-03
   8.9721680e-03
   8.6059570e-03
   8.3007813e-03
   8.1481934e-03
   8.8500977e-03
   8.9416504e-03
   8.5754395e-03
   8.4533691e-03
   9.0332031e-03
   8.8500977e-03
   8.8195801e-03
   9.3078613e-03
   9.1552734e-03
   9.3994141e-03
   9.0637207e-03
   8.3923340e-03
   7.7819824e-03
   7.8125000e-03
   7.3852539e-03
   7.2326660e-03
   7.7514648e-03
   6.8664551e-03
   6.5002441e-03
   6.8664551e-03
   6.6528320e-03
   5.6152344e-03
   5.3710938e-03
   5.4626465e-03
   4.9743652e-03
   4.9133301e-03
   4.3945313e-03
   4.2419434e-03
   4.3029785e-03
   3.6010742e-03
   3.7231445e-03
   3.4179688e-03
   3.5095215e-03
   2.9907227e-03
   2.9602051e-03
   2.4414063e-03
   1.3122559e-03
   1.0070801e-03
   6.7138672e-04
   5.7983398e-04
   5.4931641e-04
   5.7983398e-04
   6.4086914e-04
   3.0517578e-04
  -2.4414063e-04
  -1.0681152e-03
  -1.3427734e-03
  -1.2512207e-03
  -1.6784668e-03
  -2.4108887e-03
  -2.5634766e-03
  -2.5939941e-03
  -2.3498535e-03
  -3.1738281e-03
  -3.6926270e-03
  -3.7841797e-03
  -3.6010742e-03
  -3.4179688e-03
  -2.8686523e-03
  -2.5634766e-03
  -2.7160645e-03
  -2.5024414e-03
  -2.4414063e-03
  -2.3498535e-03
  -2.1057129e-03
  -1.8615723e-03
  -9.1552734e-04
  -6.4086914e-04
  -5.1879883e-04
   3.0517578e-05
  -3.3569336e-04
  -4.5776367e-04
  -5.7983398e-04
  -3.0517578e-04
  -6.1035156e-04
  -6.7138672e-04
  -7.9345703e-04
  -1.2207031e-03
  -1.2207031e-03
  -1.2512207e-03
  -1.3732910e-03
  -1.4038086e-03
  -1.9836426e-03
  -1.7700195e-03
  -9.1552734e-04
  -1.3122559e-03
  -1.8615723e-03
  -1.4953613e-03
  -2.1057129e-03
  -2.2583008e-03
  -1.1596680e-03
  -1.3732910e-03
  -1.4038086e-03
  -7.6293945e-04
  -7.3242188e-04
  -7.0190430e-04
  -5.7983398e-04
   1.8310547e-04
   1.8310547e-04
   5.4931641e-04
   1.2512207e-03
   1.0375977e-03
   1.0986328e-03
   7.3242188e-04
   1.8310547e-04
  -9.1552734e-05
  -2.7465820e-04
   1.2207031e-04
  -5.7983398e-04
  -9.1552734e-04
  -1.0986328e-03
  -2.0751953e-03
  -2.5634766e-03
  -3.0822754e-03
  -3.6926270e-03
  -3.3264160e-03
  -3.1738281e-03
  -3.6621094e-03
  -3.7231445e-03
  -4.1809082e-03
  -4.4250488e-03
  -5.1879883e-03
  -5.8898926e-03
  -5.5236816e-03
  -5.8898926e-03
  -5.7373047e-03
  -5.3710938e-03
  -5.5541992e-03
  -5.8288574e-03
  -6.0119629e-03
  -6.5612793e-03
  -6.3171387e-03
  -6.1645508e-03
  -5.7983398e-03
  -5.4016113e-03
  -5.5847168e-03
  -5.0048828e-03
  -5.1574707e-03
  -5.2490234e-03
  -4.8828125e-03
  -4.7302246e-03
  -4.7302246e-03
  -4.4860840e-03
  -4.0893555e-03
  -3.3874512e-03
  -3.0517578e-03
  -3.0517578e-03
  -1.8615723e-03
  -1.0986328e-03
  -1.2512207e-03
  -9.4604492e-04
  -7.9345703e-04
  -7.9345703e-04
  -3.0517578e-04
  -1.5258789e-04
  -1.8310547e-04
   3.9672852e-04
   6.4086914e-04
   7.0190430e-04
   1.1291504e-03
   1.1596680e-03
   1.4648438e-03
   1.6479492e-03
   2.0446777e-03
   2.8076172e-03
   3.0212402e-03
   3.4484863e-03
   3.4790039e-03
   3.7841797e-03
   4.6386719e-03
   4.8828125e-03
   5.7678223e-03
   6.0424805e-03
   5.9204102e-03
   6.6833496e-03
   7.1411133e-03
   7.7514648e-03
   8.5449219e-03
   8.4533691e-03
   8.3312988e-03
   8.7890625e-03
   9.2468262e-03
   9.6740723e-03
   9.6740723e-03
   1.0620117e-02
   1.1749268e-02
   1.2054443e-02
   1.3031006e-02
   1.2878418e-02
   1.3061523e-02
   1.4282227e-02
   1.5594482e-02
   1.6418457e-02
   1.7211914e-02
   1.8646240e-02
   1.9073486e-02
   1.9165039e-02
   2.0233154e-02
   2.0935059e-02
   2.2003174e-02
   2.3132324e-02
   2.3712158e-02
   2.5177002e-02
   2.6672363e-02
   2.7832031e-02
   2.8198242e-02
   2.8472900e-02
   2.9998779e-02
   3.1402588e-02
   3.2348633e-02
   3.2958984e-02
   3.3905029e-02
   3.5034180e-02
   3.4973145e-02
   3.5461426e-02
   3.6468506e-02
   3.7322998e-02
   3.7994385e-02
   3.7841797e-02
   3.8055420e-02
   3.7994385e-02
   3.7658691e-02
   3.8177490e-02
   3.8543701e-02
   3.8787842e-02
   3.9245605e-02
   4.0161133e-02
   4.0527344e-02
   4.0130615e-02
   4.0161133e-02
   4.0130615e-02
   3.9916992e-02
   4.0679932e-02
   4.1778564e-02
   4.2266846e-02
   4.2938232e-02
   4.3670654e-02
   4.3792725e-02
   4.5135498e-02
   4.6264648e-02
   4.6569824e-02
   4.7515869e-02
   4.8980713e-02
   5.0537109e-02
   5.1818848e-02
   5.2001953e-02
   5.2185059e-02
   5.3161621e-02
   5.3253174e-02
   5.3985596e-02
   5.4992676e-02
   5.5328369e-02
   5.6182861e-02
   5.6976318e-02
   5.7189941e-02
   5.7983398e-02
   5.8624268e-02
   5.8898926e-02
   5.9844971e-02
   6.0760498e-02
   6.0699463e-02
   6.1737061e-02
   6.2561035e-02
   6.2530518e-02
   6.3079834e-02
   6.3507080e-02
   6.3751221e-02
   6.4605713e-02
   6.5490723e-02
   6.6162109e-02
   6.6680908e-02
   6.7108154e-02
   6.8084717e-02
   6.8450928e-02
   6.8389893e-02
   6.8908691e-02
   6.9519043e-02
   6.9885254e-02
   6.9824219e-02
   7.0343018e-02
   7.0648193e-02
   7.0892334e-02
   7.1075439e-02
   7.1319580e-02
   7.1899414e-02
   7.2387695e-02
   7.2509766e-02
   7.2692871e-02
   7.3303223e-02
   7.3303223e-02
   7.3272705e-02
   7.4035645e-02
   7.4310303e-02
   7.4371338e-02
   7.4371338e-02
   7.4768066e-02
   7.5134277e-02
   7.4676514e-02
   7.4676514e-02
   7.4768066e-02
   7.4798584e-02
   7.4951172e-02
   7.5225830e-02
   7.4890137e-02
   7.5378418e-02
   7.5317383e-02
   7.5042725e-02
   7.5256348e-02
   7.5347900e-02
   7.5012207e-02
   7.4554443e-02
   7.4768066e-02
   7.5012207e-02
   7.5378418e-02
   7.5469971e-02
   7.4584961e-02
   7.4768066e-02
   7.4920654e-02
   7.4920654e-02
   7.5103760e-02
   7.4645996e-02
   7.3974609e-02
   7.3944092e-02
   7.3852539e-02
   7.2937012e-02
   7.3089600e-02
   7.2906494e-02
   7.2601318e-02
   7.2448730e-02
   7.1960449e-02
   7.1624756e-02
   7.0983887e-02
   7.0220947e-02
   6.9671631e-02
   6.9763184e-02
   6.9763184e-02
   6.9061279e-02
   6.8786621e-02
   6.8542480e-02
   6.8542480e-02
   6.8634033e-02
   6.8359375e-02
   6.7810059e-02
   6.7260742e-02
   6.7535400e-02
   6.8084717e-02
   6.7901611e-02
   6.7687988e-02
   6.7810059e-02
   6.7687988e-02
   6.7993164e-02
   6.8939209e-02
   6.8847656e-02
   6.8939209e-02
   6.9244385e-02
   6.9061279e-02
   6.8878174e-02
   6.8450928e-02
   6.8328857e-02
   6.9213867e-02
   6.9000244e-02
   6.8695068e-02
   6.8481445e-02
   6.7260742e-02
   6.6253662e-02
   6.5399170e-02
   6.5063477e-02
   6.4697266e-02
   6.3812256e-02
   6.3720703e-02
   6.2805176e-02
   6.2408447e-02
   6.2500000e-02
   6.2011719e-02
   6.1920166e-02
   6.1462402e-02
   6.0882568e-02
   6.0943604e-02
   6.0394287e-02
   5.9967041e-02
   6.0302734e-02
   6.0150146e-02
   6.0119629e-02
   6.1035156e-02
   6.1462402e-02
   6.1248779e-02
   6.1553955e-02
   6.1523438e-02
   6.1950684e-02
   6.2255859e-02
   6.2713623e-02
   6.3476563e-02
   6.3232422e-02
   6.3476563e-02
   6.3537598e-02
   6.3354492e-02
   6.3873291e-02
   6.3629150e-02
   6.3293457e-02
   6.3812256e-02
   6.4270020e-02
   6.4575195e-02
   6.4605713e-02
   6.4941406e-02
   6.6070557e-02
   6.6101074e-02
   6.5856934e-02
   6.6467285e-02
   6.7382813e-02
   6.8023682e-02
   6.7504883e-02
   6.7626953e-02
   6.8359375e-02
   6.8115234e-02
   6.9000244e-02
   6.9213867e-02
   6.8756104e-02
   6.9732666e-02
   6.9335938e-02
   6.9671631e-02
   6.9915771e-02
   6.9366455e-02
   6.9885254e-02
   7.0343018e-02
   7.0800781e-02
   7.1411133e-02
   7.1594238e-02
   7.1716309e-02
   7.2418213e-02
   7.2906494e-02
   7.3608398e-02
   7.3913574e-02
   7.4462891e-02
   7.5042725e-02
   7.4890137e-02
   7.5561523e-02
   7.6568604e-02
   7.5897217e-02
   7.5897217e-02
   7.6171875e-02
   7.5988770e-02
   7.6416016e-02
   7.6202393e-02
   7.5927734e-02
   7.5836182e-02
   7.5714111e-02
   7.5775146e-02
   7.5775146e-02
   7.5744629e-02
   7.5561523e-02
   7.5836182e-02
   7.6354980e-02
   7.6660156e-02
   7.6385498e-02
   7.6873779e-02
   7.6812744e-02
   7.6385498e-02
   7.6934814e-02
   7.7270508e-02
   7.7514648e-02
   7.7636719e-02
   7.7728271e-02
   7.8125000e-02
   7.8491211e-02
   7.8491211e-02
   7.8796387e-02
   7.8460693e-02
   7.9254150e-02
   8.0078125e-02
   7.9498291e-02
   7.9711914e-02
   7.9803467e-02
   7.9986572e-02
   8.0383301e-02
   8.0200195e-02
   8.0108643e-02
   7.9895020e-02
   7.9895020e-02
   8.0230713e-02
   8.0780029e-02
   8.0993652e-02
   8.0810547e-02
   8.0841064e-02
   8.0932617e-02
   8.0902100e-02
   8.1329346e-02
   8.1726074e-02
   8.1298828e-02
   8.1909180e-02
   8.2885742e-02
   8.2885742e-02
   8.2519531e-02
   8.2763672e-02
   8.3496094e-02
   8.3923340e-02
   8.3740234e-02
   8.4564209e-02
   8.4655762e-02
   8.4869385e-02
   8.5174561e-02
   8.5296631e-02
   8.5174561e-02
   8.4716797e-02
   8.5144043e-02
   8.5296631e-02
   8.5418701e-02
   8.5266113e-02
   8.4838867e-02
   8.4350586e-02
   8.3953857e-02
   8.4075928e-02
   8.3831787e-02
   8.3770752e-02
   8.3343506e-02
   8.3251953e-02
   8.3160400e-02
   8.2489014e-02
   8.2061768e-02
   8.2336426e-02
   8.2000732e-02
   8.2000732e-02
   8.1787109e-02
   8.1604004e-02
   8.1756592e-02
   8.1237793e-02
   8.1848145e-02
   8.2122803e-02
   8.2458496e-02
   8.2885742e-02
   8.3374023e-02
   8.3343506e-02
   8.3526611e-02
   8.4106445e-02
   8.4350586e-02
   8.4503174e-02
   8.4686279e-02
   8.5296631e-02
   8.5906982e-02
   8.6425781e-02
   8.7005615e-02
   8.7402344e-02
   8.7554932e-02
   8.7066650e-02
   8.7860107e-02
   8.8806152e-02
   8.8409424e-02
   8.8592529e-02
   8.8714600e-02
   8.8409424e-02
   8.8806152e-02
   8.8897705e-02
   8.8562012e-02
   8.8745117e-02
   8.8775635e-02
   8.8897705e-02
   8.8958740e-02
   8.8226318e-02
   8.8226318e-02
   8.8317871e-02
   8.8287354e-02
   8.8104248e-02
   8.7738037e-02
   8.7585449e-02
   8.7615967e-02
   8.7310791e-02
   8.6395264e-02
   8.6120605e-02
   8.5845947e-02
   8.5449219e-02
   8.5296631e-02
   8.5235596e-02
   8.4655762e-02
   8.4533691e-02
   8.4167480e-02
   8.4075928e-02
   8.3984375e-02
   8.3526611e-02
   8.3160400e-02
   8.2977295e-02
   8.2702637e-02
   8.2611084e-02
   8.2641602e-02
   8.2305908e-02
   8.2275391e-02
   8.2458496e-02
   8.2214355e-02
   8.2122803e-02
   8.1817627e-02
   8.1359863e-02
   8.1024170e-02
   8.0383301e-02
   8.0444336e-02
   8.0810547e-02
   7.9956055e-02
   7.9589844e-02
   7.9833984e-02
   7.8918457e-02
   7.8308105e-02
   7.7911377e-02
   7.7575684e-02
   7.6995850e-02
   7.5927734e-02
   7.6019287e-02
   7.6232910e-02
   7.5744629e-02
   7.5256348e-02
   7.4340820e-02
   7.4279785e-02
   7.4371338e-02
   7.3791504e-02
   7.4127197e-02
   7.3608398e-02
   7.3150635e-02
   7.3303223e-02
   7.2906494e-02
   7.2845459e-02
   7.2540283e-02
   7.2662354e-02
   7.2448730e-02
   7.2387695e-02
   7.2174072e-02
   7.1746826e-02
   7.1899414e-02
   7.2265625e-02
   7.2204590e-02
   7.1838379e-02
   7.2174072e-02
   7.2540283e-02
   7.2296143e-02
   7.2143555e-02
   7.1380615e-02
   7.0831299e-02
   7.0739746e-02
   7.0098877e-02
   7.0068359e-02
   7.0007324e-02
   6.9702148e-02
   6.9610596e-02
   6.9152832e-02
   6.8725586e-02
   6.8939209e-02
   6.9091797e-02
   6.9091797e-02
   6.8786621e-02
   6.8603516e-02
   6.8878174e-02
   6.8847656e-02
   6.9458008e-02
   6.9580078e-02
   6.9366455e-02
   6.9732666e-02
   6.9671631e-02
   6.9641113e-02
   7.0037842e-02
   6.9427490e-02
   6.9763184e-02
   7.0068359e-02
   6.9519043e-02
   6.9671631e-02
   6.9641113e-02
   7.0007324e-02
   6.9915771e-02
   6.9366455e-02
   6.9732666e-02
   6.9427490e-02
   6.8725586e-02
   6.8145752e-02
   6.8054199e-02
   6.8176270e-02
   6.7474365e-02
   6.7047119e-02
   6.6650391e-02
   6.6223145e-02
   6.5795898e-02
   6.5765381e-02
   6.5368652e-02
   6.5368652e-02
   6.5216064e-02
   6.4788818e-02
   6.5032959e-02
   6.4941406e-02
   6.5093994e-02
   6.5124512e-02
   6.4971924e-02
   6.5368652e-02
   6.4636230e-02
   6.4971924e-02
   6.5460205e-02
   6.4819336e-02
   6.5063477e-02
   6.4239502e-02
   6.4270020e-02
   6.4697266e-02
   6.3964844e-02
   6.3598633e-02
   6.3964844e-02
   6.3720703e-02
   6.4331055e-02
   6.4514160e-02
   6.4208984e-02
   6.3995361e-02
   6.4331055e-02
   6.4544678e-02
   6.4849854e-02
   6.5734863e-02
   6.6040039e-02
   6.5948486e-02
   6.5826416e-02
   6.5979004e-02
   6.5765381e-02
   6.5765381e-02
   6.6375732e-02
   6.6650391e-02
   6.6711426e-02
   6.6436768e-02
   6.6192627e-02
   6.6406250e-02
   6.6101074e-02
   6.6406250e-02
   6.6711426e-02
   6.6650391e-02
   6.6833496e-02
   6.6619873e-02
   6.7260742e-02
   6.7840576e-02
   6.7413330e-02
   6.7474365e-02
   6.8237305e-02
   6.7718506e-02
   6.7047119e-02
   6.6925049e-02
   6.7169189e-02
   6.6925049e-02
   6.6528320e-02
   6.6680908e-02
   6.6558838e-02
   6.6162109e-02
   6.5856934e-02
   6.5612793e-02
   6.5277100e-02
   6.5307617e-02
   6.4636230e-02
   6.4422607e-02
   6.3995361e-02
   6.3079834e-02
   6.2713623e-02
   6.2225342e-02
   6.1431885e-02
   6.0852051e-02
   6.0089111e-02
   5.9906006e-02
   5.9997559e-02
   5.9753418e-02
   5.9478760e-02
   5.9661865e-02
   6.0333252e-02
   6.0333252e-02
   6.0516357e-02
   6.0638428e-02
   6.1309814e-02
   6.1828613e-02
   6.2622070e-02
   6.2744141e-02
   6.2286377e-02
   6.3262939e-02
   6.3507080e-02
   6.4178467e-02
   6.4880371e-02
   6.4666748e-02
   6.4575195e-02
   6.4788818e-02
   6.5185547e-02
   6.5490723e-02
   6.6009521e-02
   6.6314697e-02
   6.6894531e-02
   6.7474365e-02
   6.7657471e-02
   6.7565918e-02
   6.7474365e-02
   6.7901611e-02
   6.7840576e-02
   6.8084717e-02
   6.8206787e-02
   6.8237305e-02
   6.8695068e-02
   6.9000244e-02
   6.9305420e-02
   7.0098877e-02
   7.0281982e-02
   7.0648193e-02
   7.0281982e-02
   7.0526123e-02
   7.1746826e-02
   7.1716309e-02
   7.2082520e-02
   7.2326660e-02
   7.2631836e-02
   7.3089600e-02
   7.3944092e-02
   7.4554443e-02
   7.4554443e-02
   7.5103760e-02
   7.5592041e-02
   7.5683594e-02
   7.6934814e-02
   7.6812744e-02
   7.6904297e-02
   7.7758789e-02
   7.8002930e-02
   7.8063965e-02
   7.8643799e-02
   7.9040527e-02
   7.8979492e-02
   7.9345703e-02
   7.9895020e-02
   8.0291748e-02
   8.0078125e-02
   7.9315186e-02
   7.9833984e-02
   8.0780029e-02
   8.0413818e-02
   8.0474854e-02
   8.0718994e-02
   8.0627441e-02
   8.0444336e-02
   8.0200195e-02
   8.0139160e-02
   7.9528809e-02
   7.9284668e-02
   7.9498291e-02
   7.8979492e-02
   7.8735352e-02
   7.8338623e-02
   7.8277588e-02
   7.8308105e-02
   7.8277588e-02
   7.8521729e-02
   7.8674316e-02
   7.9040527e-02
   7.8887939e-02
   7.8826904e-02
   7.8979492e-02
   7.8491211e-02
   7.8582764e-02
   7.9071045e-02
   7.8552246e-02
   7.8704834e-02
   7.9223633e-02
   7.9071045e-02
   7.9193115e-02
   7.9589844e-02
   7.9437256e-02
   7.9467773e-02
   7.8979492e-02
   7.9010010e-02
   7.9681396e-02
   7.9620361e-02
   8.0078125e-02
   8.0169678e-02
   7.9864502e-02
   7.9833984e-02
   8.0078125e-02
   8.0505371e-02
   8.0535889e-02
   8.0474854e-02
   8.0047607e-02
   7.9437256e-02
   7.8674316e-02
   7.8491211e-02
   7.8247070e-02
   7.7972412e-02
   7.8094482e-02
   7.7911377e-02
   7.7239990e-02
   7.6599121e-02
   7.5866699e-02
   7.5317383e-02
   7.4981689e-02
   7.4493408e-02
   7.3699951e-02
   7.2967529e-02
   7.2570801e-02
   7.2143555e-02
   7.1380615e-02
   7.0190430e-02
   6.9335938e-02
   6.9122314e-02
   6.8847656e-02
   6.7993164e-02
   6.7138672e-02
   6.6772461e-02
   6.6436768e-02
   6.5673828e-02
   6.4636230e-02
   6.4910889e-02
   6.5093994e-02
   6.3903809e-02
   6.3781738e-02
   6.3507080e-02
   6.3110352e-02
   6.2744141e-02
   6.1950684e-02
   6.2438965e-02
   6.3293457e-02
   6.2469482e-02
   6.2469482e-02
   6.2347412e-02
   6.1737061e-02
   6.1706543e-02
   6.1248779e-02
   6.1401367e-02
   6.1737061e-02
   6.1187744e-02
   6.1035156e-02
   6.0760498e-02
   6.0699463e-02
   6.0302734e-02
   5.9478760e-02
   5.9204102e-02
   5.8471680e-02
   5.7830811e-02
   5.7342529e-02
   5.6640625e-02
   5.6365967e-02
   5.6488037e-02
   5.6091309e-02
   5.5725098e-02
   5.5419922e-02
   5.5480957e-02
   5.5206299e-02
   5.4687500e-02
   5.3894043e-02
   5.3405762e-02
   5.3131104e-02
   5.3100586e-02
   5.2734375e-02
   5.2551270e-02
   5.2673340e-02
   5.1605225e-02
   5.0842285e-02
   5.0842285e-02
   5.0048828e-02
   4.9835205e-02
   5.0140381e-02
   4.9987793e-02
   5.0292969e-02
   4.9896240e-02
   4.9713135e-02
   4.9011230e-02
   4.8278809e-02
   4.8583984e-02
   4.8736572e-02
   4.8431396e-02
   4.9011230e-02
   4.8889160e-02
   4.8583984e-02
   4.9011230e-02
   4.8828125e-02
   4.8156738e-02
   4.7546387e-02
   4.7454834e-02
   4.7119141e-02
   4.6966553e-02
   4.6783447e-02
   4.6386719e-02
   4.6051025e-02
   4.4982910e-02
   4.4403076e-02
   4.3457031e-02
   4.2388916e-02
   4.2144775e-02
   4.1412354e-02
   4.0863037e-02
   4.0222168e-02
   3.9428711e-02
   3.8635254e-02
   3.7322998e-02
   3.7261963e-02
   3.7109375e-02
   3.6926270e-02
   3.6590576e-02
   3.5736084e-02
   3.5461426e-02
   3.5125732e-02
   3.5003662e-02
   3.4637451e-02
   3.4545898e-02
   3.4576416e-02
   3.4057617e-02
   3.4271240e-02
   3.4271240e-02
   3.4271240e-02
   3.3905029e-02
   3.3660889e-02
   3.3630371e-02
   3.3905029e-02
   3.3721924e-02
   3.3172607e-02
   3.2928467e-02
   3.2714844e-02
   3.2562256e-02
   3.2592773e-02
   3.2684326e-02
   3.3050537e-02
   3.2714844e-02
   3.2501221e-02
   3.2714844e-02
   3.2958984e-02
   3.3050537e-02
   3.3325195e-02
   3.3935547e-02
   3.4698486e-02
   3.4088135e-02
   3.3233643e-02
   3.3233643e-02
   3.2501221e-02
   3.2684326e-02
   3.2775879e-02
   3.2287598e-02
   3.2196045e-02
   3.2318115e-02
   3.2257080e-02
   3.2043457e-02
   3.1616211e-02
   3.1951904e-02
   3.1646729e-02
   3.2348633e-02
   3.3050537e-02
   3.2196045e-02
   3.1707764e-02
   3.2135010e-02
   3.2196045e-02
   3.2196045e-02
   3.2257080e-02
   3.2531738e-02
   3.3081055e-02
   3.3508301e-02
   3.3538818e-02
   3.3416748e-02
   3.3660889e-02
   3.3905029e-02
   3.4118652e-02
   3.4149170e-02
   3.4027100e-02
   3.3813477e-02
   3.3172607e-02
   3.2897949e-02
   3.2684326e-02
   3.2165527e-02
   3.2165527e-02
   3.2257080e-02
   3.1951904e-02
   3.2012939e-02
   3.1951904e-02
   3.2073975e-02
   3.2440186e-02
   3.2318115e-02
   3.2165527e-02
   3.2409668e-02
   3.2226563e-02
   3.2409668e-02
   3.3172607e-02
   3.3203125e-02
   3.2928467e-02
   3.2745361e-02
   3.2653809e-02
   3.2684326e-02
   3.2348633e-02
   3.1555176e-02
   3.1402588e-02
   3.0975342e-02
   3.0395508e-02
   3.0059814e-02
   2.9205322e-02
   2.8778076e-02
   2.8167725e-02
   2.6794434e-02
   2.6031494e-02
   2.5085449e-02
   2.4780273e-02
   2.4322510e-02
   2.3101807e-02
   2.2094727e-02
   2.1057129e-02
   2.0385742e-02
   1.9866943e-02
   1.8371582e-02
   1.7242432e-02
   1.6845703e-02
   1.6143799e-02
   1.4678955e-02
   1.3763428e-02
   1.3244629e-02
   1.2145996e-02
   1.0772705e-02
   9.9487305e-03
   8.1176758e-03
   6.3476563e-03
   4.9133301e-03
   2.8686523e-03
   1.6784668e-03
   1.2207031e-04
  -1.4038086e-03
  -2.7770996e-03
  -4.5776367e-03
  -6.5307617e-03
  -7.4768066e-03
  -8.5144043e-03
  -1.0955811e-02
  -1.2908936e-02
  -1.5075684e-02
  -1.7272949e-02
  -1.9989014e-02
  -2.2308350e-02
  -2.4353027e-02
  -2.6672363e-02
  -2.8961182e-02
  -3.2073975e-02
  -3.4790039e-02
  -3.7109375e-02
  -4.0008545e-02
  -4.2877197e-02
  -4.5593262e-02
  -4.8706055e-02
  -5.1330566e-02
  -5.4626465e-02
  -5.8197021e-02
  -6.0943604e-02
  -6.4300537e-02
  -6.7321777e-02
  -7.0312500e-02
  -7.3516846e-02
  -7.7148438e-02
  -7.9956055e-02
  -8.2763672e-02
  -8.6486816e-02
  -8.9721680e-02
  -9.2529297e-02
  -9.5184326e-02
  -9.8205566e-02
  -1.0214233e-01
  -1.0574341e-01
  -1.0836792e-01
  -1.1218262e-01
  -1.1578369e-01
  -1.1877441e-01
  -1.2252808e-01
  -1.2573242e-01
  -1.2881470e-01
  -1.3220215e-01
  -1.3580322e-01
  -1.3973999e-01
  -1.4257813e-01
  -1.4544678e-01
  -1.4892578e-01
  -1.5173340e-01
  -1.5472412e-01
  -1.5734863e-01
  -1.6043091e-01
  -1.6387939e-01
  -1.6619873e-01
  -1.6921997e-01
  -1.7227173e-01
  -1.7422485e-01
  -1.7718506e-01
  -1.8002319e-01
  -1.8252563e-01
  -1.8585205e-01
  -1.8832397e-01
  -1.9067383e-01
  -1.9323730e-01
  -1.9503784e-01
  -1.9772339e-01
  -2.0004272e-01
  -2.0166016e-01
  -2.0413208e-01
  -2.0516968e-01
  -2.0639038e-01
  -2.0831299e-01
  -2.0889282e-01
  -2.0980835e-01
  -2.1127319e-01
  -2.1203613e-01
  -2.1231079e-01
  -2.1264648e-01
  -2.1289063e-01
  -2.1307373e-01
  -2.1286011e-01
  -2.1310425e-01
  -2.1255493e-01
  -2.1179199e-01
  -2.1176147e-01
  -2.1054077e-01
  -2.0895386e-01
  -2.0825195e-01
  -2.0590210e-01
  -2.0370483e-01
  -2.0172119e-01
  -1.9921875e-01
  -1.9699097e-01
  -1.9320679e-01
  -1.8963623e-01
  -1.8612671e-01
  -1.8167114e-01
  -1.7764282e-01
  -1.7297363e-01
  -1.6815186e-01
  -1.6311646e-01
  -1.5719604e-01
  -1.5158081e-01
  -1.4596558e-01
  -1.3861084e-01
  -1.3192749e-01
  -1.2469482e-01
  -1.1746216e-01
  -1.1050415e-01
  -1.0174561e-01
  -9.3750000e-02
  -8.5845947e-02
  -7.6354980e-02
  -6.7535400e-02
  -5.8013916e-02
  -4.7973633e-02
  -3.7872314e-02
  -2.7526855e-02
  -1.6784668e-02
  -5.5541992e-03
   5.2185059e-03
   1.7150879e-02
   2.8991699e-02
   4.1412354e-02
   5.4199219e-02
   6.6619873e-02
   7.9437256e-02
   9.3017578e-02
   1.0711670e-01
   1.2026978e-01
   1.3433838e-01
   1.4904785e-01
   1.6403198e-01
   1.7904663e-01
   1.9448853e-01
   2.0907593e-01
   2.2439575e-01
   2.4118042e-01
   2.5610352e-01
   2.7172852e-01
   2.8836060e-01
   3.0426025e-01
   3.2083130e-01
   3.3618164e-01
   3.5226440e-01
   3.6965942e-01
   3.8519287e-01
   4.0267944e-01
   4.1918945e-01
   4.3484497e-01
   4.5254517e-01
   4.6850586e-01
   4.8507690e-01
   5.0289917e-01
   5.1803589e-01
   5.3485107e-01
   5.5203247e-01
   5.6768799e-01
   5.8523560e-01
   6.0031128e-01
   6.1642456e-01
   6.3290405e-01
   6.4660645e-01
   6.6281128e-01
   6.7834473e-01
   6.9253540e-01
   7.0852661e-01
   7.2204590e-01
   7.3651123e-01
   7.5161743e-01
   7.6354980e-01
   7.7828979e-01
   7.9147339e-01
   8.0422974e-01
   8.1832886e-01
   8.2949829e-01
   8.4222412e-01
   8.5427856e-01
   8.6386108e-01
   8.7625122e-01
   8.8543701e-01
   8.9465332e-01
   9.0560913e-01
   9.1238403e-01
   9.2211914e-01
   9.3099976e-01
   9.3698120e-01
   9.4531250e-01
   9.5077515e-01
   9.5608521e-01
   9.6331787e-01
   9.6667480e-01
   9.7296143e-01
   9.7787476e-01
   9.7924805e-01
   9.8434448e-01
   9.8605347e-01
   9.8779297e-01
   9.9215698e-01
   9.9099731e-01
   9.9249268e-01
   9.9316406e-01
   9.9142456e-01
   9.9291992e-01
   9.8992920e-01
   9.8742676e-01
   9.8703003e-01
   9.8236084e-01
   9.8004150e-01
   9.7616577e-01
   9.7012329e-01
   9.6685791e-01
   9.5993042e-01
   9.5422363e-01
   9.4943237e-01
   9.3988037e-01
   9.3356323e-01
   9.2565918e-01
   9.1564941e-01
   9.0869141e-01
   8.9712524e-01
   8.8726807e-01
   8.7844849e-01
   8.6621094e-01
   8.5644531e-01
   8.4448242e-01
   8.3102417e-01
   8.1988525e-01
   8.0551147e-01
   7.9299927e-01
   7.8005981e-01
   7.6434326e-01
   7.5131226e-01
   7.3580933e-01
   7.2018433e-01
   7.0593262e-01
   6.8817139e-01
   6.7257690e-01
   6.5643311e-01
   6.3909912e-01
   6.2268066e-01
   6.0455322e-01
   5.8734131e-01
   5.7095337e-01
   5.5215454e-01
   5.3482056e-01
   5.1681519e-01
   4.9829102e-01
   4.8071289e-01
   4.6069336e-01
   4.4174194e-01
   4.2391968e-01
   4.0447998e-01
   3.8595581e-01
   3.6712646e-01
   3.4793091e-01
   3.2952881e-01
   3.0905151e-01
   2.8927612e-01
   2.7047729e-01
   2.5012207e-01
   2.3126221e-01
   2.1170044e-01
   1.9219971e-01
   1.7379761e-01
   1.5432739e-01
   1.3534546e-01
   1.1724854e-01
   9.8236084e-02
   7.9895020e-02
   6.2042236e-02
   4.3792725e-02
   2.6397705e-02
   9.3688965e-03
  -8.5754395e-03
  -2.5207520e-02
  -4.1900635e-02
  -5.9143066e-02
  -7.5622559e-02
  -9.2346191e-02
  -1.0897827e-01
  -1.2487793e-01
  -1.4099121e-01
  -1.5634155e-01
  -1.7144775e-01
  -1.8704224e-01
  -2.0166016e-01
  -2.1627808e-01
  -2.3007202e-01
  -2.4374390e-01
  -2.5836182e-01
  -2.7267456e-01
  -2.8546143e-01
  -2.9812622e-01
  -3.1011963e-01
  -3.2232666e-01
  -3.3493042e-01
  -3.4582520e-01
  -3.5717773e-01
  -3.6746216e-01
  -3.7753296e-01
  -3.8867188e-01
  -3.9761353e-01
  -4.0710449e-01
  -4.1625977e-01
  -4.2462158e-01
  -4.3395996e-01
  -4.4253540e-01
  -4.5028687e-01
  -4.5843506e-01
  -4.6557617e-01
  -4.7314453e-01
  -4.8107910e-01
  -4.8745728e-01
  -4.9453735e-01
  -5.0039673e-01
  -5.0598145e-01
  -5.1303101e-01
  -5.1733398e-01
  -5.2261353e-01
  -5.2761841e-01
  -5.3161621e-01
  -5.3784180e-01
  -5.4135132e-01
  -5.4507446e-01
  -5.5026245e-01
  -5.5346680e-01
  -5.5776978e-01
  -5.6124878e-01
  -5.6390381e-01
  -5.6817627e-01
  -5.7061768e-01
  -5.7369995e-01
  -5.7791138e-01
  -5.7955933e-01
  -5.8334351e-01
  -5.8630371e-01
  -5.8871460e-01
  -5.9341431e-01
  -5.9439087e-01
  -5.9732056e-01
  -6.0040283e-01
  -6.0159302e-01
  -6.0507202e-01
  -6.0702515e-01
  -6.0839844e-01
  -6.1184692e-01
  -6.1260986e-01
  -6.1495972e-01
  -6.1810303e-01
  -6.1895752e-01
  -6.2149048e-01
  -6.2213135e-01
  -6.2368774e-01
  -6.2747192e-01
  -6.2802124e-01
  -6.3085938e-01
  -6.3305664e-01
  -6.3470459e-01
  -6.3858032e-01
  -6.3919067e-01
  -6.4093018e-01
  -6.4529419e-01
  -6.4627075e-01
  -6.4990234e-01
  -6.5283203e-01
  -6.5490723e-01
  -6.5945435e-01
  -6.6085815e-01
  -6.6351318e-01
  -6.6775513e-01
  -6.6998291e-01
  -6.7431641e-01
  -6.7721558e-01
  -6.8023682e-01
  -6.8447876e-01
  -6.8624878e-01
  -6.8966675e-01
  -6.9360352e-01
  -6.9546509e-01
  -7.0001221e-01
  -7.0315552e-01
  -7.0550537e-01
  -7.1047974e-01
  -7.1179199e-01
  -7.1545410e-01
  -7.1984863e-01
  -7.2140503e-01
  -7.2555542e-01
  -7.2811890e-01
  -7.3110962e-01
  -7.3648071e-01
  -7.3834229e-01
  -7.4276733e-01
  -7.4673462e-01
  -7.4896240e-01
  -7.5393677e-01
  -7.5588989e-01
  -7.5854492e-01
  -7.6364136e-01
  -7.6547241e-01
  -7.7020264e-01
  -7.7432251e-01
  -7.7624512e-01
  -7.8149414e-01
  -7.8344727e-01
  -7.8613281e-01
  -7.9138184e-01
  -7.9330444e-01
  -7.9766846e-01
  -8.0053711e-01
  -8.0279541e-01
  -8.0758667e-01
  -8.0895996e-01
  -8.1225586e-01
  -8.1643677e-01
  -8.1854248e-01
  -8.2315063e-01
  -8.2617188e-01
  -8.2897949e-01
  -8.3331299e-01
  -8.3447266e-01
  -8.3798218e-01
  -8.4194946e-01
  -8.4375000e-01
  -8.4796143e-01
  -8.5025024e-01
  -8.5247803e-01
  -8.5681152e-01
  -8.5760498e-01
  -8.6123657e-01
  -8.6477661e-01
  -8.6605835e-01
  -8.7075806e-01
  -8.7271118e-01
  -8.7515259e-01
  -8.7966919e-01
  -8.8055420e-01
  -8.8397217e-01
  -8.8671875e-01
  -8.8760376e-01
  -8.9215088e-01
  -8.9373779e-01
  -8.9511108e-01
  -8.9932251e-01
  -8.9978027e-01
  -9.0289307e-01
  -9.0496826e-01
  -9.0496826e-01
  -9.0881348e-01
  -9.0939331e-01
  -9.1073608e-01
  -9.1329956e-01
  -9.1244507e-01
  -9.1583252e-01
  -9.1760254e-01
  -9.1751099e-01
  -9.2071533e-01
  -9.2007446e-01
  -9.2163086e-01
  -9.2379761e-01
  -9.2260742e-01
  -9.2538452e-01
  -9.2578125e-01
  -9.2538452e-01
  -9.2828369e-01
  -9.2706299e-01
  -9.2840576e-01
  -9.2980957e-01
  -9.2819214e-01
  -9.2974854e-01
  -9.2813110e-01
  -9.2691040e-01
  -9.2877197e-01
  -9.2663574e-01
  -9.2672729e-01
  -9.2654419e-01
  -9.2385864e-01
  -9.2462158e-01
  -9.2208862e-01
  -9.1989136e-01
  -9.2098999e-01
  -9.1772461e-01
  -9.1653442e-01
  -9.1574097e-01
  -9.1265869e-01
  -9.1195679e-01
  -9.0808105e-01
  -9.0530396e-01
  -9.0478516e-01
  -9.0054321e-01
  -8.9956665e-01
  -8.9682007e-01
  -8.9306641e-01
  -8.9208984e-01
  -8.8760376e-01
  -8.8464355e-01
  -8.8302612e-01
  -8.7841797e-01
  -8.7619019e-01
  -8.7258911e-01
  -8.6795044e-01
  -8.6553955e-01
  -8.5986328e-01
  -8.5614014e-01
  -8.5314941e-01
  -8.4729004e-01
  -8.4436035e-01
  -8.3920288e-01
  -8.3380127e-01
  -8.3126831e-01
  -8.2418823e-01
  -8.1985474e-01
  -8.1552124e-01
  -8.0947876e-01
  -8.0593872e-01
  -7.9907227e-01
  -7.9318237e-01
  -7.8942871e-01
  -7.8207397e-01
  -7.7661133e-01
  -7.7142334e-01
  -7.6446533e-01
  -7.5997925e-01
  -7.5311279e-01
  -7.4649048e-01
  -7.4102783e-01
  -7.3260498e-01
  -7.2744751e-01
  -7.2097778e-01
  -7.1255493e-01
  -7.0715332e-01
  -6.9851685e-01
  -6.9067383e-01
  -6.8444824e-01
  -6.7565918e-01
  -6.6833496e-01
  -6.6015625e-01
  -6.5127563e-01
  -6.4416504e-01
  -6.3403320e-01
  -6.2530518e-01
  -6.1752319e-01
  -6.0726929e-01
  -5.9869385e-01
  -5.8905029e-01
  -5.7852173e-01
  -5.7019043e-01
  -5.5902100e-01
  -5.4895020e-01
  -5.3982544e-01
  -5.2886963e-01
  -5.1937866e-01
  -5.0811768e-01
  -4.9639893e-01
  -4.8675537e-01
  -4.7448730e-01
  -4.6347046e-01
  -4.5211792e-01
  -4.4015503e-01
  -4.2935181e-01
  -4.1632080e-01
  -4.0374756e-01
  -3.9245605e-01
  -3.7869263e-01
  -3.6550903e-01
  -3.5272217e-01
  -3.3959961e-01
  -3.2632446e-01
  -3.1195068e-01
  -2.9821777e-01
  -2.8411865e-01
  -2.6913452e-01
  -2.5503540e-01
  -2.4002075e-01
  -2.2457886e-01
  -2.0980835e-01
  -1.9476318e-01
  -1.7996216e-01
  -1.6452026e-01
  -1.4758301e-01
  -1.3125610e-01
  -1.1489868e-01
  -9.8236084e-02
  -8.1848145e-02
  -6.4788818e-02
  -4.7576904e-02
  -3.0883789e-02
  -1.2908936e-02
   5.3100586e-03
   2.3315430e-02
   4.1320801e-02
   5.9906006e-02
   7.8826904e-02
   9.7686768e-02
   1.1651611e-01
   1.3583374e-01
   1.5609741e-01
   1.7532349e-01
   1.9586182e-01
   2.1594238e-01
   2.3550415e-01
   2.5634766e-01
   2.7563477e-01
   2.9690552e-01
   3.1878662e-01
   3.3831787e-01
   3.5995483e-01
   3.8174438e-01
   4.0194702e-01
   4.2340088e-01
   4.4360352e-01
   4.6487427e-01
   4.8788452e-01
   5.0830078e-01
   5.3057861e-01
   5.5337524e-01
   5.7394409e-01
   5.9695435e-01
   6.1904907e-01
   6.4102173e-01
   6.6424561e-01
   6.8499756e-01
   7.0779419e-01
   7.3001099e-01
   7.5079346e-01
   7.7404785e-01
   7.9483032e-01
   8.1631470e-01
   8.3953857e-01
   8.5916138e-01
   8.8186646e-01
   9.0383911e-01
   9.2315674e-01
   9.4601440e-01
   9.6487427e-01
   9.8513794e-01
   9.9996948e-01
   9.9890137e-01
   9.9978638e-01
   9.9996948e-01
   9.9899292e-01
   9.9996948e-01
   9.9945068e-01
   9.9902344e-01
   9.9996948e-01
   9.9914551e-01
   9.9996948e-01
   9.9996948e-01
   9.9914551e-01
   9.9996948e-01
   9.9914551e-01
   9.9920654e-01
   9.9996948e-01
   9.9914551e-01
   9.9996948e-01
   9.9996948e-01
   9.9908447e-01
   9.9996948e-01
   9.9902344e-01
   9.9948120e-01
   9.9996948e-01
   9.9917603e-01
   9.9996948e-01
   9.9996948e-01
   9.9908447e-01
   9.9996948e-01
   9.9905396e-01
   9.9975586e-01
   9.9996948e-01
   9.9917603e-01
   9.9996948e-01
   9.9981689e-01
   9.9908447e-01
   9.9996948e-01
   9.9911499e-01
   9.9996948e-01
   9.9996948e-01
   9.9914551e-01
   9.9996948e-01
   9.9957275e-01
   9.9902344e-01
   9.9996948e-01
   9.9911499e-01
   9.9996948e-01
   9.9996948e-01
   9.9914551e-01
   9.9996948e-01
   9.9929810e-01
   9.9905396e-01
   9.9996948e-01
   9.9914551e-01
   9.9996948e-01
   9.9996948e-01
   9.9911499e-01
   9.9996948e-01
   9.9902344e-01
   9.9935913e-01
   9.9996948e-01
   9.9914551e-01
   9.9996948e-01
   9.9996948e-01
   9.9908447e-01
   9.9996948e-01
   9.9905396e-01
   9.9966431e-01
   9.9996948e-01
   9.9914551e-01
   9.9996948e-01
   9.9990845e-01
   9.9908447e-01
   9.9996948e-01
   9.9908447e-01
   9.9990845e-01
   9.9996948e-01
   9.9914551e-01
   9.9996948e-01
   9.9966431e-01
   9.9905396e-01
   9.9996948e-01
   9.9908447e-01
   9.9996948e-01
   9.9996948e-01
   9.9911499e-01
   9.9996948e-01
   9.9938965e-01
   9.9896240e-01
   9.9996948e-01
   9.9917603e-01
   9.9984741e-01
   9.9996948e-01
   9.9447632e-01
   9.8150635e-01
   9.6487427e-01
   9.5013428e-01
   9.3759155e-01
   9.2175293e-01
   9.0841675e-01
   8.9340210e-01
   8.7799072e-01
   8.6596680e-01
   8.4979248e-01
   8.3587646e-01
   8.2345581e-01
   8.0795288e-01
   7.9544067e-01
   7.8070068e-01
   7.6596069e-01
   7.5439453e-01
   7.4014282e-01
   7.2787476e-01
   7.1563721e-01
   7.0147705e-01
   6.8988037e-01
   6.7596436e-01
   6.6253662e-01
   6.5167236e-01
   6.3836670e-01
   6.2658691e-01
   6.1444092e-01
   6.0156250e-01
   5.9091187e-01
   5.7922363e-01
   5.6658936e-01
   5.5578613e-01
   5.4351807e-01
   5.3225708e-01
   5.2130127e-01
   5.0946045e-01
   4.9890137e-01
   4.8651123e-01
   4.7512817e-01
   4.6520996e-01
   4.5242310e-01
   4.4226074e-01
   4.3161011e-01
   4.1928101e-01
   4.0969849e-01
   3.9804077e-01
   3.8711548e-01
   3.7765503e-01
   3.6639404e-01
   3.5659790e-01
   3.4600830e-01
   3.3496094e-01
   3.2543945e-01
   3.1521606e-01
   3.0514526e-01
   2.9479980e-01
   2.8439331e-01
   2.7444458e-01
   2.6361084e-01
   2.5317383e-01
   2.4398804e-01
   2.3312378e-01
   2.2329712e-01
   2.1359253e-01
   2.0272827e-01
   1.9332886e-01
   1.8319702e-01
   1.7370605e-01
   1.6412354e-01
   1.5359497e-01
   1.4434814e-01
   1.3388062e-01
   1.2393188e-01
   1.1425781e-01
   1.0382080e-01
   9.3414307e-02
   8.3282471e-02
   7.3150635e-02
   6.2530518e-02
   5.1879883e-02
   4.1534424e-02
   3.1433105e-02
   2.1148682e-02
   1.0162354e-02
  -4.5776367e-04
  -1.1169434e-02
  -2.2155762e-02
  -3.2531738e-02
  -4.3518066e-02
  -5.3955078e-02
  -6.4849854e-02
  -7.6049805e-02
  -8.6791992e-02
  -9.7412109e-02
  -1.0806274e-01
  -1.1904907e-01
  -1.2948608e-01
  -1.4074707e-01
  -1.5087891e-01
  -1.6113281e-01
  -1.7282104e-01
  -1.8338013e-01
  -1.9430542e-01
  -2.0480347e-01
  -2.1505737e-01
  -2.2726440e-01
  -2.3828125e-01
  -2.4847412e-01
  -2.5933838e-01
  -2.7017212e-01
  -2.8216553e-01
  -2.9241943e-01
  -3.0316162e-01
  -3.1481934e-01
  -3.2537842e-01
  -3.3673096e-01
  -3.4698486e-01
  -3.5745239e-01
  -3.6911011e-01
  -3.7847900e-01
  -3.8806152e-01
  -3.9868164e-01
  -4.0759277e-01
  -4.1744995e-01
  -4.2755127e-01
  -4.3640137e-01
  -4.4635010e-01
  -4.5443726e-01
  -4.6343994e-01
  -4.7302246e-01
  -4.8019409e-01
  -4.8892212e-01
  -4.9731445e-01
  -5.0491333e-01
  -5.1348877e-01
  -5.2163696e-01
  -5.3067017e-01
  -5.3854370e-01
  -5.4476929e-01
  -5.5285645e-01
  -5.5963135e-01
  -5.6671143e-01
  -5.7501221e-01
  -5.8120728e-01
  -5.8807373e-01
  -5.9439087e-01
  -6.0009766e-01
  -6.0684204e-01
  -6.1117554e-01
  -6.1724854e-01
  -6.2435913e-01
  -6.2799072e-01
  -6.3409424e-01
  -6.3882446e-01
  -6.4263916e-01
  -6.4868164e-01
  -6.5124512e-01
  -6.5530396e-01
  -6.5975952e-01
  -6.6229248e-01
  -6.6693115e-01
  -6.6979980e-01
  -6.7282104e-01
  -6.7651367e-01
  -6.7752075e-01
  -6.8048096e-01
  -6.8365479e-01
  -6.8457031e-01
  -6.8750000e-01
  -6.8936157e-01
  -6.8975830e-01
  -6.9250488e-01
  -6.9229126e-01
  -6.9345093e-01
  -6.9537354e-01
  -6.9500732e-01
  -6.9720459e-01
  -6.9708252e-01
  -6.9659424e-01
  -6.9842529e-01
  -6.9686890e-01
  -6.9705200e-01
  -6.9744873e-01
  -6.9595337e-01
  -6.9692993e-01
  -6.9555664e-01
  -6.9522095e-01
  -6.9616699e-01
  -6.9372559e-01
  -6.9406128e-01
  -6.9338989e-01
  -6.9064331e-01
  -6.9003296e-01
  -6.8801880e-01
  -6.8688965e-01
  -6.8667603e-01
  -6.8405151e-01
  -6.8386841e-01
  -6.8151855e-01
  -6.7776489e-01
  -6.7761230e-01
  -6.7385864e-01
  -6.7190552e-01
  -6.7135620e-01
  -6.6793823e-01
  -6.6744995e-01
  -6.6461182e-01
  -6.6125488e-01
  -6.6076660e-01
  -6.5710449e-01
  -6.5567017e-01
  -6.5405273e-01
  -6.5017700e-01
  -6.4916992e-01
  -6.4645386e-01
  -6.4312744e-01
  -6.4218140e-01
  -6.3882446e-01
  -6.3702393e-01
  -6.3504028e-01
  -6.3095093e-01
  -6.2973022e-01
  -6.2652588e-01
  -6.2332153e-01
  -6.2237549e-01
  -6.1907959e-01
  -6.1730957e-01
  -6.1508179e-01
  -6.1151123e-01
  -6.1062622e-01
  -6.0717773e-01
  -6.0403442e-01
  -6.0296631e-01
  -5.9915161e-01
  -5.9765625e-01
  -5.9576416e-01
  -5.9249878e-01
  -5.9112549e-01
  -5.8782959e-01
  -5.8496094e-01
  -5.8270264e-01
  -5.7904053e-01
  -5.7766724e-01
  -5.7464600e-01
  -5.7131958e-01
  -5.7049561e-01
  -5.6713867e-01
  -5.6442261e-01
  -5.6179810e-01
  -5.5761719e-01
  -5.5545044e-01
  -5.5273438e-01
  -5.4934692e-01
  -5.4809570e-01
  -5.4394531e-01
  -5.4119873e-01
  -5.3964233e-01
  -5.3567505e-01
  -5.3341675e-01
  -5.3009033e-01
  -5.2706909e-01
  -5.2569580e-01
  -5.2197266e-01
  -5.1983643e-01
  -5.1766968e-01
  -5.1391602e-01
  -5.1190186e-01
  -5.0845337e-01
  -5.0485229e-01
  -5.0332642e-01
  -4.9975586e-01
  -4.9700928e-01
  -4.9411011e-01
  -4.8992920e-01
  -4.8760986e-01
  -4.8318481e-01
  -4.7915649e-01
  -4.7720337e-01
  -4.7286987e-01
  -4.6948242e-01
  -4.6603394e-01
  -4.6185303e-01
  -4.5883179e-01
  -4.5425415e-01
  -4.5135498e-01
  -4.4873047e-01
  -4.4415283e-01
  -4.4134521e-01
  -4.3743896e-01
  -4.3338013e-01
  -4.3035889e-01
  -4.2495728e-01
  -4.2150879e-01
  -4.1845703e-01
  -4.1394043e-01
  -4.0988159e-01
  -4.0524292e-01
  -4.0057373e-01
  -3.9691162e-01
  -3.9193726e-01
  -3.8775635e-01
  -3.8378906e-01
  -3.7878418e-01
  -3.7460327e-01
  -3.6990356e-01
  -3.6502075e-01
  -3.6083984e-01
  -3.5549927e-01
  -3.5064697e-01
  -3.4594727e-01
  -3.4060669e-01
  -3.3654785e-01
  -3.3142090e-01
  -3.2666016e-01
  -3.2281494e-01
  -3.1735229e-01
  -3.1295776e-01
  -3.0807495e-01
  -3.0221558e-01
  -2.9794312e-01
  -2.9257202e-01
  -2.8775024e-01
  -2.8302002e-01
  -2.7709961e-01
  -2.7264404e-01
  -2.6742554e-01
  -2.6147461e-01
  -2.5677490e-01
  -2.5097656e-01
  -2.4566650e-01
  -2.4026489e-01
  -2.3452759e-01
  -2.2921753e-01
  -2.2341919e-01
  -2.1789551e-01
  -2.1276855e-01
  -2.0666504e-01
  -2.0172119e-01
  -1.9607544e-01
  -1.8972778e-01
  -1.8487549e-01
  -1.7898560e-01
  -1.7318726e-01
  -1.6806030e-01
  -1.6232300e-01
  -1.5646362e-01
  -1.5115356e-01
  -1.4587402e-01
  -1.3992310e-01
  -1.3385010e-01
  -1.2805176e-01
  -1.2286377e-01
  -1.1755371e-01
  -1.1300659e-01
  -1.0726929e-01
  -1.0137939e-01
  -9.6008301e-02
  -9.0789795e-02
  -8.5571289e-02
  -8.0139160e-02
  -7.4768066e-02
  -6.9580078e-02
  -6.4056396e-02
  -5.8654785e-02
  -5.3405762e-02
  -4.8248291e-02
  -4.3243408e-02
  -3.8330078e-02
  -3.2531738e-02
  -2.7374268e-02
  -2.2583008e-02
  -1.7272949e-02
  -1.2603760e-02
  -7.4768066e-03
  -2.4108887e-03
   2.4108887e-03
   7.0495605e-03
   1.1749268e-02
   1.6784668e-02
   2.1240234e-02
   2.5268555e-02
   2.9571533e-02
   3.3813477e-02
   3.7689209e-02
   4.1290283e-02
   4.5684814e-02
   5.0140381e-02
   5.4016113e-02
   5.8410645e-02
   6.2072754e-02
   6.5887451e-02
   6.9732666e-02
   7.3364258e-02
   7.7026367e-02
   8.0200195e-02
   8.3648682e-02
   8.7097168e-02
   9.0332031e-02
   9.3872070e-02
   9.6801758e-02
   9.9609375e-02
   1.0278320e-01
   1.0494995e-01
   1.0803223e-01
   1.1047363e-01
   1.1273193e-01
   1.1535645e-01
   1.1749268e-01
   1.1935425e-01
   1.2158203e-01
   1.2329102e-01
   1.2469482e-01
   1.2680054e-01
   1.2796021e-01
   1.2918091e-01
   1.3098145e-01
   1.3247681e-01
   1.3290405e-01
   1.3406372e-01
   1.3537598e-01
   1.3574219e-01
   1.3580322e-01
   1.3653564e-01
   1.3760376e-01
   1.3812256e-01
   1.3882446e-01
   1.3937378e-01
   1.4007568e-01
   1.4089966e-01
   1.4169312e-01
   1.4251709e-01
   1.4279175e-01
   1.4315796e-01
   1.4376831e-01
   1.4382935e-01
   1.4489746e-01
   1.4511108e-01
   1.4572144e-01
   1.4669800e-01
   1.4682007e-01
   1.4761353e-01
   1.4828491e-01
   1.4831543e-01
   1.4785767e-01
   1.4816284e-01
   1.4871216e-01
   1.4923096e-01
   1.4886475e-01
   1.4840698e-01
   1.4862061e-01
   1.4834595e-01
   1.4846802e-01
   1.4804077e-01
   1.4779663e-01
   1.4801025e-01
   1.4761353e-01
   1.4755249e-01
   1.4733887e-01
   1.4718628e-01
   1.4752197e-01
   1.4666748e-01
   1.4691162e-01
   1.4682007e-01
   1.4596558e-01
   1.4544678e-01
   1.4486694e-01
   1.4419556e-01
   1.4373779e-01
   1.4312744e-01
   1.4334106e-01
   1.4331055e-01
   1.4212036e-01
   1.4187622e-01
   1.4169312e-01
   1.4056396e-01
   1.3967896e-01
   1.3894653e-01
   1.3790894e-01
   1.3739014e-01
   1.3662720e-01
   1.3610840e-01
   1.3494873e-01
   1.3464355e-01
   1.3449097e-01
   1.3327026e-01
   1.3284302e-01
   1.3226318e-01
   1.3116455e-01
   1.3092041e-01
   1.3000488e-01
   1.2875366e-01
   1.2771606e-01
   1.2692261e-01
   1.2634277e-01
   1.2582397e-01
   1.2429810e-01
   1.2335205e-01
   1.2249756e-01
   1.2149048e-01
   1.2066650e-01
   1.2014771e-01
   1.1874390e-01
   1.1672974e-01
   1.1547852e-01
   1.1453247e-01
   1.1294556e-01
   1.1138916e-01
   1.1041260e-01
   1.0894775e-01
   1.0772705e-01
   1.0690308e-01
   1.0494995e-01
   1.0348511e-01
   1.0235596e-01
   1.0205078e-01
   1.0153198e-01
   9.9548340e-02
   9.8541260e-02
   9.7106934e-02
   9.5611572e-02
   9.4238281e-02
   9.2895508e-02
   9.2041016e-02
   9.0728760e-02
   8.9263916e-02
   8.7402344e-02
   8.5418701e-02
   8.4228516e-02
   8.2855225e-02
   8.1298828e-02
   7.9956055e-02
   7.8247070e-02
   7.7484131e-02
   7.6782227e-02
   7.5042725e-02
   7.3608398e-02
   7.2509766e-02
   7.1319580e-02
   6.9885254e-02
   6.8878174e-02
   6.7596436e-02
   6.6619873e-02
   6.5216064e-02
   6.3446045e-02
   6.2530518e-02
   6.1065674e-02
   5.9967041e-02
   5.9173584e-02
   5.7861328e-02
   5.6457520e-02
   5.5114746e-02
   5.3894043e-02
   5.2307129e-02
   5.0659180e-02
   4.9072266e-02
   4.7454834e-02
   4.6264648e-02
   4.5349121e-02
   4.3792725e-02
   4.2083740e-02
   4.0344238e-02
   3.8879395e-02
   3.7475586e-02
   3.5736084e-02
   3.4332275e-02
   3.2775879e-02
   3.1341553e-02
   2.9541016e-02
   2.7679443e-02
   2.6885986e-02
   2.5329590e-02
   2.3773193e-02
   2.2399902e-02
   2.0965576e-02
   1.9805908e-02
   1.8585205e-02
   1.6937256e-02
   1.5655518e-02
   1.4770508e-02
   1.4038086e-02
   1.2512207e-02
   1.1047363e-02
   1.0406494e-02
   9.4299316e-03
   7.9040527e-03
   6.8359375e-03
   5.4016113e-03
   3.9367676e-03
   2.7465820e-03
   1.2512207e-03
  -2.1362305e-04
  -9.1552734e-04
  -1.8005371e-03
  -3.4790039e-03
  -4.6081543e-03
  -5.4321289e-03
  -7.0190430e-03
  -8.1787109e-03
  -9.2468262e-03
  -1.0009766e-02
  -1.0223389e-02
  -1.1810303e-02
  -1.2023926e-02
  -1.2847900e-02
  -1.4709473e-02
  -1.5167236e-02
  -1.6296387e-02
  -1.7547607e-02
  -1.8127441e-02
  -1.9439697e-02
  -2.0233154e-02
  -2.0812988e-02
  -2.2155762e-02
  -2.3345947e-02
  -2.4414063e-02
  -2.5543213e-02
  -2.6580811e-02
  -2.7435303e-02
  -2.7984619e-02
  -2.8839111e-02
  -2.9846191e-02
  -3.0578613e-02
  -3.1158447e-02
  -3.1860352e-02
  -3.2379150e-02
  -3.2897949e-02
  -3.2867432e-02
  -3.3142090e-02
  -3.4423828e-02
  -3.5247803e-02
  -3.6315918e-02
  -3.6651611e-02
  -3.6590576e-02
  -3.7017822e-02
  -3.8116455e-02
  -3.8330078e-02
  -3.8604736e-02
  -3.8238525e-02
  -3.8269043e-02
  -3.9154053e-02
  -3.9031982e-02
  -3.9337158e-02
  -3.9459229e-02
  -3.9276123e-02
  -3.9367676e-02
  -3.9672852e-02
  -4.0161133e-02
  -3.9886475e-02
  -3.9733887e-02
  -3.9642334e-02
  -3.9550781e-02
  -4.0130615e-02
  -4.0252686e-02
  -4.0466309e-02
  -4.0496826e-02
  -4.0588379e-02
  -4.0496826e-02
  -4.0344238e-02
  -4.0252686e-02
  -3.9886475e-02
  -3.9916992e-02
  -3.9672852e-02
  -3.9642334e-02
  -3.9703369e-02
  -3.9581299e-02
  -3.9367676e-02
  -3.9276123e-02
  -3.9031982e-02
  -3.9031982e-02
  -3.8360596e-02
  -3.8085938e-02
  -3.8848877e-02
  -3.7414551e-02
  -3.7353516e-02
  -3.7658691e-02
  -3.6376953e-02
  -3.6315918e-02
  -3.6651611e-02
  -3.5736084e-02
  -3.5552979e-02
  -3.5552979e-02
  -3.5095215e-02
  -3.5278320e-02
  -3.5308838e-02
  -3.5186768e-02
  -3.4729004e-02
  -3.4210205e-02
  -3.4088135e-02
  -3.3782959e-02
  -3.3630371e-02
  -3.3386230e-02
  -3.3142090e-02
  -3.2379150e-02
  -3.2257080e-02
  -3.2257080e-02
  -3.1616211e-02
  -3.1494141e-02
  -3.1219482e-02
  -3.1097412e-02
  -3.0212402e-02
  -3.0090332e-02
  -3.0456543e-02
  -2.9571533e-02
  -2.9205322e-02
  -2.9144287e-02
  -2.8778076e-02
  -2.8167725e-02
  -2.7282715e-02
  -2.7801514e-02
  -2.8106689e-02
  -2.8106689e-02
  -2.7557373e-02
  -2.7587891e-02
  -2.7709961e-02
  -2.6519775e-02
  -2.6580811e-02
  -2.6794434e-02
  -2.6245117e-02
  -2.6306152e-02
  -2.6367188e-02
  -2.6397705e-02
  -2.6275635e-02
  -2.6092529e-02
  -2.5939941e-02
  -2.5238037e-02
  -2.5451660e-02
  -2.5817871e-02
  -2.5604248e-02
  -2.5329590e-02
  -2.5054932e-02
  -2.5207520e-02
  -2.5543213e-02
  -2.5329590e-02
  -2.4749756e-02
  -2.5299072e-02
  -2.4841309e-02
  -2.4597168e-02
  -2.5299072e-02
  -2.4475098e-02
  -2.3681641e-02
  -2.4322510e-02
  -2.4688721e-02
  -2.4627686e-02
  -2.3986816e-02
  -2.3651123e-02
  -2.3559570e-02
  -2.3162842e-02
  -2.3437500e-02
  -2.3284912e-02
  -2.2888184e-02
  -2.2460938e-02
  -2.2216797e-02
  -2.2033691e-02
  -2.1484375e-02
  -2.0965576e-02
  -2.0599365e-02
  -2.0751953e-02
  -2.0263672e-02
  -1.9927979e-02
  -1.9348145e-02
  -1.9256592e-02
  -1.9409180e-02
  -1.9165039e-02
  -1.9104004e-02
  -1.9134521e-02
  -1.9195557e-02
  -1.8493652e-02
  -1.8035889e-02
  -1.8157959e-02
  -1.7913818e-02
  -1.7242432e-02
  -1.6418457e-02
  -1.6296387e-02
  -1.6479492e-02
  -1.5869141e-02
  -1.5563965e-02
  -1.5502930e-02
  -1.4373779e-02
  -1.3732910e-02
  -1.3610840e-02
  -1.3397217e-02
  -1.2969971e-02
  -1.2359619e-02
  -1.2054443e-02
  -1.1688232e-02
  -1.1230469e-02
  -1.0406494e-02
  -1.0284424e-02
  -9.8876953e-03
  -8.6059570e-03
  -8.2702637e-03
  -8.1481934e-03
  -7.2937012e-03
  -7.2631836e-03
  -7.0190430e-03
  -6.0729980e-03
  -5.6152344e-03
  -4.6691895e-03
  -3.7841797e-03
  -3.1738281e-03
  -2.6855469e-03
  -2.4108887e-03
  -1.2207031e-03
  -4.8828125e-04
  -5.7983398e-04
  -3.0517578e-04
  -1.8310547e-04
   6.1035156e-04
   1.5563965e-03
   2.1667480e-03
   2.5634766e-03
   3.4484863e-03
   4.1198730e-03
   4.2724609e-03
   4.8828125e-03
   5.3710938e-03
   5.5541992e-03
   5.7983398e-03
   6.6833496e-03
   6.9580078e-03
   7.1105957e-03
   7.6904297e-03
   7.9956055e-03
   7.9345703e-03
   7.9650879e-03
   8.7890625e-03
   9.7961426e-03
   1.0192871e-02
   9.7656250e-03
   9.8266602e-03
   1.0314941e-02
   1.0589600e-02
   1.0864258e-02
   1.1322021e-02
   1.1413574e-02
   1.2420654e-02
   1.2573242e-02
   1.2054443e-02
   1.2786865e-02
   1.3366699e-02
   1.4007568e-02
   1.3854980e-02
   1.4160156e-02
   1.4770508e-02
   1.4465332e-02
   1.5045166e-02
   1.5411377e-02
   1.5625000e-02
   1.6021729e-02
   1.6052246e-02
   1.6204834e-02
   1.6510010e-02
   1.7028809e-02
   1.7028809e-02
   1.7211914e-02
   1.7486572e-02
   1.7120361e-02
   1.7486572e-02
   1.7211914e-02
   1.7395020e-02
   1.7089844e-02
   1.7089844e-02
   1.6876221e-02
   1.6937256e-02
   1.7425537e-02
   1.7242432e-02
   1.7913818e-02
   1.8096924e-02
   1.8157959e-02
   1.8280029e-02
   1.8035889e-02
   1.8005371e-02
   1.8402100e-02
   1.8676758e-02
   1.8676758e-02
   1.8707275e-02
   1.9104004e-02
   1.8951416e-02
   1.8646240e-02
   1.9348145e-02
   1.8432617e-02
   1.8280029e-02
   1.8829346e-02
   1.8157959e-02
   1.8524170e-02
   1.8371582e-02
   1.8280029e-02
   1.7578125e-02
   1.7425537e-02
   1.7486572e-02
   1.7425537e-02
   1.7517090e-02
   1.7059326e-02
   1.7395020e-02
   1.7364502e-02
   1.6723633e-02
   1.7181396e-02
   1.7059326e-02
   1.7272949e-02
   1.7852783e-02
   1.7517090e-02
   1.7425537e-02
   1.7639160e-02
   1.7486572e-02
   1.7364502e-02
   1.7944336e-02
   1.7578125e-02
   1.7059326e-02
   1.7517090e-02
   1.7456055e-02
   1.7425537e-02
   1.7395020e-02
   1.6662598e-02
   1.6876221e-02
   1.6662598e-02
   1.5930176e-02
   1.6143799e-02
   1.5930176e-02
   1.5563965e-02
   1.5838623e-02
   1.5441895e-02
   1.5289307e-02
   1.5472412e-02
   1.5014648e-02
   1.4892578e-02
   1.4099121e-02
   1.3641357e-02
   1.3793945e-02
   1.3519287e-02
   1.2939453e-02
   1.3244629e-02
   1.3793945e-02
   1.2817383e-02
   1.1840820e-02
   1.1596680e-02
   1.1535645e-02
   1.1383057e-02
   1.0314941e-02
   1.0223389e-02
   9.9487305e-03
   9.3994141e-03
   9.0637207e-03
   8.4533691e-03
   8.7280273e-03
   8.8806152e-03
   8.2092285e-03
   7.1411133e-03
   6.8969727e-03
   7.5378418e-03
   7.2937012e-03
   6.5612793e-03
   5.6762695e-03
   5.8288574e-03
   5.9204102e-03
   5.7678223e-03
   5.2185059e-03
   4.5166016e-03
   4.1809082e-03
   3.1738281e-03
   3.0822754e-03
   2.5939941e-03
   1.8310547e-03
   1.6174316e-03
   1.4343262e-03
   6.1035156e-04
  -6.1035156e-04
  -1.3732910e-03
  -1.8615723e-03
  -2.0751953e-03
  -2.9602051e-03
  -3.8146973e-03
  -4.1198730e-03
  -4.5776367e-03
  -5.4321289e-03
  -6.3476563e-03
  -6.6223145e-03
  -7.2326660e-03
  -7.9650879e-03
  -8.3618164e-03
  -8.6975098e-03
  -9.3688965e-03
  -9.7961426e-03
  -1.0620117e-02
  -1.1505127e-02
  -1.1474609e-02
  -1.1840820e-02
  -1.2359619e-02
  -1.2451172e-02
  -1.3183594e-02
  -1.3549805e-02
  -1.3946533e-02
  -1.4831543e-02
  -1.5197754e-02
  -1.5533447e-02
  -1.6204834e-02
  -1.5838623e-02
  -1.6082764e-02
  -1.7120361e-02
  -1.7578125e-02
  -1.8402100e-02
  -1.8707275e-02
  -1.8737793e-02
  -1.9775391e-02
  -2.0141602e-02
  -2.0690918e-02
  -2.1697998e-02
  -2.2216797e-02
  -2.2979736e-02
  -2.3620605e-02
  -2.4414063e-02
  -2.5024414e-02
  -2.5482178e-02
  -2.5970459e-02
  -2.6245117e-02
  -2.7221680e-02
  -2.7648926e-02
  -2.8381348e-02
  -2.9327393e-02
  -2.9327393e-02
  -3.0120850e-02
  -3.1036377e-02
  -3.1127930e-02
  -3.1555176e-02
  -3.2196045e-02
  -3.2928467e-02
  -3.3782959e-02
  -3.3874512e-02
  -3.3813477e-02
  -3.4729004e-02
  -3.4881592e-02
  -3.5980225e-02
  -3.6865234e-02
  -3.7109375e-02
  -3.7689209e-02
  -3.8146973e-02
  -3.8818359e-02
  -3.9001465e-02
  -3.8879395e-02
  -3.9337158e-02
  -3.9581299e-02
  -3.9825439e-02
  -4.0130615e-02
  -4.0039063e-02
  -4.0618896e-02
  -4.0679932e-02
  -4.0222168e-02
  -4.0161133e-02
  -4.0466309e-02
  -4.0679932e-02
  -4.0191650e-02
  -4.0649414e-02
  -4.1503906e-02
  -4.1809082e-02
  -4.2297363e-02
  -4.1839600e-02
  -4.1442871e-02
  -4.2144775e-02
  -4.2480469e-02
  -4.2175293e-02
  -4.2236328e-02
  -4.2816162e-02
  -4.3212891e-02
  -4.3273926e-02
  -4.3579102e-02
  -4.3762207e-02
  -4.3945313e-02
  -4.3823242e-02
  -4.4036865e-02
  -4.4311523e-02
  -4.4433594e-02
  -4.3975830e-02
  -4.3731689e-02
  -4.4097900e-02
  -4.3792725e-02
  -4.3731689e-02
  -4.3792725e-02
  -4.3823242e-02
  -4.3609619e-02
  -4.2877197e-02
  -4.2175293e-02
  -4.1656494e-02
  -4.1595459e-02
  -4.1320801e-02
  -4.0954590e-02
  -4.0618896e-02
  -4.0252686e-02
  -4.0069580e-02
  -3.9245605e-02
  -3.8787842e-02
  -3.9001465e-02
  -3.8970947e-02
  -3.8360596e-02
  -3.7963867e-02
  -3.7872314e-02
  -3.7658691e-02
  -3.7475586e-02
  -3.7445068e-02
  -3.6743164e-02
  -3.5705566e-02
  -3.5400391e-02
  -3.5003662e-02
  -3.4912109e-02
  -3.4942627e-02
  -3.4240723e-02
  -3.4393311e-02
  -3.4271240e-02
  -3.3691406e-02
  -3.3843994e-02
  -3.3996582e-02
  -3.3966064e-02
  -3.3813477e-02
  -3.4423828e-02
  -3.4454346e-02
  -3.4088135e-02
  -3.4698486e-02
  -3.4576416e-02
  -3.4912109e-02
  -3.4942627e-02
  -3.4759521e-02
  -3.5095215e-02
  -3.5797119e-02
  -3.6163330e-02
  -3.5736084e-02
  -3.5186768e-02
  -3.5797119e-02
  -3.6743164e-02
  -3.6529541e-02
  -3.6193848e-02
  -3.6895752e-02
  -3.6895752e-02
  -3.6560059e-02
  -3.6926270e-02
  -3.7048340e-02
  -3.6499023e-02
  -3.6193848e-02
  -3.6682129e-02
  -3.6834717e-02
  -3.6346436e-02
  -3.6499023e-02
  -3.6621094e-02
  -3.6743164e-02
  -3.7322998e-02
  -3.7353516e-02
  -3.6926270e-02
  -3.7231445e-02
  -3.7384033e-02
  -3.7261963e-02
  -3.7414551e-02
  -3.7811279e-02
  -3.8513184e-02
  -3.8116455e-02
  -3.7902832e-02
  -3.7963867e-02
  -3.7963867e-02
  -3.7963867e-02
  -3.7322998e-02
  -3.6437988e-02
  -3.7109375e-02
  -3.6956787e-02
  -3.6499023e-02
  -3.6773682e-02
  -3.5888672e-02
  -3.5888672e-02
  -3.6346436e-02
  -3.6224365e-02
  -3.6590576e-02
  -3.5797119e-02
  -3.5705566e-02
  -3.5552979e-02
  -3.5064697e-02
  -3.5095215e-02
  -3.4698486e-02
  -3.3752441e-02
  -3.3447266e-02
  -3.3477783e-02
  -3.3050537e-02
  -3.3966064e-02
  -3.3813477e-02
  -3.3721924e-02
  -3.3843994e-02
  -3.3172607e-02
  -3.2775879e-02
  -3.2653809e-02
  -3.3294678e-02
  -3.3264160e-02
  -3.3142090e-02
  -3.3294678e-02
  -3.3172607e-02
  -3.3447266e-02
  -3.4118652e-02
  -3.3843994e-02
  -3.3386230e-02
  -3.3447266e-02
  -3.3325195e-02
  -3.3142090e-02
  -3.3264160e-02
  -3.3355713e-02
  -3.3691406e-02
  -3.3721924e-02
  -3.3599854e-02
  -3.3966064e-02
  -3.4088135e-02
  -3.3996582e-02
  -3.3813477e-02
  -3.3813477e-02
  -3.4179688e-02
  -3.5003662e-02
  -3.5095215e-02
  -3.5064697e-02
  -3.4973145e-02
  -3.5522461e-02
  -3.6285400e-02
  -3.6163330e-02
  -3.6010742e-02
  -3.6132813e-02
  -3.6437988e-02
  -3.6682129e-02
  -3.6773682e-02
  -3.7231445e-02
  -3.7231445e-02
  -3.7536621e-02
  -3.7689209e-02
  -3.7170410e-02
  -3.7994385e-02
  -3.8421631e-02
  -3.7811279e-02
  -3.7872314e-02
  -3.7902832e-02
  -3.7445068e-02
  -3.7200928e-02
  -3.7384033e-02
  -3.7017822e-02
  -3.6712646e-02
  -3.6895752e-02
  -3.6468506e-02
  -3.4973145e-02
  -3.5247803e-02
  -3.5308838e-02
  -3.4057617e-02
  -3.3386230e-02
  -3.3172607e-02
  -3.2653809e-02
  -3.2012939e-02
  -3.2440186e-02
  -3.2073975e-02
  -3.1280518e-02
  -3.0944824e-02
  -3.0639648e-02
  -3.0517578e-02
  -3.0364990e-02
  -2.9602051e-02
  -2.8778076e-02
  -2.8472900e-02
  -2.8778076e-02
  -2.8533936e-02
  -2.7984619e-02
  -2.7404785e-02
  -2.7404785e-02
  -2.7191162e-02
  -2.7526855e-02
  -2.7679443e-02
  -2.7404785e-02
  -2.7832031e-02
  -2.7618408e-02
  -2.7618408e-02
  -2.7740479e-02
  -2.7313232e-02
  -2.7038574e-02
  -2.7221680e-02
  -2.6947021e-02
  -2.6977539e-02
  -2.7130127e-02
  -2.7038574e-02
  -2.6702881e-02
  -2.6214600e-02
  -2.6092529e-02
  -2.5695801e-02
  -2.5512695e-02
  -2.5634766e-02
  -2.5024414e-02
  -2.5146484e-02
  -2.4902344e-02
  -2.3895264e-02
  -2.3712158e-02
  -2.4108887e-02
  -2.4841309e-02
  -2.3986816e-02
  -2.3773193e-02
  -2.3803711e-02
  -2.3376465e-02
  -2.3742676e-02
  -2.3651123e-02
  -2.3406982e-02
  -2.3101807e-02
  -2.2583008e-02
  -2.2094727e-02
  -2.2094727e-02
  -2.1881104e-02
  -2.1331787e-02
  -2.1301270e-02
  -2.0812988e-02
  -2.0446777e-02
  -2.1240234e-02
  -2.0355225e-02
  -1.9378662e-02
  -1.8981934e-02
  -1.8707275e-02
  -1.8218994e-02
  -1.7517090e-02
  -1.6662598e-02
  -1.6693115e-02
  -1.7211914e-02
  -1.6540527e-02
  -1.6510010e-02
  -1.5686035e-02
  -1.4282227e-02
  -1.4312744e-02
  -1.3793945e-02
  -1.3183594e-02
  -1.3000488e-02
  -1.2481689e-02
  -1.2725830e-02
  -1.2451172e-02
  -1.2054443e-02
  -1.1322021e-02
  -1.0742188e-02
  -1.0650635e-02
  -9.7961426e-03
  -9.4604492e-03
  -9.2773438e-03
  -8.1481934e-03
  -8.2397461e-03
  -8.0261230e-03
  -6.9580078e-03
  -6.5002441e-03
  -6.2255859e-03
  -5.5847168e-03
  -4.5166016e-03
  -3.9367676e-03
  -3.2653809e-03
  -2.8991699e-03
  -2.7160645e-03
  -1.9531250e-03
  -1.3122559e-03
  -8.2397461e-04
  -2.7465820e-04
   3.3569336e-04
   1.3427734e-03
   1.8920898e-03
   2.1362305e-03
   2.8076172e-03
   3.6010742e-03
   4.3334961e-03
   4.5471191e-03
   4.6386719e-03
   5.6457520e-03
   6.6833496e-03
   6.9580078e-03
   7.3242188e-03
   7.5683594e-03
   8.7890625e-03
   9.6130371e-03
   9.8266602e-03
   1.0467529e-02
   1.0467529e-02
   1.0833740e-02
   1.0955811e-02
   1.1138916e-02
   1.1291504e-02
   1.1260986e-02
   1.1383057e-02
   1.1322021e-02
   1.1505127e-02
   1.1016846e-02
   1.1260986e-02
   1.1749268e-02
   1.1444092e-02
   1.1260986e-02
   1.1169434e-02
   1.1413574e-02
   1.0986328e-02
   1.0498047e-02
   1.0498047e-02
   1.0498047e-02
   1.0467529e-02
   1.0681152e-02
   1.0742188e-02
   1.1077881e-02
   1.0986328e-02
   1.1322021e-02
   1.1383057e-02
   1.1322021e-02
   1.1718750e-02
   1.1688232e-02
   1.1413574e-02
   1.1810303e-02
   1.2420654e-02
   1.2420654e-02
   1.1901855e-02
   1.1535645e-02
   1.2481689e-02
   1.2756348e-02
   1.2298584e-02
   1.2176514e-02
   1.1962891e-02
   1.1657715e-02
   1.1291504e-02
   1.1260986e-02
   1.1383057e-02
   1.1077881e-02
   1.1413574e-02
   1.1932373e-02
   1.1901855e-02
   1.1871338e-02
   1.1688232e-02
   1.1871338e-02
   1.1871338e-02
   1.1779785e-02
   1.1566162e-02
   1.1138916e-02
   1.1627197e-02
   1.1779785e-02
   1.1535645e-02
   1.1688232e-02
   1.1993408e-02
   1.1474609e-02
   1.1199951e-02
   1.1077881e-02
   1.0772705e-02
   1.0772705e-02
   1.0833740e-02
   1.0955811e-02
   1.0589600e-02
   1.0833740e-02
   1.1199951e-02
   1.1291504e-02
   1.1199951e-02
   1.0986328e-02
   1.0955811e-02
   1.0650635e-02
   1.0620117e-02
   1.0589600e-02
   1.1230469e-02
   1.2054443e-02
   1.1474609e-02
   1.1383057e-02
   1.1566162e-02
   1.0650635e-02
   1.0955811e-02
   1.1322021e-02
   1.1444092e-02
   1.1596680e-02
   1.1810303e-02
   1.2054443e-02
   1.1810303e-02
   1.1810303e-02
   1.2207031e-02
   1.2298584e-02
   1.2512207e-02
   1.2145996e-02
   1.1932373e-02
   1.2634277e-02
   1.2481689e-02
   1.2390137e-02
   1.2817383e-02
   1.3092041e-02
   1.3336182e-02
   1.3000488e-02
   1.2786865e-02
   1.3061523e-02
   1.3305664e-02
   1.3305664e-02
   1.3702393e-02
   1.3214111e-02
   1.3610840e-02
   1.4434814e-02
   1.4556885e-02
   1.4617920e-02
   1.5167236e-02
   1.4892578e-02
   1.4770508e-02
   1.5502930e-02
   1.5960693e-02
   1.6448975e-02
   1.6296387e-02
   1.6021729e-02
   1.6754150e-02
   1.7059326e-02
   1.6815186e-02
   1.6967773e-02
   1.7120361e-02
   1.7272949e-02
   1.7456055e-02
   1.7395020e-02
   1.7639160e-02
   1.7883301e-02
   1.8066406e-02
   1.7913818e-02
   1.8157959e-02
   1.8707275e-02
   1.9104004e-02
   2.0019531e-02
   1.9775391e-02
   1.9683838e-02
   2.0141602e-02
   1.9836426e-02
   1.9805908e-02
   2.0141602e-02
   2.0843506e-02
   2.0690918e-02
   2.0446777e-02
   2.0599365e-02
   2.0782471e-02
   2.0935059e-02
   2.0782471e-02
   2.1057129e-02
   2.0935059e-02
   2.1453857e-02
   2.1728516e-02
   2.1331787e-02
   2.1270752e-02
   2.1270752e-02
   2.2247314e-02
   2.2521973e-02
   2.2918701e-02
   2.3254395e-02
   2.3071289e-02
   2.3498535e-02
   2.3559570e-02
   2.4017334e-02
   2.4108887e-02
   2.3620605e-02
   2.3681641e-02
   2.4322510e-02
   2.4291992e-02
   2.4200439e-02
   2.4505615e-02
   2.4047852e-02
   2.4017334e-02
   2.4719238e-02
   2.4536133e-02
   2.4322510e-02
   2.4047852e-02
   2.3651123e-02
   2.3284912e-02
   2.3132324e-02
   2.2644043e-02
   2.1972656e-02
   2.2033691e-02
   2.2003174e-02
   2.1545410e-02
   2.2033691e-02
   2.1881104e-02
   2.1575928e-02
   2.1423340e-02
   2.1636963e-02
   2.1514893e-02
   2.1209717e-02
   2.0874023e-02
   2.0843506e-02
   2.0904541e-02
   2.0416260e-02
   2.0507813e-02
   2.1057129e-02
   2.0965576e-02
   2.0996094e-02
   2.1667480e-02
   2.1606445e-02
   2.1301270e-02
   2.1362305e-02
   2.1636963e-02
   2.1728516e-02
   2.1209717e-02
   2.0751953e-02
   2.1362305e-02
   2.1453857e-02
   2.1057129e-02
   2.1087646e-02
   2.2064209e-02
   2.1606445e-02
   2.1209717e-02
   2.1850586e-02
   2.1759033e-02
   2.1514893e-02
   2.1728516e-02
   2.1881104e-02
   2.1972656e-02
   2.2003174e-02
   2.2064209e-02
   2.1759033e-02
   2.1911621e-02
   2.1545410e-02
   2.2094727e-02
   2.2552490e-02
   2.2277832e-02
   2.1972656e-02
   2.2369385e-02
   2.2552490e-02
   2.1820068e-02
   2.2857666e-02
   2.2796631e-02
   2.2644043e-02
   2.3284912e-02
   2.3254395e-02
   2.3010254e-02
   2.2918701e-02
   2.3254395e-02
   2.2857666e-02
   2.2613525e-02
   2.2460938e-02
   2.2064209e-02
   2.2277832e-02
   2.2216797e-02
   2.2003174e-02
   2.1759033e-02
   2.1972656e-02
   2.1942139e-02
   2.1667480e-02
   2.2033691e-02
   2.1911621e-02
   2.2064209e-02
   2.2033691e-02
   2.2094727e-02
   2.2247314e-02
   2.2064209e-02
   2.1514893e-02
   2.1148682e-02
   2.1911621e-02
   2.2247314e-02
   2.1423340e-02
   2.2155762e-02
   2.2552490e-02
   2.2247314e-02
   2.2521973e-02
   2.2674561e-02
   2.3406982e-02
   2.3651123e-02
   2.3834229e-02
   2.3498535e-02
   2.3956299e-02
   2.4444580e-02
   2.4505615e-02
   2.4078369e-02
   2.4169922e-02
   2.4780273e-02
   2.4719238e-02
   2.4932861e-02
   2.4932861e-02
   2.4658203e-02
   2.4688721e-02
   2.5115967e-02
   2.5207520e-02
   2.5115967e-02
   2.5573730e-02
   2.6062012e-02
   2.6000977e-02
   2.6275635e-02
   2.6031494e-02
   2.5970459e-02
   2.6428223e-02
   2.6428223e-02
   2.6794434e-02
   2.7801514e-02
   2.7954102e-02
   2.7038574e-02
   2.6885986e-02
   2.7557373e-02
   2.7893066e-02
   2.8015137e-02
   2.7984619e-02
   2.7862549e-02
   2.8045654e-02
   2.8442383e-02
   2.8381348e-02
   2.8076172e-02
   2.8076172e-02
   2.8381348e-02
   2.8350830e-02
   2.8137207e-02
   2.8442383e-02
   2.8533936e-02
   2.8289795e-02
   2.7709961e-02
   2.8076172e-02
   2.8350830e-02
   2.8350830e-02
   2.8961182e-02
   2.9479980e-02
   2.9846191e-02
   2.9693604e-02
   2.9907227e-02
   3.0151367e-02
   2.9998779e-02
   3.0609131e-02
   3.0487061e-02
   2.9602051e-02
   3.0059814e-02
   3.0273438e-02
   3.0670166e-02
   3.1036377e-02
   3.1036377e-02
   3.1036377e-02
   3.0639648e-02
   3.0364990e-02
   3.0487061e-02
   3.0273438e-02
   2.9754639e-02
   2.9968262e-02
   3.0212402e-02
   3.0029297e-02
   3.0029297e-02
   2.9785156e-02
   2.9541016e-02
   2.9541016e-02
   2.9724121e-02
   2.9937744e-02
   2.9724121e-02
   2.9602051e-02
   2.9602051e-02
   2.9663086e-02
   3.0487061e-02
   3.0670166e-02
   3.0151367e-02
   3.0517578e-02
   3.0792236e-02
   3.0975342e-02
   3.1188965e-02
   3.0670166e-02
   3.0670166e-02
   3.0944824e-02
   3.0792236e-02
   3.1524658e-02
   3.1677246e-02
   3.1311035e-02
   3.1372070e-02
   3.0914307e-02
   3.1280518e-02
   3.1616211e-02
   3.0975342e-02
   3.1250000e-02
   3.0914307e-02
   3.0731201e-02
   3.0792236e-02
   3.0578613e-02
   3.0853271e-02
   3.1066895e-02
   3.0914307e-02
   3.1005859e-02
   3.0944824e-02
   3.1158447e-02
   3.1219482e-02
   3.1097412e-02
   3.0822754e-02
   3.0487061e-02
   3.0731201e-02
   3.0639648e-02
   3.0456543e-02
   3.0670166e-02
   3.0303955e-02
   2.9846191e-02
   2.9937744e-02
   2.9571533e-02
   2.9144287e-02
   2.9418945e-02
   2.9052734e-02
   2.8106689e-02
   2.7862549e-02
   2.7465820e-02
   2.7191162e-02
   2.7282715e-02
   2.6885986e-02
   2.6489258e-02
   2.6733398e-02
   2.6367188e-02
   2.5665283e-02
   2.5817871e-02
   2.5024414e-02
   2.4841309e-02
   2.4719238e-02
   2.3925781e-02
   2.4230957e-02
   2.4017334e-02
   2.3315430e-02
   2.2796631e-02
   2.2674561e-02
   2.2766113e-02
   2.2460938e-02
   2.2460938e-02
   2.1728516e-02
   2.1850586e-02
   2.1789551e-02
   2.1148682e-02
   2.1240234e-02
   2.0263672e-02
   1.9927979e-02
   2.0202637e-02
   1.9653320e-02
   1.9287109e-02
   1.9104004e-02
   1.8920898e-02
   1.8890381e-02
   1.8798828e-02
   1.7822266e-02
   1.7211914e-02
   1.7089844e-02
   1.6693115e-02
   1.5930176e-02
   1.5289307e-02
   1.5258789e-02
   1.5106201e-02
   1.4465332e-02
   1.4801025e-02
   1.4160156e-02
   1.3488770e-02
   1.3031006e-02
   1.2084961e-02
   1.1993408e-02
   1.1566162e-02
   1.0772705e-02
   1.0498047e-02
   1.0498047e-02
   1.0192871e-02
   1.0070801e-02
   9.9487305e-03
   9.3383789e-03
   9.6130371e-03
   9.9792480e-03
   9.6435547e-03
   1.0131836e-02
   9.7045898e-03
   9.0942383e-03
   9.1857910e-03
   9.2468262e-03
   9.1857910e-03
   9.3688965e-03
   9.2468262e-03
   9.1857910e-03
   9.2468262e-03
   8.9721680e-03
   9.1247559e-03
   8.6059570e-03
   8.2092285e-03
   8.3923340e-03
   8.3312988e-03
   8.3007813e-03
   8.3312988e-03
   8.3007813e-03
   8.2092285e-03
   8.1481934e-03
   8.1481934e-03
   8.2092285e-03
   8.7280273e-03
   8.5144043e-03
   8.4228516e-03
   8.7585449e-03
   8.6975098e-03
   8.1176758e-03
   8.3923340e-03
   9.1247559e-03
   9.5214844e-03
   9.8571777e-03
   9.4604492e-03
   9.3078613e-03
   9.6435547e-03
   1.0620117e-02
   1.0986328e-02
   1.1322021e-02
   1.1840820e-02
   1.2451172e-02
   1.3153076e-02
   1.3488770e-02
   1.4343262e-02
   1.4831543e-02
   1.4770508e-02
   1.5167236e-02
   1.5747070e-02
   1.6021729e-02
   1.6693115e-02
   1.7181396e-02
   1.7791748e-02
   1.8463135e-02
   1.8524170e-02
   1.9317627e-02
   2.0111084e-02
   2.0233154e-02
   2.1423340e-02
   2.1820068e-02
   2.2125244e-02
   2.3010254e-02
   2.3345947e-02
   2.3986816e-02
   2.5238037e-02
   2.4963379e-02
   2.4505615e-02
   2.5299072e-02
   2.5421143e-02
   2.6062012e-02
   2.7496338e-02
   2.8228760e-02
   2.8289795e-02
   2.8503418e-02
   2.8991699e-02
   2.9205322e-02
   2.9663086e-02
   2.9693604e-02
   3.0120850e-02
   3.0822754e-02
   3.1005859e-02
   3.1372070e-02
   3.1707764e-02
   3.2104492e-02
   3.2165527e-02
   3.2348633e-02
   3.2318115e-02
   3.2714844e-02
   3.3264160e-02
   3.3569336e-02
   3.3813477e-02
   3.3874512e-02
   3.3538818e-02
   3.3630371e-02
   3.3752441e-02
   3.4027100e-02
   3.4271240e-02
   3.3905029e-02
   3.3996582e-02
   3.4271240e-02
   3.4088135e-02
   3.4179688e-02
   3.4759521e-02
   3.5034180e-02
   3.5095215e-02
   3.4881592e-02
   3.5217285e-02
   3.4881592e-02
   3.4973145e-02
   3.5430908e-02
   3.5614014e-02
   3.6560059e-02
   3.6804199e-02
   3.6743164e-02
   3.7261963e-02
   3.7384033e-02
   3.7292480e-02
   3.8330078e-02
   3.8574219e-02
   3.8269043e-02
   3.9184570e-02
   3.9733887e-02
   3.9367676e-02
   3.9184570e-02
   3.9428711e-02
   3.9062500e-02
   3.8635254e-02
   3.9184570e-02
   3.9245605e-02
   3.8818359e-02
   3.8848877e-02
   3.8055420e-02
   3.8177490e-02
   3.8726807e-02
   3.8146973e-02
   3.7506104e-02
   3.7811279e-02
   3.7750244e-02
   3.7384033e-02
   3.7078857e-02
   3.7170410e-02
   3.7658691e-02
   3.7322998e-02
   3.7322998e-02
   3.6987305e-02
   3.7109375e-02
   3.7567139e-02
   3.7506104e-02
   3.7567139e-02
   3.7994385e-02
   3.8116455e-02
   3.8238525e-02
   3.8269043e-02
   3.8269043e-02
   3.8116455e-02
   3.8269043e-02
   3.8452148e-02
   3.7872314e-02
   3.7536621e-02
   3.7353516e-02
   3.7780762e-02
   3.7780762e-02
   3.6926270e-02
   3.6956787e-02
   3.7048340e-02
   3.6743164e-02
   3.6468506e-02
   3.6590576e-02
   3.6254883e-02
   3.6499023e-02
   3.6895752e-02
   3.6315918e-02
   3.6499023e-02
   3.6743164e-02
   3.6773682e-02
   3.6560059e-02
   3.6376953e-02
   3.6254883e-02
   3.5614014e-02
   3.5827637e-02
   3.5705566e-02
   3.5949707e-02
   3.5888672e-02
   3.5827637e-02
   3.6285400e-02
   3.5797119e-02
   3.5034180e-02
   3.5003662e-02
   3.5522461e-02
   3.5400391e-02
   3.5552979e-02
   3.5339355e-02
   3.5644531e-02
   3.6254883e-02
   3.5919189e-02
   3.5858154e-02
   3.6041260e-02
   3.6224365e-02
   3.5949707e-02
   3.5522461e-02
   3.6132813e-02
   3.5705566e-02
   3.5522461e-02
   3.5980225e-02
   3.5552979e-02
   3.4851074e-02
   3.4881592e-02
   3.4942627e-02
   3.4698486e-02
   3.4606934e-02
   3.3599854e-02
   3.3386230e-02
   3.3416748e-02
   3.3599854e-02
   3.3416748e-02
   3.3294678e-02
   3.3447266e-02
   3.3203125e-02
   3.3721924e-02
   3.3874512e-02
   3.3569336e-02
   3.4271240e-02
   3.4484863e-02
   3.4667969e-02
   3.5156250e-02
   3.5614014e-02
   3.5400391e-02
   3.4851074e-02
   3.4454346e-02
   3.4698486e-02
   3.5003662e-02
   3.5003662e-02
   3.5461426e-02
   3.6010742e-02
   3.6132813e-02
   3.5949707e-02
   3.5919189e-02
   3.6346436e-02
   3.6346436e-02
   3.6804199e-02
   3.7170410e-02
   3.6468506e-02
   3.6346436e-02
   3.6773682e-02
   3.6651611e-02
   3.6621094e-02
   3.6956787e-02
   3.6682129e-02
   3.7078857e-02
   3.7384033e-02
   3.6865234e-02
   3.6865234e-02
   3.6987305e-02
   3.7261963e-02
   3.7139893e-02
   3.6956787e-02
   3.7139893e-02
   3.6712646e-02
   3.6132813e-02
   3.6102295e-02
   3.6346436e-02
   3.5858154e-02
   3.5552979e-02
   3.5308838e-02
   3.5369873e-02
   3.4759521e-02
   3.4637451e-02
   3.4637451e-02
   3.4393311e-02
   3.4545898e-02
   3.4118652e-02
   3.4301758e-02
   3.4423828e-02
   3.4088135e-02
   3.4423828e-02
   3.4393311e-02
   3.4149170e-02
   3.3935547e-02
   3.4210205e-02
   3.4454346e-02
   3.4240723e-02
   3.4271240e-02
   3.3721924e-02
   3.4118652e-02
   3.4515381e-02
   3.4454346e-02
   3.4362793e-02
   3.4942627e-02
   3.5156250e-02
   3.4606934e-02
   3.4362793e-02
   3.4790039e-02
   3.5369873e-02
   3.5217285e-02
   3.4973145e-02
   3.5583496e-02
   3.6102295e-02
   3.6132813e-02
   3.6590576e-02
   3.6682129e-02
   3.6926270e-02
   3.7017822e-02
   3.6865234e-02
   3.6926270e-02
   3.6956787e-02
   3.7200928e-02
   3.7811279e-02
   3.7963867e-02
   3.8024902e-02
   3.8513184e-02
   3.8330078e-02
   3.8269043e-02
   3.9093018e-02
   3.8665771e-02
   3.9001465e-02
   3.9611816e-02
   3.9093018e-02
   3.9154053e-02
   3.9581299e-02
   4.0191650e-02
   4.1259766e-02
   4.1320801e-02
   4.1076660e-02
   4.1015625e-02
   4.1534424e-02
   4.1687012e-02
   4.1381836e-02
   4.1595459e-02
   4.1473389e-02
   4.1778564e-02
   4.1839600e-02
   4.1870117e-02
   4.1778564e-02
   4.1748047e-02
   4.1687012e-02
   4.1320801e-02
   4.0924072e-02
   4.1168213e-02
   4.0771484e-02
   4.0679932e-02
   4.1229248e-02
   4.0771484e-02
   4.0435791e-02
   4.0618896e-02
   4.0466309e-02
   4.0100098e-02
   4.0802002e-02
   4.0954590e-02
   4.0740967e-02
   4.0649414e-02
   4.0771484e-02
   4.0832520e-02
   4.1076660e-02
   4.1137695e-02
   4.0710449e-02
   4.1107178e-02
   4.1198730e-02
   4.0710449e-02
   4.0985107e-02
   4.0893555e-02
   4.0618896e-02
   4.0527344e-02
   4.0496826e-02
   4.0466309e-02
   4.0283203e-02
   4.0008545e-02
   3.9489746e-02
   3.9520264e-02
   3.9337158e-02
   3.9581299e-02
   3.9672852e-02
   3.9947510e-02
   3.9916992e-02
   3.9489746e-02
   3.9611816e-02
   3.9764404e-02
   3.9672852e-02
   3.9398193e-02
   3.9276123e-02
   3.9642334e-02
   3.9886475e-02
   3.9764404e-02
   3.9215088e-02
   3.9398193e-02
   3.9794922e-02
   3.9337158e-02
   3.8757324e-02
   3.8146973e-02
   3.9184570e-02
   3.8635254e-02
   3.7872314e-02
   3.8360596e-02
   3.8330078e-02
   3.7658691e-02
   3.6804199e-02
   3.6590576e-02
   3.6407471e-02
   3.6743164e-02
   3.6651611e-02
   3.6071777e-02
   3.5919189e-02
   3.5552979e-02
   3.5736084e-02
   3.5705566e-02
   3.5003662e-02
   3.5217285e-02
   3.5125732e-02
   3.5369873e-02
   3.5522461e-02
   3.5491943e-02
   3.5858154e-02
   3.5736084e-02
   3.5583496e-02
   3.5400391e-02
   3.5095215e-02
   3.4881592e-02
   3.5125732e-02
   3.5064697e-02
   3.4484863e-02
   3.4332275e-02
   3.4454346e-02
   3.3843994e-02
   3.3447266e-02
   3.3447266e-02
   3.3874512e-02
   3.3477783e-02
   3.2745361e-02
   3.2257080e-02
   3.2409668e-02
   3.2684326e-02
   3.2592773e-02
   3.3294678e-02
   3.2958984e-02
   3.2501221e-02
   3.2287598e-02
   3.2257080e-02
   3.2501221e-02
   3.2501221e-02
   3.1951904e-02
   3.1921387e-02
   3.1829834e-02
   3.1646729e-02
   3.1158447e-02
   3.0334473e-02
   2.9846191e-02
   2.9571533e-02
   2.9205322e-02
   2.8930664e-02
   2.9083252e-02
   2.9266357e-02
   2.8442383e-02
   2.7923584e-02
   2.7709961e-02
   2.7404785e-02
   2.7618408e-02
   2.7313232e-02
   2.6885986e-02
   2.6916504e-02
   2.6885986e-02
   2.6672363e-02
   2.6428223e-02
   2.6000977e-02
   2.6275635e-02
   2.6336670e-02
   2.6611328e-02
   2.6885986e-02
   2.6550293e-02
   2.6763916e-02
   2.6550293e-02
   2.6214600e-02
   2.6550293e-02
   2.6641846e-02
   2.6000977e-02
   2.6214600e-02
   2.6306152e-02
   2.6062012e-02
   2.6000977e-02
   2.5726318e-02
   2.5512695e-02
   2.5482178e-02
   2.5848389e-02
   2.5756836e-02
   2.4841309e-02
   2.4291992e-02
   2.4261475e-02
   2.4200439e-02
   2.4200439e-02
   2.3498535e-02
   2.3132324e-02
   2.3101807e-02
   2.3162842e-02
   2.3071289e-02
   2.2827148e-02
   2.2613525e-02
   2.2979736e-02
   2.2338867e-02
   2.1423340e-02
   2.1240234e-02
   2.0690918e-02
   2.0202637e-02
   2.0263672e-02
   1.9866943e-02
   1.9622803e-02
   1.8554688e-02
   1.8157959e-02
   1.8127441e-02
   1.7639160e-02
   1.7639160e-02
   1.7364502e-02
   1.7395020e-02
   1.7028809e-02
   1.7181396e-02
   1.7730713e-02
   1.6815186e-02
   1.6754150e-02
   1.6601563e-02
   1.6174316e-02
   1.6296387e-02
   1.6052246e-02
   1.5258789e-02
   1.5258789e-02
   1.5380859e-02
   1.5350342e-02
   1.4923096e-02
   1.4923096e-02
   1.4709473e-02
   1.3916016e-02
   1.3885498e-02
   1.3336182e-02
   1.3275146e-02
   1.2603760e-02
   1.2145996e-02
   1.1901855e-02
   1.1352539e-02
   1.1505127e-02
   1.1291504e-02
   1.0681152e-02
   1.0650635e-02
   1.0711670e-02
   1.0131836e-02
   9.1247559e-03
   9.1857910e-03
   8.5754395e-03
   8.2092285e-03
   8.9721680e-03
   8.7890625e-03
   8.3618164e-03
   8.7280273e-03
   9.1857910e-03
   8.9111328e-03
   9.2163086e-03
   9.3994141e-03
   9.3994141e-03
   9.6435547e-03
   9.3688965e-03
   9.5214844e-03
   9.6740723e-03
   1.0253906e-02
   1.0375977e-02
   1.0040283e-02
   1.0559082e-02
   1.1169434e-02
   1.0711670e-02
   1.1322021e-02
   1.2237549e-02
   1.1962891e-02
   1.2237549e-02
   1.2084961e-02
   1.2390137e-02
   1.3092041e-02
   1.3214111e-02
   1.3854980e-02
   1.4831543e-02
   1.5106201e-02
   1.5289307e-02
   1.6265869e-02
   1.7059326e-02
   1.7089844e-02
   1.7395020e-02
   1.7852783e-02
   1.8218994e-02
   1.8157959e-02
   1.8951416e-02
   1.9012451e-02
   1.9042969e-02
   1.9897461e-02
   1.9531250e-02
   1.9622803e-02
   2.0660400e-02
   2.0996094e-02
   2.0538330e-02
   2.0904541e-02
   2.0751953e-02
   2.0599365e-02
   2.0874023e-02
   2.1148682e-02
   2.1484375e-02
   2.1362305e-02
   2.1789551e-02
   2.2003174e-02
   2.1209717e-02
   2.1850586e-02
   2.2460938e-02
   2.2277832e-02
   2.2888184e-02
   2.3223877e-02
   2.3529053e-02
   2.4108887e-02
   2.4566650e-02
   2.4780273e-02
   2.5360107e-02
   2.5421143e-02
   2.5848389e-02
   2.5482178e-02
   2.5268555e-02
   2.5543213e-02
   2.5360107e-02
   2.5054932e-02
   2.5024414e-02
   2.5878906e-02
   2.6000977e-02
   2.5878906e-02
   2.5665283e-02
   2.4993896e-02
   2.4444580e-02
   2.4291992e-02
   2.4444580e-02
   2.4414063e-02
   2.4047852e-02
   2.4047852e-02
   2.3681641e-02
   2.3376465e-02
   2.3040771e-02
   2.2369385e-02
   2.2247314e-02
   2.1972656e-02
   2.1911621e-02
   2.1759033e-02
   2.1179199e-02
   2.0690918e-02
   2.0629883e-02
   2.0111084e-02
   2.0355225e-02
   2.0324707e-02
   1.9866943e-02
   2.0080566e-02
   1.9989014e-02
   1.9134521e-02
   1.9439697e-02
   1.9378662e-02
   1.8890381e-02
   1.9226074e-02
   1.9165039e-02
   1.8554688e-02
   1.8798828e-02
   1.8524170e-02
   1.8554688e-02
   1.8707275e-02
   1.8280029e-02
   1.7944336e-02
   1.8554688e-02
   1.8402100e-02
   1.8188477e-02
   1.8463135e-02
   1.8188477e-02
   1.7608643e-02
   1.7211914e-02
   1.7059326e-02
   1.6784668e-02
   1.6387939e-02
   1.6021729e-02
   1.5594482e-02
   1.5502930e-02
   1.5380859e-02
   1.4709473e-02
   1.4007568e-02
   1.4129639e-02
   1.3916016e-02
   1.3610840e-02
   1.3732910e-02
   1.3519287e-02
   1.2847900e-02
   1.3305664e-02
   1.3580322e-02
   1.2756348e-02
   1.2695313e-02
   1.2329102e-02
   1.2237549e-02
   1.2176514e-02
   1.2207031e-02
   1.1962891e-02
   1.1840820e-02
   1.2390137e-02
   1.1901855e-02
   1.1474609e-02
   1.1718750e-02
   1.1505127e-02
   1.1474609e-02
   1.1596680e-02
   1.1688232e-02
   1.1596680e-02
   1.1199951e-02
   1.1138916e-02
   1.1077881e-02
   1.1108398e-02
   1.0925293e-02
   1.0406494e-02
   1.0681152e-02
   1.0375977e-02
   1.0253906e-02
   9.9792480e-03
   1.0162354e-02
   1.0314941e-02
   9.8571777e-03
   9.7961426e-03
   9.2773438e-03
   8.5754395e-03
   9.0026855e-03
   8.9721680e-03
   9.0026855e-03
   8.5144043e-03
   7.8735352e-03
   7.7819824e-03
   7.7819824e-03
   7.1716309e-03
   7.2937012e-03
   7.4768066e-03
   7.3547363e-03
   7.6599121e-03
   7.1105957e-03
   7.1716309e-03
   7.0495605e-03
   7.1105957e-03
   7.1411133e-03
   6.8969727e-03
   7.0495605e-03
   7.7819824e-03
   8.1176758e-03
   7.6293945e-03
   7.6599121e-03
   7.9040527e-03
   7.8430176e-03
   7.1716309e-03
   7.5073242e-03
   7.4768066e-03
   7.4462891e-03
   7.1105957e-03
   7.1105957e-03
   8.0566406e-03
   8.2702637e-03
   8.2702637e-03
   7.9650879e-03
   8.0566406e-03
   8.1787109e-03
   7.9650879e-03
   7.9956055e-03
   8.3007813e-03
   8.3007813e-03
   7.9956055e-03
   8.4533691e-03
   8.3923340e-03
   7.9956055e-03
   8.3618164e-03
   8.7280273e-03
   8.2702637e-03
   8.3312988e-03
   7.8125000e-03
   7.9345703e-03
   8.6975098e-03
   8.3923340e-03
   8.0566406e-03
   8.0566406e-03
   7.6599121e-03
   7.7209473e-03
   7.5073242e-03
   6.8664551e-03
   6.8664551e-03
   7.0190430e-03
   7.2631836e-03
   7.4157715e-03
   7.3852539e-03
   7.3242188e-03
   7.2326660e-03
   7.2326660e-03
   7.2021484e-03
   7.5988770e-03
   7.8735352e-03
   7.4462891e-03
   7.6293945e-03
   7.9345703e-03
   7.6904297e-03
   7.9650879e-03
   8.1787109e-03
   8.3923340e-03
   8.3312988e-03
   8.0871582e-03
   8.1787109e-03
   8.2397461e-03
   7.8735352e-03
   8.1787109e-03
   9.2163086e-03
   9.1247559e-03
   8.9111328e-03
   9.0026855e-03
   8.8500977e-03
   8.8500977e-03
   8.5754395e-03
   8.8806152e-03
   9.0637207e-03
   9.2468262e-03
   9.4604492e-03
   9.5214844e-03
   9.4604492e-03
   9.2773438e-03
   9.4909668e-03
   9.6130371e-03
   9.0942383e-03
   8.9416504e-03
   8.9416504e-03
   9.0332031e-03
   9.2163086e-03
   8.6975098e-03
   9.0026855e-03
   9.1857910e-03
   9.1552734e-03
   9.3078613e-03
   8.8195801e-03
   9.2773438e-03
   9.5825195e-03
   9.6130371e-03
   1.0070801e-02
   1.0192871e-02
   1.0711670e-02
   1.1291504e-02
   1.1199951e-02
   1.1108398e-02
   1.1260986e-02
   1.1505127e-02
   1.1718750e-02
   1.2115479e-02
   1.2207031e-02
   1.2542725e-02
   1.2573242e-02
   1.2847900e-02
   1.3031006e-02
   1.3458252e-02
   1.3610840e-02
   1.3885498e-02
   1.4160156e-02
   1.4282227e-02
   1.4648438e-02
   1.4923096e-02
   1.5502930e-02
   1.5838623e-02
   1.6143799e-02
   1.6265869e-02
   1.6204834e-02
   1.6632080e-02
   1.6693115e-02
   1.7089844e-02
   1.6967773e-02
   1.7181396e-02
   1.6967773e-02
   1.6693115e-02
   1.7211914e-02
   1.6662598e-02
   1.6052246e-02
   1.6174316e-02
   1.6448975e-02
   1.6204834e-02
   1.6204834e-02
   1.6174316e-02
   1.5838623e-02
   1.5808105e-02
   1.6235352e-02
   1.6357422e-02
   1.6357422e-02
   1.6082764e-02
   1.5472412e-02
   1.5686035e-02
   1.6052246e-02
   1.5930176e-02
   1.5655518e-02
   1.5625000e-02
   1.6296387e-02
   1.6326904e-02
   1.6174316e-02
   1.6326904e-02
   1.5869141e-02
   1.5747070e-02
   1.6235352e-02
   1.5960693e-02
   1.5716553e-02
   1.5747070e-02
   1.5106201e-02
   1.5258789e-02
   1.5411377e-02
   1.5136719e-02
   1.4099121e-02
   1.3763428e-02
   1.3336182e-02
   1.2664795e-02
   1.2512207e-02
   1.2329102e-02
   1.2084961e-02
   1.1627197e-02
   1.1505127e-02
   1.1047363e-02
   1.0742188e-02
   1.0345459e-02
   9.3688965e-03
   8.6975098e-03
   8.7890625e-03
   8.2092285e-03
   7.3547363e-03
   6.5002441e-03
   6.1645508e-03
   6.1035156e-03
   5.7373047e-03
   4.9438477e-03
   4.5471191e-03
   4.4250488e-03
   4.0283203e-03
   3.7231445e-03
   2.9907227e-03
   2.5634766e-03
   1.6479492e-03
   1.4038086e-03
   1.7395020e-03
   1.1291504e-03
   2.1362305e-04
  -3.6621094e-04
  -8.2397461e-04
  -8.5449219e-04
  -5.1879883e-04
  -8.8500977e-04
  -1.3122559e-03
  -1.5869141e-03
  -1.7700195e-03
  -1.8005371e-03
  -1.9226074e-03
  -1.7089844e-03
  -2.4414063e-03
  -3.2043457e-03
  -2.9602051e-03
  -3.0212402e-03
  -3.7841797e-03
  -4.3945313e-03
  -4.4555664e-03
  -4.7607422e-03
  -4.2419434e-03
  -4.3029785e-03
  -4.1503906e-03
  -4.4250488e-03
  -5.0048828e-03
  -4.7302246e-03
  -4.8522949e-03
  -4.8522949e-03
  -4.6386719e-03
  -4.3640137e-03
  -4.7607422e-03
  -5.2795410e-03
  -5.8898926e-03
  -6.3476563e-03
  -6.2561035e-03
  -6.9274902e-03
  -7.1105957e-03
  -6.9580078e-03
  -6.4086914e-03
  -6.8359375e-03
  -7.0800781e-03
  -7.2021484e-03
  -7.5683594e-03
  -7.7514648e-03
  -7.5683594e-03
  -7.4462891e-03
  -7.2631836e-03
  -7.8430176e-03
  -8.2702637e-03
  -8.2397461e-03
  -8.1176758e-03
  -7.9956055e-03
  -8.0871582e-03
  -7.7514648e-03
  -7.9345703e-03
  -8.0871582e-03
  -8.0566406e-03
  -7.9650879e-03
  -8.2092285e-03
  -8.3923340e-03
  -8.5449219e-03
  -8.6975098e-03
  -8.6669922e-03
  -8.7890625e-03
  -9.1247559e-03
  -9.3078613e-03
  -9.6130371e-03
  -1.0040283e-02
  -1.0345459e-02
  -1.1352539e-02
  -1.1535645e-02
  -1.1505127e-02
  -1.1444092e-02
  -1.2084961e-02
  -1.2420654e-02
  -1.2115479e-02
  -1.2634277e-02
  -1.3061523e-02
  -1.3183594e-02
  -1.3641357e-02
  -1.3549805e-02
  -1.3366699e-02
  -1.4007568e-02
  -1.5045166e-02
  -1.5045166e-02
  -1.4984131e-02
  -1.5167236e-02
  -1.4709473e-02
  -1.5411377e-02
  -1.5777588e-02
  -1.5319824e-02
  -1.5197754e-02
  -1.5899658e-02
  -1.5411377e-02
  -1.4373779e-02
  -1.4862061e-02
  -1.4953613e-02
  -1.4892578e-02
  -1.4831543e-02
  -1.4739990e-02
  -1.4923096e-02
  -1.4617920e-02
  -1.4678955e-02
  -1.4465332e-02
  -1.4587402e-02
  -1.4404297e-02
  -1.4343262e-02
  -1.4526367e-02
  -1.4923096e-02
  -1.5380859e-02
  -1.5350342e-02
  -1.5289307e-02
  -1.5411377e-02
  -1.5869141e-02
  -1.5869141e-02
  -1.6082764e-02
  -1.6479492e-02
  -1.6418457e-02
  -1.6021729e-02
  -1.5869141e-02
  -1.6754150e-02
  -1.7028809e-02
  -1.7028809e-02
  -1.6662598e-02
  -1.6723633e-02
  -1.6693115e-02
  -1.6143799e-02
  -1.6662598e-02
  -1.6876221e-02
  -1.6815186e-02
  -1.6998291e-02
  -1.7181396e-02
  -1.6906738e-02
  -1.7181396e-02
  -1.7425537e-02
  -1.7089844e-02
  -1.7395020e-02
  -1.7425537e-02
  -1.7913818e-02
  -1.8127441e-02
  -1.7669678e-02
  -1.7852783e-02
  -1.7791748e-02
  -1.8127441e-02
  -1.8737793e-02
  -1.8310547e-02
  -1.8310547e-02
  -1.8646240e-02
  -1.8829346e-02
  -1.8157959e-02
  -1.8127441e-02
  -1.8615723e-02
  -1.8371582e-02
  -1.8798828e-02
  -1.8920898e-02
  -1.8585205e-02
  -1.8890381e-02
  -1.8798828e-02
  -1.8188477e-02
  -1.7852783e-02
  -1.7547607e-02
  -1.7486572e-02
  -1.7700195e-02
  -1.7272949e-02
  -1.7150879e-02
  -1.7242432e-02
  -1.6754150e-02
  -1.6265869e-02
  -1.5838623e-02
  -1.5777588e-02
  -1.5441895e-02
  -1.5472412e-02
  -1.5045166e-02
  -1.4526367e-02
  -1.4343262e-02
  -1.3977051e-02
  -1.4038086e-02
  -1.4404297e-02
  -1.4007568e-02
  -1.3519287e-02
  -1.3641357e-02
  -1.3610840e-02
  -1.3549805e-02
  -1.3214111e-02
  -1.2603760e-02
  -1.2512207e-02
  -1.1718750e-02
  -1.1322021e-02
  -1.1138916e-02
  -1.0528564e-02
  -9.4909668e-03
  -9.5214844e-03
  -9.5520020e-03
  -9.0026855e-03
  -8.7585449e-03
  -8.1787109e-03
  -7.9650879e-03
  -7.5378418e-03
  -6.7138672e-03
  -6.4392090e-03
  -5.8593750e-03
  -5.7983398e-03
  -5.0964355e-03
  -4.3640137e-03
  -4.0893555e-03
  -4.0283203e-03
  -3.4484863e-03
  -3.0822754e-03
  -3.0822754e-03
  -3.1433105e-03
  -3.2348633e-03
  -2.7465820e-03
  -2.7465820e-03
  -2.7160645e-03
  -2.2583008e-03
  -2.0141602e-03
  -1.9836426e-03
  -1.9226074e-03
  -1.6174316e-03
  -8.8500977e-04
  -1.1596680e-03
  -1.5258789e-03
  -1.0375977e-03
  -8.5449219e-04
  -7.3242188e-04
  -1.0070801e-03
  -1.4953613e-03
  -1.1596680e-03
  -1.0070801e-03
  -1.1596680e-03
  -1.8615723e-03
  -1.6784668e-03
  -1.2207031e-03
  -2.0141602e-03
  -1.7395020e-03
  -1.2817383e-03
  -1.5258789e-03
  -1.2207031e-03
  -1.2817383e-03
  -1.0070801e-03
  -1.0070801e-03
  -1.4343262e-03
  -1.0681152e-03
  -6.7138672e-04
  -9.1552734e-04
  -1.1291504e-03
  -1.5869141e-03
  -1.5563965e-03
  -1.2817383e-03
  -1.5258789e-03
  -2.1362305e-03
  -2.2583008e-03
  -2.4414063e-03
  -2.8381348e-03
  -2.9602051e-03
  -3.0212402e-03
  -3.4179688e-03
  -4.1809082e-03
  -4.3640137e-03
  -4.6386719e-03
  -4.7302246e-03
  -4.9743652e-03
  -5.0354004e-03
  -5.0048828e-03
  -5.5847168e-03
  -5.7067871e-03
  -5.3100586e-03
  -5.9814453e-03
  -5.7067871e-03
  -5.3100586e-03
  -6.0424805e-03
  -6.1035156e-03
  -6.3171387e-03
  -6.7443848e-03
  -6.4697266e-03
  -6.7138672e-03
  -6.6528320e-03
  -6.6223145e-03
  -6.5307617e-03
  -6.9274902e-03
  -7.1716309e-03
  -7.3547363e-03
  -7.6599121e-03
  -7.2326660e-03
  -7.2021484e-03
  -6.8969727e-03
  -6.6223145e-03
  -6.6528320e-03
  -7.3242188e-03
  -7.7209473e-03
  -6.8664551e-03
  -7.2937012e-03
  -7.6293945e-03
  -7.4768066e-03
  -7.8735352e-03
  -7.7819824e-03
  -8.0871582e-03
  -8.2702637e-03
  -8.0871582e-03
  -8.2092285e-03
  -8.2092285e-03
  -7.9345703e-03
  -8.3312988e-03
  -8.4228516e-03
  -8.4228516e-03
  -8.6059570e-03
  -8.0566406e-03
  -7.9040527e-03
  -8.5449219e-03
  -7.9040527e-03
  -7.8430176e-03
  -8.1176758e-03
  -7.2631836e-03
  -7.1105957e-03
  -7.0800781e-03
  -7.2631836e-03
  -6.8359375e-03
  -6.8054199e-03
  -6.9580078e-03
  -6.8054199e-03
  -7.3547363e-03
  -7.2937012e-03
  -7.7209473e-03
  -7.7819824e-03
  -7.3547363e-03
  -7.3242188e-03
  -7.7209473e-03
  -7.9650879e-03
  -7.7209473e-03
  -7.6293945e-03
  -7.5988770e-03
  -7.7819824e-03
  -7.8430176e-03
  -7.2326660e-03
  -6.7443848e-03
  -6.7749023e-03
  -6.2561035e-03
  -6.1950684e-03
  -6.1950684e-03
  -5.7983398e-03
  -5.4931641e-03
  -5.4931641e-03
  -5.5236816e-03
  -5.0964355e-03
  -4.9133301e-03
  -5.1574707e-03
  -5.0354004e-03
  -4.7302246e-03
  -5.2185059e-03
  -5.0659180e-03
  -4.2419434e-03
  -4.4555664e-03
  -5.2185059e-03
  -5.1269531e-03
  -5.6457520e-03
  -6.3476563e-03
  -5.7067871e-03
  -5.2185059e-03
  -5.0659180e-03
  -5.6762695e-03
  -5.5236816e-03
  -5.0354004e-03
  -5.4626465e-03
  -5.1879883e-03
  -5.4016113e-03
  -5.1574707e-03
  -4.4250488e-03
  -4.2419434e-03
  -4.3334961e-03
  -4.3640137e-03
  -3.9978027e-03
  -3.9978027e-03
  -3.7231445e-03
  -3.6315918e-03
  -3.8452148e-03
  -2.9602051e-03
  -2.9602051e-03
  -3.1738281e-03
  -2.6245117e-03
  -2.8381348e-03
  -2.9602051e-03
  -2.6855469e-03
  -2.3803711e-03
  -2.5329590e-03
  -3.2043457e-03
  -3.3569336e-03
  -2.9907227e-03
  -3.0822754e-03
  -2.8381348e-03
  -2.9602051e-03
  -3.0822754e-03
  -2.9907227e-03
  -2.7160645e-03
  -2.5939941e-03
  -2.9296875e-03
  -2.5329590e-03
  -2.5024414e-03
  -2.8686523e-03
  -2.6855469e-03
  -2.4108887e-03
  -2.7770996e-03
  -2.4414063e-03
  -2.5024414e-03
  -2.3193359e-03
  -2.6550293e-03
  -3.0822754e-03
  -3.0517578e-03
  -3.3264160e-03
  -3.0822754e-03
  -3.2958984e-03
  -3.3264160e-03
  -2.6550293e-03
  -2.7770996e-03
  -3.0517578e-03
  -2.1057129e-03
  -1.9226074e-03
  -2.6245117e-03
  -2.6245117e-03
  -2.2888184e-03
  -2.1667480e-03
  -1.8310547e-03
  -1.4648438e-03
  -1.2817383e-03
  -1.1291504e-03
  -9.7656250e-04
  -8.8500977e-04
  -9.1552734e-04
  -7.9345703e-04
  -1.5258789e-04
  -6.1035156e-04
  -8.8500977e-04
  -5.1879883e-04
  -3.9672852e-04
  -8.2397461e-04
  -3.3569336e-04
  -4.5776367e-04
  -7.3242188e-04
  -4.5776367e-04
  -1.0681152e-03
  -1.4953613e-03
  -9.7656250e-04
  -6.1035156e-04
  -9.7656250e-04
  -1.1291504e-03
  -9.7656250e-04
  -5.7983398e-04
   3.9672852e-04
   4.5776367e-04
   1.5258789e-04
   9.1552734e-05
   4.8828125e-04
   6.4086914e-04
   4.8828125e-04
   1.8310547e-04
   5.7983398e-04
   1.8310547e-04
   2.1362305e-04
   4.8828125e-04
   5.1879883e-04
   2.1362305e-04
   2.7465820e-04
   8.2397461e-04
   8.5449219e-04
   7.6293945e-04
   7.3242188e-04
   1.2207031e-03
   1.0681152e-03
   7.9345703e-04
   7.0190430e-04
   3.9672852e-04
   4.2724609e-04
   3.0517578e-04
   3.6621094e-04
   5.4931641e-04
   3.9672852e-04
   7.0190430e-04
   7.9345703e-04
   6.1035156e-04
   8.5449219e-04
   1.1596680e-03
   1.0070801e-03
   1.0681152e-03
   9.4604492e-04
   7.6293945e-04
   1.4343262e-03
   1.2817383e-03
   7.9345703e-04
   8.8500977e-04
   1.1291504e-03
   1.4343262e-03
   9.7656250e-04
   9.7656250e-04
   1.1291504e-03
   7.9345703e-04
   1.1596680e-03
   1.3732910e-03
   1.3732910e-03
   1.0681152e-03
   5.4931641e-04
   2.1362305e-04
   3.6621094e-04
   3.3569336e-04
   2.4414063e-04
  -3.9672852e-04
  -6.7138672e-04
  -6.1035156e-04
  -1.1901855e-03
  -1.8920898e-03
  -2.0751953e-03
  -2.1667480e-03
  -2.2277832e-03
  -2.7160645e-03
  -2.9296875e-03
  -3.0517578e-03
  -2.9296875e-03
  -3.3569336e-03
  -3.7536621e-03
  -3.5705566e-03
  -3.2348633e-03
  -2.8686523e-03
  -3.1127930e-03
  -2.8991699e-03
  -3.2653809e-03
  -3.6315918e-03
  -3.6621094e-03
  -3.6010742e-03
  -3.4179688e-03
  -4.5471191e-03
  -4.9133301e-03
  -4.7912598e-03
  -5.5847168e-03
  -6.1950684e-03
  -6.8054199e-03
  -7.2326660e-03
  -7.3242188e-03
  -7.7819824e-03
  -7.9040527e-03
  -8.1481934e-03
  -9.1552734e-03
  -9.5214844e-03
  -1.0223389e-02
  -1.0345459e-02
  -9.9182129e-03
  -1.0406494e-02
  -1.0894775e-02
  -1.1535645e-02
  -1.2084961e-02
  -1.2237549e-02
  -1.2603760e-02
  -1.2908936e-02
  -1.3214111e-02
  -1.3793945e-02
  -1.4099121e-02
  -1.4282227e-02
  -1.4739990e-02
  -1.4404297e-02
  -1.4923096e-02
  -1.5106201e-02
  -1.5258789e-02
  -1.5411377e-02
  -1.5289307e-02
  -1.5594482e-02
  -1.5960693e-02
  -1.6174316e-02
  -1.6632080e-02
  -1.6723633e-02
  -1.7181396e-02
  -1.7639160e-02
  -1.7730713e-02
  -1.7974854e-02
  -1.7883301e-02
  -1.8280029e-02
  -1.8798828e-02
  -1.8646240e-02
  -1.8310547e-02
  -1.8371582e-02
  -1.9165039e-02
  -1.9653320e-02
  -1.9409180e-02
  -1.9744873e-02
  -1.9531250e-02
  -2.0233154e-02
  -2.0874023e-02
  -2.1026611e-02
  -2.1057129e-02
  -2.1484375e-02
  -2.1850586e-02
  -2.2094727e-02
  -2.2552490e-02
  -2.2674561e-02
  -2.2979736e-02
  -2.2705078e-02
  -2.2491455e-02
  -2.2491455e-02
  -2.2369385e-02
  -2.2186279e-02
  -2.2552490e-02
  -2.2430420e-02
  -2.2460938e-02
  -2.2430420e-02
  -2.2155762e-02
  -2.2521973e-02
  -2.2369385e-02
  -2.2033691e-02
  -2.2216797e-02
  -2.2186279e-02
  -2.1118164e-02
  -2.0812988e-02
  -2.1240234e-02
  -2.1270752e-02
  -2.0751953e-02
  -2.0446777e-02
  -2.0324707e-02
  -2.0202637e-02
  -2.0202637e-02
  -2.0172119e-02
  -2.0019531e-02
  -2.0446777e-02
  -2.0294189e-02
  -2.0050049e-02
  -2.0294189e-02
  -2.0324707e-02
  -1.9805908e-02
  -1.9897461e-02
  -2.0416260e-02
  -2.0294189e-02
  -1.9958496e-02
  -2.0172119e-02
  -1.9927979e-02
  -2.0172119e-02
  -2.0385742e-02
  -2.0263672e-02
  -2.0904541e-02
  -2.1270752e-02
  -2.0874023e-02
  -2.0904541e-02
  -2.0874023e-02
  -2.0965576e-02
  -2.1148682e-02
  -2.1514893e-02
  -2.2766113e-02
  -2.2949219e-02
  -2.2888184e-02
  -2.3712158e-02
  -2.3651123e-02
  -2.3773193e-02
  -2.4169922e-02
  -2.4291992e-02
  -2.4139404e-02
  -2.4414063e-02
  -2.4902344e-02
  -2.5115967e-02
  -2.5512695e-02
  -2.5573730e-02
  -2.4993896e-02
  -2.5451660e-02
  -2.5482178e-02
  -2.5299072e-02
  -2.5543213e-02
  -2.5543213e-02
  -2.5177002e-02
  -2.5207520e-02
  -2.5054932e-02
  -2.5512695e-02
  -2.6123047e-02
  -2.5939941e-02
  -2.5848389e-02
  -2.5604248e-02
  -2.5787354e-02
  -2.5939941e-02
  -2.5604248e-02
  -2.5329590e-02
  -2.5787354e-02
  -2.5451660e-02
  -2.5451660e-02
  -2.6062012e-02
  -2.6092529e-02
  -2.5939941e-02
  -2.6519775e-02
  -2.6733398e-02
  -2.6824951e-02
  -2.6947021e-02
  -2.6458740e-02
  -2.6916504e-02
  -2.7160645e-02
  -2.6947021e-02
  -2.6763916e-02
  -2.6458740e-02
  -2.6672363e-02
  -2.6245117e-02
  -2.6275635e-02
  -2.6641846e-02
  -2.6702881e-02
  -2.6794434e-02
  -2.6184082e-02
  -2.6092529e-02
  -2.6153564e-02
  -2.6092529e-02
  -2.5665283e-02
  -2.5695801e-02
  -2.5573730e-02
  -2.4627686e-02
  -2.4444580e-02
  -2.4291992e-02
  -2.3956299e-02
  -2.3803711e-02
  -2.3651123e-02
  -2.3498535e-02
  -2.2766113e-02
  -2.2644043e-02
  -2.2644043e-02
  -2.1850586e-02
  -2.1453857e-02
  -2.1087646e-02
  -2.0202637e-02
  -1.9927979e-02
  -2.0019531e-02
  -1.9592285e-02
  -1.9104004e-02
  -1.8981934e-02
  -1.8524170e-02
  -1.8218994e-02
  -1.7730713e-02
  -1.7486572e-02
  -1.7486572e-02
  -1.7395020e-02
  -1.7395020e-02
  -1.7242432e-02
  -1.6845703e-02
  -1.6845703e-02
  -1.6540527e-02
  -1.5777588e-02
  -1.5563965e-02
  -1.4953613e-02
  -1.3854980e-02
  -1.3854980e-02
  -1.3702393e-02
  -1.2756348e-02
  -1.2390137e-02
  -1.2237549e-02
  -1.2207031e-02
  -1.2054443e-02
  -1.1688232e-02
  -1.1718750e-02
  -1.1444092e-02
  -1.0864258e-02
  -1.0375977e-02
  -9.9792480e-03
  -1.0070801e-02
  -9.4604492e-03
  -9.1857910e-03
  -9.1552734e-03
  -8.8195801e-03
  -8.1787109e-03
  -7.8735352e-03
  -8.1481934e-03
  -7.9345703e-03
  -7.5378418e-03
  -7.2937012e-03
  -7.1411133e-03
  -7.2937012e-03
  -7.2631836e-03
  -6.5917969e-03
  -6.0729980e-03
  -6.2866211e-03
  -5.5541992e-03
  -5.0964355e-03
  -5.3710938e-03
  -4.8522949e-03
  -5.1269531e-03
  -5.9509277e-03
  -5.7067871e-03
  -5.0659180e-03
  -4.8217773e-03
  -4.8828125e-03
  -4.9133301e-03
  -5.5847168e-03
  -5.5847168e-03
  -5.3710938e-03
  -5.0659180e-03
  -4.8217773e-03
  -5.1574707e-03
  -4.7607422e-03
  -4.5471191e-03
  -4.7302246e-03
  -4.4555664e-03
  -4.4250488e-03
  -4.1503906e-03
  -3.9978027e-03
  -4.2724609e-03
  -3.9672852e-03
  -3.4790039e-03
  -3.1127930e-03
  -3.5095215e-03
  -3.6621094e-03
  -2.6245117e-03
  -2.8991699e-03
  -3.4790039e-03
  -2.6855469e-03
  -2.8686523e-03
  -3.4790039e-03
  -3.1433105e-03
  -2.8381348e-03
  -3.4790039e-03
  -3.7231445e-03
  -3.6621094e-03
  -3.3569336e-03
  -3.2958984e-03
  -3.6926270e-03
  -3.9672852e-03
  -3.8757324e-03
  -3.2958984e-03
  -3.2348633e-03
  -3.8146973e-03
  -3.4484863e-03
  -2.6855469e-03
  -2.1972656e-03
  -2.3498535e-03
  -2.1057129e-03
  -2.1667480e-03
  -2.3803711e-03
  -2.3498535e-03
  -2.7770996e-03
  -3.0212402e-03
  -2.8076172e-03
  -3.0517578e-03
  -2.7770996e-03
  -2.5939941e-03
  -2.8991699e-03
  -2.5634766e-03
  -2.2583008e-03
  -2.1057129e-03
  -2.7770996e-03
  -2.5024414e-03
  -2.4108887e-03
  -2.2888184e-03
  -1.9226074e-03
  -2.2583008e-03
  -2.2888184e-03
  -1.8920898e-03
  -1.4343262e-03
  -1.1901855e-03
  -1.0070801e-03
  -7.3242188e-04
  -5.1879883e-04
  -3.0517578e-04
   0.0000000e+00
  -2.4414063e-04
   9.1552734e-05
   1.5258789e-04
  -6.1035156e-05
   4.2724609e-04
   2.7465820e-04
  -1.5258789e-04
  -6.1035156e-05
  -6.1035156e-05
  -4.2724609e-04
   0.0000000e+00
  -6.1035156e-05
  -4.8828125e-04
  -9.7656250e-04
  -1.0375977e-03
  -8.8500977e-04
  -1.2512207e-03
  -1.2512207e-03
  -8.8500977e-04
  -1.0681152e-03
  -1.3122559e-03
  -1.1596680e-03
  -7.0190430e-04
  -1.0986328e-03
  -1.4038086e-03
  -1.2817383e-03
  -1.1596680e-03
  -1.0681152e-03
  -1.3122559e-03
  -1.4343262e-03
  -1.3427734e-03
  -1.6479492e-03
  -1.8005371e-03
  -1.9226074e-03
  -1.9531250e-03
  -1.7089844e-03
  -2.0446777e-03
  -2.1972656e-03
  -2.1667480e-03
  -2.5634766e-03
  -2.3803711e-03
  -2.1667480e-03
  -2.3498535e-03
  -2.9907227e-03
  -3.0212402e-03
  -3.0517578e-03
  -3.0517578e-03
  -2.7770996e-03
  -3.1738281e-03
  -3.6926270e-03
  -3.2958984e-03
  -2.9907227e-03
  -3.1738281e-03
  -3.5095215e-03
  -3.6926270e-03
  -4.3334961e-03
  -4.3334961e-03
  -4.1503906e-03
  -4.3334961e-03
  -3.9978027e-03
  -4.0893555e-03
  -4.6691895e-03
  -5.0354004e-03
  -5.1879883e-03
  -5.2490234e-03
  -5.0659180e-03
  -5.5541992e-03
  -5.5541992e-03
  -5.5847168e-03
  -5.4321289e-03
  -5.8288574e-03
  -6.1035156e-03
  -5.6152344e-03
  -5.2490234e-03
  -5.4626465e-03
  -5.8288574e-03
  -5.6457520e-03
  -5.8898926e-03
  -5.9814453e-03
  -5.3100586e-03
  -5.1574707e-03
  -5.6152344e-03
  -5.5236816e-03
  -5.4321289e-03
  -5.9204102e-03
  -6.0119629e-03
  -6.2561035e-03
  -6.6833496e-03
  -6.6833496e-03
  -6.7749023e-03
  -7.4768066e-03
  -6.8359375e-03
  -6.5917969e-03
  -7.3242188e-03
  -7.4462891e-03
  -7.6599121e-03
  -7.3547363e-03
  -7.5073242e-03
  -7.5378418e-03
  -6.9274902e-03
  -6.6528320e-03
  -6.9274902e-03
  -6.7749023e-03
  -6.2255859e-03
  -5.7067871e-03
  -5.8288574e-03
  -5.6457520e-03
  -5.5236816e-03
  -5.1879883e-03
  -5.6457520e-03
  -5.5236816e-03
  -4.4555664e-03
  -4.2114258e-03
  -4.2114258e-03
  -4.4555664e-03
  -4.2724609e-03
  -3.9367676e-03
  -3.5095215e-03
  -3.3874512e-03
  -3.8146973e-03
  -3.5095215e-03
  -3.2958984e-03
  -3.1433105e-03
  -2.7160645e-03
  -2.0446777e-03
  -1.8615723e-03
  -2.2583008e-03
  -1.7700195e-03
  -1.3122559e-03
  -1.0986328e-03
  -5.7983398e-04
  -3.3569336e-04
  -3.0517578e-05
   7.0190430e-04
   9.1552734e-04
   1.3122559e-03
   2.2277832e-03
   1.8310547e-03
   1.7395020e-03
   2.0446777e-03
   1.7395020e-03
   2.7160645e-03
   3.4484863e-03
   3.7536621e-03
   3.9367676e-03
   3.6926270e-03
   3.7231445e-03
   4.0283203e-03
   4.3945313e-03
   4.7302246e-03
   4.7912598e-03
   5.0048828e-03
   5.2185059e-03
   5.7373047e-03
   5.7373047e-03
   5.3405762e-03
   5.4626465e-03
   6.0424805e-03
   6.2255859e-03
   5.9204102e-03
   6.1645508e-03
   6.5002441e-03
   6.6223145e-03
   7.3547363e-03
   7.2631836e-03
   7.3852539e-03
   7.6293945e-03
   7.5378418e-03
   7.4462891e-03
   7.3852539e-03
   7.4462891e-03
   7.4462891e-03
   7.5378418e-03
   7.4157715e-03
   7.4462891e-03
   7.4462891e-03
   7.5073242e-03
   7.3852539e-03
   6.9580078e-03
   6.3171387e-03
   5.9814453e-03
   6.2255859e-03
   6.1950684e-03
   5.7983398e-03
   5.8593750e-03
   5.8593750e-03
   5.6152344e-03
   5.7983398e-03
   5.0659180e-03
   4.9133301e-03
   4.9438477e-03
   4.9438477e-03
   4.7302246e-03
   3.7841797e-03
   3.9062500e-03
   3.9672852e-03
   3.1127930e-03
   3.2348633e-03
   3.2043457e-03
   2.8076172e-03
   2.6550293e-03
   2.3498535e-03
   1.8615723e-03
   1.9531250e-03
   1.7395020e-03
   1.6784668e-03
   1.9836426e-03
   2.0446777e-03
   1.9836426e-03
   1.7395020e-03
   1.4648438e-03
   1.4648438e-03
   1.3732910e-03
   1.2512207e-03
   1.3122559e-03
   1.2512207e-03
   9.7656250e-04
   5.1879883e-04
   5.4931641e-04
   4.8828125e-04
   5.4931641e-04
  -1.2207031e-04
   9.1552734e-05
   3.0517578e-05
  -5.7983398e-04
  -6.7138672e-04
  -9.7656250e-04
  -1.5258789e-03
  -1.8920898e-03
  -1.8005371e-03
  -2.4108887e-03
  -2.5939941e-03
  -2.3193359e-03
  -2.9602051e-03
  -3.3264160e-03
  -2.8076172e-03
  -2.9907227e-03
  -3.7231445e-03
  -3.9367676e-03
  -3.7536621e-03
  -3.7536621e-03
  -3.9672852e-03
  -4.3640137e-03
  -4.6081543e-03
  -5.0048828e-03
  -5.4016113e-03
  -5.3100586e-03
  -5.7983398e-03
  -5.5541992e-03
  -5.6762695e-03
  -6.2561035e-03
  -6.8969727e-03
  -7.0800781e-03
  -7.1411133e-03
  -7.8430176e-03
  -8.0566406e-03
  -8.2397461e-03
  -8.4533691e-03
  -8.7890625e-03
  -8.6975098e-03
  -8.8195801e-03
  -9.0942383e-03
  -9.1857910e-03
  -9.4909668e-03
  -9.7045898e-03
  -9.9792480e-03
  -1.0040283e-02
  -1.0742188e-02
  -1.1474609e-02
  -1.2054443e-02
  -1.1993408e-02
  -1.2145996e-02
  -1.1932373e-02
  -1.2786865e-02
  -1.3427734e-02
  -1.3244629e-02
  -1.3793945e-02
  -1.4221191e-02
  -1.4526367e-02
  -1.4709473e-02
  -1.5319824e-02
  -1.5380859e-02
  -1.5869141e-02
  -1.6326904e-02
  -1.6357422e-02
  -1.6601563e-02
  -1.6540527e-02
  -1.6815186e-02
  -1.7333984e-02
  -1.7700195e-02
  -1.7700195e-02
  -1.8127441e-02
  -1.8798828e-02
  -1.8737793e-02
  -1.9042969e-02
  -1.8981934e-02
  -1.8920898e-02
  -1.9500732e-02
  -1.9775391e-02
  -1.9836426e-02
  -2.0141602e-02
  -2.0904541e-02
  -2.1270752e-02
  -2.1148682e-02
  -2.1453857e-02
  -2.1545410e-02
  -2.1972656e-02
  -2.2552490e-02
  -2.2216797e-02
  -2.2247314e-02
  -2.2674561e-02
  -2.2766113e-02
  -2.2918701e-02
  -2.3345947e-02
  -2.3498535e-02
  -2.3590088e-02
  -2.3803711e-02
  -2.4078369e-02
  -2.4139404e-02
  -2.3559570e-02
  -2.3803711e-02
  -2.3986816e-02
  -2.4139404e-02
  -2.4780273e-02
  -2.5512695e-02
  -2.6184082e-02
  -2.6397705e-02
  -2.6580811e-02
  -2.6611328e-02
  -2.7008057e-02
  -2.7557373e-02
  -2.7679443e-02
  -2.7709961e-02
  -2.8167725e-02
  -2.8472900e-02
  -2.7862549e-02
  -2.7954102e-02
  -2.8686523e-02
  -2.8961182e-02
  -2.8839111e-02
  -2.8839111e-02
  -2.9479980e-02
  -2.9449463e-02
  -2.9663086e-02
  -2.9754639e-02
  -2.9632568e-02
  -2.9632568e-02
  -2.9693604e-02
  -2.9663086e-02
  -3.0181885e-02
  -2.9968262e-02
  -3.0181885e-02
  -3.0212402e-02
  -2.9846191e-02
  -3.0364990e-02
  -3.0303955e-02
  -3.0822754e-02
  -3.0700684e-02
  -3.0303955e-02
  -3.0914307e-02
  -3.1158447e-02
  -3.0975342e-02
  -3.1005859e-02
  -3.1402588e-02
  -3.1555176e-02
  -3.1799316e-02
  -3.1158447e-02
  -3.0578613e-02
  -3.1188965e-02
  -3.0944824e-02
  -3.1158447e-02
  -3.1372070e-02
  -3.0853271e-02
  -3.0822754e-02
  -3.0609131e-02
  -3.0487061e-02
  -3.0670166e-02
  -3.0364990e-02
  -3.0731201e-02
  -3.1005859e-02
  -3.0700684e-02
  -3.0822754e-02
  -3.0944824e-02
  -3.0670166e-02
  -3.0395508e-02
  -3.0548096e-02
  -3.0151367e-02
  -3.0364990e-02
  -3.0761719e-02
  -3.0364990e-02
  -3.0578613e-02
  -3.0517578e-02
  -3.0395508e-02
  -3.0456543e-02
  -3.0273438e-02
  -2.9846191e-02
  -3.0456543e-02
  -3.0456543e-02
  -3.0181885e-02
  -3.0242920e-02
  -2.9541016e-02
  -3.0303955e-02
  -3.0853271e-02
  -3.0761719e-02
  -3.0944824e-02
  -3.0944824e-02
  -3.0242920e-02
  -3.0303955e-02
  -3.0242920e-02
  -2.9724121e-02
  -2.9541016e-02
  -2.9174805e-02
  -2.8930664e-02
  -2.8625488e-02
  -2.7862549e-02
  -2.7374268e-02
  -2.7557373e-02
  -2.7282715e-02
  -2.6794434e-02
  -2.7221680e-02
  -2.7343750e-02
  -2.6550293e-02
  -2.6672363e-02
  -2.6763916e-02
  -2.6245117e-02
  -2.6672363e-02
  -2.6489258e-02
  -2.6092529e-02
  -2.6275635e-02
  -2.6306152e-02
  -2.6000977e-02
  -2.5543213e-02
  -2.5878906e-02
  -2.6580811e-02
  -2.6306152e-02
  -2.6031494e-02
  -2.6550293e-02
  -2.6000977e-02
  -2.6214600e-02
  -2.6397705e-02
  -2.5726318e-02
  -2.5512695e-02
  -2.5421143e-02
  -2.5360107e-02
  -2.5634766e-02
  -2.6123047e-02
  -2.6458740e-02
  -2.5726318e-02
  -2.4993896e-02
  -2.5054932e-02
  -2.4475098e-02
  -2.4353027e-02
  -2.4597168e-02
  -2.4353027e-02
  -2.4322510e-02
  -2.4200439e-02
  -2.4444580e-02
  -2.4505615e-02
  -2.4383545e-02
  -2.4230957e-02
  -2.4017334e-02
  -2.3742676e-02
  -2.3315430e-02
  -2.3132324e-02
  -2.2705078e-02
  -2.2796631e-02
  -2.2827148e-02
  -2.2583008e-02
  -2.2460938e-02
  -2.2369385e-02
  -2.1667480e-02
  -2.1636963e-02
  -2.2033691e-02
  -2.1453857e-02
  -2.1209717e-02
  -2.1606445e-02
  -2.1697998e-02
  -2.1606445e-02
  -2.1118164e-02
  -2.0629883e-02
  -2.1087646e-02
  -2.0629883e-02
  -2.0446777e-02
  -2.0385742e-02
  -2.0141602e-02
  -2.0751953e-02
  -2.0568848e-02
  -2.0812988e-02
  -2.1270752e-02
  -2.0996094e-02
  -2.0812988e-02
  -2.0965576e-02
  -2.1118164e-02
  -2.1667480e-02
  -2.1789551e-02
  -2.1148682e-02
  -2.1667480e-02
  -2.2460938e-02
  -2.2277832e-02
  -2.2247314e-02
  -2.2369385e-02
  -2.2735596e-02
  -2.2705078e-02
  -2.2705078e-02
  -2.2918701e-02
  -2.2705078e-02
  -2.2277832e-02
  -2.2766113e-02
  -2.2766113e-02
  -2.2796631e-02
  -2.2827148e-02
  -2.2674561e-02
  -2.2460938e-02
  -2.2949219e-02
  -2.2918701e-02
  -2.2308350e-02
  -2.2827148e-02
  -2.2796631e-02
  -2.2857666e-02
  -2.3040771e-02
  -2.2613525e-02
  -2.2338867e-02
  -2.2125244e-02
  -2.2155762e-02
  -2.2003174e-02
  -2.1972656e-02
  -2.1697998e-02
  -2.1392822e-02
  -2.1575928e-02
  -2.1514893e-02
  -2.1545410e-02
  -2.1057129e-02
  -2.1057129e-02
  -2.0935059e-02
  -2.0660400e-02
  -2.0690918e-02
  -2.0599365e-02
  -2.0446777e-02
  -1.9775391e-02
  -1.9775391e-02
  -1.9927979e-02
  -1.9409180e-02
  -1.9531250e-02
  -1.9226074e-02
  -1.9500732e-02
  -1.9042969e-02
  -1.8280029e-02
  -1.8524170e-02
  -1.7761230e-02
  -1.7608643e-02
  -1.7456055e-02
  -1.6845703e-02
  -1.6845703e-02
  -1.5899658e-02
  -1.5655518e-02
  -1.5258789e-02
  -1.4556885e-02
  -1.4404297e-02
  -1.3610840e-02
  -1.2817383e-02
  -1.2390137e-02
  -1.2542725e-02
  -1.2664795e-02
  -1.2390137e-02
  -1.2268066e-02
  -1.2054443e-02
  -1.1352539e-02
  -1.1413574e-02
  -1.1474609e-02
  -1.0955811e-02
  -1.1199951e-02
  -1.1169434e-02
  -1.1138916e-02
  -1.1444092e-02
  -1.0803223e-02
  -1.0253906e-02
  -1.0131836e-02
  -1.0070801e-02
  -1.0498047e-02
  -1.0314941e-02
  -9.5214844e-03
  -9.5825195e-03
  -9.9487305e-03
  -9.6130371e-03
  -9.3994141e-03
  -8.8500977e-03
  -8.3618164e-03
  -8.3007813e-03
  -7.9956055e-03
  -7.5683594e-03
  -7.0495605e-03
  -6.7138672e-03
  -6.4697266e-03
  -6.1645508e-03
  -6.3476563e-03
  -6.1035156e-03
  -6.0424805e-03
  -6.1645508e-03
  -5.5236816e-03
  -5.8898926e-03
  -5.7373047e-03
  -4.9743652e-03
  -4.9133301e-03
  -4.6997070e-03
  -4.4555664e-03
  -4.4555664e-03
  -4.1503906e-03
  -3.8757324e-03
  -4.1198730e-03
  -3.7841797e-03
  -3.6926270e-03
  -3.9672852e-03
  -3.8452148e-03
  -3.9978027e-03
  -4.2114258e-03
  -3.3264160e-03
  -3.3569336e-03
  -3.2653809e-03
  -3.0822754e-03
  -3.3874512e-03
  -3.1738281e-03
  -3.5705566e-03
  -3.2958984e-03
  -2.6550293e-03
  -2.7465820e-03
  -3.1738281e-03
  -3.6621094e-03
  -3.9978027e-03
  -3.8452148e-03
  -3.8452148e-03
  -3.9978027e-03
  -4.0283203e-03
  -3.7231445e-03
  -2.9907227e-03
  -3.2958984e-03
  -3.1127930e-03
  -3.1738281e-03
  -3.4179688e-03
  -2.9602051e-03
  -2.9602051e-03
  -3.1127930e-03
  -3.0822754e-03
  -2.8686523e-03
  -2.2277832e-03
  -2.3498535e-03
  -2.1362305e-03
  -2.1972656e-03
  -2.4108887e-03
  -2.1057129e-03
  -1.9836426e-03
  -1.5563965e-03
  -1.1596680e-03
  -1.4038086e-03
  -6.4086914e-04
  -1.2207031e-04
  -3.0517578e-04
   1.8310547e-04
   3.6621094e-04
   9.1552734e-05
   7.6293945e-04
   1.3122559e-03
   6.7138672e-04
   7.6293945e-04
   1.0070801e-03
   7.9345703e-04
   1.1901855e-03
   1.4038086e-03
   1.4648438e-03
   1.8005371e-03
   2.0446777e-03
   2.1362305e-03
   1.8920898e-03
   2.2277832e-03
   2.3193359e-03
   1.8920898e-03
   2.0751953e-03
   2.8076172e-03
   3.6621094e-03
   3.6010742e-03
   4.0588379e-03
   4.4250488e-03
   4.3334961e-03
   4.5471191e-03
   4.9743652e-03
   5.0354004e-03
   5.3710938e-03
   6.1035156e-03
   5.7678223e-03
   6.3476563e-03
   6.4697266e-03
   6.3171387e-03
   6.8664551e-03
   7.7209473e-03
   8.1787109e-03
   7.6599121e-03
   8.1176758e-03
   8.4228516e-03
   8.4228516e-03
   9.0332031e-03
   8.8500977e-03
   9.0942383e-03
   9.6435547e-03
   9.4604492e-03
   9.4909668e-03
   9.7961426e-03
   9.7961426e-03
   1.0498047e-02
   1.1291504e-02
   1.1230469e-02
   1.1871338e-02
   1.2023926e-02
   1.2084961e-02
   1.2634277e-02
   1.2969971e-02
   1.2695313e-02
   1.2969971e-02
   1.3610840e-02
   1.3305664e-02
   1.3671875e-02
   1.4739990e-02
   1.5228271e-02
   1.4739990e-02
   1.4770508e-02
   1.5258789e-02
   1.5472412e-02
   1.5716553e-02
   1.5686035e-02
   1.5869141e-02
   1.5655518e-02
   1.5502930e-02
   1.5991211e-02
   1.6113281e-02
   1.5899658e-02
   1.5594482e-02
   1.6143799e-02
   1.6052246e-02
   1.5808105e-02
   1.6235352e-02
   1.6815186e-02
   1.6754150e-02
   1.6815186e-02
   1.6723633e-02
   1.6845703e-02
   1.7089844e-02
   1.7242432e-02
   1.7272949e-02
   1.6967773e-02
   1.6662598e-02
   1.7242432e-02
   1.7181396e-02
   1.6815186e-02
   1.7028809e-02
   1.7059326e-02
   1.7059326e-02
   1.6754150e-02
   1.6357422e-02
   1.7150879e-02
   1.6815186e-02
   1.6235352e-02
   1.6479492e-02
   1.6967773e-02
   1.6723633e-02
   1.6479492e-02
   1.6723633e-02
   1.5655518e-02
   1.5075684e-02
   1.5472412e-02
   1.5441895e-02
   1.5625000e-02
   1.5533447e-02
   1.5289307e-02
   1.5045166e-02
   1.4923096e-02
   1.5106201e-02
   1.4831543e-02
   1.4862061e-02
   1.4648438e-02
   1.4465332e-02
   1.4343262e-02
   1.4434814e-02
   1.4312744e-02
   1.3610840e-02
   1.3549805e-02
   1.4099121e-02
   1.4160156e-02
   1.3366699e-02
   1.3000488e-02
   1.2939453e-02
   1.3183594e-02
   1.2847900e-02
   1.2145996e-02
   1.2298584e-02
   1.2023926e-02
   1.1901855e-02
   1.1810303e-02
   1.1291504e-02
   1.1230469e-02
   1.0833740e-02
   1.0833740e-02
   1.0162354e-02
   9.7656250e-03
   9.6130371e-03
   9.0942383e-03
   9.0026855e-03
   8.5754395e-03
   8.2397461e-03
   8.1176758e-03
   7.6293945e-03
   6.9580078e-03
   6.8359375e-03
   6.3476563e-03
   5.4931641e-03
   4.9438477e-03
   4.7607422e-03
   4.6386719e-03
   4.0893555e-03
   3.2958984e-03
   2.5024414e-03
   2.1057129e-03
   1.7089844e-03
   6.4086914e-04
   2.4414063e-04
   4.2724609e-04
  -2.4414063e-04
  -1.2207031e-04
  -6.4086914e-04
  -9.4604492e-04
  -7.0190430e-04
  -8.2397461e-04
  -1.1901855e-03
  -1.5258789e-03
  -1.3122559e-03
  -1.2512207e-03
  -1.7395020e-03
  -1.9836426e-03
  -2.6855469e-03
  -2.6855469e-03
  -3.1127930e-03
  -3.4790039e-03
  -3.0822754e-03
  -3.5705566e-03
  -3.4790039e-03
  -3.8757324e-03
  -4.6997070e-03
  -4.6386719e-03
  -4.8217773e-03
  -4.4860840e-03
  -4.2724609e-03
  -4.8522949e-03
  -4.6386719e-03
  -4.8217773e-03
  -5.7983398e-03
  -5.5541992e-03
  -5.4016113e-03
  -6.1645508e-03
  -6.4697266e-03
  -6.9274902e-03
  -7.0800781e-03
  -7.4462891e-03
  -7.6599121e-03
  -7.9345703e-03
  -8.1481934e-03
  -7.9345703e-03
  -8.4838867e-03
  -9.1857910e-03
  -9.2163086e-03
  -9.4604492e-03
  -9.7351074e-03
  -1.0498047e-02
  -1.0864258e-02
  -1.0162354e-02
  -1.0467529e-02
  -1.0803223e-02
  -1.0894775e-02
  -1.1260986e-02
  -1.1016846e-02
  -1.0833740e-02
  -1.0925293e-02
  -1.0253906e-02
  -1.0131836e-02
  -1.0528564e-02
  -1.0650635e-02
  -1.1016846e-02
  -1.1352539e-02
  -1.0803223e-02
  -1.0559082e-02
  -1.0528564e-02
  -9.9487305e-03
  -1.0528564e-02
  -1.0803223e-02
  -1.0528564e-02
  -1.1016846e-02
  -1.0559082e-02
  -9.7961426e-03
  -9.6740723e-03
  -9.8266602e-03
  -9.4299316e-03
  -9.1552734e-03
  -9.3688965e-03
  -9.3078613e-03
  -9.9487305e-03
  -9.7351074e-03
  -9.0026855e-03
  -9.0026855e-03
  -8.9721680e-03
  -8.6975098e-03
  -8.7280273e-03
  -8.6669922e-03
  -8.4533691e-03
  -8.7280273e-03
  -8.3618164e-03
  -6.9580078e-03
  -7.1105957e-03
  -7.0190430e-03
  -7.1716309e-03
  -7.5073242e-03
  -6.5307617e-03
  -6.3476563e-03
  -6.1035156e-03
  -5.7067871e-03
  -5.8288574e-03
  -5.2795410e-03
  -5.1574707e-03
  -5.3100586e-03
  -5.0048828e-03
  -4.5776367e-03
  -4.6691895e-03
  -4.5166016e-03
  -3.9062500e-03
  -3.5400391e-03
  -2.7770996e-03
  -2.2277832e-03
  -2.2888184e-03
  -1.4953613e-03
  -8.5449219e-04
  -1.0070801e-03
  -3.6621094e-04
  -1.5258789e-04
   2.7465820e-04
   8.5449219e-04
   9.4604492e-04
   1.0681152e-03
   1.3732910e-03
   2.1362305e-03
   2.7465820e-03
   2.6550293e-03
   2.7160645e-03
   3.2653809e-03
   3.9978027e-03
   4.3334961e-03
   4.3945313e-03
   4.6997070e-03
   5.1574707e-03
   5.2490234e-03
   5.7067871e-03
   5.8593750e-03
   6.1950684e-03
   6.5307617e-03
   6.9885254e-03
   7.1716309e-03
   6.7138672e-03
   6.9885254e-03
   7.3242188e-03
   7.7514648e-03
   8.1787109e-03
   8.3007813e-03
   8.0261230e-03
   8.4228516e-03
   8.5449219e-03
   8.7280273e-03
   8.6059570e-03
   9.0942383e-03
   9.3994141e-03
   8.9111328e-03
   9.4299316e-03
   1.0040283e-02
   9.8266602e-03
   9.7656250e-03
   9.6130371e-03
   9.4909668e-03
   9.6130371e-03
   9.5825195e-03
   9.7656250e-03
   9.4604492e-03
   9.5825195e-03
   9.1552734e-03
   8.9416504e-03
   9.3688965e-03
   9.4909668e-03
   9.5520020e-03
   9.5214844e-03
   9.4604492e-03
   9.1247559e-03
   9.0637207e-03
   8.8195801e-03
   9.1247559e-03
   8.9111328e-03
   9.0332031e-03
   8.6364746e-03
   8.0566406e-03
   8.4533691e-03
   8.1787109e-03
   8.3923340e-03
   8.6364746e-03
   8.1176758e-03
   8.2092285e-03
   8.5144043e-03
   8.6364746e-03
   8.5449219e-03
   8.1481934e-03
   7.8735352e-03
   8.1176758e-03
   7.9345703e-03
   7.6293945e-03
   7.9345703e-03
   7.3242188e-03
   6.7443848e-03
   6.8664551e-03
   6.7749023e-03
   6.7443848e-03
   6.6833496e-03
   6.5002441e-03
   6.5307617e-03
   6.5917969e-03
   6.2255859e-03
   5.8593750e-03
   5.2490234e-03
   4.9743652e-03
   4.6386719e-03
   4.5776367e-03
   4.5776367e-03
   4.3945313e-03
   3.8757324e-03
   3.4790039e-03
   4.0588379e-03
   3.6315918e-03
   3.4179688e-03
   3.2043457e-03
   2.8076172e-03
   3.1127930e-03
   2.7465820e-03
   1.8310547e-03
   2.0141602e-03
   1.8615723e-03
   1.9226074e-03
   2.5634766e-03
   2.0141602e-03
   2.0141602e-03
   1.9836426e-03
   1.5869141e-03
   2.2888184e-03
   2.0751953e-03
   1.3427734e-03
   1.5869141e-03
   2.1667480e-03
   2.2277832e-03
   2.3498535e-03
   2.8991699e-03
   2.7465820e-03
   2.8076172e-03
   2.9296875e-03
   2.6245117e-03
   2.8076172e-03
   2.8076172e-03
   2.7770996e-03
   2.8381348e-03
   2.8991699e-03
   3.2958984e-03
   3.1738281e-03
   3.0822754e-03
   3.3264160e-03
   3.2958984e-03
   3.3874512e-03
   3.3874512e-03
   3.2958984e-03
   3.5705566e-03
   3.4179688e-03
   3.6926270e-03
   3.8757324e-03
   4.2114258e-03
   4.5776367e-03
   4.9133301e-03
   5.2795410e-03
   5.2490234e-03
   5.3710938e-03
   5.5847168e-03
   5.5236816e-03
   5.7373047e-03
   6.4086914e-03
   6.4086914e-03
   6.2866211e-03
   6.1645508e-03
   6.8359375e-03
   7.2326660e-03
   7.3242188e-03
   7.4462891e-03
   7.3242188e-03
   7.9650879e-03
   8.0261230e-03
   8.0871582e-03
   8.7280273e-03
   9.0026855e-03
   9.5825195e-03
   1.0131836e-02
   1.0772705e-02
   1.1077881e-02
   1.1199951e-02
   1.1383057e-02
   1.1444092e-02
   1.1718750e-02
   1.2817383e-02
   1.2786865e-02
   1.3061523e-02
   1.3946533e-02
   1.4617920e-02
   1.5014648e-02
   1.5197754e-02
   1.5502930e-02
   1.5716553e-02
   1.6571045e-02
   1.6784668e-02
   1.7578125e-02
   1.8737793e-02
   1.8249512e-02
   1.8554688e-02
   1.9409180e-02
   1.9958496e-02
   2.0782471e-02
   2.1423340e-02
   2.1606445e-02
   2.1850586e-02
   2.1850586e-02
   2.2247314e-02
   2.2796631e-02
   2.3834229e-02
   2.4353027e-02
   2.4414063e-02
   2.4749756e-02
   2.5238037e-02
   2.6000977e-02
   2.6458740e-02
   2.6489258e-02
   2.6672363e-02
   2.7374268e-02
   2.7313232e-02
   2.7038574e-02
   2.7038574e-02
   2.7313232e-02
   2.7435303e-02
   2.7954102e-02
   2.8015137e-02
   2.7526855e-02
   2.7893066e-02
   2.8228760e-02
   2.8381348e-02
   2.8289795e-02
   2.8442383e-02
   2.8808594e-02
   2.9113770e-02
   2.8869629e-02
   2.9113770e-02
   2.9144287e-02
   2.9022217e-02
   2.9235840e-02
   2.9296875e-02
   2.9418945e-02
   2.9876709e-02
   3.0761719e-02
   3.0731201e-02
   3.0059814e-02
   3.0059814e-02
   3.0456543e-02
   3.0456543e-02
   3.0731201e-02
   3.1402588e-02
   3.1158447e-02
   3.1677246e-02
   3.2501221e-02
   3.2318115e-02
   3.2623291e-02
   3.2928467e-02
   3.3172607e-02
   3.3569336e-02
   3.3416748e-02
   3.3050537e-02
   3.3416748e-02
   3.3782959e-02
   3.4332275e-02
   3.4271240e-02
   3.4362793e-02
   3.4484863e-02
   3.4667969e-02
   3.4942627e-02
   3.4820557e-02
   3.4790039e-02
   3.5186768e-02
   3.5156250e-02
   3.5156250e-02
   3.5736084e-02
   3.6315918e-02
   3.6499023e-02
   3.6376953e-02
   3.6529541e-02
   3.6773682e-02
   3.7078857e-02
   3.7384033e-02
   3.7139893e-02
   3.7048340e-02
   3.7475586e-02
   3.7597656e-02
   3.7719727e-02
   3.7963867e-02
   3.8299561e-02
   3.8848877e-02
   3.8635254e-02
   3.8421631e-02
   3.8909912e-02
   3.9306641e-02
   3.9184570e-02
   3.9581299e-02
   3.9520264e-02
   3.9245605e-02
   3.9550781e-02
   3.9672852e-02
   3.9672852e-02
   3.9642334e-02
   3.9855957e-02
   3.9916992e-02
   4.0374756e-02
   4.0771484e-02
   4.0710449e-02
   4.1137695e-02
   4.1107178e-02
   4.0924072e-02
   4.0496826e-02
   4.0557861e-02
   4.0679932e-02
   4.1107178e-02
   4.1931152e-02
   4.2175293e-02
   4.2144775e-02
   4.1595459e-02
   4.2205811e-02
   4.2388916e-02
   4.2388916e-02
   4.2510986e-02
   4.2602539e-02
   4.2968750e-02
   4.2846680e-02
   4.2724609e-02
   4.2694092e-02
   4.2968750e-02
   4.2175293e-02
   4.2144775e-02
   4.2419434e-02
   4.2053223e-02
   4.2297363e-02
   4.2114258e-02
   4.2205811e-02
   4.2755127e-02
   4.2205811e-02
   4.2297363e-02
   4.1900635e-02
   4.1809082e-02
   4.2022705e-02
   4.1137695e-02
   4.1168213e-02
   4.1442871e-02
   4.1107178e-02
   4.0771484e-02
   4.0344238e-02
   4.0618896e-02
   4.0527344e-02
   4.0496826e-02
   4.0405273e-02
   3.9642334e-02
   4.0191650e-02
   4.0557861e-02
   4.0008545e-02
   3.9886475e-02
   4.0191650e-02
   3.9398193e-02
   3.9459229e-02
   3.9916992e-02
   3.8909912e-02
   3.8726807e-02
   3.8360596e-02
   3.7811279e-02
   3.8116455e-02
   3.7567139e-02
   3.6987305e-02
   3.6865234e-02
   3.5949707e-02
   3.6071777e-02
   3.6163330e-02
   3.6529541e-02
   3.6285400e-02
   3.5430908e-02
   3.5156250e-02
   3.4301758e-02
   3.4057617e-02
   3.4149170e-02
   3.3935547e-02
   3.3325195e-02
   3.3111572e-02
   3.3050537e-02
   3.2775879e-02
   3.2318115e-02
   3.2287598e-02
   3.1860352e-02
   3.1494141e-02
   3.1127930e-02
   3.1250000e-02
   3.1158447e-02
   3.0395508e-02
   2.9785156e-02
   2.9724121e-02
   2.9052734e-02
   2.8594971e-02
   2.8381348e-02
   2.8228760e-02
   2.7801514e-02
   2.7374268e-02
   2.7160645e-02
   2.6855469e-02
   2.6153564e-02
   2.6000977e-02
   2.6458740e-02
   2.5634766e-02
   2.5543213e-02
   2.5207520e-02
   2.4414063e-02
   2.4536133e-02
   2.4322510e-02
   2.4108887e-02
   2.4169922e-02
   2.3925781e-02
   2.4139404e-02
   2.3925781e-02
   2.3773193e-02
   2.4444580e-02
   2.4261475e-02
   2.3864746e-02
   2.3742676e-02
   2.3651123e-02
   2.3681641e-02
   2.3529053e-02
   2.3559570e-02
   2.4108887e-02
   2.3803711e-02
   2.3712158e-02
   2.4139404e-02
   2.3559570e-02
   2.4139404e-02
   2.4566650e-02
   2.4475098e-02
   2.4841309e-02
   2.4810791e-02
   2.5268555e-02
   2.5665283e-02
   2.6153564e-02
   2.6275635e-02
   2.5817871e-02
   2.5939941e-02
   2.6153564e-02
   2.6580811e-02
   2.6519775e-02
   2.6702881e-02
   2.7160645e-02
   2.6824951e-02
   2.6550293e-02
   2.6397705e-02
   2.6672363e-02
   2.6580811e-02
   2.6519775e-02
   2.6275635e-02
   2.6397705e-02
   2.6885986e-02
   2.6275635e-02
   2.6397705e-02
   2.6306152e-02
   2.6519775e-02
   2.6336670e-02
   2.6092529e-02
   2.6550293e-02
   2.6062012e-02
   2.6062012e-02
   2.5665283e-02
   2.5421143e-02
   2.4749756e-02
   2.4749756e-02
   2.5238037e-02
   2.4444580e-02
   2.3620605e-02
   2.2827148e-02
   2.2521973e-02
   2.2277832e-02
   2.1545410e-02
   2.0965576e-02
   2.0874023e-02
   2.0111084e-02
   1.9866943e-02
   1.9683838e-02
   1.8615723e-02
   1.8280029e-02
   1.8249512e-02
   1.7883301e-02
   1.7547607e-02
   1.6906738e-02
   1.6143799e-02
   1.6113281e-02
   1.5869141e-02
   1.5380859e-02
   1.5045166e-02
   1.4617920e-02
   1.4831543e-02
   1.3793945e-02
   1.3275146e-02
   1.3153076e-02
   1.2176514e-02
   1.1749268e-02
   1.1352539e-02
   1.1016846e-02
   1.0650635e-02
   1.0498047e-02
   9.7961426e-03
   8.7280273e-03
   8.1787109e-03
   8.4533691e-03
   8.5449219e-03
   7.7209473e-03
   7.1716309e-03
   6.8664551e-03
   6.2255859e-03
   6.1340332e-03
   6.3171387e-03
   6.4697266e-03
   5.9204102e-03
   5.8593750e-03
   5.6457520e-03
   6.1645508e-03
   6.2255859e-03
   5.1269531e-03
   5.3100586e-03
   5.4626465e-03
   5.3100586e-03
   5.4626465e-03
   6.0729980e-03
   6.2561035e-03
   6.4392090e-03
   6.6833496e-03
   6.5002441e-03
   6.2561035e-03
   6.1645508e-03
   6.1340332e-03
   6.5917969e-03
   6.6223145e-03
   6.1340332e-03
   5.8288574e-03
   5.7678223e-03
   6.3476563e-03
   6.3781738e-03
   6.1340332e-03
   6.6528320e-03
   6.2255859e-03
   6.4086914e-03
   6.3171387e-03
   5.8593750e-03
   6.4392090e-03
   5.9814453e-03
   5.4626465e-03
   5.3710938e-03
   5.8898926e-03
   6.2561035e-03
   5.6762695e-03
   6.2255859e-03
   6.5307617e-03
   5.8288574e-03
   6.5612793e-03
   6.7749023e-03
   6.1035156e-03
   6.2561035e-03
   6.4697266e-03
   6.8664551e-03
   6.4086914e-03
   7.0495605e-03
   6.8969727e-03
   6.7749023e-03
   7.6599121e-03
   7.3852539e-03
   7.4462891e-03
   7.4768066e-03
   7.5988770e-03
   7.9345703e-03
   7.9650879e-03
   8.1176758e-03
   7.9956055e-03
   8.4838867e-03
   8.5449219e-03
   8.3312988e-03
   8.8195801e-03
   8.6059570e-03
   8.9721680e-03
   9.0637207e-03
   9.2773438e-03
   9.2468262e-03
   9.1552734e-03
   9.7656250e-03
   1.0223389e-02
   1.0345459e-02
   1.0559082e-02
   1.0528564e-02
   1.0437012e-02
   1.0620117e-02
   1.1352539e-02
   1.0955811e-02
   1.0589600e-02
   1.0925293e-02
   1.1260986e-02
   1.1596680e-02
   1.1474609e-02
   1.1596680e-02
   1.1108398e-02
   1.1077881e-02
   1.1199951e-02
   1.1718750e-02
   1.2084961e-02
   1.2115479e-02
   1.2054443e-02
   1.2145996e-02
   1.2023926e-02
   1.2451172e-02
   1.3061523e-02
   1.2329102e-02
   1.2420654e-02
   1.2634277e-02
   1.1779785e-02
   1.2207031e-02
   1.2542725e-02
   1.1901855e-02
   1.1993408e-02
   1.2512207e-02
   1.1993408e-02
   1.1718750e-02
   1.1871338e-02
   1.1871338e-02
   1.1474609e-02
   1.0894775e-02
   1.1016846e-02
   1.0620117e-02
   1.0620117e-02
   1.0894775e-02
   1.0528564e-02
   1.0040283e-02
   9.8876953e-03
   9.5214844e-03
   9.3078613e-03
   8.8500977e-03
   8.9416504e-03
   8.2397461e-03
   7.6599121e-03
   7.6904297e-03
   7.0495605e-03
   6.8054199e-03
   6.9885254e-03
   6.8969727e-03
   6.9885254e-03
   6.7443848e-03
   6.5612793e-03
   6.6833496e-03
   5.8593750e-03
   5.8593750e-03
   5.3405762e-03
   4.4860840e-03
   4.0893555e-03
   3.7536621e-03
   3.7231445e-03
   3.6926270e-03
   3.2958984e-03
   2.9907227e-03
   2.6855469e-03
   2.2888184e-03
   2.1057129e-03
   1.8005371e-03
   1.6174316e-03
   9.7656250e-04
   9.1552734e-05
   1.8310547e-04
   2.4414063e-04
   1.2207031e-04
  -6.7138672e-04
  -1.0375977e-03
  -4.2724609e-04
  -8.5449219e-04
  -1.7089844e-03
  -1.9836426e-03
  -2.6550293e-03
  -3.4484863e-03
  -3.4790039e-03
  -3.4484863e-03
  -3.8452148e-03
  -3.4484863e-03
  -3.4484863e-03
  -4.2419434e-03
  -3.8452148e-03
  -4.2724609e-03
  -4.8828125e-03
  -5.0048828e-03
  -5.0354004e-03
  -5.2185059e-03
  -5.0659180e-03
  -5.2490234e-03
  -5.4016113e-03
  -5.2490234e-03
  -5.0354004e-03
  -4.6386719e-03
  -4.7607422e-03
  -5.2185059e-03
  -5.4626465e-03
  -5.4321289e-03
  -5.1269531e-03
  -4.7302246e-03
  -5.0659180e-03
  -5.4931641e-03
  -4.9438477e-03
  -5.1269531e-03
  -4.7912598e-03
  -4.4250488e-03
  -4.3334961e-03
  -3.9062500e-03
  -3.8757324e-03
  -3.6621094e-03
  -3.6010742e-03
  -3.8757324e-03
  -3.1738281e-03
  -3.2958984e-03
  -3.3569336e-03
  -2.9907227e-03
  -3.7231445e-03
  -3.3874512e-03
  -2.9907227e-03
  -3.0212402e-03
  -2.7465820e-03
  -2.6550293e-03
  -1.8920898e-03
  -1.6174316e-03
  -1.8920898e-03
  -1.4953613e-03
  -1.0070801e-03
  -1.3122559e-03
  -1.3732910e-03
  -1.2207031e-03
  -7.6293945e-04
  -1.8310547e-04
  -2.4414063e-04
   4.2724609e-04
   1.0070801e-03
   9.7656250e-04
   7.0190430e-04
   1.0070801e-03
   1.1901855e-03
   1.9226074e-03
   2.6855469e-03
   2.3498535e-03
   2.2583008e-03
   2.9296875e-03
   2.5024414e-03
   2.5939941e-03
   2.9296875e-03
   3.1738281e-03
   3.5400391e-03
   3.5400391e-03
   3.7841797e-03
   3.9367676e-03
   4.1809082e-03
   4.1809082e-03
   4.5166016e-03
   4.4860840e-03
   4.6386719e-03
   5.1269531e-03
   4.9438477e-03
   5.1269531e-03
   5.1269531e-03
   4.8828125e-03
   4.8522949e-03
   4.7912598e-03
   4.7607422e-03
   5.0964355e-03
   4.9438477e-03
   4.6691895e-03
   4.7607422e-03
   5.0048828e-03
   4.9133301e-03
   4.8522949e-03
   4.6691895e-03
   4.6691895e-03
   4.6081543e-03
   4.9133301e-03
   4.8522949e-03
   4.6081543e-03
   4.6386719e-03
   4.9438477e-03
   4.7607422e-03
   4.7302246e-03
   4.9438477e-03
   4.6081543e-03
   4.3029785e-03
   4.5471191e-03
   4.8828125e-03
   4.8828125e-03
   4.9133301e-03
   4.8522949e-03
   5.3100586e-03
   4.6691895e-03
   4.3334961e-03
   4.9438477e-03
   5.1879883e-03
   5.0964355e-03
   5.2490234e-03
   5.3710938e-03
   5.2185059e-03
   5.8898926e-03
   6.4086914e-03
   6.5307617e-03
   6.6833496e-03
   6.9885254e-03
   7.4462891e-03
   7.4462891e-03
   7.7514648e-03
   8.1176758e-03
   8.6975098e-03
   9.4909668e-03
   9.7045898e-03
   9.7656250e-03
   9.8876953e-03
   1.0223389e-02
   1.1322021e-02
   1.1383057e-02
   1.1444092e-02
   1.2054443e-02
   1.2298584e-02
   1.2420654e-02
   1.3336182e-02
   1.3519287e-02
   1.3885498e-02
   1.4556885e-02
   1.4282227e-02
   1.4312744e-02
   1.4892578e-02
   1.5289307e-02
   1.5899658e-02
   1.6662598e-02
   1.7211914e-02
   1.7395020e-02
   1.7456055e-02
   1.7669678e-02
   1.7944336e-02
   1.8371582e-02
   1.9500732e-02
   2.0233154e-02
   2.0202637e-02
   2.0538330e-02
   2.0629883e-02
   2.1423340e-02
   2.2064209e-02
   2.1728516e-02
   2.1972656e-02
   2.1911621e-02
   2.2674561e-02
   2.3437500e-02
   2.3712158e-02
   2.3895264e-02
   2.3895264e-02
   2.3406982e-02
   2.3834229e-02
   2.4597168e-02
   2.4841309e-02
   2.5146484e-02
   2.5268555e-02
   2.5878906e-02
   2.6031494e-02
   2.6397705e-02
   2.6550293e-02
   2.6794434e-02
   2.7130127e-02
   2.7343750e-02
   2.7801514e-02
   2.7069092e-02
   2.6672363e-02
   2.7130127e-02
   2.7343750e-02
   2.7679443e-02
   2.7679443e-02
   2.6489258e-02
   2.6458740e-02
   2.6794434e-02
   2.6672363e-02
   2.7252197e-02
   2.7191162e-02
   2.7221680e-02
   2.7770996e-02
   2.7343750e-02
   2.6672363e-02
   2.6916504e-02
   2.6702881e-02
   2.5970459e-02
   2.6580811e-02
   2.6489258e-02
   2.5939941e-02
   2.5604248e-02
   2.5299072e-02
   2.5054932e-02
   2.4688721e-02
   2.4475098e-02
   2.4261475e-02
   2.4169922e-02
   2.3834229e-02
   2.3590088e-02
   2.3498535e-02
   2.3498535e-02
   2.3437500e-02
   2.3345947e-02
   2.3101807e-02
   2.3101807e-02
   2.2949219e-02
   2.2644043e-02
   2.2064209e-02
   2.1148682e-02
   2.1240234e-02
   2.1240234e-02
   2.1057129e-02
   2.0416260e-02
   1.9805908e-02
   1.9500732e-02
   1.9073486e-02
   1.8951416e-02
   1.8585205e-02
   1.7791748e-02
   1.7395020e-02
   1.7974854e-02
   1.7517090e-02
   1.6906738e-02
   1.6021729e-02
   1.5563965e-02
   1.4923096e-02
   1.5045166e-02
   1.5319824e-02
   1.4831543e-02
   1.5136719e-02
   1.4923096e-02
   1.4312744e-02
   1.3702393e-02
   1.3275146e-02
   1.2756348e-02
   1.2908936e-02
   1.2634277e-02
   1.2268066e-02
   1.1932373e-02
   1.1840820e-02
   1.2207031e-02
   1.1657715e-02
   1.1047363e-02
   1.1505127e-02
   1.1535645e-02
   1.0864258e-02
   1.1016846e-02
   1.1627197e-02
   1.1840820e-02
   1.1688232e-02
   1.1169434e-02
   1.1138916e-02
   1.1138916e-02
   1.1901855e-02
   1.1779785e-02
   1.1779785e-02
   1.1352539e-02
   1.1047363e-02
   1.1108398e-02
   1.0711670e-02
   1.1108398e-02
   1.0986328e-02
   1.0711670e-02
   1.1352539e-02
   1.0864258e-02
   1.0925293e-02
   1.0803223e-02
   1.0925293e-02
   1.1535645e-02
   1.0986328e-02
   1.0864258e-02
   1.0589600e-02
   1.0742188e-02
   1.1108398e-02
   1.1444092e-02
   1.1291504e-02
   1.1108398e-02
   1.1077881e-02
   1.1138916e-02
   1.0711670e-02
   1.0650635e-02
   1.1077881e-02
   1.0253906e-02
   1.0528564e-02
   1.1108398e-02
   1.0742188e-02
   1.0284424e-02
   1.0101318e-02
   1.0375977e-02
   9.9487305e-03
   9.7045898e-03
   9.9487305e-03
   9.4909668e-03
   9.6130371e-03
   9.7045898e-03
   9.8571777e-03
   9.7351074e-03
   9.7656250e-03
   9.9487305e-03
   9.5214844e-03
   9.1247559e-03
   9.1552734e-03
   9.1857910e-03
   8.4838867e-03
   8.1787109e-03
   8.3618164e-03
   7.9040527e-03
   7.7514648e-03
   7.5378418e-03
   7.6599121e-03
   6.9580078e-03
   6.3781738e-03
   6.3476563e-03
   6.5002441e-03
   5.9814453e-03
   5.6762695e-03
   6.5612793e-03
   6.2561035e-03
   5.6152344e-03
   6.0424805e-03
   5.8593750e-03
   5.4626465e-03
   6.1645508e-03
   5.8288574e-03
   5.6152344e-03
   5.0354004e-03
   4.1503906e-03
   4.6081543e-03
   4.2114258e-03
   4.5471191e-03
   4.4860840e-03
   3.7231445e-03
   3.6926270e-03
   3.4790039e-03
   3.2043457e-03
   3.1738281e-03
   2.7465820e-03
   2.1972656e-03
   1.9836426e-03
   1.6784668e-03
   1.1596680e-03
   9.4604492e-04
   8.5449219e-04
   2.1362305e-04
   3.3569336e-04
   3.3569336e-04
   0.0000000e+00
   1.2207031e-04
   4.2724609e-04
   2.7465820e-04
  -5.1879883e-04
  -6.1035156e-04
  -7.9345703e-04
  -1.0375977e-03
  -3.3569336e-04
  -9.1552734e-05
  -5.7983398e-04
  -7.6293945e-04
  -4.2724609e-04
  -2.7465820e-04
   6.1035156e-05
   4.5776367e-04
   5.7983398e-04
   4.8828125e-04
   3.6621094e-04
   4.2724609e-04
   2.4414063e-04
   7.3242188e-04
   8.5449219e-04
   5.7983398e-04
   8.5449219e-04
   1.0375977e-03
   1.0986328e-03
   1.4038086e-03
   1.5563965e-03
   1.8005371e-03
   2.6855469e-03
   3.3569336e-03
   3.1127930e-03
   4.0588379e-03
   4.4860840e-03
   4.4860840e-03
   4.6997070e-03
   4.9133301e-03
   5.5236816e-03
   6.0424805e-03
   6.1645508e-03
   6.6223145e-03
   6.9580078e-03
   7.5378418e-03
   7.8125000e-03
   8.3923340e-03
   8.8500977e-03
   9.1857910e-03
   9.1247559e-03
   9.3994141e-03
   9.7656250e-03
   1.0223389e-02
   1.0467529e-02
   1.0192871e-02
   1.0742188e-02
   1.0772705e-02
   1.0772705e-02
   1.1230469e-02
   1.1322021e-02
   1.1199951e-02
   1.0986328e-02
   1.1016846e-02
   1.1352539e-02
   1.1169434e-02
   1.1474609e-02
   1.1657715e-02
   1.1322021e-02
   1.1169434e-02
   1.0375977e-02
   9.9792480e-03
   1.0009766e-02
   1.0375977e-02
   9.9487305e-03
   9.1247559e-03
   8.9111328e-03
   8.5754395e-03
   8.0871582e-03
   7.7819824e-03
   7.4768066e-03
   7.1411133e-03
   5.9814453e-03
   5.5236816e-03
   5.7373047e-03
   4.5776367e-03
   4.8522949e-03
   4.7912598e-03
   3.9062500e-03
   4.1809082e-03
   3.6926270e-03
   2.7160645e-03
   2.8686523e-03
   1.8615723e-03
   1.6174316e-03
   1.7089844e-03
   8.2397461e-04
   6.4086914e-04
   2.7465820e-04
  -3.0517578e-04
  -2.1362305e-04
  -3.0517578e-04
  -1.1596680e-03
  -1.8920898e-03
  -2.1362305e-03
  -2.2277832e-03
  -2.2277832e-03
  -2.7160645e-03
  -3.0212402e-03
  -2.5939941e-03
  -2.5634766e-03
  -2.6245117e-03
  -2.8686523e-03
  -3.2958984e-03
  -2.8991699e-03
  -3.2653809e-03
  -3.2958984e-03
  -2.8076172e-03
  -3.2958984e-03
  -2.8991699e-03
  -3.0517578e-03
  -3.2043457e-03
  -3.6621094e-03
  -4.1198730e-03
  -3.4790039e-03
  -3.4484863e-03
  -3.2958984e-03
  -3.5095215e-03
  -3.7536621e-03
  -3.5705566e-03
  -4.1809082e-03
  -3.9672852e-03
  -3.5705566e-03
  -3.6010742e-03
  -4.1809082e-03
  -4.4860840e-03
  -4.7607422e-03
  -4.7302246e-03
  -4.9743652e-03
  -5.4016113e-03
  -5.8593750e-03
  -6.6528320e-03
  -6.5002441e-03
  -6.7138672e-03
  -7.0800781e-03
  -6.8359375e-03
  -7.0190430e-03
  -7.4157715e-03
  -7.3852539e-03
  -7.2326660e-03
  -7.5378418e-03
  -7.7819824e-03
  -8.2092285e-03
  -8.4533691e-03
  -8.6059570e-03
  -8.7890625e-03
  -9.0026855e-03
  -8.8806152e-03
  -9.0026855e-03
  -9.0942383e-03
  -9.8266602e-03
  -1.0253906e-02
  -1.1108398e-02
  -1.1291504e-02
  -1.0437012e-02
  -1.1199951e-02
  -1.1627197e-02
  -1.2084961e-02
  -1.2939453e-02
  -1.2695313e-02
  -1.2817383e-02
  -1.3488770e-02
  -1.3214111e-02
  -1.3549805e-02
  -1.4343262e-02
  -1.4251709e-02
  -1.4526367e-02
  -1.4923096e-02
  -1.5319824e-02
  -1.5686035e-02
  -1.5655518e-02
  -1.5686035e-02
  -1.5502930e-02
  -1.5991211e-02
  -1.6204834e-02
  -1.6265869e-02
  -1.6662598e-02
  -1.6540527e-02
  -1.6967773e-02
  -1.7303467e-02
  -1.6937256e-02
  -1.7242432e-02
  -1.7700195e-02
  -1.7608643e-02
  -1.7913818e-02
  -1.7669678e-02
  -1.7547607e-02
  -1.7822266e-02
  -1.7761230e-02
  -1.7822266e-02
  -1.7608643e-02
  -1.7913818e-02
  -1.7822266e-02
  -1.7791748e-02
  -1.8005371e-02
  -1.7944336e-02
  -1.7944336e-02
  -1.8066406e-02
  -1.8463135e-02
  -1.8493652e-02
  -1.8859863e-02
  -1.9561768e-02
  -1.9622803e-02
  -1.9592285e-02
  -1.9592285e-02
  -1.9378662e-02
  -1.9439697e-02
  -1.9226074e-02
  -1.9439697e-02
  -1.8920898e-02
  -1.8859863e-02
  -1.9226074e-02
  -1.8768311e-02
  -1.8615723e-02
  -1.8981934e-02
  -1.8737793e-02
  -1.8615723e-02
  -1.8585205e-02
  -1.7639160e-02
  -1.7456055e-02
  -1.7700195e-02
  -1.7791748e-02
  -1.7944336e-02
  -1.7791748e-02
  -1.7578125e-02
  -1.7669678e-02
  -1.7700195e-02
  -1.7700195e-02
  -1.7700195e-02
  -1.7852783e-02
  -1.7639160e-02
  -1.7059326e-02
  -1.6693115e-02
  -1.6662598e-02
  -1.6632080e-02
  -1.7089844e-02
  -1.6876221e-02
  -1.6510010e-02
  -1.6723633e-02
  -1.6296387e-02
  -1.6052246e-02
  -1.6052246e-02
  -1.6082764e-02
  -1.5838623e-02
  -1.5625000e-02
  -1.5594482e-02
  -1.5167236e-02
  -1.4617920e-02
  -1.4282227e-02
  -1.3916016e-02
  -1.3397217e-02
  -1.2878418e-02
  -1.3214111e-02
  -1.3732910e-02
  -1.3549805e-02
  -1.3061523e-02
  -1.3153076e-02
  -1.3061523e-02
  -1.2939453e-02
  -1.2695313e-02
  -1.3214111e-02
  -1.3214111e-02
  -1.2756348e-02
  -1.2359619e-02
  -1.2390137e-02
  -1.2664795e-02
  -1.2847900e-02
  -1.2420654e-02
  -1.2115479e-02
  -1.2268066e-02
  -1.1901855e-02
  -1.2542725e-02
  -1.1688232e-02
  -1.1444092e-02
  -1.1535645e-02
  -1.0620117e-02
  -1.0742188e-02
  -1.0375977e-02
  -9.8876953e-03
  -1.0192871e-02
  -9.9792480e-03
  -9.9182129e-03
  -9.5825195e-03
  -8.8500977e-03
  -9.4909668e-03
  -9.8266602e-03
  -9.4909668e-03
  -8.8500977e-03
  -8.8806152e-03
  -8.7280273e-03
  -9.0637207e-03
  -9.0026855e-03
  -8.7280273e-03
  -8.6975098e-03
  -8.5754395e-03
  -8.3923340e-03
  -7.9956055e-03
  -7.7514648e-03
  -7.6599121e-03
  -7.5683594e-03
  -7.1105957e-03
  -7.0495605e-03
  -7.1105957e-03
  -6.9580078e-03
  -6.6223145e-03
  -6.3476563e-03
  -6.4086914e-03
  -6.4086914e-03
  -6.2866211e-03
  -6.2866211e-03
  -6.1645508e-03
  -5.5847168e-03
  -6.1645508e-03
  -5.7678223e-03
  -4.6691895e-03
  -5.0048828e-03
  -5.2185059e-03
  -5.5541992e-03
  -5.3100586e-03
  -5.1879883e-03
  -4.9743652e-03
  -5.3405762e-03
  -5.1269531e-03
  -5.1269531e-03
  -5.3100586e-03
  -5.6152344e-03
  -5.8288574e-03
  -5.3100586e-03
  -5.7067871e-03
  -5.7373047e-03
  -5.1879883e-03
  -5.7373047e-03
  -5.7067871e-03
  -5.8898926e-03
  -6.6223145e-03
  -6.4697266e-03
  -7.2326660e-03
  -7.8125000e-03
  -7.4157715e-03
  -7.3242188e-03
  -8.0566406e-03
  -8.0261230e-03
  -7.9040527e-03
  -8.2397461e-03
  -8.1787109e-03
  -8.3312988e-03
  -8.7280273e-03
  -9.0026855e-03
  -9.3994141e-03
  -1.0040283e-02
  -1.0437012e-02
  -1.0406494e-02
  -1.0314941e-02
  -1.0223389e-02
  -1.0925293e-02
  -1.1474609e-02
  -1.1505127e-02
  -1.1962891e-02
  -1.2329102e-02
  -1.2420654e-02
  -1.3031006e-02
  -1.3702393e-02
  -1.4038086e-02
  -1.4434814e-02
  -1.4465332e-02
  -1.4465332e-02
  -1.4862061e-02
  -1.5441895e-02
  -1.5350342e-02
  -1.5594482e-02
  -1.5991211e-02
  -1.6479492e-02
  -1.6235352e-02
  -1.5869141e-02
  -1.6204834e-02
  -1.6632080e-02
  -1.7333984e-02
  -1.7913818e-02
  -1.7242432e-02
  -1.7089844e-02
  -1.8096924e-02
  -1.8859863e-02
  -1.9287109e-02
  -1.9409180e-02
  -1.9348145e-02
  -2.0050049e-02
  -2.0599365e-02
  -2.0507813e-02
  -2.0843506e-02
  -2.0904541e-02
  -2.1087646e-02
  -2.1972656e-02
  -2.1789551e-02
  -2.1606445e-02
  -2.2430420e-02
  -2.2766113e-02
  -2.2918701e-02
  -2.3376465e-02
  -2.3956299e-02
  -2.4475098e-02
  -2.4871826e-02
  -2.5451660e-02
  -2.5482178e-02
  -2.6184082e-02
  -2.6367188e-02
  -2.6336670e-02
  -2.7130127e-02
  -2.7770996e-02
  -2.7709961e-02
  -2.7923584e-02
  -2.7740479e-02
  -2.7923584e-02
  -2.8991699e-02
  -2.9266357e-02
  -2.9724121e-02
  -3.0059814e-02
  -2.9907227e-02
  -3.0059814e-02
  -3.0029297e-02
  -3.0364990e-02
  -3.0883789e-02
  -3.1402588e-02
  -3.1799316e-02
  -3.2012939e-02
  -3.1799316e-02
  -3.2318115e-02
  -3.2135010e-02
  -3.2165527e-02
  -3.2348633e-02
  -3.1433105e-02
  -3.1677246e-02
  -3.2012939e-02
  -3.2073975e-02
  -3.2196045e-02
  -3.1982422e-02
  -3.2470703e-02
  -3.2867432e-02
  -3.2623291e-02
  -3.2836914e-02
  -3.2958984e-02
  -3.2897949e-02
  -3.2745361e-02
  -3.1799316e-02
  -3.1860352e-02
  -3.2440186e-02
  -3.2806396e-02
  -3.2623291e-02
  -3.2379150e-02
  -3.2165527e-02
  -3.1799316e-02
  -3.1524658e-02
  -3.1494141e-02
  -3.1555176e-02
  -3.1463623e-02
  -3.1341553e-02
  -3.1036377e-02
  -3.0670166e-02
  -3.0517578e-02
  -3.0303955e-02
  -3.0151367e-02
  -2.9815674e-02
  -2.9418945e-02
  -2.9327393e-02
  -2.9327393e-02
  -2.9266357e-02
  -2.8930664e-02
  -2.8961182e-02
  -2.8533936e-02
  -2.8076172e-02
  -2.8076172e-02
  -2.8106689e-02
  -2.7770996e-02
  -2.8015137e-02
  -2.7618408e-02
  -2.6641846e-02
  -2.6519775e-02
  -2.7038574e-02
  -2.6580811e-02
  -2.6245117e-02
  -2.5421143e-02
  -2.5268555e-02
  -2.5421143e-02
  -2.5238037e-02
  -2.5421143e-02
  -2.5238037e-02
  -2.5115967e-02
  -2.5573730e-02
  -2.5573730e-02
  -2.5451660e-02
  -2.5207520e-02
  -2.5177002e-02
  -2.5573730e-02
  -2.6031494e-02
  -2.5665283e-02
  -2.5817871e-02
  -2.5817871e-02
  -2.5665283e-02
  -2.6062012e-02
  -2.5726318e-02
  -2.5848389e-02
  -2.5939941e-02
  -2.5909424e-02
  -2.6336670e-02
  -2.6062012e-02
  -2.6062012e-02
  -2.6184082e-02
  -2.5878906e-02
  -2.5695801e-02
  -2.5878906e-02
  -2.6000977e-02
  -2.5665283e-02
  -2.5421143e-02
  -2.5604248e-02
  -2.4871826e-02
  -2.5024414e-02
  -2.5085449e-02
  -2.4688721e-02
  -2.5115967e-02
  -2.5054932e-02
  -2.4810791e-02
  -2.4139404e-02
  -2.4139404e-02
  -2.4414063e-02
  -2.4017334e-02
  -2.3498535e-02
  -2.3590088e-02
  -2.3101807e-02
  -2.2644043e-02
  -2.2460938e-02
  -2.2430420e-02
  -2.2216797e-02
  -2.1728516e-02
  -2.1606445e-02
  -2.0812988e-02
  -2.0538330e-02
  -2.0080566e-02
  -1.9866943e-02
  -1.8859863e-02
  -1.7517090e-02
  -1.6967773e-02
  -1.6571045e-02
  -1.6448975e-02
  -1.6174316e-02
  -1.5411377e-02
  -1.4587402e-02
  -1.4587402e-02
  -1.4099121e-02
  -1.4190674e-02
  -1.3458252e-02
  -1.2481689e-02
  -1.1810303e-02
  -1.0986328e-02
  -1.0833740e-02
  -1.0162354e-02
  -9.1857910e-03
  -8.5144043e-03
  -8.3923340e-03
  -7.5988770e-03
  -6.6833496e-03
  -6.0424805e-03
  -5.3100586e-03
  -5.1574707e-03
  -4.4555664e-03
  -3.7231445e-03
  -3.4790039e-03
  -2.6550293e-03
  -2.1972656e-03
  -1.3732910e-03
  -2.4414063e-04
   3.0517578e-05
   1.2207031e-03
   2.3498535e-03
   2.7465820e-03
   3.3569336e-03
   4.3640137e-03
   5.1574707e-03
   6.0424805e-03
   6.8969727e-03
   7.3852539e-03
   8.3007813e-03
   9.4299316e-03
   1.0375977e-02
   1.0772705e-02
   1.1596680e-02
   1.1962891e-02
   1.2298584e-02
   1.2847900e-02
   1.2969971e-02
   1.2969971e-02
   1.3671875e-02
   1.4678955e-02
   1.5167236e-02
   1.5289307e-02
   1.5533447e-02
   1.5899658e-02
   1.6296387e-02
   1.6784668e-02
   1.7028809e-02
   1.7395020e-02
   1.7822266e-02
   1.7639160e-02
   1.7730713e-02
   1.8554688e-02
   1.9287109e-02
   1.9012451e-02
   1.8890381e-02
   1.9134521e-02
   1.8890381e-02
   1.9500732e-02
   2.0080566e-02
   1.9836426e-02
   1.9958496e-02
   2.0294189e-02
   2.0324707e-02
   2.0751953e-02
   2.0721436e-02
   2.0416260e-02
   2.0690918e-02
   2.0904541e-02
   2.0599365e-02
   2.0385742e-02
   2.0721436e-02
   2.0477295e-02
   2.0385742e-02
   2.0568848e-02
   2.0477295e-02
   2.1179199e-02
   2.1545410e-02
   2.1881104e-02
   2.1911621e-02
   2.1697998e-02
   2.1759033e-02
   2.1636963e-02
   2.2003174e-02
   2.2918701e-02
   2.3193359e-02
   2.3101807e-02
   2.2888184e-02
   2.2949219e-02
   2.3223877e-02
   2.3284912e-02
   2.3406982e-02
   2.3162842e-02
   2.2705078e-02
   2.2735596e-02
   2.3620605e-02
   2.3345947e-02
   2.3040771e-02
   2.3437500e-02
   2.3529053e-02
   2.3345947e-02
   2.3101807e-02
   2.3010254e-02
   2.3010254e-02
   2.2918701e-02
   2.2338867e-02
   2.2705078e-02
   2.3162842e-02
   2.3040771e-02
   2.3468018e-02
   2.3529053e-02
   2.3559570e-02
   2.3376465e-02
   2.3376465e-02
   2.3834229e-02
   2.3529053e-02
   2.4536133e-02
   2.4627686e-02
   2.3925781e-02
   2.3773193e-02
   2.3681641e-02
   2.3498535e-02
   2.3162842e-02
   2.3468018e-02
   2.3468018e-02
   2.2949219e-02
   2.2857666e-02
   2.2705078e-02
   2.2674561e-02
   2.3040771e-02
   2.2766113e-02
   2.2705078e-02
   2.3101807e-02
   2.3284912e-02
   2.3193359e-02
   2.3345947e-02
   2.3498535e-02
   2.3559570e-02
   2.4017334e-02
   2.3925781e-02
   2.4139404e-02
   2.4536133e-02
   2.4963379e-02
   2.5573730e-02
   2.6214600e-02
   2.6702881e-02
   2.6062012e-02
   2.6519775e-02
   2.7618408e-02
   2.7709961e-02
   2.7862549e-02
   2.8259277e-02
   2.7832031e-02
   2.8381348e-02
   2.8533936e-02
   2.8717041e-02
   2.9174805e-02
   2.8930664e-02
   2.8930664e-02
   2.9266357e-02
   2.9815674e-02
   2.9815674e-02
   3.0212402e-02
   3.0639648e-02
   3.0426025e-02
   3.1097412e-02
   3.1066895e-02
   3.1188965e-02
   3.1524658e-02
   3.1982422e-02
   3.2867432e-02
   3.2958984e-02
   3.3203125e-02
   3.4118652e-02
   3.4545898e-02
   3.4729004e-02
   3.5430908e-02
   3.5919189e-02
   3.5217285e-02
   3.5522461e-02
   3.6346436e-02
   3.6529541e-02
   3.6560059e-02
   3.6560059e-02
   3.6895752e-02
   3.7322998e-02
   3.7689209e-02
   3.8116455e-02
   3.8665771e-02
   3.8848877e-02
   3.9337158e-02
   3.9398193e-02
   3.9947510e-02
   4.0679932e-02
   4.0954590e-02
   4.1046143e-02
   4.1564941e-02
   4.2053223e-02
   4.2388916e-02
   4.2938232e-02
   4.3365479e-02
   4.3975830e-02
   4.4189453e-02
   4.4769287e-02
   4.5410156e-02
   4.5440674e-02
   4.5440674e-02
   4.5867920e-02
   4.6813965e-02
   4.7515869e-02
   4.7851563e-02
   4.8522949e-02
   4.9407959e-02
   4.9652100e-02
   4.8858643e-02
   4.9102783e-02
   4.9652100e-02
   5.0079346e-02
   4.9865723e-02
   5.0476074e-02
   5.1300049e-02
   5.1177979e-02
   5.1727295e-02
   5.1513672e-02
   5.1879883e-02
   5.2551270e-02
   5.2673340e-02
   5.2917480e-02
   5.3771973e-02
   5.3863525e-02
   5.4229736e-02
   5.4534912e-02
   5.5084229e-02
   5.5297852e-02
   5.4748535e-02
   5.5053711e-02
   5.5541992e-02
   5.5572510e-02
   5.6030273e-02
   5.6427002e-02
   5.6365967e-02
   5.6579590e-02
   5.7342529e-02
   5.8013916e-02
   5.8624268e-02
   5.9143066e-02
   5.9020996e-02
   5.8563232e-02
   5.8929443e-02
   5.9753418e-02
   5.9753418e-02
   6.0180664e-02
   6.0577393e-02
   6.0760498e-02
   6.1065674e-02
   6.1248779e-02
   6.1248779e-02
   6.1431885e-02
   6.1492920e-02
   6.2072754e-02
   6.2347412e-02
   6.2683105e-02
   6.3110352e-02
   6.3354492e-02
   6.4453125e-02
   6.4605713e-02
   6.4544678e-02
   6.4666748e-02
   6.5307617e-02
   6.5338135e-02
   6.5612793e-02
   6.6741943e-02
   6.6986084e-02
   6.6925049e-02
   6.7291260e-02
   6.7779541e-02
   6.8634033e-02
   6.9458008e-02
   6.8725586e-02
   6.8908691e-02
   6.9549561e-02
   6.9641113e-02
   7.0343018e-02
   7.0892334e-02
   7.0770264e-02
   7.0983887e-02
   7.1594238e-02
   7.1380615e-02
   7.2021484e-02
   7.2418213e-02
   7.2753906e-02
   7.3181152e-02
   7.2998047e-02
   7.3944092e-02
   7.3852539e-02
   7.4096680e-02
   7.4981689e-02
   7.5164795e-02
   7.5561523e-02
   7.5897217e-02
   7.6202393e-02
   7.5988770e-02
   7.6293945e-02
   7.6751709e-02
   7.7026367e-02
   7.6873779e-02
   7.6782227e-02
   7.7453613e-02
   7.8094482e-02
   7.8491211e-02
   7.8460693e-02
   7.8430176e-02
   7.8521729e-02
   7.8155518e-02
   7.8796387e-02
   7.9071045e-02
   7.8918457e-02
   7.9162598e-02
   7.8948975e-02
   7.8643799e-02
   7.8735352e-02
   7.8643799e-02
   7.8918457e-02
   7.9010010e-02
   7.9254150e-02
   7.9467773e-02
   7.9376221e-02
   7.9528809e-02
   7.9620361e-02
   7.9895020e-02
   8.0047607e-02
   7.9711914e-02
   7.9559326e-02
   8.0078125e-02
   7.9620361e-02
   7.9681396e-02
   8.0352783e-02
   7.9711914e-02
   7.8948975e-02
   7.8948975e-02
   7.9437256e-02
   7.9650879e-02
   7.8399658e-02
   7.8216553e-02
   7.8033447e-02
   7.8002930e-02
   7.7789307e-02
   7.7117920e-02
   7.7239990e-02
   7.6721191e-02
   7.6202393e-02
   7.6751709e-02
   7.6232910e-02
   7.5775146e-02
   7.6019287e-02
   7.5744629e-02
   7.5347900e-02
   7.5286865e-02
   7.5012207e-02
   7.4676514e-02
   7.4188232e-02
   7.4218750e-02
   7.3883057e-02
   7.3364258e-02
   7.3272705e-02
   7.3333740e-02
   7.3028564e-02
   7.2875977e-02
   7.1929932e-02
   7.1685791e-02
   7.1990967e-02
   7.0983887e-02
   7.1533203e-02
   7.1716309e-02
   7.0587158e-02
   7.0251465e-02
   7.0190430e-02
   6.9915771e-02
   7.0312500e-02
   6.9732666e-02
   6.9488525e-02
   6.9549561e-02
   6.9000244e-02
   6.8908691e-02
   6.8572998e-02
   6.8206787e-02
   6.8389893e-02
   6.8756104e-02
   6.8054199e-02
   6.7993164e-02
   6.8054199e-02
   6.7657471e-02
   6.7687988e-02
   6.7718506e-02
   6.7687988e-02
   6.7169189e-02
   6.6528320e-02
   6.6711426e-02
   6.7047119e-02
   6.6894531e-02
   6.6802979e-02
   6.6375732e-02
   6.5673828e-02
   6.5673828e-02
   6.5521240e-02
   6.5124512e-02
   6.4880371e-02
   6.4300537e-02
   6.3934326e-02
   6.3842773e-02
   6.3873291e-02
   6.3690186e-02
   6.3507080e-02
   6.3079834e-02
   6.2408447e-02
   6.2194824e-02
   6.1523438e-02
   6.1035156e-02
   6.0791016e-02
   6.0729980e-02
   6.1004639e-02
   6.0577393e-02
   6.0058594e-02
   5.9997559e-02
   5.9600830e-02
   5.9112549e-02
   5.8898926e-02
   5.8685303e-02
   5.9082031e-02
   5.8929443e-02
   5.7952881e-02
   5.7739258e-02
   5.8166504e-02
   5.8258057e-02
   5.7952881e-02
   5.7922363e-02
   5.8593750e-02
   5.8502197e-02
   5.7312012e-02
   5.6671143e-02
   5.6701660e-02
   5.7067871e-02
   5.6671143e-02
   5.6365967e-02
   5.6823730e-02
   5.6427002e-02
   5.6488037e-02
   5.6274414e-02
   5.6091309e-02
   5.5938721e-02
   5.5175781e-02
   5.5145264e-02
   5.5541992e-02
   5.5206299e-02
   5.5053711e-02
   5.5114746e-02
   5.4779053e-02
   5.4229736e-02
   5.3985596e-02
   5.3863525e-02
   5.3771973e-02
   5.3192139e-02
   5.3009033e-02
   5.2551270e-02
   5.2154541e-02
   5.1940918e-02
   5.0659180e-02
   5.0659180e-02
   5.0720215e-02
   5.0506592e-02
   4.9377441e-02
   4.8309326e-02
   4.7302246e-02
   4.6569824e-02
   4.6875000e-02
   4.6447754e-02
   4.5349121e-02
   4.4769287e-02
   4.4433594e-02
   4.4219971e-02
   4.3945313e-02
   4.3365479e-02
   4.2663574e-02
   4.2572021e-02
   4.1442871e-02
   4.0649414e-02
   4.0313721e-02
   3.9733887e-02
   3.9184570e-02
   3.8635254e-02
   3.8482666e-02
   3.8177490e-02
   3.7322998e-02
   3.6895752e-02
   3.6437988e-02
   3.5980225e-02
   3.5095215e-02
   3.4912109e-02
   3.4942627e-02
   3.4576416e-02
   3.4454346e-02
   3.4393311e-02
   3.3874512e-02
   3.3111572e-02
   3.2379150e-02
   3.1524658e-02
   3.1433105e-02
   3.1372070e-02
   3.1005859e-02
   3.1005859e-02
   3.0426025e-02
   2.9907227e-02
   2.9357910e-02
   2.9388428e-02
   2.9602051e-02
   2.9113770e-02
   2.8869629e-02
   2.8564453e-02
   2.8045654e-02
   2.7587891e-02
   2.7496338e-02
   2.7160645e-02
   2.6794434e-02
   2.6489258e-02
   2.6184082e-02
   2.6489258e-02
   2.6245117e-02
   2.5604248e-02
   2.5665283e-02
   2.5726318e-02
   2.4871826e-02
   2.4627686e-02
   2.5299072e-02
   2.4993896e-02
   2.4536133e-02
   2.4291992e-02
   2.4505615e-02
   2.4322510e-02
   2.3742676e-02
   2.3986816e-02
   2.3742676e-02
   2.3284912e-02
   2.3559570e-02
   2.3620605e-02
   2.3284912e-02
   2.2827148e-02
   2.3162842e-02
   2.3559570e-02
   2.3468018e-02
   2.3651123e-02
   2.3468018e-02
   2.3132324e-02
   2.3315430e-02
   2.3010254e-02
   2.2979736e-02
   2.3406982e-02
   2.2857666e-02
   2.2888184e-02
   2.2674561e-02
   2.2613525e-02
   2.2735596e-02
   2.1881104e-02
   2.1484375e-02
   2.1881104e-02
   2.2064209e-02
   2.1881104e-02
   2.1087646e-02
   2.0751953e-02
   2.0568848e-02
   2.0507813e-02
   2.0355225e-02
   1.9927979e-02
   1.9439697e-02
   1.9409180e-02
   1.9073486e-02
   1.8371582e-02
   1.8096924e-02
   1.8066406e-02
   1.7578125e-02
   1.7150879e-02
   1.6784668e-02
   1.6601563e-02
   1.5899658e-02
   1.5045166e-02
   1.5014648e-02
   1.4984131e-02
   1.4007568e-02
   1.3519287e-02
   1.3244629e-02
   1.2725830e-02
   1.2176514e-02
   1.1840820e-02
   1.1169434e-02
   1.0375977e-02
   9.6435547e-03
   9.2163086e-03
   9.3383789e-03
   8.5449219e-03
   7.6599121e-03
   7.2631836e-03
   6.4697266e-03
   5.7983398e-03
   5.3100586e-03
   4.5776367e-03
   4.0588379e-03
   3.0212402e-03
   1.8920898e-03
   1.5258789e-03
   5.7983398e-04
  -2.7465820e-04
  -1.1596680e-03
  -2.1057129e-03
  -2.6550293e-03
  -3.1738281e-03
  -3.2653809e-03
  -4.0588379e-03
  -5.4321289e-03
  -6.0424805e-03
  -7.0495605e-03
  -7.6599121e-03
  -8.2092285e-03
  -9.2773438e-03
  -9.8876953e-03
  -1.0223389e-02
  -1.1016846e-02
  -1.1505127e-02
  -1.2451172e-02
  -1.3305664e-02
  -1.3305664e-02
  -1.4587402e-02
  -1.5411377e-02
  -1.6174316e-02
  -1.7059326e-02
  -1.7700195e-02
  -1.8005371e-02
  -1.8951416e-02
  -1.9836426e-02
  -1.9989014e-02
  -2.1057129e-02
  -2.1728516e-02
  -2.2430420e-02
  -2.3559570e-02
  -2.4383545e-02
  -2.4932861e-02
  -2.5726318e-02
  -2.5970459e-02
  -2.6336670e-02
  -2.7557373e-02
  -2.8167725e-02
  -2.8442383e-02
  -2.8808594e-02
  -2.9571533e-02
  -3.0212402e-02
  -3.0487061e-02
  -3.1250000e-02
  -3.1921387e-02
  -3.2470703e-02
  -3.2806396e-02
  -3.3203125e-02
  -3.4179688e-02
  -3.4545898e-02
  -3.4210205e-02
  -3.4973145e-02
  -3.5980225e-02
  -3.6407471e-02
  -3.6865234e-02
  -3.6712646e-02
  -3.7353516e-02
  -3.7811279e-02
  -3.8208008e-02
  -3.8848877e-02
  -3.9550781e-02
  -3.9520264e-02
  -4.0283203e-02
  -4.0679932e-02
  -4.0649414e-02
  -4.1625977e-02
  -4.2327881e-02
  -4.2663574e-02
  -4.2816162e-02
  -4.2816162e-02
  -4.2816162e-02
  -4.3518066e-02
  -4.3853760e-02
  -4.4250488e-02
  -4.4769287e-02
  -4.4860840e-02
  -4.5013428e-02
  -4.5257568e-02
  -4.5501709e-02
  -4.5745850e-02
  -4.5898438e-02
  -4.5806885e-02
  -4.5623779e-02
  -4.5928955e-02
  -4.6356201e-02
  -4.6081543e-02
  -4.6112061e-02
  -4.6508789e-02
  -4.6539307e-02
  -4.6539307e-02
  -4.6478271e-02
  -4.6264648e-02
  -4.6417236e-02
  -4.6630859e-02
  -4.6295166e-02
  -4.5867920e-02
  -4.6081543e-02
  -4.6569824e-02
  -4.5959473e-02
  -4.6295166e-02
  -4.7210693e-02
  -4.7058105e-02
  -4.6447754e-02
  -4.6630859e-02
  -4.6722412e-02
  -4.6203613e-02
  -4.6386719e-02
  -4.6722412e-02
  -4.6325684e-02
  -4.5806885e-02
  -4.6020508e-02
  -4.5928955e-02
  -4.5928955e-02
  -4.5501709e-02
  -4.4738770e-02
  -4.4860840e-02
  -4.4372559e-02
  -4.4860840e-02
  -4.4982910e-02
  -4.4189453e-02
  -4.3945313e-02
  -4.4128418e-02
  -4.4097900e-02
  -4.3609619e-02
  -4.3273926e-02
  -4.3212891e-02
  -4.2877197e-02
  -4.2694092e-02
  -4.2480469e-02
  -4.1809082e-02
  -4.1015625e-02
  -4.0405273e-02
  -4.0313721e-02
  -3.9825439e-02
  -3.9489746e-02
  -3.9031982e-02
  -3.8635254e-02
  -3.8574219e-02
  -3.8238525e-02
  -3.7445068e-02
  -3.7231445e-02
  -3.6071777e-02
  -3.5919189e-02
  -3.5888672e-02
  -3.5064697e-02
  -3.4454346e-02
  -3.3813477e-02
  -3.3660889e-02
  -3.3447266e-02
  -3.3111572e-02
  -3.2287598e-02
  -3.1982422e-02
  -3.1951904e-02
  -3.1433105e-02
  -3.1127930e-02
  -3.0364990e-02
  -2.9907227e-02
  -2.9327393e-02
  -2.8503418e-02
  -2.8320313e-02
  -2.8350830e-02
  -2.8076172e-02
  -2.7557373e-02
  -2.6977539e-02
  -2.6611328e-02
  -2.5604248e-02
  -2.5024414e-02
  -2.4749756e-02
  -2.4322510e-02
  -2.3773193e-02
  -2.3345947e-02
  -2.2552490e-02
  -2.1789551e-02
  -2.1575928e-02
  -2.1423340e-02
  -2.1392822e-02
  -2.0812988e-02
  -1.9500732e-02
  -1.8798828e-02
  -1.8707275e-02
  -1.8432617e-02
  -1.7913818e-02
  -1.7028809e-02
  -1.6601563e-02
  -1.6296387e-02
  -1.5655518e-02
  -1.5655518e-02
  -1.4953613e-02
  -1.4007568e-02
  -1.3671875e-02
  -1.3305664e-02
  -1.2573242e-02
  -1.1535645e-02
  -1.1077881e-02
  -1.0406494e-02
  -9.8876953e-03
  -9.3688965e-03
  -8.3618164e-03
  -7.5988770e-03
  -7.6904297e-03
  -6.9274902e-03
  -5.9509277e-03
  -5.5541992e-03
  -5.2490234e-03
  -4.4555664e-03
  -3.2958984e-03
  -2.7465820e-03
  -2.7160645e-03
  -2.4414063e-03
  -1.9226074e-03
  -1.1901855e-03
  -8.2397461e-04
  -6.7138672e-04
  -3.3569336e-04
   5.7983398e-04
   9.7656250e-04
   1.2817383e-03
   2.0751953e-03
   2.5329590e-03
   2.7465820e-03
   3.2958984e-03
   3.8452148e-03
   4.3945313e-03
   5.1269531e-03
   5.5541992e-03
   6.1950684e-03
   6.9885254e-03
   7.5988770e-03
   7.9956055e-03
   8.6364746e-03
   9.2468262e-03
   9.6740723e-03
   1.0314941e-02
   1.0620117e-02
   1.0833740e-02
   1.1260986e-02
   1.1413574e-02
   1.2084961e-02
   1.2939453e-02
   1.2847900e-02
   1.3061523e-02
   1.3336182e-02
   1.3885498e-02
   1.4129639e-02
   1.4007568e-02
   1.4526367e-02
   1.4556885e-02
   1.5014648e-02
   1.5380859e-02
   1.5533447e-02
   1.5350342e-02
   1.5686035e-02
   1.6082764e-02
   1.6510010e-02
   1.6693115e-02
   1.6723633e-02
   1.7333984e-02
   1.6937256e-02
   1.6845703e-02
   1.7364502e-02
   1.7425537e-02
   1.7242432e-02
   1.7700195e-02
   1.7791748e-02
   1.7608643e-02
   1.7639160e-02
   1.7578125e-02
   1.7974854e-02
   1.8432617e-02
   1.8066406e-02
   1.7761230e-02
   1.8035889e-02
   1.7852783e-02
   1.8157959e-02
   1.8402100e-02
   1.7822266e-02
   1.7547607e-02
   1.7089844e-02
   1.6754150e-02
   1.6876221e-02
   1.6784668e-02
   1.6265869e-02
   1.6784668e-02
   1.7181396e-02
   1.6876221e-02
   1.6723633e-02
   1.6326904e-02
   1.6448975e-02
   1.6235352e-02
   1.6021729e-02
   1.5838623e-02
   1.5289307e-02
   1.5625000e-02
   1.5808105e-02
   1.5502930e-02
   1.5625000e-02
   1.5502930e-02
   1.5563965e-02
   1.6021729e-02
   1.5380859e-02
   1.5167236e-02
   1.4312744e-02
   1.4129639e-02
   1.4099121e-02
   1.3549805e-02
   1.3916016e-02
   1.3916016e-02
   1.2847900e-02
   1.2512207e-02
   1.2298584e-02
   1.2420654e-02
   1.2603760e-02
   1.2207031e-02
   1.1749268e-02
   1.1566162e-02
   1.1108398e-02
   1.1260986e-02
   1.0864258e-02
   1.0711670e-02
   1.0345459e-02
   9.6435547e-03
   1.0040283e-02
   1.0467529e-02
   1.0589600e-02
   1.0162354e-02
   1.0223389e-02
   1.0253906e-02
   1.0223389e-02
   1.0101318e-02
   9.4299316e-03
   9.3383789e-03
   9.3688965e-03
   8.7585449e-03
   8.2702637e-03
   8.0566406e-03
   7.5988770e-03
   7.2326660e-03
   7.5683594e-03
   7.3852539e-03
   6.5612793e-03
   5.5541992e-03
   4.3334961e-03
   4.9743652e-03
   4.7607422e-03
   4.3029785e-03
   4.6081543e-03
   3.7231445e-03
   3.5705566e-03
   3.2958984e-03
   2.9907227e-03
   2.3498535e-03
   1.8310547e-03
   1.9226074e-03
   1.4648438e-03
   1.3732910e-03
   1.2512207e-03
   7.6293945e-04
   2.1362305e-04
   0.0000000e+00
  -4.2724609e-04
  -1.4038086e-03
  -1.3122559e-03
  -1.7395020e-03
  -2.6245117e-03
  -2.9296875e-03
  -3.4484863e-03
  -3.9978027e-03
  -3.8757324e-03
  -4.2724609e-03
  -4.7302246e-03
  -5.2185059e-03
  -6.0729980e-03
  -7.0495605e-03
  -8.0261230e-03
  -7.9956055e-03
  -8.6364746e-03
  -9.0026855e-03
  -9.6435547e-03
  -1.0559082e-02
  -1.1016846e-02
  -1.1810303e-02
  -1.2237549e-02
  -1.2512207e-02
  -1.2756348e-02
  -1.3854980e-02
  -1.3977051e-02
  -1.4404297e-02
  -1.5350342e-02
  -1.6082764e-02
  -1.6662598e-02
  -1.7089844e-02
  -1.8157959e-02
  -1.8768311e-02
  -1.9348145e-02
  -2.0355225e-02
  -2.1087646e-02
  -2.1484375e-02
  -2.1759033e-02
  -2.2094727e-02
  -2.2766113e-02
  -2.3559570e-02
  -2.3681641e-02
  -2.3925781e-02
  -2.4536133e-02
  -2.5634766e-02
  -2.6458740e-02
  -2.6672363e-02
  -2.7313232e-02
  -2.8045654e-02
  -2.8442383e-02
  -2.9266357e-02
  -2.9907227e-02
  -3.0395508e-02
  -3.0975342e-02
  -3.1402588e-02
  -3.2592773e-02
  -3.2867432e-02
  -3.3416748e-02
  -3.4759521e-02
  -3.4973145e-02
  -3.5491943e-02
  -3.6407471e-02
  -3.7353516e-02
  -3.7445068e-02
  -3.7414551e-02
  -3.8360596e-02
  -3.9123535e-02
  -3.9672852e-02
  -4.0222168e-02
  -4.0252686e-02
  -4.0649414e-02
  -4.1503906e-02
  -4.2114258e-02
  -4.1900635e-02
  -4.1748047e-02
  -4.2022705e-02
  -4.2663574e-02
  -4.2968750e-02
  -4.3182373e-02
  -4.3731689e-02
  -4.4067383e-02
  -4.4494629e-02
  -4.4616699e-02
  -4.5074463e-02
  -4.5349121e-02
  -4.5501709e-02
  -4.6173096e-02
  -4.6112061e-02
  -4.5867920e-02
  -4.6325684e-02
  -4.7332764e-02
  -4.7027588e-02
  -4.6325684e-02
  -4.6020508e-02
  -4.6173096e-02
  -4.6173096e-02
  -4.5989990e-02
  -4.6386719e-02
  -4.6051025e-02
  -4.5959473e-02
  -4.6112061e-02
  -4.5928955e-02
  -4.5104980e-02
  -4.5288086e-02
  -4.5989990e-02
  -4.5562744e-02
  -4.4647217e-02
  -4.5318604e-02
  -4.6264648e-02
  -4.5745850e-02
  -4.5776367e-02
  -4.5745850e-02
  -4.5318604e-02
  -4.5684814e-02
  -4.5593262e-02
  -4.5074463e-02
  -4.5379639e-02
  -4.5104980e-02
  -4.4799805e-02
  -4.4982910e-02
  -4.4891357e-02
  -4.4708252e-02
  -4.4921875e-02
  -4.4708252e-02
  -4.4250488e-02
  -4.4342041e-02
  -4.4464111e-02
  -4.4036865e-02
  -4.3701172e-02
  -4.4006348e-02
  -4.4342041e-02
  -4.4250488e-02
  -4.4403076e-02
  -4.4464111e-02
  -4.4189453e-02
  -4.4830322e-02
  -4.5013428e-02
  -4.4799805e-02
  -4.5013428e-02
  -4.5104980e-02
  -4.5532227e-02
  -4.5928955e-02
  -4.5715332e-02
  -4.5837402e-02
  -4.6234131e-02
  -4.6600342e-02
  -4.6356201e-02
  -4.6478271e-02
  -4.7088623e-02
  -4.7241211e-02
  -4.7424316e-02
  -4.7241211e-02
  -4.7821045e-02
  -4.8095703e-02
  -4.8309326e-02
  -4.9194336e-02
  -4.9255371e-02
  -4.9285889e-02
  -5.0048828e-02
  -5.0231934e-02
  -4.9926758e-02
  -5.0476074e-02
  -5.1208496e-02
  -5.1422119e-02
  -5.1849365e-02
  -5.2764893e-02
  -5.3009033e-02
  -5.2978516e-02
  -5.3466797e-02
  -5.3100586e-02
  -5.3619385e-02
  -5.4901123e-02
  -5.5145264e-02
  -5.5572510e-02
  -5.5938721e-02
  -5.6152344e-02
  -5.6915283e-02
  -5.7495117e-02
  -5.7403564e-02
  -5.7586670e-02
  -5.8074951e-02
  -5.8776855e-02
  -5.9356689e-02
  -5.9692383e-02
  -6.0119629e-02
  -6.0516357e-02
  -6.1645508e-02
  -6.1981201e-02
  -6.2469482e-02
  -6.3171387e-02
  -6.4086914e-02
  -6.4117432e-02
  -6.4392090e-02
  -6.5032959e-02
  -6.5307617e-02
  -6.5887451e-02
  -6.6162109e-02
  -6.6864014e-02
  -6.7596436e-02
  -6.7718506e-02
  -6.8206787e-02
  -6.8756104e-02
  -6.9091797e-02
  -6.9610596e-02
  -7.0495605e-02
  -7.1289063e-02
  -7.1960449e-02
  -7.2570801e-02
  -7.2998047e-02
  -7.3760986e-02
  -7.4310303e-02
  -7.4829102e-02
  -7.5988770e-02
  -7.6660156e-02
  -7.6873779e-02
  -7.7270508e-02
  -7.7972412e-02
  -7.8796387e-02
  -7.9681396e-02
  -8.0780029e-02
  -8.1268311e-02
  -8.1451416e-02
  -8.1878662e-02
  -8.2336426e-02
  -8.2733154e-02
  -8.3374023e-02
  -8.4106445e-02
  -8.4838867e-02
  -8.5021973e-02
  -8.5906982e-02
  -8.6486816e-02
  -8.6822510e-02
  -8.7677002e-02
  -8.7707520e-02
  -8.8043213e-02
  -8.9691162e-02
  -9.0057373e-02
  -9.1033936e-02
  -9.1674805e-02
  -9.1979980e-02
  -9.3078613e-02
  -9.3078613e-02
  -9.3841553e-02
  -9.4970703e-02
  -9.5916748e-02
  -9.6984863e-02
  -9.7015381e-02
  -9.7930908e-02
  -9.8999023e-02
  -9.9060059e-02
  -9.9517822e-02
  -1.0009766e-01
  -1.0034180e-01
  -1.0165405e-01
  -1.0189819e-01
  -1.0253906e-01
  -1.0366821e-01
  -1.0388184e-01
  -1.0476685e-01
  -1.0504150e-01
  -1.0537720e-01
  -1.0604858e-01
  -1.0614014e-01
  -1.0665894e-01
  -1.0726929e-01
  -1.0726929e-01
  -1.0729980e-01
  -1.0836792e-01
  -1.0906982e-01
  -1.0903931e-01
  -1.0922241e-01
  -1.0977173e-01
  -1.1029053e-01
  -1.1087036e-01
  -1.1154175e-01
  -1.1151123e-01
  -1.1187744e-01
  -1.1306763e-01
  -1.1334229e-01
  -1.1334229e-01
  -1.1395264e-01
  -1.1392212e-01
  -1.1419678e-01
  -1.1462402e-01
  -1.1483765e-01
  -1.1526489e-01
  -1.1541748e-01
  -1.1621094e-01
  -1.1611938e-01
  -1.1618042e-01
  -1.1636353e-01
  -1.1676025e-01
  -1.1688232e-01
  -1.1724854e-01
  -1.1694336e-01
  -1.1679077e-01
  -1.1694336e-01
  -1.1639404e-01
  -1.1691284e-01
  -1.1709595e-01
  -1.1770630e-01
  -1.1868286e-01
  -1.1776733e-01
  -1.1791992e-01
  -1.1825562e-01
  -1.1816406e-01
  -1.1880493e-01
  -1.1856079e-01
  -1.1874390e-01
  -1.1904907e-01
  -1.1895752e-01
  -1.1923218e-01
  -1.1923218e-01
  -1.1981201e-01
  -1.2008667e-01
  -1.1947632e-01
  -1.1959839e-01
  -1.1993408e-01
  -1.1981201e-01
  -1.1990356e-01
  -1.1981201e-01
  -1.2014771e-01
  -1.2002563e-01
  -1.2002563e-01
  -1.2014771e-01
  -1.2014771e-01
  -1.2014771e-01
  -1.2033081e-01
  -1.2075806e-01
  -1.1984253e-01
  -1.2002563e-01
  -1.2088013e-01
  -1.2139893e-01
  -1.2152100e-01
  -1.2149048e-01
  -1.2161255e-01
  -1.2142944e-01
  -1.2179565e-01
  -1.2170410e-01
  -1.2136841e-01
  -1.2121582e-01
  -1.2142944e-01
  -1.2133789e-01
  -1.2136841e-01
  -1.2139893e-01
  -1.2100220e-01
  -1.2133789e-01
  -1.2124634e-01
  -1.2106323e-01
  -1.2118530e-01
  -1.2066650e-01
  -1.2051392e-01
  -1.2039185e-01
  -1.2005615e-01
  -1.1984253e-01
  -1.1929321e-01
  -1.1962891e-01
  -1.1984253e-01
  -1.1935425e-01
  -1.1965942e-01
  -1.1944580e-01
  -1.1849976e-01
  -1.1904907e-01
  -1.1898804e-01
  -1.1935425e-01
  -1.1917114e-01
  -1.1871338e-01
  -1.1935425e-01
  -1.1856079e-01
  -1.1831665e-01
  -1.1901855e-01
  -1.1865234e-01
  -1.1886597e-01
  -1.1846924e-01
  -1.1795044e-01
  -1.1804199e-01
  -1.1721802e-01
  -1.1730957e-01
  -1.1785889e-01
  -1.1709595e-01
  -1.1691284e-01
  -1.1654663e-01
  -1.1642456e-01
  -1.1627197e-01
  -1.1547852e-01
  -1.1526489e-01
  -1.1468506e-01
  -1.1459351e-01
  -1.1505127e-01
  -1.1483765e-01
  -1.1495972e-01
  -1.1459351e-01
  -1.1422729e-01
  -1.1428833e-01
  -1.1370850e-01
  -1.1340332e-01
  -1.1392212e-01
  -1.1309814e-01
  -1.1309814e-01
  -1.1331177e-01
  -1.1312866e-01
  -1.1361694e-01
  -1.1312866e-01
  -1.1376953e-01
  -1.1343384e-01
  -1.1288452e-01
  -1.1340332e-01
  -1.1340332e-01
  -1.1337280e-01
  -1.1361694e-01
  -1.1370850e-01
  -1.1358643e-01
  -1.1376953e-01
  -1.1337280e-01
  -1.1376953e-01
  -1.1343384e-01
  -1.1325073e-01
  -1.1367798e-01
  -1.1352539e-01
  -1.1392212e-01
  -1.1407471e-01
  -1.1370850e-01
  -1.1437988e-01
  -1.1453247e-01
  -1.1380005e-01
  -1.1410522e-01
  -1.1370850e-01
  -1.1364746e-01
  -1.1416626e-01
  -1.1404419e-01
  -1.1395264e-01
  -1.1416626e-01
  -1.1416626e-01
  -1.1413574e-01
  -1.1441040e-01
  -1.1462402e-01
  -1.1450195e-01
  -1.1413574e-01
  -1.1373901e-01
  -1.1373901e-01
  -1.1352539e-01
  -1.1380005e-01
  -1.1370850e-01
  -1.1355591e-01
  -1.1392212e-01
  -1.1325073e-01
  -1.1364746e-01
  -1.1373901e-01
  -1.1364746e-01
  -1.1431885e-01
  -1.1422729e-01
  -1.1407471e-01
  -1.1441040e-01
  -1.1465454e-01
  -1.1511230e-01
  -1.1547852e-01
  -1.1553955e-01
  -1.1618042e-01
  -1.1618042e-01
  -1.1669922e-01
  -1.1740112e-01
  -1.1743164e-01
  -1.1813354e-01
  -1.1801147e-01
  -1.1810303e-01
  -1.1856079e-01
  -1.1828613e-01
  -1.1871338e-01
  -1.1932373e-01
  -1.1935425e-01
  -1.1917114e-01
  -1.1938477e-01
  -1.1975098e-01
  -1.1987305e-01
  -1.1914063e-01
  -1.1923218e-01
  -1.1920166e-01
  -1.1898804e-01
  -1.2020874e-01
  -1.2008667e-01
  -1.2014771e-01
  -1.2100220e-01
  -1.2042236e-01
  -1.2014771e-01
  -1.2054443e-01
  -1.2091064e-01
  -1.2103271e-01
  -1.2045288e-01
  -1.2030029e-01
  -1.2048340e-01
  -1.2023926e-01
  -1.2081909e-01
  -1.2088013e-01
  -1.2124634e-01
  -1.2152100e-01
  -1.2121582e-01
  -1.2219238e-01
  -1.2280273e-01
  -1.2274170e-01
  -1.2326050e-01
  -1.2301636e-01
  -1.2319946e-01
  -1.2310791e-01
  -1.2292480e-01
  -1.2359619e-01
  -1.2377930e-01
  -1.2420654e-01
  -1.2493896e-01
  -1.2484741e-01
  -1.2539673e-01
  -1.2551880e-01
  -1.2442017e-01
  -1.2554932e-01
  -1.2603760e-01
  -1.2533569e-01
  -1.2527466e-01
  -1.2487793e-01
  -1.2533569e-01
  -1.2542725e-01
  -1.2527466e-01
  -1.2591553e-01
  -1.2551880e-01
  -1.2579346e-01
  -1.2622070e-01
  -1.2600708e-01
  -1.2619019e-01
  -1.2628174e-01
  -1.2615967e-01
  -1.2640381e-01
  -1.2670898e-01
  -1.2670898e-01
  -1.2637329e-01
  -1.2698364e-01
  -1.2701416e-01
  -1.2628174e-01
  -1.2640381e-01
  -1.2680054e-01
  -1.2677002e-01
  -1.2677002e-01
  -1.2731934e-01
  -1.2698364e-01
  -1.2686157e-01
  -1.2719727e-01
  -1.2677002e-01
  -1.2698364e-01
  -1.2683105e-01
  -1.2716675e-01
  -1.2792969e-01
  -1.2731934e-01
  -1.2777710e-01
  -1.2756348e-01
  -1.2765503e-01
  -1.2799072e-01
  -1.2753296e-01
  -1.2783813e-01
  -1.2838745e-01
  -1.2841797e-01
  -1.2854004e-01
  -1.2905884e-01
  -1.2939453e-01
  -1.2960815e-01
  -1.2945557e-01
  -1.2948608e-01
  -1.2985229e-01
  -1.3018799e-01
  -1.3049316e-01
  -1.3064575e-01
  -1.3046265e-01
  -1.3119507e-01
  -1.3168335e-01
  -1.3265991e-01
  -1.3296509e-01
  -1.3290405e-01
  -1.3339233e-01
  -1.3391113e-01
  -1.3381958e-01
  -1.3473511e-01
  -1.3491821e-01
  -1.3442993e-01
  -1.3497925e-01
  -1.3580322e-01
  -1.3653564e-01
  -1.3647461e-01
  -1.3690186e-01
  -1.3720703e-01
  -1.3632202e-01
  -1.3711548e-01
  -1.3787842e-01
  -1.3803101e-01
  -1.3894653e-01
  -1.3906860e-01
  -1.3934326e-01
  -1.3958740e-01
  -1.3995361e-01
  -1.4056396e-01
  -1.4050293e-01
  -1.4071655e-01
  -1.4157104e-01
  -1.4138794e-01
  -1.4144897e-01
  -1.4184570e-01
  -1.4169312e-01
  -1.4263916e-01
  -1.4270020e-01
  -1.4328003e-01
  -1.4385986e-01
  -1.4315796e-01
  -1.4410400e-01
  -1.4389038e-01
  -1.4349365e-01
  -1.4416504e-01
  -1.4361572e-01
  -1.4425659e-01
  -1.4535522e-01
  -1.4480591e-01
  -1.4489746e-01
  -1.4508057e-01
  -1.4474487e-01
  -1.4465332e-01
  -1.4505005e-01
  -1.4514160e-01
  -1.4535522e-01
  -1.4501953e-01
  -1.4498901e-01
  -1.4495850e-01
  -1.4477539e-01
  -1.4547729e-01
  -1.4489746e-01
  -1.4468384e-01
  -1.4538574e-01
  -1.4480591e-01
  -1.4450073e-01
  -1.4456177e-01
  -1.4434814e-01
  -1.4447021e-01
  -1.4431763e-01
  -1.4468384e-01
  -1.4486694e-01
  -1.4413452e-01
  -1.4437866e-01
  -1.4440918e-01
  -1.4407349e-01
  -1.4443970e-01
  -1.4404297e-01
  -1.4389038e-01
  -1.4416504e-01
  -1.4389038e-01
  -1.4407349e-01
  -1.4361572e-01
  -1.4300537e-01
  -1.4306641e-01
  -1.4245605e-01
  -1.4276123e-01
  -1.4254761e-01
  -1.4242554e-01
  -1.4215088e-01
  -1.4129639e-01
  -1.4138794e-01
  -1.4123535e-01
  -1.4077759e-01
  -1.4093018e-01
  -1.4077759e-01
  -1.4035034e-01
  -1.4056396e-01
  -1.4019775e-01
  -1.4041138e-01
  -1.3995361e-01
  -1.3925171e-01
  -1.4038086e-01
  -1.3943481e-01
  -1.3833618e-01
  -1.3858032e-01
  -1.3793945e-01
  -1.3824463e-01
  -1.3858032e-01
  -1.3745117e-01
  -1.3745117e-01
  -1.3711548e-01
  -1.3671875e-01
  -1.3671875e-01
  -1.3644409e-01
  -1.3589478e-01
  -1.3558960e-01
  -1.3589478e-01
  -1.3595581e-01
  -1.3610840e-01
  -1.3592529e-01
  -1.3616943e-01
  -1.3604736e-01
  -1.3607788e-01
  -1.3604736e-01
  -1.3577271e-01
  -1.3592529e-01
  -1.3577271e-01
  -1.3619995e-01
  -1.3638306e-01
  -1.3577271e-01
  -1.3592529e-01
  -1.3598633e-01
  -1.3562012e-01
  -1.3613892e-01
  -1.3598633e-01
  -1.3601685e-01
  -1.3659668e-01
  -1.3586426e-01
  -1.3577271e-01
  -1.3580322e-01
  -1.3552856e-01
  -1.3516235e-01
  -1.3507080e-01
  -1.3583374e-01
  -1.3580322e-01
  -1.3528442e-01
  -1.3525391e-01
  -1.3497925e-01
  -1.3568115e-01
  -1.3598633e-01
  -1.3598633e-01
  -1.3577271e-01
  -1.3534546e-01
  -1.3586426e-01
  -1.3598633e-01
  -1.3580322e-01
  -1.3629150e-01
  -1.3662720e-01
  -1.3616943e-01
  -1.3671875e-01
  -1.3699341e-01
  -1.3629150e-01
  -1.3659668e-01
  -1.3623047e-01
  -1.3589478e-01
  -1.3668823e-01
  -1.3629150e-01
  -1.3647461e-01
  -1.3671875e-01
  -1.3681030e-01
  -1.3769531e-01
  -1.3742065e-01
  -1.3732910e-01
  -1.3757324e-01
  -1.3766479e-01
  -1.3766479e-01
  -1.3717651e-01
  -1.3769531e-01
  -1.3796997e-01
  -1.3742065e-01
  -1.3784790e-01
  -1.3781738e-01
  -1.3751221e-01
  -1.3787842e-01
  -1.3784790e-01
  -1.3769531e-01
  -1.3787842e-01
  -1.3790894e-01
  -1.3858032e-01
  -1.3809204e-01
  -1.3739014e-01
  -1.3790894e-01
  -1.3812256e-01
  -1.3769531e-01
  -1.3708496e-01
  -1.3681030e-01
  -1.3705444e-01
  -1.3699341e-01
  -1.3674927e-01
  -1.3656616e-01
  -1.3632202e-01
  -1.3632202e-01
  -1.3613892e-01
  -1.3571167e-01
  -1.3540649e-01
  -1.3555908e-01
  -1.3558960e-01
  -1.3555908e-01
  -1.3513184e-01
  -1.3452148e-01
  -1.3482666e-01
  -1.3424683e-01
  -1.3476563e-01
  -1.3500977e-01
  -1.3439941e-01
  -1.3464355e-01
  -1.3375854e-01
  -1.3351440e-01
  -1.3378906e-01
  -1.3284302e-01
  -1.3317871e-01
  -1.3287354e-01
  -1.3174438e-01
  -1.3208008e-01
  -1.3183594e-01
  -1.3137817e-01
  -1.3128662e-01
  -1.3079834e-01
  -1.3107300e-01
  -1.3076782e-01
  -1.3024902e-01
  -1.3052368e-01
  -1.3031006e-01
  -1.2945557e-01
  -1.2905884e-01
  -1.2911987e-01
  -1.2860107e-01
  -1.2860107e-01
  -1.2872314e-01
  -1.2884521e-01
  -1.2863159e-01
  -1.2875366e-01
  -1.2838745e-01
  -1.2774658e-01
  -1.2796021e-01
  -1.2707520e-01
  -1.2692261e-01
  -1.2680054e-01
  -1.2646484e-01
  -1.2631226e-01
  -1.2640381e-01
  -1.2591553e-01
  -1.2503052e-01
  -1.2500000e-01
  -1.2460327e-01
  -1.2438965e-01
  -1.2417603e-01
  -1.2335205e-01
  -1.2219238e-01
  -1.2133789e-01
  -1.2097168e-01
  -1.2063599e-01
  -1.2011719e-01
  -1.1972046e-01
  -1.1956787e-01
  -1.1932373e-01
  -1.1865234e-01
  -1.1798096e-01
  -1.1737061e-01
  -1.1679077e-01
  -1.1660767e-01
  -1.1599731e-01
  -1.1538696e-01
  -1.1511230e-01
  -1.1389160e-01
  -1.1297607e-01
  -1.1288452e-01
  -1.1233521e-01
  -1.1108398e-01
  -1.1071777e-01
  -1.0980225e-01
  -1.0885620e-01
  -1.0852051e-01
  -1.0705566e-01
  -1.0668945e-01
  -1.0614014e-01
  -1.0513306e-01
  -1.0455322e-01
  -1.0406494e-01
  -1.0314941e-01
  -1.0232544e-01
  -1.0147095e-01
  -1.0092163e-01
  -1.0043335e-01
  -9.9822998e-02
  -9.8693848e-02
  -9.7717285e-02
  -9.6923828e-02
  -9.5794678e-02
  -9.5153809e-02
  -9.4726563e-02
  -9.4055176e-02
  -9.3139648e-02
  -9.2315674e-02
  -9.1461182e-02
  -9.0759277e-02
  -8.9752197e-02
  -8.8867188e-02
  -8.8806152e-02
  -8.8287354e-02
  -8.7005615e-02
  -8.6456299e-02
  -8.5998535e-02
  -8.4930420e-02
  -8.4106445e-02
  -8.3587646e-02
  -8.2336426e-02
  -8.1512451e-02
  -8.1390381e-02
  -8.0413818e-02
  -7.9742432e-02
  -7.9223633e-02
  -7.8338623e-02
  -7.7728271e-02
  -7.6904297e-02
  -7.6110840e-02
  -7.5317383e-02
  -7.4340820e-02
  -7.3059082e-02
  -7.2235107e-02
  -7.1258545e-02
  -7.0953369e-02
  -6.9732666e-02
  -6.8389893e-02
  -6.7779541e-02
  -6.7047119e-02
  -6.5612793e-02
  -6.4697266e-02
  -6.3385010e-02
  -6.1431885e-02
  -6.1187744e-02
  -6.0424805e-02
  -5.8776855e-02
  -5.7556152e-02
  -5.6823730e-02
  -5.5450439e-02
  -5.3863525e-02
  -5.3497314e-02
  -5.2825928e-02
  -5.1818848e-02
  -5.0506592e-02
  -4.9194336e-02
  -4.8278809e-02
  -4.7210693e-02
  -4.6356201e-02
  -4.5562744e-02
  -4.4494629e-02
  -4.3762207e-02
  -4.2877197e-02
  -4.1656494e-02
  -4.0313721e-02
  -3.9489746e-02
  -3.8726807e-02
  -3.7597656e-02
  -3.6865234e-02
  -3.6102295e-02
  -3.4973145e-02
  -3.3813477e-02
  -3.2958984e-02
  -3.2684326e-02
  -3.1433105e-02
  -3.0242920e-02
  -2.9998779e-02
  -2.9510498e-02
  -2.9052734e-02
  -2.8198242e-02
  -2.7679443e-02
  -2.6702881e-02
  -2.5787354e-02
  -2.5573730e-02
  -2.4963379e-02
  -2.4688721e-02
  -2.3803711e-02
  -2.2491455e-02
  -2.2003174e-02
  -2.1575928e-02
  -2.0690918e-02
  -2.0538330e-02
  -2.0111084e-02
  -1.8707275e-02
  -1.8463135e-02
  -1.8402100e-02
  -1.7242432e-02
  -1.6296387e-02
  -1.5716553e-02
  -1.4862061e-02
  -1.4617920e-02
  -1.4282227e-02
  -1.3336182e-02
  -1.2756348e-02
  -1.2634277e-02
  -1.2451172e-02
  -1.0925293e-02
  -1.0101318e-02
  -9.4604492e-03
  -9.1552734e-03
  -9.0332031e-03
  -8.4838867e-03
  -7.9040527e-03
  -7.4462891e-03
  -6.5917969e-03
  -6.2866211e-03
  -5.5541992e-03
  -4.8828125e-03
  -4.4250488e-03
  -3.7231445e-03
  -2.7160645e-03
  -2.0141602e-03
  -1.5869141e-03
  -1.0986328e-03
  -2.7465820e-04
   9.4604492e-04
   1.8615723e-03
   2.4719238e-03
   3.1738281e-03
   4.1503906e-03
   4.7607422e-03
   5.2185059e-03
   6.0424805e-03
   6.3781738e-03
   7.0495605e-03
   8.0261230e-03
   8.3312988e-03
   8.9721680e-03
   9.3078613e-03
   1.0345459e-02
   1.0498047e-02
   1.0772705e-02
   1.1505127e-02
   1.1535645e-02
   1.2054443e-02
   1.2939453e-02
   1.3427734e-02
   1.4251709e-02
   1.5289307e-02
   1.5045166e-02
   1.5289307e-02
   1.6296387e-02
   1.6662598e-02
   1.7120361e-02
   1.7395020e-02
   1.8005371e-02
   1.8798828e-02
   1.9592285e-02
   2.0233154e-02
   1.9897461e-02
   2.0568848e-02
   2.1362305e-02
   2.1240234e-02
   2.1728516e-02
   2.2155762e-02
   2.2460938e-02
   2.3468018e-02
   2.3864746e-02
   2.3956299e-02
   2.4627686e-02
   2.5634766e-02
   2.6397705e-02
   2.6428223e-02
   2.6702881e-02
   2.6641846e-02
   2.7496338e-02
   2.8289795e-02
   2.8167725e-02
   2.9083252e-02
   2.9510498e-02
   3.0426025e-02
   3.0548096e-02
   3.1036377e-02
   3.1646729e-02
   3.1677246e-02
   3.2287598e-02
   3.2653809e-02
   3.3081055e-02
   3.3935547e-02
   3.4606934e-02
   3.4454346e-02
   3.4667969e-02
   3.4912109e-02
   3.5552979e-02
   3.6437988e-02
   3.6895752e-02
   3.7414551e-02
   3.7414551e-02
   3.7261963e-02
   3.8452148e-02
   3.8543701e-02
   3.8604736e-02
   4.0161133e-02
   4.0588379e-02
   4.0161133e-02
   4.0679932e-02
   4.0679932e-02
   4.1412354e-02
   4.2480469e-02
   4.2724609e-02
   4.3395996e-02
   4.3518066e-02
   4.4830322e-02
   4.5654297e-02
   4.6020508e-02
   4.6661377e-02
   4.7302246e-02
   4.7790527e-02
   4.8126221e-02
   4.8187256e-02
   4.8095703e-02
   4.8522949e-02
   4.9499512e-02
   5.0079346e-02
   5.0170898e-02
   5.1361084e-02
   5.1757813e-02
   5.1147461e-02
   5.2368164e-02
   5.3131104e-02
   5.3283691e-02
   5.3802490e-02
   5.3527832e-02
   5.4046631e-02
   5.4992676e-02
   5.5145264e-02
   5.5755615e-02
   5.6610107e-02
   5.6640625e-02
   5.7373047e-02
   5.7312012e-02
   5.6823730e-02
   5.7556152e-02
   5.7922363e-02
   5.8471680e-02
   5.8837891e-02
   5.9478760e-02
   6.0791016e-02
   6.0424805e-02
   6.0668945e-02
   6.1798096e-02
   6.2316895e-02
   6.2713623e-02
   6.2683105e-02
   6.3171387e-02
   6.3629150e-02
   6.3690186e-02
   6.4605713e-02
   6.4727783e-02
   6.5002441e-02
   6.5582275e-02
   6.5887451e-02
   6.6497803e-02
   6.6864014e-02
   6.7047119e-02
   6.7382813e-02
   6.8084717e-02
   6.9061279e-02
   6.9702148e-02
   7.0007324e-02
   7.0556641e-02
   7.1350098e-02
   7.1624756e-02
   7.2540283e-02
   7.3059082e-02
   7.3394775e-02
   7.4340820e-02
   7.4737549e-02
   7.5683594e-02
   7.6660156e-02
   7.7148438e-02
   7.8765869e-02
   7.9498291e-02
   7.9437256e-02
   8.0474854e-02
   8.0932617e-02
   8.1695557e-02
   8.2702637e-02
   8.3068848e-02
   8.4289551e-02
   8.5113525e-02
   8.6120605e-02
   8.7524414e-02
   8.8043213e-02
   8.8745117e-02
   9.0118408e-02
   9.0728760e-02
   9.1766357e-02
   9.3322754e-02
   9.4329834e-02
   9.4787598e-02
   9.5489502e-02
   9.6832275e-02
   9.7900391e-02
   9.8663330e-02
   1.0000610e-01
   1.0098267e-01
   1.0162354e-01
   1.0269165e-01
   1.0357666e-01
   1.0479736e-01
   1.0543823e-01
   1.0653687e-01
   1.0723877e-01
   1.0714722e-01
   1.0848999e-01
   1.0952759e-01
   1.1001587e-01
   1.1141968e-01
   1.1282349e-01
   1.1343384e-01
   1.1407471e-01
   1.1495972e-01
   1.1590576e-01
   1.1694336e-01
   1.1752319e-01
   1.1846924e-01
   1.1935425e-01
   1.2033081e-01
   1.2161255e-01
   1.2207031e-01
   1.2307739e-01
   1.2374878e-01
   1.2405396e-01
   1.2545776e-01
   1.2661743e-01
   1.2725830e-01
   1.2765503e-01
   1.2811279e-01
   1.2893677e-01
   1.2960815e-01
   1.3034058e-01
   1.3137817e-01
   1.3162231e-01
   1.3244629e-01
   1.3363647e-01
   1.3388062e-01
   1.3491821e-01
   1.3500977e-01
   1.3571167e-01
   1.3708496e-01
   1.3723755e-01
   1.3754272e-01
   1.3772583e-01
   1.3812256e-01
   1.3922119e-01
   1.3980103e-01
   1.4044189e-01
   1.4141846e-01
   1.4199829e-01
   1.4245605e-01
   1.4285278e-01
   1.4358521e-01
   1.4456177e-01
   1.4471436e-01
   1.4477539e-01
   1.4505005e-01
   1.4575195e-01
   1.4648438e-01
   1.4672852e-01
   1.4694214e-01
   1.4761353e-01
   1.4834595e-01
   1.4883423e-01
   1.4923096e-01
   1.4923096e-01
   1.4965820e-01
   1.4999390e-01
   1.5048218e-01
   1.5145874e-01
   1.5194702e-01
   1.5264893e-01
   1.5338135e-01
   1.5359497e-01
   1.5402222e-01
   1.5463257e-01
   1.5509033e-01
   1.5576172e-01
   1.5576172e-01
   1.5634155e-01
   1.5759277e-01
   1.5698242e-01
   1.5762329e-01
   1.5863037e-01
   1.5914917e-01
   1.6030884e-01
   1.5994263e-01
   1.5997314e-01
   1.6073608e-01
   1.6085815e-01
   1.6128540e-01
   1.6143799e-01
   1.6128540e-01
   1.6210938e-01
   1.6186523e-01
   1.6201782e-01
   1.6317749e-01
   1.6308594e-01
   1.6275024e-01
   1.6305542e-01
   1.6308594e-01
   1.6403198e-01
   1.6436768e-01
   1.6424561e-01
   1.6439819e-01
   1.6415405e-01
   1.6473389e-01
   1.6433716e-01
   1.6409302e-01
   1.6503906e-01
   1.6531372e-01
   1.6571045e-01
   1.6604614e-01
   1.6589355e-01
   1.6653442e-01
   1.6625977e-01
   1.6726685e-01
   1.6833496e-01
   1.6775513e-01
   1.6744995e-01
   1.6806030e-01
   1.6857910e-01
   1.6864014e-01
   1.6854858e-01
   1.6842651e-01
   1.6897583e-01
   1.6912842e-01
   1.6949463e-01
   1.7025757e-01
   1.7047119e-01
   1.7120361e-01
   1.7132568e-01
   1.7166138e-01
   1.7208862e-01
   1.7190552e-01
   1.7248535e-01
   1.7279053e-01
   1.7327881e-01
   1.7355347e-01
   1.7312622e-01
   1.7431641e-01
   1.7459106e-01
   1.7379761e-01
   1.7465210e-01
   1.7468262e-01
   1.7486572e-01
   1.7520142e-01
   1.7535400e-01
   1.7617798e-01
   1.7687988e-01
   1.7697144e-01
   1.7678833e-01
   1.7678833e-01
   1.7718506e-01
   1.7788696e-01
   1.7797852e-01
   1.7825317e-01
   1.7846680e-01
   1.7910767e-01
   1.7968750e-01
   1.7956543e-01
   1.8017578e-01
   1.8112183e-01
   1.8093872e-01
   1.8106079e-01
   1.8121338e-01
   1.8106079e-01
   1.8203735e-01
   1.8231201e-01
   1.8289185e-01
   1.8438721e-01
   1.8438721e-01
   1.8472290e-01
   1.8505859e-01
   1.8508911e-01
   1.8612671e-01
   1.8627930e-01
   1.8710327e-01
   1.8740845e-01
   1.8722534e-01
   1.8887329e-01
   1.8933105e-01
   1.8881226e-01
   1.8963623e-01
   1.9009399e-01
   1.9018555e-01
   1.9097900e-01
   1.9143677e-01
   1.9213867e-01
   1.9274902e-01
   1.9302368e-01
   1.9369507e-01
   1.9412231e-01
   1.9567871e-01
   1.9668579e-01
   1.9711304e-01
   1.9787598e-01
   1.9866943e-01
   1.9949341e-01
   1.9979858e-01
   2.0050049e-01
   2.0117188e-01
   2.0193481e-01
   2.0230103e-01
   2.0266724e-01
   2.0321655e-01
   2.0315552e-01
   2.0401001e-01
   2.0492554e-01
   2.0571899e-01
   2.0590210e-01
   2.0648193e-01
   2.0791626e-01
   2.0819092e-01
   2.0855713e-01
   2.0870972e-01
   2.0898438e-01
   2.0986938e-01
   2.1032715e-01
   2.1054077e-01
   2.1142578e-01
   2.1133423e-01
   2.1209717e-01
   2.1273804e-01
   2.1246338e-01
   2.1392822e-01
   2.1411133e-01
   2.1383667e-01
   2.1438599e-01
   2.1450806e-01
   2.1487427e-01
   2.1536255e-01
   2.1563721e-01
   2.1673584e-01
   2.1725464e-01
   2.1768188e-01
   2.1813965e-01
   2.1765137e-01
   2.1826172e-01
   2.1929932e-01
   2.1948242e-01
   2.2055054e-01
   2.2067261e-01
   2.2085571e-01
   2.2189331e-01
   2.2247314e-01
   2.2253418e-01
   2.2262573e-01
   2.2320557e-01
   2.2457886e-01
   2.2460938e-01
   2.2479248e-01
   2.2555542e-01
   2.2555542e-01
   2.2662354e-01
   2.2760010e-01
   2.2784424e-01
   2.2891235e-01
   2.2875977e-01
   2.2943115e-01
   2.3101807e-01
   2.3089600e-01
   2.3208618e-01
   2.3333740e-01
   2.3348999e-01
   2.3440552e-01
   2.3416138e-01
   2.3458862e-01
   2.3538208e-01
   2.3556519e-01
   2.3626709e-01
   2.3709106e-01
   2.3730469e-01
   2.3764038e-01
   2.3757935e-01
   2.3831177e-01
   2.3919678e-01
   2.4026489e-01
   2.4093628e-01
   2.4038696e-01
   2.4111938e-01
   2.4203491e-01
   2.4139404e-01
   2.4194336e-01
   2.4227905e-01
   2.4249268e-01
   2.4328613e-01
   2.4279785e-01
   2.4337769e-01
   2.4401855e-01
   2.4386597e-01
   2.4453735e-01
   2.4502563e-01
   2.4520874e-01
   2.4533081e-01
   2.4545288e-01
   2.4578857e-01
   2.4621582e-01
   2.4682617e-01
   2.4725342e-01
   2.4697876e-01
   2.4722290e-01
   2.4819946e-01
   2.4774170e-01
   2.4853516e-01
   2.4945068e-01
   2.4829102e-01
   2.4850464e-01
   2.4929810e-01
   2.4914551e-01
   2.4929810e-01
   2.4896240e-01
   2.4853516e-01
   2.4877930e-01
   2.4841309e-01
   2.4887085e-01
   2.4920654e-01
   2.4880981e-01
   2.4954224e-01
   2.4887085e-01
   2.4859619e-01
   2.4938965e-01
   2.4938965e-01
   2.4954224e-01
   2.4984741e-01
   2.4987793e-01
   2.5033569e-01
   2.5012207e-01
   2.5006104e-01
   2.5036621e-01
   2.4984741e-01
   2.5021362e-01
   2.4975586e-01
   2.4984741e-01
   2.5042725e-01
   2.4954224e-01
   2.4957275e-01
   2.4938965e-01
   2.4929810e-01
   2.5009155e-01
   2.4984741e-01
   2.5057983e-01
   2.5039673e-01
   2.4902344e-01
   2.5006104e-01
   2.5042725e-01
   2.5003052e-01
   2.5054932e-01
   2.4993896e-01
   2.4957275e-01
   2.4981689e-01
   2.4948120e-01
   2.5018311e-01
   2.4975586e-01
   2.4978638e-01
   2.5057983e-01
   2.5036621e-01
   2.5048828e-01
   2.5036621e-01
   2.5042725e-01
   2.5030518e-01
   2.4993896e-01
   2.5024414e-01
   2.5057983e-01
   2.5024414e-01
   2.5027466e-01
   2.5045776e-01
   2.5067139e-01
   2.5146484e-01
   2.5064087e-01
   2.5091553e-01
   2.5164795e-01
   2.5143433e-01
   2.5265503e-01
   2.5268555e-01
   2.5158691e-01
   2.5195313e-01
   2.5173950e-01
   2.5170898e-01
   2.5244141e-01
   2.5216675e-01
   2.5265503e-01
   2.5265503e-01
   2.5244141e-01
   2.5314331e-01
   2.5280762e-01
   2.5311279e-01
   2.5329590e-01
   2.5277710e-01
   2.5320435e-01
   2.5350952e-01
   2.5289917e-01
   2.5314331e-01
   2.5326538e-01
   2.5323486e-01
   2.5384521e-01
   2.5350952e-01
   2.5390625e-01
   2.5402832e-01
   2.5326538e-01
   2.5421143e-01
   2.5405884e-01
   2.5390625e-01
   2.5430298e-01
   2.5408936e-01
   2.5457764e-01
   2.5344849e-01
   2.5305176e-01
   2.5424194e-01
   2.5424194e-01
   2.5445557e-01
   2.5436401e-01
   2.5396729e-01
   2.5476074e-01
   2.5421143e-01
   2.5454712e-01
   2.5537109e-01
   2.5491333e-01
   2.5531006e-01
   2.5485229e-01
   2.5491333e-01
   2.5576782e-01
   2.5512695e-01
   2.5564575e-01
   2.5625610e-01
   2.5534058e-01
   2.5570679e-01
   2.5543213e-01
   2.5540161e-01
   2.5643921e-01
   2.5622559e-01
   2.5622559e-01
   2.5610352e-01
   2.5564575e-01
   2.5543213e-01
   2.5564575e-01
   2.5622559e-01
   2.5695801e-01
   2.5674438e-01
   2.5686646e-01
   2.5698853e-01
   2.5662231e-01
   2.5698853e-01
   2.5665283e-01
   2.5665283e-01
   2.5772095e-01
   2.5729370e-01
   2.5772095e-01
   2.5796509e-01
   2.5765991e-01
   2.5830078e-01
   2.5787354e-01
   2.5814819e-01
   2.5906372e-01
   2.5854492e-01
   2.5894165e-01
   2.5863647e-01
   2.5802612e-01
   2.5860596e-01
   2.5808716e-01
   2.5784302e-01
   2.5772095e-01
   2.5720215e-01
   2.5744629e-01
   2.5741577e-01
   2.5662231e-01
   2.5695801e-01
   2.5674438e-01
   2.5747681e-01
   2.5775146e-01
   2.5668335e-01
   2.5659180e-01
   2.5653076e-01
   2.5585938e-01
   2.5573730e-01
   2.5485229e-01
   2.5479126e-01
   2.5476074e-01
   2.5418091e-01
   2.5488281e-01
   2.5387573e-01
   2.5332642e-01
   2.5357056e-01
   2.5271606e-01
   2.5354004e-01
   2.5375366e-01
   2.5302124e-01
   2.5354004e-01
   2.5256348e-01
   2.5228882e-01
   2.5262451e-01
   2.5189209e-01
   2.5161743e-01
   2.5100708e-01
   2.5091553e-01
   2.5128174e-01
   2.5064087e-01
   2.5051880e-01
   2.5079346e-01
   2.5009155e-01
   2.5073242e-01
   2.5061035e-01
   2.5006104e-01
   2.5033569e-01
   2.4905396e-01
   2.4945068e-01
   2.4923706e-01
   2.4807739e-01
   2.4862671e-01
   2.4838257e-01
   2.4795532e-01
   2.4795532e-01
   2.4734497e-01
   2.4728394e-01
   2.4734497e-01
   2.4691772e-01
   2.4761963e-01
   2.4722290e-01
   2.4664307e-01
   2.4642944e-01
   2.4606323e-01
   2.4627686e-01
   2.4584961e-01
   2.4523926e-01
   2.4554443e-01
   2.4472046e-01
   2.4414063e-01
   2.4447632e-01
   2.4343872e-01
   2.4359131e-01
   2.4377441e-01
   2.4307251e-01
   2.4307251e-01
   2.4276733e-01
   2.4249268e-01
   2.4218750e-01
   2.4166870e-01
   2.4200439e-01
   2.4191284e-01
   2.4151611e-01
   2.4169922e-01
   2.4102783e-01
   2.4093628e-01
   2.4087524e-01
   2.3983765e-01
   2.3968506e-01
   2.3880005e-01
   2.3825073e-01
   2.3803711e-01
   2.3718262e-01
   2.3709106e-01
   2.3611450e-01
   2.3571777e-01
   2.3565674e-01
   2.3403931e-01
   2.3361206e-01
   2.3413086e-01
   2.3248291e-01
   2.3184204e-01
   2.3147583e-01
   2.3031616e-01
   2.3013306e-01
   2.2894287e-01
   2.2845459e-01
   2.2842407e-01
   2.2753906e-01
   2.2705078e-01
   2.2631836e-01
   2.2500610e-01
   2.2460938e-01
   2.2338867e-01
   2.2268677e-01
   2.2247314e-01
   2.2143555e-01
   2.2113037e-01
   2.2067261e-01
   2.1954346e-01
   2.1853638e-01
   2.1734619e-01
   2.1719360e-01
   2.1679688e-01
   2.1539307e-01
   2.1530151e-01
   2.1423340e-01
   2.1328735e-01
   2.1295166e-01
   2.1127319e-01
   2.1047974e-01
   2.0959473e-01
   2.0880127e-01
   2.0852661e-01
   2.0742798e-01
   2.0657349e-01
   2.0626831e-01
   2.0507813e-01
   2.0422363e-01
   2.0336914e-01
   2.0294189e-01
   2.0184326e-01
   2.0031738e-01
   1.9912720e-01
   1.9876099e-01
   1.9796753e-01
   1.9699097e-01
   1.9628906e-01
   1.9546509e-01
   1.9494629e-01
   1.9357300e-01
   1.9244385e-01
   1.9137573e-01
   1.8997192e-01
   1.8957520e-01
   1.8838501e-01
   1.8701172e-01
   1.8643188e-01
   1.8511963e-01
   1.8359375e-01
   1.8273926e-01
   1.8154907e-01
   1.8099976e-01
   1.7999268e-01
   1.7883301e-01
   1.7813110e-01
   1.7645264e-01
   1.7535400e-01
   1.7489624e-01
   1.7352295e-01
   1.7297363e-01
   1.7211914e-01
   1.7098999e-01
   1.7013550e-01
   1.6848755e-01
   1.6738892e-01
   1.6567993e-01
   1.6406250e-01
   1.6366577e-01
   1.6204834e-01
   1.6064453e-01
   1.6027832e-01
   1.5844727e-01
   1.5713501e-01
   1.5612793e-01
   1.5533447e-01
   1.5472412e-01
   1.5316772e-01
   1.5206909e-01
   1.5148926e-01
   1.5023804e-01
   1.4944458e-01
   1.4855957e-01
   1.4739990e-01
   1.4639282e-01
   1.4511108e-01
   1.4422607e-01
   1.4285278e-01
   1.4132690e-01
   1.4086914e-01
   1.4016724e-01
   1.3851929e-01
   1.3781738e-01
   1.3699341e-01
   1.3595581e-01
   1.3540649e-01
   1.3323975e-01
   1.3247681e-01
   1.3165283e-01
   1.3043213e-01
   1.2997437e-01
   1.2820435e-01
   1.2777710e-01
   1.2713623e-01
   1.2518311e-01
   1.2466431e-01
   1.2356567e-01
   1.2225342e-01
   1.2127686e-01
   1.2002563e-01
   1.1932373e-01
   1.1856079e-01
   1.1734009e-01
   1.1669922e-01
   1.1520386e-01
   1.1483765e-01
   1.1444092e-01
   1.1334229e-01
   1.1264038e-01
   1.1184692e-01
   1.1080933e-01
   1.0946655e-01
   1.0888672e-01
   1.0836792e-01
   1.0714722e-01
   1.0601807e-01
   1.0562134e-01
   1.0464478e-01
   1.0345459e-01
   1.0284424e-01
   1.0180664e-01
   1.0073853e-01
   1.0046387e-01
   9.9487305e-02
   9.8388672e-02
   9.8114014e-02
   9.7930908e-02
   9.6984863e-02
   9.5886230e-02
   9.4543457e-02
   9.3383789e-02
   9.2681885e-02
   9.2193604e-02
   9.1064453e-02
   9.0240479e-02
   8.9721680e-02
   8.8989258e-02
   8.8470459e-02
   8.8012695e-02
   8.7097168e-02
   8.6730957e-02
   8.5693359e-02
   8.5144043e-02
   8.4838867e-02
   8.3801270e-02
   8.3251953e-02
   8.2122803e-02
   8.1756592e-02
   8.1481934e-02
   8.0627441e-02
   7.9467773e-02
   7.8887939e-02
   7.7941895e-02
   7.7026367e-02
   7.6751709e-02
   7.5897217e-02
   7.5103760e-02
   7.4920654e-02
   7.3638916e-02
   7.2570801e-02
   7.2082520e-02
   7.1105957e-02
   7.0220947e-02
   6.9366455e-02
   6.8725586e-02
   6.6955566e-02
   6.6436768e-02
   6.6467285e-02
   6.5582275e-02
   6.4849854e-02
   6.3751221e-02
   6.2683105e-02
   6.1767578e-02
   6.1187744e-02
   6.0699463e-02
   5.9631348e-02
   5.8959961e-02
   5.8105469e-02
   5.6152344e-02
   5.6030273e-02
   5.6091309e-02
   5.5206299e-02
   5.4077148e-02
   5.3039551e-02
   5.2246094e-02
   5.1025391e-02
   4.9926758e-02
   4.9713135e-02
   4.9194336e-02
   4.7943115e-02
   4.6752930e-02
   4.6539307e-02
   4.5959473e-02
   4.5196533e-02
   4.4860840e-02
   4.3823242e-02
   4.3426514e-02
   4.2846680e-02
   4.1717529e-02
   4.1076660e-02
   4.0344238e-02
   3.9489746e-02
   3.8818359e-02
   3.8421631e-02
   3.8055420e-02
   3.7200928e-02
   3.6499023e-02
   3.6071777e-02
   3.5339355e-02
   3.4820557e-02
   3.4149170e-02
   3.3996582e-02
   3.3905029e-02
   3.2958984e-02
   3.1829834e-02
   3.1433105e-02
   3.1188965e-02
   3.0914307e-02
   3.0090332e-02
   2.8778076e-02
   2.8869629e-02
   2.8900146e-02
   2.8625488e-02
   2.7862549e-02
   2.6580811e-02
   2.5970459e-02
   2.5299072e-02
   2.4810791e-02
   2.4658203e-02
   2.3559570e-02
   2.2552490e-02
   2.2735596e-02
   2.2033691e-02
   2.1087646e-02
   2.0446777e-02
   1.9805908e-02
   1.9317627e-02
   1.8096924e-02
   1.6632080e-02
   1.5869141e-02
   1.5136719e-02
   1.4526367e-02
   1.3732910e-02
   1.3397217e-02
   1.2725830e-02
   1.1566162e-02
   1.0375977e-02
   9.4299316e-03
   9.0332031e-03
   8.3312988e-03
   7.0495605e-03
   6.1340332e-03
   5.5541992e-03
   5.1574707e-03
   3.9672852e-03
   2.7465820e-03
   1.4953613e-03
   6.4086914e-04
  -1.2207031e-04
  -5.7983398e-04
  -8.8500977e-04
  -1.9531250e-03
  -2.6245117e-03
  -3.3874512e-03
  -4.3945313e-03
  -4.7912598e-03
  -5.9509277e-03
  -6.8969727e-03
  -7.6904297e-03
  -8.6669922e-03
  -9.4604492e-03
  -1.0253906e-02
  -1.1688232e-02
  -1.2512207e-02
  -1.3183594e-02
  -1.4038086e-02
  -1.4556885e-02
  -1.5319824e-02
  -1.6265869e-02
  -1.7272949e-02
  -1.8066406e-02
  -1.8951416e-02
  -1.9653320e-02
  -1.9531250e-02
  -2.0477295e-02
  -2.1636963e-02
  -2.2552490e-02
  -2.3681641e-02
  -2.4475098e-02
  -2.5451660e-02
  -2.5939941e-02
  -2.6794434e-02
  -2.7832031e-02
  -2.8411865e-02
  -2.9418945e-02
  -3.0181885e-02
  -3.0670166e-02
  -3.0883789e-02
  -3.1982422e-02
  -3.3325195e-02
  -3.4118652e-02
  -3.4942627e-02
  -3.5888672e-02
  -3.6560059e-02
  -3.6499023e-02
  -3.6987305e-02
  -3.7689209e-02
  -3.8208008e-02
  -3.8513184e-02
  -3.9581299e-02
  -4.0832520e-02
  -4.0710449e-02
  -4.1809082e-02
  -4.2327881e-02
  -4.2541504e-02
  -4.3060303e-02
  -4.4128418e-02
  -4.4891357e-02
  -4.5654297e-02
  -4.6386719e-02
  -4.6264648e-02
  -4.6813965e-02
  -4.7973633e-02
  -4.8828125e-02
  -4.9346924e-02
  -4.9499512e-02
  -5.0262451e-02
  -5.0994873e-02
  -5.1147461e-02
  -5.2001953e-02
  -5.3131104e-02
  -5.3375244e-02
  -5.3619385e-02
  -5.4687500e-02
  -5.4901123e-02
  -5.5328369e-02
  -5.5877686e-02
  -5.6182861e-02
  -5.7250977e-02
  -5.7250977e-02
  -5.7617188e-02
  -5.8685303e-02
  -5.9143066e-02
  -5.9783936e-02
  -6.0089111e-02
  -6.0455322e-02
  -6.0394287e-02
  -6.1370850e-02
  -6.2225342e-02
  -6.2500000e-02
  -6.3446045e-02
  -6.3537598e-02
  -6.3842773e-02
  -6.4239502e-02
  -6.4971924e-02
  -6.5124512e-02
  -6.5338135e-02
  -6.5765381e-02
  -6.5795898e-02
  -6.5704346e-02
  -6.6223145e-02
  -6.6040039e-02
  -6.5734863e-02
  -6.6223145e-02
  -6.6192627e-02
  -6.6650391e-02
  -6.6528320e-02
  -6.6619873e-02
  -6.6589355e-02
  -6.6223145e-02
  -6.6406250e-02
  -6.5307617e-02
  -6.4758301e-02
  -6.5795898e-02
  -6.5368652e-02
  -6.5704346e-02
  -6.5734863e-02
  -6.4788818e-02
  -6.4758301e-02
  -6.4941406e-02
  -6.5246582e-02
  -6.5124512e-02
  -6.4971924e-02
  -6.4941406e-02
  -6.4361572e-02
  -6.4727783e-02
  -6.4117432e-02
  -6.3690186e-02
  -6.3354492e-02
  -6.3201904e-02
  -6.3232422e-02
  -6.2622070e-02
  -6.2255859e-02
  -6.2042236e-02
  -6.1737061e-02
  -6.1187744e-02
  -6.0852051e-02
  -6.0333252e-02
  -6.0089111e-02
  -5.9722900e-02
  -5.9539795e-02
  -5.9387207e-02
  -5.8746338e-02
  -5.7739258e-02
  -5.7159424e-02
  -5.7128906e-02
  -5.6701660e-02
  -5.5786133e-02
  -5.5419922e-02
  -5.5541992e-02
  -5.5755615e-02
  -5.5328369e-02
  -5.5084229e-02
  -5.5084229e-02
  -5.5053711e-02
  -5.4901123e-02
  -5.4443359e-02
  -5.4077148e-02
  -5.3649902e-02
  -5.3497314e-02
  -5.3466797e-02
  -5.2978516e-02
  -5.2764893e-02
  -5.2795410e-02
  -5.2093506e-02
  -5.2062988e-02
  -5.2062988e-02
  -5.1055908e-02
  -5.1116943e-02
  -5.0720215e-02
  -5.0109863e-02
  -5.0018311e-02
  -4.9682617e-02
  -4.9652100e-02
  -4.9468994e-02
  -4.8553467e-02
  -4.8278809e-02
  -4.8034668e-02
  -4.7912598e-02
  -4.7119141e-02
  -4.6447754e-02
  -4.5715332e-02
  -4.5501709e-02
  -4.5166016e-02
  -4.5013428e-02
  -4.5074463e-02
  -4.4769287e-02
  -4.4738770e-02
  -4.4647217e-02
  -4.4708252e-02
  -4.4738770e-02
  -4.5318604e-02
  -4.5440674e-02
  -4.4982910e-02
  -4.4555664e-02
  -4.4952393e-02
  -4.4891357e-02
  -4.5043945e-02
  -4.4677734e-02
  -4.4525146e-02
  -4.5013428e-02
  -4.4250488e-02
  -4.4128418e-02
  -4.4616699e-02
  -4.4921875e-02
  -4.4677734e-02
  -4.5135498e-02
  -4.5257568e-02
  -4.4952393e-02
  -4.5349121e-02
  -4.6081543e-02
  -4.5928955e-02
  -4.6783447e-02
  -4.7363281e-02
  -4.7760010e-02
  -4.8370361e-02
  -4.8645020e-02
  -4.9865723e-02
  -5.0689697e-02
  -5.1391602e-02
  -5.2062988e-02
  -5.3009033e-02
  -5.3802490e-02
  -5.5053711e-02
  -5.5541992e-02
  -5.5725098e-02
  -5.7250977e-02
  -5.8868408e-02
  -5.9661865e-02
  -6.0729980e-02
  -6.1981201e-02
  -6.3629150e-02
  -6.5551758e-02
  -6.6589355e-02
  -6.7596436e-02
  -6.9458008e-02
  -7.1746826e-02
  -7.3608398e-02
  -7.5500488e-02
  -7.7270508e-02
  -7.9193115e-02
  -8.1512451e-02
  -8.4259033e-02
  -8.6914063e-02
  -8.8897705e-02
  -9.1583252e-02
  -9.4573975e-02
  -9.7778320e-02
  -1.0067749e-01
  -1.0299683e-01
  -1.0565186e-01
  -1.0879517e-01
  -1.1230469e-01
  -1.1566162e-01
  -1.1868286e-01
  -1.2182617e-01
  -1.2481689e-01
  -1.2881470e-01
  -1.3247681e-01
  -1.3619995e-01
  -1.4050293e-01
  -1.4428711e-01
  -1.4837646e-01
  -1.5209961e-01
  -1.5606689e-01
  -1.6012573e-01
  -1.6513062e-01
  -1.6900635e-01
  -1.7269897e-01
  -1.7736816e-01
  -1.8121338e-01
  -1.8557739e-01
  -1.8936157e-01
  -1.9406128e-01
  -1.9891357e-01
  -2.0278931e-01
  -2.0770264e-01
  -2.1224976e-01
  -2.1643066e-01
  -2.2103882e-01
  -2.2525024e-01
  -2.3013306e-01
  -2.3529053e-01
  -2.3937988e-01
  -2.4411011e-01
  -2.4911499e-01
  -2.5305176e-01
  -2.5814819e-01
  -2.6269531e-01
  -2.6687622e-01
  -2.7239990e-01
  -2.7597046e-01
  -2.8018188e-01
  -2.8463745e-01
  -2.8860474e-01
  -2.9339600e-01
  -2.9736328e-01
  -3.0221558e-01
  -3.0694580e-01
  -3.1048584e-01
  -3.1558228e-01
  -3.2022095e-01
  -3.2421875e-01
  -3.2858276e-01
  -3.3203125e-01
  -3.3621216e-01
  -3.4167480e-01
  -3.4506226e-01
  -3.4963989e-01
  -3.5443115e-01
  -3.5791016e-01
  -3.6291504e-01
  -3.6694336e-01
  -3.7069702e-01
  -3.7625122e-01
  -3.7921143e-01
  -3.8360596e-01
  -3.8836670e-01
  -3.9190674e-01
  -3.9672852e-01
  -4.0026855e-01
  -4.0408325e-01
  -4.0847778e-01
  -4.1223145e-01
  -4.1702271e-01
  -4.2083740e-01
  -4.2465210e-01
  -4.2938232e-01
  -4.3255615e-01
  -4.3667603e-01
  -4.4198608e-01
  -4.4534302e-01
  -4.4931030e-01
  -4.5327759e-01
  -4.5642090e-01
  -4.6078491e-01
  -4.6362305e-01
  -4.6740723e-01
  -4.7253418e-01
  -4.7531128e-01
  -4.7924805e-01
  -4.8263550e-01
  -4.8577881e-01
  -4.9041748e-01
  -4.9310303e-01
  -4.9734497e-01
  -5.0161743e-01
  -5.0402832e-01
  -5.0765991e-01
  -5.1077271e-01
  -5.1406860e-01
  -5.1831055e-01
  -5.2044678e-01
  -5.2346802e-01
  -5.2737427e-01
  -5.2947998e-01
  -5.3350830e-01
  -5.3607178e-01
  -5.3857422e-01
  -5.4223633e-01
  -5.4364014e-01
  -5.4678345e-01
  -5.4904175e-01
  -5.5123901e-01
  -5.5459595e-01
  -5.5566406e-01
  -5.5783081e-01
  -5.6109619e-01
  -5.6173706e-01
  -5.6466675e-01
  -5.6686401e-01
  -5.6784058e-01
  -5.7028198e-01
  -5.7064819e-01
  -5.7287598e-01
  -5.7522583e-01
  -5.7531738e-01
  -5.7754517e-01
  -5.7833862e-01
  -5.7824707e-01
  -5.8065796e-01
  -5.8026123e-01
  -5.8123779e-01
  -5.8270264e-01
  -5.8200073e-01
  -5.8300781e-01
  -5.8282471e-01
  -5.8291626e-01
  -5.8435059e-01
  -5.8319092e-01
  -5.8331299e-01
  -5.8355713e-01
  -5.8242798e-01
  -5.8297729e-01
  -5.8209229e-01
  -5.8090210e-01
  -5.8114624e-01
  -5.7931519e-01
  -5.7907104e-01
  -5.7800293e-01
  -5.7546997e-01
  -5.7559204e-01
  -5.7354736e-01
  -5.7192993e-01
  -5.7147217e-01
  -5.6805420e-01
  -5.6701660e-01
  -5.6527710e-01
  -5.6225586e-01
  -5.6121826e-01
  -5.5792236e-01
  -5.5535889e-01
  -5.5331421e-01
  -5.4928589e-01
  -5.4718018e-01
  -5.4367065e-01
  -5.3869629e-01
  -5.3674316e-01
  -5.3274536e-01
  -5.2899170e-01
  -5.2636719e-01
  -5.2102661e-01
  -5.1748657e-01
  -5.1315308e-01
  -5.0820923e-01
  -5.0488281e-01
  -4.9942017e-01
  -4.9560547e-01
  -4.9194336e-01
  -4.8654175e-01
  -4.8300171e-01
  -4.7689819e-01
  -4.7061157e-01
  -4.6676636e-01
  -4.6051025e-01
  -4.5513916e-01
  -4.5043945e-01
  -4.4430542e-01
  -4.3896484e-01
  -4.3264771e-01
  -4.2556763e-01
  -4.2034912e-01
  -4.1421509e-01
  -4.0850830e-01
  -4.0200806e-01
  -3.9456177e-01
  -3.8897705e-01
  -3.8125610e-01
  -3.7435913e-01
  -3.6846924e-01
  -3.6108398e-01
  -3.5449219e-01
  -3.4713745e-01
  -3.3950806e-01
  -3.3282471e-01
  -3.2485962e-01
  -3.1698608e-01
  -3.1002808e-01
  -3.0224609e-01
  -2.9501343e-01
  -2.8753662e-01
  -2.7947998e-01
  -2.7209473e-01
  -2.6394653e-01
  -2.5628662e-01
  -2.4884033e-01
  -2.4078369e-01
  -2.3352051e-01
  -2.2531128e-01
  -2.1731567e-01
  -2.1017456e-01
  -2.0220947e-01
  -1.9497681e-01
  -1.8777466e-01
  -1.7947388e-01
  -1.7224121e-01
  -1.6485596e-01
  -1.5728760e-01
  -1.5017700e-01
  -1.4236450e-01
  -1.3540649e-01
  -1.2820435e-01
  -1.2066650e-01
  -1.1380005e-01
  -1.0607910e-01
  -9.9182129e-02
  -9.2712402e-02
  -8.5449219e-02
  -7.9284668e-02
  -7.2692871e-02
  -6.6253662e-02
  -6.0333252e-02
  -5.3405762e-02
  -4.7119141e-02
  -4.1168213e-02
  -3.4423828e-02
  -2.8076172e-02
  -2.2094727e-02
  -1.6815186e-02
  -1.1810303e-02
  -6.0119629e-03
  -3.9672852e-04
   5.0354004e-03
   1.0162354e-02
   1.4892578e-02
   1.9714355e-02
   2.4780273e-02
   2.9296875e-02
   3.3660889e-02
   3.8330078e-02
   4.2755127e-02
   4.6813965e-02
   5.0781250e-02
   5.5084229e-02
   5.8898926e-02
   6.2866211e-02
   6.6986084e-02
   7.0465088e-02
   7.3944092e-02
   7.6934814e-02
   8.0169678e-02
   8.3465576e-02
   8.6120605e-02
   8.9477539e-02
   9.1796875e-02
   9.4207764e-02
   9.6618652e-02
   9.9121094e-02
   1.0202026e-01
   1.0366821e-01
   1.0443115e-01
   1.0671997e-01
   1.0910034e-01
   1.1059570e-01
   1.1166382e-01
   1.1306763e-01
   1.1523438e-01
   1.1599731e-01
   1.1761475e-01
   1.1898804e-01
   1.1853027e-01
   1.1935425e-01
   1.2063599e-01
   1.2088013e-01
   1.2167358e-01
   1.2194824e-01
   1.2222290e-01
   1.2313843e-01
   1.2329102e-01
   1.2322998e-01
   1.2335205e-01
   1.2326050e-01
   1.2322998e-01
   1.2295532e-01
   1.2289429e-01
   1.2322998e-01
   1.2283325e-01
   1.2164307e-01
   1.2088013e-01
   1.2097168e-01
   1.2094116e-01
   1.1932373e-01
   1.1843872e-01
   1.1804199e-01
   1.1654663e-01
   1.1599731e-01
   1.1526489e-01
   1.1404419e-01
   1.1331177e-01
   1.1148071e-01
   1.1083984e-01
   1.0998535e-01
   1.0800171e-01
   1.0678101e-01
   1.0510254e-01
   1.0375977e-01
   1.0217285e-01
   1.0043335e-01
   9.8999023e-02
   9.7106934e-02
   9.5458984e-02
   9.4116211e-02
   9.1949463e-02
   9.0026855e-02
   8.8470459e-02
   8.6151123e-02
   8.3892822e-02
   8.1970215e-02
   7.9406738e-02
   7.6904297e-02
   7.4310303e-02
   7.2265625e-02
   7.0434570e-02
   6.7749023e-02
   6.5429688e-02
   6.3018799e-02
   6.0821533e-02
   5.8135986e-02
   5.5511475e-02
   5.2703857e-02
   5.0018311e-02
   4.7119141e-02
   4.3945313e-02
   4.1046143e-02
   3.8421631e-02
   3.6041260e-02
   3.3782959e-02
   3.1127930e-02
   2.8198242e-02
   2.4963379e-02
   2.2003174e-02
   1.8981934e-02
   1.6082764e-02
   1.3458252e-02
   1.0314941e-02
   6.8969727e-03
   3.8757324e-03
   1.2207031e-03
  -2.1362305e-03
  -5.2795410e-03
  -9.2773438e-03
  -1.2908936e-02
  -1.5228271e-02
  -1.8218994e-02
  -2.2033691e-02
  -2.5878906e-02
  -2.9724121e-02
  -3.3111572e-02
  -3.6712646e-02
  -4.0313721e-02
  -4.4464111e-02
  -4.8797607e-02
  -5.2642822e-02
  -5.6396484e-02
  -6.0363770e-02
  -6.4422607e-02
  -6.9030762e-02
  -7.2875977e-02
  -7.6599121e-02
  -8.1146240e-02
  -8.5266113e-02
  -8.8928223e-02
  -9.3444824e-02
  -9.7900391e-02
  -1.0195923e-01
  -1.0656738e-01
  -1.1074829e-01
  -1.1486816e-01
  -1.1904907e-01
  -1.2356567e-01
  -1.2802124e-01
  -1.3262939e-01
  -1.3726807e-01
  -1.4163208e-01
  -1.4587402e-01
  -1.4987183e-01
  -1.5408325e-01
  -1.5878296e-01
  -1.6369629e-01
  -1.6784668e-01
  -1.7248535e-01
  -1.7672729e-01
  -1.8060303e-01
  -1.8508911e-01
  -1.8960571e-01
  -1.9448853e-01
  -1.9873047e-01
  -2.0254517e-01
  -2.0681763e-01
  -2.0983887e-01
  -2.1392822e-01
  -2.1862793e-01
  -2.2174072e-01
  -2.2656250e-01
  -2.3077393e-01
  -2.3400879e-01
  -2.3809814e-01
  -2.4148560e-01
  -2.4563599e-01
  -2.4975586e-01
  -2.5274658e-01
  -2.5662231e-01
  -2.6028442e-01
  -2.6461792e-01
  -2.6889038e-01
  -2.7203369e-01
  -2.7590942e-01
  -2.7935791e-01
  -2.8234863e-01
  -2.8732300e-01
  -2.9110718e-01
  -2.9434204e-01
  -2.9907227e-01
  -3.0169678e-01
  -3.0493164e-01
  -3.0944824e-01
  -3.1243896e-01
  -3.1613159e-01
  -3.1921387e-01
  -3.2183838e-01
  -3.2516479e-01
  -3.2772827e-01
  -3.3166504e-01
  -3.3499146e-01
  -3.3749390e-01
  -3.4158325e-01
  -3.4445190e-01
  -3.4689331e-01
  -3.5079956e-01
  -3.5330200e-01
  -3.5662842e-01
  -3.5989380e-01
  -3.6236572e-01
  -3.6538696e-01
  -3.6688232e-01
  -3.6972046e-01
  -3.7295532e-01
  -3.7457275e-01
  -3.7738037e-01
  -3.7976074e-01
  -3.8107300e-01
  -3.8406372e-01
  -3.8586426e-01
  -3.8671875e-01
  -3.8977051e-01
  -3.9071655e-01
  -3.9270020e-01
  -3.9428711e-01
  -3.9511108e-01
  -3.9739990e-01
  -3.9764404e-01
  -3.9929199e-01
  -4.0121460e-01
  -4.0130615e-01
  -4.0307617e-01
  -4.0371704e-01
  -4.0411377e-01
  -4.0594482e-01
  -4.0643311e-01
  -4.0719604e-01
  -4.0817261e-01
  -4.0777588e-01
  -4.0887451e-01
  -4.0930176e-01
  -4.0957642e-01
  -4.1061401e-01
  -4.1046143e-01
  -4.1088867e-01
  -4.1128540e-01
  -4.1046143e-01
  -4.1143799e-01
  -4.1119385e-01
  -4.0994263e-01
  -4.1143799e-01
  -4.1104126e-01
  -4.1119385e-01
  -4.1104126e-01
  -4.1021729e-01
  -4.1107178e-01
  -4.1055298e-01
  -4.1024780e-01
  -4.1049194e-01
  -4.0924072e-01
  -4.0988159e-01
  -4.0972900e-01
  -4.0875244e-01
  -4.0948486e-01
  -4.0802002e-01
  -4.0734863e-01
  -4.0744019e-01
  -4.0579224e-01
  -4.0567017e-01
  -4.0527344e-01
  -4.0417480e-01
  -4.0383911e-01
  -4.0197754e-01
  -4.0121460e-01
  -4.0109253e-01
  -3.9910889e-01
  -3.9791870e-01
  -3.9678955e-01
  -3.9559937e-01
  -3.9480591e-01
  -3.9224243e-01
  -3.9154053e-01
  -3.9099121e-01
  -3.8952637e-01
  -3.8812256e-01
  -3.8668823e-01
  -3.8479614e-01
  -3.8381958e-01
  -3.8201904e-01
  -3.8064575e-01
  -3.7951660e-01
  -3.7759399e-01
  -3.7649536e-01
  -3.7451172e-01
  -3.7277222e-01
  -3.7216187e-01
  -3.7002563e-01
  -3.6859131e-01
  -3.6730957e-01
  -3.6495972e-01
  -3.6328125e-01
  -3.6087036e-01
  -3.5885620e-01
  -3.5809326e-01
  -3.5556030e-01
  -3.5388184e-01
  -3.5229492e-01
  -3.5018921e-01
  -3.4896851e-01
  -3.4616089e-01
  -3.4408569e-01
  -3.4317017e-01
  -3.4011841e-01
  -3.3746338e-01
  -3.3627319e-01
  -3.3410645e-01
  -3.3267212e-01
  -3.2983398e-01
  -3.2745361e-01
  -3.2589722e-01
  -3.2321167e-01
  -3.2199097e-01
  -3.1927490e-01
  -3.1652832e-01
  -3.1518555e-01
  -3.1222534e-01
  -3.1039429e-01
  -3.0850220e-01
  -3.0545044e-01
  -3.0343628e-01
  -3.0047607e-01
  -2.9760742e-01
  -2.9577637e-01
  -2.9312134e-01
  -2.9129028e-01
  -2.8918457e-01
  -2.8628540e-01
  -2.8457642e-01
  -2.8195190e-01
  -2.7920532e-01
  -2.7706909e-01
  -2.7487183e-01
  -2.7301025e-01
  -2.7038574e-01
  -2.6739502e-01
  -2.6501465e-01
  -2.6251221e-01
  -2.6022339e-01
  -2.5869751e-01
  -2.5610352e-01
  -2.5393677e-01
  -2.5173950e-01
  -2.4969482e-01
  -2.4829102e-01
  -2.4472046e-01
  -2.4258423e-01
  -2.4108887e-01
  -2.3815918e-01
  -2.3593140e-01
  -2.3403931e-01
  -2.3205566e-01
  -2.3031616e-01
  -2.2763062e-01
  -2.2576904e-01
  -2.2402954e-01
  -2.2152710e-01
  -2.1981812e-01
  -2.1780396e-01
  -2.1578979e-01
  -2.1408081e-01
  -2.1148682e-01
  -2.0883179e-01
  -2.0718384e-01
  -2.0474243e-01
  -2.0248413e-01
  -2.0040894e-01
  -1.9799805e-01
  -1.9573975e-01
  -1.9314575e-01
  -1.9128418e-01
  -1.9009399e-01
  -1.8713379e-01
  -1.8536377e-01
  -1.8301392e-01
  -1.8069458e-01
  -1.7932129e-01
  -1.7645264e-01
  -1.7489624e-01
  -1.7297363e-01
  -1.7013550e-01
  -1.6857910e-01
  -1.6622925e-01
  -1.6381836e-01
  -1.6177368e-01
  -1.5887451e-01
  -1.5652466e-01
  -1.5390015e-01
  -1.5142822e-01
  -1.4926147e-01
  -1.4614868e-01
  -1.4389038e-01
  -1.4117432e-01
  -1.3839722e-01
  -1.3595581e-01
  -1.3296509e-01
  -1.3031006e-01
  -1.2838745e-01
  -1.2588501e-01
  -1.2304688e-01
  -1.1993408e-01
  -1.1734009e-01
  -1.1557007e-01
  -1.1264038e-01
  -1.0983276e-01
  -1.0784912e-01
  -1.0525513e-01
  -1.0305786e-01
  -1.0070801e-01
  -9.8175049e-02
  -9.6496582e-02
  -9.4573975e-02
  -9.2498779e-02
  -9.1125488e-02
  -8.9385986e-02
  -8.7280273e-02
  -8.5937500e-02
  -8.4259033e-02
  -8.2946777e-02
  -8.1817627e-02
  -8.1420898e-02
  -8.0871582e-02
  -8.0230713e-02
  -7.9833984e-02
  -7.9071045e-02
  -7.8735352e-02
  -7.8887939e-02
  -7.8308105e-02
  -7.8125000e-02
  -7.8155518e-02
  -7.8460693e-02
  -7.8430176e-02
  -7.7514648e-02
  -7.7789307e-02
  -7.9010010e-02
  -7.9040527e-02
  -7.9284668e-02
  -7.9620361e-02
  -7.9284668e-02
  -7.9132080e-02
  -7.9956055e-02
  -8.0657959e-02
  -8.0444336e-02
  -8.0627441e-02
  -8.1268311e-02
  -8.1329346e-02
  -8.0871582e-02
  -8.0566406e-02
  -8.0200195e-02
  -7.9864502e-02
  -7.9498291e-02
  -7.8857422e-02
  -7.8826904e-02
  -7.8094482e-02
  -7.7209473e-02
  -7.6629639e-02
  -7.5805664e-02
  -7.4981689e-02
  -7.3974609e-02
  -7.2723389e-02
  -7.1899414e-02
  -7.0800781e-02
  -6.9488525e-02
  -6.7779541e-02
  -6.5612793e-02
  -6.4331055e-02
  -6.3964844e-02
  -6.2011719e-02
  -5.9936523e-02
  -5.8654785e-02
  -5.7342529e-02
  -5.5816650e-02
  -5.4168701e-02
  -5.2398682e-02
  -5.0384521e-02
  -4.9133301e-02
  -4.7119141e-02
  -4.5227051e-02
  -4.3762207e-02
  -4.1809082e-02
  -4.0039063e-02
  -3.8330078e-02
  -3.6468506e-02
  -3.4027100e-02
  -3.2257080e-02
  -3.0822754e-02
  -2.8717041e-02
  -2.7130127e-02
  -2.4627686e-02
  -2.2094727e-02
  -1.9989014e-02
  -1.7547607e-02
  -1.5319824e-02
  -1.2542725e-02
  -1.0681152e-02
  -7.5683594e-03
  -3.9367676e-03
  -1.8920898e-03
   4.2724609e-04
   3.4484863e-03
   6.1950684e-03
   9.0637207e-03
   1.2451172e-02
   1.6571045e-02
   1.9744873e-02
   2.3193359e-02
   2.6824951e-02
   3.0334473e-02
   3.3966064e-02
   3.7414551e-02
   4.1656494e-02
   4.5318604e-02
   4.9530029e-02
   5.4321289e-02
   5.8715820e-02
   6.2866211e-02
   6.7535400e-02
   7.2143555e-02
   7.6965332e-02
   8.1970215e-02
   8.6242676e-02
   9.1583252e-02
   9.7167969e-02
   1.0211182e-01
   1.0745239e-01
   1.1273193e-01
   1.1819458e-01
   1.2454224e-01
   1.3034058e-01
   1.3580322e-01
   1.4117432e-01
   1.4691162e-01
   1.5258789e-01
   1.5835571e-01
   1.6470337e-01
   1.7050171e-01
   1.7602539e-01
   1.8249512e-01
   1.8722534e-01
   1.9317627e-01
   1.9985962e-01
   2.0468140e-01
   2.1069336e-01
   2.1557617e-01
   2.2122192e-01
   2.2738647e-01
   2.3153687e-01
   2.3660278e-01
   2.4154663e-01
   2.4606323e-01
   2.5122070e-01
   2.5582886e-01
   2.6031494e-01
   2.6470947e-01
   2.6785278e-01
   2.7236938e-01
   2.7658081e-01
   2.7923584e-01
   2.8277588e-01
   2.8607178e-01
   2.8967285e-01
   2.9287720e-01
   2.9476929e-01
   2.9779053e-01
   3.0090332e-01
   3.0331421e-01
   3.0615234e-01
   3.0767822e-01
   3.1005859e-01
   3.1277466e-01
   3.1405640e-01
   3.1680298e-01
   3.1893921e-01
   3.2089233e-01
   3.2397461e-01
   3.2534790e-01
   3.2723999e-01
   3.2928467e-01
   3.3023071e-01
   3.3355713e-01
   3.3471680e-01
   3.3670044e-01
   3.3972168e-01
   3.4088135e-01
   3.4347534e-01
   3.4625244e-01
   3.4771729e-01
   3.5070801e-01
   3.5357666e-01
   3.5629272e-01
   3.5968018e-01
   3.6199951e-01
   3.6581421e-01
   3.6889648e-01
   3.7063599e-01
   3.7478638e-01
   3.7835693e-01
   3.8168335e-01
   3.8583374e-01
   3.8925171e-01
   3.9370728e-01
   3.9773560e-01
   4.0109253e-01
   4.0649414e-01
   4.1070557e-01
   4.1491699e-01
   4.2044067e-01
   4.2395020e-01
   4.2910767e-01
   4.3450928e-01
   4.3869019e-01
   4.4467163e-01
   4.4912720e-01
   4.5413208e-01
   4.6038818e-01
   4.6475220e-01
   4.7097778e-01
   4.7644043e-01
   4.8184204e-01
   4.8867798e-01
   4.9319458e-01
   4.9975586e-01
   5.0689697e-01
   5.1220703e-01
   5.1974487e-01
   5.2578735e-01
   5.3152466e-01
   5.3860474e-01
   5.4373169e-01
   5.5072021e-01
   5.5792236e-01
   5.6311035e-01
   5.7064819e-01
   5.7598877e-01
   5.8178711e-01
   5.9017944e-01
   5.9582520e-01
   6.0253906e-01
   6.0952759e-01
   6.1450195e-01
   6.2142944e-01
   6.2704468e-01
   6.3275146e-01
   6.3995361e-01
   6.4376831e-01
   6.4981079e-01
   6.5557861e-01
   6.5972900e-01
   6.6595459e-01
   6.6940308e-01
   6.7340088e-01
   6.7858887e-01
   6.8130493e-01
   6.8563843e-01
   6.8878174e-01
   6.9104004e-01
   6.9531250e-01
   6.9601440e-01
   6.9839478e-01
   7.0150757e-01
   7.0065308e-01
   7.0285034e-01
   7.0355225e-01
   7.0330811e-01
   7.0559692e-01
   7.0407104e-01
   7.0373535e-01
   7.0410156e-01
   7.0181274e-01
   7.0211792e-01
   7.0016479e-01
   6.9827271e-01
   6.9830322e-01
   6.9482422e-01
   6.9338989e-01
   6.9201660e-01
   6.8826294e-01
   6.8789673e-01
   6.8505859e-01
   6.8139648e-01
   6.7999268e-01
   6.7602539e-01
   6.7410278e-01
   6.7178345e-01
   6.6763306e-01
   6.6610718e-01
   6.6256714e-01
   6.5979004e-01
   6.5820313e-01
   6.5380859e-01
   6.5133667e-01
   6.4843750e-01
   6.4483643e-01
   6.4346313e-01
   6.3992310e-01
   6.3732910e-01
   6.3626099e-01
   6.3269043e-01
   6.3134766e-01
   6.2905884e-01
   6.2640381e-01
   6.2557983e-01
   6.2222290e-01
   6.2060547e-01
   6.2005615e-01
   6.1752319e-01
   6.1688232e-01
   6.1505127e-01
   6.1331177e-01
   6.1358643e-01
   6.1129761e-01
   6.1169434e-01
   6.1129761e-01
   6.1022949e-01
   6.1169434e-01
   6.1080933e-01
   6.1050415e-01
   6.1203003e-01
   6.1126709e-01
   6.1203003e-01
   6.1340332e-01
   6.1242676e-01
   6.1349487e-01
   6.1425781e-01
   6.1471558e-01
   6.1688232e-01
   6.1679077e-01
   6.1865234e-01
   6.2005615e-01
   6.2014771e-01
   6.2268066e-01
   6.2326050e-01
   6.2420654e-01
   6.2658691e-01
   6.2683105e-01
   6.2872314e-01
   6.2979126e-01
   6.2991333e-01
   6.3211060e-01
   6.3211060e-01
   6.3287354e-01
   6.3412476e-01
   6.3363647e-01
   6.3534546e-01
   6.3546753e-01
   6.3482666e-01
   6.3577271e-01
   6.3415527e-01
   6.3424683e-01
   6.3485718e-01
   6.3284302e-01
   6.3409424e-01
   6.3320923e-01
   6.3088989e-01
   6.3046265e-01
   6.2762451e-01
   6.2673950e-01
   6.2606812e-01
   6.2310791e-01
   6.2213135e-01
   6.1877441e-01
   6.1560059e-01
   6.1422729e-01
   6.1004639e-01
   6.0739136e-01
   6.0421753e-01
   5.9970093e-01
   5.9747314e-01
   5.9286499e-01
   5.8874512e-01
   5.8587646e-01
   5.8074951e-01
   5.7757568e-01
   5.7296753e-01
   5.6719971e-01
   5.6338501e-01
   5.5767822e-01
   5.5303955e-01
   5.4916382e-01
   5.4306030e-01
   5.3817749e-01
   5.3240967e-01
   5.2648926e-01
   5.2197266e-01
   5.1586914e-01
   5.1004028e-01
   5.0482178e-01
   4.9868774e-01
   4.9340820e-01
   4.8666382e-01
   4.8059082e-01
   4.7509766e-01
   4.6774292e-01
   4.6264648e-01
   4.5703125e-01
   4.5007324e-01
   4.4522095e-01
   4.3878174e-01
   4.3258667e-01
   4.2764282e-01
   4.2105103e-01
   4.1567993e-01
   4.1009521e-01
   4.0371704e-01
   3.9843750e-01
   3.9233398e-01
   3.8644409e-01
   3.8165283e-01
   3.7524414e-01
   3.6996460e-01
   3.6502075e-01
   3.5900879e-01
   3.5461426e-01
   3.4863281e-01
   3.4280396e-01
   3.3966064e-01
   3.3425903e-01
   3.2968140e-01
   3.2546997e-01
   3.1988525e-01
   3.1597900e-01
   3.1161499e-01
   3.0722046e-01
   3.0361938e-01
   2.9910278e-01
   2.9595947e-01
   2.9217529e-01
   2.8829956e-01
   2.8582764e-01
   2.8158569e-01
   2.7822876e-01
   2.7581787e-01
   2.7246094e-01
   2.6916504e-01
   2.6629639e-01
   2.6367188e-01
   2.6150513e-01
   2.5842285e-01
   2.5604248e-01
   2.5314331e-01
   2.5015259e-01
   2.4832153e-01
   2.4563599e-01
   2.4246216e-01
   2.4102783e-01
   2.3846436e-01
   2.3645020e-01
   2.3541260e-01
   2.3297119e-01
   2.3144531e-01
   2.2955322e-01
   2.2720337e-01
   2.2586060e-01
   2.2445679e-01
   2.2323608e-01
   2.2219849e-01
   2.2085571e-01
   2.1990967e-01
   2.1844482e-01
   2.1710205e-01
   2.1640015e-01
   2.1456909e-01
   2.1386719e-01
   2.1249390e-01
   2.1066284e-01
   2.0993042e-01
   2.0712280e-01
   2.0626831e-01
   2.0620728e-01
   2.0343018e-01
   2.0223999e-01
   2.0080566e-01
   1.9827271e-01
   1.9717407e-01
   1.9491577e-01
   1.9265747e-01
   1.9128418e-01
   1.8914795e-01
   1.8685913e-01
   1.8490601e-01
   1.8258667e-01
   1.8002319e-01
   1.7724609e-01
   1.7437744e-01
   1.7138672e-01
   1.6848755e-01
   1.6589355e-01
   1.6210938e-01
   1.5789795e-01
   1.5472412e-01
   1.5087891e-01
   1.4712524e-01
   1.4331055e-01
   1.3888550e-01
   1.3455200e-01
   1.2994385e-01
   1.2536621e-01
   1.2161255e-01
   1.1700439e-01
   1.1169434e-01
   1.0684204e-01
   1.0211182e-01
   9.7442627e-02
   9.2132568e-02
   8.6395264e-02
   8.1268311e-02
   7.6324463e-02
   7.1228027e-02
   6.6223145e-02
   6.0272217e-02
   5.4565430e-02
   5.0018311e-02
   4.3945313e-02
   3.8177490e-02
   3.2745361e-02
   2.6336670e-02
   2.0629883e-02
   1.4923096e-02
   8.7585449e-03
   2.5329590e-03
  -3.7231445e-03
  -9.3688965e-03
  -1.4770508e-02
  -2.1484375e-02
  -2.7984619e-02
  -3.4332275e-02
  -4.0710449e-02
  -4.6081543e-02
  -5.2185059e-02
  -5.8563232e-02
  -6.4544678e-02
  -7.0526123e-02
  -7.6660156e-02
  -8.3221436e-02
  -8.9233398e-02
  -9.4970703e-02
  -1.0174561e-01
  -1.0720825e-01
  -1.1294556e-01
  -1.1956787e-01
  -1.2487793e-01
  -1.3098145e-01
  -1.3699341e-01
  -1.4212036e-01
  -1.4758301e-01
  -1.5335083e-01
  -1.5988159e-01
  -1.6607666e-01
  -1.7114258e-01
  -1.7691040e-01
  -1.8292236e-01
  -1.8844604e-01
  -1.9406128e-01
  -1.9927979e-01
  -2.0419312e-01
  -2.1005249e-01
  -2.1496582e-01
  -2.2055054e-01
  -2.2543335e-01
  -2.3034668e-01
  -2.3675537e-01
  -2.4087524e-01
  -2.4566650e-01
  -2.5146484e-01
  -2.5595093e-01
  -2.6132202e-01
  -2.6626587e-01
  -2.7120972e-01
  -2.7639771e-01
  -2.8051758e-01
  -2.8536987e-01
  -2.9034424e-01
  -2.9458618e-01
  -2.9977417e-01
  -3.0447388e-01
  -3.0847168e-01
  -3.1332397e-01
  -3.1719971e-01
  -3.2192993e-01
  -3.2739258e-01
  -3.3154297e-01
  -3.3676147e-01
  -3.4112549e-01
  -3.4570313e-01
  -3.5147095e-01
  -3.5534668e-01
  -3.6093140e-01
  -3.6672974e-01
  -3.7100220e-01
  -3.7625122e-01
  -3.8101196e-01
  -3.8592529e-01
  -3.9175415e-01
  -3.9581299e-01
  -4.0130615e-01
  -4.0762329e-01
  -4.1207886e-01
  -4.1726685e-01
  -4.2208862e-01
  -4.2703247e-01
  -4.3301392e-01
[truncated: 26,801,385 more chars]
