# Supplementary material for: Wireless laptop-based phonocardiograph and diagnosis
Source: PeerJ. 2015 Aug 11;3:e1178. doi: 10.7717/peerj.1178 (PMC4558084; doi:10.7717/peerj.1178)
Supplement: Supplemental Information 6 [file peerj-03-1178-s006.zip › 27-Jul-2014-pw.txt]

   1.2100000e+02
   5.0000000e+01
   4.6000000e+01   4.7000000e+01   1.0000000e+02   9.7000000e+01   1.1600000e+02   9.7000000e+01   4.7000000e+01   4.9000000e+01   5.0000000e+01   4.5000000e+01   6.5000000e+01   1.1700000e+02   1.0300000e+02   4.5000000e+01   5.0000000e+01   4.8000000e+01   4.9000000e+01   5.2000000e+01   9.5000000e+01   1.1200000e+02   1.0400000e+02   9.7000000e+01   1.1000000e+02   8.7000000e+01   4.9000000e+01   4.6000000e+01   1.0900000e+02   9.7000000e+01   1.1600000e+02
   1.1200000e+02   1.0400000e+02   9.7000000e+01   1.1000000e+02   8.7000000e+01   4.9000000e+01
   8.4000000e+01   1.2100000e+02   1.1200000e+02   1.0100000e+02   3.2000000e+01   1.1400000e+02   3.2000000e+01   1.1600000e+02   1.1100000e+02   3.2000000e+01   1.1400000e+02   1.0100000e+02   9.9000000e+01   1.1100000e+02   1.1400000e+02   1.0000000e+02   3.2000000e+01   1.1000000e+02   1.0100000e+02   1.1900000e+02   3.2000000e+01   8.0000000e+01   6.7000000e+01   7.1000000e+01   3.2000000e+01   1.1100000e+02   1.1400000e+02   3.2000000e+01   1.0800000e+02   3.2000000e+01   1.1600000e+02   1.1100000e+02   3.2000000e+01   1.0800000e+02   1.1100000e+02   9.7000000e+01   1.0000000e+02   3.2000000e+01   1.1100000e+02   1.0800000e+02   1.0000000e+02   3.2000000e+01   1.0000000e+02   9.7000000e+01   1.1600000e+02   9.7000000e+01   3.2000000e+01   3.2000000e+01
   3.2000000e+04
   1.1400000e+02
   5.0504599e+01
  -4.9743652e-03
  -3.8146973e-03
  -3.9367676e-03
  -4.4250488e-03
  -2.1972656e-03
  -5.2185059e-03
  -4.9133301e-03
  -5.2490234e-03
  -5.6762695e-03
  -7.6293945e-03
  -5.1879883e-04
   3.0212402e-03
  -7.8125000e-03
  -6.0119629e-03
  -7.1105957e-03
  -6.9885254e-03
  -2.7770996e-03
  -5.3405762e-03
  -5.6457520e-03
  -3.4484863e-03
  -1.1260986e-02
  -9.1552734e-05
   4.9438477e-03
  -6.2866211e-03
  -7.8735352e-03
  -1.7700195e-03
   1.0894775e-02
  -1.2512207e-03
   1.8524170e-02
   1.7242432e-02
  -1.1383057e-02
   4.8828125e-04
  -1.8615723e-03
  -5.2490234e-03
   2.4719238e-03
  -3.2653809e-03
  -1.2207031e-03
   2.9907227e-03
  -4.4555664e-03
  -4.3334961e-03
  -1.8615723e-03
  -3.8146973e-03
  -4.6081543e-03
  -3.9062500e-03
  -4.6691895e-03
   1.4343262e-03
  -2.2888184e-03
  -3.8757324e-03
  -3.3264160e-03
  -2.0141602e-03
  -3.6926270e-03
  -4.1503906e-03
  -2.3193359e-03
  -5.7678223e-03
  -1.5258789e-04
   2.0751953e-03
  -3.1127930e-03
  -3.4790039e-03
  -4.3029785e-03
  -4.6691895e-03
  -3.8757324e-03
  -2.7770996e-03
  -4.4555664e-03
  -3.4179688e-03
  -2.9602051e-03
  -5.3405762e-03
  -2.3803711e-03
   2.6550293e-03
  -4.0283203e-03
  -2.9602051e-03
  -3.9672852e-03
  -3.2043457e-03
  -3.2043457e-03
  -2.5634766e-03
  -1.0986328e-03
  -2.6245117e-03
  -1.7700195e-03
  -4.1809082e-03
  -4.2114258e-03
  -1.1596680e-03
  -3.5095215e-03
  -5.0048828e-03
  -4.1809082e-03
  -5.8898926e-03
  -5.4321289e-03
  -9.7656250e-04
  -4.4250488e-03
  -4.9743652e-03
  -3.6621094e-03
  -5.7983398e-03
  -5.1574707e-03
  -3.3569336e-03
  -4.9743652e-03
  -5.9509277e-03
  -5.0964355e-03
  -7.7209473e-03
  -5.1574707e-03
   1.5869141e-03
  -3.8757324e-03
  -7.9956055e-03
  -2.5939941e-03
  -4.5776367e-03
  -4.4555664e-03
  -2.7465820e-03
  -5.0354004e-03
  -4.0588379e-03
  -4.1503906e-03
  -5.0659180e-03
  -3.0517578e-03
  -2.1667480e-03
  -4.2419434e-03
  -2.6550293e-03
  -4.1503906e-03
  -5.0354004e-03
  -5.4931641e-04
  -3.9672852e-03
  -5.2185059e-03
  -3.2348633e-03
  -3.6315918e-03
   2.4414063e-04
  -1.3122559e-03
  -4.9743652e-03
  -1.1291504e-03
  -3.8757324e-03
  -4.2114258e-03
  -6.7138672e-04
  -3.6621094e-03
   1.1901855e-03
   1.6784668e-03
  -3.8452148e-03
   0.0000000e+00
  -3.0822754e-03
  -1.3427734e-03
   1.6174316e-03
  -3.6010742e-03
  -3.2653809e-03
  -2.5939941e-03
  -2.6245117e-03
  -1.2817383e-03
  -6.1035156e-04
  -1.4953613e-03
  -1.3732910e-03
  -1.7089844e-03
  -3.0517578e-04
  -1.7700195e-03
   8.2397461e-03
   4.3334961e-03
  -4.2419434e-03
  -1.0681152e-03
  -3.3874512e-03
   3.2958984e-03
   4.0283203e-03
  -3.2043457e-03
  -1.3427734e-03
  -5.7983398e-04
  -9.4604492e-04
  -2.9907227e-03
  -2.6550293e-03
  -2.2583008e-03
  -2.1667480e-03
  -2.5329590e-03
  -2.1057129e-03
  -5.4931641e-04
  -1.9226074e-03
  -1.2207031e-04
  -3.0822754e-03
  -2.0751953e-03
   1.4251709e-02
   2.4108887e-03
  -3.5400391e-03
   1.4953613e-03
  -1.4648438e-03
  -1.7700195e-03
  -3.1433105e-03
  -2.6245117e-03
  -4.2724609e-03
  -4.7607422e-03
  -2.7770996e-03
  -2.4108887e-03
  -2.6550293e-03
  -3.6621094e-03
  -1.9836426e-03
  -6.1035156e-04
  -1.8615723e-03
  -1.9836426e-03
  -1.8615723e-03
  -2.0141602e-03
  -2.0141602e-03
  -2.1057129e-03
  -2.8991699e-03
  -2.0751953e-03
  -1.8310547e-03
  -1.9226074e-03
  -2.2888184e-03
  -1.1596680e-03
  -2.0751953e-03
  -1.8310547e-03
  -2.5634766e-03
  -1.9531250e-03
  -2.2277832e-03
  -2.1057129e-03
  -4.7302246e-03
   2.8076172e-03
   1.2023926e-02
  -4.0893555e-03
  -3.2043457e-03
  -1.2817383e-03
  -2.2583008e-03
   1.0986328e-02
   4.3334961e-03
  -3.4179688e-03
   1.0070801e-03
  -1.9226074e-03
  -9.7656250e-04
  -1.8005371e-03
  -2.7770996e-03
  -2.2888184e-03
  -2.8991699e-03
  -2.0141602e-03
  -2.2583008e-03
  -2.9296875e-03
  -2.7465820e-03
  -1.1901855e-03
  -1.5563965e-03
  -5.1879883e-04
   6.4086914e-04
  -1.7700195e-03
  -2.2888184e-03
  -1.3732910e-03
  -2.7770996e-03
  -2.4414063e-03
  -1.8920898e-03
  -8.2397461e-04
  -2.7160645e-03
   5.2185059e-03
   3.9672852e-03
  -3.4790039e-03
   1.7395020e-03
   8.8500977e-04
   6.4086914e-04
  -1.1291504e-03
   3.9672852e-04
   7.3242188e-04
  -4.4555664e-03
  -8.2397461e-04
   1.3732910e-03
  -9.1552734e-05
   7.4462891e-03
   1.7395020e-03
  -3.0517578e-05
  -1.4648438e-03
  -1.7089844e-03
   3.6926270e-03
   1.8310547e-03
  -2.0141602e-03
  -2.4108887e-03
   9.1552734e-05
  -2.4719238e-03
  -2.1362305e-04
  -7.3242188e-04
  -4.3945313e-03
  -2.1972656e-03
  -1.6479492e-03
  -1.2207031e-03
  -1.0375977e-03
  -9.1552734e-05
  -3.7231445e-03
  -3.1738281e-03
  -9.1552734e-04
  -1.4343262e-03
  -5.2795410e-03
   6.9885254e-03
   5.5236816e-03
  -6.3781738e-03
   2.5634766e-03
  -1.0070801e-03
  -1.5563965e-03
   0.0000000e+00
  -1.8615723e-03
  -6.7138672e-04
   2.3193359e-03
   3.3874512e-03
  -1.6479492e-03
   2.5634766e-03
   6.8969727e-03
  -3.5705566e-03
  -5.4016113e-03
  -1.0986328e-03
  -2.3193359e-03
  -2.2888184e-03
  -8.5449219e-04
  -3.5095215e-03
  -7.3242188e-04
   3.9672852e-04
  -3.1433105e-03
  -2.1667480e-03
  -3.5400391e-03
  -4.5776367e-03
   2.1362305e-04
  -4.7607422e-03
   3.5705566e-03
   6.8359375e-03
   5.1879883e-04
  -1.4953613e-03
  -7.0190430e-04
  -2.9602051e-03
  -3.3874512e-03
   7.6599121e-03
   7.9345703e-04
   2.1362305e-04
   1.0925293e-02
  -2.5024414e-03
  -3.0517578e-04
   2.0751953e-03
  -5.8593750e-03
  -3.0212402e-03
  -1.2207031e-03
   3.4179688e-03
  -4.3334961e-03
   6.6833496e-03
   1.2207031e-02
  -4.7607422e-03
   1.0131836e-02
   3.8757324e-03
  -1.8615723e-03
  -1.1901855e-03
  -2.0446777e-03
  -2.5939941e-03
  -4.8522949e-03
  -4.5166016e-03
  -1.1291504e-03
  -2.4414063e-03
  -4.6386719e-03
  -6.8969727e-03
   6.1035156e-05
   6.3171387e-03
  -5.2490234e-03
  -1.9836426e-03
   3.8757324e-03
  -7.4157715e-03
  -2.6550293e-03
  -1.5258789e-04
  -1.0070801e-03
   1.3122559e-03
  -4.1198730e-03
  -1.6174316e-03
  -1.1596680e-03
  -1.8920898e-03
  -2.3803711e-03
   4.5776367e-04
   4.0283203e-03
  -2.5939941e-03
  -2.3803711e-03
   3.9672852e-04
  -2.3803711e-03
  -7.6293945e-04
   7.9345703e-04
  -1.9836426e-03
  -4.1198730e-03
   7.9345703e-04
   1.6479492e-03
   1.4953613e-03
   3.0517578e-03
  -3.4484863e-03
  -1.0986328e-03
   1.3427734e-03
   2.0751953e-03
   1.0681152e-03
  -1.4953613e-03
  -5.1879883e-04
   7.0190430e-04
  -4.8828125e-04
  -9.7656250e-04
   1.2512207e-03
   3.9672852e-04
   9.7656250e-04
   3.6621094e-04
   5.1879883e-04
   2.5634766e-03
   1.0681152e-03
  -3.0517578e-05
   4.8828125e-04
   9.4604492e-04
   8.8500977e-04
   3.1127930e-03
  -9.7656250e-04
   7.9345703e-04
  -2.1362305e-04
   3.9672852e-04
   1.3122559e-03
   1.2512207e-03
   4.2724609e-04
  -1.0375977e-03
   3.7841797e-03
   4.2114258e-03
  -1.0681152e-03
   8.2397461e-04
   2.4414063e-04
  -1.2207031e-03
   7.6904297e-03
   3.9367676e-03
  -1.8920898e-03
   1.3427734e-03
   9.4604492e-04
  -6.1035156e-04
   1.2207031e-04
   2.7770996e-03
  -3.0517578e-05
   1.1291504e-03
   1.3427734e-03
   3.6621094e-03
  -4.8828125e-04
  -1.2512207e-03
   1.8005371e-03
   2.3193359e-03
  -1.1291504e-03
   4.8828125e-04
   4.1809082e-03
   4.5471191e-03
   1.8310547e-03
   2.0751953e-03
   3.0517578e-04
  -5.7983398e-04
   3.1127930e-03
   6.4086914e-04
  -5.4931641e-04
   1.4953613e-03
  -3.0517578e-04
   1.1291504e-03
   4.2724609e-04
   1.8310547e-04
   2.3803711e-03
   2.8991699e-03
   2.4108887e-03
   1.7089844e-03
   6.4086914e-04
  -3.0517578e-05
   5.1879883e-04
   5.1879883e-04
   3.5705566e-03
  -2.4108887e-03
   1.1474609e-02
   2.0019531e-02
  -7.6293945e-04
   1.8310547e-04
   8.2397461e-04
   6.1035156e-04
   9.1552734e-05
   7.0190430e-04
   8.8500977e-04
   3.2348633e-03
   6.1035156e-04
  -7.0190430e-04
  -9.1552734e-05
  -3.0517578e-05
  -9.1552734e-05
  -8.5449219e-04
   1.2512207e-03
   7.9345703e-04
   8.2397461e-04
  -3.0517578e-05
   8.5449219e-04
   3.4179688e-03
   3.0822754e-03
   1.1901855e-03
   2.4414063e-04
   2.3498535e-03
   2.7465820e-04
   9.1552734e-05
   1.4648438e-03
   1.8920898e-03
  -2.7465820e-04
  -9.1552734e-05
   3.8146973e-03
   4.5471191e-03
   1.5563965e-03
   8.2397461e-04
   1.8005371e-03
   2.6855469e-03
   1.8920898e-03
   2.4414063e-04
   2.0751953e-03
   2.3803711e-03
   9.1552734e-05
   1.7089844e-03
   2.0141602e-03
   1.7700195e-03
   5.7983398e-04
   2.4414063e-03
   3.0822754e-03
   1.8005371e-03
   2.0141602e-03
   1.3427734e-03
   1.4343262e-03
   1.0681152e-03
  -8.5449219e-04
   3.3569336e-04
   7.3242188e-04
  -6.1035156e-05
   2.5939941e-03
  -7.0190430e-04
   5.7983398e-04
   1.0009766e-02
   1.4648438e-03
   6.4086914e-04
   2.1362305e-03
   2.3193359e-03
   5.7983398e-04
   5.6152344e-03
  -9.1552734e-05
  -3.7841797e-03
   5.7983398e-04
   2.7465820e-04
   5.4931641e-04
   6.4086914e-04
   1.6174316e-03
   1.4343262e-03
   2.2583008e-03
   2.1972656e-03
   1.4648438e-03
   1.1901855e-03
  -6.4086914e-04
   1.2512207e-03
   3.9672852e-04
   3.6621094e-04
   1.0681152e-03
   1.2207031e-03
   4.8828125e-04
  -3.9672852e-04
   2.9296875e-03
   2.0751953e-03
  -9.1552734e-05
  -2.1362305e-04
   2.1362305e-04
   1.4648438e-03
  -1.2207031e-03
  -1.7089844e-03
   6.7138672e-04
   2.3803711e-03
  -1.4648438e-03
  -1.4343262e-03
   2.1362305e-04
  -9.1552734e-05
  -5.7983398e-04
   1.8310547e-04
   1.0070801e-03
   3.2958984e-03
  -1.2207031e-04
   9.1552734e-05
   7.9345703e-04
   1.2207031e-03
   1.5869141e-03
   1.2512207e-03
   1.4038086e-03
  -7.3242188e-04
   2.1972656e-03
   4.6081543e-03
   1.4038086e-03
   0.0000000e+00
   5.0659180e-03
   9.7656250e-03
   2.1972656e-03
   3.4790039e-03
   2.4414063e-04
  -1.4343262e-03
   1.5563965e-03
   8.5449219e-04
  -1.5258789e-03
  -3.6621094e-04
   1.3732910e-03
   2.8381348e-03
   1.5869141e-03
   1.4953613e-03
   2.4108887e-03
   1.6479492e-03
   1.1291504e-03
   3.3569336e-04
   7.0495605e-03
   9.1552734e-03
   7.1105957e-03
   2.4719238e-03
  -1.3427734e-03
   1.3427734e-03
   6.5002441e-03
   2.5634766e-03
   7.6293945e-04
   1.4953613e-03
   1.2207031e-04
   1.8310547e-04
  -3.0517578e-04
   5.4931641e-04
   0.0000000e+00
   5.0659180e-03
   8.5449219e-03
   1.1291504e-03
   1.6479492e-03
   7.6293945e-04
  -1.8310547e-04
   1.5655518e-02
   6.0424805e-03
  -3.3874512e-03
   2.6855469e-03
  -5.4931641e-04
   1.8615723e-03
   3.2348633e-03
  -1.1596680e-03
   7.3242188e-04
   1.5258789e-04
  -3.0517578e-04
  -1.1901855e-03
   3.2348633e-03
   3.0212402e-03
  -6.1035156e-04
   2.2277832e-03
   3.9672852e-03
   9.7656250e-04
   9.9487305e-03
  -1.8310547e-04
  -2.9296875e-03
  -1.4953613e-03
  -5.7983398e-04
  -8.8500977e-04
   1.9226074e-03
  -2.3193359e-03
   4.8522949e-03
   3.8452148e-03
  -8.5449219e-04
   1.2298584e-02
   1.0681152e-03
   6.7138672e-04
   3.0517578e-03
   1.0803223e-02
   1.9531250e-03
  -1.5563965e-03
   3.5705566e-03
   1.2512207e-03
   7.9345703e-04
  -1.5258789e-04
   7.4157715e-03
   1.1291504e-03
   3.5705566e-03
   1.0253906e-02
   1.4038086e-03
   1.9836426e-03
   5.1879883e-03
   1.9836426e-03
   8.2092285e-03
   3.2958984e-03
  -7.9345703e-04
   2.0446777e-03
   2.9296875e-03
   3.3264160e-03
   1.8005371e-03
   2.1667480e-03
   1.5258789e-04
   3.9367676e-03
   3.0212402e-03
  -1.5258789e-03
   1.6784668e-03
   2.4414063e-03
   1.1291504e-03
   1.0681152e-03
   2.1362305e-03
  -7.9345703e-04
   5.0659180e-03
   4.9743652e-03
   7.3242188e-04
   3.3874512e-03
   2.9296875e-03
   2.4414063e-03
   3.3264160e-03
   4.3029785e-03
   3.2043457e-03
   2.6855469e-03
   2.7160645e-03
   1.0864258e-02
   5.7983398e-03
   2.7465820e-03
   1.5258789e-03
   2.9296875e-03
   1.8951416e-02
   9.5825195e-03
   3.3569336e-04
   2.2277832e-03
   2.4414063e-04
   2.6550293e-03
   2.1667480e-03
   2.2277832e-03
   2.7465820e-03
   2.9296875e-03
   2.8686523e-03
   1.4038086e-03
   7.0190430e-04
   2.1362305e-03
   9.4604492e-04
   7.9345703e-04
   2.1972656e-03
   2.8991699e-03
   3.0822754e-03
   1.9836426e-03
   3.2958984e-03
   1.2084961e-02
   4.3334961e-03
   2.5329590e-03
   7.8735352e-03
  -1.3122559e-03
   4.4250488e-03
   3.5095215e-03
   2.4414063e-04
   2.1362305e-04
   9.6130371e-03
   3.9367676e-03
  -1.1596680e-03
   3.4484863e-03
   8.8500977e-04
   2.2277832e-03
   3.9978027e-03
   1.9836426e-03
   2.3803711e-03
   3.0517578e-03
  -3.3569336e-04
   1.0986328e-03
   4.2114258e-03
  -2.7465820e-04
   2.9907227e-03
   5.1269531e-03
   4.9743652e-03
   1.8920898e-03
   4.3640137e-03
   5.0659180e-03
   1.3732910e-03
   1.6784668e-03
  -2.4414063e-04
   1.7700195e-03
   8.6364746e-03
   6.1035156e-04
   3.0822754e-03
   1.1291504e-02
   3.2958984e-03
   3.6621094e-04
   8.2397461e-04
   1.3732910e-03
   2.7465820e-04
   3.4179688e-03
   2.9602051e-03
  -9.1552734e-05
   7.9345703e-04
  -1.8310547e-04
  -5.4931641e-04
   1.8310547e-04
   1.1596680e-03
   7.3242188e-04
  -3.3569336e-04
  -2.1362305e-04
   1.0375977e-03
  -5.4931641e-04
   8.5449219e-04
   7.0190430e-04
  -1.4038086e-03
  -1.4038086e-03
  -2.9602051e-03
   1.1169434e-02
   9.5825195e-03
  -2.1057129e-03
   8.8500977e-04
   1.7395020e-03
   4.6081543e-03
  -2.4414063e-04
   9.7656250e-04
  -9.7656250e-04
   1.0986328e-03
  -2.4414063e-04
  -5.4931641e-04
   1.8310547e-04
   1.5258789e-04
   1.5563965e-03
   7.6904297e-03
   5.4931641e-03
  -2.8991699e-03
   2.1362305e-04
  -2.1057129e-03
   1.7395020e-03
   9.7961426e-03
   1.2207031e-03
  -2.2583008e-03
  -1.3732910e-03
  -1.1596680e-03
  -2.0751953e-03
  -6.4086914e-04
   1.5563965e-03
  -1.8920898e-03
  -3.6926270e-03
  -2.9296875e-03
  -2.7770996e-03
  -1.8615723e-03
  -2.9602051e-03
  -3.8452148e-03
  -1.7700195e-03
  -6.1035156e-04
  -2.8076172e-03
  -1.7089844e-03
  -1.5869141e-03
  -1.8005371e-03
  -2.1362305e-03
  -2.1362305e-03
  -7.3242188e-04
  -1.6784668e-03
  -2.8686523e-03
  -2.3803711e-03
  -2.4719238e-03
  -1.0070801e-03
  -8.2397461e-04
  -1.8920898e-03
  -3.1738281e-03
  -2.2888184e-03
  -1.7089844e-03
  -1.3732910e-03
  -2.6550293e-03
  -8.2397461e-04
  -1.0986328e-03
  -1.5869141e-03
  -1.8005371e-03
  -1.8310547e-04
  -1.7395020e-03
   5.1879883e-04
   1.4648438e-03
   6.1035156e-04
  -4.8828125e-04
  -4.5776367e-04
   5.7983398e-04
   1.0375977e-03
  -4.8828125e-04
  -2.7465820e-04
  -8.8500977e-04
  -5.1879883e-04
  -6.1035156e-05
  -6.1035156e-04
  -3.1433105e-03
  -6.1035156e-04
  -1.1291504e-03
  -1.8920898e-03
  -2.7465820e-04
  -6.1035156e-04
  -1.3122559e-03
  -4.8828125e-04
  -1.3732910e-03
  -1.1901855e-03
  -2.4414063e-04
  -8.8500977e-04
  -5.7983398e-04
   3.9672852e-04
  -1.5258789e-03
  -2.1057129e-03
   2.3803711e-03
   3.2043457e-03
  -1.0070801e-03
  -8.8500977e-04
   5.1879883e-04
  -3.0517578e-04
  -1.8310547e-03
  -7.9345703e-04
  -1.2512207e-03
  -3.0517578e-05
  -1.3122559e-03
  -1.4953613e-03
  -2.0446777e-03
  -2.7465820e-04
  -1.5869141e-03
  -1.5258789e-03
   5.1879883e-04
  -1.0070801e-03
   1.5258789e-04
  -3.0517578e-05
  -2.1362305e-04
   1.4343262e-03
  -5.7983398e-04
  -7.0190430e-04
  -1.1901855e-03
  -2.1667480e-03
  -1.1596680e-03
  -8.5449219e-04
  -2.8686523e-03
  -1.3732910e-03
  -7.3242188e-04
   1.2207031e-04
  -1.9836426e-03
   2.7465820e-03
   1.7700195e-03
  -2.7160645e-03
  -7.9345703e-04
   1.0070801e-03
  -8.5449219e-04
  -1.8005371e-03
   1.2512207e-03
  -1.0681152e-03
   1.0681152e-03
   9.4909668e-03
   3.6621094e-04
  -1.5258789e-04
  -3.0517578e-05
  -2.0446777e-03
   8.2397461e-03
   6.6223145e-03
  -3.2043457e-03
   1.1901855e-03
  -2.2277832e-03
  -2.5024414e-03
   1.5258789e-04
  -1.1901855e-03
  -2.1362305e-04
  -5.7983398e-04
  -1.8615723e-03
  -1.6784668e-03
  -5.7983398e-04
  -3.6621094e-04
  -1.0681152e-03
  -2.3193359e-03
  -3.6010742e-03
  -1.4953613e-03
  -1.0681152e-03
   7.0190430e-04
   4.6081543e-03
   6.5002441e-03
   1.1291504e-03
  -4.8828125e-04
   5.4931641e-04
  -2.4414063e-04
  -5.1879883e-04
  -7.0190430e-04
  -1.1901855e-03
   6.8664551e-03
   6.4697266e-03
  -4.2724609e-04
  -1.2512207e-03
   1.8005371e-03
   4.2724609e-04
  -2.0446777e-03
  -2.7770996e-03
  -5.7983398e-04
  -1.1596680e-03
  -2.7160645e-03
   6.7138672e-04
  -7.9345703e-04
   3.5705566e-03
   1.6326904e-02
  -9.1552734e-05
  -6.4697266e-03
  -7.6293945e-04
  -1.0070801e-03
   1.0986328e-03
   1.0070801e-03
  -4.2724609e-03
  -3.6010742e-03
   2.0751953e-03
   5.6152344e-03
  -2.5634766e-03
  -1.4038086e-03
  -3.0517578e-04
  -4.2724609e-04
  -9.7656250e-04
  -2.9296875e-03
  -1.7700195e-03
   3.9672852e-03
  -2.2583008e-03
   1.2512207e-03
   4.2114258e-03
  -3.6010742e-03
  -1.0070801e-03
  -7.0190430e-04
  -2.1057129e-03
  -1.0070801e-03
  -1.0986328e-03
   5.4931641e-04
   9.7656250e-04
   1.0375977e-03
   6.1035156e-05
  -1.5258789e-04
  -3.3569336e-04
   2.1667480e-03
  -5.1879883e-04
  -7.6293945e-04
   2.1362305e-04
   1.1596680e-03
   1.1291504e-03
  -2.2888184e-03
   5.2490234e-03
   4.2114258e-03
  -1.5258789e-04
   7.3242188e-04
  -1.2207031e-04
   9.7656250e-04
   1.5258789e-03
   3.9367676e-03
  -1.1596680e-03
  -1.1291504e-03
   1.2207031e-03
   3.6621094e-03
   2.0751953e-03
   1.7395020e-03
   0.0000000e+00
   1.5258789e-04
   1.2207031e-03
   4.8828125e-04
   2.8991699e-03
   1.4648438e-03
  -3.3569336e-04
   4.2724609e-04
   1.2207031e-03
   3.0517578e-05
  -9.4604492e-04
   2.7465820e-04
   4.2724609e-04
   3.6621094e-04
   3.3569336e-04
  -3.3569336e-04
   3.6010742e-03
   7.0190430e-04
  -2.1667480e-03
   4.2724609e-04
  -3.0517578e-04
  -4.8828125e-04
  -7.3242188e-04
   1.5258789e-03
   2.9907227e-03
   2.7465820e-04
   1.2207031e-03
  -1.3427734e-03
   3.3569336e-04
   2.0446777e-03
  -1.8920898e-03
  -3.6621094e-04
   2.6550293e-03
  -2.2277832e-03
  -2.7770996e-03
   0.0000000e+00
  -9.1552734e-04
   6.1035156e-05
   2.1057129e-03
   1.3732910e-03
  -4.8828125e-04
   4.0893555e-03
   6.7138672e-04
  -3.2043457e-03
   9.1552734e-05
  -1.4953613e-03
  -1.2817383e-03
   8.5449219e-04
  -2.4414063e-04
   1.5869141e-03
   3.3569336e-04
  -1.7089844e-03
   1.8920898e-03
  -2.9907227e-03
  -2.7465820e-03
  -3.0517578e-04
  -3.5095215e-03
   2.8076172e-03
  -1.9531250e-03
  -1.1291504e-03
   3.0517578e-04
  -6.1035156e-05
   2.7465820e-04
  -1.2207031e-03
  -5.7983398e-04
  -1.5258789e-04
  -6.1035156e-05
   9.4604492e-04
   3.9672852e-04
   1.2207031e-03
   9.1552734e-05
  -2.5634766e-03
   1.5869141e-03
  -5.7983398e-04
  -7.3242188e-04
   6.8359375e-03
   5.0659180e-03
   8.7585449e-03
   1.4038086e-03
   5.4931641e-04
   3.4484863e-03
   3.4790039e-03
   8.8500977e-04
   9.7656250e-04
   5.1879883e-04
  -4.5776367e-04
   3.3569336e-04
   1.5258789e-03
  -3.3569336e-04
  -1.2207031e-03
   3.6926270e-03
   2.6550293e-03
  -3.0822754e-03
   1.9836426e-03
   3.0517578e-05
  -7.3242188e-04
   3.0517578e-05
   4.8828125e-03
   3.0517578e-03
  -1.1596680e-03
   2.1362305e-04
  -2.4719238e-03
   4.5776367e-04
   3.9062500e-03
   7.3242188e-04
  -1.0986328e-03
  -2.8076172e-03
   2.7465820e-04
   9.1552734e-05
   3.9062500e-03
   4.6997070e-03
   6.7138672e-04
  -8.2397461e-04
  -1.4343262e-03
  -1.3427734e-03
   3.3569336e-04
  -9.4604492e-04
  -1.6784668e-03
  -5.1879883e-04
  -5.7983398e-04
   6.1035156e-05
  -1.5258789e-04
   6.1035156e-05
   1.7089844e-03
   5.4931641e-04
   2.0141602e-03
   2.3803711e-03
   2.4414063e-04
   2.0446777e-03
   2.4719238e-03
   1.0986328e-03
   1.8920898e-03
   3.3569336e-04
  -2.1362305e-04
   1.2207031e-04
   3.9672852e-04
   2.7465820e-04
  -4.2724609e-04
   6.4086914e-04
   1.3427734e-03
  -8.8500977e-04
  -1.2207031e-04
   1.4648438e-03
   1.9226074e-03
   7.0190430e-04
  -1.3427734e-03
   3.9978027e-03
   7.1716309e-03
  -7.3242188e-04
   1.5869141e-03
   1.0681152e-03
   2.6855469e-03
   6.7138672e-04
  -4.2724609e-04
   2.6550293e-03
   1.7395020e-03
  -7.9345703e-04
   3.3874512e-03
   4.9743652e-03
   6.1035156e-04
   1.4343262e-03
   2.5939941e-03
   3.0822754e-03
   2.9602051e-03
   2.5024414e-03
   2.5329590e-03
   2.9602051e-03
   5.4321289e-03
   5.2185059e-03
   4.3945313e-03
   2.4414063e-03
   2.7160645e-03
   1.6174316e-03
   1.3122559e-03
   6.4086914e-04
   1.7395020e-03
   2.2277832e-03
   1.3732910e-03
   1.5869141e-03
   3.2653809e-03
   3.4484863e-03
   2.5939941e-03
   2.0751953e-03
   3.6010742e-03
   2.5024414e-03
   7.0190430e-04
   1.9531250e-03
   1.8920898e-03
  -3.0517578e-05
   4.8828125e-04
   1.5563965e-03
   2.2277832e-03
   1.5258789e-04
   6.8359375e-03
   8.5449219e-03
   3.0822754e-03
   2.3193359e-03
   1.7700195e-03
   2.7770996e-03
   2.0141602e-03
   2.6245117e-03
   1.4343262e-03
   2.0446777e-03
   4.6081543e-03
   0.0000000e+00
   7.6293945e-04
   3.3569336e-03
   2.0446777e-03
  -1.5258789e-04
   1.1901855e-03
   2.2583008e-03
   3.3874512e-03
   1.4343262e-03
   1.2207031e-03
   1.3427734e-03
   2.0141602e-03
   7.9345703e-04
   2.4108887e-03
   9.2773438e-03
   5.4626465e-03
   2.5634766e-03
   2.8076172e-03
   1.2207031e-03
   1.4648438e-03
   1.7395020e-03
   1.1291504e-03
   4.0283203e-03
   3.7841797e-03
   7.6293945e-04
   1.4038086e-03
   1.3427734e-03
   8.8500977e-04
   2.1362305e-03
   1.6479492e-03
  -6.4086914e-04
   3.5095215e-03
   2.8991699e-03
   2.1362305e-04
   1.9836426e-03
   1.4343262e-03
  -1.9531250e-03
  -1.3122559e-03
   0.0000000e+00
   1.7700195e-03
   4.8828125e-04
   3.2348633e-03
   4.3945313e-03
   3.6926270e-03
   2.5329590e-03
   1.2817383e-03
   1.7700195e-03
   2.9602051e-03
   1.0681152e-03
   1.0986328e-03
   2.9602051e-03
   3.5705566e-03
   1.2817383e-03
  -1.7089844e-03
  -1.8920898e-03
  -8.2397461e-04
   1.1901855e-03
  -2.2277832e-03
  -3.9672852e-04
   2.4414063e-03
   3.9672852e-04
   1.2207031e-04
   1.9836426e-03
  -3.9367676e-03
  -3.6926270e-03
  -1.1596680e-03
   1.8005371e-03
   2.4719238e-03
  -3.0822754e-03
  -1.3427734e-03
  -1.0070801e-03
   8.8500977e-04
   2.7465820e-04
   3.2043457e-03
   3.3569336e-04
  -2.0141602e-03
  -7.9345703e-04
  -2.1972656e-03
  -1.1901855e-03
  -1.2512207e-03
  -3.5095215e-03
   2.5939941e-03
   1.8310547e-03
  -3.4484863e-03
   3.8757324e-03
  -2.4414063e-03
   4.4860840e-03
   1.3458252e-02
  -8.5449219e-04
  -1.5258789e-04
   7.0190430e-04
   1.1230469e-02
  -4.7302246e-03
   6.8664551e-03
   1.9531250e-02
  -3.6621094e-03
  -1.4038086e-03
   7.3242188e-04
  -6.7138672e-04
  -7.0190430e-04
   3.3569336e-04
  -1.1596680e-03
  -2.8381348e-03
  -1.4648438e-03
  -1.0681152e-03
  -1.4953613e-03
  -2.5024414e-03
  -1.8005371e-03
  -2.6550293e-03
   2.7465820e-04
  -1.0070801e-03
  -4.3029785e-03
  -1.1291504e-03
  -7.0190430e-04
   2.1362305e-03
  -6.7138672e-04
  -2.9907227e-03
  -1.5258789e-04
  -2.5634766e-03
  -1.8310547e-04
   1.5258789e-04
  -1.6174316e-03
  -1.2512207e-03
  -2.1057129e-03
  -2.4414063e-03
   1.5441895e-02
   7.7514648e-03
   3.9672852e-04
   8.1176758e-03
   1.7089844e-03
   5.1879883e-04
  -8.8500977e-04
  -9.1552734e-05
  -8.5449219e-04
  -3.4179688e-03
   7.3242188e-04
   3.6621094e-04
  -8.2397461e-04
   2.3803711e-03
  -2.1057129e-03
  -1.8615723e-03
  -4.8828125e-04
   9.1552734e-05
   6.7138672e-04
  -1.4343262e-03
  -6.1035156e-05
  -3.2043457e-03
  -4.5776367e-04
   4.6997070e-03
   6.7138672e-04
  -3.3569336e-04
   5.8898926e-03
  -3.9978027e-03
  -3.1127930e-03
   1.8005371e-03
   3.9672852e-04
   7.3242188e-04
  -2.0751953e-03
   7.3242188e-04
   2.7465820e-04
   6.7138672e-04
   2.9907227e-03
   2.0446777e-03
  -1.0681152e-03
   8.5449219e-04
   1.5808105e-02
   2.7770996e-03
   5.1879883e-04
   3.9978027e-03
  -1.2817383e-03
   4.1809082e-03
   8.1787109e-03
   2.2583008e-03
  -4.8828125e-04
   3.0822754e-03
   7.3547363e-03
  -8.8500977e-04
   2.4414063e-03
   2.3803711e-03
   6.1035156e-04
   8.8500977e-04
   8.8500977e-04
   2.5634766e-03
   5.0354004e-03
   3.7841797e-03
   1.8005371e-03
   3.4179688e-03
   2.7465820e-04
   1.2939453e-02
   1.0467529e-02
  -2.5939941e-03
   3.3874512e-03
   8.5449219e-04
   1.0070801e-03
   3.6010742e-03
   1.4343262e-03
   8.5449219e-04
   2.4719238e-03
  -9.1552734e-04
   4.6081543e-03
   3.6315918e-03
  -2.4414063e-04
   1.2207031e-03
   7.6293945e-04
   8.5449219e-04
  -1.2207031e-03
   6.1035156e-03
   3.0517578e-04
  -1.0070801e-03
   2.8839111e-02
   1.5258789e-03
  -2.2277832e-03
   9.3078613e-03
   2.7465820e-04
   5.3100586e-03
  -1.0375977e-03
  -1.3732910e-03
  -1.2207031e-03
   1.1505127e-02
   1.7700195e-02
   8.5449219e-03
   1.2542725e-02
   5.8898926e-03
  -3.9672852e-04
   6.6223145e-03
   2.7465820e-03
   7.3242188e-04
   3.2348633e-03
   1.1291504e-03
  -5.4931641e-04
   4.7302246e-03
   6.6223145e-03
  -1.1291504e-03
   5.1879883e-04
   1.0375977e-03
   1.4953613e-03
   3.9672852e-03
   4.7912598e-03
   4.9133301e-03
  -1.8615723e-03
  -7.9345703e-04
   2.3803711e-03
   6.4086914e-04
   1.4648438e-03
   7.0190430e-04
  -7.9345703e-04
   3.6621094e-04
   2.6855469e-03
   4.5776367e-04
  -2.8381348e-03
   2.1667480e-03
   3.9978027e-03
   5.4626465e-03
   7.6599121e-03
   1.1810303e-02
   1.1688232e-02
   6.2866211e-03
  -2.0446777e-03
  -3.5095215e-03
   2.1362305e-03
   2.8381348e-03
  -2.1362305e-03
  -1.4953613e-03
   1.0681152e-03
  -7.6293945e-04
  -3.0517578e-05
   1.8310547e-04
   1.4953613e-03
   1.5258789e-03
   3.3569336e-04
  -2.9296875e-03
  -4.0283203e-03
   5.5541992e-03
  -1.5258789e-04
  -6.1035156e-05
   5.8898926e-03
  -3.0517578e-03
  -2.5634766e-03
   9.1552734e-05
   3.0517578e-05
   6.7138672e-04
  -3.9672852e-04
   8.2397461e-04
   2.2583008e-03
   2.9907227e-03
   1.3732910e-03
   9.1552734e-04
   3.3569336e-03
   1.6784668e-03
   6.7138672e-04
   3.7841797e-03
   3.9672852e-03
   1.0681152e-03
   1.8615723e-03
   1.8920898e-03
   3.0212402e-03
   2.2277832e-03
   8.2397461e-04
   6.3781738e-03
   5.6762695e-03
   1.7089844e-03
   1.5563965e-03
   1.7395020e-03
   2.5634766e-03
   2.6855469e-03
   2.1667480e-03
   2.4108887e-03
   8.2397461e-04
   1.8005371e-03
   2.2277832e-03
   2.9602051e-03
   5.0048828e-03
   1.4343262e-03
   2.2583008e-03
   2.8076172e-03
   2.7770996e-03
   3.9978027e-03
   2.5939941e-03
  -3.3569336e-04
   2.3193359e-03
   4.1503906e-03
   4.5776367e-04
   1.6784668e-03
   3.8452148e-03
   7.3242188e-04
   8.5449219e-04
   1.2817383e-03
   2.4414063e-03
   1.8310547e-03
   1.6479492e-03
   1.3732910e-03
   3.2043457e-03
   2.4414063e-03
   1.1291504e-03
   4.1809082e-03
   3.5400391e-03
   3.0517578e-04
   1.4953613e-03
   1.6784668e-03
   1.3427734e-03
   2.7770996e-03
   2.0446777e-03
   1.3427734e-03
   2.9907227e-03
   1.7700195e-03
   1.4648438e-03
   4.2114258e-03
   2.2888184e-03
   2.5939941e-03
   2.2277832e-03
   2.1972656e-03
   4.3640137e-03
   2.3803711e-03
   2.0751953e-03
   2.5939941e-03
   3.7841797e-03
   1.7395020e-03
   3.9062500e-03
   3.6010742e-03
   2.1057129e-03
   2.1362305e-03
   4.2724609e-04
   3.4484863e-03
   3.9978027e-03
   1.5869141e-03
   2.7160645e-03
   2.1667480e-03
   4.2724609e-03
   3.7841797e-03
   1.3732910e-03
   3.8757324e-03
   3.5705566e-03
   2.7221680e-02
   1.4495850e-02
   1.1291504e-03
   7.3242188e-03
   2.4719238e-03
   5.0659180e-03
   4.9438477e-03
   1.2207031e-03
   8.5449219e-03
   8.8806152e-03
  -6.4086914e-04
   4.5471191e-03
   5.6457520e-03
   7.6293945e-04
   1.0986328e-03
   4.1503906e-03
   3.6926270e-03
   3.4790039e-03
   3.8452148e-03
   7.5378418e-03
   5.4931641e-04
   2.0751953e-03
   2.8381348e-03
   4.8522949e-03
   4.3029785e-03
   7.6293945e-04
   3.2043457e-03
   3.2043457e-03
   3.4179688e-03
   7.3242188e-03
   1.8920898e-03
   3.7231445e-03
   6.3171387e-03
   1.9836426e-03
   2.8076172e-03
   3.1433105e-03
   3.5095215e-03
   1.6174316e-03
   1.0375977e-03
   3.6315918e-03
   4.5471191e-03
   2.5939941e-03
   4.1198730e-03
   6.7749023e-03
   2.0446777e-03
   1.6174316e-03
   2.8076172e-03
   3.2653809e-03
   0.0000000e+00
   2.0751953e-03
   5.2185059e-03
   5.4931641e-03
   1.7089844e-03
   1.1901855e-03
   1.6479492e-03
   2.6245117e-03
   2.8076172e-03
   1.6174316e-03
   2.5939941e-03
   4.7302246e-03
   2.6245117e-03
   1.6479492e-03
   3.0517578e-03
   2.1057129e-03
   1.6479492e-03
   3.2958984e-03
   8.4838867e-03
   9.4909668e-03
   4.3334961e-03
   1.2817383e-03
  -1.5258789e-04
   2.1362305e-03
   2.7770996e-03
   2.2583008e-03
   9.5520020e-03
   9.0942383e-03
   4.7607422e-03
   4.0588379e-03
   1.3732910e-03
   1.5869141e-03
   3.5705566e-03
   8.5449219e-04
   2.1362305e-03
   3.1127930e-03
   2.0446777e-03
   4.5471191e-03
   6.3781738e-03
   1.0559082e-02
   2.5024414e-03
   6.5307617e-03
   6.3781738e-03
  -5.1879883e-04
   1.3031006e-02
   2.4108887e-03
  -9.4604492e-04
   4.8522949e-03
   5.4931641e-03
   7.3242188e-03
   2.7465820e-03
   7.7514648e-03
   3.8452148e-03
   3.4790039e-03
   6.3476563e-03
   4.8217773e-03
   3.6315918e-03
   3.8757324e-03
   1.9226074e-03
   2.9602051e-03
   6.9885254e-03
   5.0964355e-03
   1.7089844e-03
   2.6245117e-03
   2.3803711e-03
   2.8076172e-03
   2.3193359e-03
   2.7770996e-03
   2.7770996e-03
   1.0375977e-03
   1.1596680e-03
   3.3569336e-03
   1.7089844e-03
   1.4343262e-03
   1.2512207e-03
   2.9602051e-03
   1.3427734e-03
   6.1035156e-05
   5.1879883e-04
   1.3122559e-03
   2.2583008e-03
   2.2583008e-03
   2.4108887e-03
   3.6010742e-03
   3.3264160e-03
   1.7700195e-03
   2.3193359e-03
   8.2397461e-04
   3.5095215e-03
   2.7465820e-03
   1.3122559e-03
   3.6621094e-03
   1.4953613e-03
   7.9345703e-04
   3.8757324e-03
   3.6315918e-03
   3.4484863e-03
   1.5258789e-03
   3.8757324e-03
   4.0283203e-03
   1.2207031e-03
   2.7770996e-03
   7.0190430e-04
   1.4587402e-02
   1.1779785e-02
   2.0141602e-03
   5.0964355e-03
   3.5400391e-03
   1.3732910e-03
   2.5329590e-03
   8.6975098e-03
   3.9978027e-03
   2.1667480e-03
   2.8381348e-03
   3.4790039e-03
   5.4321289e-03
   3.8146973e-03
   2.5024414e-03
   7.9345703e-04
   3.2653809e-03
   6.8359375e-03
   7.8125000e-03
   3.4179688e-03
   1.9836426e-03
   2.2277832e-03
   5.1879883e-04
   5.5847168e-03
   6.3781738e-03
  -3.0517578e-05
   1.1291504e-03
   8.8500977e-04
   2.5024414e-03
   1.6479492e-03
   1.2207031e-03
   2.7770996e-03
   2.4414063e-03
   2.5329590e-03
   1.4343262e-03
  -7.6293945e-04
   3.2348633e-03
   2.0446777e-03
   2.4414063e-04
   2.8991699e-03
   1.4953613e-03
   1.2207031e-03
   1.7700195e-03
   1.6479492e-03
   2.7770996e-03
   1.2512207e-03
   2.0446777e-03
   9.1552734e-04
   5.4931641e-04
   2.1362305e-03
   1.5563965e-03
   1.0681152e-03
   1.0986328e-03
   1.5869141e-03
   1.0375977e-03
   5.7983398e-04
   1.8005371e-03
  -3.0517578e-04
   9.1552734e-05
   2.1362305e-04
   2.0141602e-03
   1.4038086e-03
   1.8310547e-04
  -5.1879883e-04
   4.5776367e-04
   5.7983398e-04
  -8.8500977e-04
   9.1552734e-05
   9.4604492e-04
  -1.5869141e-03
   2.5024414e-03
   8.8500977e-04
  -1.4038086e-03
   2.0141602e-03
  -2.1362305e-04
   5.4931641e-04
   1.1901855e-03
  -1.3427734e-03
   2.6855469e-03
   2.6550293e-03
  -8.2397461e-04
   2.1362305e-04
  -1.0681152e-03
  -1.2207031e-04
   1.6174316e-03
  -3.0517578e-05
  -1.8310547e-04
  -3.0517578e-04
   2.5329590e-03
   4.8828125e-04
  -8.2397461e-04
  -5.1879883e-04
  -1.2207031e-04
  -8.8500977e-04
  -1.6479492e-03
   3.3569336e-04
   2.5024414e-03
   6.1035156e-05
  -8.2397461e-04
  -2.1362305e-04
   2.0141602e-03
   1.6784668e-03
  -1.1291504e-03
  -4.5776367e-04
  -1.2817383e-03
   0.0000000e+00
  -3.9367676e-03
   1.5686035e-02
   1.0467529e-02
  -4.7302246e-03
  -6.1035156e-04
  -4.5776367e-04
   1.5258789e-04
  -9.1552734e-05
   2.1362305e-04
   1.6174316e-03
   2.8076172e-03
   1.5258789e-04
   1.2817383e-03
   1.8920898e-03
   1.5258789e-04
  -6.4086914e-04
  -6.7138672e-04
  -8.8500977e-04
   1.8615723e-03
  -7.9345703e-04
   2.7465820e-04
   7.9345703e-04
  -6.1035156e-04
   2.6550293e-03
   1.1291504e-03
  -4.5776367e-04
   1.0070801e-03
  -3.9672852e-04
  -8.8500977e-04
   3.3569336e-04
   3.0517578e-05
  -1.4343262e-03
  -2.3193359e-03
  -7.0190430e-04
  -5.1879883e-04
  -8.2397461e-04
  -1.2207031e-04
   1.2207031e-04
  -3.0517578e-05
   1.8310547e-04
   1.2207031e-04
   3.0517578e-05
   2.1972656e-03
   1.5258789e-04
  -3.0517578e-05
   2.8686523e-03
   1.1596680e-03
   1.7700195e-03
   1.0833740e-02
   3.4790039e-03
   3.2653809e-03
   3.8757324e-03
   6.7443848e-03
   2.7770996e-03
   2.8991699e-03
   3.2653809e-03
   2.9602051e-03
   3.2043457e-03
   2.8991699e-03
   4.2419434e-03
   2.0141602e-03
   3.1738281e-03
   7.6293945e-03
   1.6784668e-03
   9.1552734e-04
   2.4719238e-03
   2.6550293e-03
   2.6245117e-03
   2.6245117e-03
   5.0964355e-03
   3.3264160e-03
   6.2561035e-03
   3.1433105e-03
  -4.2724609e-04
   2.9907227e-03
   2.3803711e-03
   2.3803711e-03
   3.4179688e-03
   4.0588379e-03
   4.1198730e-03
   2.9907227e-03
   2.7770996e-03
   4.3640137e-03
   3.3874512e-03
   2.8991699e-03
   2.6245117e-03
   2.6550293e-03
   4.1503906e-03
   2.0141602e-03
   2.3803711e-03
   4.1809082e-03
   3.3569336e-03
   6.4392090e-03
   2.5939941e-03
   1.1291504e-03
   3.3569336e-04
   5.2490234e-03
   3.7231445e-03
  -3.6621094e-04
   8.1787109e-03
   5.1574707e-03
   3.2043457e-03
   5.1269531e-03
   3.9062500e-03
   2.0751953e-03
   3.8757324e-03
   2.9602051e-03
   3.2653809e-03
   2.4108887e-03
   3.4179688e-03
   4.6081543e-03
   3.6315918e-03
   3.8452148e-03
   5.6762695e-03
   7.2631836e-03
   5.0964355e-03
   5.4931641e-03
   4.5471191e-03
   1.0040283e-02
   5.0048828e-03
   3.1738281e-03
   4.0588379e-03
   4.7912598e-03
   4.3029785e-03
   3.9367676e-03
   4.6997070e-03
   4.8522949e-03
   4.9438477e-03
   5.1574707e-03
   5.6457520e-03
   5.2185059e-03
   4.2724609e-03
   5.1879883e-03
   7.1105957e-03
   5.2490234e-03
   8.8195801e-03
   1.0711670e-02
   3.1127930e-03
   4.5471191e-03
   5.6152344e-03
   6.4392090e-03
   7.2631836e-03
   8.9111328e-03
   7.1716309e-03
   6.0119629e-03
   6.0119629e-03
   6.2866211e-03
   6.5002441e-03
   8.9111328e-03
   5.6152344e-03
   1.7700195e-03
   6.5307617e-03
   1.0101318e-02
   6.7749023e-03
   6.4392090e-03
   1.0589600e-02
   4.8522949e-03
   1.1657715e-02
   1.7822266e-02
   5.8898926e-03
   9.9182129e-03
   1.0375977e-02
   8.8195801e-03
   8.9416504e-03
   6.8359375e-03
   9.7045898e-03
   1.0284424e-02
   7.8430176e-03
   9.9182129e-03
   1.5045166e-02
   6.6528320e-03
   1.2603760e-02
   1.5869141e-02
   1.3214111e-02
   4.3029785e-03
   1.8737793e-02
   2.5146484e-02
   5.6762695e-03
   1.1413574e-02
   9.8876953e-03
   8.9721680e-03
   1.1779785e-02
   1.1566162e-02
   9.0332031e-03
   1.0406494e-02
   1.2115479e-02
   1.2878418e-02
   1.1383057e-02
   1.2664795e-02
   1.3366699e-02
   2.4169922e-02
   2.5726318e-02
   1.3366699e-02
   1.8768311e-02
   1.3702393e-02
   8.9416504e-03
   2.1087646e-02
   1.3977051e-02
   1.1566162e-02
   1.6418457e-02
   1.1352539e-02
   1.2359619e-02
   1.6235352e-02
   1.4984131e-02
   1.0314941e-02
   1.3580322e-02
   1.4801025e-02
   1.5167236e-02
   9.9487305e-03
   1.6265869e-02
   3.4881592e-02
   1.7730713e-02
   1.0955811e-02
   1.0101318e-02
   1.3519287e-02
   1.5533447e-02
   1.4099121e-02
   1.4892578e-02
   1.5106201e-02
   1.7883301e-02
   1.4007568e-02
   1.4190674e-02
   2.5390625e-02
   2.9968262e-02
   3.1036377e-02
   1.5869141e-02
   1.5777588e-02
   1.8920898e-02
   1.4892578e-02
   1.7852783e-02
   1.4831543e-02
   1.5686035e-02
   2.2216797e-02
   1.5319824e-02
   2.0629883e-02
   2.2705078e-02
   1.8615723e-02
   1.8310547e-02
   1.6448975e-02
   1.9165039e-02
   1.9439697e-02
   1.9317627e-02
   2.0965576e-02
   1.9683838e-02
   2.3651123e-02
   2.4566650e-02
   2.0416260e-02
   1.8951416e-02
   1.7303467e-02
   1.7700195e-02
   1.8768311e-02
   1.6998291e-02
   1.8127441e-02
   1.8371582e-02
   1.8157959e-02
   1.8737793e-02
   1.8188477e-02
   1.9073486e-02
   1.7547607e-02
   2.0904541e-02
   1.9226074e-02
   1.9104004e-02
   2.9846191e-02
   2.3437500e-02
   1.9409180e-02
   2.0324707e-02
   1.7364502e-02
   1.8432617e-02
   1.7913818e-02
   1.9195557e-02
   1.5747070e-02
   2.6367188e-02
   3.0517578e-02
   1.5075684e-02
   1.8707275e-02
   1.8737793e-02
   1.7517090e-02
   1.8737793e-02
   1.9622803e-02
   1.7242432e-02
   1.9683838e-02
   2.9541016e-02
   2.1850586e-02
   1.8005371e-02
   1.9042969e-02
   1.4984131e-02
   2.5360107e-02
   2.9846191e-02
   1.7028809e-02
   2.1209717e-02
   2.2399902e-02
   1.7211914e-02
   1.7364502e-02
   1.6571045e-02
   1.8066406e-02
   2.2460938e-02
   1.6845703e-02
   1.5411377e-02
   1.5838623e-02
   1.4556885e-02
   1.5228271e-02
   1.6265869e-02
   1.6540527e-02
   1.5411377e-02
   1.5625000e-02
   1.4404297e-02
   1.5991211e-02
   1.1840820e-02
   2.2705078e-02
   2.7252197e-02
   1.1871338e-02
   1.9317627e-02
   2.0568848e-02
   2.0019531e-02
   1.5747070e-02
   1.3885498e-02
   1.7395020e-02
   2.4322510e-02
   1.6448975e-02
   1.3885498e-02
   1.4251709e-02
   1.5228271e-02
   1.5014648e-02
   1.2786865e-02
   1.3702393e-02
   1.5533447e-02
   1.3610840e-02
   1.2176514e-02
   1.3153076e-02
   1.2664795e-02
   1.4404297e-02
   1.3519287e-02
   1.3061523e-02
   1.4709473e-02
   1.2847900e-02
   1.2329102e-02
   1.0253906e-02
   1.1657715e-02
   1.2451172e-02
   1.0467529e-02
   1.0070801e-02
   1.1016846e-02
   1.2512207e-02
   1.0742188e-02
   1.4282227e-02
   1.2145996e-02
   7.9345703e-03
   1.2084961e-02
   8.0871582e-03
   1.1016846e-02
   1.9805908e-02
   6.6528320e-03
   1.8524170e-02
   2.8259277e-02
   1.4617920e-02
   8.8806152e-03
   5.9814453e-03
   4.8828125e-03
   6.6223145e-03
   5.7983398e-03
   5.7373047e-03
   2.3620605e-02
   8.0566406e-03
   2.9296875e-03
   8.1787109e-03
   0.0000000e+00
   9.8571777e-03
   9.8571777e-03
   2.1362305e-03
  -1.8615723e-03
   1.6357422e-02
   2.0172119e-02
   1.2817383e-03
   1.0406494e-02
   4.7912598e-03
  -9.1552734e-04
   2.9296875e-03
  -3.4179688e-03
  -7.6293945e-04
   5.0354004e-03
  -2.1362305e-04
  -8.5449219e-04
  -4.0283203e-03
  -4.0893555e-03
  -7.9345703e-04
  -9.7656250e-04
  -4.5471191e-03
  -7.4157715e-03
   0.0000000e+00
  -3.2043457e-03
  -6.3476563e-03
  -5.3710938e-03
  -8.2702637e-03
  -7.4462891e-03
  -6.1340332e-03
   8.5449219e-04
  -6.4086914e-03
  -7.5073242e-03
   2.7465820e-04
  -9.4299316e-03
  -8.6669922e-03
  -6.6833496e-03
  -8.4228516e-03
  -1.0009766e-02
  -1.1352539e-02
  -1.2054443e-02
  -1.0620117e-02
  -1.2207031e-02
  -1.3244629e-02
  -7.2021484e-03
  -1.2084961e-02
  -1.2176514e-02
  -1.0681152e-02
  -1.3580322e-02
  -1.1535645e-02
  -1.3793945e-02
  -1.4556885e-02
  -1.0284424e-02
  -1.3519287e-02
  -1.3885498e-02
  -1.3763428e-02
  -1.4984131e-02
  -1.3366699e-02
  -1.4038086e-02
  -1.5014648e-02
  -1.5136719e-02
  -1.5167236e-02
  -1.4404297e-02
  -1.5533447e-02
  -1.5350342e-02
  -1.4984131e-02
  -1.5777588e-02
  -1.3702393e-02
  -1.6815186e-02
  -1.6632080e-02
  -1.6998291e-02
  -1.6113281e-02
  -1.6632080e-02
  -1.6784668e-02
  -8.2397461e-03
  -1.5258789e-02
  -1.8218994e-02
  -1.6357422e-02
  -1.8066406e-02
  -1.7425537e-02
  -1.8066406e-02
  -2.0385742e-02
  -1.8127441e-02
  -1.8402100e-02
  -1.8890381e-02
  -1.8646240e-02
  -1.7730713e-02
  -1.7944336e-02
  -1.8951416e-02
  -1.8371582e-02
  -1.9836426e-02
  -2.0294189e-02
  -1.9714355e-02
  -2.0202637e-02
  -1.7242432e-02
  -1.5441895e-02
  -1.8585205e-02
  -1.8646240e-02
  -1.8829346e-02
  -2.1667480e-02
  -1.8096924e-02
  -1.9287109e-02
  -2.1026611e-02
  -2.1362305e-02
  -2.0263672e-02
  -2.0507813e-02
  -2.1453857e-02
  -2.0355225e-02
  -2.1942139e-02
  -2.0568848e-02
  -2.1240234e-02
  -2.3406982e-02
  -2.1820068e-02
  -2.0568848e-02
  -2.2521973e-02
  -2.2125244e-02
  -2.3437500e-02
  -2.5390625e-02
  -2.2766113e-02
  -2.3498535e-02
  -2.4658203e-02
  -2.4719238e-02
  -2.4291992e-02
  -2.4169922e-02
  -2.4139404e-02
  -2.4993896e-02
  -2.6306152e-02
  -2.6550293e-02
  -2.5238037e-02
  -2.3071289e-02
  -2.5756836e-02
  -2.6000977e-02
  -2.6184082e-02
  -2.7313232e-02
  -2.7465820e-02
  -2.6153564e-02
  -2.5177002e-02
  -2.6306152e-02
  -2.6489258e-02
  -2.7099609e-02
  -2.7923584e-02
  -2.8289795e-02
  -2.8442383e-02
  -2.8015137e-02
  -2.9479980e-02
  -3.0822754e-02
  -2.9144287e-02
  -2.7160645e-02
  -2.9785156e-02
  -2.9052734e-02
  -2.7252197e-02
  -2.9510498e-02
  -3.0853271e-02
  -3.0303955e-02
  -3.0151367e-02
  -3.1158447e-02
  -3.2104492e-02
  -3.2287598e-02
  -3.1280518e-02
  -3.1555176e-02
  -3.1646729e-02
  -3.1494141e-02
  -3.1433105e-02
  -3.1127930e-02
  -3.1250000e-02
  -3.1250000e-02
  -3.1707764e-02
  -3.0761719e-02
  -3.1585693e-02
  -3.2379150e-02
  -3.2958984e-02
  -3.3111572e-02
  -3.2073975e-02
  -3.2775879e-02
  -3.3782959e-02
  -3.3660889e-02
  -3.3325195e-02
  -3.3966064e-02
  -3.2257080e-02
  -3.2806396e-02
  -3.4088135e-02
  -3.4088135e-02
  -3.5156250e-02
  -3.4942627e-02
  -3.4667969e-02
  -3.4576416e-02
  -3.4088135e-02
  -3.5919189e-02
  -3.4576416e-02
  -3.4759521e-02
  -3.4118652e-02
  -3.3966064e-02
  -3.5949707e-02
  -3.4759521e-02
  -3.4698486e-02
  -3.5400391e-02
  -3.5003662e-02
  -3.5827637e-02
  -3.6254883e-02
  -3.6499023e-02
  -3.4820557e-02
  -3.3752441e-02
  -3.4057617e-02
  -3.6499023e-02
  -3.7170410e-02
  -3.7780762e-02
  -3.7841797e-02
  -3.2104492e-02
  -3.4240723e-02
  -3.7170410e-02
  -3.6407471e-02
  -3.6468506e-02
  -3.7017822e-02
  -3.7322998e-02
  -3.8146973e-02
  -3.8635254e-02
  -3.8177490e-02
  -3.8970947e-02
  -3.8665771e-02
  -3.7841797e-02
  -3.8024902e-02
  -3.9154053e-02
  -3.5400391e-02
  -3.6743164e-02
  -3.9611816e-02
  -3.9184570e-02
  -3.9978027e-02
  -3.8391113e-02
  -4.0496826e-02
  -4.0283203e-02
  -3.9093018e-02
  -3.3477783e-02
  -3.0151367e-02
  -3.9611816e-02
  -4.0008545e-02
  -4.0222168e-02
  -4.1412354e-02
  -4.1229248e-02
  -4.1351318e-02
  -4.0649414e-02
  -4.1839600e-02
  -4.1381836e-02
  -4.1961670e-02
  -4.3853760e-02
  -2.9541016e-02
  -3.5949707e-02
  -4.3273926e-02
  -4.2205811e-02
  -4.1442871e-02
  -4.0374756e-02
  -4.4342041e-02
  -4.2053223e-02
  -4.2663574e-02
  -4.2419434e-02
  -4.2907715e-02
  -3.7506104e-02
  -4.0283203e-02
  -4.3243408e-02
  -3.9672852e-02
  -4.4097900e-02
  -4.4067383e-02
  -4.4677734e-02
  -4.6905518e-02
  -4.4830322e-02
  -4.2785645e-02
  -4.0191650e-02
  -4.2449951e-02
  -4.2663574e-02
  -4.5410156e-02
  -4.0832520e-02
  -4.5959473e-02
  -4.6051025e-02
  -3.4820557e-02
  -3.9154053e-02
  -4.7790527e-02
  -4.5196533e-02
  -2.9602051e-02
  -3.8055420e-02
  -4.2816162e-02
  -4.2785645e-02
  -4.5104980e-02
  -4.7790527e-02
  -4.5989990e-02
  -4.4158936e-02
  -4.7058105e-02
  -4.8278809e-02
  -4.7546387e-02
  -4.6844482e-02
  -4.7485352e-02
  -4.4677734e-02
  -4.4036865e-02
  -4.9316406e-02
  -3.5278320e-02
  -4.1198730e-02
  -4.7790527e-02
  -4.0466309e-02
  -4.7271729e-02
  -4.6478271e-02
  -4.5562744e-02
  -4.5715332e-02
  -4.5196533e-02
  -4.4586182e-02
  -4.6966553e-02
  -2.7038574e-02
  -3.3477783e-02
  -4.8950195e-02
  -4.6020508e-02
  -3.7506104e-02
  -3.8513184e-02
  -4.7729492e-02
  -4.6020508e-02
  -4.6844482e-02
  -4.4189453e-02
  -4.7424316e-02
  -4.5715332e-02
  -4.3060303e-02
  -4.4281006e-02
  -4.4433594e-02
  -4.2053223e-02
  -4.2938232e-02
  -4.5257568e-02
  -2.9846191e-02
  -3.5980225e-02
  -4.5074463e-02
  -3.9428711e-02
  -4.2449951e-02
  -4.0893555e-02
  -3.5919189e-02
  -4.3334961e-02
  -4.1015625e-02
  -4.0252686e-02
  -4.1992188e-02
  -4.3762207e-02
  -3.1036377e-02
  -2.9754639e-02
  -3.9550781e-02
  -2.2094727e-02
  -3.2958984e-02
  -4.0496826e-02
  -3.6132813e-02
  -4.0985107e-02
  -3.2562256e-02
  -2.6641846e-02
  -4.3304443e-02
  -1.6571045e-02
  -1.1322021e-02
  -2.7832031e-02
  -3.3386230e-02
  -3.5156250e-02
  -3.1890869e-02
  -3.3447266e-02
  -2.3315430e-02
  -2.7526855e-02
  -3.4851074e-02
  -2.9510498e-02
  -3.2043457e-02
  -3.2867432e-02
  -2.9083252e-02
  -3.3599854e-02
  -2.1575928e-02
  -1.8737793e-02
  -3.1585693e-02
  -2.3834229e-02
  -2.7984619e-02
  -2.7404785e-02
  -1.9531250e-02
  -2.1545410e-02
  -2.3773193e-02
  -2.2949219e-02
  -2.3193359e-02
  -2.1606445e-02
  -2.0629883e-02
  -2.0996094e-02
  -2.2003174e-02
  -2.0812988e-02
  -1.9104004e-02
  -2.0660400e-02
  -1.9378662e-02
  -1.7669678e-02
  -1.6723633e-02
  -1.6510010e-02
  -1.2908936e-02
  -1.3885498e-02
  -1.6967773e-02
  -3.5400391e-03
  -9.8266602e-03
  -1.1199951e-02
  -1.4038086e-03
  -1.1199951e-02
  -1.2145996e-02
  -8.5449219e-03
  -8.6364746e-03
  -5.0048828e-03
  -4.2419434e-03
  -9.8876953e-03
  -6.8664551e-03
  -6.4697266e-03
  -5.7983398e-03
  -5.6152344e-03
  -4.2114258e-03
  -2.1972656e-03
  -1.2207031e-03
  -1.4648438e-03
  -7.9345703e-04
   2.1972656e-03
   1.3427734e-03
  -3.9672852e-04
   3.2043457e-03
   6.5002441e-03
   2.1362305e-03
   2.9602051e-03
   3.6621094e-03
   3.9062500e-03
   5.1574707e-03
   5.1269531e-03
   7.0800781e-03
   9.0332031e-03
   8.4838867e-03
   7.6904297e-03
   1.0253906e-02
   1.3000488e-02
   7.7209473e-03
   9.7045898e-03
   1.2237549e-02
   1.1932373e-02
   1.4068604e-02
   1.3854980e-02
   1.3305664e-02
   1.5106201e-02
   1.4648438e-02
   1.5472412e-02
   1.7425537e-02
   1.6571045e-02
   1.6693115e-02
   1.8280029e-02
   1.9348145e-02
   1.9073486e-02
   1.8829346e-02
   2.0050049e-02
   2.4749756e-02
   2.7160645e-02
   2.3742676e-02
   2.1820068e-02
   2.3895264e-02
   2.4261475e-02
   2.4475098e-02
   2.6184082e-02
   2.6489258e-02
   2.4627686e-02
   2.4383545e-02
   4.3518066e-02
   3.3050537e-02
   2.3651123e-02
   2.9174805e-02
   2.6885986e-02
   3.7689209e-02
   4.2419434e-02
   2.6184082e-02
   3.6437988e-02
   3.7048340e-02
   3.0334473e-02
   3.2867432e-02
   3.4393311e-02
   3.4149170e-02
   3.4484863e-02
   3.1951904e-02
   3.2196045e-02
   3.4973145e-02
   3.4423828e-02
   3.6102295e-02
   3.6682129e-02
   3.8391113e-02
   3.6865234e-02
   3.9550781e-02
   3.9337158e-02
   3.5217285e-02
   3.9611816e-02
   3.8391113e-02
   3.8757324e-02
   4.0985107e-02
   3.8421631e-02
   3.8848877e-02
   3.8909912e-02
   3.9093018e-02
   3.9794922e-02
   4.0679932e-02
   4.2236328e-02
   3.8818359e-02
   4.3640137e-02
   4.7698975e-02
   4.3945313e-02
   4.7546387e-02
   4.6386719e-02
   4.2144775e-02
   4.3121338e-02
   4.0252686e-02
   4.5928955e-02
   5.2307129e-02
   4.6691895e-02
   4.5440674e-02
   4.3121338e-02
   4.5867920e-02
   4.4799805e-02
   4.5410156e-02
   4.5532227e-02
   4.6752930e-02
   4.4616699e-02
   5.2459717e-02
   6.0394287e-02
   4.3975830e-02
   4.6875000e-02
   4.7912598e-02
   4.4311523e-02
   5.9265137e-02
   5.2093506e-02
   4.3975830e-02
   4.8370361e-02
   4.5593262e-02
   4.7790527e-02
   4.8126221e-02
   4.6478271e-02
   4.8004150e-02
   4.7851563e-02
   4.7790527e-02
   4.8339844e-02
   4.9591064e-02
   4.8797607e-02
   4.8553467e-02
   5.1055908e-02
   5.0537109e-02
   4.8492432e-02
   4.9468994e-02
   4.9987793e-02
   4.9072266e-02
   4.9255371e-02
   5.0018311e-02
   5.0689697e-02
   5.0659180e-02
   4.9438477e-02
   5.1818848e-02
   4.9743652e-02
   4.8889160e-02
   5.1025391e-02
   5.1666260e-02
   5.1452637e-02
   5.0720215e-02
   5.1605225e-02
   5.1879883e-02
   5.3161621e-02
   6.0943604e-02
   5.2215576e-02
   4.9713135e-02
   5.1513672e-02
   4.9194336e-02
   5.1666260e-02
   5.2429199e-02
   5.2154541e-02
   5.3344727e-02
   5.2124023e-02
   5.0842285e-02
   5.4840088e-02
   7.1075439e-02
   6.6223145e-02
   5.5908203e-02
   6.0058594e-02
   5.2734375e-02
   5.0994873e-02
   5.3894043e-02
   5.1391602e-02
   5.2490234e-02
   5.3710938e-02
   5.2825928e-02
   5.3009033e-02
   5.3039551e-02
   5.3710938e-02
   5.2795410e-02
   5.2581787e-02
   5.4382324e-02
   5.4748535e-02
   5.4840088e-02
   5.6396484e-02
   5.4870605e-02
   5.3009033e-02
   5.2032471e-02
   5.5419922e-02
   5.8105469e-02
   5.2490234e-02
   5.2520752e-02
   5.3192139e-02
   5.5267334e-02
   4.9285889e-02
   6.0577393e-02
   6.0028076e-02
   4.7454834e-02
   5.1879883e-02
   5.0109863e-02
   5.1391602e-02
   5.0109863e-02
   5.1452637e-02
   5.0720215e-02
   5.2368164e-02
   5.3161621e-02
   6.5429688e-02
   6.3110352e-02
   4.6386719e-02
   5.0781250e-02
   5.0048828e-02
   5.0231934e-02
   4.6661377e-02
   6.3903809e-02
   5.8532715e-02
   4.6905518e-02
   5.1239014e-02
   4.8797607e-02
   5.0323486e-02
   4.9102783e-02
   4.9530029e-02
   4.9346924e-02
   4.8828125e-02
   4.9163818e-02
   5.4229736e-02
   5.1940918e-02
   4.8553467e-02
   4.9316406e-02
   4.8126221e-02
   4.7943115e-02
   4.8065186e-02
   4.7668457e-02
   4.7668457e-02
   4.7607422e-02
   4.8278809e-02
   4.8309326e-02
   4.9194336e-02
   5.3344727e-02
   5.0842285e-02
   5.1391602e-02
   4.9163818e-02
   4.6966553e-02
   4.9957275e-02
   4.7973633e-02
   4.9072266e-02
   5.3161621e-02
   5.0109863e-02
   4.7882080e-02
   4.8400879e-02
   4.8919678e-02
   4.8278809e-02
   4.7332764e-02
   4.7729492e-02
   4.6813965e-02
   4.7363281e-02
   4.7637939e-02
   4.7576904e-02
   4.7790527e-02
   4.8767090e-02
   4.9011230e-02
   4.7607422e-02
   4.7515869e-02
   4.9377441e-02
   4.9377441e-02
   4.8522949e-02
   4.7241211e-02
   4.6905518e-02
   5.0048828e-02
   4.6630859e-02
   4.6813965e-02
   5.0079346e-02
   4.3975830e-02
   5.9844971e-02
   5.7556152e-02
   4.5288086e-02
   5.2001953e-02
   5.0415039e-02
   4.9011230e-02
   4.9774170e-02
   4.9468994e-02
   4.9652100e-02
   5.1208496e-02
   4.8156738e-02
   4.8004150e-02
   4.8645020e-02
   4.8767090e-02
   4.9072266e-02
   4.9621582e-02
   4.9011230e-02
   5.0170898e-02
   4.9652100e-02
   5.0170898e-02
   5.0415039e-02
   4.9072266e-02
   5.1086426e-02
   5.3955078e-02
   5.0140381e-02
   4.9713135e-02
   5.1574707e-02
   5.0811768e-02
   5.0659180e-02
   4.8278809e-02
   5.6701660e-02
   5.7647705e-02
   4.7149658e-02
   4.9713135e-02
   5.0079346e-02
   5.1574707e-02
   5.7464600e-02
   5.1696777e-02
   4.7668457e-02
   5.0506592e-02
   5.5725098e-02
   5.5450439e-02
   5.3405762e-02
   4.8278809e-02
   4.9957275e-02
   4.9804688e-02
   5.0170898e-02
   5.5908203e-02
   5.0140381e-02
   4.7760010e-02
   4.9682617e-02
   4.8156738e-02
   5.1635742e-02
   5.3070068e-02
   4.9163818e-02
   5.0781250e-02
   5.0140381e-02
   4.8767090e-02
   4.9865723e-02
   4.9713135e-02
   5.1879883e-02
   5.0170898e-02
   4.8461914e-02
   5.1971436e-02
   5.6182861e-02
   5.1147461e-02
   5.1025391e-02
   5.6579590e-02
   5.2734375e-02
   5.0567627e-02
   5.0994873e-02
   4.9774170e-02
   5.1086426e-02
   4.7698975e-02
   5.8502197e-02
   5.7128906e-02
   4.7210693e-02
   5.0628662e-02
   4.9682617e-02
   4.9530029e-02
   5.0384521e-02
   5.0994873e-02
   5.0415039e-02
   4.9438477e-02
   4.8889160e-02
   4.8461914e-02
   4.8583984e-02
   5.0140381e-02
   5.0598145e-02
   4.8156738e-02
   4.8614502e-02
   4.9102783e-02
   4.7668457e-02
   4.7271729e-02
   4.7271729e-02
   4.7119141e-02
   5.1147461e-02
   5.0262451e-02
   4.3426514e-02
   5.5328369e-02
   4.7912598e-02
   4.7363281e-02
   6.4178467e-02
   4.6691895e-02
   4.4281006e-02
   4.7546387e-02
   4.7454834e-02
   4.6691895e-02
   4.4311523e-02
   4.4891357e-02
   4.3853760e-02
   4.4036865e-02
   4.4708252e-02
   4.2266846e-02
   5.3924561e-02
   4.8278809e-02
   4.0985107e-02
   4.2846680e-02
   4.2633057e-02
   4.2938232e-02
   3.9428711e-02
   4.0283203e-02
   3.9367676e-02
   3.8970947e-02
   3.8787842e-02
   3.8574219e-02
   3.8452148e-02
   3.7628174e-02
   3.8146973e-02
   3.4973145e-02
   4.1534424e-02
   4.7729492e-02
   3.3355713e-02
   3.7994385e-02
   3.7872314e-02
   3.2165527e-02
   3.2012939e-02
   3.2257080e-02
   3.1982422e-02
   2.8503418e-02
   2.9022217e-02
   2.9357910e-02
   2.8808594e-02
   3.2745361e-02
   2.8900146e-02
   2.6672363e-02
   2.6062012e-02
   2.4749756e-02
   2.3895264e-02
   2.3468018e-02
   2.1514893e-02
   2.2521973e-02
   2.0324707e-02
   2.0874023e-02
   4.0802002e-02
   2.3620605e-02
   1.6601563e-02
   2.2033691e-02
   1.3488770e-02
   2.1392822e-02
   2.2827148e-02
   1.2023926e-02
   2.0355225e-02
   2.0751953e-02
   1.4801025e-02
   9.8571777e-03
   2.3925781e-02
   2.1636963e-02
   7.1716309e-03
   1.1291504e-02
   8.6669922e-03
   8.6669922e-03
   8.3312988e-03
   6.1950684e-03
   6.1340332e-03
   7.1716309e-03
   3.2043457e-03
   2.7465820e-03
   7.6293945e-04
   9.4604492e-04
   8.2397461e-04
  -1.5258789e-04
  -1.2817383e-03
  -1.9836426e-03
   8.1176758e-03
   8.2397461e-04
  -6.1950684e-03
  -2.3803711e-03
  -5.3710938e-03
  -4.8217773e-03
  -6.0424805e-03
  -7.5073242e-03
  -7.4462891e-03
  -7.6904297e-03
  -1.2054443e-02
  -6.9580078e-03
  -6.9580078e-03
  -1.0498047e-02
  -1.0040283e-02
  -9.0026855e-03
  -1.0192871e-02
  -1.4312744e-02
  -1.3519287e-02
  -1.5869141e-02
  -1.6845703e-02
  -1.6693115e-02
  -1.5686035e-02
  -1.6967773e-02
  -2.2308350e-02
  -1.9470215e-02
  -2.4353027e-02
  -1.0650635e-02
  -7.3242188e-04
  -2.5360107e-02
  -2.1575928e-02
  -2.1667480e-02
  -2.4963379e-02
  -2.0202637e-02
  -2.3864746e-02
  -2.7069092e-02
  -2.6153564e-02
  -2.7526855e-02
  -2.6580811e-02
  -2.5054932e-02
  -2.7923584e-02
  -2.7618408e-02
  -2.9998779e-02
  -2.9907227e-02
  -3.1402588e-02
  -2.7770996e-02
  -2.6000977e-02
  -3.3203125e-02
  -3.2806396e-02
  -3.2318115e-02
  -3.3660889e-02
  -3.5400391e-02
  -3.5125732e-02
  -3.5430908e-02
  -3.5797119e-02
  -3.6468506e-02
  -3.6285400e-02
  -3.7414551e-02
  -3.7902832e-02
  -3.6499023e-02
  -3.7811279e-02
  -4.0924072e-02
  -4.0039063e-02
  -4.1717529e-02
  -4.4860840e-02
  -4.3731689e-02
  -3.6041260e-02
  -3.9947510e-02
  -4.5562744e-02
  -4.0557861e-02
  -4.2938232e-02
  -4.0740967e-02
  -4.1717529e-02
  -4.4555664e-02
  -4.5623779e-02
  -4.6844482e-02
  -4.6752930e-02
  -4.7302246e-02
  -4.8675537e-02
  -4.8400879e-02
  -4.8980713e-02
  -4.8187256e-02
  -4.8797607e-02
  -4.9041748e-02
  -4.8156738e-02
  -4.9499512e-02
  -4.9896240e-02
  -5.1208496e-02
  -5.1422119e-02
  -5.4138184e-02
  -4.9896240e-02
  -4.5745850e-02
  -5.2429199e-02
  -5.1391602e-02
  -5.1879883e-02
  -5.1147461e-02
  -5.1666260e-02
  -5.5358887e-02
  -5.4473877e-02
  -5.5603027e-02
  -5.4046631e-02
  -5.5114746e-02
  -5.5816650e-02
  -5.4992676e-02
  -5.5969238e-02
  -5.5053711e-02
  -5.2368164e-02
  -5.2673340e-02
  -4.8828125e-02
  -4.7668457e-02
  -5.6884766e-02
  -5.4504395e-02
  -5.5114746e-02
  -5.6945801e-02
  -5.7495117e-02
  -5.5847168e-02
  -5.7067871e-02
  -5.8624268e-02
  -5.8441162e-02
  -5.8349609e-02
  -5.7159424e-02
  -5.8074951e-02
  -5.7189941e-02
  -5.6732178e-02
  -5.8044434e-02
  -5.6854248e-02
  -5.9020996e-02
  -6.0272217e-02
  -5.6884766e-02
  -5.9906006e-02
  -6.0180664e-02
  -6.0058594e-02
  -5.9051514e-02
  -5.9570313e-02
  -5.9265137e-02
  -5.3344727e-02
  -6.0668945e-02
  -5.8776855e-02
  -5.6915283e-02
  -5.8837891e-02
  -6.3079834e-02
  -4.8645020e-02
  -4.2602539e-02
  -6.3385010e-02
  -5.9906006e-02
  -6.3049316e-02
  -6.1737061e-02
  -4.3212891e-02
  -5.5999756e-02
  -6.2744141e-02
  -5.8013916e-02
  -6.3262939e-02
  -5.6243896e-02
  -4.9987793e-02
  -3.9916992e-02
  -5.8685303e-02
  -6.0699463e-02
  -5.4687500e-02
  -5.5023193e-02
  -5.6671143e-02
  -6.0211182e-02
  -5.7861328e-02
  -5.3680420e-02
  -5.4504395e-02
  -5.8624268e-02
  -5.8471680e-02
  -5.9509277e-02
  -5.9783936e-02
  -5.8776855e-02
  -5.9387207e-02
  -6.0699463e-02
  -5.7556152e-02
  -5.5267334e-02
  -5.8898926e-02
  -5.8654785e-02
  -5.7678223e-02
  -5.8380127e-02
  -5.7830811e-02
  -5.7708740e-02
  -5.8258057e-02
  -5.8166504e-02
  -5.8197021e-02
  -5.7952881e-02
  -5.8013916e-02
  -5.8959961e-02
  -5.8166504e-02
  -5.8593750e-02
  -5.8349609e-02
  -5.8044434e-02
  -5.7434082e-02
  -5.6915283e-02
  -5.7434082e-02
  -5.7220459e-02
  -5.8319092e-02
  -5.6640625e-02
  -5.5541992e-02
  -5.7861328e-02
  -5.6945801e-02
  -5.7006836e-02
  -5.7098389e-02
  -5.7250977e-02
  -5.7891846e-02
  -5.6457520e-02
  -5.7067871e-02
  -5.6152344e-02
  -5.6457520e-02
  -5.6823730e-02
  -5.7281494e-02
  -5.7983398e-02
  -5.4809570e-02
  -5.6579590e-02
  -5.6427002e-02
  -5.5938721e-02
  -5.8074951e-02
  -5.6518555e-02
  -5.6732178e-02
  -5.6335449e-02
  -5.7006836e-02
  -5.6091309e-02
  -5.4595947e-02
  -5.4473877e-02
  -5.4962158e-02
  -5.4351807e-02
  -5.5023193e-02
  -5.4962158e-02
  -5.0659180e-02
  -5.2276611e-02
  -5.5603027e-02
  -5.4138184e-02
  -5.5999756e-02
  -5.5236816e-02
  -5.3436279e-02
  -5.5786133e-02
  -5.3344727e-02
  -5.1513672e-02
  -5.3619385e-02
  -5.2581787e-02
  -5.3710938e-02
  -5.5145264e-02
  -5.3497314e-02
  -5.4351807e-02
  -5.4290771e-02
  -5.2490234e-02
  -5.4016113e-02
  -5.4077148e-02
  -5.0476074e-02
  -4.9194336e-02
  -5.1452637e-02
  -5.1483154e-02
  -5.2398682e-02
  -5.1147461e-02
  -5.3741455e-02
  -4.7485352e-02
  -4.1870117e-02
  -5.2520752e-02
  -5.3863525e-02
  -5.1605225e-02
  -5.1269531e-02
  -5.1025391e-02
  -4.8217773e-02
  -4.9682617e-02
  -4.9774170e-02
  -5.0781250e-02
  -5.2093506e-02
  -5.0079346e-02
  -5.1696777e-02
  -4.7760010e-02
  -4.5104980e-02
  -4.9774170e-02
  -4.2938232e-02
  -4.3853760e-02
  -4.7821045e-02
  -4.8187256e-02
  -4.2083740e-02
  -4.4525146e-02
  -5.0140381e-02
  -4.5837402e-02
  -4.4830322e-02
  -4.6264648e-02
  -4.7210693e-02
  -4.7912598e-02
  -4.7760010e-02
  -4.6264648e-02
  -4.8309326e-02
  -4.7393799e-02
  -4.5257568e-02
  -4.6630859e-02
  -4.5806885e-02
  -4.5715332e-02
  -4.4311523e-02
  -4.6356201e-02
  -4.5593262e-02
  -4.4006348e-02
  -4.5135498e-02
  -4.4189453e-02
  -4.5135498e-02
  -4.3457031e-02
  -3.9581299e-02
  -4.4921875e-02
  -3.8604736e-02
  -3.3966064e-02
  -4.3853760e-02
  -3.8391113e-02
  -4.0466309e-02
  -4.2480469e-02
  -3.2714844e-02
  -3.8299561e-02
  -3.9398193e-02
  -3.8421631e-02
  -4.1381836e-02
  -3.9642334e-02
  -3.9093018e-02
  -3.9459229e-02
  -3.9520264e-02
  -3.9489746e-02
  -3.9459229e-02
  -3.8726807e-02
  -3.7475586e-02
  -2.8015137e-02
  -2.4871826e-02
  -3.8726807e-02
  -3.8085938e-02
  -3.6987305e-02
  -3.5552979e-02
  -3.3294678e-02
  -4.0557861e-02
  -3.1524658e-02
  -2.0751953e-03
  -3.2928467e-02
  -4.0313721e-02
  -3.4240723e-02
  -3.5949707e-02
  -3.6163330e-02
  -3.6712646e-02
  -3.4790039e-02
  -3.3477783e-02
  -3.4790039e-02
  -3.5614014e-02
  -3.3508301e-02
  -3.3081055e-02
  -3.2714844e-02
  -3.1616211e-02
  -3.1677246e-02
  -3.2531738e-02
  -3.2592773e-02
  -3.2287598e-02
  -3.3050537e-02
  -2.8533936e-02
  -2.6336670e-02
  -2.9113770e-02
  -2.9968262e-02
  -2.9998779e-02
  -2.9876709e-02
  -2.9327393e-02
  -2.9602051e-02
  -2.8808594e-02
  -2.8137207e-02
  -2.9388428e-02
  -3.0151367e-02
  -2.4719238e-02
  -2.0263672e-02
  -2.6184082e-02
  -2.5421143e-02
  -2.6397705e-02
  -2.7374268e-02
  -2.3651123e-02
  -2.5299072e-02
  -2.6184082e-02
  -2.5054932e-02
  -2.4383545e-02
  -2.3437500e-02
  -2.3681641e-02
  -2.2064209e-02
  -2.6031494e-02
  -2.0782471e-02
  -5.6762695e-03
  -2.2247314e-02
  -2.5512695e-02
  -2.3925781e-02
  -2.4322510e-02
  -2.3620605e-02
  -2.4108887e-02
  -2.2766113e-02
  -2.2308350e-02
  -1.9622803e-02
  -1.8737793e-02
  -1.9622803e-02
  -2.1667480e-02
  -2.1728516e-02
  -2.1514893e-02
  -2.0538330e-02
  -1.9287109e-02
  -1.9866943e-02
  -1.6967773e-02
  -2.0050049e-02
  -1.4404297e-02
  -1.0498047e-02
  -1.9531250e-02
  -1.6510010e-02
  -1.6326904e-02
  -1.7913818e-02
  -1.6235352e-02
  -1.8768311e-02
  -1.8188477e-02
  -1.6723633e-02
  -1.6571045e-02
  -1.5686035e-02
  -1.4770508e-02
  -1.5045166e-02
  -1.5441895e-02
  -1.4923096e-02
  -1.4709473e-02
  -1.6601563e-02
  -9.3078613e-03
  -9.7656250e-03
  -1.9927979e-02
   8.5144043e-03
  -5.6762695e-03
  -1.3366699e-02
   6.2561035e-03
  -1.4160156e-02
  -1.4129639e-02
  -1.1322021e-02
  -1.3122559e-02
  -1.0681152e-02
  -1.1016846e-02
  -1.1413574e-02
  -1.2664795e-02
  -1.1260986e-02
  -1.0833740e-02
  -1.1474609e-02
  -1.0284424e-02
  -1.0772705e-02
  -1.0314941e-02
  -4.5776367e-03
  -1.1077881e-02
  -5.5847168e-03
   3.1433105e-03
  -8.0261230e-03
  -6.5002441e-03
  -2.6550293e-03
  -4.4555664e-03
  -7.2326660e-03
  -6.9885254e-03
  -7.5378418e-03
  -7.6293945e-03
  -6.0424805e-03
  -7.1105957e-03
  -9.2773438e-03
  -7.6599121e-03
  -9.5825195e-03
  -8.6059570e-03
  -1.0040283e-02
  -8.8806152e-03
  -9.4299316e-03
  -6.7749023e-03
   1.4648438e-03
  -6.8054199e-03
  -7.3242188e-03
  -6.0119629e-03
  -6.9274902e-03
  -3.1738281e-03
  -4.3029785e-03
  -6.9885254e-03
  -5.6762695e-03
  -6.1035156e-03
  -4.7912598e-03
  -1.0620117e-02
   1.4007568e-02
   9.6740723e-03
  -8.8500977e-03
   8.8500977e-04
  -5.3710938e-03
  -4.1198730e-03
   4.5776367e-04
  -3.8146973e-03
  -1.8310547e-03
  -2.8991699e-03
  -5.2490234e-03
   6.4697266e-03
   2.0751953e-03
  -2.1972656e-03
   1.8615723e-03
  -3.0822754e-03
  -4.0283203e-03
  -1.3122559e-03
  -5.0964355e-03
   7.3242188e-04
   2.7770996e-03
  -5.4626465e-03
  -3.1433105e-03
  -3.0517578e-03
  -2.2583008e-03
  -2.6245117e-03
  -2.7465820e-04
   7.0190430e-04
  -3.2043457e-03
  -1.6479492e-03
  -2.6550293e-03
  -2.2583008e-03
  -2.6550293e-03
  -2.0751953e-03
   2.4414063e-03
   5.3710938e-03
  -1.4343262e-03
  -1.6174316e-03
  -8.8500977e-04
  -1.4953613e-03
  -2.5024414e-03
   7.6293945e-04
   2.2583008e-03
  -1.8310547e-04
   4.6081543e-03
   1.4038086e-03
  -1.8005371e-03
   5.0048828e-03
   1.3122559e-03
   1.3427734e-03
   1.6784668e-03
   2.4414063e-04
   0.0000000e+00
   4.3640137e-03
   9.0332031e-03
   8.5449219e-04
   6.7443848e-03
   7.9956055e-03
  -3.6621094e-04
   7.7819824e-03
   4.2724609e-03
  -9.4604492e-04
   4.3029785e-03
   1.6784668e-03
  -3.0517578e-04
   3.0212402e-03
   2.7160645e-03
   2.0141602e-03
   2.6245117e-03
   1.7395020e-03
   1.8920898e-03
   2.5329590e-03
   1.9531250e-03
   2.1667480e-03
   2.8381348e-03
   2.8991699e-03
   4.3640137e-03
   2.3498535e-03
   4.8522949e-03
   6.5307617e-03
   3.5095215e-03
   4.4555664e-03
   3.4484863e-03
   3.4179688e-03
   4.6386719e-03
   1.0101318e-02
   1.1688232e-02
   9.4909668e-03
   5.4626465e-03
   5.0659180e-03
   5.7067871e-03
   7.2631836e-03
   6.3781738e-03
   6.7749023e-03
   6.6528320e-03
   6.3781738e-03
   7.0190430e-03
   8.1787109e-03
   6.1340332e-03
   8.6975098e-03
   3.7536621e-03
   1.2115479e-02
   3.1250000e-02
   8.4838867e-03
   8.7890625e-03
   1.1108398e-02
   8.3923340e-03
   9.6130371e-03
   8.3923340e-03
   7.0800781e-03
   1.5930176e-02
   9.2468262e-03
   9.8571777e-03
   2.3773193e-02
   7.6293945e-03
   9.8266602e-03
   1.2176514e-02
   9.0332031e-03
   9.9487305e-03
   1.0070801e-02
   1.0650635e-02
   9.9487305e-03
   1.0070801e-02
   9.6740723e-03
   7.8735352e-03
   1.6296387e-02
   1.3763428e-02
   9.2773438e-03
   1.1718750e-02
   1.1169434e-02
   1.1230469e-02
   1.3031006e-02
   1.6143799e-02
   1.3061523e-02
   1.3031006e-02
   1.3000488e-02
   1.2969971e-02
   1.3061523e-02
   1.3580322e-02
   1.4312744e-02
   1.3061523e-02
   1.2542725e-02
   1.1260986e-02
   1.3488770e-02
   1.4007568e-02
   1.3183594e-02
   1.4923096e-02
   1.4373779e-02
   1.7272949e-02
   1.7028809e-02
   1.3977051e-02
   1.6082764e-02
   1.4953613e-02
   1.5533447e-02
   1.5411377e-02
   1.5045166e-02
   1.6326904e-02
   1.5808105e-02
   1.7089844e-02
   1.6082764e-02
   1.5380859e-02
   1.6265869e-02
   1.6540527e-02
   1.6601563e-02
   1.6021729e-02
   1.6357422e-02
   1.5960693e-02
   1.6204834e-02
   1.5563965e-02
   1.9989014e-02
   1.9989014e-02
   1.6784668e-02
   1.8127441e-02
   1.8890381e-02
   1.7517090e-02
   1.7211914e-02
   2.1148682e-02
   1.9104004e-02
   1.8218994e-02
   2.1392822e-02
   2.0355225e-02
   2.2216797e-02
   2.2583008e-02
   2.0507813e-02
   2.1545410e-02
   2.5695801e-02
   2.6672363e-02
   2.2125244e-02
   2.3284912e-02
   2.3712158e-02
   2.3040771e-02
   2.2796631e-02
   2.2491455e-02
   2.2521973e-02
   2.1972656e-02
   3.3264160e-02
   2.5848389e-02
   1.9165039e-02
   2.2796631e-02
   2.0721436e-02
   2.2857666e-02
   2.4108887e-02
   2.2949219e-02
   2.4536133e-02
   2.5299072e-02
   2.2888184e-02
   2.5054932e-02
   2.5848389e-02
   2.4780273e-02
   2.5421143e-02
   2.7313232e-02
   2.6794434e-02
   2.5726318e-02
   2.6519775e-02
   2.6092529e-02
   2.7557373e-02
   2.9357910e-02
   2.7587891e-02
   2.5390625e-02
   3.0761719e-02
   3.6163330e-02
   2.8656006e-02
   2.8015137e-02
   2.8289795e-02
   2.7587891e-02
   2.7313232e-02
   2.7130127e-02
   2.7435303e-02
   2.6641846e-02
   2.7496338e-02
   2.7679443e-02
   2.6947021e-02
   2.7618408e-02
   2.8594971e-02
   2.6123047e-02
   2.8839111e-02
   2.8656006e-02
   3.1768799e-02
   3.4545898e-02
   2.7313232e-02
   2.8869629e-02
   2.7893066e-02
   2.6123047e-02
   4.2541504e-02
   3.4545898e-02
   2.5543213e-02
   3.1219482e-02
   2.4963379e-02
   3.6193848e-02
   4.7027588e-02
   2.6489258e-02
   3.3569336e-02
   4.0802002e-02
   4.0863037e-02
   2.5451660e-02
   4.2358398e-02
   4.5806885e-02
   2.7404785e-02
   3.1799316e-02
   2.9144287e-02
   3.1005859e-02
   3.1036377e-02
   2.9632568e-02
   3.2928467e-02
   4.0435791e-02
   3.0700684e-02
   2.9602051e-02
   3.1677246e-02
   2.9235840e-02
   3.0242920e-02
   2.9663086e-02
   3.0944824e-02
   3.1555176e-02
   4.1381836e-02
   4.4158936e-02
   2.7038574e-02
   5.1483154e-02
   4.2602539e-02
   2.8442383e-02
   3.3233643e-02
   3.8208008e-02
   3.6834717e-02
   3.1860352e-02
   3.5644531e-02
   3.3813477e-02
   3.2226563e-02
   3.3020020e-02
   3.2470703e-02
   3.5766602e-02
   3.7872314e-02
   3.1219482e-02
   3.3782959e-02
   3.3477783e-02
   3.3569336e-02
   3.4057617e-02
   3.2196045e-02
   3.3660889e-02
   3.4606934e-02
   3.3142090e-02
   3.7902832e-02
   3.6926270e-02
   3.2867432e-02
   3.5400391e-02
   3.2745361e-02
   3.2409668e-02
   3.3599854e-02
   3.2440186e-02
   3.3508301e-02
   3.5278320e-02
   3.3325195e-02
   3.2348633e-02
   3.1799316e-02
   3.2348633e-02
   2.9418945e-02
   3.0578613e-02
   3.0822754e-02
   3.1860352e-02
   3.1005859e-02
   3.2714844e-02
   3.7933350e-02
   2.8015137e-02
   4.3212891e-02
   4.5623779e-02
   2.8930664e-02
   3.4362793e-02
   3.2409668e-02
   3.2440186e-02
   3.4545898e-02
   3.4057617e-02
   3.3050537e-02
   3.3691406e-02
   3.3905029e-02
   3.0761719e-02
   3.8513184e-02
   4.3731689e-02
   3.1799316e-02
   3.4881592e-02
   3.4851074e-02
   3.1036377e-02
   3.2867432e-02
   3.2501221e-02
   3.3996582e-02
   3.3721924e-02
   3.2257080e-02
   3.3477783e-02
   3.3477783e-02
   3.2348633e-02
   3.2409668e-02
   3.2073975e-02
   3.3142090e-02
   3.1829834e-02
   3.1127930e-02
   3.1616211e-02
   3.1372070e-02
   3.2318115e-02
   3.1097412e-02
   3.0395508e-02
   3.3386230e-02
   3.2623291e-02
   3.0700684e-02
   3.1677246e-02
   3.2562256e-02
   3.0914307e-02
   3.1677246e-02
   3.5156250e-02
   3.2287598e-02
   2.9541016e-02
   3.2897949e-02
   2.8900146e-02
   3.4484863e-02
   4.2877197e-02
   3.8482666e-02
   3.4271240e-02
   2.8961182e-02
   2.8411865e-02
   3.1005859e-02
   3.0181885e-02
   3.0151367e-02
   3.1066895e-02
   3.7109375e-02
   3.1433105e-02
   2.9785156e-02
   3.0517578e-02
   3.1768799e-02
   3.1311035e-02
   2.7008057e-02
   2.6153564e-02
   2.9083252e-02
   2.6916504e-02
   2.4688721e-02
   2.7526855e-02
   2.8167725e-02
   2.7770996e-02
   2.7008057e-02
   2.6123047e-02
   2.5787354e-02
   2.6855469e-02
   2.7130127e-02
   2.7221680e-02
   2.6977539e-02
   2.7160645e-02
   2.3834229e-02
   3.5644531e-02
   3.5369873e-02
   2.4353027e-02
   2.8289795e-02
   2.6397705e-02
   2.4932861e-02
   2.5421143e-02
   2.5909424e-02
   2.4841309e-02
   2.4475098e-02
   2.4810791e-02
   2.4414063e-02
   2.4078369e-02
   2.5115967e-02
   2.2186279e-02
   3.2897949e-02
   3.3111572e-02
   2.2766113e-02
   3.3782959e-02
   2.8045654e-02
   2.3284912e-02
   2.5482178e-02
   2.5268555e-02
   2.5573730e-02
   2.4597168e-02
   3.3142090e-02
   2.6153564e-02
   2.2521973e-02
   2.5146484e-02
   2.3101807e-02
   2.4688721e-02
   2.4688721e-02
   2.2796631e-02
   2.3803711e-02
   2.1484375e-02
   1.9531250e-02
   2.2369385e-02
   2.1331787e-02
   2.1179199e-02
   2.1820068e-02
   2.0538330e-02
   2.0874023e-02
   2.0538330e-02
   2.0721436e-02
   1.9744873e-02
   1.9592285e-02
   2.0324707e-02
   2.1179199e-02
   2.1453857e-02
   1.9622803e-02
   1.8280029e-02
   1.9226074e-02
   1.9409180e-02
   1.8524170e-02
   1.9470215e-02
   1.8768311e-02
   1.7822266e-02
   1.8737793e-02
   1.8798828e-02
   1.8371582e-02
   1.8127441e-02
   1.8463135e-02
   1.7242432e-02
   1.6937256e-02
   1.6448975e-02
   1.6845703e-02
   1.5808105e-02
   1.3763428e-02
   1.5563965e-02
   1.0833740e-02
   3.5522461e-02
   3.0517578e-02
   7.4768066e-03
   3.3050537e-02
   1.7181396e-02
   1.1383057e-02
   2.9266357e-02
   1.4465332e-02
   1.4831543e-02
   1.2207031e-02
   1.5014648e-02
   1.4099121e-02
   2.7313232e-02
   4.6478271e-02
   1.6571045e-02
   2.5482178e-02
   1.9287109e-02
   4.6997070e-03
   3.1951904e-02
   2.4047852e-02
   1.3458252e-02
   1.1962891e-02
   1.7425537e-02
   1.4801025e-02
   8.5144043e-03
   7.4768066e-03
   1.0864258e-02
   1.7486572e-02
   1.2939453e-02
   1.5716553e-02
   1.2664795e-02
   5.1879883e-03
   7.5378418e-03
   7.5988770e-03
   7.8125000e-03
   6.2255859e-03
   7.2326660e-03
   6.7138672e-03
   6.1035156e-03
   7.6599121e-03
   5.6457520e-03
   6.4697266e-03
   5.5236816e-03
   4.1503906e-03
   4.6997070e-03
   8.5449219e-03
   8.8195801e-03
   5.0964355e-03
   4.8828125e-03
   5.5847168e-03
   4.0893555e-03
   5.3405762e-03
   5.1879883e-03
   4.9133301e-03
   8.1481934e-03
   2.7770996e-03
   7.9040527e-03
   9.3383789e-03
   6.0424805e-03
   3.2958984e-03
   1.0375977e-02
   2.4475098e-02
   6.0119629e-03
   1.7181396e-02
   1.7333984e-02
  -6.7138672e-04
   4.2724609e-03
   3.0212402e-03
   1.5869141e-03
   1.6784668e-03
   1.2512207e-03
   7.9345703e-04
  -6.1035156e-05
  -9.1552734e-04
   5.4931641e-04
   2.7465820e-04
   2.5329590e-03
  -2.5939941e-03
   1.4770508e-02
   2.1942139e-02
  -6.3171387e-03
   6.7138672e-03
   2.3803711e-03
  -5.7983398e-03
   1.4556885e-02
   3.6621094e-03
  -3.2348633e-03
   1.8310547e-04
   6.1035156e-04
  -1.2817383e-03
  -2.5024414e-03
  -1.5563965e-03
  -1.3427734e-03
  -1.4953613e-03
  -2.8686523e-03
  -8.5449219e-04
   1.2207031e-04
   1.1291504e-03
   5.2185059e-03
  -2.7160645e-03
  -2.3803711e-03
  -2.0446777e-03
  -3.0822754e-03
  -2.8076172e-03
  -4.3334961e-03
   9.1552734e-05
   6.2561035e-03
  -2.9907227e-03
  -2.8076172e-03
  -5.3100586e-03
  -3.2348633e-03
  -2.9907227e-03
  -4.0588379e-03
  -3.7231445e-03
  -3.6315918e-03
  -5.4016113e-03
  -7.8430176e-03
  -7.0190430e-04
  -6.5002441e-03
  -6.0424805e-03
   8.8500977e-04
  -6.2561035e-03
  -7.1411133e-03
  -6.6223145e-03
  -8.4838867e-03
  -5.0354004e-03
  -4.0283203e-03
  -6.3476563e-03
  -8.2702637e-03
  -1.3427734e-03
  -3.2043457e-03
  -8.6364746e-03
  -8.4228516e-03
  -1.6784668e-03
  -1.8615723e-03
  -9.8876953e-03
  -7.8430176e-03
  -6.8054199e-03
  -6.9580078e-03
  -7.3852539e-03
  -9.6130371e-03
  -1.0681152e-02
  -6.9580078e-03
  -9.5825195e-03
  -3.9672852e-03
  -4.1809082e-03
  -1.0742188e-02
  -9.8876953e-03
  -1.0498047e-02
  -9.0637207e-03
  -8.6669922e-03
  -1.2451172e-02
  -7.9956055e-03
   8.8500977e-04
  -9.4299316e-03
   8.8195801e-03
   7.5988770e-03
  -1.4678955e-02
  -8.1176758e-03
  -9.0332031e-03
  -7.5073242e-03
  -9.7656250e-03
  -1.1352539e-02
  -1.2481689e-02
  -1.0009766e-02
  -1.1260986e-02
  -1.1413574e-02
  -1.1840820e-02
  -1.0162354e-02
  -1.0437012e-02
  -1.2969971e-02
  -8.0871582e-03
  -5.0964355e-03
  -1.3183594e-02
  -1.3153076e-02
  -9.4299316e-03
  -1.4953613e-02
  -1.5563965e-03
  -3.4484863e-03
  -1.4648438e-02
  -4.2724609e-03
  -1.2207031e-04
  -2.2277832e-03
  -1.2512207e-02
  -1.1932373e-02
  -1.2390137e-02
  -1.1260986e-02
  -1.5930176e-02
  -3.9978027e-03
  -4.7302246e-03
  -1.4892578e-02
  -9.5214844e-03
  -1.0925293e-02
  -1.1962891e-02
  -1.1779785e-02
  -1.1474609e-02
  -1.2420654e-02
  -1.1749268e-02
  -1.2420654e-02
  -1.3458252e-02
  -1.2023926e-02
  -1.3732910e-02
  -1.3458252e-02
  -1.4007568e-02
  -1.3854980e-02
  -1.3397217e-02
  -1.4434814e-02
  -1.4831543e-02
  -1.5899658e-02
  -1.2664795e-02
  -1.6113281e-02
  -1.1108398e-02
  -6.2866211e-03
  -1.6632080e-02
  -1.4312744e-02
  -1.5014648e-02
  -1.5899658e-02
  -1.3946533e-02
  -1.6082764e-02
  -1.5045166e-02
  -1.6265869e-02
  -1.5869141e-02
  -1.4953613e-02
  -1.6265869e-02
  -1.5014648e-02
  -1.5869141e-02
  -1.7181396e-02
  -1.5350342e-02
  -1.7486572e-02
  -1.3580322e-02
  -1.0650635e-02
  -1.6998291e-02
  -1.6510010e-02
  -1.4739990e-02
  -1.3061523e-02
  -1.7120361e-02
  -1.7150879e-02
  -1.6418457e-02
  -1.7089844e-02
  -1.7639160e-02
  -1.7608643e-02
  -1.7425537e-02
  -1.6265869e-02
  -1.9500732e-02
  -2.0324707e-02
  -1.8157959e-02
  -1.8493652e-02
  -1.9226074e-02
  -1.9378662e-02
  -1.7761230e-02
  -1.8737793e-02
  -1.8402100e-02
  -1.7456055e-02
  -1.7639160e-02
  -1.5380859e-02
  -1.6418457e-02
  -2.0324707e-02
  -1.6387939e-02
  -1.5716553e-02
  -1.8432617e-02
  -1.9653320e-02
  -2.0782471e-02
  -2.0324707e-02
  -1.9104004e-02
  -2.0996094e-02
  -2.0446777e-02
  -2.0019531e-02
  -1.9500732e-02
  -2.0751953e-02
  -2.0141602e-02
  -2.0172119e-02
  -2.1636963e-02
  -2.0660400e-02
  -2.1240234e-02
  -2.0812988e-02
  -2.0721436e-02
  -1.9348145e-02
  -2.0233154e-02
  -2.2369385e-02
  -1.8402100e-02
  -1.8981934e-02
  -1.9958496e-02
  -1.9775391e-02
  -2.0935059e-02
  -2.0538330e-02
  -2.0477295e-02
  -2.1301270e-02
  -2.0141602e-02
  -2.1087646e-02
  -2.2064209e-02
  -2.0721436e-02
  -1.9470215e-02
  -1.9500732e-02
  -1.9805908e-02
  -1.3702393e-02
  -1.8096924e-02
  -2.3101807e-02
  -1.9897461e-02
  -2.2979736e-02
  -2.2796631e-02
  -2.0660400e-02
  -1.9989014e-02
  -2.1697998e-02
  -2.0874023e-02
  -1.9866943e-02
  -2.1453857e-02
  -2.0996094e-02
  -2.0812988e-02
  -2.2827148e-02
  -2.0660400e-02
  -2.1759033e-02
  -2.1606445e-02
  -1.9805908e-02
  -2.0751953e-02
  -2.0599365e-02
  -2.1057129e-02
  -2.0202637e-02
  -2.0263672e-02
  -2.0111084e-02
  -2.0690918e-02
  -1.9287109e-02
  -1.7974854e-02
  -1.9195557e-02
  -1.9805908e-02
  -2.0202637e-02
  -2.0965576e-02
  -2.1759033e-02
  -1.8951416e-02
  -1.9439697e-02
  -1.7608643e-02
  -1.6265869e-02
  -2.0172119e-02
  -1.9989014e-02
  -1.8981934e-02
  -1.4617920e-02
  -1.9683838e-02
  -2.9296875e-03
   6.1340332e-03
  -2.1087646e-02
  -1.8920898e-02
  -2.0263672e-02
  -2.1179199e-02
  -2.0629883e-02
  -2.0050049e-02
  -2.0904541e-02
  -2.0904541e-02
  -2.1881104e-02
  -2.0812988e-02
  -2.0721436e-02
  -1.4587402e-02
  -2.2430420e-02
  -2.0751953e-02
  -8.6975098e-03
  -2.2338867e-02
  -1.8676758e-02
  -1.8554688e-02
  -2.4291992e-02
  -2.0538330e-02
  -2.1667480e-02
  -2.0233154e-02
  -1.6937256e-02
  -2.0263672e-02
  -2.1392822e-02
  -1.8554688e-02
  -1.9226074e-02
  -2.0782471e-02
  -2.0751953e-02
  -2.0080566e-02
  -1.8829346e-02
  -2.0996094e-02
  -1.8798828e-02
  -8.5449219e-03
  -1.8218994e-02
  -2.0965576e-02
  -1.8737793e-02
  -1.9653320e-02
  -1.7486572e-02
  -1.7517090e-02
  -2.0477295e-02
  -2.0050049e-02
  -1.8371582e-02
  -1.8554688e-02
  -2.0202637e-02
  -1.9866943e-02
  -2.0263672e-02
  -1.7974854e-02
  -1.5136719e-02
  -1.8188477e-02
  -1.8463135e-02
  -2.0294189e-02
  -1.9500732e-02
  -1.9348145e-02
  -1.9989014e-02
  -1.9073486e-02
  -1.9500732e-02
  -1.9622803e-02
  -1.4404297e-02
  -1.4801025e-02
  -1.9561768e-02
  -1.8890381e-02
  -1.6326904e-02
  -2.1118164e-02
  -8.6364746e-03
  -8.3618164e-03
  -2.0172119e-02
  -1.6937256e-02
  -1.8218994e-02
  -1.7761230e-02
  -1.7425537e-02
  -2.0019531e-02
  -1.6845703e-02
  -1.1962891e-02
  -1.4495850e-02
  -1.3641357e-02
  -1.2329102e-02
  -1.8493652e-02
  -1.8188477e-02
  -1.6784668e-02
  -1.6998291e-02
  -1.7395020e-02
  -1.8341064e-02
  -1.7089844e-02
  -1.8402100e-02
  -1.8157959e-02
  -1.8127441e-02
  -1.6967773e-02
  -1.8524170e-02
  -1.9104004e-02
  -1.6723633e-02
  -1.7395020e-02
  -1.7883301e-02
  -1.7822266e-02
  -1.6571045e-02
  -1.6723633e-02
  -1.6906738e-02
  -1.7120361e-02
  -1.6845703e-02
  -1.6174316e-02
  -1.6754150e-02
  -1.7730713e-02
  -1.5472412e-02
  -1.5167236e-02
  -1.8341064e-02
  -1.7059326e-02
  -1.5930176e-02
  -1.5289307e-02
  -1.6082764e-02
  -1.6296387e-02
  -1.6143799e-02
  -1.6906738e-02
  -1.4556885e-02
  -1.4831543e-02
  -1.6662598e-02
  -1.5960693e-02
  -1.7150879e-02
  -1.6632080e-02
  -1.6265869e-02
  -1.7333984e-02
  -1.6571045e-02
  -1.8310547e-02
  -1.2817383e-02
  -1.7791748e-02
  -1.1901855e-02
   5.8898926e-03
  -1.4678955e-02
  -1.7272949e-02
  -1.4678955e-02
  -1.7425537e-02
  -1.6418457e-02
  -1.6815186e-02
  -1.6448975e-02
  -1.6021729e-02
  -1.8096924e-02
  -1.8951416e-02
  -1.6937256e-02
  -1.5625000e-02
  -1.3092041e-02
  -1.1444092e-02
  -1.5686035e-02
  -1.7730713e-02
  -1.6479492e-02
  -1.4678955e-02
  -1.7578125e-02
  -1.6052246e-02
  -1.5136719e-02
  -1.8157959e-02
  -1.3153076e-02
  -1.0772705e-02
  -1.3702393e-02
  -1.5289307e-02
  -1.5808105e-02
  -1.6052246e-02
  -1.3977051e-02
  -1.8066406e-02
  -1.1413574e-02
  -8.2092285e-03
  -1.2481689e-02
  -2.0935059e-02
  -1.4953613e-03
   1.1016846e-02
  -1.5869141e-02
  -1.0589600e-02
  -1.2023926e-02
  -1.5655518e-02
   5.4321289e-03
  -1.0253906e-02
  -1.6967773e-02
  -6.5002441e-03
  -1.4007568e-02
  -1.5350342e-02
  -9.8266602e-03
   4.2724609e-04
  -1.3641357e-02
  -1.5563965e-02
  -1.3824463e-02
  -1.5106201e-02
  -1.4373779e-02
  -1.4343262e-02
  -1.4465332e-02
  -1.3549805e-02
  -1.5319824e-02
  -1.8676758e-02
  -1.3732910e-02
  -1.5808105e-02
  -1.6632080e-02
  -1.4160156e-02
  -1.5258789e-02
  -1.4862061e-02
  -1.4770508e-02
  -1.4251709e-02
  -1.3549805e-02
  -1.3427734e-02
  -1.4404297e-02
  -1.4648438e-02
  -5.3710938e-03
  -3.4790039e-03
  -5.0964355e-03
  -5.9509277e-03
  -1.1840820e-02
  -1.0589600e-02
  -1.0589600e-02
  -1.4099121e-02
  -1.2329102e-02
  -1.1657715e-02
  -1.2786865e-02
  -1.3214111e-02
  -1.2969971e-02
  -1.3671875e-02
  -1.3366699e-02
  -1.2451172e-02
  -1.3397217e-02
  -1.2542725e-02
  -1.1688232e-02
  -1.3244629e-02
  -1.2512207e-02
  -1.1657715e-02
  -1.2542725e-02
  -9.5520020e-03
  -1.0498047e-02
  -1.1260986e-02
  -1.2969971e-02
  -6.1950684e-03
  -8.5449219e-04
  -1.2878418e-02
  -1.0070801e-02
  -1.0162354e-02
  -1.1108398e-02
  -9.2468262e-03
  -1.1993408e-02
  -1.2359619e-02
  -8.7890625e-03
  -1.0223389e-02
  -1.2542725e-02
  -9.1552734e-03
  -1.0375977e-02
  -9.7656250e-03
  -5.0659180e-03
  -1.4038086e-03
  -2.2583008e-03
  -6.5002441e-03
  -7.5378418e-03
  -3.9367676e-03
  -6.5002441e-03
  -6.0119629e-03
  -9.6130371e-03
  -8.9416504e-03
  -9.2773438e-03
  -9.6435547e-03
  -1.1566162e-02
  -4.3945313e-03
  -4.9133301e-03
  -1.0101318e-02
  -7.5988770e-03
  -9.7045898e-03
  -1.0284424e-02
  -9.8266602e-03
  -7.2631836e-03
  -9.9182129e-03
  -5.7067871e-03
   7.9345703e-04
  -9.0637207e-03
  -1.0467529e-02
  -7.7514648e-03
  -3.8452148e-03
  -3.6926270e-03
  -6.2561035e-03
  -8.1176758e-03
  -7.4462891e-03
  -4.3334961e-03
  -5.7373047e-03
  -7.7819824e-03
  -6.6528320e-03
  -5.7373047e-03
  -6.8664551e-03
  -5.6762695e-03
  -6.4086914e-03
  -5.1879883e-04
   2.1362305e-04
  -6.8359375e-03
  -3.5095215e-03
  -3.8757324e-03
  -3.1127930e-03
  -2.2583008e-03
  -4.5471191e-03
  -4.0893555e-03
  -5.9509277e-03
  -5.7373047e-03
   5.1879883e-04
  -1.7700195e-03
  -6.2561035e-03
  -3.6621094e-03
  -4.0588379e-03
  -5.2490234e-03
  -4.9743652e-03
  -4.6081543e-03
  -3.5705566e-03
  -3.8757324e-03
  -3.7841797e-03
  -3.8757324e-03
  -4.3640137e-03
  -3.1433105e-03
  -3.0212402e-03
  -6.6223145e-03
  -5.9204102e-03
   4.5776367e-04
  -2.9907227e-03
  -6.1645508e-03
  -3.6926270e-03
  -3.4484863e-03
  -4.6386719e-03
  -2.6855469e-03
  -5.2185059e-03
  -5.1879883e-03
  -3.3569336e-03
  -5.7067871e-03
  -4.1503906e-03
  -4.9743652e-03
  -4.7607422e-03
  -5.9509277e-03
  -6.6528320e-03
  -3.5095215e-03
  -3.2348633e-03
  -2.2277832e-03
  -4.0283203e-03
  -2.6550293e-03
  -1.5563965e-03
  -2.9907227e-03
  -2.1362305e-04
  -3.1127930e-03
  -2.8381348e-03
  -2.5329590e-03
  -3.5705566e-03
  -1.4343262e-03
  -2.5939941e-03
  -3.6621094e-03
  -3.0212402e-03
  -3.1127930e-03
  -2.3193359e-03
  -2.1667480e-03
  -2.5939941e-03
  -2.7465820e-03
   6.1035156e-05
  -1.8310547e-03
  -1.5563965e-03
  -6.1035156e-04
  -1.8920898e-03
  -2.7770996e-03
  -1.4343262e-03
  -1.3122559e-03
  -4.3945313e-03
  -2.7160645e-03
  -6.4086914e-04
  -7.3242188e-04
  -1.5869141e-03
   2.0141602e-03
   5.0659180e-03
  -1.7395020e-03
  -2.9907227e-03
  -1.8920898e-03
  -2.0446777e-03
  -2.7770996e-03
  -1.2207031e-03
  -3.6621094e-04
   1.4648438e-03
  -1.3732910e-03
  -5.7983398e-04
   0.0000000e+00
  -7.0190430e-04
   9.4604492e-04
   2.1667480e-03
   5.7983398e-04
   4.2724609e-04
   1.1901855e-03
   6.1035156e-04
   2.0446777e-03
   1.8005371e-03
   1.7700195e-03
   1.8920898e-03
   2.7770996e-03
   1.4648438e-03
   3.6621094e-03
   3.6315918e-03
   3.3874512e-03
   2.0446777e-03
   2.5939941e-03
   7.1716309e-03
   2.6855469e-03
   1.0681152e-03
   1.9531250e-03
   5.3100586e-03
   2.9602051e-03
   1.0375977e-03
   1.6174316e-03
   1.5258789e-04
   2.7770996e-03
   2.6550293e-03
   3.0212402e-03
   1.3122559e-03
   2.2583008e-03
   5.0354004e-03
  -5.1879883e-04
   1.8920898e-03
   3.4179688e-03
   1.4648438e-03
   2.5024414e-03
   2.3803711e-03
   4.4555664e-03
   3.9062500e-03
   2.7160645e-03
   5.0048828e-03
   2.5329590e-03
   2.8686523e-03
   2.5634766e-03
   1.7700195e-03
   2.1972656e-03
   1.9836426e-03
   1.9531250e-03
   1.5563965e-03
   3.9672852e-04
   1.6174316e-03
   7.9345703e-04
   1.1901855e-03
   2.4414063e-03
   9.7656250e-04
   1.6784668e-03
   2.3498535e-03
   1.7700195e-03
   3.8757324e-03
   5.4931641e-03
   2.8381348e-03
   1.4953613e-03
   1.6174316e-03
   4.8217773e-03
   1.1383057e-02
   1.9134521e-02
   1.5350342e-02
   1.5258789e-03
   6.1340332e-03
   3.9367676e-03
   5.6152344e-03
   1.9409180e-02
   5.4626465e-03
   9.3078613e-03
   2.0111084e-02
   7.0800781e-03
   7.1411133e-03
   6.6833496e-03
   3.8146973e-03
   6.1950684e-03
   5.8288574e-03
   2.7465820e-03
   5.1574707e-03
   1.4953613e-03
   2.1057129e-02
   2.7435303e-02
   7.9345703e-04
   6.2561035e-03
   4.7607422e-03
   5.0048828e-03
   1.5380859e-02
   6.0119629e-03
   2.1057129e-03
   6.2561035e-03
   5.7067871e-03
   6.3476563e-03
   8.5754395e-03
   1.2176514e-02
   7.3547363e-03
   5.1269531e-03
   6.9885254e-03
   4.5776367e-03
   5.2795410e-03
   5.8593750e-03
   4.3334961e-03
   5.4931641e-03
   4.8828125e-03
   6.5917969e-03
   4.1809082e-03
   7.1411133e-03
   7.7819824e-03
   5.1574707e-03
   2.0080566e-02
   9.7656250e-03
   4.6081543e-03
   1.1047363e-02
   9.0332031e-03
   7.1105957e-03
   6.9580078e-03
   1.3977051e-02
   1.6296387e-02
   1.0345459e-02
   6.9580078e-03
   1.0681152e-02
   8.0566406e-03
   7.8430176e-03
   7.2631836e-03
   8.8195801e-03
   8.5144043e-03
   6.2866211e-03
   8.9111328e-03
   6.0119629e-03
   7.6599121e-03
   1.1688232e-02
   5.7067871e-03
   5.6762695e-03
   6.1340332e-03
   4.9133301e-03
   6.9885254e-03
   6.8054199e-03
   4.2114258e-03
   6.5917969e-03
   7.1716309e-03
   5.6457520e-03
   6.3476563e-03
   4.7912598e-03
   5.0048828e-03
   6.5307617e-03
   6.2866211e-03
   6.4697266e-03
   7.0800781e-03
   5.2490234e-03
   7.3852539e-03
   6.3476563e-03
   5.8288574e-03
   7.9345703e-03
   6.3781738e-03
   6.1950684e-03
   6.0424805e-03
   8.8806152e-03
   7.0495605e-03
   5.9204102e-03
   7.5683594e-03
   8.1787109e-03
   6.4392090e-03
   1.0833740e-02
   1.2725830e-02
   4.8828125e-03
   1.7791748e-02
   1.4129639e-02
   3.9978027e-03
   7.2326660e-03
   6.5307617e-03
   6.3781738e-03
   8.4228516e-03
   1.4617920e-02
   1.8371582e-02
   1.7120361e-02
   5.2185059e-03
   7.4768066e-03
   8.8195801e-03
   8.9721680e-03
   9.3994141e-03
   9.0332031e-03
   8.1176758e-03
   1.0528564e-02
   8.7280273e-03
   8.6975098e-03
   1.0650635e-02
   1.1535645e-02
   8.1176758e-03
   6.0424805e-03
   8.2092285e-03
   1.1260986e-02
   1.0070801e-02
   8.6059570e-03
   7.3242188e-03
   7.1716309e-03
   8.2702637e-03
   6.8664551e-03
   9.2468262e-03
   8.4228516e-03
   7.2326660e-03
   8.7890625e-03
   8.6364746e-03
   8.1787109e-03
   8.3618164e-03
   9.5214844e-03
   8.2092285e-03
   1.0345459e-02
   8.6059570e-03
   8.2702637e-03
   1.0101318e-02
   9.3688965e-03
   9.8571777e-03
   8.9416504e-03
   8.2092285e-03
   8.4228516e-03
   8.1481934e-03
   8.7280273e-03
   8.9416504e-03
   9.1857910e-03
   9.5214844e-03
   8.4228516e-03
   9.3078613e-03
   9.1247559e-03
   9.7656250e-03
   8.8500977e-03
   8.3007813e-03
   7.0190430e-03
   8.1481934e-03
   8.7280273e-03
   7.2631836e-03
   8.6059570e-03
   8.3312988e-03
   8.5449219e-03
   9.1247559e-03
   7.6599121e-03
   8.8500977e-03
   9.0332031e-03
   7.9956055e-03
   9.4299316e-03
   1.0131836e-02
   8.8806152e-03
   8.4533691e-03
   8.7585449e-03
   7.8430176e-03
   9.8571777e-03
   9.3383789e-03
   8.6669922e-03
   1.0864258e-02
   1.0650635e-02
   9.2773438e-03
   8.6364746e-03
   9.0942383e-03
   1.0772705e-02
   7.7209473e-03
   1.3122559e-02
   1.3946533e-02
   7.9040527e-03
   1.0253906e-02
   9.4909668e-03
   9.5825195e-03
   8.8500977e-03
   9.0026855e-03
   9.4604492e-03
   8.9111328e-03
   9.0332031e-03
   8.2092285e-03
   9.2773438e-03
   1.0375977e-02
   9.4909668e-03
   9.1552734e-03
   9.2163086e-03
   7.5073242e-03
   8.5144043e-03
   9.1552734e-03
   8.3312988e-03
   9.5214844e-03
   1.0345459e-02
   9.8571777e-03
   1.0192871e-02
   1.0345459e-02
   9.4909668e-03
   9.5214844e-03
   1.1291504e-02
   1.2390137e-02
   1.0772705e-02
   1.1566162e-02
   1.0864258e-02
   1.0070801e-02
   1.0711670e-02
   1.1505127e-02
   1.1260986e-02
   1.0467529e-02
   8.7585449e-03
   1.0986328e-02
   9.7961426e-03
   9.7961426e-03
   1.0742188e-02
   9.0332031e-03
   1.1779785e-02
   1.1962891e-02
   9.3383789e-03
   1.0894775e-02
   1.0620117e-02
   1.1657715e-02
   1.2695313e-02
   1.1077881e-02
   9.4299316e-03
   9.5825195e-03
   1.0803223e-02
   9.2773438e-03
   1.0437012e-02
   1.2969971e-02
   1.0650635e-02
   1.0009766e-02
   1.3122559e-02
   2.0751953e-02
   1.2145996e-02
   9.7961426e-03
   1.1901855e-02
   9.4909668e-03
   1.0833740e-02
   9.5520020e-03
   9.9182129e-03
   1.1566162e-02
   1.1444092e-02
   1.1901855e-02
   1.1169434e-02
   9.8571777e-03
   1.0375977e-02
   1.0620117e-02
   1.1901855e-02
   1.1901855e-02
   1.0772705e-02
   1.1657715e-02
   1.0437012e-02
   1.0192871e-02
   1.0375977e-02
   9.5214844e-03
   1.5533447e-02
   1.3702393e-02
   9.2163086e-03
   1.2145996e-02
   9.1247559e-03
   1.2878418e-02
   1.7669678e-02
   1.4709473e-02
   1.1688232e-02
   8.9416504e-03
   1.3519287e-02
   6.3781738e-03
   2.2430420e-02
   3.6346436e-02
   7.7209473e-03
   1.0345459e-02
   1.0620117e-02
   1.1230469e-02
   1.2451172e-02
   9.3994141e-03
   7.2021484e-03
   1.1779785e-02
   1.0772705e-02
   1.0406494e-02
   1.1352539e-02
   1.0925293e-02
   1.1566162e-02
   1.1535645e-02
   1.3092041e-02
   1.2573242e-02
   1.2817383e-02
   1.3214111e-02
   1.5136719e-02
   1.8798828e-02
   1.8798828e-02
   1.8127441e-02
   1.2207031e-02
   1.9653320e-02
   1.5869141e-02
   8.0566406e-03
   1.2298584e-02
   1.1291504e-02
   1.0284424e-02
   1.0772705e-02
   7.9345703e-03
   1.7791748e-02
   2.0812988e-02
   8.1176758e-03
   1.2420654e-02
   1.1871338e-02
   1.0101318e-02
   1.0589600e-02
   1.0040283e-02
   9.1552734e-03
   1.0772705e-02
   9.7045898e-03
   8.5754395e-03
   8.1787109e-03
   7.1105957e-03
   8.4228516e-03
   8.4228516e-03
   1.1322021e-02
   6.0424805e-03
   1.9683838e-02
   1.9256592e-02
   2.2888184e-03
   6.9885254e-03
   1.3031006e-02
   1.4617920e-02
   2.5939941e-03
   1.8585205e-02
   1.2481689e-02
   3.4790039e-03
   7.6293945e-03
   5.7678223e-03
   6.3171387e-03
   7.9956055e-03
   3.6010742e-03
   1.4068604e-02
   1.6845703e-02
   4.8828125e-03
   9.1857910e-03
   8.4228516e-03
   7.1411133e-03
   9.6435547e-03
   1.0498047e-02
   8.2397461e-03
   8.5754395e-03
   1.3336182e-02
   1.2176514e-02
   9.3078613e-03
   1.1322021e-02
   7.1716309e-03
   1.6632080e-02
   2.0904541e-02
   6.7138672e-03
   9.5825195e-03
   8.6975098e-03
   6.9885254e-03
   9.6435547e-03
   7.9040527e-03
   7.9956055e-03
   1.0009766e-02
   9.2468262e-03
   1.1718750e-02
   1.3305664e-02
   8.8195801e-03
   8.4838867e-03
   9.3688965e-03
   1.0192871e-02
   9.5214844e-03
   9.4909668e-03
   1.1413574e-02
   1.1688232e-02
   1.5380859e-02
   1.2786865e-02
   1.1749268e-02
   1.2756348e-02
   1.8310547e-02
   1.5869141e-02
   9.8571777e-03
   9.4299316e-03
   9.2163086e-03
   1.1444092e-02
   1.1322021e-02
   1.1627197e-02
   7.5988770e-03
   1.3092041e-02
   1.6754150e-02
   1.2268066e-02
   1.1688232e-02
   1.1322021e-02
   1.3000488e-02
   1.2634277e-02
   1.1383057e-02
   9.3688965e-03
   1.0803223e-02
   1.1779785e-02
   1.2359619e-02
   1.0101318e-02
   9.5214844e-03
   1.0528564e-02
   1.1871338e-02
   1.1444092e-02
   1.4556885e-02
   1.3885498e-02
   1.0742188e-02
   1.2725830e-02
   1.2634277e-02
   1.2634277e-02
   1.2329102e-02
   1.2145996e-02
   1.1901855e-02
   1.2390137e-02
   1.2115479e-02
   1.2603760e-02
   1.3275146e-02
   1.3580322e-02
   1.3092041e-02
   1.1596680e-02
   1.2084961e-02
   1.2420654e-02
   1.3610840e-02
   1.0650635e-02
   8.0871582e-03
   1.1596680e-02
   1.1322021e-02
   8.6364746e-03
   1.0589600e-02
   1.2481689e-02
   9.2773438e-03
   1.1199951e-02
   9.0942383e-03
   9.5214844e-03
   1.1962891e-02
   5.4626465e-03
   1.0955811e-02
   8.2092285e-03
   8.7585449e-03
   9.0332031e-03
   7.2631836e-03
   6.9885254e-03
   9.5825195e-03
   9.5214844e-03
   6.9885254e-03
   9.6740723e-03
   8.3923340e-03
   8.5144043e-03
   1.8096924e-02
   1.8493652e-02
   1.3488770e-02
   6.0119629e-03
   7.2021484e-03
   9.0332031e-03
   7.7819824e-03
   7.3242188e-03
   7.8125000e-03
   7.8125000e-03
   6.4392090e-03
   1.3031006e-02
   1.1749268e-02
   5.9509277e-03
   9.1857910e-03
   1.1169434e-02
   9.7045898e-03
   9.2163086e-03
   7.0190430e-03
   7.7209473e-03
   9.8876953e-03
   8.2397461e-03
   7.1716309e-03
   7.9040527e-03
   1.0040283e-02
   8.5754395e-03
   2.1789551e-02
   1.9592285e-02
   5.8593750e-03
   1.0101318e-02
   6.0424805e-03
   6.5002441e-03
   8.5449219e-03
   4.8522949e-03
   1.1901855e-02
   1.7120361e-02
   6.8054199e-03
   8.2092285e-03
   6.9274902e-03
   7.4462891e-03
   8.3007813e-03
   7.1716309e-03
   8.8195801e-03
   1.1352539e-02
   7.2937012e-03
   7.4157715e-03
   8.8806152e-03
   7.3852539e-03
   5.8593750e-03
   6.0729980e-03
   7.0495605e-03
   7.2631836e-03
   6.6528320e-03
   5.8898926e-03
   6.6833496e-03
   4.9133301e-03
   1.6479492e-02
   2.2308350e-02
   7.1105957e-03
   9.0942383e-03
   8.0261230e-03
   8.3618164e-03
   9.4299316e-03
   7.8735352e-03
   7.7819824e-03
   9.2163086e-03
   7.3852539e-03
   6.5612793e-03
   7.0190430e-03
   7.9956055e-03
   6.6833496e-03
   7.1105957e-03
   7.9650879e-03
   6.5002441e-03
   5.4931641e-03
   6.2561035e-03
   7.4157715e-03
   6.6833496e-03
   7.4462891e-03
   7.0800781e-03
   5.1879883e-03
   9.4909668e-03
   7.5073242e-03
   8.3007813e-03
   7.9956055e-03
   4.4250488e-03
   6.2561035e-03
   6.1340332e-03
   6.1645508e-03
   6.1645508e-03
   5.7373047e-03
   7.5683594e-03
   6.2866211e-03
   6.4086914e-03
   6.0119629e-03
   6.3476563e-03
   6.5307617e-03
   5.9204102e-03
   8.4228516e-03
   6.0729980e-03
   8.9721680e-03
   9.5214844e-03
   3.7231445e-03
   9.5825195e-03
   6.5612793e-03
   5.5847168e-03
   7.7819824e-03
   5.8593750e-03
   5.5847168e-03
   7.3242188e-03
   7.0495605e-03
   7.6293945e-03
   7.0800781e-03
   5.6762695e-03
   6.2561035e-03
   7.5073242e-03
   5.6762695e-03
   5.0964355e-03
   5.7983398e-03
   4.6386719e-03
   4.1503906e-03
   1.0253906e-02
   6.3781738e-03
   4.8217773e-03
   5.1574707e-03
   5.7067871e-03
   5.4321289e-03
   5.2185059e-03
   1.4892578e-02
   4.3334961e-03
   2.9907227e-03
   6.2255859e-03
   5.7983398e-03
   5.5236816e-03
   3.5705566e-03
   5.2795410e-03
   3.9672852e-03
   5.0964355e-03
   4.7912598e-03
   3.2653809e-03
   3.3874512e-03
   4.0283203e-03
   3.3569336e-03
   3.8452148e-03
   4.0283203e-03
   1.9226074e-03
   2.9907227e-03
   4.6691895e-03
   3.6315918e-03
   4.8522949e-03
   6.7443848e-03
   5.6152344e-03
   4.2724609e-03
   4.1198730e-03
   3.2043457e-03
   3.9672852e-03
   5.0354004e-03
   3.4790039e-03
   1.9348145e-02
   9.3688965e-03
   1.1291504e-03
   5.2490234e-03
   3.6926270e-03
   4.2419434e-03
   4.3334961e-03
   4.0588379e-03
   2.9602051e-03
   3.7536621e-03
   4.1809082e-03
   6.4086914e-04
   1.3183594e-02
   1.4526367e-02
  -1.2512207e-03
   1.7150879e-02
   9.5214844e-03
   8.8500977e-04
   4.8828125e-03
   2.6855469e-03
   3.0822754e-03
   3.4484863e-03
   2.8076172e-03
   3.1127930e-03
   3.8146973e-03
   5.2185059e-03
   3.1127930e-03
   2.5939941e-03
   3.6010742e-03
   6.3171387e-03
   2.7465820e-03
  -1.5258789e-04
   3.2653809e-03
   1.7395020e-03
   1.0375977e-03
   1.3732910e-03
   3.0517578e-03
  -1.3427734e-03
   9.1552734e-03
   1.2390137e-02
  -1.5258789e-03
   3.7841797e-03
   2.9907227e-03
  -8.8500977e-04
   2.3193359e-03
   2.8076172e-03
   6.4086914e-04
   2.0446777e-03
   2.7465820e-04
   1.8615723e-03
   7.3242188e-04
   4.5776367e-04
   2.2888184e-03
   1.2817383e-03
   1.5869141e-03
   1.3732910e-03
   8.2397461e-04
   2.0141602e-03
   2.2583008e-03
   2.2583008e-03
   5.9509277e-03
   7.5073242e-03
  -6.4086914e-04
   2.4414063e-04
   8.8500977e-04
   1.6784668e-03
   9.1552734e-04
   3.0517578e-05
   1.0375977e-03
   4.8828125e-04
   1.0070801e-03
   9.1552734e-04
   2.3498535e-03
   7.0190430e-04
   8.8500977e-04
   7.3242188e-04
   1.1901855e-03
   2.0446777e-03
   1.5258789e-04
   2.5634766e-03
   5.3710938e-03
  -1.8005371e-03
   1.0314941e-02
   1.2725830e-02
   9.1552734e-04
   1.4648438e-03
   5.4931641e-04
   2.4414063e-04
   1.2207031e-04
   4.8828125e-04
   1.0070801e-03
   0.0000000e+00
   6.4086914e-04
   1.8310547e-03
   6.1035156e-04
   9.7656250e-04
   1.2512207e-03
  -2.7465820e-04
   6.7138672e-04
   5.6152344e-03
   2.1972656e-03
   5.7983398e-04
   1.0070801e-03
  -1.7395020e-03
   9.1552734e-04
   1.2207031e-04
  -6.4086914e-04
   3.0517578e-04
  -9.1552734e-05
   6.8359375e-03
  -2.1057129e-03
  -2.1057129e-03
   3.5095215e-03
   1.2207031e-04
   1.8005371e-03
   3.3569336e-04
   1.3732910e-03
   4.5776367e-03
  -1.0070801e-03
   4.5776367e-04
   1.4038086e-03
   5.7983398e-04
  -7.3242188e-04
  -4.5776367e-04
   1.3732910e-03
   1.4343262e-03
   1.4953613e-03
   1.6174316e-03
   6.1035156e-04
   1.5869141e-03
  -6.1035156e-04
   4.2724609e-04
  -8.8500977e-04
  -9.1552734e-05
  -1.0375977e-03
  -3.1738281e-03
  -3.5705566e-03
  -4.5166016e-03
  -2.4108887e-03
   4.1809082e-03
  -3.3264160e-03
  -4.3029785e-03
  -4.5776367e-03
  -5.8288574e-03
   1.4038086e-03
   9.4604492e-04
  -3.5095215e-03
  -2.1667480e-03
  -1.3122559e-03
   1.0986328e-03
  -2.3498535e-03
   4.8522949e-03
   1.2207031e-04
  -2.6245117e-03
   5.4626465e-03
  -1.2207031e-03
  -1.8310547e-03
  -1.8920898e-03
  -2.7160645e-03
   3.9978027e-03
   1.4038086e-03
  -3.2653809e-03
  -2.9907227e-03
  -2.4414063e-03
  -2.3193359e-03
   7.3242188e-04
   9.1552734e-05
  -2.3803711e-03
  -4.2724609e-04
   1.4953613e-03
  -1.5258789e-04
  -2.5939941e-03
   2.1972656e-03
  -2.1667480e-03
  -4.2419434e-03
   6.4086914e-04
  -4.1809082e-03
   4.4250488e-03
  -2.0141602e-03
  -3.7841797e-03
  -1.4648438e-03
   2.7770996e-03
   4.9743652e-03
  -4.6997070e-03
   4.5776367e-04
  -2.2583008e-03
   2.0446777e-03
   1.1840820e-02
  -3.2653809e-03
  -2.0141602e-03
  -3.5095215e-03
  -3.4790039e-03
  -3.0212402e-03
   1.2512207e-03
   5.1879883e-04
  -3.5400391e-03
  -2.6245117e-03
  -1.4648438e-03
  -1.2207031e-03
  -1.1291504e-03
  -3.9062500e-03
  -1.4038086e-03
  -3.9672852e-03
  -4.3640137e-03
  -7.0190430e-04
  -7.9345703e-04
  -2.2583008e-03
  -2.8076172e-03
  -1.1291504e-03
  -2.2888184e-03
  -8.8500977e-04
   9.1552734e-05
  -2.6245117e-03
  -4.8828125e-04
  -1.6784668e-03
  -4.5776367e-03
  -3.0517578e-03
   3.0517578e-04
  -1.5869141e-03
  -6.1035156e-05
  -4.5776367e-04
  -2.1362305e-03
  -3.5705566e-03
  -2.8991699e-03
   5.0964355e-03
  -1.6174316e-03
  -3.9978027e-03
  -2.1057129e-03
  -3.8757324e-03
   6.1035156e-05
  -2.2583008e-03
  -4.8522949e-03
  -1.5258789e-03
  -5.7067871e-03
  -1.3732910e-03
   1.1260986e-02
  -3.0517578e-03
  -4.1809082e-03
  -3.2958984e-03
  -5.2185059e-03
   6.1035156e-04
   1.0375977e-03
  -5.1879883e-03
  -2.1972656e-03
  -3.0517578e-03
  -2.4108887e-03
  -3.4484863e-03
  -3.1738281e-03
  -2.1972656e-03
  -2.3803711e-03
  -1.2207031e-03
  -3.2958984e-03
  -2.5634766e-03
  -2.4414063e-03
  -2.1362305e-03
  -2.9296875e-03
   1.5563965e-03
   1.0955811e-02
  -9.1552734e-05
  -1.6174316e-03
  -9.1552734e-04
  -1.0375977e-03
  -1.0375977e-03
  -6.1035156e-04
   3.0517578e-05
   7.6293945e-04
   2.7465820e-04
  -1.0681152e-03
   3.9672852e-04
  -4.5776367e-04
  -2.4719238e-03
  -1.6174316e-03
  -1.4343262e-03
  -6.4086914e-04
  -1.0070801e-03
  -2.1972656e-03
  -1.8615723e-03
  -2.4108887e-03
  -4.2114258e-03
  -2.3193359e-03
  -1.4953613e-03
  -3.6621094e-04
  -3.9062500e-03
  -3.8146973e-03
  -2.4414063e-03
  -2.9296875e-03
  -3.6010742e-03
  -3.0212402e-03
  -2.4414063e-03
  -1.6479492e-03
  -2.8076172e-03
  -2.1667480e-03
  -2.3803711e-03
  -3.7231445e-03
  -1.8920898e-03
  -2.1972656e-03
  -2.7160645e-03
  -1.3732910e-03
  -3.5705566e-03
  -4.1198730e-03
  -2.9296875e-03
  -1.2512207e-03
  -4.9743652e-03
  -4.2724609e-03
  -3.5705566e-03
  -2.9296875e-03
  -3.9672852e-03
  -5.0659180e-03
  -3.9978027e-03
  -2.9907227e-03
  -4.7912598e-03
  -2.4414063e-03
  -6.7138672e-04
  -2.4719238e-03
  -3.4179688e-03
  -3.3874512e-03
  -4.3640137e-03
  -4.1198730e-03
  -4.0283203e-03
  -2.8991699e-03
  -1.5258789e-03
  -2.6550293e-03
  -4.0588379e-03
  -5.6762695e-03
  -7.9345703e-04
  -4.1503906e-03
  -5.1879883e-03
  -4.9133301e-03
  -4.9743652e-03
  -3.6315918e-03
  -6.8969727e-03
  -5.4626465e-03
  -4.1503906e-03
  -4.1809082e-03
  -4.6997070e-03
  -3.2653809e-03
  -2.9907227e-03
  -6.4086914e-04
  -6.1035156e-04
  -3.6621094e-03
  -2.5634766e-03
  -8.8500977e-04
  -2.5024414e-03
  -4.3334961e-03
  -2.6855469e-03
  -1.3427734e-03
  -1.5258789e-03
  -3.6010742e-03
  -1.8920898e-03
   4.5471191e-03
  -4.8828125e-03
  -4.8828125e-03
  -3.0517578e-04
  -2.7160645e-03
  -3.3569336e-03
  -3.3874512e-03
  -3.3569336e-03
  -2.9907227e-03
  -1.4038086e-03
  -6.3476563e-03
  -5.9509277e-03
  -2.3193359e-03
  -3.5095215e-03
  -4.8828125e-03
  -3.2348633e-03
  -3.6621094e-03
  -2.8686523e-03
  -2.1667480e-03
  -5.6457520e-03
  -3.9978027e-03
  -4.8217773e-03
  -5.8593750e-03
  -2.5939941e-03
  -3.6621094e-03
  -4.4860840e-03
  -7.6293945e-04
  -4.4250488e-03
  -3.4790039e-03
  -4.7607422e-03
  -7.6293945e-04
   1.0284424e-02
   1.0070801e-03
  -8.5754395e-03
  -8.1176758e-03
  -2.7770996e-03
  -6.9885254e-03
  -7.2326660e-03
  -8.9416504e-03
   8.7890625e-03
   1.4099121e-02
  -7.7819824e-03
  -1.2817383e-03
  -3.9062500e-03
  -4.0893555e-03
  -3.5400391e-03
  -4.4250488e-03
  -3.6621094e-03
  -3.0212402e-03
  -5.4016113e-03
  -4.1503906e-03
  -2.2277832e-03
  -3.5095215e-03
  -3.6010742e-03
  -2.5634766e-03
  -3.4790039e-03
  -6.7138672e-04
  -1.7395020e-03
  -4.4250488e-03
  -1.8920898e-03
  -6.1035156e-04
  -3.9367676e-03
  -3.6926270e-03
  -6.1035156e-04
  -3.8757324e-03
  -3.4179688e-03
  -2.9296875e-03
  -4.3945313e-03
   3.6621094e-04
  -4.2724609e-04
  -4.6386719e-03
  -2.1362305e-03
  -5.1269531e-03
  -2.8991699e-03
   3.0212402e-03
  -2.2277832e-03
  -1.8005371e-03
  -3.6315918e-03
  -4.5776367e-04
  -4.5776367e-04
  -2.0141602e-03
  -3.4179688e-03
  -3.2653809e-03
  -2.6550293e-03
  -2.3803711e-03
  -1.6479492e-03
  -4.8828125e-03
   5.4931641e-04
   3.7231445e-03
  -5.2795410e-03
  -3.9367676e-03
  -3.8452148e-03
  -2.8991699e-03
  -4.6081543e-03
  -4.4250488e-03
  -3.9672852e-03
  -2.9296875e-03
  -6.1340332e-03
   3.8452148e-03
   5.6762695e-03
  -5.6762695e-03
  -3.7841797e-03
  -3.8146973e-03
  -1.4953613e-03
  -4.8828125e-03
  -4.4250488e-03
  -3.0822754e-03
  -3.4484863e-03
  -3.2653809e-03
  -6.5307617e-03
  -3.0822754e-03
   4.0283203e-03
  -3.1738281e-03
  -3.5705566e-03
  -2.7465820e-03
  -4.6386719e-03
  -2.1362305e-03
  -3.2043457e-03
  -5.5541992e-03
  -3.5400391e-03
  -3.3264160e-03
  -2.1667480e-03
   2.8991699e-03
   3.2348633e-03
   4.8828125e-04
  -3.0822754e-03
  -2.3803711e-03
  -4.3029785e-03
  -2.7465820e-03
  -2.3803711e-03
  -3.3264160e-03
  -2.2277832e-03
  -2.4719238e-03
  -3.4179688e-03
   2.7465820e-03
  -3.2958984e-03
  -6.5307617e-03
  -1.4648438e-03
  -2.5939941e-03
  -1.2207031e-04
   6.4086914e-04
  -4.5776367e-04
  -2.2888184e-03
  -1.2512207e-03
  -1.9531250e-03
  -3.1433105e-03
   1.3732910e-03
  -3.5705566e-03
  -8.5449219e-04
  -3.0517578e-05
  -2.5024414e-03
  -1.6479492e-03
  -9.4604492e-04
  -1.8005371e-03
  -1.7395020e-03
  -2.6550293e-03
   5.1879883e-04
  -5.6152344e-03
  -1.4953613e-03
   1.6174316e-02
   3.0517578e-05
  -4.9133301e-03
  -2.0446777e-03
  -3.8757324e-03
  -2.4108887e-03
  -2.9602051e-03
  -3.0822754e-03
  -2.7160645e-03
  -7.9345703e-04
  -1.1901855e-03
  -4.2114258e-03
   6.1950684e-03
   4.6386719e-03
  -4.8522949e-03
  -4.5776367e-04
  -1.4343262e-03
  -1.7700195e-03
  -1.2207031e-04
  -1.4953613e-03
  -9.1552734e-04
  -3.3569336e-04
  -1.3732910e-03
  -7.6293945e-04
  -3.9672852e-04
   2.1362305e-04
   3.9672852e-04
  -1.3732910e-03
  -1.5258789e-03
   8.2397461e-04
  -2.1972656e-03
  -2.2583008e-03
  -8.8500977e-04
  -1.0375977e-03
  -2.4414063e-03
  -1.7395020e-03
  -6.1035156e-04
  -1.4343262e-03
  -1.0070801e-03
  -2.5024414e-03
  -2.3803711e-03
  -1.6479492e-03
  -2.5634766e-03
  -2.2888184e-03
  -3.1127930e-03
  -1.3122559e-03
  -3.8452148e-03
  -8.5449219e-04
   2.0904541e-02
   5.5541992e-03
  -1.7700195e-03
  -1.8310547e-03
  -3.2348633e-03
  -6.4086914e-04
  -1.3427734e-03
  -2.9602051e-03
  -4.4860840e-03
  -3.2958984e-03
  -3.4790039e-03
  -4.5776367e-03
  -2.8686523e-03
  -3.1127930e-03
  -5.4931641e-03
   7.4157715e-03
   3.7841797e-03
  -2.6855469e-03
  -9.1552734e-04
  -4.3029785e-03
  -1.8310547e-04
   6.1035156e-05
  -3.4179688e-03
  -1.8310547e-04
   1.9226074e-03
   4.8828125e-04
  -2.8381348e-03
  -2.5939941e-03
  -3.0517578e-03
  -3.8452148e-03
   1.4038086e-03
   6.7138672e-04
  -2.6550293e-03
   1.1291504e-03
  -1.5258789e-03
  -1.3732910e-03
  -1.8310547e-03
  -6.7138672e-04
  -1.6784668e-03
  -1.8310547e-04
   3.5400391e-03
  -2.8991699e-03
  -3.3264160e-03
   2.1362305e-03
   6.1035156e-04
  -3.6926270e-03
   1.2207031e-03
  -4.3640137e-03
  -3.9672852e-03
  -1.4038086e-03
  -1.7700195e-03
   3.0517578e-05
  -2.8076172e-03
  -1.0375977e-03
   3.0517578e-05
   2.7465820e-03
  -6.5307617e-03
   9.9487305e-03
   1.7181396e-02
  -4.9133301e-03
   4.8828125e-04
  -3.2348633e-03
  -4.3029785e-03
  -5.7983398e-04
  -2.9907227e-03
  -4.0588379e-03
  -1.5563965e-03
  -9.8266602e-03
   2.9602051e-03
   1.2268066e-02
   4.7607422e-03
   1.7395020e-03
  -2.2277832e-03
   1.5258789e-03
   7.2021484e-03
   1.7089844e-03
  -6.4697266e-03
  -8.0871582e-03
   4.8828125e-04
  -1.7395020e-03
  -9.8266602e-03
  -4.4860840e-03
  -5.0048828e-03
  -5.2185059e-03
  -3.3874512e-03
  -5.0048828e-03
  -2.2277832e-03
  -2.9602051e-03
  -5.6152344e-03
  -3.1127930e-03
  -2.8686523e-03
  -4.0588379e-03
  -2.1667480e-03
  -4.6997070e-03
  -4.7302246e-03
  -1.5563965e-03
  -3.0212402e-03
  -5.4016113e-03
  -3.9672852e-03
  -3.0822754e-03
  -2.9296875e-03
  -3.6010742e-03
  -4.1503906e-03
  -4.1503906e-03
  -1.5258789e-03
  -3.7841797e-03
  -6.5612793e-03
  -1.1840820e-02
   1.0894775e-02
   8.3923340e-03
  -9.7961426e-03
   4.6997070e-03
   1.4953613e-03
  -5.3710938e-03
  -5.7373047e-03
  -5.8593750e-03
  -1.6479492e-03
   6.1035156e-04
  -1.0070801e-03
  -8.5144043e-03
  -1.6479492e-03
   8.6975098e-03
  -7.8735352e-03
  -6.5307617e-03
  -5.6457520e-03
  -6.5612793e-03
  -2.1362305e-03
  -5.0964355e-03
  -6.8969727e-03
  -2.7160645e-03
   6.1950684e-03
   4.0283203e-03
   9.1552734e-05
  -6.4697266e-03
  -5.0659180e-03
  -5.7983398e-03
  -6.5612793e-03
  -4.7607422e-03
   1.9836426e-03
   6.1645508e-03
  -7.5988770e-03
  -2.8076172e-03
  -2.4414063e-03
  -5.1269531e-03
  -2.7160645e-03
  -6.3171387e-03
  -6.8969727e-03
  -4.6997070e-03
  -9.1857910e-03
   1.6479492e-03
   2.9296875e-03
  -8.8195801e-03
  -4.4250488e-03
  -6.7138672e-03
  -5.0964355e-03
   1.3732910e-03
  -3.2958984e-03
  -6.7443848e-03
  -5.6762695e-03
  -5.4016113e-03
  -4.8828125e-03
  -4.9133301e-03
  -3.9978027e-03
  -8.6364746e-03
  -6.1645508e-03
  -5.6152344e-03
  -6.4392090e-03
  -6.1645508e-03
  -7.4462891e-03
  -5.9204102e-03
  -5.4931641e-03
  -5.8288574e-03
  -5.5847168e-03
  -7.8735352e-03
  -7.9040527e-03
  -5.6457520e-03
  -4.9133301e-03
  -4.1809082e-03
  -5.7373047e-03
  -6.4086914e-03
  -4.3945313e-03
  -5.4016113e-03
  -5.0354004e-03
  -5.4321289e-03
  -4.0588379e-03
  -4.8828125e-03
   2.7465820e-04
   2.9907227e-03
  -6.8969727e-03
  -3.0212402e-03
  -3.8757324e-03
  -5.7067871e-03
   3.6926270e-03
  -3.8757324e-03
  -6.6833496e-03
   1.8920898e-03
  -7.6904297e-03
  -2.9296875e-03
   1.6784668e-03
  -4.2724609e-03
  -4.2724609e-03
  -5.2490234e-03
  -1.5869141e-03
  -4.4555664e-03
  -5.6152344e-03
  -4.2114258e-03
  -5.7373047e-03
  -2.2277832e-03
  -4.6691895e-03
  -6.3476563e-03
   1.6784668e-03
  -4.3334961e-03
  -7.1105957e-03
  -3.6010742e-03
  -6.1950684e-03
  -4.1198730e-03
  -3.1738281e-03
  -4.3334961e-03
  -4.2419434e-03
  -5.7678223e-03
  -7.0495605e-03
  -3.3264160e-03
  -3.0212402e-03
  -2.6245117e-03
  -5.7983398e-03
  -6.3781738e-03
  -4.6081543e-03
  -3.9978027e-03
   3.0517578e-04
  -3.8146973e-03
  -4.7912598e-03
  -6.1340332e-03
  -5.3100586e-03
  -4.2419434e-03
  -6.0729980e-03
  -5.0354004e-03
  -3.3874512e-03
  -4.1503906e-03
  -6.9274902e-03
  -7.4462891e-03
  -4.3640137e-03
  -2.3803711e-03
  -2.5939941e-03
  -2.9602051e-03
  -3.1738281e-03
  -4.5776367e-03
  -3.6621094e-03
  -1.5869141e-03
  -6.8664551e-03
  -3.5400391e-03
  -9.7656250e-04
  -6.2866211e-03
  -4.3334961e-03
  -4.4250488e-03
  -2.4414063e-04
  -2.1667480e-03
  -6.4086914e-03
  -5.1574707e-03
  -4.6691895e-03
  -3.4790039e-03
  -3.9062500e-03
  -4.5471191e-03
  -4.6081543e-03
  -5.3405762e-03
  -3.3569336e-03
  -2.6245117e-03
  -3.6621094e-03
  -4.3334961e-03
  -5.6152344e-03
  -7.2937012e-03
  -5.3100586e-03
   1.2207031e-03
   2.4414063e-03
  -1.0589600e-02
   4.5776367e-04
   1.0070801e-03
  -8.7280273e-03
  -7.9345703e-03
  -1.0498047e-02
  -6.0729980e-03
  -5.3710938e-03
  -6.6223145e-03
  -7.0495605e-03
  -8.6059570e-03
  -6.5917969e-03
  -2.5024414e-03
  -4.1503906e-03
  -6.1645508e-03
  -5.4931641e-03
  -7.6904297e-03
  -5.3710938e-03
  -4.8217773e-03
  -5.4016113e-03
  -8.5754395e-03
  -8.5449219e-03
  -4.2724609e-03
  -7.2326660e-03
  -5.7983398e-03
  -5.9509277e-03
  -6.9580078e-03
  -5.1879883e-03
  -6.3171387e-03
  -4.2724609e-03
  -6.9580078e-03
  -8.4533691e-03
  -6.1035156e-03
  -8.3007813e-03
  -1.7089844e-03
  -3.5095215e-03
  -7.1411133e-03
  -5.4016113e-03
  -6.7749023e-03
  -6.8664551e-03
  -6.9274902e-03
  -5.9509277e-03
  -7.0800781e-03
  -4.4860840e-03
  -6.9885254e-03
  -2.0751953e-03
  -1.8005371e-03
  -8.6059570e-03
  -5.8288574e-03
  -7.6599121e-03
  -6.6528320e-03
  -1.6784668e-03
  -4.9743652e-03
  -7.5683594e-03
  -7.4157715e-03
  -3.9672852e-04
  -8.3618164e-03
  -4.1198730e-03
   3.9367676e-03
  -6.8054199e-03
  -7.2631836e-03
  -7.3852539e-03
  -8.2397461e-03
  -3.2043457e-03
  -4.8828125e-03
  -7.5988770e-03
  -3.6621094e-04
  -6.2561035e-03
  -8.7585449e-03
  -8.0566406e-03
  -7.5378418e-03
  -8.6059570e-03
  -1.6784668e-03
   9.9487305e-03
  -9.1247559e-03
  -9.5214844e-03
  -5.3100586e-03
  -9.3688965e-03
  -7.3242188e-03
  -6.3476563e-03
  -7.5378418e-03
  -7.5378418e-03
  -5.4321289e-03
  -6.2255859e-03
  -6.7443848e-03
  -8.6059570e-03
  -6.0424805e-03
  -6.8969727e-03
  -7.1716309e-03
  -7.0190430e-03
  -7.8125000e-03
  -7.4462891e-03
  -4.6386719e-03
  -5.8593750e-03
  -5.7373047e-03
  -6.7749023e-03
   6.1035156e-05
   1.0070801e-03
  -4.7302246e-03
  -7.1411133e-03
  -6.9580078e-03
  -6.9885254e-03
  -7.1716309e-03
  -1.0772705e-02
  -4.3029785e-03
  -6.4086914e-04
  -7.0190430e-03
  -6.5917969e-03
  -7.1716309e-03
  -6.8969727e-03
  -6.4392090e-03
  -7.0190430e-03
  -6.8969727e-03
  -7.0190430e-03
  -7.0800781e-03
  -7.8125000e-03
  -8.0261230e-03
  -9.7961426e-03
  -8.2702637e-03
  -9.2773438e-03
  -4.9743652e-03
   2.3193359e-03
  -8.3923340e-03
  -8.2702637e-03
  -5.3710938e-03
  -1.0620117e-02
   7.8125000e-03
   2.7465820e-03
  -1.1169434e-02
  -5.1574707e-03
  -8.3312988e-03
  -6.5307617e-03
  -6.8054199e-03
  -6.9580078e-03
  -7.2937012e-03
  -7.0800781e-03
  -7.1716309e-03
  -7.2326660e-03
  -6.3781738e-03
  -8.5144043e-03
  -7.9345703e-03
  -7.7819824e-03
  -8.1176758e-03
  -6.8054199e-03
  -7.9650879e-03
  -6.8359375e-03
  -7.0495605e-03
  -9.9182129e-03
   7.3852539e-03
   1.1901855e-03
  -1.0437012e-02
  -5.9509277e-03
  -3.5400391e-03
  -3.7231445e-03
  -7.2021484e-03
  -5.7678223e-03
  -6.2255859e-03
  -7.0495605e-03
  -7.0190430e-03
  -4.9438477e-03
  -7.9040527e-03
  -7.3852539e-03
  -3.2043457e-03
  -3.9062500e-03
  -4.2724609e-03
  -7.0800781e-03
  -6.5917969e-03
  -6.3476563e-03
  -7.1716309e-03
  -5.0048828e-03
  -6.4392090e-03
  -6.5002441e-03
  -7.2021484e-03
  -6.9885254e-03
  -4.5471191e-03
  -6.3781738e-03
  -5.6762695e-03
  -4.3640137e-03
  -4.8522949e-03
  -5.8593750e-03
  -5.3710938e-03
  -5.6152344e-03
  -5.1269531e-03
  -4.0588379e-03
  -3.6010742e-03
  -3.0212402e-03
  -4.1503906e-03
  -5.5236816e-03
  -5.2795410e-03
  -4.3029785e-03
  -3.3874512e-03
  -2.6245117e-03
  -3.4790039e-03
  -3.1127930e-03
  -1.6174316e-03
  -5.7067871e-03
   1.5045166e-02
   1.0162354e-02
  -7.2937012e-03
  -1.1596680e-03
  -1.6479492e-03
  -1.8310547e-03
  -2.0141602e-03
  -2.6550293e-03
  -2.5024414e-03
  -2.2888184e-03
  -1.6479492e-03
  -1.7089844e-03
  -2.9602051e-03
  -3.6010742e-03
  -3.8452148e-03
  -1.3122559e-03
  -4.8828125e-04
   9.4604492e-04
  -3.4484863e-03
  -7.9650879e-03
  -2.1667480e-03
   1.3061523e-02
   3.8452148e-03
  -3.6926270e-03
  -4.1809082e-03
  -2.9296875e-03
  -6.7443848e-03
  -1.6479492e-03
   4.4250488e-03
  -5.1574707e-03
  -2.5939941e-03
  -6.4086914e-04
  -5.7983398e-03
  -2.3498535e-03
  -2.5634766e-03
  -5.0964355e-03
  -4.6386719e-03
  -5.5847168e-03
  -4.9133301e-03
  -4.1198730e-03
  -7.0190430e-03
  -1.4038086e-03
   4.4250488e-03
  -8.0566406e-03
  -4.1503906e-03
  -1.7395020e-03
  -4.7912598e-03
   7.5073242e-03
   1.8005371e-03
  -5.9204102e-03
  -4.2114258e-03
  -4.2724609e-03
  -2.7770996e-03
  -3.8757324e-03
  -7.9345703e-04
  -1.1291504e-03
  -1.6479492e-03
  -1.5563965e-03
  -4.3945313e-03
  -3.6315918e-03
  -3.9672852e-03
  -5.5236816e-03
  -3.5095215e-03
  -3.7536621e-03
  -6.6528320e-03
  -4.0893555e-03
  -4.3945313e-03
  -5.4931641e-03
  -4.1198730e-03
  -2.7770996e-03
  -4.6081543e-03
  -4.8217773e-03
  -4.4555664e-03
  -6.1035156e-03
  -4.1503906e-03
  -3.8146973e-03
  -7.3852539e-03
  -6.1950684e-03
  -5.2795410e-03
  -5.6152344e-03
  -7.2631836e-03
   4.2724609e-04
   4.6081543e-03
  -2.8686523e-03
  -4.0588379e-03
  -4.6997070e-03
  -6.1645508e-03
  -3.6010742e-03
  -5.0659180e-03
  -5.5236816e-03
  -5.3710938e-03
  -5.2795410e-03
  -2.7770996e-03
   1.4953613e-03
  -1.0375977e-03
  -4.7912598e-03
  -3.6621094e-03
  -3.6621094e-03
  -2.7160645e-03
  -3.5400391e-03
  -5.0659180e-03
  -3.7536621e-03
  -5.1879883e-03
  -5.9509277e-03
  -4.5166016e-03
  -2.7465820e-03
  -3.7841797e-03
  -4.6386719e-03
  -3.4790039e-03
  -4.3945313e-03
  -4.6081543e-03
  -4.5166016e-03
  -5.5541992e-03
  -5.6152344e-03
  -5.4626465e-03
  -6.6528320e-03
  -7.2631836e-03
  -8.0261230e-03
  -8.1176758e-03
  -6.8664551e-03
  -6.3476563e-03
  -6.3476563e-03
  -5.6762695e-03
  -5.9509277e-03
  -6.7749023e-03
  -5.0659180e-03
  -4.1503906e-03
  -5.7678223e-03
  -3.5400391e-03
  -6.9274902e-03
  -9.7656250e-04
   4.2419434e-03
  -5.8593750e-03
  -4.6081543e-03
  -4.9743652e-03
  -4.6691895e-03
  -4.2419434e-03
  -4.8828125e-03
  -4.9438477e-03
  -5.0964355e-03
  -6.5917969e-03
  -3.4179688e-03
  -1.3122559e-03
  -5.4321289e-03
  -5.2490234e-03
  -4.6997070e-03
  -2.8381348e-03
  -5.1574707e-03
  -5.8898926e-03
  -4.4860840e-03
  -3.6010742e-03
  -4.0588379e-03
  -3.9062500e-03
  -4.6997070e-03
  -4.4860840e-03
  -5.2795410e-03
  -5.7067871e-03
  -4.2114258e-03
  -4.5776367e-03
  -4.8217773e-03
  -4.9133301e-03
  -3.7841797e-03
  -5.2490234e-03
  -4.1198730e-03
  -3.2958984e-03
  -4.3334961e-03
  -4.0893555e-03
  -4.1809082e-03
  -4.6081543e-03
  -5.6152344e-03
  -4.9438477e-03
  -6.1340332e-03
  -6.8969727e-03
  -3.1738281e-03
  -5.3100586e-03
  -5.7373047e-03
   1.0070801e-03
  -6.3781738e-03
  -7.6904297e-03
  -3.4179688e-03
   1.5258789e-04
  -2.8076172e-03
  -6.8359375e-03
  -1.5869141e-03
  -6.7138672e-03
   3.8757324e-03
   1.2451172e-02
  -4.9438477e-03
  -2.2277832e-03
  -3.9062500e-03
  -5.5541992e-03
  -4.3945313e-03
  -2.8076172e-03
  -1.5258789e-03
  -4.4555664e-03
   3.4179688e-03
  -2.3498535e-03
  -5.1269531e-03
   4.4555664e-03
  -4.4860840e-03
  -6.0119629e-03
  -4.9133301e-03
  -5.1574707e-03
  -5.9204102e-03
  -4.6081543e-03
  -9.1552734e-03
   4.2419434e-03
   1.2817383e-03
  -5.7983398e-03
   1.0986328e-02
  -5.2795410e-03
  -8.9111328e-03
  -6.2561035e-03
  -9.9182129e-03
  -2.1972656e-03
  -2.6855469e-03
  -7.1716309e-03
  -1.0711670e-02
  -2.4414063e-04
   5.4321289e-03
  -9.2468262e-03
  -5.4931641e-04
  -3.3569336e-04
  -7.2021484e-03
   1.6174316e-03
  -5.1879883e-04
  -4.6386719e-03
  -3.3569336e-03
  -4.5471191e-03
  -4.3945313e-03
  -5.4321289e-03
  -4.2724609e-03
  -4.7302246e-03
  -4.6386719e-03
  -8.8500977e-04
  -5.4626465e-03
  -6.2866211e-03
  -4.2114258e-03
  -2.1362305e-04
  -3.0822754e-03
  -5.9814453e-03
  -3.4790039e-03
   2.8686523e-03
  -3.5400391e-03
  -6.4697266e-03
  -6.8359375e-03
  -1.7089844e-03
  -4.6386719e-03
  -5.3710938e-03
  -3.0212402e-03
  -1.8615723e-03
  -3.2043457e-03
  -3.5400391e-03
  -5.2795410e-03
  -4.1198730e-03
  -3.1127930e-03
  -5.7373047e-03
  -2.8991699e-03
  -4.7607422e-03
  -3.3874512e-03
  -4.0283203e-03
  -6.8054199e-03
  -4.1503906e-03
  -2.1362305e-04
   4.3029785e-03
  -1.0681152e-03
  -4.5776367e-03
  -3.4790039e-03
  -4.1503906e-03
  -4.1198730e-03
  -5.0659180e-03
  -4.5471191e-03
  -3.3874512e-03
  -3.4484863e-03
  -2.5634766e-03
  -2.5634766e-03
   1.2207031e-04
  -3.3874512e-03
  -4.9133301e-03
  -1.9531250e-03
  -5.3100586e-03
  -3.1433105e-03
   3.8452148e-03
  -8.5449219e-04
  -5.0048828e-03
  -2.7770996e-03
   1.4038086e-03
  -4.5776367e-03
  -4.8522949e-03
  -4.1503906e-03
  -9.4604492e-04
   4.6386719e-03
   2.4719238e-03
  -3.4179688e-03
  -1.6479492e-03
  -2.5939941e-03
  -4.5776367e-03
  -3.9367676e-03
  -2.9907227e-03
  -3.6621094e-03
  -3.4179688e-03
  -3.7231445e-03
  -4.3029785e-03
  -3.3874512e-03
  -2.7770996e-03
  -4.4860840e-03
   5.8898926e-03
   3.8757324e-03
  -4.3640137e-03
  -3.2653809e-03
  -4.3640137e-03
  -4.3029785e-03
  -3.7841797e-03
  -4.5776367e-03
  -3.5400391e-03
  -1.4343262e-03
  -4.6386719e-03
   3.0517578e-05
   1.2207031e-03
  -1.1291504e-03
   1.1474609e-02
   4.3640137e-03
  -3.0212402e-03
   1.0192871e-02
  -8.8500977e-04
  -5.5541992e-03
   1.5563965e-03
   1.9104004e-02
   6.1035156e-04
  -4.0893555e-03
   6.2561035e-03
  -4.3029785e-03
  -2.2583008e-03
  -1.0986328e-03
  -2.9602051e-03
  -2.0141602e-03
  -1.8005371e-03
  -2.8686523e-03
  -1.3427734e-03
  -3.5705566e-03
  -1.8310547e-03
   3.2043457e-03
  -2.5634766e-03
  -2.5634766e-03
  -5.1879883e-04
  -1.5869141e-03
  -1.6174316e-03
  -8.5449219e-04
  -6.1035156e-04
  -1.2817383e-03
  -1.9226074e-03
  -6.4086914e-04
  -1.5258789e-03
  -5.7983398e-04
  -2.7465820e-04
  -1.9836426e-03
  -3.5705566e-03
  -1.7700195e-03
  -5.4016113e-03
   6.1035156e-04
   1.9500732e-02
   1.3427734e-03
  -3.8452148e-03
  -1.6479492e-03
  -4.2114258e-03
  -6.1035156e-04
   5.7983398e-04
  -2.7770996e-03
  -2.1362305e-03
  -2.0446777e-03
  -3.5400391e-03
  -3.3569336e-03
  -2.4108887e-03
  -1.4648438e-03
  -2.1972656e-03
  -2.4108887e-03
  -1.0375977e-03
  -1.9836426e-03
  -1.0375977e-03
  -1.4038086e-03
  -1.1901855e-03
  -6.4086914e-04
  -4.7302246e-03
   3.4790039e-03
   3.7536621e-03
  -3.5400391e-03
  -1.0375977e-03
  -2.7770996e-03
  -7.9345703e-04
   2.0751953e-03
  -6.7138672e-04
  -7.6293945e-04
  -7.3242188e-04
   5.4626465e-03
  -1.4648438e-03
   2.2583008e-03
   7.2631836e-03
  -2.0751953e-03
   1.1291504e-03
   1.2512207e-03
  -3.0517578e-04
  -4.2724609e-04
  -3.0517578e-04
   7.3242188e-04
   5.7983398e-04
   3.9672852e-04
   4.8828125e-04
   8.2397461e-04
   2.4414063e-03
   1.2512207e-03
   7.0190430e-04
   1.0070801e-03
   1.4953613e-03
   2.4414063e-04
  -7.0190430e-04
  -3.0517578e-05
  -2.7465820e-04
  -1.2207031e-04
   1.6784668e-03
   9.1552734e-04
   7.0190430e-04
   5.4931641e-04
  -1.2207031e-03
   1.8310547e-04
   8.2397461e-04
   9.1552734e-05
   1.5258789e-03
  -1.5563965e-03
   6.0424805e-03
   8.8806152e-03
  -9.4604492e-04
   4.5776367e-04
   1.2207031e-04
   1.7395020e-03
   1.2817383e-03
  -7.3242188e-04
   4.2724609e-04
   1.6479492e-03
   1.7395020e-03
   1.9531250e-03
   1.7089844e-03
  -6.1035156e-05
   2.9602051e-03
   2.8076172e-03
   6.4086914e-04
   1.7700195e-03
   1.0070801e-03
   3.9672852e-04
  -2.4414063e-04
  -8.2397461e-04
   2.4108887e-03
   2.0751953e-03
   1.3122559e-03
   2.0141602e-03
   1.4953613e-03
   1.8310547e-03
   1.8310547e-03
   1.4343262e-03
   1.5258789e-03
   1.7395020e-03
   3.8452148e-03
   1.1291504e-03
   3.6621094e-03
   8.2397461e-03
   2.5634766e-03
   2.6550293e-03
   3.1433105e-03
   1.9836426e-03
   2.1057129e-03
   2.5939941e-03
   1.4648438e-03
   1.0681152e-03
   1.7395020e-03
   1.6479492e-03
   8.8500977e-04
   2.5634766e-03
   2.2583008e-03
   6.3476563e-03
   2.0385742e-02
   1.7944336e-02
   9.0332031e-03
   1.6174316e-03
   4.3640137e-03
   2.1972656e-03
   1.7700195e-03
   9.7656250e-04
   6.9885254e-03
   3.2958984e-03
   9.1552734e-05
   3.4179688e-03
   2.2583008e-03
   7.0190430e-03
   9.3688965e-03
   7.9345703e-04
   3.5095215e-03
   3.6010742e-03
   1.6174316e-03
   2.6245117e-03
   2.5024414e-03
   2.5634766e-03
   2.3498535e-03
   3.2348633e-03
   3.5400391e-03
   3.0822754e-03
   3.2653809e-03
   3.1127930e-03
   3.0517578e-03
   3.2043457e-03
   3.9062500e-03
   5.3100586e-03
   7.6599121e-03
   7.8735352e-03
   4.0588379e-03
   3.4179688e-03
   2.8076172e-03
   3.2653809e-03
   3.9367676e-03
   3.8146973e-03
   3.5705566e-03
   3.8757324e-03
   4.5471191e-03
   4.2419434e-03
   4.0893555e-03
   3.1738281e-03
   3.6315918e-03
   3.2958984e-03
   3.3569336e-03
   1.9531250e-03
   5.7678223e-03
   1.0559082e-02
   3.5400391e-03
   3.1738281e-03
   4.0283203e-03
   5.1879883e-03
   4.2114258e-03
   4.2114258e-03
   4.9133301e-03
   4.3334961e-03
   3.8146973e-03
   3.9062500e-03
   3.7536621e-03
   3.6926270e-03
   4.2724609e-03
   2.5634766e-03
   3.8452148e-03
   3.6621094e-03
   2.7465820e-03
   5.0048828e-03
   4.0893555e-03
   4.6386719e-03
   4.5776367e-03
   3.8146973e-03
   3.7231445e-03
   3.9672852e-03
   2.3498535e-03
   4.7302246e-03
   1.1596680e-03
   7.1105957e-03
   1.0040283e-02
   1.2817383e-03
   3.4179688e-03
   2.7770996e-03
   2.8076172e-03
   1.4953613e-03
   3.4484863e-03
   4.9133301e-03
   4.1198730e-03
   6.0729980e-03
   4.6691895e-03
   3.3874512e-03
   6.7749023e-03
   1.6174316e-03
   1.0009766e-02
   1.6479492e-02
   8.8500977e-04
   4.6081543e-03
   4.4860840e-03
   3.4179688e-03
   5.4626465e-03
   3.8146973e-03
   4.6081543e-03
   4.1503906e-03
   4.2724609e-03
   5.8288574e-03
   4.9743652e-03
   6.4086914e-03
   5.1269531e-03
   4.5471191e-03
   3.0212402e-03
   4.9438477e-03
   5.4931641e-03
   4.5471191e-03
   4.6386719e-03
   5.7067871e-03
   5.8898926e-03
   5.1574707e-03
   5.3710938e-03
   5.4626465e-03
   5.4321289e-03
   3.6926270e-03
   1.7974854e-02
   6.0119629e-03
   3.6621094e-03
   1.9073486e-02
   2.5634766e-03
   2.2277832e-03
   5.7373047e-03
   3.2043457e-03
   3.5705566e-03
   1.4343262e-03
   1.5869141e-03
   1.7059326e-02
   4.3640137e-03
  -5.1879883e-04
   2.6855469e-03
  -3.0517578e-05
   1.2512207e-03
  -2.5634766e-03
   1.4038086e-03
   1.2817383e-03
  -1.2207031e-04
   6.1035156e-04
   8.5449219e-04
   5.4931641e-04
   1.1596680e-03
   1.7089844e-03
   1.9226074e-03
   2.1972656e-03
   2.0141602e-03
   1.4953613e-03
   3.1433105e-03
   1.2817383e-03
   8.8500977e-04
   5.6152344e-03
   5.2795410e-03
   3.6315918e-03
   3.0517578e-03
   3.0883789e-02
   8.5754395e-03
   2.2277832e-03
   2.8839111e-02
   5.4931641e-03
   3.0517578e-03
   5.8593750e-03
   1.6174316e-03
   1.3793945e-02
   1.1718750e-02
   6.1035156e-05
   6.1340332e-03
   5.4321289e-03
   6.5307617e-03
   1.0955811e-02
   3.9367676e-03
  -1.8615723e-03
   2.3803711e-03
   1.7700195e-03
   1.6479492e-03
   2.4719238e-03
   2.0446777e-03
   2.0446777e-03
   1.7700195e-03
   1.5563965e-03
   8.5449219e-04
   9.1552734e-04
   1.9226074e-03
   4.2724609e-04
   1.1901855e-03
   1.1291504e-03
  -4.5776367e-04
   2.0141602e-03
   5.1574707e-03
   2.4719238e-03
   7.3242188e-04
   1.3122559e-03
   1.2512207e-03
   1.0986328e-03
   1.4038086e-03
   2.1667480e-03
   1.0986328e-03
   1.6784668e-03
   6.7138672e-04
   7.0190430e-04
   1.0375977e-03
   8.2397461e-04
   1.1901855e-03
   3.7536621e-03
   1.8310547e-03
   1.2817383e-03
   2.1667480e-03
   8.2397461e-04
   3.3569336e-04
  -6.1035156e-04
  -1.3427734e-03
   9.7656250e-04
  -1.4953613e-03
   3.6621094e-04
   1.5167236e-02
   1.3854980e-02
   8.1787109e-03
   2.0751953e-03
   5.4931641e-04
  -6.4086914e-04
  -6.1035156e-05
  -6.7138672e-04
   8.2397461e-04
   9.1552734e-04
   3.0517578e-04
  -7.9345703e-04
  -1.7089844e-03
   1.2817383e-03
  -7.0190430e-04
   1.1596680e-03
   2.0141602e-03
   1.0375977e-03
   7.9345703e-04
  -1.4343262e-03
   4.7912598e-03
  -9.4604492e-04
  -2.1057129e-03
   1.1291504e-03
   5.7983398e-04
  -1.3732910e-03
  -1.5869141e-03
  -3.3569336e-04
   9.1552734e-05
  -1.1901855e-03
  -7.0190430e-04
  -2.1057129e-03
  -1.1596680e-03
  -1.9836426e-03
  -2.4414063e-03
  -2.2277832e-03
  -2.8991699e-03
  -3.6926270e-03
  -2.1972656e-03
  -2.0446777e-03
  -6.7138672e-04
  -1.1291504e-03
  -3.2348633e-03
  -1.0986328e-03
  -1.5869141e-03
  -2.2583008e-03
  -7.6293945e-04
  -2.9296875e-03
  -9.1552734e-04
  -3.6315918e-03
  -3.6621094e-03
  -3.0517578e-03
  -2.5024414e-03
  -2.3803711e-03
  -1.2207031e-03
  -2.3803711e-03
  -1.8920898e-03
  -1.3732910e-03
  -1.8615723e-03
  -5.4931641e-04
  -3.9672852e-04
  -2.4414063e-03
  -1.9531250e-03
   6.7138672e-04
  -1.1901855e-03
  -6.3476563e-03
  -2.6550293e-03
  -2.8686523e-03
  -2.3803711e-03
  -1.3122559e-03
  -3.0517578e-05
  -3.7841797e-03
   7.3242188e-04
   1.4984131e-02
  -1.8615723e-03
  -2.5329590e-03
   1.4038086e-03
  -3.9672852e-03
  -3.4179688e-03
  -3.5400391e-03
  -2.8381348e-03
  -2.2888184e-03
   0.0000000e+00
  -1.1901855e-03
  -4.7302246e-03
   9.7656250e-04
  -2.2888184e-03
  -2.5939941e-03
  -2.7465820e-04
  -2.6855469e-03
  -3.5095215e-03
  -2.1057129e-03
  -2.2277832e-03
  -2.1667480e-03
  -7.9345703e-04
   4.5776367e-04
  -1.2207031e-04
  -1.4038086e-03
  -1.0070801e-03
  -9.4604492e-04
  -9.7656250e-04
  -1.6784668e-03
  -1.5563965e-03
  -1.6784668e-03
  -1.2207031e-03
  -1.9531250e-03
  -1.9836426e-03
  -1.5869141e-03
  -1.7089844e-03
  -7.9345703e-04
  -5.0354004e-03
   4.9743652e-03
   4.7302246e-03
  -4.3945313e-03
  -1.1596680e-03
  -3.8146973e-03
  -2.5634766e-03
  -1.5563965e-03
  -3.5095215e-03
  -7.0190430e-04
   1.8310547e-04
  -3.7536621e-03
  -2.5634766e-03
  -2.4108887e-03
  -2.1362305e-03
  -2.8991699e-03
  -2.1057129e-03
  -3.0212402e-03
  -2.3803711e-03
  -1.7700195e-03
  -1.8005371e-03
  -1.9226074e-03
  -1.9836426e-03
  -2.0141602e-03
  -1.8920898e-03
  -2.4719238e-03
  -2.9907227e-03
  -2.1057129e-03
  -2.4719238e-03
  -3.4484863e-03
  -4.0893555e-03
  -3.0212402e-03
  -3.6621094e-03
  -3.5095215e-03
  -2.9296875e-03
  -7.3242188e-04
   3.0517578e-04
  -2.2583008e-03
  -1.2817383e-03
  -3.7841797e-03
  -2.2888184e-03
  -4.3334961e-03
  -3.0212402e-03
  -1.7700195e-03
  -5.0964355e-03
  -2.6245117e-03
  -1.6479492e-03
  -4.3334961e-03
  -4.4250488e-03
  -4.9133301e-03
  -4.6997070e-03
  -6.5002441e-03
  -7.1411133e-03
  -5.9509277e-03
  -6.5917969e-03
  -7.4768066e-03
   7.4157715e-03
   1.7089844e-03
  -7.3852539e-03
  -5.1879883e-03
  -5.6762695e-03
  -3.3264160e-03
  -2.1362305e-03
  -2.8991699e-03
   1.4343262e-03
  -3.3569336e-04
  -4.2114258e-03
  -1.9836426e-03
  -1.8920898e-03
  -4.2419434e-03
  -3.2043457e-03
  -6.1035156e-04
  -1.9836426e-03
  -4.1198730e-03
  -2.5329590e-03
  -2.1667480e-03
  -2.6245117e-03
  -1.8005371e-03
  -1.2817383e-03
   2.4719238e-03
   3.6315918e-03
   1.6174316e-03
  -4.5776367e-03
   2.4108887e-03
   1.2084961e-02
  -5.2795410e-03
  -1.4953613e-03
  -1.0986328e-03
  -2.2583008e-03
   9.0942383e-03
   2.6550293e-03
  -4.5166016e-03
  -1.0681152e-03
  -2.5939941e-03
  -2.7160645e-03
  -1.0375977e-03
  -3.3569336e-03
   8.5449219e-04
   1.6174316e-03
  -4.6997070e-03
  -4.0893555e-03
   1.2512207e-03
   1.6174316e-03
  -2.3498535e-03
   2.8076172e-03
  -1.8615723e-03
  -2.1972656e-03
  -1.9226074e-03
  -2.8686523e-03
  -1.3732910e-03
  -2.7770996e-03
  -1.8310547e-03
  -2.1667480e-03
  -3.7841797e-03
  -1.8005371e-03
  -2.5634766e-03
  -3.7536621e-03
  -1.3427734e-03
  -1.9531250e-03
   1.9531250e-03
   2.4719238e-03
  -1.4648438e-03
  -1.8615723e-03
  -3.5705566e-03
  -1.9836426e-03
  -9.4604492e-04
  -1.5258789e-03
  -1.8920898e-03
  -1.4648438e-03
  -1.2207031e-03
  -1.5563965e-03
  -8.2397461e-04
  -4.4860840e-03
  -3.4790039e-03
   4.0893555e-03
   1.2817383e-03
  -3.5400391e-03
  -2.4719238e-03
  -3.2348633e-03
  -2.8381348e-03
  -2.8991699e-03
  -3.2653809e-03
  -3.1127930e-03
  -2.5024414e-03
  -3.6926270e-03
  -2.0446777e-03
  -2.9296875e-03
  -9.4604492e-04
   2.4108887e-03
  -1.8920898e-03
  -2.3193359e-03
  -9.1552734e-05
  -4.0893555e-03
  -5.7373047e-03
  -1.5563965e-03
  -2.3193359e-03
  -2.4108887e-03
  -3.7841797e-03
  -2.0751953e-03
  -2.7770996e-03
  -3.9062500e-03
  -3.2043457e-03
   3.1433105e-03
  -7.2021484e-03
  -9.1552734e-05
   6.7138672e-03
  -3.7536621e-03
  -1.6479492e-03
  -2.2583008e-03
  -7.6293945e-04
   2.7465820e-03
  -2.1362305e-04
  -2.4414063e-03
  -1.7700195e-03
   8.5449219e-04
  -1.0681152e-03
  -6.7138672e-04
  -2.0751953e-03
  -4.5776367e-04
  -1.3732910e-03
  -3.8452148e-03
   1.1199951e-02
   2.1362305e-03
  -4.4555664e-03
  -2.7465820e-04
  -2.5024414e-03
  -1.4953613e-03
  -5.4931641e-04
  -2.3803711e-03
  -1.8920898e-03
  -2.4414063e-04
  -1.0070801e-03
  -7.6293945e-04
  -8.2397461e-04
  -1.0375977e-03
  -3.6926270e-03
  -1.9226074e-03
  -8.2397461e-04
  -1.2207031e-03
  -1.1596680e-03
  -2.3498535e-03
  -1.9836426e-03
   6.1035156e-05
  -1.0375977e-03
  -1.1901855e-03
  -7.0190430e-04
  -1.5258789e-04
  -1.2207031e-03
  -4.2724609e-04
  -2.5329590e-03
  -2.0141602e-03
  -1.8920898e-03
  -2.3803711e-03
  -1.0681152e-03
  -1.0681152e-03
  -1.2817383e-03
   1.2207031e-04
   1.2207031e-04
   1.2207031e-04
   7.6293945e-04
  -8.2397461e-04
  -1.1901855e-03
  -6.4086914e-04
  -1.8310547e-04
  -3.0517578e-04
  -4.8828125e-04
   2.1362305e-04
  -3.4790039e-03
  -2.8991699e-03
   5.0659180e-03
   1.7395020e-03
  -1.6784668e-03
  -5.7983398e-04
  -5.1879883e-04
   1.9226074e-03
  -2.6855469e-03
  -1.2207031e-03
   3.3569336e-04
  -9.1552734e-05
  -4.8828125e-04
  -1.6784668e-03
   1.8005371e-03
   2.9296875e-03
  -2.2277832e-03
  -5.4931641e-04
  -2.2277832e-03
  -1.4038086e-03
  -7.3242188e-04
   3.0517578e-05
   5.1879883e-04
   7.0190430e-04
   7.9345703e-04
   1.8005371e-03
   6.7138672e-04
   2.4108887e-03
   0.0000000e+00
   8.2397461e-04
   5.5541992e-03
   2.1972656e-03
   1.2512207e-03
   1.0070801e-03
   1.3122559e-03
   8.8500977e-04
   3.6315918e-03
   4.3334961e-03
   6.1035156e-04
   1.8920898e-03
   1.3122559e-03
  -8.5449219e-04
   2.4719238e-03
  -1.2207031e-04
   1.9226074e-03
   5.2795410e-03
  -1.2207031e-03
   5.4931641e-04
   1.0986328e-03
  -2.2277832e-03
   6.1035156e-05
   7.0190430e-03
   4.4555664e-03
  -2.1362305e-03
  -3.9062500e-03
  -8.5449219e-04
   3.0212402e-03
   1.6479492e-03
  -2.7465820e-04
   1.7089844e-03
   7.9345703e-03
   6.4086914e-04
   2.1362305e-04
   1.6174316e-03
   5.4931641e-04
  -1.2207031e-04
  -4.3945313e-03
  -1.0681152e-03
  -2.3803711e-03
   1.6632080e-02
   1.6021729e-02
  -2.1057129e-03
   5.1879883e-04
  -1.3122559e-03
   8.8500977e-04
   1.1260986e-02
   1.7395020e-03
  -1.8005371e-03
   7.0190430e-04
  -5.7983398e-04
   7.6293945e-04
  -1.5258789e-04
  -1.8005371e-03
   6.9885254e-03
   2.6855469e-03
  -5.1879883e-04
   1.1291504e-03
   5.7983398e-04
   5.1879883e-04
   2.8076172e-03
   1.8310547e-04
   1.7395020e-03
   3.5095215e-03
  -1.6174316e-03
  -1.8310547e-04
   1.8920898e-03
  -1.8615723e-03
  -1.0681152e-03
   3.0517578e-05
   1.8005371e-03
   1.6784668e-03
  -8.2397461e-04
   6.7138672e-04
   6.7138672e-04
   1.9836426e-03
  -1.6174316e-03
  -1.9226074e-03
   3.0517578e-04
  -1.3427734e-03
  -1.1596680e-03
  -1.1291504e-03
  -6.1035156e-05
  -3.0517578e-04
  -4.2724609e-04
  -9.7656250e-04
  -6.1035156e-04
  -3.0517578e-04
  -5.4931641e-04
   1.8310547e-04
   1.2512207e-03
   4.2724609e-04
  -3.0517578e-05
  -9.4604492e-04
  -2.7465820e-04
  -4.8828125e-04
  -1.4343262e-03
  -8.2397461e-04
   9.4604492e-04
  -1.7700195e-03
  -9.7656250e-04
   3.9367676e-03
   7.0190430e-03
   1.5869141e-03
  -2.2888184e-03
   3.3569336e-04
  -3.0517578e-05
  -1.0070801e-03
  -2.1362305e-04
   1.2512207e-03
   7.0190430e-04
   2.9296875e-03
   2.2277832e-03
  -7.6293945e-04
   1.1291504e-03
  -1.0986328e-03
  -2.1057129e-03
   5.1879883e-04
   3.2348633e-03
   3.9367676e-03
  -2.9907227e-03
  -3.0822754e-03
  -2.1667480e-03
  -2.7465820e-03
   1.5258789e-04
  -3.3569336e-04
  -2.2888184e-03
  -2.1972656e-03
  -2.1362305e-03
  -1.0986328e-03
  -1.0986328e-03
   7.9345703e-04
  -5.0659180e-03
   3.5400391e-03
   1.5228271e-02
  -3.9062500e-03
  -2.5024414e-03
  -2.4719238e-03
  -2.8991699e-03
  -3.7231445e-03
  -3.4484863e-03
  -3.0822754e-03
  -1.7700195e-03
  -2.6550293e-03
  -3.9978027e-03
  -2.4414063e-03
  -1.8005371e-03
  -2.7770996e-03
  -1.6784668e-03
  -3.4484863e-03
  -2.3193359e-03
  -1.1901855e-03
  -3.9672852e-04
  -1.0375977e-03
  -8.5449219e-04
  -1.2512207e-03
  -3.0517578e-05
  -3.3569336e-04
  -2.1362305e-03
  -2.7465820e-04
  -1.5563965e-03
  -1.3427734e-03
  -2.1362305e-04
  -3.0212402e-03
  -2.2583008e-03
  -6.7138672e-04
   6.7138672e-04
  -2.5939941e-03
  -1.0375977e-03
  -3.3569336e-04
  -2.7465820e-04
   1.8310547e-04
  -7.9345703e-04
  -1.3427734e-03
   4.2724609e-04
  -7.9345703e-04
  -1.0070801e-03
  -7.3242188e-04
  -8.2397461e-04
  -6.7138672e-04
  -1.7089844e-03
  -6.1035156e-05
   4.3029785e-03
  -2.4719238e-03
  -1.9836426e-03
   0.0000000e+00
  -1.3122559e-03
  -3.0517578e-05
   6.4086914e-04
   8.5449219e-04
  -2.3803711e-03
   3.4179688e-03
   9.4604492e-04
  -3.2653809e-03
   1.3122559e-03
  -7.3242188e-04
   6.7138672e-04
   3.0212402e-03
   1.1291504e-03
  -8.2397461e-04
  -2.2277832e-03
  -5.7983398e-04
  -3.0517578e-04
  -3.6621094e-04
  -1.5869141e-03
  -1.6784668e-03
  -3.0517578e-04
   4.5776367e-04
   1.6174316e-03
  -5.1879883e-04
   6.4086914e-04
  -3.1433105e-03
   2.5329590e-03
   5.2490234e-03
  -1.8005371e-03
  -4.2724609e-04
  -6.1035156e-04
  -1.6174316e-03
  -1.7700195e-03
  -1.8310547e-04
  -1.8615723e-03
  -3.1127930e-03
   6.7138672e-04
   2.4414063e-04
   7.9345703e-04
   1.0375977e-03
  -6.1035156e-04
  -7.9345703e-04
  -1.1901855e-03
  -1.7089844e-03
   1.2207031e-04
  -1.0375977e-03
  -5.1879883e-04
   7.6293945e-04
   6.1035156e-05
   4.2724609e-04
  -3.0517578e-04
   6.1035156e-05
   6.1035156e-04
  -4.2724609e-04
   4.1809082e-03
   1.3488770e-02
   0.0000000e+00
  -1.8920898e-03
   4.5776367e-04
  -2.7465820e-04
  -3.2043457e-03
   4.9438477e-03
   9.9487305e-03
  -5.9814453e-03
   9.4909668e-03
   1.0223389e-02
  -2.7160645e-03
   5.1879883e-04
  -2.6245117e-03
   1.0070801e-03
   1.1322021e-02
  -4.6691895e-03
   4.0893555e-03
   1.1352539e-02
  -5.5236816e-03
   1.8005371e-03
   2.1972656e-03
  -1.7089844e-03
  -3.0517578e-05
  -2.4414063e-03
  -8.5449219e-04
   1.2481689e-02
   1.0681152e-03
   3.0517578e-05
   5.4321289e-03
   1.5258789e-04
  -9.7656250e-04
   3.5095215e-03
   1.1718750e-02
   1.0986328e-03
  -4.5776367e-04
  -1.8005371e-03
   4.5776367e-03
   2.6550293e-03
   5.2185059e-03
   1.0711670e-02
  -1.0681152e-03
   6.5307617e-03
   7.1411133e-03
  -2.1972656e-03
   1.2207031e-04
   8.5449219e-04
   9.1552734e-04
   2.6550293e-03
  -3.0517578e-04
  -4.8828125e-04
   1.1901855e-03
  -1.9836426e-03
  -4.9743652e-03
   6.8054199e-03
   9.0637207e-03
   6.5612793e-03
   3.6621094e-03
  -2.6245117e-03
   1.5869141e-03
  -3.6621094e-04
  -1.6174316e-03
  -2.1362305e-04
   2.7465820e-04
  -9.1552734e-05
   1.8005371e-03
   1.4343262e-03
  -1.3732910e-03
   8.6364746e-03
   1.1230469e-02
   5.0659180e-03
   1.0986328e-03
   3.6621094e-04
  -8.8500977e-04
  -5.1879883e-04
  -5.4931641e-04
  -3.9672852e-04
   1.2817383e-03
   7.3547363e-03
  -1.5258789e-04
   1.4343262e-03
   1.0223389e-02
  -2.4108887e-03
   3.7841797e-03
   5.6457520e-03
  -4.6386719e-03
   3.4790039e-03
   4.3029785e-03
  -1.6784668e-03
  -1.5258789e-03
   5.1879883e-03
   4.5776367e-03
  -2.0751953e-03
  -1.5258789e-04
   2.7465820e-04
  -2.1362305e-04
   1.8310547e-04
   3.4179688e-03
   9.1552734e-04
   4.2114258e-03
   6.4697266e-03
   1.0375977e-03
  -1.9226074e-03
  -1.5258789e-03
  -1.8615723e-03
  -1.2207031e-03
  -1.4343262e-03
  -1.5258789e-03
  -3.2653809e-03
  -3.0517578e-05
   1.8310547e-03
   3.0517578e-04
  -1.9836426e-03
  -2.8381348e-03
  -1.4648438e-03
  -5.4931641e-04
  -2.2888184e-03
   1.3122559e-03
   1.4221191e-02
   3.5400391e-03
   4.0588379e-03
   2.7465820e-04
   3.7841797e-03
  -1.6479492e-03
   5.4016113e-03
   1.5563965e-02
  -7.9345703e-04
  -6.1035156e-04
  -5.1879883e-04
   6.1035156e-04
  -7.9345703e-04
  -1.8920898e-03
  -1.0986328e-03
  -7.0190430e-04
  -2.3193359e-03
   3.6926270e-03
   8.9416504e-03
  -1.3732910e-03
  -1.6784668e-03
  -1.1291504e-03
  -1.4953613e-03
  -1.1291504e-03
  -1.5563965e-03
  -3.1433105e-03
  -3.3569336e-04
  -5.0659180e-03
  -1.6479492e-03
   5.2795410e-03
  -4.1809082e-03
  -1.2207031e-04
   1.8005371e-03
  -3.5400391e-03
  -1.5869141e-03
  -1.7089844e-03
  -1.1596680e-03
  -1.3427734e-03
  -9.7656250e-04
  -1.2207031e-03
  -2.1972656e-03
   1.7395020e-03
  -1.0070801e-03
  -1.5258789e-04
   2.9907227e-03
  -1.6174316e-03
  -2.1972656e-03
   3.8452148e-03
   9.4909668e-03
   3.3264160e-03
   3.9672852e-04
  -8.2397461e-04
  -1.2512207e-03
  -8.2397461e-04
  -6.1035156e-04
  -3.0517578e-04
   2.7465820e-03
  -2.3193359e-03
  -1.3427734e-03
   8.8500977e-04
   9.4604492e-04
  -4.8828125e-04
  -2.7770996e-03
  -1.0681152e-03
  -1.2207031e-03
  -1.6479492e-03
  -9.7656250e-04
  -1.7089844e-03
  -3.8452148e-03
  -1.9226074e-03
  -2.0446777e-03
  -2.5939941e-03
  -1.8920898e-03
  -2.7160645e-03
  -4.0588379e-03
  -2.7160645e-03
  -2.1972656e-03
  -3.2958984e-03
  -2.6245117e-03
  -2.2888184e-03
  -1.8920898e-03
  -3.4790039e-03
  -2.4108887e-03
  -2.5634766e-03
  -3.9978027e-03
  -2.4414063e-03
  -1.0986328e-03
  -3.2348633e-03
  -5.4931641e-04
   4.8217773e-03
   2.0355225e-02
   1.2939453e-02
  -6.7138672e-03
  -2.2583008e-03
  -1.9836426e-03
  -2.8991699e-03
  -2.1972656e-03
  -2.4414063e-04
  -2.8686523e-03
   1.6174316e-03
  -1.0986328e-03
  -2.5024414e-03
  -1.8310547e-03
  -1.0986328e-03
  -1.2817383e-03
  -6.4086914e-04
  -1.8310547e-04
  -3.6621094e-04
  -2.1667480e-03
  -1.8615723e-03
  -6.7138672e-04
  -1.6784668e-03
  -2.1972656e-03
  -2.1972656e-03
  -2.4719238e-03
  -2.3193359e-03
  -2.5939941e-03
  -2.9296875e-03
  -2.4414063e-03
  -2.8686523e-03
  -2.3498535e-03
  -1.8920898e-03
  -2.6855469e-03
  -2.4414063e-03
  -2.1972656e-03
  -4.1809082e-03
  -2.8991699e-03
  -2.7770996e-03
  -3.0517578e-03
  -2.8076172e-03
  -3.0517578e-03
  -3.3874512e-03
  -9.4604492e-04
  -1.8615723e-03
  -1.5258789e-03
  -4.2724609e-04
  -1.8005371e-03
  -1.6174316e-03
  -2.7465820e-04
   1.9531250e-03
   5.6762695e-03
  -2.7465820e-03
   7.2937012e-03
   1.0345459e-02
  -3.6315918e-03
  -3.9672852e-04
  -7.6293945e-04
  -1.0375977e-03
  -2.7465820e-04
  -1.5258789e-03
  -2.0446777e-03
   9.7656250e-04
   3.1433105e-03
  -2.0446777e-03
  -3.0517578e-03
  -4.0893555e-03
  -3.3264160e-03
  -1.0375977e-03
  -3.7536621e-03
  -6.7138672e-04
   3.9672852e-03
   1.5869141e-03
  -2.4719238e-03
  -7.9345703e-04
  -2.0751953e-03
   3.0517578e-05
  -1.6479492e-03
  -1.3122559e-03
   5.7983398e-04
  -4.4860840e-03
   7.0495605e-03
  -6.1035156e-05
  -1.9836426e-03
   8.4228516e-03
  -9.4604492e-04
  -6.4086914e-04
   1.1596680e-03
  -1.6479492e-03
  -3.0517578e-05
   1.8310547e-04
   1.2207031e-04
  -1.4343262e-03
  -2.8686523e-03
   1.2207031e-04
  -4.2724609e-04
  -1.4038086e-03
  -3.3569336e-04
   7.9345703e-04
   3.0517578e-05
  -9.1552734e-05
  -3.6621094e-04
  -7.9345703e-04
  -6.7138672e-04
  -2.1057129e-03
   3.1433105e-03
   6.8359375e-03
  -2.4108887e-03
  -1.8920898e-03
  -1.1901855e-03
  -2.5939941e-03
  -1.0070801e-03
  -1.1291504e-03
  -1.8005371e-03
  -1.9226074e-03
  -1.6784668e-03
  -4.5776367e-04
  -2.2888184e-03
  -1.2817383e-03
  -1.5869141e-03
  -2.2583008e-03
  -9.4604492e-04
  -1.4343262e-03
  -2.3193359e-03
  -1.8310547e-03
  -3.5705566e-03
   1.9836426e-03
   8.8500977e-04
  -3.1127930e-03
   6.0729980e-03
  -1.1291504e-03
  -2.5939941e-03
   8.6059570e-03
  -2.5939941e-03
   4.8828125e-04
   5.9814453e-03
  -6.0119629e-03
  -2.5634766e-03
   5.4931641e-04
   2.2277832e-03
  -2.7160645e-03
  -2.5939941e-03
  -2.2277832e-03
  -1.3732910e-03
  -7.9345703e-04
  -2.4719238e-03
  -3.9672852e-04
   7.2937012e-03
  -4.6081543e-03
   4.7912598e-03
   1.3183594e-02
  -4.5776367e-03
  -1.5869141e-03
  -2.9296875e-03
  -2.3803711e-03
  -2.5939941e-03
  -2.5939941e-03
  -1.5563965e-03
  -3.7231445e-03
  -3.7841797e-03
  -2.9602051e-03
  -2.9602051e-03
  -3.4484863e-03
  -4.1503906e-03
  -3.3874512e-03
  -3.1738281e-03
  -3.4179688e-03
  -2.8686523e-03
  -2.6550293e-03
  -5.2490234e-03
   1.4343262e-03
   9.7656250e-04
  -3.9062500e-03
   9.1552734e-05
  -2.9907227e-03
  -1.4038086e-03
   3.1433105e-03
  -2.3803711e-03
  -2.9296875e-03
  -1.7700195e-03
  -2.1057129e-03
  -2.8381348e-03
  -2.0141602e-03
  -5.7983398e-04
  -4.2724609e-04
  -5.4931641e-04
  -7.0190430e-04
  -1.0375977e-03
  -2.4414063e-04
  -2.8076172e-03
  -2.2583008e-03
  -1.0986328e-03
  -3.0822754e-03
  -3.1738281e-03
  -1.8615723e-03
  -4.9133301e-03
   3.1738281e-03
   2.1362305e-03
  -4.7302246e-03
  -1.8920898e-03
  -3.3264160e-03
  -2.6245117e-03
  -2.1667480e-03
  -1.5258789e-03
  -2.8686523e-03
  -2.4414063e-03
   1.3732910e-03
   8.2397461e-04
  -8.5449219e-04
  -2.7160645e-03
  -2.3193359e-03
  -3.0212402e-03
  -3.5095215e-03
  -2.4414063e-03
  -2.1972656e-03
  -2.3193359e-03
  -2.5329590e-03
  -3.4790039e-03
  -3.8146973e-03
  -3.8146973e-03
  -4.0588379e-03
  -9.1552734e-04
  -2.5634766e-03
  -2.0446777e-03
  -7.6293945e-04
  -5.0354004e-03
   5.4931641e-04
   5.1879883e-04
  -4.5471191e-03
  -1.9836426e-03
  -2.1362305e-03
  -1.2512207e-03
  -2.9907227e-03
   1.5258789e-04
  -7.6293945e-04
  -3.7841797e-03
  -2.7160645e-03
  -2.6855469e-03
  -2.9602051e-03
  -2.7160645e-03
  -3.2653809e-03
  -1.3122559e-03
   1.5563965e-03
  -2.2888184e-03
  -1.9226074e-03
  -2.3193359e-03
  -2.9296875e-03
  -6.7138672e-04
  -1.3122559e-03
  -2.5329590e-03
  -1.3732910e-03
  -2.5634766e-03
  -2.3193359e-03
  -3.0517578e-03
  -2.3498535e-03
  -3.2348633e-03
  -4.6386719e-03
  -1.6784668e-03
  -4.0588379e-03
  -5.7067871e-03
   2.1362305e-04
   6.6223145e-03
  -3.4179688e-03
  -2.7465820e-03
  -2.8076172e-03
  -4.0588379e-03
  -7.3242188e-04
  -1.0070801e-03
  -2.3498535e-03
   7.0190430e-03
   9.1552734e-05
  -3.4790039e-03
  -2.3193359e-03
  -4.2419434e-03
  -2.1362305e-03
  -2.5329590e-03
  -1.6174316e-03
  -3.0822754e-03
  -4.6997070e-03
  -2.3193359e-03
  -3.6926270e-03
  -3.1738281e-03
  -2.1362305e-03
  -2.4414063e-03
  -2.1057129e-03
  -4.2724609e-03
  -3.9672852e-03
  -1.6784668e-03
  -3.8146973e-03
  -2.7770996e-03
  -1.2817383e-03
  -2.5329590e-03
  -2.4108887e-03
  -1.9226074e-03
  -3.3264160e-03
  -1.7089844e-03
  -2.6245117e-03
  -1.7395020e-03
  -2.7465820e-03
  -1.8310547e-04
  -9.1552734e-04
  -3.9978027e-03
  -9.1552734e-04
  -2.7465820e-03
  -3.6315918e-03
  -2.7160645e-03
  -2.7465820e-03
  -2.1057129e-03
  -3.1738281e-03
  -3.5705566e-03
   2.7465820e-03
   2.1362305e-04
  -6.1645508e-03
  -1.6479492e-03
  -3.3569336e-03
  -4.0588379e-03
  -3.0212402e-03
  -3.4790039e-03
  -2.3498535e-03
  -3.2653809e-03
  -1.9836426e-03
  -5.4016113e-03
   4.2724609e-04
   8.2397461e-03
  -1.7395020e-03
  -1.8615723e-03
  -2.9602051e-03
  -4.3334961e-03
  -5.0354004e-03
  -3.6315918e-03
  -1.8615723e-03
  -2.7465820e-03
  -2.2583008e-03
  -2.7160645e-03
  -3.7231445e-03
  -2.5939941e-03
  -9.7656250e-04
  -1.7700195e-03
  -2.2583008e-03
  -4.2724609e-03
   3.9672852e-03
   7.1105957e-03
  -8.5449219e-04
   7.5378418e-03
   5.2185059e-03
  -5.0964355e-03
   7.9345703e-04
  -3.4179688e-03
  -4.2419434e-03
  -2.1362305e-03
  -3.6315918e-03
  -1.6784668e-03
  -8.8500977e-04
  -1.0986328e-03
  -2.1972656e-03
  -1.7700195e-03
  -2.9907227e-03
  -1.5258789e-03
  -1.1901855e-03
   8.2397461e-04
   3.2958984e-03
   4.6997070e-03
   6.4086914e-04
  -1.9226074e-03
  -4.5776367e-04
  -3.4790039e-03
  -3.7536621e-03
  -2.1972656e-03
  -4.3945313e-03
  -2.0751953e-03
  -7.0190430e-04
  -2.2888184e-03
  -1.4953613e-03
  -2.0751953e-03
  -1.3427734e-03
  -2.0751953e-03
  -3.9062500e-03
   4.4555664e-03
   5.7067871e-03
  -4.3029785e-03
   1.5563965e-03
  -9.7656250e-04
  -4.5471191e-03
   2.8991699e-03
  -1.3122559e-03
  -4.8217773e-03
  -5.7983398e-04
  -3.8452148e-03
  -2.2277832e-03
  -1.2817383e-03
  -5.6762695e-03
  -2.6550293e-03
  -2.5329590e-03
  -2.5939941e-03
  -1.5563965e-03
  -3.1433105e-03
  -2.5024414e-03
  -3.3569336e-03
  -2.5939941e-03
  -3.2348633e-03
  -2.1057129e-03
  -1.4038086e-03
  -2.6550293e-03
  -1.0681152e-03
  -2.8381348e-03
  -3.9367676e-03
  -2.6855469e-03
  -3.5400391e-03
  -4.6691895e-03
  -2.9602051e-03
  -1.6784668e-03
  -1.5258789e-04
   8.8500977e-04
  -1.4038086e-03
  -2.6245117e-03
  -1.1291504e-03
  -1.1901855e-03
  -9.7656250e-04
  -1.5563965e-03
  -1.0375977e-03
  -1.6174316e-03
  -3.5095215e-03
  -6.1035156e-05
  -1.0986328e-03
  -1.8920898e-03
   1.3732910e-03
  -2.1362305e-04
  -2.1057129e-03
   3.2653809e-03
  -2.5024414e-03
  -2.2583008e-03
   1.3244629e-02
   2.1057129e-03
  -3.1738281e-03
  -5.1879883e-04
  -2.8686523e-03
   5.7983398e-04
   2.0751953e-03
  -2.9296875e-03
   2.8076172e-03
   2.7465820e-03
  -2.7770996e-03
   4.0893555e-03
   5.7983398e-04
  -3.9672852e-03
  -1.4953613e-03
  -3.0517578e-04
  -1.8615723e-03
  -3.3569336e-03
   9.9487305e-03
   2.6550293e-03
  -2.7770996e-03
  -1.7700195e-03
  -3.5705566e-03
  -3.0822754e-03
  -2.0751953e-03
  -2.0751953e-03
  -1.8310547e-03
  -1.1596680e-03
  -7.6293945e-04
  -3.0517578e-03
   1.9836426e-03
  -1.0070801e-03
  -5.7373047e-03
  -7.3242188e-04
  -3.6621094e-03
  -3.3569336e-03
  -3.2653809e-03
  -4.0893555e-03
  -2.9296875e-03
  -2.7465820e-03
  -1.9836426e-03
  -2.4108887e-03
  -3.7231445e-03
  -2.8686523e-03
  -2.5939941e-03
  -2.0446777e-03
   2.8076172e-03
   3.9367676e-03
   5.9814453e-03
   3.0517578e-05
  -7.9650879e-03
  -2.5634766e-03
  -5.3100586e-03
   1.7395020e-03
   4.9133301e-03
  -8.3923340e-03
  -4.8522949e-03
  -3.3264160e-03
  -5.8288574e-03
  -4.1198730e-03
  -3.9672852e-03
  -3.6010742e-03
  -4.0283203e-03
  -2.9602051e-03
  -2.3193359e-03
  -1.2207031e-03
  -2.5939941e-03
  -3.4179688e-03
  -2.1667480e-03
  -2.1972656e-03
  -3.3874512e-03
  -1.9836426e-03
   9.7656250e-04
  -1.8615723e-03
  -2.2888184e-03
  -2.6855469e-03
  -3.5400391e-03
  -3.4790039e-03
  -2.3803711e-03
  -2.1972656e-03
  -2.2888184e-03
  -2.9602051e-03
  -3.9367676e-03
  -3.1433105e-03
  -4.8828125e-04
  -3.6010742e-03
  -3.9062500e-03
  -3.1433105e-03
  -2.6550293e-03
  -3.2653809e-03
  -4.3334961e-03
  -3.9062500e-03
  -4.0283203e-03
  -3.0212402e-03
  -3.2653809e-03
  -3.9672852e-03
  -5.4931641e-03
  -2.1667480e-03
  -2.7160645e-03
  -2.3498535e-03
  -3.4790039e-03
  -1.8310547e-03
   2.7465820e-03
  -3.4484863e-03
  -2.9907227e-03
  -3.1433105e-03
  -1.5563965e-03
  -3.7231445e-03
  -3.8146973e-03
  -9.4604492e-04
  -1.8615723e-03
  -2.2277832e-03
  -1.0681152e-03
  -1.8005371e-03
  -2.0141602e-03
  -3.2348633e-03
  -2.3498535e-03
   6.7138672e-04
  -2.1057129e-03
  -2.4414063e-04
   5.1879883e-04
  -3.6621094e-03
  -2.7160645e-03
   6.1035156e-05
  -6.1035156e-04
  -1.1901855e-03
  -1.2207031e-03
  -1.8615723e-03
   1.5258789e-04
   5.0048828e-03
   2.1667480e-03
   1.1291504e-03
   1.1291504e-03
  -2.0446777e-03
  -3.9672852e-03
  -1.2207031e-03
  -1.0070801e-03
   0.0000000e+00
  -4.5776367e-04
  -4.2114258e-03
  -6.7138672e-04
   1.2512207e-03
  -1.8920898e-03
  -2.1362305e-04
  -1.0375977e-03
  -2.0751953e-03
  -1.1901855e-03
   6.9274902e-03
  -1.6174316e-03
  -5.3100586e-03
   4.2724609e-04
  -2.3803711e-03
  -2.5634766e-03
  -1.5563965e-03
  -3.3569336e-04
  -2.4108887e-03
  -2.3193359e-03
  -4.7302246e-03
  -2.5939941e-03
   3.2653809e-03
   2.4414063e-04
  -2.7770996e-03
   1.4343262e-03
   2.5939941e-03
  -5.1879883e-04
  -2.8076172e-03
  -3.2958984e-03
  -2.5634766e-03
  -2.7160645e-03
  -3.8146973e-03
  -3.6315918e-03
  -2.8076172e-03
  -4.7607422e-03
  -3.0517578e-03
   3.4484863e-03
  -7.3242188e-04
  -2.7465820e-03
   1.2451172e-02
   2.0751953e-03
  -4.0283203e-03
  -9.1552734e-05
  -1.7700195e-03
  -1.8005371e-03
  -3.9062500e-03
  -3.7841797e-03
  -1.0986328e-03
  -2.6245117e-03
  -3.4790039e-03
  -3.5400391e-03
  -4.0893555e-03
  -2.6245117e-03
  -2.6245117e-03
  -1.9226074e-03
  -6.1035156e-04
  -2.1972656e-03
  -4.9743652e-03
  -2.4719238e-03
   2.0446777e-03
   2.1362305e-03
  -3.6621094e-04
  -5.5847168e-03
  -5.7373047e-03
  -1.0681152e-03
  -3.5705566e-03
  -2.2583008e-03
  -3.2043457e-03
  -3.7536621e-03
   2.6245117e-03
  -5.7678223e-03
  -7.5378418e-03
  -7.3242188e-04
  -4.7302246e-03
   1.6174316e-03
   1.3854980e-02
  -2.0446777e-03
  -1.7395020e-03
  -2.4414063e-03
  -4.6997070e-03
  -2.0751953e-03
  -1.4038086e-03
  -3.1127930e-03
  -2.9602051e-03
  -2.6855469e-03
  -2.1972656e-03
  -2.7770996e-03
  -1.8005371e-03
  -2.1362305e-03
  -1.2207031e-03
  -4.7302246e-03
  -5.6457520e-03
  -3.8757324e-03
  -2.9907227e-03
  -3.4484863e-03
   3.2043457e-03
   6.4086914e-04
  -2.8381348e-03
  -1.8005371e-03
  -3.6926270e-03
  -2.7160645e-03
  -3.6621094e-03
  -8.8500977e-04
  -2.1362305e-03
  -2.7770996e-03
   3.3569336e-04
  -2.4719238e-03
  -2.6855469e-03
  -2.2888184e-03
  -2.2583008e-03
  -2.1667480e-03
  -3.4179688e-03
  -3.3874512e-03
  -1.7700195e-03
  -1.6174316e-03
  -3.4484863e-03
  -3.4179688e-03
  -2.2888184e-03
  -2.8381348e-03
  -4.0893555e-03
  -2.2277832e-03
  -2.0751953e-03
  -3.4790039e-03
  -1.9836426e-03
  -1.8310547e-03
   1.0986328e-03
  -1.3122559e-03
  -3.1127930e-03
  -3.8146973e-03
  -3.8452148e-03
  -1.5258789e-03
  -1.3732910e-03
   2.5329590e-03
   6.1035156e-05
  -3.2348633e-03
  -6.4086914e-04
  -9.1552734e-04
   2.4414063e-04
  -1.3122559e-03
  -2.2888184e-03
  -3.6926270e-03
   1.2207031e-04
  -1.4343262e-03
  -4.1503906e-03
  -2.1057129e-03
  -7.0190430e-04
  -5.4016113e-03
  -4.2419434e-03
  -4.8828125e-04
  -1.8310547e-03
  -2.6855469e-03
  -4.1198730e-03
  -1.4953613e-03
   9.9182129e-03
   2.0751953e-03
   1.6174316e-03
  -1.6784668e-03
  -1.8615723e-03
  -1.0986328e-03
  -3.2653809e-03
  -4.2419434e-03
  -1.8310547e-03
   9.1552734e-05
  -3.8146973e-03
  -5.9814453e-03
  -1.2207031e-03
  -4.2724609e-04
  -2.8686523e-03
   4.6997070e-03
   1.6479492e-03
  -4.5471191e-03
  -2.2888184e-03
  -1.4343262e-03
  -1.4038086e-03
  -1.5869141e-03
  -1.9836426e-03
  -3.0822754e-03
  -1.7089844e-03
  -2.6855469e-03
  -3.0517578e-03
  -2.5634766e-03
  -1.2512207e-03
  -1.5563965e-03
  -2.4719238e-03
  -2.5024414e-03
  -1.2512207e-03
  -3.2348633e-03
   3.3569336e-04
  -5.1879883e-04
  -3.0212402e-03
  -2.5939941e-03
  -1.9531250e-03
  -4.2724609e-04
  -2.5634766e-03
  -1.2817383e-03
  -1.5258789e-03
  -1.4038086e-03
  -1.0986328e-03
  -2.1362305e-04
  -1.4648438e-03
  -1.0681152e-03
   0.0000000e+00
  -1.4038086e-03
  -2.3193359e-03
  -1.2207031e-03
  -8.2397461e-04
  -3.1127930e-03
  -1.9531250e-03
  -2.8076172e-03
  -1.0986328e-03
  -2.6855469e-03
  -2.7160645e-03
   1.8310547e-04
  -1.0070801e-03
  -3.8757324e-03
  -2.7465820e-03
  -3.9367676e-03
  -2.0446777e-03
  -4.0283203e-03
  -3.7231445e-03
  -2.8991699e-03
  -2.5329590e-03
  -1.9531250e-03
  -1.5258789e-03
  -1.0681152e-03
  -2.1362305e-04
  -2.4414063e-03
  -1.1291504e-03
  -1.3427734e-03
   1.2207031e-04
   8.2397461e-03
  -5.1879883e-04
  -7.9345703e-04
   1.0375977e-03
  -1.8920898e-03
  -9.1552734e-04
  -3.9672852e-04
  -1.8310547e-04
  -1.9531250e-03
  -1.4648438e-03
   5.4931641e-04
   2.2277832e-03
   6.4086914e-04
  -6.4086914e-04
  -2.1362305e-04
   2.7465820e-04
  -1.7395020e-03
  -8.2397461e-04
  -1.3427734e-03
   8.5449219e-04
  -1.5869141e-03
  -3.0517578e-04
   2.1057129e-03
  -8.8500977e-04
  -1.5258789e-03
  -3.0517578e-04
  -1.0681152e-03
  -8.2397461e-04
  -1.0681152e-03
  -1.8310547e-03
  -3.6621094e-04
  -7.3242188e-04
  -9.1552734e-05
   6.1035156e-04
   4.2724609e-04
   1.1291504e-03
   2.4414063e-04
  -1.3122559e-03
   1.2207031e-04
   8.2397461e-04
  -1.0375977e-03
  -7.3242188e-04
   4.8828125e-04
  -1.8310547e-04
  -1.8005371e-03
  -8.2397461e-04
   1.2817383e-03
   2.4719238e-03
   5.1879883e-04
  -1.8005371e-03
   3.0822754e-03
   5.0354004e-03
  -6.4086914e-04
  -3.0517578e-05
  -1.5258789e-03
  -5.7983398e-04
  -3.4484863e-03
  -2.0751953e-03
  -1.0375977e-03
  -1.0070801e-03
  -7.3242188e-04
  -1.8310547e-04
   1.0681152e-03
  -6.4086914e-04
   5.3100586e-03
   2.8991699e-03
  -2.1667480e-03
   4.8828125e-04
  -1.6174316e-03
   1.1596680e-03
   6.0424805e-03
   1.1596680e-03
  -2.9907227e-03
   4.8828125e-04
  -2.4108887e-03
   7.3547363e-03
   6.1340332e-03
  -3.0517578e-03
   4.3029785e-03
   6.1035156e-05
  -1.8310547e-03
   3.1127930e-03
   9.7656250e-04
   6.7138672e-04
   9.4604492e-04
  -1.4953613e-03
  -3.3569336e-04
  -4.2724609e-04
   1.8310547e-03
   5.7983398e-04
  -3.1433105e-03
   1.6784668e-03
   3.8757324e-03
  -2.0751953e-03
   2.0751953e-03
   7.3242188e-04
  -2.3193359e-03
   2.1362305e-03
   3.9672852e-04
  -1.3122559e-03
   4.2724609e-04
   5.7983398e-04
   8.2397461e-04
   6.7138672e-04
  -6.1035156e-04
   1.6174316e-03
   2.9296875e-03
  -1.0070801e-03
  -7.9345703e-04
  -1.8310547e-04
   1.0375977e-03
   4.5776367e-04
   1.6174316e-03
   7.0190430e-04
  -1.4648438e-03
  -1.1901855e-03
   4.5471191e-03
   5.5541992e-03
  -1.1901855e-03
   1.3732910e-03
   3.6621094e-03
   3.6315918e-03
   3.0517578e-03
   3.4790039e-03
   2.2277832e-03
   6.5002441e-03
   4.2724609e-04
   8.2397461e-04
   1.8310547e-03
  -1.0681152e-03
   1.6723633e-02
   1.5563965e-02
   3.0822754e-03
   9.1552734e-05
   1.0406494e-02
   7.0190430e-03
   9.1552734e-05
   7.7514648e-03
   2.1362305e-03
   1.8005371e-03
   6.4392090e-03
   4.5471191e-03
   3.9978027e-03
   2.7160645e-03
  -1.7089844e-03
   8.6669922e-03
   7.8430176e-03
  -8.5449219e-04
   1.1322021e-02
   4.6081543e-03
  -8.5449219e-04
   5.6152344e-03
   3.2348633e-03
   5.7983398e-04
  -8.8500977e-04
   2.6550293e-03
   2.9296875e-03
   1.9531250e-03
   1.0681152e-03
   1.2451172e-02
   1.7089844e-03
  -1.3122559e-03
   5.8288574e-03
   2.1057129e-03
   3.5705566e-03
   2.5329590e-03
   3.6621094e-04
   1.1535645e-02
   6.6528320e-03
  -1.8310547e-03
   1.8615723e-03
   1.8005371e-03
   1.4343262e-03
   2.7160645e-03
   1.2207031e-03
   1.8310547e-03
   2.0446777e-03
   1.1901855e-03
   7.3242188e-04
   2.7465820e-03
   7.6293945e-04
  -3.9672852e-04
   2.0446777e-03
   4.2724609e-04
   1.1291504e-03
   1.8310547e-03
  -1.5258789e-04
   2.1057129e-03
   1.3427734e-03
   1.0681152e-03
   6.1035156e-05
   6.1035156e-05
   1.5258789e-03
  -5.7983398e-04
  -2.1362305e-04
   3.4179688e-03
   7.6293945e-04
  -2.4414063e-04
   1.3732910e-03
   2.4719238e-03
  -7.0190430e-04
   1.4953613e-03
   3.4790039e-03
   3.3569336e-03
   2.6550293e-03
   1.6174316e-03
   1.6479492e-03
   3.4790039e-03
   3.3569336e-03
   1.3427734e-03
   1.0681152e-03
   1.5563965e-03
   2.3498535e-03
   1.4343262e-03
   1.1901855e-03
   6.9274902e-03
   4.0893555e-03
  -3.9672852e-04
   9.7656250e-04
   2.2277832e-03
   1.3122559e-03
   1.2207031e-04
   4.4250488e-03
   2.5634766e-03
   1.6479492e-03
   1.4953613e-03
   1.1291504e-03
   3.0212402e-03
  -3.3264160e-03
  -2.5939941e-03
   2.2888184e-03
   1.0681152e-03
   1.4038086e-03
  -8.5449219e-04
   3.0822754e-03
   7.2937012e-03
  -7.4157715e-03
   1.0131836e-02
   8.1481934e-03
  -4.0283203e-03
   9.7656250e-04
  -1.6174316e-03
  -1.2207031e-04
   4.2724609e-04
   2.4414063e-04
   3.3874512e-03
  -4.2724609e-04
  -7.9345703e-04
   7.9345703e-04
  -4.5776367e-04
  -9.1552734e-05
   3.9367676e-03
   1.0681152e-03
  -2.1667480e-03
  -8.2397461e-04
   2.9296875e-03
   1.2207031e-04
  -1.9531250e-03
  -2.7465820e-04
   1.2207031e-04
  -1.4343262e-03
  -1.6784668e-03
  -7.6293945e-04
  -1.4038086e-03
  -1.6784668e-03
   1.5258789e-04
  -8.8500977e-04
   4.8828125e-04
  -1.4648438e-03
  -1.3122559e-03
   2.1362305e-04
   6.4086914e-04
  -6.7138672e-04
  -2.1362305e-04
  -6.7138672e-04
   5.7983398e-04
  -2.8076172e-03
  -1.9531250e-03
  -7.3242188e-04
  -8.5449219e-04
   1.8310547e-04
   1.5258789e-04
  -2.1362305e-04
  -6.1035156e-04
  -1.0070801e-03
  -1.2207031e-04
  -1.1901855e-03
  -1.0986328e-03
   4.2724609e-04
  -6.4086914e-04
  -5.7983398e-04
   3.8757324e-03
  -1.3427734e-03
  -1.0375977e-03
   9.7656250e-04
  -1.8310547e-04
  -2.1362305e-04
   2.2888184e-03
   1.4953613e-03
   1.0070801e-03
   2.9296875e-03
   6.7138672e-04
   2.1972656e-03
   9.4604492e-04
  -2.3193359e-03
  -3.9672852e-04
   2.7465820e-04
   1.3427734e-03
   1.4648438e-03
   4.2114258e-03
   2.7465820e-03
  -3.6621094e-04
   2.9602051e-03
   8.3007813e-03
   8.2397461e-04
   9.1552734e-05
   1.8920898e-03
  -4.4250488e-03
   1.6357422e-02
   1.2908936e-02
  -5.4016113e-03
   2.7770996e-03
   3.3569336e-04
   3.3569336e-04
   2.1667480e-03
   5.2185059e-03
   2.8686523e-03
   1.3427734e-03
   1.2207031e-04
   9.4604492e-04
   1.6784668e-03
   5.7067871e-03
   5.4931641e-03
   6.4086914e-04
   2.2583008e-03
  -2.4108887e-03
   1.3671875e-02
   1.0589600e-02
  -2.2888184e-03
   1.0955811e-02
   5.8898926e-03
  -1.2817383e-03
   3.0517578e-04
   9.7656250e-04
   5.4931641e-04
  -4.5776367e-04
   9.7656250e-04
  -2.4414063e-04
   2.1362305e-04
   9.1552734e-05
   1.3427734e-03
   2.4108887e-03
  -8.8500977e-04
  -1.3122559e-03
   4.5776367e-04
   4.2724609e-04
  -7.9345703e-04
   1.2207031e-04
   1.7456055e-02
   2.4719238e-03
  -8.8500977e-04
   1.7791748e-02
   1.9226074e-03
   2.7465820e-04
   5.4016113e-03
   9.3078613e-03
   3.1433105e-03
  -4.2724609e-04
   6.4086914e-04
  -1.3427734e-03
   1.1138916e-02
   1.3458252e-02
  -2.4108887e-03
  -5.4931641e-04
   1.2817383e-03
   2.0446777e-03
   9.7656250e-04
  -1.3122559e-03
   5.7983398e-03
   1.6357422e-02
  -1.9226074e-03
  -9.7656250e-04
   2.8686523e-03
   1.2817383e-03
   1.1901855e-03
  -6.1035156e-04
  -1.5258789e-04
   1.4648438e-03
  -2.5939941e-03
   1.2207031e-03
   7.3852539e-03
   1.2207031e-03
  -1.8310547e-04
   1.8920898e-03
   3.2043457e-03
   3.0212402e-03
   8.5449219e-04
   1.1596680e-03
   2.7160645e-03
   4.2724609e-04
   3.2348633e-03
   3.9978027e-03
  -1.8310547e-03
   2.3498535e-03
  -1.3427734e-03
   7.9345703e-04
   1.7395020e-03
   1.3122559e-03
   3.4179688e-03
   8.5449219e-04
   7.0190430e-04
   6.1035156e-04
   1.2207031e-03
  -9.1552734e-04
   4.5776367e-04
   1.0986328e-03
  -5.5541992e-03
   4.5776367e-04
   7.6293945e-04
  -1.5258789e-04
   3.6621094e-04
  -8.8500977e-04
   6.4086914e-04
   1.2207031e-04
  -3.6621094e-04
   5.7983398e-04
  -3.0517578e-04
   1.2207031e-03
  -2.4108887e-03
  -2.0141602e-03
   3.9672852e-04
   8.5449219e-04
   1.2512207e-03
   8.8500977e-04
   9.4604492e-04
   1.8310547e-03
   8.8500977e-04
   3.0517578e-04
   2.2583008e-03
   8.8500977e-04
   7.3242188e-04
   8.2397461e-04
   5.4931641e-04
   1.4343262e-03
   6.1035156e-05
   2.0751953e-03
   1.7700195e-03
   9.7656250e-04
   1.3732910e-03
   6.7138672e-04
   9.1552734e-04
   1.5869141e-03
   8.8500977e-04
  -5.4931641e-04
   7.3242188e-04
   1.5563965e-03
  -1.2817383e-03
  -4.8828125e-04
   8.8500977e-04
   1.0681152e-03
  -2.7465820e-04
  -3.9672852e-04
  -4.8828125e-04
   3.9062500e-03
   3.6621094e-03
  -1.2207031e-04
   3.0517578e-04
   1.1901855e-03
   1.5258789e-04
  -2.4414063e-04
   4.8828125e-04
   2.1057129e-03
   2.5024414e-03
   7.0190430e-04
   1.0986328e-03
   1.5869141e-03
   1.8310547e-03
   1.1901855e-03
   2.0446777e-03
   2.4719238e-03
   2.4108887e-03
   1.6174316e-03
   1.3732910e-03
   3.1738281e-03
   9.7656250e-04
   1.1291504e-03
   1.9226074e-03
   1.4038086e-03
  -2.4414063e-04
   8.2397461e-04
   5.7373047e-03
   3.5400391e-03
   1.5258789e-04
  -3.0517578e-05
   4.9438477e-03
   4.0893555e-03
   3.0517578e-05
   3.0517578e-04
  -6.1035156e-05
   1.3732910e-03
   5.1879883e-04
  -1.8310547e-04
  -6.1035156e-04
  -2.7465820e-04
   8.8500977e-04
   3.3569336e-04
   1.2817383e-03
   1.7700195e-03
  -3.3569336e-04
  -1.4343262e-03
   2.1362305e-04
   4.2724609e-04
   0.0000000e+00
   1.2207031e-04
  -1.1901855e-03
  -2.4719238e-03
   3.5095215e-03
  -3.6926270e-03
   1.2207031e-03
   1.1688232e-02
  -2.1057129e-03
  -1.5258789e-04
  -4.5776367e-04
   1.3732910e-03
  -4.3640137e-03
   7.6293945e-03
   1.5106201e-02
  -2.3803711e-03
  -7.6293945e-04
  -1.0070801e-03
  -2.7465820e-04
   7.7819824e-03
   2.1362305e-03
  -4.8828125e-04
   3.5705566e-03
   5.6762695e-03
  -3.7231445e-03
   2.9602051e-03
   2.1392822e-02
   2.0141602e-03
  -1.8920898e-03
   5.0048828e-03
  -6.1035156e-05
   5.4626465e-03
   6.9580078e-03
  -6.5002441e-03
  -6.4086914e-04
   1.2207031e-03
  -1.2207031e-03
  -1.6784668e-03
   1.0681152e-03
   2.4108887e-03
  -1.0986328e-03
   2.3498535e-03
   2.4414063e-04
   3.3569336e-04
  -7.6293945e-04
  -7.6293945e-04
  -8.5449219e-04
   7.9345703e-04
   4.2724609e-04
   1.6784668e-03
   7.9345703e-04
   7.6293945e-04
  -2.1972656e-03
   3.5705566e-03
   2.1667480e-03
  -3.3264160e-03
   1.2695313e-02
   2.0446777e-03
  -3.9672852e-04
   4.6691895e-03
  -2.7160645e-03
   4.1503906e-03
   1.5380859e-02
   8.8500977e-04
   4.9133301e-03
   9.1552734e-03
  -1.8005371e-03
   6.5917969e-03
   2.8686523e-03
  -1.5258789e-03
   1.6784668e-03
   1.2207031e-04
  -7.0190430e-04
  -9.1552734e-04
   4.1198730e-03
   4.1809082e-03
   6.4086914e-04
   1.5869141e-03
   8.2397461e-03
   3.1433105e-03
  -1.1596680e-03
   1.2207031e-04
  -1.8920898e-03
   1.5563965e-03
   2.2583008e-03
  -2.3193359e-03
   2.1667480e-03
  -3.6621094e-03
  -3.1433105e-03
   4.6386719e-03
  -8.8500977e-04
  -7.6293945e-04
   1.5258789e-04
  -1.0070801e-03
  -6.7138672e-04
   1.1596680e-03
  -1.3427734e-03
   1.1901855e-03
   0.0000000e+00
  -4.4250488e-03
   1.6387939e-02
   3.1433105e-03
  -4.6081543e-03
   1.1291504e-03
  -2.7465820e-04
  -7.6293945e-04
   2.4108887e-03
   1.4923096e-02
   7.3852539e-03
   2.2888184e-03
   1.3122559e-03
  -3.2653809e-03
   7.8430176e-03
   8.5449219e-03
  -2.0141602e-03
   2.1972656e-03
   1.8310547e-04
   2.4108887e-03
   2.1667480e-03
  -2.9296875e-03
   2.8381348e-03
   2.0751953e-03
   1.1291504e-03
   2.0446777e-03
   1.6174316e-03
   2.4414063e-03
   9.7656250e-03
   4.4860840e-03
   4.5776367e-04
   1.0681152e-03
  -6.1035156e-05
   1.8920898e-03
   8.2397461e-04
   1.7395020e-03
   1.7089844e-03
   1.3122559e-03
   1.2817383e-03
   1.5563965e-03
   3.6010742e-03
   4.5471191e-03
   6.7443848e-03
   3.6010742e-03
   2.3803711e-03
   1.9531250e-03
   1.0986328e-03
   1.8005371e-03
   6.5002441e-03
   9.7351074e-03
   2.1057129e-03
   6.1035156e-03
   6.8664551e-03
   1.2207031e-04
   1.3732910e-03
   3.3569336e-04
   1.6479492e-03
   5.5847168e-03
   5.0048828e-03
   2.1362305e-03
  -1.2207031e-04
  -9.1552734e-05
   4.1198730e-03
   4.6691895e-03
  -1.0681152e-03
   3.3264160e-03
   2.9907227e-03
  -7.0190430e-04
  -1.7395020e-03
   2.3529053e-02
   1.5075684e-02
  -6.5612793e-03
   8.8195801e-03
   2.3803711e-03
   2.1057129e-03
   8.3923340e-03
   7.3242188e-04
   3.1127930e-03
   3.8452148e-03
  -3.0517578e-04
   1.0375977e-03
   2.1057129e-03
   1.6784668e-03
   1.9226074e-03
   1.8615723e-03
   2.0141602e-03
  -7.6293945e-04
   1.5258789e-03
   3.0822754e-03
   1.8310547e-03
   3.2958984e-03
   1.5258789e-04
   6.5002441e-03
   1.0253906e-02
   2.1972656e-03
   1.2512207e-03
   6.3171387e-03
   9.8266602e-03
   3.7841797e-03
   2.8686523e-03
   1.2207031e-03
   2.9602051e-03
   1.9836426e-03
   7.9345703e-04
   3.7841797e-03
   1.1596680e-03
   7.0190430e-04
   1.1291504e-03
   9.1552734e-04
   3.4484863e-03
   8.8500977e-04
  -1.3427734e-03
   2.6855469e-03
   1.9836426e-03
   2.8076172e-03
   1.4648438e-03
   1.2207031e-03
   3.1127930e-03
  -3.0517578e-04
   1.8310547e-03
   7.3242188e-04
   2.1057129e-03
   3.1127930e-03
   2.7465820e-04
   1.3732910e-03
  -6.4086914e-04
   2.2888184e-03
   2.9602051e-03
  -3.3569336e-04
   7.6293945e-04
   3.0517578e-04
   1.6174316e-03
   4.2419434e-03
   7.0190430e-04
  -7.9345703e-04
   1.8463135e-02
   8.6059570e-03
  -3.9367676e-03
   4.6081543e-03
  -3.0517578e-03
   9.5825195e-03
   2.7435303e-02
  -3.4179688e-03
  -3.0517578e-05
   4.1503906e-03
  -1.4953613e-03
   1.4038086e-03
   3.3569336e-04
   1.3427734e-03
   1.6479492e-03
   1.0711670e-02
   6.1645508e-03
  -2.7465820e-04
   2.9602051e-03
  -9.4604492e-04
   1.8310547e-04
   2.0751953e-03
   1.0681152e-03
   1.0986328e-03
  -8.2397461e-04
  -8.8500977e-04
   1.5563965e-03
   9.7656250e-04
   9.1552734e-05
   6.4086914e-04
   1.1901855e-03
  -9.1552734e-04
  -2.7465820e-04
   7.6293945e-04
   5.1879883e-04
  -3.0517578e-05
   7.5378418e-03
   1.0681152e-03
   1.0192871e-02
   1.3488770e-02
  -2.8686523e-03
   7.9345703e-04
   9.1552734e-05
  -2.1667480e-03
   1.3122559e-03
  -5.1879883e-04
  -1.7395020e-03
   3.2958984e-03
   5.7983398e-04
   1.8920898e-03
   2.4719238e-03
   3.3569336e-04
   1.8005371e-03
   1.6174316e-03
   1.9226074e-03
   7.0190430e-04
   7.0190430e-04
   2.1667480e-03
   1.7395020e-03
   2.4719238e-03
   1.8005371e-03
   2.1972656e-03
   3.4790039e-03
   1.5869141e-03
   1.8615723e-03
   2.2888184e-03
   1.5563965e-03
   3.9672852e-04
   1.0070801e-03
   3.0517578e-04
   1.2512207e-03
   1.1291504e-03
   8.2397461e-04
   4.8828125e-04
   2.8076172e-03
   6.1035156e-05
   5.4931641e-04
   1.8920898e-03
  -6.1035156e-05
  -4.8828125e-04
  -2.7465820e-04
   3.0517578e-04
   3.0517578e-04
  -5.1879883e-04
  -2.0446777e-03
   1.6784668e-03
  -2.0141602e-03
   7.3242188e-04
   2.0568848e-02
   1.0498047e-02
   6.8359375e-03
  -2.0751953e-03
   1.5258789e-04
   2.7465820e-04
  -2.7160645e-03
  -1.4953613e-03
   5.7983398e-04
   3.0212402e-03
   4.1198730e-03
  -4.0283203e-03
   7.1105957e-03
   9.0332031e-03
  -2.7160645e-03
   2.1972656e-03
   3.9672852e-04
  -2.1362305e-04
   6.0729980e-03
   1.6479492e-03
   4.6997070e-03
   5.0659180e-03
   8.2397461e-04
  -5.4931641e-04
  -1.9836426e-03
   1.2512207e-03
   3.2409668e-02
   1.2542725e-02
  -2.7770996e-03
   1.4953613e-02
  -8.8500977e-04
   1.8920898e-03
   1.3732910e-03
  -6.6223145e-03
  -1.7395020e-03
   3.5095215e-03
   2.7465820e-03
  -1.0070801e-03
   6.1035156e-04
   1.8310547e-03
   1.1291504e-03
   3.7841797e-03
   4.1198730e-03
   9.1552734e-04
   2.0446777e-03
  -1.2817383e-03
  -5.1879883e-03
   1.5258789e-03
  -3.9978027e-03
   7.4157715e-03
   1.7639160e-02
   1.4038086e-03
   7.2631836e-03
   2.6245117e-03
  -4.1809082e-03
  -4.8828125e-04
  -1.2817383e-03
  -5.4931641e-04
   8.2397461e-04
   2.1362305e-03
   4.2724609e-04
  -2.7770996e-03
  -1.7089844e-03
  -1.4343262e-03
  -1.4038086e-03
  -5.1879883e-04
  -2.8381348e-03
   8.2702637e-03
   0.0000000e+00
  -2.8686523e-03
   2.0141602e-03
  -4.2114258e-03
  -2.5329590e-03
   7.1411133e-03
  -6.1035156e-04
  -2.9296875e-03
  -3.3874512e-03
  -4.7302246e-03
   2.0446777e-03
   3.6621094e-04
  -3.6010742e-03
  -1.4648438e-03
  -2.0446777e-03
  -2.3193359e-03
   9.1552734e-04
  -6.0729980e-03
   1.3305664e-02
   1.4709473e-02
  -6.4697266e-03
   5.8288574e-03
   9.1552734e-05
   2.1057129e-03
   8.8806152e-03
  -1.9226074e-03
  -5.1879883e-04
   1.2512207e-03
  -3.6315918e-03
  -1.0375977e-03
   3.6010742e-03
  -7.1411133e-03
  -4.6691895e-03
  -1.8310547e-04
  -2.7465820e-03
  -2.0446777e-03
  -3.8146973e-03
  -7.6293945e-04
   2.3193359e-03
  -2.7160645e-03
  -2.5939941e-03
  -1.2512207e-03
   3.6621094e-04
  -1.2817383e-03
  -2.4414063e-03
  -1.4038086e-03
   2.5939941e-03
  -1.5869141e-03
  -1.2817383e-03
  -7.3242188e-04
  -1.2817383e-03
  -4.2724609e-04
  -1.4953613e-03
   1.6174316e-03
  -1.2512207e-03
   5.8593750e-03
   8.3923340e-03
   3.9672852e-04
   1.0070801e-03
   3.9672852e-04
   6.1035156e-04
   9.1552734e-05
   1.2207031e-03
  -8.5449219e-04
  -5.7983398e-04
   1.8310547e-03
   2.1057129e-03
  -4.5776367e-04
   8.8500977e-04
   1.2207031e-04
   2.2277832e-03
   1.1901855e-03
  -1.0375977e-03
  -2.0446777e-03
   4.7302246e-03
   6.1340332e-03
  -1.8615723e-03
   9.1552734e-05
   3.1433105e-03
  -6.4086914e-04
  -1.8005371e-03
  -6.7138672e-04
  -1.5563965e-03
  -9.7656250e-04
  -1.0070801e-03
  -7.3242188e-04
  -2.4414063e-04
  -2.1667480e-03
  -1.4038086e-03
  -3.0517578e-04
   6.1035156e-05
   5.1879883e-04
  -9.4604492e-04
   1.9226074e-03
   5.4931641e-03
   4.0588379e-03
   5.8593750e-03
   5.7373047e-03
   5.8898926e-03
   2.4414063e-03
  -1.5869141e-03
  -1.3122559e-03
   8.7585449e-03
   2.8686523e-03
   3.3569336e-04
   1.9378662e-02
   4.0283203e-03
  -8.8500977e-04
   3.2348633e-03
  -1.8310547e-04
   2.9296875e-03
   1.8615723e-03
  -3.9672852e-04
  -3.0517578e-05
   5.4931641e-04
   5.7983398e-04
   1.6479492e-03
   8.8500977e-04
  -5.1879883e-04
   6.7138672e-04
   1.0070801e-03
   3.4179688e-03
   1.0955811e-02
   1.0620117e-02
  -8.5449219e-04
   6.7138672e-04
   3.5705566e-03
  -2.3803711e-03
   7.3547363e-03
   9.4604492e-03
  -8.2397461e-04
   1.3732910e-03
  -1.5869141e-03
   3.2348633e-03
   1.5777588e-02
   1.9836426e-03
   5.4931641e-04
   1.5563965e-03
   2.1362305e-04
  -9.7656250e-04
   1.5258789e-04
   5.4931641e-04
   1.5563965e-03
  -9.1552734e-04
  -1.2512207e-03
  -2.4414063e-04
  -6.1035156e-04
  -9.1552734e-04
  -1.0375977e-03
   8.2092285e-03
   6.5612793e-03
   8.5449219e-04
  -4.5776367e-03
  -1.6784668e-03
   9.1552734e-05
  -1.1291504e-03
   1.5258789e-04
  -7.0190430e-04
  -2.0141602e-03
  -9.1552734e-04
  -7.6293945e-04
  -1.2207031e-04
  -2.8381348e-03
   3.0517578e-04
   1.0162354e-02
  -2.9907227e-03
  -2.2583008e-03
   1.0681152e-03
  -3.3569336e-04
   1.0375977e-03
   1.8920898e-03
  -2.7465820e-03
  -1.8615723e-03
   2.7770996e-03
   5.0659180e-03
  -3.1127930e-03
  -2.2583008e-03
  -7.0190430e-04
  -7.0190430e-04
  -1.3427734e-03
  -1.8005371e-03
  -9.7656250e-04
  -7.9345703e-04
  -1.9531250e-03
  -2.2277832e-03
  -1.6784668e-03
  -1.1291504e-03
  -1.3732910e-03
  -2.0751953e-03
  -2.5329590e-03
  -1.3427734e-03
  -1.3732910e-03
  -1.7089844e-03
  -3.0517578e-04
   9.4604492e-04
  -1.0986328e-03
  -1.2512207e-03
  -1.6174316e-03
  -1.1291504e-03
  -1.4953613e-03
  -2.7160645e-03
   2.4414063e-04
  -1.0986328e-03
  -3.7841797e-03
  -1.1596680e-03
  -2.4719238e-03
  -9.1552734e-04
  -1.1596680e-03
  -7.9345703e-04
  -1.1291504e-03
  -3.0212402e-03
  -2.2888184e-03
  -3.9672852e-04
  -6.7138672e-04
  -1.2512207e-03
  -2.0141602e-03
  -2.1362305e-03
  -2.2583008e-03
  -2.4414063e-03
  -8.2397461e-04
  -1.4038086e-03
  -1.0375977e-03
  -4.8828125e-04
  -3.2043457e-03
  -1.8005371e-03
  -2.2277832e-03
  -2.1667480e-03
  -9.4604492e-04
  -4.3945313e-03
  -1.4648438e-03
   8.3618164e-03
  -2.2888184e-03
  -5.0048828e-03
  -2.5024414e-03
  -4.0893555e-03
  -1.8920898e-03
  -3.2653809e-03
  -2.6245117e-03
  -3.9672852e-04
  -2.0141602e-03
  -4.6081543e-03
  -3.5095215e-03
   3.9062500e-03
  -9.7656250e-04
  -3.5095215e-03
   3.0517578e-04
  -3.1433105e-03
  -3.6010742e-03
  -3.2348633e-03
  -2.5329590e-03
  -1.6479492e-03
  -1.6784668e-03
  -3.9672852e-03
  -4.3334961e-03
  -3.1738281e-03
  -3.8146973e-03
  -4.4250488e-03
  -3.5400391e-03
  -2.8076172e-03
  -3.2043457e-03
  -4.5471191e-03
  -2.1057129e-03
  -4.8828125e-04
  -7.9345703e-04
  -1.4953613e-03
   2.5329590e-03
   4.2419434e-03
  -3.2653809e-03
  -3.8146973e-03
  -3.9672852e-04
   3.7231445e-03
  -4.8828125e-03
  -4.0893555e-03
  -2.2888184e-03
   1.7395020e-03
   7.3547363e-03
  -5.4931641e-04
  -3.6315918e-03
  -4.5166016e-03
   1.7272949e-02
   7.1716309e-03
  -6.6528320e-03
   2.5085449e-02
   1.7700195e-03
  -5.1269531e-03
   2.0446777e-03
  -7.3852539e-03
   2.4414063e-04
   2.0751953e-03
  -1.4953613e-03
   8.8500977e-04
  -1.8615723e-03
  -1.0375977e-03
  -4.2724609e-04
  -1.3427734e-03
   0.0000000e+00
   4.0893555e-03
   9.1552734e-05
  -1.0986328e-03
  -1.7089844e-03
  -3.8452148e-03
  -1.9531250e-03
   1.3732910e-03
  -1.1901855e-03
   1.3732910e-03
   6.2866211e-03
  -4.5776367e-04
  -4.6997070e-03
   3.6315918e-03
  -2.1057129e-03
  -1.3732910e-03
   9.5520020e-03
  -4.8522949e-03
   1.2207031e-04
   1.0101318e-02
  -2.1362305e-03
  -2.5939941e-03
  -1.1291504e-03
  -1.3732910e-03
  -2.0446777e-03
  -6.1035156e-05
  -1.8005371e-03
  -8.2397461e-04
   8.0261230e-03
   1.2207031e-03
  -3.0517578e-03
  -1.5258789e-04
  -2.4108887e-03
  -7.6293945e-04
  -1.2817383e-03
  -2.0141602e-03
   3.2958984e-03
  -7.9345703e-04
  -2.7160645e-03
  -1.3732910e-03
   3.9672852e-03
   8.0566406e-03
  -2.7160645e-03
   1.6479492e-03
   3.3569336e-04
  -3.0517578e-04
  -2.1362305e-03
   6.1340332e-03
   9.1247559e-03
   4.0893555e-03
   1.7395020e-03
   2.7465820e-04
   2.1972656e-03
   6.7749023e-03
   4.6997070e-03
  -4.8828125e-04
  -1.3732910e-03
   2.7465820e-04
   1.0314941e-02
   7.8430176e-03
  -3.8146973e-03
   3.6621094e-04
  -1.0986328e-03
  -4.3945313e-03
  -1.2207031e-04
   1.8310547e-04
  -3.2653809e-03
  -1.4038086e-03
  -7.9345703e-04
  -3.0517578e-04
   1.4648438e-03
  -1.4343262e-03
  -2.8381348e-03
  -2.3498535e-03
  -8.5449219e-04
  -4.8522949e-03
  -4.3334961e-03
  -2.7770996e-03
  -1.7700195e-03
  -1.8310547e-04
  -6.1035156e-05
   8.8500977e-04
  -3.5400391e-03
   5.0048828e-03
   8.5449219e-04
  -1.5258789e-04
   1.3580322e-02
  -1.4648438e-03
  -2.5634766e-03
  -9.7656250e-04
  -4.4555664e-03
   5.6152344e-03
   2.5329590e-03
  -1.5869141e-03
   1.6784668e-03
  -6.3171387e-03
  -1.0375977e-03
   7.9345703e-03
   1.2725830e-02
   5.0048828e-03
   6.1035156e-04
   1.4038086e-03
  -2.8686523e-03
  -3.3569336e-03
  -3.9062500e-03
  -1.2207031e-03
   3.3569336e-04
   6.9580078e-03
  -4.4860840e-03
  -3.2958984e-03
   2.7160645e-03
   1.4343262e-03
   5.6152344e-03
   2.8686523e-03
   4.7302246e-03
   8.1481934e-03
  -1.7089844e-03
  -1.4343262e-03
  -4.5776367e-04
   6.7138672e-04
  -1.9531250e-03
   4.2724609e-04
   3.8452148e-03
  -1.2207031e-03
  -2.6245117e-03
  -1.8920898e-03
  -1.5869141e-03
  -1.8310547e-04
  -2.6855469e-03
  -2.2583008e-03
  -9.4604492e-04
   1.3122559e-03
  -1.3732910e-03
  -2.3498535e-03
  -3.3569336e-04
  -8.2397461e-04
  -1.6174316e-03
   1.3732910e-03
  -3.0517578e-05
   5.1879883e-04
   3.9672852e-04
   1.1291504e-03
   2.3803711e-03
   2.5024414e-03
   1.6174316e-03
   1.0070801e-03
   2.5024414e-03
  -1.2817383e-03
   4.8522949e-03
   6.0729980e-03
   1.8768311e-02
   2.0294189e-02
  -7.3242188e-04
   2.2888184e-03
   2.8686523e-03
   2.9907227e-03
   1.0375977e-03
   2.7465820e-03
   1.7395020e-03
   2.8076172e-03
   1.0375977e-03
  -7.6293945e-04
   7.6293945e-04
   1.4343262e-03
   1.7395020e-03
   1.3427734e-03
   1.6784668e-03
   1.6784668e-03
   1.0681152e-03
   7.6293945e-04
  -7.9345703e-04
   8.8500977e-04
   3.3569336e-04
  -6.1035156e-05
   8.8500977e-04
   2.7465820e-04
  -4.2724609e-04
  -4.5776367e-04
   1.8310547e-04
   2.5939941e-03
   2.2277832e-03
  -6.1035156e-04
   2.7465820e-04
  -9.7656250e-04
   8.5449219e-04
   1.4343262e-03
   1.1596680e-03
   2.0141602e-03
   3.0517578e-04
  -2.4414063e-04
  -7.0190430e-04
   1.2207031e-04
   1.0681152e-03
   5.4321289e-03
   7.3242188e-04
  -4.2114258e-03
   2.4108887e-03
   8.8500977e-04
   3.0517578e-04
   5.0354004e-03
   1.3732910e-03
  -4.8828125e-04
   2.5329590e-03
   2.2888184e-03
  -4.5776367e-04
  -3.0517578e-04
   4.2724609e-04
  -4.5776367e-04
   7.9345703e-04
   6.1035156e-04
   1.0375977e-03
   1.9226074e-03
  -7.0190430e-04
  -8.2397461e-04
   3.0212402e-03
   3.2043457e-03
   4.3640137e-03
   6.2255859e-03
  -6.1035156e-04
  -1.8005371e-03
   1.5136719e-02
   1.4984131e-02
   2.7465820e-03
   2.8686523e-03
  -2.0141602e-03
   5.7067871e-03
   2.1179199e-02
   3.0517578e-03
   3.6621094e-04
  -8.2397461e-04
  -1.0986328e-03
   1.9836426e-03
   4.8828125e-04
  -3.3569336e-04
   2.5329590e-03
   4.0893555e-03
  -5.7983398e-04
   4.8828125e-04
   1.4343262e-03
   7.6293945e-04
   2.6245117e-03
   1.2817383e-03
  -1.5258789e-04
   1.9226074e-03
   7.9345703e-04
  -8.2397461e-04
   1.6784668e-03
  -3.6621094e-04
   9.1552734e-04
   2.2277832e-03
   2.8991699e-03
   2.7160645e-03
   1.6784668e-03
   1.9531250e-03
  -5.4931641e-04
   0.0000000e+00
  -3.9672852e-04
   3.1433105e-03
   4.5776367e-03
   3.9062500e-03
   2.1728516e-02
   4.5776367e-03
   2.6855469e-03
   2.6336670e-02
  -7.0190430e-04
  -7.9345703e-04
   1.7700195e-03
  -3.0517578e-05
   1.4343262e-03
  -2.1362305e-04
   1.6784668e-03
   1.2451172e-02
   3.2653809e-03
  -3.2043457e-03
   5.1269531e-03
   3.9672852e-04
  -2.9602051e-03
   1.7395020e-03
   8.5449219e-04
   1.1596680e-03
   1.4343262e-03
   1.0986328e-03
   2.3193359e-03
   2.0141602e-03
   3.1433105e-03
   1.3427734e-03
   4.8828125e-04
   2.7160645e-03
   2.1667480e-03
   5.1879883e-04
   7.6293945e-04
   1.8005371e-03
   4.5776367e-04
  -3.0517578e-04
   1.5258789e-04
   4.2724609e-04
   1.2512207e-03
  -2.1057129e-03
   1.2207031e-04
   4.7912598e-03
   4.5776367e-04
  -1.9836426e-03
  -1.8920898e-03
  -1.6174316e-03
   1.7089844e-03
   4.5776367e-04
  -8.8500977e-04
  -5.4931641e-04
  -7.0190430e-04
  -9.7656250e-04
   2.1057129e-03
   7.7514648e-03
  -3.0822754e-03
  -4.1809082e-03
  -1.2207031e-03
   5.1879883e-04
   7.6293945e-04
  -5.0354004e-03
  -1.5869141e-03
  -2.3498535e-03
   2.5024414e-03
   3.4790039e-03
   3.3874512e-03
  -5.7983398e-04
  -1.9531250e-03
   2.9907227e-03
  -1.7089844e-03
   7.6293945e-04
  -1.4038086e-03
   3.0822754e-03
   7.0800781e-03
   9.1552734e-05
  -2.9296875e-03
  -1.5869141e-03
  -6.7138672e-04
   4.5776367e-04
  -5.1574707e-03
   1.6479492e-03
   9.1552734e-04
  -1.3732910e-03
   2.7465820e-04
  -3.3569336e-03
  -1.7395020e-03
  -1.7395020e-03
  -2.6245117e-03
  -3.0517578e-03
   1.4953613e-03
   4.2419434e-03
  -2.0446777e-03
  -1.7395020e-03
  -1.5258789e-03
  -1.4343262e-03
  -1.5258789e-03
  -3.5705566e-03
   1.8310547e-04
   8.8806152e-03
  -2.8991699e-03
  -2.6550293e-03
  -1.7089844e-03
  -3.0212402e-03
  -2.7160645e-03
  -2.1667480e-03
  -1.2207031e-03
  -6.4086914e-04
   1.5258789e-04
  -4.2724609e-04
  -2.9907227e-03
   4.8828125e-04
  -1.0681152e-03
  -5.2795410e-03
   5.7983398e-04
  -4.3334961e-03
  -1.1596680e-03
   1.0253906e-02
  -1.6174316e-03
  -1.7089844e-03
  -1.9531250e-03
  -2.8991699e-03
  -1.3122559e-03
  -1.0986328e-03
  -1.3732910e-03
  -1.5869141e-03
  -2.1362305e-04
  -2.1362305e-04
  -2.2277832e-03
  -1.4038086e-03
  -8.8500977e-04
  -5.1879883e-04
  -4.8828125e-04
  -1.9226074e-03
  -1.1901855e-03
   9.1552734e-04
  -1.7089844e-03
  -7.3242188e-04
   6.1035156e-04
  -1.0986328e-03
   1.5258789e-04
  -8.5449219e-04
  -2.3193359e-03
  -1.0681152e-03
  -6.7138672e-04
  -9.7656250e-04
  -9.4604492e-04
  -5.1879883e-04
  -1.1291504e-03
  -5.4931641e-04
   2.1362305e-04
  -7.3242188e-04
  -1.1901855e-03
  -1.0375977e-03
  -1.8920898e-03
  -1.8310547e-04
  -1.4648438e-03
  -1.7700195e-03
  -3.2653809e-03
  -1.5869141e-03
  -1.4038086e-03
  -2.5939941e-03
  -1.4953613e-03
  -1.0070801e-03
  -1.2817383e-03
  -4.8828125e-04
  -2.9602051e-03
   3.2653809e-03
  -1.0681152e-03
  -5.2490234e-03
  -2.1362305e-04
  -2.3803711e-03
  -2.0751953e-03
  -3.1433105e-03
  -1.7089844e-03
  -5.7983398e-04
  -2.0751953e-03
  -1.3427734e-03
  -2.5329590e-03
   6.7138672e-04
   2.1362305e-04
  -1.3427734e-03
  -7.0190430e-04
   6.1035156e-05
  -5.7983398e-04
  -1.8310547e-03
  -7.0190430e-04
  -1.2207031e-04
  -4.8828125e-04
  -1.6784668e-03
  -1.5258789e-03
   1.2817383e-03
  -1.4648438e-03
  -2.2583008e-03
  -7.0190430e-04
   1.2512207e-03
  -9.4604492e-04
  -1.0986328e-03
   4.8828125e-04
  -1.0070801e-03
   3.8757324e-03
   4.4250488e-03
  -2.8991699e-03
  -5.7983398e-04
  -9.7656250e-04
  -3.0517578e-05
   1.4648438e-03
  -6.1035156e-05
  -3.6621094e-04
   7.3242188e-04
  -4.2724609e-04
  -8.2397461e-04
   8.8500977e-04
  -1.2207031e-04
  -2.4108887e-03
  -3.6621094e-04
   3.9672852e-04
  -7.3242188e-04
   5.5847168e-03
   4.6081543e-03
  -1.1901855e-03
   8.2397461e-04
   1.7089844e-03
   1.6784668e-03
  -3.0517578e-05
   7.9956055e-03
   3.4179688e-03
   6.7138672e-04
   1.0375977e-03
  -8.2397461e-04
  -7.6293945e-04
   1.1901855e-03
   1.2817383e-03
  -3.3569336e-04
  -1.2207031e-04
  -7.0190430e-04
   3.6621094e-04
   1.4648438e-03
   3.0517578e-05
   1.6174316e-03
   3.5400391e-03
   1.7700195e-03
   1.1596680e-03
   0.0000000e+00
  -9.1552734e-05
  -4.2724609e-04
   3.0822754e-03
  -3.0517578e-05
   6.4392090e-03
   9.0332031e-03
  -5.0354004e-03
   2.3193359e-03
   2.0141602e-03
   3.1433105e-03
   1.4038086e-03
   3.4484863e-03
   2.8991699e-03
  -1.4648438e-03
   9.4909668e-03
   1.6479492e-03
   1.3732910e-03
   8.5449219e-03
   1.7395020e-03
  -3.6621094e-04
   8.5449219e-04
  -2.5939941e-03
  -1.7700195e-03
  -3.9672852e-04
  -9.1552734e-04
  -1.0375977e-03
  -2.2888184e-03
   2.4414063e-04
  -1.5869141e-03
  -2.4719238e-03
  -1.1901855e-03
  -8.8500977e-04
   8.2397461e-04
  -4.2724609e-03
   4.0588379e-03
   1.3031006e-02
  -4.5776367e-03
  -3.3569336e-04
   1.0070801e-03
  -7.6293945e-04
  -1.5258789e-03
  -9.7656250e-04
   1.0070801e-03
   6.4086914e-04
  -5.7983398e-04
  -8.2397461e-04
   1.0681152e-03
   1.9226074e-03
  -8.8500977e-04
  -1.6174316e-03
   2.7465820e-04
  -2.8686523e-03
   3.4790039e-03
   8.9721680e-03
  -2.5329590e-03
  -1.0681152e-03
   8.2397461e-04
  -2.1667480e-03
  -3.0517578e-04
   2.7160645e-03
   3.6621094e-03
   7.9345703e-04
   2.5024414e-03
  -7.9345703e-04
  -1.4038086e-03
  -3.0517578e-05
  -7.6293945e-04
  -3.1127930e-03
   2.3498535e-03
   1.7791748e-02
   9.7656250e-04
  -1.2207031e-04
   4.0283203e-03
  -3.5095215e-03
   6.5307617e-03
   1.3336182e-02
  -3.5400391e-03
   1.1596680e-03
   3.0517578e-03
   9.1552734e-04
   3.6010742e-03
  -3.1738281e-03
   0.0000000e+00
   2.1362305e-04
  -1.4648438e-03
  -8.2397461e-04
  -2.1057129e-03
   1.1901855e-03
   1.0375977e-03
  -3.8452148e-03
   9.1552734e-04
  -1.2817383e-03
  -1.2207031e-04
  -2.1362305e-04
  -3.8452148e-03
  -1.1596680e-03
  -3.3569336e-04
  -1.0375977e-03
   8.7280273e-03
  -6.7138672e-04
  -4.9438477e-03
  -9.7656250e-04
   1.4038086e-03
  -1.8615723e-03
  -5.4931641e-04
  -2.1057129e-03
  -3.3569336e-03
  -2.8381348e-03
  -1.4953613e-03
  -2.5329590e-03
   7.6293945e-04
  -1.4953613e-03
   1.0070801e-03
   1.9897461e-02
  -2.7160645e-03
   3.0212402e-03
   1.1627197e-02
  -8.9111328e-03
   5.7678223e-03
   6.2866211e-03
  -4.5471191e-03
  -6.1035156e-05
  -2.1057129e-03
  -5.5236816e-03
  -2.7465820e-04
   6.1035156e-05
  -1.7395020e-03
  -3.0517578e-04
  -1.3732910e-03
  -3.5095215e-03
  -3.6621094e-03
   6.5612793e-03
   9.1552734e-05
   0.0000000e+00
   2.0751953e-03
  -3.3569336e-03
  -8.8500977e-04
  -1.6784668e-03
  -1.2207031e-04
   1.2237549e-02
   5.7983398e-04
  -4.8522949e-03
  -2.6550293e-03
  -3.6926270e-03
  -2.6855469e-03
  -3.5400391e-03
  -2.2583008e-03
  -2.0446777e-03
  -2.8686523e-03
  -3.0212402e-03
  -3.7231445e-03
  -4.0588379e-03
  -2.9296875e-03
  -1.7700195e-03
  -2.2277832e-03
  -1.7089844e-03
  -7.9345703e-04
  -2.2277832e-03
  -1.9226074e-03
  -3.0212402e-03
  -3.4790039e-03
  -2.7770996e-03
  -3.3874512e-03
  -1.9531250e-03
  -1.4648438e-03
  -2.5634766e-03
  -1.6784668e-03
  -4.2724609e-04
   1.1291504e-03
  -3.2653809e-03
  -1.6479492e-03
   4.8828125e-04
  -1.0375977e-03
  -6.8359375e-03
   4.0893555e-03
   1.2634277e-02
  -5.9814453e-03
  -4.2724609e-03
  -4.0588379e-03
  -2.7465820e-03
  -4.2114258e-03
   1.8310547e-04
   1.8615723e-03
  -4.0893555e-03
  -2.0446777e-03
  -1.2207031e-03
  -2.3498535e-03
  -3.1433105e-03
   5.2185059e-03
   4.3334961e-03
  -2.6245117e-03
   1.7639160e-02
   5.2185059e-03
  -6.7138672e-03
  -3.0517578e-04
  -3.2043457e-03
  -2.0751953e-03
   1.8005371e-03
  -1.8615723e-03
  -2.7465820e-03
  -1.3122559e-03
  -2.7770996e-03
  -2.0446777e-03
  -2.4108887e-03
  -2.5939941e-03
  -3.9672852e-04
  -2.5634766e-03
  -3.0212402e-03
  -2.5634766e-03
  -1.8310547e-03
  -1.8920898e-03
  -1.4648438e-03
  -1.5258789e-03
  -1.0070801e-03
  -1.3122559e-03
  -1.9836426e-03
  -4.2724609e-03
  -5.1879883e-04
  -1.4343262e-03
  -4.1198730e-03
  -1.7700195e-03
  -1.8310547e-03
  -2.2583008e-03
  -2.7465820e-03
  -2.7465820e-03
  -2.5939941e-03
  -2.5024414e-03
  -2.7770996e-03
  -5.0354004e-03
  -6.7138672e-04
   2.4719238e-03
  -7.4462891e-03
   7.5988770e-03
   6.9274902e-03
  -9.4604492e-04
   1.4648438e-03
  -1.3732910e-03
  -2.1972656e-03
  -1.6174316e-03
  -1.5563965e-03
  -9.4604492e-04
  -1.6174316e-03
  -2.5024414e-03
  -2.5939941e-03
  -2.4414063e-03
  -3.1127930e-03
  -1.8615723e-03
  -1.5869141e-03
  -8.8500977e-04
   9.1552734e-04
   6.7138672e-04
  -1.1291504e-03
  -3.7841797e-03
  -1.8310547e-03
  -2.2888184e-03
  -4.1198730e-03
  -4.4250488e-03
  -4.9438477e-03
  -4.7607422e-03
  -4.1198730e-03
  -4.8522949e-03
  -4.0588379e-03
  -4.0283203e-03
  -3.2653809e-03
  -3.6010742e-03
  -3.9367676e-03
  -3.2043457e-03
  -3.9367676e-03
  -1.1291504e-03
  -4.6081543e-03
  -1.4953613e-03
   6.1645508e-03
  -3.9062500e-03
  -4.4860840e-03
  -2.5634766e-03
  -2.7160645e-03
  -3.4179688e-03
  -2.9602051e-03
  -1.4648438e-03
  -2.5329590e-03
  -2.8381348e-03
  -2.2277832e-03
  -3.7231445e-03
  -1.9226074e-03
  -4.7302246e-03
  -4.2724609e-03
   4.7302246e-03
  -4.3945313e-03
  -5.1574707e-03
  -2.5939941e-03
  -3.5705566e-03
  -3.0822754e-03
  -2.8381348e-03
  -2.3803711e-03
  -3.8452148e-03
  -3.6010742e-03
  -3.1738281e-03
  -5.0964355e-03
  -5.9509277e-03
  -3.0517578e-03
  -2.1057129e-03
  -6.0729980e-03
  -6.0119629e-03
  -6.0119629e-03
  -5.4626465e-03
  -3.4790039e-03
  -4.7302246e-03
  -4.4860840e-03
  -2.6855469e-03
  -3.5400391e-03
  -4.0283203e-03
  -4.0893555e-03
  -3.9367676e-03
  -4.1809082e-03
  -5.6152344e-03
  -4.8217773e-03
  -5.7678223e-03
  -2.7160645e-03
  -3.1433105e-03
  -5.4321289e-03
  -3.9062500e-03
  -4.4555664e-03
  -4.8522949e-03
  -5.3405762e-03
  -4.9438477e-03
  -4.9133301e-03
  -4.9133301e-03
  -2.5024414e-03
  -2.8686523e-03
  -1.8310547e-03
  -3.2348633e-03
  -4.3945313e-03
  -4.6691895e-03
  -5.1269531e-03
  -3.9672852e-03
  -4.5776367e-04
  -5.7983398e-04
  -3.6010742e-03
  -2.1362305e-03
  -5.9204102e-03
  -1.1596680e-03
   4.8522949e-03
  -5.0964355e-03
  -4.1809082e-03
  -4.2114258e-03
  -8.3618164e-03
  -5.9814453e-03
  -4.2114258e-03
  -4.8217773e-03
  -4.0893555e-03
  -5.0354004e-03
  -4.2114258e-03
  -3.9367676e-03
  -3.8757324e-03
  -4.2724609e-04
  -1.2817383e-03
  -3.2958984e-03
  -1.9836426e-03
  -3.4179688e-03
  -4.4555664e-03
  -4.5166016e-03
  -4.3945313e-03
  -4.3945313e-03
  -5.7678223e-03
  -3.5400391e-03
  -2.9907227e-03
  -2.5939941e-03
   7.6293945e-04
  -9.7656250e-04
  -3.1738281e-03
  -3.8452148e-03
  -3.5095215e-03
  -4.5471191e-03
  -3.9062500e-03
  -2.8381348e-03
  -4.2419434e-03
  -2.8381348e-03
  -2.1972656e-03
  -3.2653809e-03
  -3.2348633e-03
  -2.7770996e-03
  -2.0751953e-03
  -2.1057129e-03
  -3.1433105e-03
  -2.5329590e-03
  -1.9531250e-03
  -2.0446777e-03
  -1.3732910e-03
  -1.8615723e-03
  -2.5939941e-03
   3.8146973e-03
   4.2724609e-04
  -2.5024414e-03
  -1.5869141e-03
  -2.5329590e-03
  -2.9296875e-03
  -3.7841797e-03
  -1.8310547e-03
  -2.1362305e-03
  -2.8381348e-03
  -2.7160645e-03
  -2.6245117e-03
  -2.4414063e-03
  -2.6245117e-03
  -2.1667480e-03
  -1.3427734e-03
  -2.0141602e-03
  -2.2277832e-03
  -2.8076172e-03
  -1.8920898e-03
  -1.5563965e-03
  -2.5329590e-03
  -2.1362305e-03
  -9.4604492e-04
  -1.8615723e-03
  -2.0446777e-03
  -2.0141602e-03
  -3.8452148e-03
  -2.5024414e-03
  -3.2043457e-03
   1.4953613e-03
   1.0681152e-03
  -2.4414063e-03
  -4.0283203e-03
  -3.3874512e-03
  -2.2277832e-03
  -3.7231445e-03
  -1.2207031e-03
  -2.1667480e-03
  -2.6855469e-03
  -2.6855469e-03
  -4.4860840e-03
  -1.9531250e-03
  -1.4038086e-03
  -2.6550293e-03
  -3.4484863e-03
  -2.4414063e-03
  -2.0446777e-03
  -1.8920898e-03
  -1.7700195e-03
  -2.2277832e-03
  -3.9672852e-04
  -1.5563965e-03
  -3.0517578e-05
   3.1433105e-03
  -1.8005371e-03
  -3.4484863e-03
  -4.7302246e-03
  -3.1738281e-03
  -1.6174316e-03
  -1.8920898e-03
  -1.4648438e-03
   3.3569336e-03
   5.7067871e-03
   1.0375977e-03
  -3.8757324e-03
  -1.0986328e-03
  -5.9814453e-03
   1.0986328e-03
   1.3244629e-02
  -2.0446777e-03
  -2.9296875e-03
  -1.2512207e-03
  -3.4790039e-03
   5.2185059e-03
   2.7465820e-03
  -3.7231445e-03
  -1.5869141e-03
  -3.1127930e-03
  -2.3803711e-03
  -8.2397461e-04
   3.0517578e-03
  -9.7656250e-04
  -3.2653809e-03
  -3.0517578e-03
  -1.8310547e-03
  -3.3874512e-03
  -2.8381348e-03
   6.7138672e-04
  -1.0986328e-03
  -1.3122559e-03
  -2.0141602e-03
  -8.8500977e-04
  -7.6293945e-04
  -1.5258789e-04
  -1.2512207e-03
  -2.6855469e-03
  -3.1738281e-03
  -1.6174316e-03
  -1.3427734e-03
   7.6293945e-04
   8.5449219e-04
  -1.7700195e-03
  -5.1879883e-04
  -9.1552734e-04
  -6.4086914e-04
  -1.0070801e-03
   2.7465820e-04
  -2.5329590e-03
  -2.7465820e-04
   1.9042969e-02
   2.1972656e-03
  -2.4414063e-03
  -2.6550293e-03
  -4.6691895e-03
  -2.1362305e-04
  -2.8381348e-03
  -2.1057129e-03
  -1.0681152e-03
  -2.4414063e-03
  -2.2888184e-03
  -4.6386719e-03
   5.2185059e-03
   4.4860840e-03
  -4.3029785e-03
   5.1879883e-04
  -6.5002441e-03
   5.9509277e-03
   2.4719238e-02
  -1.3732910e-03
  -2.0141602e-03
   1.3122559e-03
  -3.8146973e-03
  -2.1362305e-03
  -6.7138672e-04
  -7.3242188e-04
  -8.2397461e-04
  -9.1552734e-04
  -1.1596680e-03
  -5.7983398e-04
  -9.1552734e-04
  -2.9296875e-03
  -6.9580078e-03
  -5.7983398e-04
  -2.3193359e-03
   4.1198730e-03
  -1.6479492e-03
  -7.7819824e-03
   4.6081543e-03
   2.7770996e-03
  -2.9907227e-03
  -1.8310547e-03
  -1.3427734e-03
   1.5258789e-04
  -2.0141602e-03
   1.1291504e-03
  -5.1879883e-04
  -3.4790039e-03
  -1.3122559e-03
  -2.9907227e-03
  -3.5095215e-03
  -1.6784668e-03
   1.0620117e-02
   9.7656250e-04
  -2.8991699e-03
   5.4931641e-04
  -2.6550293e-03
  -1.6174316e-03
  -1.9531250e-03
  -1.4953613e-03
  -3.2653809e-03
  -2.1972656e-03
  -2.1362305e-03
  -2.2888184e-03
  -1.4953613e-03
  -3.2348633e-03
  -3.0822754e-03
  -2.7770996e-03
  -2.5634766e-03
  -1.6479492e-03
  -1.9531250e-03
  -1.8920898e-03
  -2.9296875e-03
  -1.7700195e-03
  -1.9836426e-03
  -3.3569336e-03
  -1.7700195e-03
  -2.1667480e-03
  -2.4719238e-03
   9.1552734e-05
  -2.0446777e-03
  -1.8615723e-03
   1.0070801e-03
   6.7138672e-04
  -2.4414063e-04
  -1.5258789e-03
  -1.3122559e-03
  -4.8828125e-04
  -2.1057129e-03
  -1.9531250e-03
  -7.6293945e-04
  -6.1035156e-04
  -1.0375977e-03
  -5.7983398e-04
  -1.5869141e-03
   1.9836426e-03
  -9.7656250e-04
  -1.5258789e-04
   8.8500977e-04
  -1.3122559e-03
   2.3498535e-03
   0.0000000e+00
   6.1035156e-04
   5.9204102e-03
   2.7465820e-04
  -1.2207031e-03
   1.7395020e-03
  -4.8828125e-04
   1.0986328e-03
   8.5449219e-04
   3.0517578e-05
   6.4086914e-03
   1.4038086e-03
  -1.7089844e-03
   1.3427734e-03
  -8.5449219e-04
   4.2724609e-04
   3.6010742e-03
  -1.9226074e-03
   3.0517578e-05
  -2.7465820e-04
  -2.0751953e-03
  -1.1596680e-03
  -2.1362305e-04
  -1.1291504e-03
  -9.4604492e-04
  -1.6479492e-03
  -1.8310547e-04
  -1.8310547e-04
  -1.1291504e-03
  -1.3732910e-03
  -2.3193359e-03
  -1.5563965e-03
  -1.1596680e-03
  -1.1901855e-03
  -1.0070801e-03
  -5.4931641e-04
  -1.0375977e-03
  -2.0141602e-03
  -1.5563965e-03
  -1.5258789e-04
  -2.1057129e-03
  -8.5449219e-04
  -4.8828125e-04
  -9.4604492e-04
  -2.9602051e-03
  -2.6245117e-03
   2.6550293e-03
  -2.2583008e-03
  -2.2277832e-03
  -3.6621094e-04
  -2.1057129e-03
  -2.3803711e-03
  -3.6621094e-03
   1.1596680e-03
   2.5329590e-03
  -1.2817383e-03
  -1.6479492e-03
  -5.3710938e-03
  -2.6245117e-03
  -1.7395020e-03
  -2.2277832e-03
   9.1552734e-05
  -7.0190430e-04
  -8.2397461e-04
  -2.2583008e-03
  -1.5869141e-03
  -3.2653809e-03
   5.1879883e-04
   5.0354004e-03
  -5.0354004e-03
  -6.5612793e-03
   9.1552734e-05
  -6.9580078e-03
   5.2185059e-03
   9.4909668e-03
  -8.7280273e-03
  -2.8686523e-03
  -2.5939941e-03
  -2.4414063e-03
  -1.6479492e-03
  -3.8757324e-03
  -2.1057129e-03
  -2.4414063e-04
  -2.7160645e-03
  -3.7231445e-03
  -9.1552734e-04
   3.9672852e-04
  -8.5449219e-04
  -1.9836426e-03
  -4.7302246e-03
  -1.9226074e-03
  -2.6245117e-03
  -4.3945313e-03
  -3.1433105e-03
  -1.8615723e-03
  -4.4250488e-03
  -1.6784668e-03
   4.5776367e-04
  -4.5776367e-03
   4.4860840e-03
   5.8593750e-03
  -3.2653809e-03
  -3.8757324e-03
   3.4484863e-03
   4.3029785e-03
  -5.3100586e-03
   1.6784668e-03
  -5.3405762e-03
  -5.7983398e-04
   3.3050537e-02
   5.5236816e-03
  -5.4931641e-03
  -1.0070801e-03
  -3.8452148e-03
  -1.3122559e-03
  -2.1972656e-03
   0.0000000e+00
  -1.7089844e-03
  -1.8615723e-03
  -2.1057129e-03
  -1.8920898e-03
   6.1035156e-05
   3.1738281e-03
   7.2631836e-03
   9.1552734e-05
   3.0517578e-05
   1.4953613e-03
   3.0517578e-05
   7.6293945e-04
   3.6621094e-04
   1.4953613e-03
   2.1057129e-03
   5.4931641e-04
   1.4343262e-03
  -2.1362305e-04
   2.0751953e-03
  -6.2561035e-03
   3.7231445e-03
   2.1972656e-02
   8.8500977e-04
  -2.7770996e-03
  -2.0141602e-03
  -6.7138672e-04
  -7.3242188e-04
  -8.8500977e-04
   5.1879883e-04
  -3.2043457e-03
   2.5024414e-03
   6.9580078e-03
  -1.2207031e-03
   1.3122559e-03
  -2.7465820e-04
  -2.4414063e-04
   2.3803711e-03
   2.1057129e-03
  -1.0986328e-03
  -8.8500977e-04
   2.7465820e-04
   5.9814453e-03
  -1.6174316e-03
  -1.0375977e-03
   3.6315918e-03
  -5.4931641e-04
   2.3803711e-03
  -3.0517578e-05
  -2.7465820e-04
   5.1879883e-04
   1.3427734e-03
   1.1291504e-03
   4.5776367e-04
   4.6386719e-03
   2.0751953e-03
  -5.4931641e-04
   4.3334961e-03
   3.4790039e-03
  -9.1552734e-05
   1.0681152e-03
   9.1552734e-04
   2.3193359e-03
   1.8005371e-03
   1.8310547e-04
   1.4953613e-03
   2.8381348e-03
   2.1362305e-03
   8.2397461e-04
   5.0964355e-03
   6.6223145e-03
   8.6975098e-03
   7.6904297e-03
   9.7656250e-04
   1.7395020e-03
  -1.6174316e-03
   3.7841797e-03
  -7.9345703e-04
  -3.2958984e-03
   1.7395020e-03
   6.4086914e-04
   1.1901855e-03
   7.6293945e-04
   3.8146973e-03
   5.5236816e-03
  -1.8310547e-04
   7.6293945e-04
  -3.9672852e-04
  -1.2512207e-03
   6.1035156e-05
   2.5939941e-03
   2.4414063e-03
   7.6293945e-04
   7.9345703e-04
   1.1291504e-03
   2.5329590e-03
  -7.6293945e-04
   5.6152344e-03
   4.9133301e-03
   3.3569336e-04
  -1.8310547e-04
   1.7700195e-03
   3.4179688e-03
   2.4414063e-04
  -3.0517578e-04
   7.6293945e-04
   1.1291504e-03
  -3.9672852e-04
   1.0681152e-03
  -4.5776367e-04
   2.7770996e-03
   1.2939453e-02
   4.9743652e-03
   2.2888184e-03
   1.2512207e-03
  -1.9531250e-03
   4.7302246e-03
   4.8217773e-03
   3.6621094e-04
   1.9836426e-03
  -1.2207031e-04
   4.8828125e-04
   2.1362305e-03
  -1.8310547e-04
   1.4648438e-03
   6.9274902e-03
   6.7749023e-03
   1.0375977e-03
   1.0681152e-03
   6.7443848e-03
   2.7465820e-04
   4.8828125e-04
   1.6479492e-03
  -3.0517578e-04
   1.7700195e-03
  -1.3732910e-03
   3.0517578e-04
   8.0566406e-03
   6.9274902e-03
   4.5471191e-03
   9.7656250e-04
   1.8615723e-03
   1.3732910e-03
  -9.1552734e-05
   9.1552734e-04
   3.9672852e-04
   3.3569336e-04
   2.6550293e-03
   3.9672852e-04
  -6.7138672e-04
   1.5563965e-03
   2.1362305e-04
  -7.3242188e-04
  -4.2724609e-04
   2.5634766e-03
  -4.2724609e-04
  -1.7089844e-03
   5.1879883e-04
   1.2817383e-03
  -2.2583008e-03
  -1.8310547e-03
   3.0517578e-05
   1.6784668e-03
  -6.7138672e-04
  -4.2724609e-04
  -7.9345703e-04
  -1.5258789e-04
  -9.7656250e-04
  -2.0141602e-03
  -7.3242188e-04
   4.5776367e-04
  -2.3803711e-03
  -1.5869141e-03
  -1.5258789e-04
  -8.5449219e-04
   2.1362305e-04
   3.0517578e-05
   1.2512207e-03
   1.1596680e-03
  -8.5449219e-04
   5.4931641e-04
   6.7138672e-04
   3.4790039e-03
   1.7395020e-03
  -4.2724609e-04
   1.4343262e-03
   1.0375977e-03
  -6.4086914e-04
  -4.2724609e-04
  -8.5449219e-04
   1.0681152e-03
  -1.0986328e-03
  -1.4038086e-03
   1.1901855e-03
   1.8310547e-03
  -5.1879883e-04
   1.5258789e-04
  -3.0517578e-05
   1.1291504e-03
  -6.1035156e-04
  -1.9226074e-03
  -1.5258789e-04
  -2.6245117e-03
  -1.8615723e-03
  -2.7465820e-04
  -1.4953613e-03
  -1.5869141e-03
  -2.5634766e-03
  -9.1552734e-04
   3.6621094e-04
  -1.0681152e-03
  -8.5449219e-04
  -2.4108887e-03
  -8.8500977e-04
  -3.6621094e-04
  -1.7089844e-03
  -1.8310547e-03
  -1.4648438e-03
  -2.4414063e-04
  -2.2583008e-03
  -5.4931641e-04
  -8.8500977e-04
  -3.9672852e-04
   5.1879883e-04
  -1.0986328e-03
  -1.3732910e-03
  -2.4414063e-04
  -2.6550293e-03
  -2.8381348e-03
  -2.2277832e-03
   9.4604492e-04
  -1.0681152e-03
  -3.9978027e-03
  -1.1901855e-03
  -1.0375977e-03
  -9.7656250e-04
  -9.7656250e-04
  -1.0375977e-03
  -9.7656250e-04
  -2.4414063e-04
  -1.0986328e-03
  -1.5563965e-03
  -2.2583008e-03
  -6.1035156e-04
  -1.8005371e-03
  -1.0070801e-03
   2.7465820e-04
  -1.2512207e-03
  -1.3427734e-03
  -1.5869141e-03
  -2.7465820e-04
  -8.8500977e-04
  -2.4414063e-03
   2.7465820e-04
   4.5166016e-03
  -1.5869141e-03
  -9.4604492e-04
   1.5258789e-04
  -1.4953613e-03
   1.8310547e-04
  -8.5449219e-04
  -3.8452148e-03
   9.1552734e-04
   1.4038086e-03
  -3.4790039e-03
  -3.6621094e-03
   2.4414063e-04
  -7.0190430e-04
  -8.2397461e-04
   9.1552734e-05
  -2.2888184e-03
  -9.7656250e-04
  -5.4931641e-04
  -1.5869141e-03
  -1.8310547e-03
  -3.0517578e-04
  -2.3498535e-03
  -3.3874512e-03
  -5.1879883e-03
  -2.0141602e-03
  -1.5563965e-03
  -1.9226074e-03
  -1.9531250e-03
  -3.7841797e-03
   1.0681152e-03
  -3.6315918e-03
  -1.0986328e-03
   3.3569336e-03
  -5.6457520e-03
   3.3569336e-03
   5.9509277e-03
  -1.6174316e-03
  -2.7160645e-03
  -4.5471191e-03
  -1.2207031e-04
  -6.8664551e-03
   1.2817383e-03
   4.1809082e-03
  -4.8522949e-03
   1.7395020e-03
  -1.7700195e-03
  -4.7302246e-03
  -1.8615723e-03
  -2.6855469e-03
  -2.2277832e-03
  -6.4086914e-04
   6.8359375e-03
   1.7395020e-03
   5.1879883e-04
  -3.1738281e-03
  -2.7160645e-03
  -1.4038086e-03
  -1.9531250e-03
  -1.2817383e-03
  -4.6386719e-03
   8.2397461e-03
   6.8969727e-03
  -6.0729980e-03
   1.3732910e-03
   5.7983398e-04
   2.1362305e-04
  -2.5634766e-03
   3.9672852e-04
  -1.5869141e-03
  -7.2021484e-03
  -3.2043457e-03
   1.8310547e-04
  -2.0446777e-03
  -6.6528320e-03
  -3.7231445e-03
  -2.1667480e-03
  -3.6926270e-03
  -9.1552734e-04
   4.5776367e-04
  -3.3569336e-03
  -3.5705566e-03
  -2.1972656e-03
  -1.9531250e-03
  -2.7465820e-04
  -1.2207031e-04
  -2.9907227e-03
   3.3569336e-04
   1.7089844e-03
  -4.2724609e-03
  -2.2277832e-03
  -2.0141602e-03
  -3.4179688e-03
  -9.1552734e-04
  -9.4604492e-04
  -1.8920898e-03
  -1.2207031e-03
  -1.4648438e-03
   2.1362305e-04
   1.4953613e-03
   2.5024414e-03
   7.3242188e-04
  -3.9978027e-03
   9.1552734e-05
   1.8310547e-04
   1.2207031e-02
   1.5930176e-02
  -4.6386719e-03
  -3.4179688e-03
  -2.1057129e-03
  -2.9296875e-03
   7.4462891e-03
  -3.2653809e-03
  -5.0964355e-03
   2.2277832e-03
  -2.7160645e-03
  -2.2277832e-03
  -2.2583008e-03
  -1.9531250e-03
  -2.8991699e-03
   4.2114258e-03
   5.7373047e-03
  -6.4086914e-03
  -3.3264160e-03
  -8.2397461e-04
  -3.5400391e-03
   3.6621094e-04
  -2.0446777e-03
  -1.7700195e-03
   7.9345703e-04
  -1.3427734e-03
  -3.4790039e-03
  -5.0964355e-03
  -3.3874512e-03
  -1.1291504e-03
  -2.2277832e-03
  -4.7912598e-03
  -2.4108887e-03
  -2.1667480e-03
  -2.3803711e-03
  -8.5449219e-04
  -2.9602051e-03
  -4.3334961e-03
  -3.8452148e-03
  -2.5329590e-03
  -3.1433105e-03
  -5.0659180e-03
  -4.3029785e-03
   1.1291504e-03
  -3.2043457e-03
  -5.1269531e-03
  -6.3171387e-03
  -2.8076172e-03
  -2.6245117e-03
  -3.4484863e-03
  -2.7160645e-03
  -2.2277832e-03
  -3.4484863e-03
  -1.0681152e-03
   1.2817383e-03
   7.8735352e-03
   3.6315918e-03
  -5.6457520e-03
  -1.5258789e-04
  -9.7656250e-04
  -2.8686523e-03
  -2.9296875e-03
  -2.6550293e-03
   4.3640137e-03
  -3.7536621e-03
  -1.5258789e-03
  -1.3122559e-03
   8.5449219e-04
   1.2054443e-02
   5.5236816e-03
  -2.1362305e-03
  -1.3122559e-03
   5.5847168e-03
  -5.9204102e-03
  -2.4719238e-03
   2.1667480e-03
  -4.5471191e-03
  -3.9672852e-03
  -9.1552734e-05
  -9.7656250e-04
  -4.1809082e-03
   5.3100586e-03
   5.2795410e-03
  -2.2888184e-03
  -2.2583008e-03
  -9.3383789e-03
  -3.2958984e-03
   6.5002441e-03
  -4.1503906e-03
  -4.1809082e-03
  -1.5869141e-03
   4.1198730e-03
  -3.8146973e-03
  -4.0893555e-03
  -2.6550293e-03
   3.8146973e-03
   9.1552734e-05
  -5.0964355e-03
  -1.4648438e-03
  -2.4719238e-03
  -2.2583008e-03
  -3.0517578e-03
  -2.0751953e-03
  -1.5258789e-03
  -1.4038086e-03
  -1.0681152e-03
  -6.4086914e-04
   5.7983398e-04
   1.5258789e-04
  -5.7983398e-04
  -8.2397461e-04
   1.5258789e-04
  -8.2397461e-04
  -1.8310547e-03
  -4.2724609e-04
  -2.7465820e-04
  -1.7395020e-03
  -1.3732910e-03
  -7.9345703e-04
  -9.1552734e-05
   5.1879883e-04
   5.7983398e-04
  -8.2397461e-04
  -1.8920898e-03
  -2.7160645e-03
  -2.2583008e-03
  -2.0446777e-03
   6.1035156e-05
  -4.5776367e-04
  -3.9672852e-04
  -7.6293945e-04
  -7.3242188e-04
   5.4931641e-04
  -3.9672852e-04
  -1.0070801e-03
   1.1291504e-03
  -2.9602051e-03
   4.9743652e-03
   1.1840820e-02
  -2.9296875e-03
   1.8310547e-04
   4.2724609e-04
  -1.8920898e-03
   9.8876953e-03
   2.3498535e-03
  -3.2348633e-03
   1.0681152e-03
  -2.7465820e-04
   1.0070801e-03
  -8.5449219e-04
  -3.0517578e-04
   1.3427734e-03
  -1.4648438e-03
  -4.2724609e-04
  -1.5258789e-04
   0.0000000e+00
   1.4953613e-03
   1.4343262e-03
   1.8310547e-04
   1.5258789e-04
  -2.1972656e-03
   1.1596680e-03
   2.7465820e-04
  -1.5258789e-03
  -8.2397461e-04
  -5.7983398e-04
  -6.1035156e-04
  -7.6293945e-04
   2.1362305e-04
  -4.8828125e-04
   0.0000000e+00
  -3.6621094e-04
  -4.5776367e-04
  -5.7983398e-04
  -7.0190430e-04
  -9.1552734e-05
  -1.5258789e-04
  -1.3732910e-03
  -1.6784668e-03
   4.8828125e-04
  -1.2512207e-03
  -1.4343262e-03
  -5.4931641e-04
  -8.5449219e-04
   3.0517578e-05
  -1.7395020e-03
  -1.0986328e-03
   2.5634766e-03
  -7.3242188e-04
  -1.8920898e-03
   2.3803711e-03
  -1.0375977e-03
   6.1645508e-03
   9.1552734e-03
  -4.8828125e-04
  -3.0517578e-04
   1.6479492e-03
   4.4860840e-03
   8.8500977e-04
   1.0375977e-03
   7.9345703e-04
  -2.7465820e-04
   2.7465820e-04
   3.0517578e-05
  -9.1552734e-05
   1.2817383e-03
   1.1596680e-03
   2.0751953e-03
  -3.9672852e-04
   1.8310547e-04
   1.7700195e-03
   1.4953613e-03
   3.0517578e-05
  -1.5258789e-04
   0.0000000e+00
   1.8005371e-03
   2.3498535e-03
  -3.4179688e-03
   7.1411133e-03
   1.5533447e-02
   2.7465820e-04
   1.2207031e-04
   2.3193359e-03
   6.6528320e-03
   1.7700195e-03
   1.7089844e-03
   1.0986328e-03
  -1.3427734e-03
   1.8310547e-03
   4.0893555e-03
  -3.3569336e-04
  -2.0141602e-03
  -3.6621094e-03
  -1.2207031e-03
   6.1035156e-05
   3.3569336e-04
  -1.1901855e-03
  -1.6174316e-03
  -1.8615723e-03
   4.5776367e-04
  -2.7465820e-04
   2.0446777e-03
   2.2277832e-03
  -3.3874512e-03
   3.6621094e-04
  -5.7983398e-04
   8.8500977e-03
   4.1809082e-03
  -1.1901855e-03
   1.1291504e-03
  -8.8500977e-04
   1.7700195e-03
   1.3122559e-03
  -3.3569336e-04
  -6.4086914e-04
   1.2817383e-03
  -3.0517578e-05
   3.0212402e-03
   2.2888184e-03
   6.1035156e-04
   2.5329590e-03
  -8.5449219e-04
   1.1901855e-03
   3.8146973e-03
  -2.1362305e-04
   2.4414063e-04
   1.1291504e-03
   1.6784668e-03
   1.2512207e-03
  -3.6621094e-04
   2.7465820e-04
   1.7700195e-03
   3.3569336e-04
  -1.0986328e-03
   2.1057129e-03
   2.9907227e-03
   2.7770996e-03
   1.7089844e-03
  -1.2207031e-03
   3.0517578e-03
   5.1879883e-04
   1.9226074e-03
   1.3336182e-02
   2.3498535e-03
  -9.1552734e-04
   2.0141602e-03
  -3.0517578e-04
   2.7770996e-03
   1.1810303e-02
   1.4221191e-02
  -5.4931641e-04
   2.6855469e-03
   5.1879883e-03
   4.3640137e-03
   3.5095215e-03
   7.9650879e-03
   4.4860840e-03
   1.4343262e-03
   1.1901855e-03
   6.4086914e-04
   5.3710938e-03
   1.1291504e-02
   4.4555664e-03
   1.1596680e-03
   2.6245117e-03
  -1.7395020e-03
   1.3397217e-02
   1.6632080e-02
  -5.4931641e-04
   9.5825195e-03
   3.2653809e-03
   1.0986328e-03
   4.6386719e-03
  -4.8828125e-04
   1.0375977e-03
   3.2958984e-03
   1.1291504e-03
   3.2958984e-03
   2.6245117e-03
   4.8522949e-03
   3.7231445e-03
   3.0517578e-04
   5.5847168e-03
   5.8288574e-03
   1.8920898e-03
   1.4953613e-03
   1.8920898e-03
   1.6632080e-02
   8.1176758e-03
   5.0048828e-03
   1.4465332e-02
   1.4953613e-03
   1.8920898e-03
   6.1340332e-03
  -6.7138672e-04
   9.1552734e-04
   2.9296875e-03
   2.3803711e-03
   5.7983398e-03
   3.6315918e-03
   1.4343262e-03
   3.9672852e-03
   1.3122559e-03
   1.0986328e-03
   3.6010742e-03
   8.5754395e-03
   2.5329590e-03
   1.7395020e-03
   4.1198730e-03
   2.7465820e-04
   2.4108887e-03
   3.7231445e-03
   9.7656250e-04
   7.7209473e-03
   1.6845703e-02
   1.5899658e-02
  -6.1035156e-05
   1.3732910e-03
   2.0446777e-03
   1.8920898e-03
   1.6815186e-02
   6.4392090e-03
  -1.7089844e-03
   6.6223145e-03
   1.2512207e-03
   5.4626465e-03
   9.5520020e-03
  -1.3427734e-03
   5.7983398e-03
   4.6691895e-03
   1.7089844e-03
   6.5612793e-03
   8.0871582e-03
   6.6528320e-03
  -5.1879883e-04
   8.6669922e-03
   4.4860840e-03
   3.7536621e-03
   1.5411377e-02
   7.0190430e-04
   4.0893555e-03
   1.1779785e-02
   2.9602051e-03
  -6.1035156e-05
   6.5612793e-03
   1.4434814e-02
   1.4038086e-03
   1.3122559e-03
   7.4462891e-03
   2.5024414e-03
   1.3732910e-02
   1.0131836e-02
  -1.5258789e-03
   5.7678223e-03
   1.6784668e-03
   7.2326660e-03
   1.8676758e-02
   1.9775391e-02
   1.0406494e-02
   6.6528320e-03
   6.5307617e-03
   4.2419434e-03
   4.1503906e-03
   3.9367676e-03
   2.7770996e-03
   1.0284424e-02
   1.0070801e-02
   2.2583008e-03
   3.6010742e-03
   5.5541992e-03
   6.1950684e-03
  -9.1552734e-05
   3.8757324e-03
   3.7536621e-03
   7.6293945e-04
   1.7395020e-03
   3.1127930e-03
   6.8359375e-03
   1.1901855e-03
   2.3803711e-03
   6.1645508e-03
   2.9907227e-03
   5.2490234e-03
   4.0283203e-03
   5.5236816e-03
   4.1198730e-03
   3.7536621e-03
   4.0283203e-03
   2.2277832e-03
   2.1362305e-04
   3.6926270e-03
   5.1879883e-03
   7.8735352e-03
   1.7791748e-02
   2.2888184e-03
   9.7351074e-03
   1.5136719e-02
   1.6174316e-03
   4.9438477e-03
   1.3122559e-03
   1.1596680e-03
   7.5683594e-03
   5.4931641e-03
   1.9226074e-03
   1.0681152e-03
   2.1057129e-03
   1.3122559e-03
   2.5329590e-03
   2.2277832e-03
   2.2583008e-03
   1.8005371e-03
   3.0212402e-03
   1.7089844e-03
   6.0729980e-03
   6.7443848e-03
  -6.4086914e-04
   1.1474609e-02
   7.1411133e-03
   6.4086914e-04
   1.8310547e-04
   2.3834229e-02
   1.3000488e-02
  -2.4414063e-03
   1.3427734e-02
  -2.0141602e-03
   6.6833496e-03
   1.5960693e-02
   6.4086914e-04
   2.2277832e-03
   2.2583008e-03
   1.0070801e-03
   2.6245117e-03
   2.0446777e-03
   6.7138672e-04
   5.1269531e-03
   3.0822754e-03
   5.7983398e-04
   5.4931641e-04
   4.5776367e-04
   1.4038086e-03
   1.2817383e-03
   4.2724609e-04
   1.8005371e-03
   8.1787109e-03
   8.3007813e-03
   7.9345703e-04
   9.2773438e-03
   1.2786865e-02
   1.7456055e-02
   5.7067871e-03
   9.7656250e-04
   9.4604492e-04
  -1.3427734e-03
   3.5400391e-03
   2.5939941e-03
   3.3569336e-04
   1.0070801e-03
   1.3427734e-03
   5.7983398e-04
   6.1035156e-04
  -2.1972656e-03
   4.7607422e-03
   6.3476563e-03
  -8.5449219e-04
   1.5869141e-03
  -2.6245117e-03
  -1.9226074e-03
   2.5939941e-03
  -1.4038086e-03
   1.8005371e-03
   8.9721680e-03
   5.2795410e-03
   5.7983398e-04
  -5.1879883e-04
  -2.5634766e-03
  -1.1291504e-03
  -2.8686523e-03
   2.0446777e-03
   1.7333984e-02
  -2.5329590e-03
  -2.7160645e-03
   0.0000000e+00
  -3.0822754e-03
   5.1574707e-03
  -4.4860840e-03
  -4.6386719e-03
  -6.1035156e-05
  -3.1433105e-03
  -9.1552734e-05
   5.9204102e-03
  -3.7841797e-03
   4.6691895e-03
   1.4526367e-02
  -2.9602051e-03
   1.4038086e-03
   2.4108887e-03
  -2.4414063e-03
  -4.8828125e-04
   1.1657715e-02
   7.7514648e-03
  -4.2114258e-03
  -6.7138672e-04
  -2.9907227e-03
   0.0000000e+00
   2.0141602e-03
  -2.1057129e-03
  -2.8381348e-03
  -2.1667480e-03
  -3.5095215e-03
  -3.0517578e-05
  -1.3427734e-03
  -1.5563965e-03
  -1.8615723e-03
  -3.0517578e-05
   3.8146973e-03
  -4.2724609e-04
  -2.6550293e-03
  -3.6621094e-03
  -4.9743652e-03
  -1.3122559e-03
  -9.7656250e-04
  -3.9672852e-04
  -1.4648438e-03
  -2.8381348e-03
  -3.4790039e-03
  -8.2397461e-04
  -1.2512207e-03
  -3.1433105e-03
   5.1879883e-04
  -2.5634766e-03
  -5.7373047e-03
  -2.6245117e-03
  -1.8615723e-03
   2.4414063e-04
  -1.8615723e-03
   8.2397461e-04
  -4.3945313e-03
   5.8593750e-03
   4.6081543e-03
  -9.1552734e-05
  -3.0822754e-03
  -3.8452148e-03
  -2.2583008e-03
  -6.1035156e-04
  -3.3264160e-03
  -1.4648438e-03
  -2.0446777e-03
  -1.8920898e-03
   7.4157715e-03
  -1.2512207e-03
  -2.3193359e-03
   2.1057129e-03
  -1.2207031e-04
  -2.0446777e-03
  -2.4719238e-03
  -1.4953613e-03
  -3.0212402e-03
  -2.9907227e-03
  -2.3498535e-03
  -2.4414063e-03
  -2.7770996e-03
  -2.9296875e-03
  -3.0517578e-03
  -3.9062500e-03
  -3.2958984e-03
  -2.1362305e-04
   9.1552734e-04
   1.4099121e-02
   3.1433105e-03
  -3.4179688e-03
  -7.6293945e-04
  -6.8969727e-03
   4.4860840e-03
   7.3547363e-03
  -5.9509277e-03
  -1.4953613e-03
  -4.0283203e-03
  -6.3476563e-03
   3.0517578e-04
  -2.4108887e-03
  -3.1127930e-03
  -3.2043457e-03
  -4.2419434e-03
  -2.3803711e-03
  -3.2653809e-03
  -4.3945313e-03
  -2.7465820e-03
  -2.5634766e-03
  -3.5400391e-03
  -3.7841797e-03
  -2.9602051e-03
  -2.3193359e-03
  -4.0283203e-03
  -3.6621094e-03
  -3.5095215e-03
  -1.8615723e-03
  -2.2888184e-03
  -4.9438477e-03
  -1.9836426e-03
   2.7465820e-04
  -2.8076172e-03
  -3.0517578e-03
   1.0070801e-03
  -3.9672852e-04
  -7.1716309e-03
   6.4392090e-03
   9.4299316e-03
  -1.5869141e-03
  -2.5024414e-03
  -3.6621094e-03
  -3.2043457e-03
  -1.6784668e-03
  -2.6550293e-03
  -1.9531250e-03
  -2.7465820e-04
  -5.8898926e-03
  -6.7443848e-03
  -1.5258789e-03
   4.8217773e-03
  -4.0893555e-03
   1.0681152e-03
   5.1574707e-03
  -6.7443848e-03
  -2.5024414e-03
  -1.8310547e-03
  -4.4250488e-03
  -3.0517578e-05
  -2.5329590e-03
  -3.9062500e-03
   2.6550293e-03
  -3.7536621e-03
  -3.1433105e-03
  -2.2583008e-03
   7.0190430e-04
  -7.9345703e-04
  -3.4179688e-03
  -2.5939941e-03
   8.2397461e-04
  -1.4648438e-03
  -3.5400391e-03
  -4.3334961e-03
  -4.8217773e-03
  -3.9978027e-03
  -2.8076172e-03
  -2.8076172e-03
  -1.9836426e-03
  -2.4414063e-03
  -2.7160645e-03
  -2.4719238e-03
  -2.1057129e-03
  -2.1972656e-03
  -1.9226074e-03
  -2.4108887e-03
  -1.0070801e-03
  -1.2207031e-03
  -2.9296875e-03
  -2.3498535e-03
  -2.2277832e-03
  -2.1972656e-03
  -2.5634766e-03
  -2.1362305e-04
  -1.2512207e-03
  -3.8146973e-03
  -3.3264160e-03
  -2.3498535e-03
  -2.0141602e-03
  -2.7770996e-03
  -2.0141602e-03
  -4.4860840e-03
  -2.5939941e-03
  -1.0375977e-03
  -3.3569336e-03
  -3.8452148e-03
  -3.6010742e-03
  -2.8076172e-03
  -2.3803711e-03
  -1.8920898e-03
  -2.8686523e-03
  -2.7160645e-03
  -9.1552734e-04
  -3.1127930e-03
  -3.3569336e-03
  -1.9226074e-03
  -1.0986328e-03
  -2.7465820e-03
  -5.2490234e-03
   1.6479492e-03
   5.4626465e-03
  -4.9133301e-03
  -3.8452148e-03
  -3.3569336e-03
  -2.1972656e-03
  -3.7841797e-03
  -2.3803711e-03
  -3.8146973e-03
  -1.4648438e-03
  -2.0141602e-03
  -2.2277832e-03
  -1.0375977e-03
  -3.4179688e-03
  -2.7160645e-03
  -3.3264160e-03
  -3.6010742e-03
  -1.5258789e-03
  -2.6855469e-03
  -2.6245117e-03
  -4.7912598e-03
  -2.7770996e-03
  -1.7395020e-03
  -2.8991699e-03
  -2.6550293e-03
  -1.0375977e-03
  -2.5329590e-03
  -3.0517578e-03
  -3.0517578e-05
  -2.2277832e-03
  -1.4343262e-03
   0.0000000e+00
  -3.7841797e-03
  -1.8615723e-03
  -2.1972656e-03
  -2.8991699e-03
   5.1879883e-03
   2.1057129e-03
  -1.4038086e-03
  -4.0588379e-03
   6.6528320e-03
   9.3688965e-03
   2.2583008e-03
  -2.3498535e-03
  -3.3264160e-03
  -2.1667480e-03
  -2.1362305e-03
  -8.8500977e-04
  -2.8381348e-03
  -3.3264160e-03
  -2.6245117e-03
  -3.8757324e-03
  -3.0517578e-05
  -6.1035156e-05
  -3.3874512e-03
   7.8430176e-03
  -1.4038086e-03
  -3.4179688e-03
   6.8664551e-03
  -5.1879883e-03
   2.7465820e-04
   2.3803711e-03
  -3.5705566e-03
  -1.0070801e-03
  -2.6245117e-03
  -2.5634766e-03
  -2.0751953e-03
  -2.5024414e-03
   7.9345703e-04
   6.1035156e-04
   9.7351074e-03
   8.5754395e-03
  -5.0048828e-03
  -3.6621094e-04
  -1.7700195e-03
   3.0517578e-03
   1.4831543e-02
  -3.8146973e-03
  -3.5095215e-03
   1.7395020e-03
  -4.0588379e-03
  -1.6784668e-03
  -1.4038086e-03
  -3.4790039e-03
  -2.1362305e-04
   5.7983398e-04
  -4.0283203e-03
  -3.8757324e-03
   6.3171387e-03
   6.1035156e-04
  -2.5634766e-03
   1.3916016e-02
   1.8005371e-03
  -3.0517578e-03
   3.6010742e-03
  -1.7700195e-03
   5.4321289e-03
   9.4299316e-03
  -3.3569336e-03
  -9.7656250e-04
  -1.9836426e-03
  -1.0986328e-03
   2.1667480e-03
  -3.6621094e-04
   1.9836426e-03
  -2.1972656e-03
  -3.2958984e-03
  -9.1552734e-05
  -1.5258789e-04
   2.1362305e-04
  -2.1057129e-03
  -1.5563965e-03
   3.0517578e-04
  -1.1596680e-03
  -1.1596680e-03
   8.2397461e-04
   2.6245117e-03
  -1.7089844e-03
  -7.3242188e-04
   8.5449219e-04
  -5.0964355e-03
  -1.9836426e-03
  -1.6784668e-03
  -1.1901855e-03
  -3.0517578e-05
  -1.1901855e-03
  -1.7089844e-03
  -3.4179688e-03
  -6.7138672e-04
   5.7983398e-04
   7.0190430e-04
   9.1552734e-05
  -1.0986328e-03
  -2.4414063e-04
  -9.4604492e-04
   7.0190430e-04
  -3.9672852e-04
   3.0517578e-05
   5.7983398e-04
  -3.9672852e-04
  -2.3803711e-03
  -1.1901855e-03
  -9.7656250e-04
  -2.2583008e-03
  -9.1552734e-04
  -2.7465820e-04
  -4.2724609e-04
  -3.0517578e-04
   9.1552734e-05
  -2.8991699e-03
  -5.4931641e-04
  -5.1879883e-04
   0.0000000e+00
   1.0681152e-03
   1.5258789e-04
   3.0517578e-05
  -1.9836426e-03
   3.0212402e-03
   3.0517578e-05
   2.1362305e-04
   2.5634766e-03
   5.1879883e-04
   4.7607422e-03
   3.4790039e-03
  -1.7700195e-03
   1.8310547e-04
   1.4648438e-03
   2.4108887e-03
   1.0986328e-03
   6.4086914e-04
  -6.1035156e-04
  -7.6293945e-04
   2.6245117e-03
   4.8828125e-04
   4.2114258e-03
   6.9885254e-03
   3.0517578e-04
   1.5258789e-03
   4.6386719e-03
  -1.8310547e-04
   1.0375977e-03
  -1.2817383e-03
  -1.9836426e-03
   5.1879883e-04
  -8.5449219e-04
  -4.2724609e-04
   5.7983398e-04
   5.4931641e-04
   1.0986328e-03
   5.7067871e-03
   1.1413574e-02
   1.4038086e-03
  -3.9672852e-04
   2.4414063e-03
   2.4414063e-03
  -1.9226074e-03
  -2.2583008e-03
   1.1596680e-03
  -2.7465820e-04
  -7.3242188e-04
   2.1362305e-04
   1.8310547e-04
   1.6784668e-03
  -5.7983398e-04
  -1.6174316e-03
   1.7700195e-03
  -1.3427734e-03
   6.1035156e-05
   2.1667480e-03
  -2.0751953e-03
  -3.8757324e-03
  -2.4414063e-03
  -1.0986328e-03
  -2.1972656e-03
  -6.7138672e-04
   2.4414063e-04
   7.9345703e-04
   1.8310547e-04
   3.3569336e-04
   1.4343262e-03
   8.8500977e-04
   1.9836426e-03
   1.4953613e-03
  -6.1035156e-04
  -1.9226074e-03
   3.0517578e-05
   1.8005371e-03
   3.9672852e-03
  -1.9531250e-03
   7.7819824e-03
   1.1871338e-02
   1.0070801e-03
   2.5024414e-03
   6.1950684e-03
   1.6540527e-02
   1.1901855e-03
   1.7395020e-03
   6.1035156e-04
  -1.7089844e-03
   9.6130371e-03
   4.6386719e-03
  -6.7138672e-04
   1.3122559e-03
   1.6479492e-03
   3.1738281e-03
  -2.8381348e-03
   9.1247559e-03
   5.7373047e-03
  -1.6784668e-03
   1.3427734e-03
  -4.8828125e-04
  -1.0375977e-03
  -1.4038086e-03
   1.2969971e-02
   6.8664551e-03
  -1.7089844e-03
   7.3242188e-04
   1.2878418e-02
   5.5847168e-03
  -4.2724609e-04
   6.6223145e-03
  -9.1552734e-04
   1.3916016e-02
   2.1453857e-02
  -2.8381348e-03
   1.8249512e-02
   1.1474609e-02
  -5.0964355e-03
   2.5024414e-03
  -1.2207031e-04
   1.0986328e-03
   7.5378418e-03
  -1.5258789e-04
   1.3122559e-03
   4.7912598e-03
   4.2724609e-03
   1.2512207e-03
   4.8828125e-04
   1.8005371e-03
   3.0212402e-03
   5.4931641e-04
  -2.5024414e-03
   1.8615723e-03
   2.2583008e-03
   1.8005371e-03
   1.5258789e-03
   3.2348633e-03
   2.5329590e-03
   1.4648438e-03
   3.6010742e-03
   3.0212402e-03
   1.6174316e-03
   1.0375977e-03
   1.7089844e-03
   7.6293945e-04
  -9.4604492e-04
   2.5939941e-03
   1.0681152e-03
  -1.0375977e-03
   1.0375977e-03
   2.8686523e-03
   1.5258789e-03
   4.8828125e-04
   1.4648438e-03
   2.6550293e-03
   2.6855469e-03
   1.8310547e-03
   5.4931641e-04
   3.9672852e-04
   2.9602051e-03
   2.9296875e-03
   1.4648438e-03
   3.6010742e-03
   7.9345703e-04
   4.5776367e-03
   1.1718750e-02
   3.1127930e-03
   2.9602051e-03
   4.2419434e-03
   4.6691895e-03
  -6.1035156e-05
   2.2277832e-03
   1.1901855e-03
   1.2207031e-03
   2.3193359e-03
   2.4414063e-04
   2.1667480e-03
   5.2795410e-03
   4.3029785e-03
   3.1127930e-03
   1.8920898e-03
   9.9792480e-03
   4.1503906e-03
   1.4953613e-03
   2.1057129e-03
   1.2207031e-03
   3.6621094e-03
   1.8920898e-03
   5.4931641e-04
   4.0588379e-03
   6.0424805e-03
   3.4179688e-03
   9.2468262e-03
   2.6550293e-03
  -6.4086914e-04
   3.3569336e-03
   1.5563965e-03
   2.9296875e-03
   3.2348633e-03
   9.0332031e-03
   6.1950684e-03
   4.1503906e-03
   3.0517578e-03
   1.1901855e-03
   1.9226074e-03
  -6.1035156e-05
   9.7656250e-04
   2.8686523e-03
   1.3427734e-03
   1.0070801e-03
   3.6315918e-03
   1.6174316e-03
   4.7302246e-03
   1.0620117e-02
   2.1362305e-03
   3.3569336e-04
   1.2207031e-04
   3.8452148e-03
   3.7841797e-03
   1.6479492e-03
   2.6855469e-03
   7.9345703e-04
   5.8288574e-03
   7.8735352e-03
   1.5258789e-03
   2.4719238e-03
  -4.2724609e-04
  -7.3242188e-04
   2.8381348e-03
   3.4179688e-03
   1.4343262e-03
  -1.0375977e-03
   2.6245117e-03
   2.7160645e-03
   2.0446777e-03
   2.1972656e-03
   1.6174316e-03
   6.6223145e-03
   8.7280273e-03
  -6.1035156e-05
   7.3242188e-03
   4.8522949e-03
  -8.5449219e-04
   2.6855469e-03
   2.4719238e-03
   1.2817383e-03
   1.8310547e-03
   1.8920898e-03
   3.1738281e-03
   5.0964355e-03
   2.4108887e-03
   2.7465820e-04
   2.1057129e-03
   2.1362305e-03
   1.8920898e-03
   1.3732910e-03
   1.4343262e-03
   2.8381348e-03
   2.9296875e-03
  -9.1552734e-05
   2.2277832e-03
   2.5329590e-03
   1.2207031e-03
   2.4414063e-03
   3.3264160e-03
  -1.1291504e-03
   6.5917969e-03
   2.5634766e-03
   1.1291504e-03
   2.2918701e-02
   4.6691895e-03
  -3.0517578e-04
   3.2348633e-03
   2.5024414e-03
   2.8991699e-03
   2.1362305e-04
   1.3427734e-03
   3.6621094e-03
   2.4719238e-03
   1.4648438e-03
  -8.2397461e-04
   2.1362305e-03
   4.3640137e-03
   1.2817383e-03
  -4.2724609e-04
   3.0517578e-04
   2.0141602e-03
   1.4038086e-03
   1.2817383e-03
   2.1362305e-03
   4.0893555e-03
   4.8828125e-04
   1.7700195e-03
   9.1552734e-04
  -1.2207031e-03
   1.2145996e-02
   5.0964355e-03
   1.8310547e-04
   9.1552734e-04
   3.4484863e-03
   1.6479492e-03
   1.3732910e-03
   1.5014648e-02
   2.6245117e-03
   6.1035156e-05
   1.8005371e-03
  -1.2512207e-03
   1.9836426e-03
   9.7656250e-04
   6.1035156e-05
   2.1362305e-04
   1.8310547e-03
   1.3427734e-03
   1.4953613e-03
   1.4953613e-03
   7.6293945e-04
   2.7465820e-03
   7.5378418e-03
   2.5634766e-03
   9.1552734e-05
   7.0190430e-04
   6.7138672e-04
   1.1901855e-03
   2.1972656e-03
   1.4343262e-03
   8.1481934e-03
   4.3029785e-03
  -1.8920898e-03
   6.0424805e-03
   2.7770996e-03
   4.2724609e-04
   1.7089844e-03
   5.1574707e-03
   5.0964355e-03
   4.2114258e-03
   2.5329590e-03
   3.6926270e-03
   1.5869141e-03
   6.1035156e-05
   1.7639160e-02
   5.0964355e-03
  -1.3427734e-03
   2.4414063e-03
   1.0070801e-03
   1.5869141e-03
  -1.1596680e-03
   6.7138672e-04
  -1.1901855e-03
   5.8288574e-03
   1.1077881e-02
  -3.0517578e-05
   2.2277832e-03
   1.7089844e-03
   6.4086914e-04
   1.5869141e-03
   2.1362305e-04
   9.7656250e-04
   2.7465820e-04
   7.0190430e-04
   1.2207031e-03
   1.8310547e-03
  -1.8005371e-03
   1.3977051e-02
   1.0681152e-02
  -3.2348633e-03
   4.4250488e-03
  -5.1879883e-04
   1.2817383e-03
   5.2490234e-03
   1.3122559e-03
  -1.5258789e-04
   9.1552734e-05
  -1.2207031e-04
  -9.1552734e-05
  -6.1035156e-04
  -1.6174316e-03
  -3.6621094e-04
  -4.8828125e-04
   2.2277832e-03
   3.2958984e-03
   5.4931641e-03
   2.6245117e-03
  -2.4414063e-04
   3.0517578e-04
  -4.5776367e-04
   9.1552734e-05
  -2.1362305e-04
  -2.1667480e-03
   7.3242188e-04
   1.1291504e-03
  -2.0141602e-03
   1.8615723e-03
   2.7465820e-04
  -8.2397461e-04
   7.6293945e-04
   5.1879883e-04
  -1.0070801e-03
   1.5258789e-04
  -3.9672852e-04
  -8.2397461e-04
   5.1879883e-04
  -1.4648438e-03
  -4.5776367e-04
   3.0517578e-04
  -3.6621094e-04
  -1.3122559e-03
   1.0070801e-03
  -6.1035156e-05
  -8.5449219e-04
   1.1718750e-02
   1.8005371e-03
  -3.2653809e-03
  -1.1596680e-03
  -3.0822754e-03
  -2.4719238e-03
  -2.5024414e-03
  -1.0681152e-03
  -1.0986328e-03
   1.3427734e-03
   5.3405762e-03
   7.6599121e-03
   7.5683594e-03
   3.6926270e-03
  -1.3122559e-03
  -2.1667480e-03
   5.2795410e-03
   1.1383057e-02
   1.3153076e-02
   2.5329590e-03
  -2.1667480e-03
  -1.5258789e-04
  -4.2724609e-04
   9.1552734e-05
  -2.7465820e-04
  -1.2207031e-03
  -1.3427734e-03
  -1.8310547e-03
  -2.6245117e-03
  -1.6784668e-03
   7.9345703e-04
  -3.9672852e-04
  -2.5024414e-03
  -3.0517578e-04
  -3.2653809e-03
  -4.6081543e-03
  -1.5563965e-03
  -1.8005371e-03
  -8.8500977e-04
   9.1552734e-05
  -3.6315918e-03
  -3.0517578e-05
  -1.1291504e-03
  -3.2958984e-03
  -2.6245117e-03
  -3.5400391e-03
  -4.0283203e-03
  -4.3029785e-03
  -3.3874512e-03
  -3.0517578e-03
  -1.8310547e-03
  -3.0517578e-05
  -3.9367676e-03
   3.2653809e-03
   6.6223145e-03
  -3.8452148e-03
   6.1035156e-05
  -2.0446777e-03
  -2.7770996e-03
  -3.8757324e-03
   9.0026855e-03
   8.0261230e-03
  -6.4086914e-03
  -2.2583008e-03
  -3.7841797e-03
  -3.0212402e-03
  -1.4648438e-03
  -2.9907227e-03
  -2.5634766e-03
  -2.2277832e-03
  -2.1057129e-03
  -2.3193359e-03
  -1.6784668e-03
  -2.2583008e-03
  -4.1503906e-03
  -1.0375977e-03
   8.8500977e-04
  -5.9204102e-03
   1.5533447e-02
   8.6975098e-03
  -5.9204102e-03
   7.3242188e-04
  -2.8381348e-03
   1.5258789e-04
   2.7160645e-03
  -2.0141602e-03
  -1.6784668e-03
  -2.3803711e-03
  -6.7138672e-04
  -4.8522949e-03
   5.3100586e-03
   1.0772705e-02
  -6.4392090e-03
   7.6293945e-04
   1.5258789e-04
  -2.4719238e-03
  -1.7089844e-03
  -2.5634766e-03
  -2.1972656e-03
  -1.6479492e-03
   2.9296875e-03
   8.8500977e-04
  -2.9602051e-03
  -3.4179688e-03
  -3.5095215e-03
  -2.4108887e-03
  -2.6550293e-03
  -8.8500977e-04
  -2.0751953e-03
  -2.7465820e-04
   3.0517578e-04
  -1.2207031e-03
  -1.4953613e-03
  -2.5939941e-03
  -4.4860840e-03
   1.2817383e-02
   7.2937012e-03
  -4.1198730e-03
   6.5612793e-03
   8.8500977e-04
   7.7209473e-03
   1.6479492e-02
   3.6926270e-03
  -1.0681152e-03
  -1.2207031e-04
   1.0223389e-02
  -8.2397461e-04
  -2.1362305e-04
   2.8991699e-03
  -2.3193359e-03
  -1.7700195e-03
  -2.4108887e-03
  -2.5634766e-03
  -1.6479492e-03
  -2.3498535e-03
  -5.1879883e-04
   2.6550293e-03
  -1.0681152e-03
  -1.5869141e-03
  -1.7395020e-03
  -3.2348633e-03
   3.4484863e-03
   3.3264160e-03
  -4.6081543e-03
  -6.4086914e-04
   2.9602051e-03
  -2.7465820e-04
  -6.0729980e-03
   9.7961426e-03
   3.6315918e-03
  -6.1035156e-03
  -2.3498535e-03
  -5.1269531e-03
  -3.9062500e-03
  -4.0893555e-03
  -4.3029785e-03
  -3.4484863e-03
  -3.7536621e-03
  -5.4931641e-03
  -3.7536621e-03
  -1.8005371e-03
  -2.4719238e-03
  -5.3405762e-03
  -4.3029785e-03
  -3.8757324e-03
  -3.9062500e-03
  -4.3334961e-03
  -4.7912598e-03
  -4.9133301e-03
  -4.3029785e-03
  -4.3640137e-03
  -4.6081543e-03
  -4.5471191e-03
  -5.0048828e-03
  -3.9367676e-03
  -1.3732910e-03
  -6.4086914e-04
  -2.3193359e-03
  -2.4719238e-03
  -4.3945313e-03
  -3.6315918e-03
  -4.2419434e-03
  -4.0588379e-03
  -3.8757324e-03
  -4.7912598e-03
  -4.5471191e-03
  -2.7160645e-03
  -2.2888184e-03
  -3.5095215e-03
  -2.5329590e-03
  -2.1972656e-03
  -2.5634766e-03
  -4.5776367e-04
  -1.6784668e-03
  -2.9296875e-03
  -2.9296875e-03
  -1.4648438e-03
  -2.8991699e-03
  -4.4860840e-03
  -3.7231445e-03
  -3.6926270e-03
  -3.8146973e-03
  -2.8076172e-03
  -2.6245117e-03
   3.9367676e-03
   4.6997070e-03
  -5.2185059e-03
   4.1503906e-03
   8.5449219e-04
  -5.7067871e-03
  -1.8310547e-03
  -3.5705566e-03
  -2.9296875e-03
  -1.4648438e-03
   1.7517090e-02
   3.2348633e-03
  -3.5705566e-03
   1.1260986e-02
  -3.6926270e-03
  -2.7160645e-03
  -1.8920898e-03
  -2.6855469e-03
  -3.7231445e-03
  -6.2561035e-03
  -6.0424805e-03
  -6.0424805e-03
  -6.6223145e-03
  -6.5612793e-03
  -4.3334961e-03
  -5.0964355e-03
  -3.2348633e-03
  -3.1738281e-03
  -7.0800781e-03
  -1.7395020e-03
  -2.6550293e-03
  -6.8969727e-03
  -5.5236816e-03
  -5.0354004e-03
  -6.7749023e-03
  -5.5236816e-03
  -5.2185059e-03
  -4.2724609e-03
  -1.8615723e-03
  -3.5400391e-03
  -2.3193359e-03
  -7.0495605e-03
  -6.9885254e-03
  -5.0964355e-03
  -6.2561035e-03
  -2.2583008e-03
   1.5258789e-03
  -7.0800781e-03
   8.5449219e-04
   2.7465820e-03
  -6.1645508e-03
  -6.1645508e-03
  -5.0048828e-03
  -1.2512207e-03
  -6.6223145e-03
  -5.5236816e-03
  -4.9743652e-03
  -3.0517578e-03
  -2.6855469e-03
  -6.8359375e-03
  -5.0659180e-03
  -1.0986328e-03
   9.1552734e-05
  -1.0192871e-02
  -6.9580078e-03
  -4.7302246e-03
  -4.9133301e-03
  -4.7912598e-03
  -4.3029785e-03
  -3.8757324e-03
  -5.0048828e-03
  -5.4016113e-03
  -5.5236816e-03
  -5.2185059e-03
  -5.2185059e-03
  -6.0119629e-03
  -6.4392090e-03
  -7.2021484e-03
  -6.0119629e-03
  -6.2255859e-03
  -6.8664551e-03
  -2.7465820e-03
  -7.0190430e-04
  -9.3078613e-03
   5.4626465e-03
   1.3122559e-03
  -6.4697266e-03
  -4.8522949e-03
  -4.6691895e-03
  -3.8146973e-03
  -8.1787109e-03
  -7.2021484e-03
  -6.6528320e-03
  -6.9274902e-03
  -7.1411133e-03
  -7.2326660e-03
  -8.1787109e-03
  -5.6152344e-03
  -5.2490234e-03
  -7.5988770e-03
  -6.5917969e-03
  -5.2490234e-03
  -4.4250488e-03
  -4.5166016e-03
  -5.7678223e-03
  -6.1035156e-03
  -5.0048828e-03
  -6.7138672e-03
  -6.2866211e-03
  -5.5236816e-03
  -6.8969727e-03
  -4.0893555e-03
  -2.7160645e-03
  -6.7138672e-03
   2.1362305e-04
  -1.7089844e-03
  -6.2561035e-03
  -4.6691895e-03
  -6.6223145e-03
  -4.6081543e-03
  -5.3710938e-03
  -6.5612793e-03
  -7.9956055e-03
  -6.2561035e-03
  -4.9133301e-03
  -6.4392090e-03
  -4.2114258e-03
  -6.8664551e-03
  -1.0284424e-02
  -5.6457520e-03
  -4.2419434e-03
  -6.9885254e-03
  -7.1716309e-03
  -6.2866211e-03
  -3.7536621e-03
  -4.3334961e-03
  -5.9204102e-03
  -5.0964355e-03
  -3.3569336e-03
  -7.5073242e-03
  -5.4321289e-03
  -5.5541992e-03
  -1.2512207e-03
  -9.3688965e-03
   4.6386719e-03
   1.3854980e-02
  -1.3427734e-02
   3.0517578e-04
   2.9907227e-03
  -8.4533691e-03
  -2.0141602e-03
  -6.7138672e-04
  -3.1433105e-03
  -4.8828125e-04
   1.5563965e-03
  -4.2724609e-03
  -2.9296875e-03
   3.2653809e-03
  -2.5634766e-03
  -5.5236816e-03
  -5.3100586e-03
  -6.3476563e-03
  -1.3122559e-03
  -5.7983398e-04
  -8.2702637e-03
  -6.7443848e-03
  -5.4626465e-03
  -6.8054199e-03
  -7.0190430e-03
  -5.7373047e-03
  -6.1035156e-03
  -6.5307617e-03
  -7.0495605e-03
  -4.7302246e-03
  -5.0354004e-03
  -8.1481934e-03
  -5.8898926e-03
  -6.5917969e-03
  -6.8969727e-03
  -6.6223145e-03
  -7.4462891e-03
  -5.2795410e-03
  -4.4860840e-03
  -6.3476563e-03
  -6.2255859e-03
  -6.0119629e-03
  -6.4392090e-03
  -1.7089844e-03
  -5.6762695e-03
  -7.4462891e-03
  -5.7067871e-03
  -8.1176758e-03
  -6.8664551e-03
  -7.2326660e-03
  -5.4321289e-03
  -5.0048828e-03
  -6.4086914e-03
  -5.7983398e-03
  -2.6245117e-03
  -7.1105957e-03
  -6.6223145e-03
   8.8806152e-03
  -7.4462891e-03
  -8.0261230e-03
  -5.6762695e-03
  -1.0437012e-02
  -4.7302246e-03
  -5.9204102e-03
  -3.9978027e-03
  -3.2958984e-03
  -9.5825195e-03
  -1.7089844e-03
   2.8228760e-02
  -3.6926270e-03
  -1.3153076e-02
  -4.5471191e-03
  -9.3688965e-03
  -2.7160645e-03
  -2.6550293e-03
  -8.2702637e-03
  -4.3334961e-03
  -8.4533691e-03
  -3.3264160e-03
   1.3946533e-02
  -4.2724609e-03
  -9.4604492e-03
  -5.1574707e-03
  -5.2490234e-03
  -4.3029785e-03
  -1.3732910e-03
   8.0261230e-03
  -1.1657715e-02
   4.3945313e-03
   9.6130371e-03
  -1.4892578e-02
   1.7333984e-02
   3.9062500e-03
  -8.6364746e-03
   1.4312744e-02
   2.4414063e-03
   2.2277832e-03
   8.2397461e-03
  -1.1138916e-02
   1.8005371e-03
   2.7770996e-03
  -1.0864258e-02
   5.3100586e-03
  -4.1198730e-03
  -1.2695313e-02
  -5.7373047e-03
  -7.1105957e-03
  -6.5612793e-03
  -6.5917969e-03
  -4.2114258e-03
  -7.5073242e-03
  -4.9438477e-03
   1.5777588e-02
  -6.4392090e-03
  -6.8359375e-03
  -9.1552734e-05
  -8.7585449e-03
  -4.8828125e-03
  -9.6130371e-03
  -7.2631836e-03
  -4.9438477e-03
  -4.2114258e-03
  -2.2277832e-03
  -5.3405762e-03
  -6.1035156e-03
  -7.1411133e-03
  -5.0964355e-03
  -5.9204102e-03
  -5.4931641e-03
  -5.5236816e-03
  -4.2724609e-03
  -3.8146973e-03
  -3.3569336e-03
  -1.8005371e-03
   7.8735352e-03
  -3.8146973e-03
  -1.8310547e-04
   5.1269531e-03
  -3.9672852e-04
   1.3732910e-03
  -3.3264160e-03
  -4.6081543e-03
  -6.1035156e-03
   3.4484863e-03
   2.4719238e-03
  -5.9814453e-03
  -5.5847168e-03
  -5.1574707e-03
  -1.8615723e-03
  -4.7302246e-03
  -5.2490234e-03
  -5.2795410e-03
  -5.4626465e-03
  -3.9978027e-03
  -4.2419434e-03
  -3.6926270e-03
  -6.8359375e-03
  -7.0190430e-03
  -3.6621094e-03
  -6.0424805e-03
  -3.8146973e-03
  -3.9062500e-03
  -2.7465820e-03
   1.9531250e-03
  -8.2092285e-03
   3.9062500e-03
   5.1269531e-03
  -7.1411133e-03
  -5.8898926e-03
  -6.3781738e-03
  -4.1503906e-03
  -5.2490234e-03
  -5.2795410e-03
  -5.1574707e-03
  -4.1809082e-03
  -2.2277832e-03
  -5.5541992e-03
  -6.4697266e-03
  -5.0354004e-03
  -4.3334961e-03
  -4.0893555e-03
  -4.5471191e-03
  -6.8969727e-03
  -7.5378418e-03
  -4.8522949e-03
  -5.9509277e-03
  -5.9204102e-03
  -5.0659180e-03
  -4.6386719e-03
  -6.1950684e-03
  -5.8898926e-03
  -4.3334961e-03
  -2.0751953e-03
  -3.2958984e-03
  -5.3100586e-03
  -2.5329590e-03
  -4.3945313e-03
  -6.3476563e-03
  -5.1574707e-03
  -5.1269531e-03
  -4.9743652e-03
  -4.6386719e-03
  -2.7465820e-03
  -4.3640137e-03
  -4.6386719e-03
  -5.0659180e-03
  -2.0141602e-03
  -3.9978027e-03
  -5.8898926e-03
  -5.3710938e-03
  -6.4392090e-03
  -5.2185059e-03
  -7.4157715e-03
  -5.0048828e-03
  -3.9978027e-03
  -7.3852539e-03
  -6.9580078e-03
  -4.2724609e-03
  -5.3710938e-03
  -4.0588379e-03
  -4.4555664e-03
  -4.0283203e-03
  -3.9978027e-03
  -7.1105957e-03
  -1.6479492e-03
  -3.3569336e-04
  -8.0261230e-03
  -6.8054199e-03
  -4.8217773e-03
  -6.5307617e-03
  -7.0495605e-03
  -5.1879883e-03
  -4.3334961e-03
  -2.6550293e-03
  -3.9672852e-03
  -6.5917969e-03
  -6.2561035e-03
  -6.7138672e-03
  -7.9345703e-03
  -7.3852539e-03
  -5.3100586e-03
  -5.8593750e-03
  -4.6997070e-03
  -5.4931641e-03
  -4.4555664e-03
  -5.3710938e-03
  -2.1362305e-03
  -2.1362305e-04
  -4.6691895e-03
  -6.6833496e-03
  -1.2207031e-03
   0.0000000e+00
  -7.1411133e-03
  -4.9438477e-03
  -6.8054199e-03
  -5.9814453e-03
  -5.3100586e-03
  -6.2561035e-03
  -7.3547363e-03
  -7.5988770e-03
  -5.4626465e-03
  -6.1950684e-03
  -6.0119629e-03
  -5.5847168e-03
  -4.0893555e-03
  -5.4016113e-03
  -5.9814453e-03
  -6.2866211e-03
  -8.3312988e-03
  -1.7395020e-03
  -1.8005371e-03
   3.0517578e-04
  -2.1972656e-03
  -8.0261230e-03
  -3.8452148e-03
  -6.4697266e-03
  -4.8828125e-03
  -3.4179688e-03
  -5.3710938e-03
  -5.1879883e-03
  -6.4697266e-03
  -9.0026855e-03
  -7.6599121e-03
  -4.6386719e-03
  -7.4462891e-03
  -5.7067871e-03
   7.1105957e-03
  -3.3264160e-03
  -1.0314941e-02
  -4.6386719e-03
  -7.3852539e-03
  -1.5258789e-03
   1.9836426e-03
  -8.9111328e-03
  -7.2937012e-03
  -9.3994141e-03
  -6.3781738e-03
  -5.7983398e-03
  -8.7280273e-03
  -6.6223145e-03
  -7.5378418e-03
  -7.1716309e-03
  -5.6152344e-03
  -7.2021484e-03
  -6.8054199e-03
  -6.1340332e-03
  -7.7819824e-03
  -9.9487305e-03
  -6.5002441e-03
  -4.6081543e-03
  -1.2817383e-03
  -4.4250488e-03
  -1.2207031e-02
  -7.3852539e-03
  -6.2561035e-03
   6.1035156e-04
  -4.9743652e-03
  -5.7678223e-03
  -4.7607422e-03
  -5.1574707e-03
  -3.9062500e-03
   2.6855469e-03
   1.0528564e-02
  -7.7514648e-03
  -6.5002441e-03
  -4.9133301e-03
  -6.3476563e-03
  -5.4321289e-03
  -4.5166016e-03
  -6.3781738e-03
  -4.3945313e-03
  -4.9743652e-03
  -6.0729980e-03
  -4.8828125e-03
  -5.6457520e-03
  -5.9204102e-03
  -6.9580078e-03
  -6.8969727e-03
  -6.5002441e-03
  -6.7138672e-03
  -5.7067871e-03
  -2.0141602e-03
  -5.5236816e-03
  -4.8828125e-03
  -4.0893555e-03
  -4.2419434e-03
  -3.6315918e-03
  -4.2724609e-03
  -1.7089844e-03
  -2.6855469e-03
  -3.6621094e-03
  -5.4016113e-03
   5.6762695e-03
  -3.6010742e-03
  -5.7678223e-03
   1.7395020e-03
  -6.5612793e-03
  -4.6691895e-03
  -1.3122559e-03
  -7.8430176e-03
  -4.5776367e-03
  -4.2419434e-03
  -4.3334961e-03
  -1.1596680e-03
  -8.9111328e-03
   4.2724609e-03
   1.8096924e-02
   3.0517578e-04
  -4.8217773e-03
   6.1035156e-05
   9.3994141e-03
  -4.8828125e-04
  -1.3122559e-03
  -2.2583008e-03
   1.9531250e-03
  -6.1035156e-04
  -3.7231445e-03
  -2.8991699e-03
  -2.7160645e-03
  -1.6479492e-03
  -3.0822754e-03
  -3.5095215e-03
   8.1787109e-03
  -4.8828125e-04
  -5.2795410e-03
  -3.5705566e-03
  -3.8452148e-03
  -2.2583008e-03
  -2.3803711e-03
  -1.5869141e-03
  -2.6855469e-03
  -2.9296875e-03
  -5.0048828e-03
   1.4343262e-03
  -3.3569336e-04
  -3.5400391e-03
  -5.0048828e-03
   6.4086914e-04
   3.1738281e-03
  -6.6223145e-03
  -3.6926270e-03
  -3.1738281e-03
  -2.1057129e-03
  -3.0212402e-03
  -4.5471191e-03
  -4.4860840e-03
  -2.7160645e-03
  -2.0751953e-03
  -3.2653809e-03
  -2.8991699e-03
  -2.0141602e-03
   1.8310547e-04
  -1.2817383e-03
  -3.0517578e-03
  -2.1362305e-04
  -1.9836426e-03
  -2.3193359e-03
  -1.0986328e-03
  -5.7983398e-04
  -5.1879883e-04
  -2.0751953e-03
  -3.0517578e-04
  -2.8686523e-03
   9.8266602e-03
   8.3312988e-03
  -3.6621094e-03
   1.3122559e-03
  -9.1552734e-04
  -1.1901855e-03
   6.1035156e-04
   1.2817383e-03
  -3.9672852e-04
  -1.0986328e-03
  -1.0986328e-03
   3.0517578e-04
  -9.4604492e-04
  -1.6174316e-03
  -1.5258789e-03
  -1.8310547e-04
  -9.1552734e-05
  -1.8310547e-03
   2.3193359e-03
   1.4343262e-03
  -5.4016113e-03
  -3.9672852e-04
  -1.4343262e-03
   1.7395020e-03
   3.8452148e-03
  -2.5329590e-03
   6.1035156e-03
   6.6833496e-03
  -1.3427734e-03
   1.5258789e-03
   1.0070801e-03
   6.1035156e-05
   6.7138672e-04
   1.6174316e-03
   1.4953613e-03
   1.9226074e-03
   2.7465820e-03
   1.3427734e-03
   1.5258789e-03
   2.7465820e-03
   1.9531250e-03
   1.8005371e-03
   1.6784668e-03
   1.0986328e-03
   1.5563965e-03
   1.9836426e-03
  -2.1362305e-04
   2.3498535e-03
   9.4604492e-04
   1.4038086e-03
   2.3803711e-03
   4.8828125e-04
   2.1667480e-03
   2.4719238e-03
   7.9345703e-04
   5.4931641e-04
   6.1035156e-04
   1.0375977e-03
   7.6293945e-04
   2.3803711e-03
   1.9226074e-03
   2.6245117e-03
   1.3122559e-03
   5.4931641e-03
   5.3100586e-03
   1.3732910e-03
   1.4953613e-03
  -1.2207031e-04
   6.6223145e-03
   5.8593750e-03
  -1.4038086e-03
   1.7395020e-03
   2.2277832e-03
   2.3193359e-03
   1.5563965e-03
   2.2277832e-03
   1.8005371e-03
   1.8005371e-03
   2.4719238e-03
   2.0141602e-03
   2.3803711e-03
   8.2397461e-04
   3.2348633e-03
   4.1809082e-03
   2.1667480e-03
   3.1127930e-03
   2.7770996e-03
   4.1198730e-03
   3.6315918e-03
   8.5449219e-04
   3.6926270e-03
   1.0894775e-02
   2.4719238e-03
   2.1362305e-03
   3.7841797e-03
   1.2207031e-03
   7.3242188e-04
   1.6174316e-03
   2.7465820e-03
   4.0283203e-03
   3.7536621e-03
   1.4038086e-03
   1.0528564e-02
   7.0495605e-03
   1.0070801e-03
   3.4484863e-03
   1.8310547e-03
   2.8991699e-03
   3.6315918e-03
   5.0964355e-03
   2.5634766e-03
   4.2419434e-03
   3.6010742e-03
   2.8686523e-03
   4.2419434e-03
   3.9978027e-03
   3.1433105e-03
   3.2043457e-03
   2.9602051e-03
   3.9367676e-03
   3.0212402e-03
   1.7700195e-03
   1.7395020e-03
   8.7280273e-03
   3.8757324e-03
   8.5449219e-04
   2.0446777e-03
   4.4555664e-03
   4.6081543e-03
   5.4626465e-03
   5.4016113e-03
   3.4790039e-03
   3.3874512e-03
   2.7160645e-03
   2.8381348e-03
   3.4484863e-03
   5.5541992e-03
   3.6621094e-04
   8.5449219e-04
   3.9062500e-03
   3.3569336e-03
   4.4860840e-03
   3.2653809e-03
   6.0424805e-03
   4.7912598e-03
   3.3264160e-03
   3.9978027e-03
   5.1574707e-03
   4.7912598e-03
   3.9978027e-03
   3.8146973e-03
   5.0659180e-03
   3.0822754e-03
   2.8381348e-03
   8.2397461e-03
   9.7656250e-03
   5.4321289e-03
   6.6223145e-03
   5.7067871e-03
   4.0893555e-03
   5.8898926e-03
   2.3498535e-03
   8.4533691e-03
   9.0026855e-03
   1.6784668e-03
   5.9814453e-03
   5.2185059e-03
   8.5449219e-04
   4.6691895e-03
  -1.5258789e-03
   1.0375977e-03
   3.9367676e-03
   2.5939941e-03
   3.6926270e-03
   5.0964355e-03
   5.1879883e-03
   1.2207031e-04
   2.6245117e-03
   3.4179688e-03
   1.3732910e-03
   3.4179688e-03
   4.1198730e-03
   4.6691895e-03
   5.0354004e-03
  -6.1035156e-05
   2.1972656e-03
   6.3781738e-03
   3.1738281e-03
   4.2724609e-03
   3.9978027e-03
   3.3569336e-04
   3.5095215e-03
   3.3874512e-03
   6.7443848e-03
   1.2664795e-02
   3.6010742e-03
   3.4484863e-03
   4.2419434e-03
   4.7912598e-03
   5.4626465e-03
   5.7373047e-03
   4.6997070e-03
   6.6833496e-03
   5.8898926e-03
   5.1574707e-03
   7.2631836e-03
   3.2043457e-03
   3.1738281e-03
   6.7138672e-03
   5.7067871e-03
   5.6762695e-03
   4.6386719e-03
   6.4392090e-03
   8.6669922e-03
   3.4179688e-03
   3.8452148e-03
   7.3852539e-03
   7.9650879e-03
   4.5471191e-03
   4.9438477e-03
   5.2185059e-03
   6.0424805e-03
   4.3945313e-03
   7.9040527e-03
  -2.8991699e-03
   2.6550293e-02
   3.5034180e-02
  -4.4250488e-03
   9.1247559e-03
   6.3781738e-03
   3.4790039e-03
   7.1411133e-03
   5.1574707e-03
   4.6081543e-03
   5.0354004e-03
   3.4790039e-03
   4.3945313e-03
   3.7231445e-03
   3.8452148e-03
   4.3945313e-03
   3.6315918e-03
   4.1503906e-03
   5.3405762e-03
   5.4321289e-03
   4.7912598e-03
   4.2724609e-03
   3.5705566e-03
   4.7302246e-03
   4.6691895e-03
   9.6130371e-03
   1.5197754e-02
   2.1575928e-02
   2.5115967e-02
   2.0233154e-02
   8.0566406e-03
   5.4016113e-03
   9.8876953e-03
   8.2702637e-03
   7.9956055e-03
   7.0800781e-03
   7.4768066e-03
   4.7607422e-03
   5.5541992e-03
   7.9345703e-03
   6.2561035e-03
   5.7678223e-03
   5.3405762e-03
   9.3994141e-03
   6.6833496e-03
   1.6174316e-02
   1.8524170e-02
   7.7209473e-03
   5.8288574e-03
   1.1474609e-02
   1.2695313e-02
   4.1809082e-03
   1.2237549e-02
   6.3171387e-03
   3.1433105e-03
   2.3712158e-02
   8.5754395e-03
   3.9672852e-03
   9.1857910e-03
   6.0729980e-03
   9.3078613e-03
   6.3781738e-03
   5.1269531e-03
   8.0566406e-03
   6.6833496e-03
   6.1340332e-03
   5.2795410e-03
   5.3100586e-03
   7.1716309e-03
   4.1809082e-03
   1.8432617e-02
   1.0467529e-02
   6.3476563e-03
   1.6265869e-02
   3.8452148e-03
   1.0955811e-02
   1.6113281e-02
   4.4250488e-03
   7.8735352e-03
   5.8898926e-03
   3.3264160e-03
   6.2561035e-03
   7.2631836e-03
   5.4321289e-03
   5.3405762e-03
   1.4953613e-03
   1.3549805e-02
   1.5899658e-02
   2.5939941e-03
   1.1749268e-02
   9.2773438e-03
   5.6152344e-03
   6.6833496e-03
   1.0314941e-02
   1.8951416e-02
   1.5930176e-02
   5.7983398e-03
   4.8522949e-03
   5.3710938e-03
   5.1269531e-03
   5.4321289e-03
   5.8898926e-03
   6.4086914e-03
   3.5705566e-03
   1.3214111e-02
   1.4984131e-02
   1.2512207e-03
   2.1575928e-02
   1.2542725e-02
   3.0822754e-03
   1.3824463e-02
   5.8593750e-03
   4.7912598e-03
   6.1950684e-03
   4.6691895e-03
   6.7138672e-03
   5.2795410e-03
   4.5776367e-03
   6.3171387e-03
   5.4321289e-03
   2.2583008e-03
   5.7983398e-03
   5.0048828e-03
   4.9438477e-03
   6.0424805e-03
   4.6386719e-03
   5.5236816e-03
   5.3710938e-03
   5.0964355e-03
   3.8146973e-03
   1.4129639e-02
   1.5594482e-02
   1.6479492e-03
   1.6265869e-02
   1.3916016e-02
   5.9204102e-03
   1.0009766e-02
   9.8876953e-03
   7.1716309e-03
   4.5471191e-03
   5.0964355e-03
   5.6762695e-03
   6.5917969e-03
   5.3405762e-03
   3.7536621e-03
   6.0424805e-03
   6.1950684e-03
   5.1574707e-03
   6.9274902e-03
   6.8054199e-03
   5.1269531e-03
   6.5307617e-03
   5.9204102e-03
   2.4719238e-03
   5.1269531e-03
   8.3007813e-03
   5.8593750e-03
   1.2817383e-03
   6.0119629e-03
   2.8686523e-03
   2.2186279e-02
   4.1473389e-02
   3.5400391e-03
   5.6152344e-03
   7.2326660e-03
   3.8757324e-03
   3.7536621e-03
   5.0354004e-03
   7.1105957e-03
   1.5167236e-02
   7.0495605e-03
   5.4931641e-03
   7.2631836e-03
   4.9133301e-03
   5.1574707e-03
   4.6081543e-03
   7.5073242e-03
   4.4250488e-03
   1.2298584e-02
   1.8493652e-02
   7.1411133e-03
   7.2021484e-03
   8.3007813e-03
   5.8288574e-03
   6.4086914e-03
   5.0048828e-03
   4.9743652e-03
   7.8125000e-03
   5.4016113e-03
   7.6293945e-03
   7.0495605e-03
   7.1411133e-03
   7.2326660e-03
   9.6130371e-03
   6.8969727e-03
   4.2419434e-03
   5.4626465e-03
   7.1105957e-03
   5.1269531e-03
   5.4016113e-03
   3.3874512e-03
   4.6386719e-03
   6.3171387e-03
   9.7961426e-03
   8.6364746e-03
   3.9367676e-03
   5.4321289e-03
   6.0424805e-03
   6.7749023e-03
   6.0729980e-03
   6.1645508e-03
   7.6904297e-03
   8.3007813e-03
   7.7819824e-03
   1.0314941e-02
   6.7138672e-03
   7.5988770e-03
   2.7160645e-02
   8.9111328e-03
   4.3945313e-03
   8.5754395e-03
   5.9204102e-03
   5.9204102e-03
   5.9509277e-03
   6.8664551e-03
   6.5002441e-03
   6.0424805e-03
   4.2419434e-03
   7.2937012e-03
   6.2255859e-03
   9.7656250e-03
   1.3244629e-02
   5.7678223e-03
   6.2255859e-03
   6.6223145e-03
   5.8288574e-03
   3.6621094e-03
   3.3874512e-03
   6.3781738e-03
   4.3334961e-03
   4.6081543e-03
   7.3547363e-03
   4.8217773e-03
   5.9204102e-03
   8.0261230e-03
   5.8593750e-03
   3.3264160e-03
   1.0406494e-02
   6.3171387e-03
   4.5166016e-03
   8.1787109e-03
   4.1809082e-03
   5.1269531e-03
   3.7536621e-03
   4.0588379e-03
   5.5236816e-03
   5.1879883e-03
   7.2937012e-03
   5.7678223e-03
   6.3781738e-03
   5.0659180e-03
   5.5541992e-03
   6.7443848e-03
   6.5307617e-03
   3.8146973e-03
   3.4484863e-03
   5.3710938e-03
   5.3710938e-03
   5.8288574e-03
   5.1574707e-03
   5.7678223e-03
   5.7067871e-03
   7.6293945e-03
   7.3852539e-03
   5.7373047e-03
   6.0119629e-03
   6.3781738e-03
   3.8146973e-03
   5.0354004e-03
   5.0048828e-03
   4.5471191e-03
   5.1879883e-03
   5.7678223e-03
   5.2185059e-03
   6.0729980e-03
   4.8217773e-03
   4.2724609e-03
   5.0659180e-03
   5.0659180e-03
   6.1035156e-03
   5.5541992e-03
   5.7678223e-03
   5.8898926e-03
   3.6315918e-03
   2.2888184e-03
   1.8463135e-02
   1.0375977e-02
  -4.2724609e-04
   1.4556885e-02
   7.4462891e-03
   4.6386719e-03
   1.1383057e-02
   2.4414063e-04
   1.8920898e-02
   1.0742188e-02
  -1.4343262e-03
   8.8500977e-03
   5.9814453e-03
   5.5847168e-03
   4.5471191e-03
   4.5471191e-03
   4.2724609e-03
   4.7912598e-03
   8.9416504e-03
   7.1411133e-03
   3.9672852e-03
   5.7067871e-03
   6.4697266e-03
   4.3640137e-03
   6.0119629e-03
   6.0424805e-03
   1.5258789e-03
   4.5471191e-03
   9.4299316e-03
   9.3078613e-03
   4.4250488e-03
   5.9204102e-03
   1.1718750e-02
   2.2277832e-03
   4.0588379e-03
   4.8828125e-03
   4.6081543e-03
   3.9062500e-03
   4.1198730e-03
   5.2490234e-03
   4.9438477e-03
   3.2348633e-03
   4.6081543e-03
   5.2795410e-03
   5.9509277e-03
   5.1879883e-03
   5.4321289e-03
   6.3781738e-03
   6.2561035e-03
   5.8288574e-03
   7.8430176e-03
   5.7678223e-03
   4.9133301e-03
   6.2255859e-03
   6.2255859e-03
   4.3640137e-03
   4.8828125e-03
   5.9814453e-03
   4.5776367e-03
   6.4697266e-03
   6.7138672e-03
   5.6457520e-03
   5.2185059e-03
   6.2255859e-03
   6.2255859e-03
   4.3640137e-03
   7.6293945e-03
   5.6762695e-03
   4.8217773e-03
   3.9062500e-03
   3.5705566e-03
   4.2419434e-03
   5.7067871e-03
   4.4860840e-03
   5.0964355e-03
   4.1198730e-03
   6.6223145e-03
   5.3405762e-03
   3.9367676e-03
   4.1198730e-03
   5.5236816e-03
   3.0212402e-03
   3.9672852e-03
   4.8828125e-03
   3.9672852e-03
   4.5471191e-03
   4.8522949e-03
   5.1269531e-03
   3.5705566e-03
   9.9182129e-03
   1.0009766e-02
   3.8146973e-03
   4.5166016e-03
   3.4179688e-03
   4.5166016e-03
   2.3803711e-03
   4.1809082e-03
   3.4484863e-03
   2.3803711e-03
   4.2419434e-03
   4.3029785e-03
   3.1433105e-03
   3.7841797e-03
   3.8146973e-03
   5.0964355e-03
   2.7770996e-03
   4.1198730e-03
   2.9296875e-03
   3.2043457e-03
   4.7607422e-03
   4.1198730e-03
   2.7160645e-03
   3.7231445e-03
   4.2114258e-03
   2.0446777e-03
   2.8991699e-03
   3.0212402e-03
   3.1127930e-03
   3.7231445e-03
   3.4484863e-03
   3.8146973e-03
   4.5471191e-03
   3.9672852e-03
   3.7536621e-03
   3.6010742e-03
   2.8991699e-03
   3.3264160e-03
   3.4179688e-03
   4.1809082e-03
   1.5563965e-03
   3.3874512e-03
   3.5095215e-03
   4.7912598e-03
   5.1879883e-03
   2.5329590e-03
   4.1198730e-03
   4.3029785e-03
   2.8076172e-03
   3.3264160e-03
   3.2958984e-03
   5.3100586e-03
   3.4484863e-03
   3.1738281e-03
   4.5776367e-03
   5.8593750e-03
   5.4016113e-03
   4.4250488e-03
   5.2185059e-03
   4.6997070e-03
   5.4931641e-03
   3.0517578e-03
   6.4392090e-03
   5.9204102e-03
   3.1127930e-03
   4.5776367e-03
   3.7231445e-03
   2.1362305e-03
   3.5705566e-03
   1.6174316e-03
   4.5776367e-03
   6.4086914e-03
   1.1596680e-03
   5.3100586e-03
   1.7395020e-03
   4.2419434e-03
   2.3834229e-02
   1.7089844e-03
   1.6174316e-03
   1.3580322e-02
  -9.1552734e-05
   1.1901855e-03
   5.3100586e-03
   6.7443848e-03
   4.8828125e-03
   3.2958984e-03
   2.3803711e-03
   2.4719238e-03
   1.0375977e-03
   1.3732910e-03
   1.8310547e-03
  -3.0517578e-05
   6.1035156e-05
  -9.1552734e-05
  -9.1552734e-05
   4.3945313e-03
   1.2207031e-03
   1.8310547e-04
   1.0681152e-03
   7.6293945e-04
   1.0375977e-03
  -3.0517578e-05
   2.6550293e-03
   2.0141602e-03
  -2.7465820e-04
   4.2724609e-03
   1.6479492e-03
  -1.9531250e-03
   5.1879883e-04
  -1.2207031e-03
  -1.6479492e-03
   1.9836426e-03
   8.4533691e-03
   2.7770996e-03
  -3.6621094e-04
   1.3732910e-03
   3.6621094e-04
   6.1035156e-05
  -7.3242188e-04
   1.8920898e-03
  -3.9672852e-04
  -3.6010742e-03
  -8.2397461e-04
  -8.2397461e-04
  -7.6293945e-04
   3.0517578e-05
  -1.5258789e-03
   5.7983398e-04
  -3.0517578e-05
  -5.8593750e-03
   3.5400391e-03
   2.6855469e-03
  -5.3405762e-03
   2.4414063e-04
  -2.7465820e-04
  -8.2397461e-04
   1.7089844e-03
   5.1574707e-03
   2.7465820e-04
  -2.5329590e-03
  -1.0986328e-03
  -1.7395020e-03
  -2.1362305e-04
  -7.6293945e-04
  -1.5869141e-03
  -5.4931641e-04
   4.9133301e-03
  -6.8664551e-03
   6.8054199e-03
   1.5472412e-02
  -6.1950684e-03
  -6.4086914e-04
  -6.4086914e-04
  -2.0141602e-03
  -1.0986328e-03
   1.2207031e-03
  -2.0446777e-03
  -3.4179688e-03
   6.1035156e-05
   3.0517578e-04
  -2.3803711e-03
   2.8381348e-03
  -1.4953613e-03
   9.3688965e-03
   2.2430420e-02
  -5.6762695e-03
  -3.8146973e-03
  -2.2888184e-03
  -4.6997070e-03
  -6.4086914e-04
   1.6784668e-03
  -3.6621094e-03
   3.3569336e-04
  -1.1901855e-03
  -2.5329590e-03
  -2.7160645e-03
  -2.5329590e-03
  -2.1972656e-03
  -3.5095215e-03
  -4.4860840e-03
  -2.5939941e-03
  -2.7770996e-03
  -2.1057129e-03
  -4.0893555e-03
  -3.4790039e-03
  -3.2348633e-03
  -4.9743652e-03
  -3.7231445e-03
  -4.3029785e-03
  -2.7160645e-03
  -3.5095215e-03
  -4.9743652e-03
  -3.7841797e-03
  -4.2419434e-03
  -5.7373047e-03
  -3.6010742e-03
  -3.5400391e-03
  -4.1198730e-03
  -3.0212402e-03
  -3.7841797e-03
  -4.5471191e-03
   1.0375977e-03
  -5.1574707e-03
   9.5825195e-03
   1.3641357e-02
   4.8828125e-04
   1.0986328e-03
  -1.3122559e-03
   1.3732910e-03
  -5.5847168e-03
  -3.6926270e-03
  -2.5024414e-03
  -2.7465820e-04
  -4.0588379e-03
  -1.6174316e-03
   1.9226074e-03
  -8.3923340e-03
  -7.0190430e-04
  -6.1035156e-04
  -2.8991699e-03
  -4.4250488e-03
  -6.4392090e-03
  -6.6528320e-03
  -6.4086914e-03
  -7.6599121e-03
  -7.4157715e-03
  -7.0800781e-03
  -6.1950684e-03
  -5.4931641e-03
  -6.9580078e-03
  -7.2631836e-03
  -8.8195801e-03
   2.7465820e-03
   4.7607422e-03
  -1.1505127e-02
   5.3710938e-03
   3.3569336e-03
  -6.5917969e-03
  -4.4250488e-03
  -1.0986328e-02
  -5.1574707e-03
  -6.9885254e-03
  -8.4228516e-03
   1.5258789e-04
  -1.0467529e-02
  -9.8876953e-03
  -5.3100586e-03
  -7.4462891e-03
  -7.5073242e-03
  -5.2490234e-03
  -2.8686523e-03
  -7.6599121e-03
  -1.0864258e-02
  -6.4086914e-03
  -8.2397461e-03
  -5.5847168e-03
  -5.0964355e-03
  -1.1077881e-02
  -6.9580078e-03
  -6.2561035e-03
  -7.1105957e-03
  -8.8806152e-03
  -6.7749023e-03
  -4.2724609e-03
  -1.0681152e-02
  -7.5683594e-03
  -7.2631836e-03
  -8.4228516e-03
  -6.6223145e-03
  -8.7890625e-03
  -8.5754395e-03
  -6.3171387e-03
  -9.8876953e-03
  -5.3100586e-03
  -2.0751953e-03
  -7.5073242e-03
  -7.9345703e-03
  -8.8806152e-03
  -7.6599121e-03
  -8.6669922e-03
  -8.4228516e-03
  -8.0566406e-03
  -1.0223389e-02
   2.4108887e-03
  -5.4016113e-03
  -1.3580322e-02
  -8.6364746e-03
  -1.1596680e-02
  -8.6669922e-03
  -6.0729980e-03
  -9.7656250e-03
  -9.6435547e-03
  -8.7280273e-03
  -8.3312988e-03
  -7.9650879e-03
  -7.8430176e-03
  -1.1566162e-02
  -1.0589600e-02
  -9.1247559e-03
  -8.6364746e-03
  -9.5520020e-03
  -9.2773438e-03
  -8.5754395e-03
  -8.6059570e-03
  -7.7209473e-03
  -1.2145996e-02
  -6.5002441e-03
  -6.4086914e-04
  -1.2329102e-02
  -9.9487305e-03
  -9.7656250e-03
  -1.0131836e-02
  -9.1247559e-03
  -1.0406494e-02
  -1.0955811e-02
  -9.0332031e-03
  -8.1176758e-03
  -8.9416504e-03
  -1.0620117e-02
  -9.4604492e-03
  -7.7514648e-03
  -8.6364746e-03
  -9.3078613e-03
  -1.0314941e-02
  -9.5214844e-03
  -9.1552734e-03
  -1.0253906e-02
  -1.2207031e-04
  -5.9814453e-03
  -1.0223389e-02
  -1.2542725e-02
   9.1857910e-03
   2.8991699e-03
  -1.5930176e-02
  -8.1481934e-03
  -1.2237549e-02
  -1.1016846e-02
  -9.9792480e-03
  -1.1749268e-02
  -9.9487305e-03
  -8.6059570e-03
  -8.0261230e-03
  -9.4604492e-03
  -8.8195801e-03
  -8.9721680e-03
  -1.0253906e-02
  -9.7045898e-03
  -9.4299316e-03
  -1.0009766e-02
  -9.9792480e-03
  -9.8876953e-03
  -1.0009766e-02
  -9.1857910e-03
  -9.9792480e-03
  -9.7961426e-03
  -9.5520020e-03
  -9.5520020e-03
  -9.4299316e-03
  -9.6740723e-03
  -9.4909668e-03
  -9.9182129e-03
  -1.2115479e-02
  -7.5988770e-03
   2.7465820e-04
  -1.1260986e-02
  -1.1779785e-02
  -9.8571777e-03
  -8.5754395e-03
  -1.1047363e-02
  -1.0803223e-02
  -9.3688965e-03
  -9.2773438e-03
  -1.0528564e-02
  -1.0681152e-02
  -1.0375977e-02
  -9.9182129e-03
  -7.5073242e-03
  -7.3547363e-03
  -1.1444092e-02
  -1.0894775e-02
  -1.0101318e-02
  -1.1138916e-02
  -1.0803223e-02
  -9.9182129e-03
  -9.5825195e-03
  -8.9416504e-03
  -9.7351074e-03
  -9.2773438e-03
  -8.2702637e-03
  -9.0942383e-03
  -9.1552734e-03
  -8.1481934e-03
  -9.5214844e-03
  -1.0345459e-02
  -7.8125000e-03
  -8.6975098e-03
  -1.0711670e-02
   1.0253906e-02
  -3.3264160e-03
  -1.0375977e-02
  -6.4392090e-03
  -1.0833740e-02
  -7.0190430e-03
  -6.5917969e-03
  -8.8500977e-03
  -9.0637207e-03
  -1.0833740e-02
  -8.1481934e-03
  -9.0026855e-03
  -1.0284424e-02
  -9.8266602e-03
  -9.7351074e-03
  -9.1857910e-03
  -9.4604492e-03
  -8.6975098e-03
  -3.9978027e-03
  -8.2397461e-03
  -8.5754395e-03
  -9.5214844e-03
  -1.1291504e-02
  -9.0942383e-03
  -9.5520020e-03
  -9.1247559e-03
  -6.2866211e-03
  -9.2773438e-03
  -8.6975098e-03
  -4.1809082e-03
  -8.3618164e-03
  -9.9487305e-03
  -7.4462891e-03
  -7.7819824e-03
  -7.1716309e-03
  -8.3312988e-03
  -9.6435547e-03
  -7.9650879e-03
  -6.8664551e-03
  -7.4462891e-03
  -8.9416504e-03
  -7.3242188e-03
  -4.6691895e-03
  -9.3688965e-03
  -7.2631836e-03
  -7.7209473e-03
  -7.9040527e-03
  -6.3781738e-03
  -8.2092285e-03
  -7.6293945e-03
  -6.2255859e-03
  -8.3618164e-03
  -1.0101318e-02
  -8.8806152e-03
  -7.3242188e-03
  -6.7443848e-03
  -7.3242188e-03
  -7.3242188e-03
  -6.1035156e-03
  -7.5683594e-03
  -7.1411133e-03
  -7.1411133e-03
  -6.1340332e-03
  -7.2021484e-03
  -6.7443848e-03
  -7.1716309e-03
  -6.1340332e-03
  -7.4462891e-03
  -6.5002441e-03
  -5.3405762e-03
  -4.0588379e-03
  -5.5236816e-03
  -6.7749023e-03
  -5.7067871e-03
  -5.3100586e-03
  -6.7138672e-03
  -6.1950684e-03
  -5.7678223e-03
  -6.0424805e-03
  -6.2255859e-03
  -7.0495605e-03
  -6.9274902e-03
  -3.8146973e-03
  -3.5705566e-03
  -5.4016113e-03
  -5.9814453e-03
  -5.1269531e-03
  -5.7067871e-03
  -7.1411133e-03
  -6.4086914e-03
  -5.3100586e-03
  -5.4016113e-03
  -8.2397461e-03
  -3.7536621e-03
  -8.8500977e-04
  -7.9956055e-03
  -7.5073242e-03
  -8.1787109e-03
  -5.9204102e-03
  -7.0800781e-03
  -4.9743652e-03
  -5.2490234e-03
  -7.9345703e-03
  -6.2255859e-03
  -5.8898926e-03
  -7.2021484e-03
  -4.5471191e-03
  -8.7890625e-03
  -9.8876953e-03
  -4.1809082e-03
  -6.3171387e-03
  -6.6833496e-03
  -6.0119629e-03
  -7.9040527e-03
  -5.0659180e-03
  -8.8195801e-03
  -2.8076172e-03
   8.8195801e-03
  -1.7395020e-03
   5.4321289e-03
   1.3732910e-03
  -6.9580078e-03
  -3.9367676e-03
  -7.8430176e-03
  -6.5002441e-03
  -4.2724609e-03
  -4.5471191e-03
  -5.7067871e-03
  -5.0964355e-03
  -5.8288574e-03
  -4.4555664e-03
  -4.6691895e-03
  -5.5541992e-03
  -5.6457520e-03
  -4.7912598e-03
  -3.9672852e-03
  -4.9133301e-03
  -2.2888184e-03
  -2.1057129e-03
  -6.0729980e-03
  -5.4931641e-03
  -2.5939941e-03
   1.8615723e-03
  -5.8593750e-03
  -6.6528320e-03
  -4.6081543e-03
  -4.9133301e-03
  -5.9814453e-03
  -6.2255859e-03
  -4.5471191e-03
  -5.2185059e-03
  -3.9978027e-03
  -7.5073242e-03
  -4.7302246e-03
  -4.7302246e-03
  -4.3029785e-03
  -6.3781738e-03
  -5.5236816e-03
   3.3569336e-04
  -5.5541992e-03
  -8.7280273e-03
  -3.9062500e-03
  -6.4392090e-03
  -7.8125000e-03
  -6.2561035e-03
  -6.7138672e-03
  -7.0495605e-03
  -1.0681152e-03
  -4.9743652e-03
  -1.0742188e-02
   2.6855469e-03
  -1.8005371e-03
  -6.8664551e-03
  -3.6621094e-03
  -8.4228516e-03
  -5.2490234e-03
   3.0517578e-03
  -5.4321289e-03
  -7.7819824e-03
  -6.4392090e-03
  -8.2092285e-03
  -5.9204102e-03
  -5.3710938e-03
  -6.1340332e-03
  -6.9274902e-03
  -2.0751953e-03
  -3.5095215e-03
  -9.8266602e-03
  -7.0495605e-03
  -5.0048828e-03
  -5.0354004e-03
  -9.3994141e-03
  -2.3498535e-03
  -3.4790039e-03
  -7.2937012e-03
  -8.7890625e-03
  -1.0040283e-02
  -4.3029785e-03
   4.8828125e-03
  -7.4157715e-03
  -5.8898926e-03
  -1.1596680e-03
  -6.4086914e-03
  -7.3852539e-03
  -5.3710938e-03
  -5.9204102e-03
  -8.0566406e-03
  -5.3710938e-03
  -6.6528320e-03
  -7.9345703e-03
   4.6386719e-03
  -6.9885254e-03
  -5.2490234e-03
   1.5777588e-02
  -7.7819824e-03
  -8.8500977e-03
  -5.6457520e-03
  -6.5612793e-03
  -1.0437012e-02
  -1.0345459e-02
  -7.7819824e-03
  -7.7514648e-03
  -7.2631836e-03
  -8.9416504e-03
  -7.2937012e-03
  -7.6293945e-03
  -7.4157715e-03
  -6.2255859e-03
  -8.6059570e-03
  -4.4555664e-03
  -7.1411133e-03
  -1.1169434e-02
  -2.1972656e-03
  -7.7819824e-03
  -7.7819824e-03
  -9.7656250e-03
  -1.0437012e-02
  -6.0729980e-03
  -6.7443848e-03
  -4.1809082e-03
   7.9956055e-03
   1.5258789e-04
  -8.1176758e-03
  -7.6293945e-03
  -9.5214844e-03
  -7.3547363e-03
  -7.3242188e-03
  -1.0314941e-02
  -2.8686523e-03
   7.9956055e-03
  -1.2207031e-03
  -7.2021484e-03
  -8.5449219e-03
  -8.5449219e-03
  -6.7138672e-03
  -7.5073242e-03
  -9.3688965e-03
  -9.8571777e-03
  -9.8266602e-03
  -5.7983398e-03
  -5.7373047e-03
  -9.2773438e-03
  -1.1474609e-02
  -6.4392090e-03
  -2.6855469e-03
  -8.6669922e-03
  -8.8500977e-03
  -8.6059570e-03
  -8.2092285e-03
  -7.4157715e-03
  -9.2773438e-03
  -1.1047363e-02
  -7.8125000e-03
  -9.6130371e-03
  -1.0223389e-02
  -7.5988770e-03
  -5.1269531e-03
  -9.1247559e-03
  -1.0528564e-02
  -8.4838867e-03
  -1.1352539e-02
  -4.9438477e-03
  -8.3618164e-03
  -1.2603760e-02
  -8.9111328e-03
  -1.0437012e-02
  -9.1552734e-03
  -6.9580078e-03
  -9.6130371e-03
  -1.0192871e-02
  -9.3688965e-03
  -5.9814453e-03
  -7.1716309e-03
  -8.4533691e-03
  -9.4909668e-03
  -7.9040527e-03
  -8.0261230e-03
  -8.8500977e-03
  -7.5073242e-03
  -5.8593750e-03
  -7.6599121e-03
  -7.7209473e-03
  -9.3994141e-03
  -1.0192871e-02
  -1.0528564e-02
  -6.5917969e-03
  -7.2937012e-03
  -1.0894775e-02
  -9.1247559e-03
  -8.2397461e-03
  -4.6997070e-03
  -9.4299316e-03
  -3.1738281e-03
  -1.1657715e-02
  -9.3078613e-03
  -7.5073242e-03
  -1.5075684e-02
  -8.0566406e-03
  -9.6130371e-03
  -1.2634277e-02
  -1.0314941e-02
  -1.1383057e-02
  -1.0131836e-02
  -9.0026855e-03
  -1.0742188e-02
  -9.1247559e-03
  -8.3312988e-03
  -1.1871338e-02
  -8.8195801e-03
  -9.9487305e-03
  -1.0498047e-02
  -1.0620117e-02
  -1.2268066e-02
  -9.9487305e-03
  -1.1413574e-02
  -9.9182129e-03
  -9.9487305e-03
  -1.0406494e-02
  -8.5449219e-03
  -8.9416504e-03
  -8.0871582e-03
  -1.0589600e-02
  -8.6975098e-03
  -8.0566406e-03
  -1.1047363e-02
  -8.4533691e-03
  -7.7514648e-03
  -1.0437012e-02
  -9.6130371e-03
  -8.3618164e-03
  -7.8125000e-03
  -9.2468262e-03
  -8.0566406e-03
  -1.1901855e-02
   1.3092041e-02
   6.4086914e-04
  -1.4587402e-02
  -9.1552734e-03
  -1.1962891e-02
  -8.4838867e-03
  -1.0589600e-02
  -1.1169434e-02
  -6.8664551e-03
  -9.0332031e-03
  -1.1932373e-02
  -9.4909668e-03
  -1.1383057e-02
  -1.1413574e-02
  -9.0332031e-03
  -1.1993408e-02
  -1.1962891e-02
  -1.0894775e-02
  -9.7045898e-03
  -9.3994141e-03
  -1.0345459e-02
  -9.8876953e-03
  -9.0332031e-03
  -1.0437012e-02
  -9.1247559e-03
  -1.0803223e-02
  -1.1352539e-02
  -9.3688965e-03
  -1.0467529e-02
  -1.2298584e-02
  -1.1138916e-02
  -1.0925293e-02
  -1.0131836e-02
  -1.0864258e-02
  -1.2023926e-02
  -1.1077881e-02
  -8.0871582e-03
  -1.1199951e-02
  -1.3000488e-02
  -1.1749268e-02
  -9.7351074e-03
  -1.1199951e-02
  -1.2481689e-02
  -1.0650635e-02
  -8.9416504e-03
  -1.1260986e-02
  -1.2634277e-02
  -1.0437012e-02
  -1.3916016e-02
  -9.5214844e-03
  -6.1950684e-03
  -1.0864258e-02
  -1.3488770e-02
  -8.2397461e-03
  -2.3803711e-03
  -1.2725830e-02
  -1.1596680e-02
  -1.3366699e-02
  -1.3885498e-02
  -1.2573242e-02
  -1.1169434e-02
  -1.2329102e-02
  -1.3671875e-02
  -1.3763428e-02
  -1.0742188e-02
  -9.5214844e-03
  -1.2939453e-02
  -1.3977051e-02
  -1.6326904e-02
  -1.2481689e-02
  -1.5075684e-02
  -8.0871582e-03
  -3.6010742e-03
  -1.5777588e-02
  -1.4129639e-02
  -1.4099121e-02
  -1.4068604e-02
  -1.3336182e-02
  -1.1138916e-02
  -1.4892578e-02
  -1.8310547e-02
  -1.2695313e-02
  -1.3916016e-02
  -1.2939453e-02
  -9.1857910e-03
  -1.5411377e-02
  -1.3793945e-02
  -1.4678955e-02
  -1.3061523e-02
  -1.1444092e-02
  -1.2878418e-02
  -1.2603760e-02
  -1.1840820e-02
  -1.3641357e-02
  -1.3580322e-02
  -1.0833740e-02
  -1.1810303e-02
  -1.3793945e-02
  -1.3610840e-02
  -1.2878418e-02
  -1.2451172e-02
  -1.2847900e-02
  -1.4007568e-02
  -1.3000488e-02
  -1.1352539e-02
  -1.2054443e-02
  -1.4129639e-02
  -1.0955811e-02
  -6.0119629e-03
  -1.5655518e-02
  -1.3427734e-02
  -1.2420654e-02
  -1.5502930e-02
  -1.2756348e-02
  -1.3336182e-02
  -1.2725830e-02
  -1.3580322e-02
  -1.4801025e-02
  -2.8381348e-03
  -4.7607422e-03
  -1.2939453e-02
  -1.2969971e-02
  -1.4648438e-02
  -1.3366699e-02
  -1.1016846e-02
  -1.2451172e-02
  -1.3336182e-02
  -1.3458252e-02
  -1.2390137e-02
  -1.4099121e-02
  -1.3916016e-02
  -1.3214111e-02
  -1.2207031e-02
  -1.2725830e-02
  -1.3824463e-02
  -1.3397217e-02
  -1.3061523e-02
  -1.5686035e-02
  -9.4909668e-03
  -1.2023926e-02
  -8.2397461e-03
  -7.5683594e-03
  -1.3397217e-02
  -1.0864258e-02
  -1.1352539e-02
  -1.4678955e-02
  -1.3671875e-02
  -1.0375977e-02
  -1.0711670e-02
  -1.0620117e-02
  -1.3153076e-02
  -1.2481689e-02
  -1.1291504e-02
  -1.2542725e-02
  -1.2115479e-02
  -7.5683594e-03
  -9.0637207e-03
  -1.2603760e-02
  -1.2603760e-02
  -1.1993408e-02
  -1.0162354e-02
  -1.1108398e-02
  -1.2573242e-02
  -1.0437012e-02
  -8.1481934e-03
  -1.3427734e-02
  -1.2268066e-02
  -1.2451172e-02
  -1.0864258e-02
  -1.2878418e-02
  -1.2054443e-02
  -1.3214111e-02
  -1.2420654e-02
  -1.2268066e-02
  -8.7280273e-03
  -9.6435547e-03
  -1.1810303e-02
  -1.1199951e-02
  -1.2817383e-02
  -9.7351074e-03
  -1.2664795e-02
  -7.6293945e-03
  -5.1269531e-03
  -1.3946533e-02
  -1.1138916e-02
  -1.0131836e-02
  -1.2756348e-02
  -1.2908936e-02
  -9.9182129e-03
  -1.0681152e-02
  -1.1657715e-02
  -5.7373047e-03
  -7.6904297e-03
  -1.3244629e-02
  -1.1077881e-02
  -1.0467529e-02
  -1.0559082e-02
  -1.0467529e-02
  -1.1718750e-02
  -1.2084961e-02
  -1.1199951e-02
  -1.2939453e-02
  -1.0467529e-02
  -3.9672852e-03
  -7.0190430e-03
  -9.7656250e-03
  -1.0009766e-02
  -1.0314941e-02
  -9.0332031e-03
  -1.1352539e-02
  -1.1688232e-02
  -1.0955811e-02
  -1.0925293e-02
  -1.0375977e-02
  -1.0620117e-02
  -1.0131836e-02
  -1.0009766e-02
  -1.2054443e-02
  -1.0559082e-02
  -1.1230469e-02
  -8.5144043e-03
  -1.0620117e-02
  -1.1810303e-02
  -9.9792480e-03
  -1.2023926e-02
  -9.7045898e-03
  -9.3078613e-03
  -1.0528564e-02
  -8.5754395e-03
  -7.0495605e-03
  -7.4462891e-03
  -1.6204834e-02
   6.3171387e-03
   8.2397461e-04
  -1.5747070e-02
  -7.4157715e-03
  -8.6364746e-03
  -1.0345459e-02
  -1.3275146e-02
  -1.2603760e-02
  -1.1077881e-02
  -1.0375977e-02
  -1.0375977e-02
  -1.1199951e-02
  -8.5449219e-03
  -8.5754395e-03
  -1.3000488e-02
  -1.0223389e-02
  -9.3688965e-03
  -8.5144043e-03
  -1.2054443e-02
  -3.0212402e-03
   6.1035156e-04
  -1.2268066e-02
  -6.5917969e-03
  -6.9885254e-03
  -1.0437012e-02
  -6.6223145e-03
  -8.4533691e-03
  -8.7585449e-03
  -6.1035156e-03
  -8.2397461e-03
  -1.2115479e-02
  -1.0070801e-02
  -3.9672852e-03
  -1.2817383e-03
   1.3854980e-02
   9.5214844e-03
  -1.4373779e-02
  -2.0141602e-03
  -5.3405762e-03
  -8.7280273e-03
  -3.1127930e-03
  -9.7045898e-03
  -1.0070801e-02
  -9.1247559e-03
  -1.3366699e-02
  -9.7045898e-03
  -6.6833496e-03
  -1.0955811e-02
  -6.1035156e-03
  -5.7983398e-03
  -1.1169434e-02
  -3.2348633e-03
  -4.8828125e-03
  -1.2359619e-02
  -9.0332031e-03
  -8.1176758e-03
  -7.2326660e-03
  -7.8430176e-03
  -7.9345703e-03
  -6.7443848e-03
  -1.2573242e-02
  -1.2268066e-02
  -6.6528320e-03
  -9.4909668e-03
  -1.0223389e-02
  -9.4299316e-03
  -7.7209473e-03
  -7.7819824e-03
  -9.6130371e-03
  -7.2021484e-03
  -7.3547363e-03
  -8.5449219e-03
  -6.0119629e-03
   7.1716309e-03
  -6.0119629e-03
  -1.0253906e-02
  -5.4016113e-03
  -8.8806152e-03
  -5.1574707e-03
  -3.2043457e-03
  -8.5449219e-03
  -6.5612793e-03
  -5.7067871e-03
  -1.1291504e-03
  -4.9133301e-03
   8.2397461e-04
  -7.3242188e-04
  -4.7302246e-03
   1.3305664e-02
  -2.1057129e-03
  -6.4392090e-03
   1.8005371e-03
  -7.8125000e-03
   3.6621094e-04
   1.6784668e-03
  -7.8735352e-03
  -5.7067871e-03
  -2.8076172e-03
   2.7465820e-04
  -7.7819824e-03
  -4.6997070e-03
  -4.9133301e-03
  -7.6293945e-03
   1.3671875e-02
   1.3732910e-03
  -8.6975098e-03
  -1.6784668e-03
  -6.5307617e-03
  -2.2888184e-03
  -1.0375977e-03
  -5.1269531e-03
  -4.1503906e-03
  -5.3710938e-03
  -5.7067871e-03
  -4.4555664e-03
  -2.9602051e-03
  -4.8522949e-03
  -4.0588379e-03
  -2.9907227e-03
  -6.3476563e-03
  -2.6550293e-03
   6.8359375e-03
  -5.4931641e-04
  -4.5776367e-03
  -1.6174316e-03
  -5.6762695e-03
   1.8005371e-03
   8.1176758e-03
  -5.0354004e-03
  -6.1035156e-05
  -5.4931641e-04
  -5.6457520e-03
  -4.2114258e-03
   3.6621094e-04
  -1.7395020e-03
  -3.9978027e-03
   1.9195557e-02
   3.4179688e-03
  -5.2490234e-03
   5.1574707e-03
   1.2878418e-02
   5.5847168e-03
  -3.1127930e-03
  -3.9367676e-03
  -4.9133301e-03
  -2.1057129e-03
  -2.0446777e-03
  -3.8146973e-03
  -4.3334961e-03
  -4.2419434e-03
  -2.7770996e-03
  -2.7465820e-03
  -3.1433105e-03
  -2.7770996e-03
  -2.7160645e-03
  -2.8686523e-03
  -2.2888184e-03
  -1.9836426e-03
  -3.3264160e-03
  -3.3264160e-03
  -3.5095215e-03
  -2.9296875e-03
  -2.0446777e-03
  -3.6926270e-03
  -1.8005371e-03
  -1.8615723e-03
  -2.9602051e-03
  -3.6315918e-03
  -1.2512207e-03
  -1.9836426e-03
  -1.2207031e-03
  -2.3803711e-03
  -8.5449219e-04
  -3.0212402e-03
  -4.5776367e-04
   5.4016113e-03
  -3.6621094e-04
   1.4862061e-02
   7.1105957e-03
  -3.9367676e-03
   3.6315918e-03
   8.0871582e-03
   8.0261230e-03
   4.1809082e-03
   4.6081543e-03
   1.0070801e-03
   1.0986328e-03
  -9.4604492e-04
  -2.3498535e-03
   2.2888184e-03
   3.9367676e-03
  -4.2724609e-04
   1.3122559e-03
   1.5258789e-03
  -3.0822754e-03
   1.4953613e-02
   8.3923340e-03
  -2.7770996e-03
   3.1433105e-03
  -1.5869141e-03
   6.1340332e-03
   1.3549805e-02
   5.6152344e-03
   2.8381348e-03
   3.4484863e-03
   5.2795410e-03
   9.1552734e-04
   4.2724609e-04
   9.7656250e-04
   1.3732910e-03
   1.3427734e-03
   1.4343262e-03
   5.1879883e-04
   3.0517578e-04
   4.8828125e-04
  -4.2724609e-04
   1.9836426e-03
   6.3171387e-03
   3.8757324e-03
   1.1596680e-03
   3.0517578e-05
   1.8005371e-03
   1.1596680e-03
   7.9345703e-04
   2.0141602e-03
   1.0070801e-03
   3.5095215e-03
   4.5776367e-04
   9.6130371e-03
   7.5683594e-03
   1.4343262e-03
   4.3334961e-03
   2.0141602e-03
   2.8076172e-03
   4.1809082e-03
   2.9907227e-03
   2.7465820e-03
   2.8381348e-03
   1.6174316e-03
   1.7395020e-03
   4.9133301e-03
   3.9367676e-03
   2.0141602e-03
   2.8381348e-03
   2.3803711e-03
   1.6784668e-03
   2.9907227e-03
   1.7395020e-03
   2.3193359e-03
   4.0283203e-03
   4.2419434e-03
   3.5095215e-03
   2.9602051e-03
   2.3803711e-03
   2.7465820e-04
   1.8615723e-03
   4.2114258e-03
   2.1362305e-03
   1.4953613e-03
   3.2043457e-03
   2.9907227e-03
   9.1552734e-04
   1.4892578e-02
   1.0803223e-02
   1.8310547e-04
   2.0141602e-03
   8.2397461e-04
   4.6081543e-03
   7.5683594e-03
   4.1809082e-03
   7.2021484e-03
   1.1383057e-02
   9.0942383e-03
   8.7585449e-03
   6.8969727e-03
   3.6010742e-03
   1.9836426e-03
   3.4790039e-03
   5.7067871e-03
   2.5024414e-03
   2.5939941e-03
   3.9978027e-03
   4.7912598e-03
   9.1552734e-04
   7.9650879e-03
   5.8898926e-03
   9.4604492e-04
   4.8828125e-04
   1.2207031e-03
   4.5166016e-03
   1.5869141e-03
   2.9296875e-03
   4.4555664e-03
   3.5095215e-03
   3.4790039e-03
   2.1667480e-03
   2.7160645e-03
   3.3874512e-03
   2.8686523e-03
   1.2207031e-03
   3.9978027e-03
   1.1230469e-02
   2.4414063e-03
   3.3264160e-03
   4.8828125e-03
   1.8615723e-03
   3.6010742e-03
   5.4321289e-03
   5.6152344e-03
   3.9978027e-03
   4.0893555e-03
   4.0588379e-03
   4.0893555e-03
   4.4250488e-03
   3.7536621e-03
   4.1503906e-03
   1.1718750e-02
   4.1809082e-03
   5.6762695e-03
   8.6975098e-03
   2.9296875e-03
   5.1879883e-03
   3.5095215e-03
   4.3945313e-03
   4.6691895e-03
   3.7841797e-03
   4.6386719e-03
   3.3569336e-03
   9.6130371e-03
   6.1645508e-03
   3.6010742e-03
   1.2145996e-02
   3.6926270e-03
   3.0517578e-03
   5.4931641e-03
   4.1809082e-03
   4.9133301e-03
   4.8522949e-03
   3.8452148e-03
   6.0424805e-03
   5.8593750e-03
   3.8452148e-03
   5.2185059e-03
   4.6081543e-03
   4.2114258e-03
   4.3640137e-03
   5.0048828e-03
   4.4555664e-03
   6.6223145e-03
   7.6293945e-03
   5.7067871e-03
   6.1035156e-03
   5.6457520e-03
   4.5166016e-03
   6.1340332e-03
   6.7138672e-03
   4.9743652e-03
   6.1950684e-03
   5.8288574e-03
   4.6386719e-03
   5.6457520e-03
   5.8288574e-03
   7.1105957e-03
   8.2092285e-03
   8.2092285e-03
   7.3547363e-03
   6.0119629e-03
   6.6528320e-03
   6.1950684e-03
   7.1105957e-03
   6.5917969e-03
   5.3710938e-03
   1.6784668e-02
   1.0620117e-02
   4.7607422e-03
   8.2092285e-03
   7.4157715e-03
   8.5754395e-03
   8.9111328e-03
   8.5754395e-03
   1.0314941e-02
   1.0345459e-02
   7.4768066e-03
   7.8735352e-03
   9.2163086e-03
   9.4299316e-03
   8.4838867e-03
   1.2817383e-02
   1.1138916e-02
   7.2326660e-03
   8.2702637e-03
   1.0101318e-02
   1.0833740e-02
   9.5825195e-03
   8.1787109e-03
   8.3618164e-03
   8.4838867e-03
   8.3618164e-03
   7.9650879e-03
   8.9416504e-03
   8.0261230e-03
   5.0048828e-03
   8.9111328e-03
   8.4228516e-03
   7.6293945e-03
   9.2468262e-03
   9.0026855e-03
   9.9182129e-03
   9.8876953e-03
   8.8500977e-03
   8.9721680e-03
   1.1474609e-02
   9.9792480e-03
   9.1552734e-03
   9.4299316e-03
   9.2163086e-03
   7.6293945e-03
   8.5144043e-03
   1.1505127e-02
   1.2176514e-02
   1.0925293e-02
   9.7045898e-03
   1.0711670e-02
   1.0833740e-02
   1.3061523e-02
   1.0711670e-02
   1.2329102e-02
   3.6132813e-02
   1.7486572e-02
   9.0026855e-03
   1.6265869e-02
   9.8266602e-03
   1.9592285e-02
   2.4963379e-02
   1.6235352e-02
   1.4709473e-02
   1.2268066e-02
   1.1505127e-02
   1.3488770e-02
   1.3885498e-02
   1.2878418e-02
   1.1138916e-02
   1.1383057e-02
   1.2023926e-02
   1.1535645e-02
   1.0864258e-02
   1.2634277e-02
   1.2908936e-02
   1.2207031e-02
   1.2084961e-02
   1.3702393e-02
   1.2359619e-02
   9.5214844e-03
   1.4160156e-02
   1.4038086e-02
   1.5777588e-02
   1.9134521e-02
   1.0375977e-02
   1.0101318e-02
   1.3885498e-02
   1.4282227e-02
   1.3580322e-02
   1.4556885e-02
   1.2115479e-02
   1.2725830e-02
   1.5014648e-02
   1.3000488e-02
   1.3793945e-02
   1.3916016e-02
   1.3153076e-02
   1.4556885e-02
   1.3732910e-02
   1.4953613e-02
   1.5686035e-02
   1.4953613e-02
   1.4160156e-02
   1.4373779e-02
   1.6052246e-02
   1.6052246e-02
   2.2888184e-02
   2.1026611e-02
   1.7333984e-02
   1.9653320e-02
   1.5472412e-02
   1.3916016e-02
   1.6021729e-02
   1.4617920e-02
   2.2125244e-02
   2.1667480e-02
   1.5197754e-02
   1.6662598e-02
   1.8707275e-02
   2.3651123e-02
   1.9775391e-02
   1.7211914e-02
   1.6937256e-02
   1.8768311e-02
   2.2827148e-02
   1.8493652e-02
   1.8341064e-02
   2.2064209e-02
   1.8310547e-02
   1.8432617e-02
   1.8981934e-02
   1.9622803e-02
   1.9958496e-02
   1.7883301e-02
   1.7181396e-02
   2.0721436e-02
   1.8218994e-02
   2.0568848e-02
   2.5115967e-02
   1.7944336e-02
   2.8076172e-02
   2.6245117e-02
   1.8127441e-02
   1.7974854e-02
   2.7709961e-02
   3.7536621e-02
   1.4770508e-02
   3.2440186e-02
   3.0578613e-02
   1.7211914e-02
   2.0385742e-02
   1.8249512e-02
   2.0324707e-02
   2.0812988e-02
   1.7272949e-02
   2.5024414e-02
   2.7252197e-02
   1.9561768e-02
   2.1972656e-02
   2.0172119e-02
   2.1209717e-02
   2.0690918e-02
   2.0782471e-02
   2.2460938e-02
   2.2277832e-02
   2.0721436e-02
   1.9744873e-02
   2.2155762e-02
   2.0721436e-02
   1.9012451e-02
   2.0996094e-02
   2.1453857e-02
   2.2705078e-02
   2.3834229e-02
   2.0965576e-02
   2.0812988e-02
   2.2705078e-02
   2.1575928e-02
   2.0874023e-02
   1.8707275e-02
   3.5156250e-02
   2.9754639e-02
   1.8035889e-02
   3.2104492e-02
   2.6367188e-02
   2.8167725e-02
   3.5675049e-02
   2.1148682e-02
   2.1240234e-02
   2.2918701e-02
   2.1423340e-02
   2.2094727e-02
   2.1972656e-02
   2.1087646e-02
   1.8096924e-02
   1.8249512e-02
   2.1545410e-02
   2.2125244e-02
   2.1270752e-02
   1.8280029e-02
   1.9226074e-02
   2.1667480e-02
   2.0538330e-02
   2.2216797e-02
   2.1942139e-02
   2.1118164e-02
   2.2155762e-02
   2.1606445e-02
   2.1240234e-02
   2.1179199e-02
   2.0721436e-02
   2.0660400e-02
   2.0996094e-02
   1.8066406e-02
   1.8218994e-02
   2.1820068e-02
   2.1057129e-02
   2.0996094e-02
   2.0843506e-02
   2.0324707e-02
   2.0477295e-02
   2.0874023e-02
   2.0629883e-02
   2.0507813e-02
   2.1087646e-02
   2.1636963e-02
   1.8005371e-02
   2.1759033e-02
   2.2216797e-02
   1.9378662e-02
   2.1423340e-02
   1.9592285e-02
   2.3406982e-02
   2.6367188e-02
   2.3864746e-02
   2.1209717e-02
   2.0019531e-02
   2.2705078e-02
   3.0029297e-02
   2.2399902e-02
   2.0141602e-02
   2.1026611e-02
   1.7974854e-02
   2.4200439e-02
   2.5299072e-02
   1.9622803e-02
   2.1270752e-02
   2.0385742e-02
   1.9500732e-02
   1.7730713e-02
   2.0202637e-02
   2.0263672e-02
   2.0690918e-02
   2.0812988e-02
   1.9378662e-02
   1.8707275e-02
   1.9378662e-02
   2.2583008e-02
   2.1087646e-02
   1.7913818e-02
   1.9958496e-02
   2.3162842e-02
   2.5299072e-02
   1.9012451e-02
   3.1707764e-02
   2.0538330e-02
   2.1423340e-02
   3.7933350e-02
   1.7456055e-02
   1.7730713e-02
   1.9653320e-02
   1.8127441e-02
   2.1636963e-02
   2.0751953e-02
   1.8951416e-02
   1.9989014e-02
   1.9439697e-02
   2.0507813e-02
   2.0843506e-02
   1.7913818e-02
   1.7944336e-02
   2.0904541e-02
   1.8310547e-02
   1.6723633e-02
   1.9317627e-02
   2.0019531e-02
   1.9165039e-02
   1.9683838e-02
   1.6876221e-02
   1.5075684e-02
   1.8402100e-02
   1.9226074e-02
   1.9195557e-02
   1.8341064e-02
   1.9378662e-02
   1.9744873e-02
   1.8951416e-02
   1.9317627e-02
   1.6723633e-02
   1.7730713e-02
   1.9775391e-02
   1.7791748e-02
   1.7242432e-02
   1.5899658e-02
   1.8646240e-02
   1.8676758e-02
   1.9592285e-02
   2.0507813e-02
   1.7547607e-02
   1.7272949e-02
   1.5869141e-02
   1.7089844e-02
   1.5808105e-02
   1.8188477e-02
   1.8646240e-02
   1.7333984e-02
   1.5167236e-02
   1.6082764e-02
   1.8218994e-02
   1.6265869e-02
   1.6326904e-02
   1.6876221e-02
   1.6357422e-02
   1.6662598e-02
   1.4678955e-02
   1.4770508e-02
   1.7639160e-02
   1.6143799e-02
   1.5411377e-02
   1.5472412e-02
   1.8157959e-02
   1.3519287e-02
   2.0294189e-02
   2.7923584e-02
   1.4617920e-02
   1.6143799e-02
   1.5869141e-02
   1.5228271e-02
   1.3763428e-02
   1.2664795e-02
   1.4373779e-02
   1.4038086e-02
   1.4709473e-02
   1.2542725e-02
   1.5594482e-02
   3.2714844e-02
   1.8341064e-02
   1.2145996e-02
   1.4984131e-02
   1.2237549e-02
   1.4587402e-02
   1.5869141e-02
   1.3183594e-02
   1.2329102e-02
   1.1535645e-02
   1.3244629e-02
   1.4007568e-02
   1.4312744e-02
   1.4770508e-02
   1.3854980e-02
   1.7120361e-02
   1.2908936e-02
   1.3916016e-02
   2.2827148e-02
   1.3702393e-02
   1.3153076e-02
   1.1444092e-02
   9.5825195e-03
   1.3427734e-02
   1.0650635e-02
   9.2468262e-03
   1.6387939e-02
   1.3916016e-02
   1.1352539e-02
   1.3153076e-02
   9.5520020e-03
   9.4909668e-03
   1.1840820e-02
   1.0650635e-02
   1.1138916e-02
   1.1169434e-02
   1.0772705e-02
   1.0406494e-02
   8.9416504e-03
   8.4838867e-03
   1.1016846e-02
   1.0772705e-02
   9.5214844e-03
   8.4533691e-03
   9.5214844e-03
   8.6669922e-03
   7.8430176e-03
   7.5683594e-03
   8.0566406e-03
   1.0101318e-02
   1.3916016e-02
   1.6815186e-02
   8.6059570e-03
   6.5917969e-03
   5.9509277e-03
   7.5073242e-03
   8.6669922e-03
   8.5144043e-03
   8.7890625e-03
   1.0223389e-02
   8.7585449e-03
   7.6904297e-03
   7.8125000e-03
   4.9743652e-03
   7.5378418e-03
   7.2326660e-03
   1.2115479e-02
   5.0964355e-03
   1.0040283e-02
   1.6204834e-02
   4.2114258e-03
   8.2092285e-03
   7.6599121e-03
   5.8593750e-03
   4.5166016e-03
   7.1105957e-03
   7.9650879e-03
   5.4626465e-03
   5.1269531e-03
   3.1127930e-03
   4.0283203e-03
   5.9204102e-03
   4.9743652e-03
   1.0864258e-02
   1.7333984e-02
   4.5776367e-03
   4.7302246e-03
   6.5917969e-03
   8.7890625e-03
   9.3994141e-03
   7.1411133e-03
   4.2724609e-03
   4.6386719e-03
   5.5541992e-03
   3.5400391e-03
   5.5847168e-03
   5.6152344e-03
   4.9743652e-03
   6.1340332e-03
   4.3640137e-03
   5.6152344e-03
   6.4697266e-03
   7.4462891e-03
   4.6691895e-03
   1.7608643e-02
   1.6326904e-02
   3.8146973e-03
   8.7585449e-03
   7.1105957e-03
   8.2397461e-03
   7.1716309e-03
   7.9650879e-03
   7.8430176e-03
   5.0354004e-03
   7.4462891e-03
   3.8146973e-03
   1.1016846e-02
   2.4688721e-02
   8.3923340e-03
   9.3383789e-03
   9.0942383e-03
   2.9602051e-03
   4.4555664e-03
   2.9602051e-03
   2.5024414e-03
   5.1574707e-03
   2.8076172e-03
   4.8828125e-03
   1.1779785e-02
   5.2490234e-03
   4.8522949e-03
   6.2255859e-03
   4.8828125e-03
   6.9580078e-03
   6.4697266e-03
   4.9743652e-03
   8.8500977e-03
   5.0354004e-03
   5.8593750e-03
   8.5449219e-03
   5.0964355e-03
   7.1105957e-03
   8.9416504e-03
   6.0729980e-03
   6.9580078e-03
   7.6904297e-03
   6.0119629e-03
   9.7045898e-03
   7.9040527e-03
   6.0729980e-03
   9.9182129e-03
   8.1481934e-03
   6.8969727e-03
   9.7961426e-03
   1.1199951e-02
   1.0437012e-02
   1.0620117e-02
   9.9792480e-03
   1.1566162e-02
   1.2023926e-02
   1.2390137e-02
   1.1779785e-02
   1.1993408e-02
   1.2573242e-02
   1.4648438e-02
   1.8127441e-02
   1.4373779e-02
   1.2481689e-02
   1.3397217e-02
   1.3610840e-02
   1.5655518e-02
   1.5197754e-02
   1.5747070e-02
   1.6815186e-02
   1.5899658e-02
   1.6265869e-02
   1.8951416e-02
   1.8371582e-02
   1.8493652e-02
   1.8737793e-02
   1.9866943e-02
   1.8524170e-02
   2.0080566e-02
   2.2918701e-02
   2.0538330e-02
   1.9989014e-02
   2.4566650e-02
   3.0151367e-02
   2.2979736e-02
   2.3834229e-02
   2.4108887e-02
   2.2735596e-02
   2.3559570e-02
   2.4780273e-02
   2.4932861e-02
   2.3742676e-02
   2.4505615e-02
   2.4963379e-02
   2.8289795e-02
   2.4871826e-02
   2.7557373e-02
   2.7679443e-02
   2.8228760e-02
   2.9449463e-02
   3.2012939e-02
   3.2745361e-02
   2.9357910e-02
   3.4881592e-02
   3.2196045e-02
   2.8045654e-02
   3.0303955e-02
   3.0120850e-02
   3.0578613e-02
   3.0364990e-02
   2.9937744e-02
   3.2073975e-02
   3.3782959e-02
   3.0303955e-02
   2.9693604e-02
   4.8370361e-02
   5.2886963e-02
   2.8076172e-02
   3.0822754e-02
   3.0120850e-02
   2.9052734e-02
   3.2104492e-02
   2.8076172e-02
   3.5278320e-02
   4.7637939e-02
   2.8686523e-02
   2.9998779e-02
   3.2562256e-02
   2.8869629e-02
   3.0273438e-02
   3.0212402e-02
   3.1036377e-02
   3.3233643e-02
   3.1524658e-02
   3.2226563e-02
   2.8472900e-02
   3.0059814e-02
   3.1768799e-02
   3.0212402e-02
   3.1555176e-02
   3.0181885e-02
   3.0761719e-02
   3.2196045e-02
   2.8503418e-02
   3.3447266e-02
   3.5064697e-02
   3.0700684e-02
   3.1372070e-02
   3.2623291e-02
   3.3111572e-02
   3.0090332e-02
   3.0273438e-02
   3.1555176e-02
   2.9693604e-02
   3.0792236e-02
   3.1188965e-02
   2.9602051e-02
   3.0487061e-02
   2.9632568e-02
   2.7954102e-02
   2.7496338e-02
   2.6794434e-02
   2.7893066e-02
   2.6367188e-02
   2.5085449e-02
   2.6489258e-02
   2.3986816e-02
   1.9561768e-02
   1.9866943e-02
   2.3498535e-02
   2.2735596e-02
   2.1697998e-02
   2.3010254e-02
   2.1789551e-02
   2.0690918e-02
   2.1362305e-02
   1.9226074e-02
   1.7272949e-02
   2.0172119e-02
   1.9989014e-02
   1.9226074e-02
   1.8585205e-02
   1.8432617e-02
   2.2613525e-02
   2.0904541e-02
   1.6571045e-02
   2.0263672e-02
   1.6235352e-02
   2.4658203e-02
   2.4993896e-02
   2.3101807e-02
   1.7974854e-02
   1.4373779e-02
   1.8371582e-02
   1.7700195e-02
   1.0650635e-02
   1.2939453e-02
   1.4923096e-02
   1.1993408e-02
   1.4038086e-02
   1.2084961e-02
   1.0070801e-02
   1.2603760e-02
   1.4160156e-02
   9.9792480e-03
   1.0314941e-02
   1.1413574e-02
   1.0833740e-02
   1.0711670e-02
   1.0681152e-02
   9.4604492e-03
   1.1505127e-02
   9.2468262e-03
   6.2561035e-03
   7.1411133e-03
   8.9721680e-03
   7.9650879e-03
   5.1574707e-03
   6.6528320e-03
   6.6528320e-03
   6.2255859e-03
   5.7678223e-03
   5.4321289e-03
   5.9204102e-03
   6.3171387e-03
   4.5776367e-04
   1.1627197e-02
   3.1524658e-02
   5.3100586e-03
   3.9062500e-03
   2.7465820e-03
   1.7089844e-03
   3.4790039e-03
  -1.8310547e-04
   1.7700195e-03
   5.3100586e-03
   6.5612793e-03
   4.1809082e-03
  -2.8381348e-03
   5.0354004e-03
   3.3569336e-03
   3.9672852e-04
   1.0681152e-03
   6.1035156e-05
   2.4414063e-04
  -4.8828125e-04
  -1.0986328e-03
   3.3569336e-04
   9.1552734e-05
  -4.4250488e-03
  -1.8920898e-03
  -2.3498535e-03
  -2.0141602e-03
  -3.1127930e-03
  -2.5634766e-03
  -1.7395020e-03
  -5.2795410e-03
  -1.7395020e-03
   1.3427734e-03
  -1.4953613e-03
  -5.8288574e-03
  -4.9438477e-03
  -5.4016113e-03
  -6.0729980e-03
  -6.3781738e-03
  -1.0986328e-03
  -4.7302246e-03
  -8.8806152e-03
  -7.3242188e-03
  -4.3945313e-03
  -8.6059570e-03
  -9.5214844e-03
  -6.4086914e-03
  -9.0026855e-03
  -8.3007813e-03
  -9.5214844e-03
  -1.0192871e-02
  -9.9182129e-03
  -9.4299316e-03
  -9.0637207e-03
  -1.3336182e-02
  -1.1383057e-02
  -1.2145996e-02
  -1.1749268e-02
  -1.1962891e-02
  -1.2756348e-02
  -1.0925293e-02
  -8.1481934e-03
  -1.2298584e-02
  -1.1291504e-02
  -3.0212402e-03
  -1.3946533e-02
  -1.6815186e-02
  -1.2847900e-02
  -1.5380859e-02
  -1.6998291e-02
  -1.6845703e-02
  -1.6387939e-02
  -1.7089844e-02
  -1.7913818e-02
  -1.6815186e-02
  -1.5045166e-02
  -1.9958496e-02
  -1.5991211e-02
  -1.7211914e-02
  -1.8432617e-02
  -1.6601563e-02
  -2.0538330e-02
  -2.0263672e-02
  -2.0751953e-02
  -2.0416260e-02
  -2.1392822e-02
  -2.2155762e-02
  -2.1240234e-02
  -2.2277832e-02
  -2.1850586e-02
  -2.2918701e-02
  -2.5665283e-02
  -2.4963379e-02
  -2.5848389e-02
  -2.6947021e-02
  -2.5878906e-02
  -2.7038574e-02
  -2.5878906e-02
  -2.5207520e-02
  -2.7404785e-02
  -2.7770996e-02
  -2.9968262e-02
  -2.2430420e-02
  -2.3193359e-02
  -3.0395508e-02
  -2.5787354e-02
  -2.9541016e-02
  -2.6092529e-02
  -1.6967773e-02
  -2.8137207e-02
  -2.8839111e-02
  -2.8930664e-02
  -2.4261475e-02
  -3.0242920e-02
  -2.7496338e-02
  -1.9012451e-02
  -3.0670166e-02
  -2.0263672e-02
  -2.0324707e-02
  -3.3691406e-02
  -3.0151367e-02
  -3.0853271e-02
  -3.1585693e-02
  -3.0609131e-02
  -3.0609131e-02
  -3.2257080e-02
  -3.1829834e-02
  -3.2684326e-02
  -3.2104492e-02
  -3.1799316e-02
  -3.2562256e-02
  -3.2043457e-02
  -3.3233643e-02
  -3.2714844e-02
  -3.2897949e-02
  -3.2318115e-02
  -3.3081055e-02
  -3.4698486e-02
  -2.7221680e-02
  -3.1402588e-02
  -3.3813477e-02
  -3.2073975e-02
  -3.3355713e-02
  -3.2531738e-02
  -3.1890869e-02
  -2.8564453e-02
  -3.0029297e-02
  -3.2653809e-02
  -3.0212402e-02
  -3.4301758e-02
  -2.5115967e-02
  -2.1545410e-02
  -3.3691406e-02
  -3.1555176e-02
  -3.2073975e-02
  -3.3325195e-02
  -3.0364990e-02
  -3.4149170e-02
  -2.8259277e-02
  -2.1820068e-02
  -2.9357910e-02
  -2.9510498e-02
  -2.8564453e-02
  -2.7801514e-02
  -3.0517578e-02
  -2.1820068e-02
  -2.1942139e-02
  -2.9876709e-02
  -2.8350830e-02
  -3.0029297e-02
  -2.8900146e-02
  -2.9266357e-02
  -2.7557373e-02
  -2.6519775e-02
  -2.6641846e-02
  -2.1453857e-02
  -2.4749756e-02
  -2.6062012e-02
  -2.6550293e-02
  -2.6489258e-02
  -2.6092529e-02
  -2.4871826e-02
  -2.3162842e-02
  -2.3284912e-02
  -2.3529053e-02
  -2.2644043e-02
  -2.2888184e-02
  -2.2979736e-02
  -2.2186279e-02
  -2.2827148e-02
  -2.2735596e-02
  -2.1606445e-02
  -2.0782471e-02
  -2.0477295e-02
  -1.8188477e-02
  -1.7974854e-02
  -1.8676758e-02
  -1.7669678e-02
  -2.0477295e-02
  -1.6357422e-02
  -1.1322021e-02
  -1.7669678e-02
  -1.7456055e-02
  -1.5808105e-02
  -1.5777588e-02
  -1.5686035e-02
  -1.7150879e-02
  -1.4129639e-02
  -1.4617920e-02
  -1.4526367e-02
  -1.3122559e-02
  -1.3336182e-02
  -1.2115479e-02
  -1.1810303e-02
  -9.7961426e-03
  -9.0637207e-03
  -9.6130371e-03
  -7.9040527e-03
  -7.3852539e-03
  -6.8359375e-03
  -7.3852539e-03
  -6.7443848e-03
  -4.7302246e-03
  -6.7138672e-03
  -5.8898926e-03
  -5.6457520e-03
  -5.2490234e-03
  -4.7607422e-03
  -3.4179688e-03
  -3.1127930e-03
  -3.6621094e-03
  -2.9602051e-03
  -2.8076172e-03
  -2.3193359e-03
   6.4086914e-03
   2.2583008e-03
  -3.0517578e-04
   8.2397461e-04
   4.2724609e-04
   1.9836426e-03
   1.3732910e-03
   2.4414063e-03
   2.9907227e-03
   5.4931641e-03
   7.9650879e-03
   7.6293945e-03
   6.2255859e-03
   6.0119629e-03
   7.2021484e-03
   7.1716309e-03
   9.3383789e-03
   9.4909668e-03
   1.0437012e-02
   1.0864258e-02
   1.1077881e-02
   1.0894775e-02
   1.2969971e-02
   1.2390137e-02
   1.8188477e-02
   2.4780273e-02
   1.3488770e-02
   1.6723633e-02
   1.8676758e-02
   1.3916016e-02
   1.6174316e-02
   1.6174316e-02
   1.7669678e-02
   1.7150879e-02
   2.0233154e-02
   2.0233154e-02
   1.9012451e-02
   3.2867432e-02
   2.6977539e-02
   2.1331787e-02
   2.6367188e-02
   2.3956299e-02
   2.4719238e-02
   2.6123047e-02
   2.4414063e-02
   3.6926270e-02
   3.5095215e-02
   2.1820068e-02
   3.6163330e-02
   3.2318115e-02
   2.7282715e-02
   3.0578613e-02
   2.9174805e-02
   3.2989502e-02
   3.3050537e-02
   3.2501221e-02
   3.3477783e-02
   3.3172607e-02
   3.5522461e-02
   3.1280518e-02
   3.4118652e-02
   3.5766602e-02
   3.4698486e-02
   3.4942627e-02
   3.3264160e-02
   3.6621094e-02
   4.1839600e-02
   3.9367676e-02
   3.6804199e-02
   3.8696289e-02
   3.9642334e-02
   4.0100098e-02
   3.9703369e-02
   4.0100098e-02
   3.9703369e-02
   4.5074463e-02
   4.7393799e-02
   4.0771484e-02
   4.1900635e-02
   4.2053223e-02
   4.3060303e-02
   4.0863037e-02
   5.1055908e-02
   5.0018311e-02
   4.4067383e-02
   4.4067383e-02
   4.2816162e-02
   4.5074463e-02
   4.3701172e-02
   4.6997070e-02
   4.6447754e-02
   4.5318604e-02
   4.4799805e-02
   4.9407959e-02
   5.1879883e-02
   4.5013428e-02
   5.1879883e-02
   4.9621582e-02
   4.6997070e-02
   4.8431396e-02
   4.7302246e-02
   4.7821045e-02
   4.8309326e-02
   4.8309326e-02
   4.9133301e-02
   4.8858643e-02
   4.6630859e-02
   5.7342529e-02
   5.3619385e-02
   4.6234131e-02
   6.3415527e-02
   5.2673340e-02
   4.7973633e-02
   4.9896240e-02
   4.6813965e-02
   4.7119141e-02
   4.7119141e-02
   4.8583984e-02
   4.8248291e-02
   4.7576904e-02
   4.8614502e-02
   5.1818848e-02
   4.8461914e-02
   4.8370361e-02
   4.8034668e-02
   5.0231934e-02
   4.9133301e-02
   4.7637939e-02
   4.5104980e-02
   6.7687988e-02
   5.3771973e-02
   4.1351318e-02
   4.8889160e-02
   4.5166016e-02
   4.7973633e-02
   4.7058105e-02
   4.6142578e-02
   4.5989990e-02
   4.5501709e-02
   4.6142578e-02
   4.6966553e-02
   4.6203613e-02
   4.2419434e-02
   4.2175293e-02
   4.1656494e-02
   4.1564941e-02
   4.4647217e-02
   4.3029785e-02
   4.2846680e-02
   4.3701172e-02
   4.2388916e-02
   4.2175293e-02
   4.1137695e-02
   4.1259766e-02
   4.2144775e-02
   3.8909912e-02
   3.9276123e-02
   3.9428711e-02
   3.9337158e-02
   4.0069580e-02
   3.9520264e-02
   3.7536621e-02
   5.2001953e-02
   4.4433594e-02
   3.5980225e-02
   4.0283203e-02
   3.7567139e-02
   3.7994385e-02
   3.6499023e-02
   3.5980225e-02
   3.4088135e-02
   3.7445068e-02
   4.4219971e-02
   3.4515381e-02
   3.3569336e-02
   3.3843994e-02
   3.5797119e-02
   3.5369873e-02
   3.2653809e-02
   3.2562256e-02
   3.5156250e-02
   3.3569336e-02
   3.3355713e-02
   3.9093018e-02
   2.7832031e-02
   3.7353516e-02
   4.0069580e-02
   2.7526855e-02
   2.8411865e-02
   3.0700684e-02
   3.0395508e-02
   2.4993896e-02
   2.2491455e-02
   2.4536133e-02
   2.4536133e-02
   3.5766602e-02
   2.9571533e-02
   2.0050049e-02
   2.8472900e-02
   1.9378662e-02
   2.1514893e-02
   2.8076172e-02
   1.4770508e-02
   2.0965576e-02
   2.2521973e-02
   1.8249512e-02
   1.8402100e-02
   1.7089844e-02
   1.7700195e-02
   1.0986328e-02
   4.6813965e-02
   2.8808594e-02
   8.7280273e-03
   1.6662598e-02
   1.2023926e-02
   1.7120361e-02
   1.2847900e-02
   1.4282227e-02
   1.1535645e-02
   8.6669922e-03
   1.5197754e-02
   8.1787109e-03
   8.0261230e-03
   8.5449219e-03
   7.1105957e-03
   5.8593750e-03
   4.9133301e-03
   4.6691895e-03
   5.6762695e-03
   4.7302246e-03
   5.0964355e-03
   4.6997070e-03
   3.1127930e-03
   5.5236816e-03
  -3.0517578e-04
   1.0070801e-03
   5.4321289e-03
   9.7656250e-04
  -3.0517578e-04
   2.1362305e-04
   3.7231445e-03
   1.3427734e-03
  -2.9907227e-03
  -1.2512207e-03
  -6.4086914e-04
  -3.7536621e-03
  -3.1127930e-03
  -7.6293945e-04
  -2.0141602e-03
   1.1901855e-03
  -2.4719238e-03
  -4.7302246e-03
  -4.0283203e-03
  -9.8876953e-03
  -8.2702637e-03
  -7.7514648e-03
  -9.3688965e-03
  -8.9111328e-03
  -9.4299316e-03
  -9.3078613e-03
  -9.1247559e-03
  -9.3994141e-03
  -1.2390137e-02
  -9.1552734e-03
  -1.2634277e-02
  -1.5075684e-02
  -1.0528564e-02
  -1.2481689e-02
  -1.6662598e-02
  -1.6082764e-02
  -1.4099121e-02
  -1.4282227e-02
  -1.6082764e-02
  -1.7883301e-02
  -1.5350342e-02
  -1.6632080e-02
  -1.6693115e-02
  -1.7730713e-02
  -1.7974854e-02
  -1.7333984e-02
  -1.8096924e-02
  -1.8280029e-02
  -2.3162842e-02
  -1.8981934e-02
  -2.1636963e-02
  -1.8981934e-02
  -1.1413574e-02
  -1.8310547e-02
  -1.8920898e-02
  -1.9317627e-02
  -2.2430420e-02
  -2.2155762e-02
  -1.9592285e-02
  -2.0416260e-02
  -2.1881104e-02
  -2.2766113e-02
  -2.2521973e-02
  -2.3498535e-02
  -2.3864746e-02
  -2.2644043e-02
  -2.4322510e-02
  -2.4322510e-02
  -2.4078369e-02
  -2.5238037e-02
  -2.5115967e-02
  -2.2857666e-02
  -2.7313232e-02
  -2.7038574e-02
  -2.6580811e-02
  -2.8198242e-02
  -2.5573730e-02
  -2.7862549e-02
  -2.7740479e-02
  -2.7618408e-02
  -3.0120850e-02
  -2.8411865e-02
  -2.8808594e-02
  -2.9205322e-02
  -2.9510498e-02
  -2.8961182e-02
  -2.6458740e-02
  -2.9052734e-02
  -2.9388428e-02
  -3.1372070e-02
  -2.5695801e-02
  -2.8686523e-02
  -3.1982422e-02
  -3.1707764e-02
  -3.3386230e-02
  -3.1372070e-02
  -3.0548096e-02
  -3.1494141e-02
  -3.1585693e-02
  -3.2897949e-02
  -3.3538818e-02
  -3.1005859e-02
  -2.8259277e-02
  -3.2135010e-02
  -3.1372070e-02
  -3.1158447e-02
  -3.5980225e-02
  -3.4790039e-02
  -2.8015137e-02
  -3.0334473e-02
  -3.4606934e-02
  -3.2043457e-02
  -3.6132813e-02
  -3.5705566e-02
  -3.3355713e-02
  -3.5339355e-02
  -3.4301758e-02
  -3.5217285e-02
  -3.4973145e-02
  -3.6712646e-02
  -3.2318115e-02
  -3.4179688e-02
  -3.6773682e-02
  -2.8839111e-02
  -3.3782959e-02
  -3.5186768e-02
  -3.4881592e-02
  -3.6651611e-02
  -3.6865234e-02
  -3.7963867e-02
  -3.7231445e-02
  -4.0771484e-02
  -3.3447266e-02
  -2.2521973e-02
  -3.9001465e-02
  -3.7536621e-02
  -4.1229248e-02
  -4.3060303e-02
  -3.9550781e-02
  -4.1748047e-02
  -3.8269043e-02
  -3.6956787e-02
  -4.3853760e-02
  -4.1412354e-02
  -4.3426514e-02
  -4.4494629e-02
  -4.2877197e-02
  -4.2999268e-02
  -4.1351318e-02
  -4.2205811e-02
  -4.6875000e-02
  -4.4250488e-02
  -4.3914795e-02
  -4.5074463e-02
  -4.3975830e-02
  -4.5745850e-02
  -4.5623779e-02
  -4.6203613e-02
  -4.8004150e-02
  -4.5898438e-02
  -5.1177979e-02
  -3.7750244e-02
  -4.0588379e-02
  -5.3009033e-02
  -4.2388916e-02
  -4.7882080e-02
  -5.1391602e-02
  -5.0933838e-02
  -5.1452637e-02
  -5.1574707e-02
  -5.1300049e-02
  -5.4718018e-02
  -5.4260254e-02
  -5.4107666e-02
  -5.7556152e-02
  -5.6304932e-02
  -5.6396484e-02
  -5.7983398e-02
  -5.8135986e-02
  -5.7189941e-02
  -5.7586670e-02
  -5.9783936e-02
  -6.1492920e-02
  -5.9997559e-02
  -5.7067871e-02
  -6.2774658e-02
  -6.3049316e-02
  -6.1370850e-02
  -6.3751221e-02
  -6.2652588e-02
  -6.3903809e-02
  -6.5673828e-02
  -6.6436768e-02
  -6.6955566e-02
  -6.7230225e-02
  -6.8603516e-02
  -6.6253662e-02
  -7.3028564e-02
  -6.5734863e-02
  -6.0668945e-02
  -7.4707031e-02
  -7.3120117e-02
  -7.3333740e-02
  -7.4066162e-02
  -7.3913574e-02
  -7.7453613e-02
  -7.5927734e-02
  -7.5927734e-02
  -7.0648193e-02
  -7.7453613e-02
  -7.7026367e-02
  -7.4401855e-02
  -7.9650879e-02
  -8.2031250e-02
  -8.0352783e-02
  -8.2397461e-02
  -7.9437256e-02
  -7.6690674e-02
  -8.3831787e-02
  -8.4930420e-02
  -8.6212158e-02
  -8.5205078e-02
  -8.5693359e-02
  -8.5327148e-02
  -8.6791992e-02
  -8.7738037e-02
  -8.9324951e-02
  -8.4014893e-02
  -8.4594727e-02
  -9.2407227e-02
  -9.3139648e-02
  -9.0606689e-02
  -8.9782715e-02
  -9.3322754e-02
  -9.2956543e-02
  -9.5062256e-02
  -9.3414307e-02
  -9.1583252e-02
  -9.6221924e-02
  -9.9090576e-02
  -9.8266602e-02
  -9.7778320e-02
  -1.0137939e-01
  -1.0128784e-01
  -1.0015869e-01
  -1.0281372e-01
  -1.0147095e-01
  -1.0183716e-01
  -1.0104370e-01
  -1.0202026e-01
  -1.0751343e-01
  -1.0302734e-01
  -9.9822998e-02
  -1.0485840e-01
  -1.0626221e-01
  -1.0513306e-01
  -1.0879517e-01
  -1.0684204e-01
  -1.0552979e-01
  -1.1065674e-01
  -1.0964966e-01
  -1.1117554e-01
  -1.0974121e-01
  -1.1141968e-01
  -1.0488892e-01
  -1.0842896e-01
  -1.1355591e-01
  -1.1291504e-01
  -1.1602783e-01
  -1.1346436e-01
  -1.1331177e-01
  -1.1691284e-01
  -1.1538696e-01
  -1.1517334e-01
  -1.1746216e-01
  -1.1764526e-01
  -1.1743164e-01
  -1.1743164e-01
  -1.1755371e-01
  -1.1953735e-01
  -1.1862183e-01
  -1.1755371e-01
  -1.1853027e-01
  -1.1859131e-01
  -1.1914063e-01
  -1.2072754e-01
  -1.2213135e-01
  -1.1904907e-01
  -1.1807251e-01
  -1.2075806e-01
  -1.2081909e-01
  -1.1798096e-01
  -1.1901855e-01
  -1.2243652e-01
  -1.2066650e-01
  -1.2304688e-01
  -1.2222290e-01
  -1.2319946e-01
  -1.2326050e-01
  -1.2274170e-01
  -1.2124634e-01
  -1.2295532e-01
  -1.2310791e-01
  -1.2054443e-01
  -1.2356567e-01
  -1.2142944e-01
  -1.1703491e-01
  -1.2368774e-01
  -1.2106323e-01
  -1.2145996e-01
  -1.2576294e-01
  -1.2484741e-01
  -1.2188721e-01
  -1.2231445e-01
  -1.2277222e-01
  -1.2121582e-01
  -1.2142944e-01
  -1.1938477e-01
  -1.2094116e-01
  -1.2167358e-01
  -1.2045288e-01
  -1.2179565e-01
  -1.1923218e-01
  -1.1776733e-01
  -1.2362671e-01
  -1.2048340e-01
  -1.1611938e-01
  -1.1901855e-01
  -1.1764526e-01
  -1.1816406e-01
  -1.1721802e-01
  -1.1535645e-01
  -1.2182617e-01
  -1.1749268e-01
  -1.1575317e-01
  -1.1373901e-01
  -1.0238647e-01
  -1.1755371e-01
  -1.0803223e-01
  -1.0162354e-01
  -1.1352539e-01
  -1.0232544e-01
  -1.0647583e-01
  -1.1047363e-01
  -1.0681152e-01
  -1.0928345e-01
  -1.0726929e-01
  -1.0897827e-01
  -1.0855103e-01
  -1.0720825e-01
  -1.0629272e-01
  -1.0635376e-01
  -1.0458374e-01
  -1.0232544e-01
  -1.0556030e-01
  -1.0366821e-01
  -1.0058594e-01
  -1.0317993e-01
  -1.0018921e-01
  -9.4604492e-02
  -9.8632813e-02
  -9.8663330e-02
  -9.5703125e-02
  -8.9172363e-02
  -9.0332031e-02
  -8.9843750e-02
  -8.7829590e-02
  -9.2041016e-02
  -8.9782715e-02
  -8.6303711e-02
  -8.7768555e-02
  -8.6944580e-02
  -8.6273193e-02
  -8.3526611e-02
  -8.5449219e-02
  -8.2855225e-02
  -7.9528809e-02
  -8.1939697e-02
  -8.1359863e-02
  -7.8765869e-02
  -7.5744629e-02
  -7.7941895e-02
  -7.8674316e-02
  -7.4005127e-02
  -7.0526123e-02
  -6.9305420e-02
  -7.1655273e-02
  -7.1502686e-02
  -7.1289063e-02
  -6.3842773e-02
  -6.4300537e-02
  -6.6894531e-02
  -5.9051514e-02
  -6.3262939e-02
  -6.1950684e-02
  -5.9326172e-02
  -5.6884766e-02
  -5.7800293e-02
  -5.9020996e-02
  -5.4809570e-02
  -5.5664063e-02
  -5.0170898e-02
  -4.7576904e-02
  -4.9743652e-02
  -4.8065186e-02
  -4.5318604e-02
  -4.0802002e-02
  -4.4525146e-02
  -4.3762207e-02
  -4.1473389e-02
  -4.0710449e-02
  -3.4240723e-02
  -3.2257080e-02
  -3.3538818e-02
  -3.3264160e-02
  -3.1707764e-02
  -3.1280518e-02
  -3.3630371e-02
  -2.9693604e-02
  -2.8411865e-02
  -2.8198242e-02
  -2.6458740e-02
  -2.5787354e-02
  -2.2979736e-02
  -2.0416260e-02
  -2.0996094e-02
  -2.1118164e-02
  -1.8798828e-02
  -9.7656250e-03
  -1.5106201e-02
  -1.5197754e-02
  -1.2359619e-02
  -1.4221191e-02
  -1.0223389e-02
  -8.1176758e-03
  -1.0498047e-02
  -1.0772705e-02
  -7.6904297e-03
  -4.2724609e-03
  -4.6691895e-03
  -5.0048828e-03
  -1.0986328e-03
  -1.2207031e-03
   1.0986328e-03
   2.3193359e-03
   3.6926270e-03
   8.4533691e-03
   1.8829346e-02
   1.0070801e-02
   5.8898926e-03
   1.1535645e-02
   1.1657715e-02
   2.0843506e-02
   2.2277832e-02
   1.8493652e-02
   1.8157959e-02
   1.6754150e-02
   1.8798828e-02
   1.9012451e-02
   2.0935059e-02
   2.3986816e-02
   2.2796631e-02
   2.5573730e-02
   2.9541016e-02
   3.0273438e-02
   3.2348633e-02
   3.3447266e-02
   3.5766602e-02
   3.9520264e-02
   4.0130615e-02
   4.0100098e-02
   4.1229248e-02
   4.3395996e-02
   5.3680420e-02
   5.2032471e-02
   4.9194336e-02
   4.8461914e-02
   4.9316406e-02
   5.5328369e-02
   5.4779053e-02
   5.5541992e-02
   5.8197021e-02
   5.7891846e-02
   5.9326172e-02
   6.0302734e-02
   6.1340332e-02
   6.3812256e-02
   6.7657471e-02
   6.4178467e-02
   6.7687988e-02
   7.1807861e-02
   6.9122314e-02
   7.2204590e-02
   7.3608398e-02
   7.4920654e-02
   7.6293945e-02
   7.9284668e-02
   7.8613281e-02
   8.0505371e-02
   8.0566406e-02
   7.8857422e-02
   8.3831787e-02
   8.4045410e-02
   8.7371826e-02
   8.9050293e-02
   8.8195801e-02
   9.0942383e-02
   8.9599609e-02
   1.0156250e-01
   1.0867310e-01
   9.0393066e-02
   9.5825195e-02
   9.6893311e-02
   9.6893311e-02
   9.5214844e-02
   1.1117554e-01
   1.1889648e-01
   1.0015869e-01
   1.1135864e-01
   1.0998535e-01
   1.0424805e-01
   1.0690308e-01
   1.0699463e-01
   1.0812378e-01
   1.0943604e-01
   1.0995483e-01
   1.1032104e-01
   1.1209106e-01
   1.1163330e-01
   1.1944580e-01
   1.1660767e-01
   1.1560059e-01
   1.1627197e-01
   1.2631226e-01
   1.2609863e-01
   1.1639404e-01
   1.2164307e-01
   1.1965942e-01
   1.1898804e-01
   1.2356567e-01
   1.2304688e-01
   1.2280273e-01
   1.2286377e-01
   1.2219238e-01
   1.3012695e-01
   1.3064575e-01
   1.2594604e-01
   1.2686157e-01
   1.2612915e-01
   1.2774658e-01
   1.2869263e-01
   1.2442017e-01
   1.3244629e-01
   1.4025879e-01
   1.2982178e-01
   1.3076782e-01
   1.2957764e-01
   1.3162231e-01
   1.3189697e-01
   1.2948608e-01
   1.3311768e-01
   1.3278198e-01
   1.3272095e-01
   1.3317871e-01
   1.3421631e-01
   1.3711548e-01
   1.3693237e-01
   1.3336182e-01
   1.3626099e-01
   1.3677979e-01
   1.3723755e-01
   1.4065552e-01
   1.3638306e-01
   1.3565063e-01
   1.3568115e-01
   1.3644409e-01
   1.3687134e-01
   1.3540649e-01
   1.3555908e-01
   1.3452148e-01
   1.3616943e-01
   1.3348389e-01
   1.3442993e-01
   1.3677979e-01
   1.3531494e-01
   1.3574219e-01
   1.3464355e-01
   1.3568115e-01
   1.3815308e-01
   1.3528442e-01
   1.3565063e-01
   1.3671875e-01
   1.3723755e-01
   1.3513184e-01
   1.3357544e-01
   1.3394165e-01
   1.3369751e-01
   1.3357544e-01
   1.3244629e-01
   1.3357544e-01
   1.3223267e-01
   1.3140869e-01
   1.4428711e-01
   1.3058472e-01
   1.2976074e-01
   1.4245605e-01
   1.2927246e-01
   1.2905884e-01
   1.2945557e-01
   1.2890625e-01
   1.2844849e-01
   1.2759399e-01
   1.2661743e-01
   1.2554932e-01
   1.2615967e-01
   1.2527466e-01
   1.2545776e-01
   1.2329102e-01
   1.2210083e-01
   1.2295532e-01
   1.2091064e-01
   1.2033081e-01
   1.2088013e-01
   1.1926270e-01
   1.1669922e-01
   1.1669922e-01
   1.1572266e-01
   1.1709595e-01
   1.1547852e-01
   1.1538696e-01
   1.1657715e-01
   1.1209106e-01
   1.1141968e-01
   1.1206055e-01
   1.1056519e-01
   1.0955811e-01
   1.0852051e-01
   1.0772705e-01
   1.0800171e-01
   1.0601807e-01
   1.0382080e-01
   1.0388184e-01
   1.0253906e-01
   1.0162354e-01
   1.0061646e-01
   9.9884033e-02
   9.6649170e-02
   1.0064697e-01
   9.9578857e-02
   9.2803955e-02
   9.6313477e-02
   9.4757080e-02
   9.7045898e-02
   9.8632813e-02
   9.2590332e-02
   9.2254639e-02
   9.2437744e-02
   8.9691162e-02
   9.2010498e-02
   9.1430664e-02
   8.7921143e-02
   9.2651367e-02
   8.7341309e-02
   8.3892822e-02
   8.9996338e-02
   8.4991455e-02
   8.1817627e-02
   7.7026367e-02
   7.7545166e-02
   7.6019287e-02
   7.3791504e-02
   7.4188232e-02
   7.3150635e-02
   7.0190430e-02
   6.7504883e-02
   6.9763184e-02
   6.5612793e-02
   7.0495605e-02
   7.0098877e-02
   5.9448242e-02
   6.6253662e-02
   6.0241699e-02
   5.9204102e-02
   5.6762695e-02
   5.3527832e-02
   5.7800293e-02
   5.6060791e-02
   5.4718018e-02
   5.2276611e-02
   5.1452637e-02
   5.8837891e-02
   4.6813965e-02
   4.6691895e-02
   5.3558350e-02
   4.4006348e-02
   3.9276123e-02
   4.0985107e-02
   3.8787842e-02
   4.1473389e-02
   3.7139893e-02
   3.9611816e-02
   5.1574707e-02
   3.4881592e-02
   3.3050537e-02
   3.5522461e-02
   2.9144287e-02
   2.9235840e-02
   3.1341553e-02
   2.6336670e-02
   2.6153564e-02
   2.6275635e-02
   2.5054932e-02
   2.4047852e-02
   2.3559570e-02
   2.3712158e-02
   2.1881104e-02
   2.2186279e-02
   1.9989014e-02
   1.9287109e-02
   2.0233154e-02
   1.6662598e-02
   1.8463135e-02
   1.8707275e-02
   1.4526367e-02
   1.6021729e-02
   1.3549805e-02
   1.2145996e-02
   1.0955811e-02
   9.5214844e-03
   9.6740723e-03
   6.9885254e-03
   1.7486572e-02
   1.1566162e-02
   3.6926270e-03
   5.4931641e-03
   7.0190430e-04
   9.5520020e-03
   1.2817383e-02
  -2.2888184e-03
   1.6784668e-03
   1.1291504e-03
  -5.7983398e-04
   5.4931641e-04
   5.4931641e-03
   5.6457520e-03
  -4.1809082e-03
  -1.7395020e-03
  -3.0517578e-03
  -6.0729980e-03
  -1.3732910e-03
  -7.5378418e-03
  -8.7890625e-03
  -6.7138672e-03
  -9.0026855e-03
  -8.1481934e-03
  -9.0332031e-03
  -9.6740723e-03
  -9.4299316e-03
  -1.1169434e-02
  -8.7585449e-03
  -1.4709473e-02
  -7.5378418e-03
  -9.9182129e-03
  -1.9470215e-02
  -4.8828125e-04
  -1.1840820e-02
  -1.6693115e-02
  -1.3580322e-02
  -1.4434814e-02
  -1.4709473e-02
  -1.4831543e-02
  -1.1718750e-02
  -1.6571045e-02
  -1.7761230e-02
  -1.7883301e-02
  -1.9561768e-02
  -1.9561768e-02
  -2.0019531e-02
  -2.1209717e-02
  -2.0446777e-02
  -2.1453857e-02
  -1.8554688e-02
  -1.5808105e-02
  -2.3040771e-02
  -2.3406982e-02
  -2.2552490e-02
  -2.3040771e-02
  -2.3101807e-02
  -2.4749756e-02
  -2.3437500e-02
  -2.8259277e-02
  -1.4221191e-02
  -1.2695313e-02
  -2.7984619e-02
  -2.3132324e-02
  -2.5054932e-02
  -2.4963379e-02
  -2.6031494e-02
  -2.5268555e-02
  -2.6489258e-02
  -2.9754639e-02
  -2.7832031e-02
  -2.8198242e-02
  -2.8228760e-02
  -2.8625488e-02
  -2.8961182e-02
  -2.8778076e-02
  -2.9144287e-02
  -2.7496338e-02
  -2.8076172e-02
  -2.8900146e-02
  -2.8900146e-02
  -2.9174805e-02
  -2.9174805e-02
  -2.9876709e-02
  -2.9479980e-02
  -2.9693604e-02
  -2.9998779e-02
  -2.9602051e-02
  -3.0212402e-02
  -2.9327393e-02
  -2.9754639e-02
  -2.9113770e-02
  -2.8564453e-02
  -2.8747559e-02
  -2.7893066e-02
  -2.8564453e-02
  -2.5268555e-02
  -2.6641846e-02
  -2.8137207e-02
  -2.5360107e-02
  -2.7709961e-02
  -2.7801514e-02
  -2.4719238e-02
  -3.1188965e-02
  -1.7211914e-02
  -1.6632080e-02
  -3.0212402e-02
  -2.4932861e-02
  -2.6702881e-02
  -2.6550293e-02
  -2.5390625e-02
  -2.5085449e-02
  -2.5817871e-02
  -2.5726318e-02
  -2.6458740e-02
  -2.7191162e-02
  -2.6214600e-02
  -2.5970459e-02
  -2.5207520e-02
  -2.4810791e-02
  -2.3590088e-02
  -2.4475098e-02
  -2.3651123e-02
  -2.2705078e-02
  -2.6580811e-02
  -2.4505615e-02
  -2.2155762e-02
  -2.3406982e-02
  -2.2460938e-02
  -2.2705078e-02
  -2.2186279e-02
  -2.1209717e-02
  -2.1453857e-02
  -2.0294189e-02
  -2.1118164e-02
  -2.1240234e-02
  -2.1118164e-02
  -2.4261475e-02
  -1.5411377e-02
  -1.0345459e-02
  -2.2033691e-02
  -1.9714355e-02
  -1.9775391e-02
  -2.0660400e-02
  -2.0385742e-02
  -1.9409180e-02
  -1.7913818e-02
  -1.8280029e-02
  -1.7761230e-02
  -1.6998291e-02
  -1.6998291e-02
  -1.6082764e-02
  -1.5930176e-02
  -1.5747070e-02
  -1.7578125e-02
  -1.6387939e-02
  -1.5563965e-02
  -1.5167236e-02
  -1.4221191e-02
  -1.1840820e-02
  -1.2512207e-02
  -1.2939453e-02
  -1.2054443e-02
  -1.4129639e-02
  -1.3580322e-02
  -1.1871338e-02
  -1.1444092e-02
  -1.1535645e-02
  -1.1901855e-02
  -1.1474609e-02
  -1.1993408e-02
  -1.1077881e-02
  -1.0375977e-02
  -1.1718750e-02
  -1.0040283e-02
  -1.0955811e-02
  -1.0894775e-02
  -1.1230469e-02
  -1.1108398e-02
  -1.0528564e-02
  -9.5214844e-03
  -1.3031006e-02
  -5.4321289e-03
   6.1035156e-04
  -1.0498047e-02
  -8.1176758e-03
  -9.3078613e-03
  -1.1871338e-02
  -5.4626465e-03
  -9.4604492e-03
  -1.0406494e-02
  -3.6621094e-03
  -7.7514648e-03
  -8.5144043e-03
  -7.0190430e-03
  -1.0284424e-02
  -9.7961426e-03
  -9.7656250e-03
  -1.0559082e-02
  -1.1444092e-02
  -5.3405762e-03
  -1.3122559e-03
  -4.3334961e-03
  -8.2397461e-03
  -1.1230469e-02
  -1.0833740e-02
   2.3803711e-03
  -6.0424805e-03
  -1.3275146e-02
  -4.8828125e-03
   1.2268066e-02
   6.1645508e-03
  -3.4790039e-03
  -5.6457520e-03
  -8.1176758e-03
  -5.4016113e-03
  -5.8898926e-03
  -6.7443848e-03
  -6.3171387e-03
  -6.0119629e-03
  -6.5307617e-03
  -5.0354004e-03
  -5.9204102e-03
  -5.2795410e-03
  -1.5563965e-03
  -4.4860840e-03
  -4.4250488e-03
  -3.1738281e-03
  -5.1574707e-03
  -4.6081543e-03
  -6.4697266e-03
  -5.6762695e-03
  -5.0048828e-03
  -6.3476563e-03
  -4.2724609e-03
  -1.6174316e-03
  -3.8452148e-03
  -6.0424805e-03
  -5.1269531e-03
  -3.6621094e-03
  -3.3264160e-03
  -2.8076172e-03
  -1.8005371e-03
  -4.0283203e-03
  -3.6621094e-03
  -7.6293945e-04
   2.6855469e-03
  -2.4414063e-03
  -4.3029785e-03
  -4.2114258e-03
  -2.5939941e-03
  -3.2348633e-03
  -5.3100586e-03
  -5.2490234e-03
  -4.0588379e-03
  -7.3242188e-03
  -9.0942383e-03
  -7.1105957e-03
  -9.4909668e-03
  -8.4533691e-03
  -9.4909668e-03
  -1.0284424e-02
  -9.0332031e-03
  -7.7209473e-03
  -7.3242188e-03
  -8.6975098e-03
  -8.6364746e-03
  -8.3618164e-03
  -7.4462891e-03
  -7.9040527e-03
  -8.5754395e-03
  -8.1481934e-03
  -7.6599121e-03
  -7.5988770e-03
  -7.5073242e-03
  -8.2397461e-03
  -8.6669922e-03
  -9.5520020e-03
  -9.3994141e-03
  -9.4299316e-03
  -6.7138672e-03
  -9.6435547e-03
  -1.1718750e-02
  -1.0650635e-02
  -1.3153076e-02
  -1.3092041e-02
  -1.3824463e-02
  -1.3244629e-02
  -1.4739990e-02
  -1.4709473e-02
  -1.3641357e-02
  -1.4770508e-02
  -1.4068604e-02
  -1.6693115e-02
  -1.5106201e-02
  -1.8554688e-02
  -1.0925293e-02
  -2.9296875e-03
  -1.7425537e-02
  -1.5960693e-02
  -1.5411377e-02
  -1.8005371e-02
  -1.7150879e-02
  -1.6998291e-02
  -1.9073486e-02
  -1.8432617e-02
  -1.6906738e-02
  -1.9439697e-02
  -1.9500732e-02
  -2.0141602e-02
  -2.0233154e-02
  -1.9073486e-02
  -2.0568848e-02
  -2.1026611e-02
  -2.0324707e-02
  -2.1240234e-02
  -2.2827148e-02
  -2.1057129e-02
  -2.1148682e-02
  -2.1392822e-02
  -1.9897461e-02
  -2.2399902e-02
  -2.0782471e-02
  -1.9042969e-02
  -2.4047852e-02
  -2.2766113e-02
  -2.3529053e-02
  -2.5756836e-02
  -2.3376465e-02
  -2.3773193e-02
  -2.4444580e-02
  -2.4353027e-02
  -2.4383545e-02
  -2.4902344e-02
  -2.5909424e-02
  -2.2796631e-02
  -2.5878906e-02
  -2.4047852e-02
  -1.7944336e-02
  -2.5573730e-02
  -2.5329590e-02
  -2.4810791e-02
  -2.5360107e-02
  -2.4017334e-02
  -2.5970459e-02
  -2.5177002e-02
  -2.4932861e-02
  -2.5268555e-02
  -2.6123047e-02
  -2.6153564e-02
  -2.5634766e-02
  -2.6611328e-02
  -2.7923584e-02
  -2.6794434e-02
  -2.7801514e-02
  -2.7374268e-02
  -2.6733398e-02
  -2.7069092e-02
  -2.6855469e-02
  -2.7221680e-02
  -2.8564453e-02
  -2.7770996e-02
  -2.7801514e-02
  -2.8350830e-02
  -2.7801514e-02
  -2.8869629e-02
  -3.0242920e-02
  -2.9998779e-02
  -2.9754639e-02
  -3.0487061e-02
  -3.0456543e-02
  -2.9998779e-02
  -3.0395508e-02
  -2.9541016e-02
  -2.9479980e-02
  -3.0242920e-02
  -2.4078369e-02
  -2.7404785e-02
  -3.2073975e-02
  -3.0548096e-02
  -3.1066895e-02
  -3.0883789e-02
  -3.0395508e-02
  -3.0242920e-02
  -3.2775879e-02
  -2.9907227e-02
  -2.8076172e-02
  -3.1616211e-02
  -3.1585693e-02
  -3.1585693e-02
  -3.1799316e-02
  -3.2501221e-02
  -3.0792236e-02
  -3.1280518e-02
  -3.2226563e-02
  -3.2592773e-02
  -3.1768799e-02
  -3.2989502e-02
  -3.3477783e-02
  -3.2226563e-02
  -3.2897949e-02
  -3.2897949e-02
  -3.3172607e-02
  -3.3843994e-02
  -3.3294678e-02
  -3.3630371e-02
  -3.2501221e-02
  -3.3172607e-02
  -3.2135010e-02
  -3.3966064e-02
  -3.7231445e-02
  -3.4118652e-02
  -3.4393311e-02
  -3.4393311e-02
  -3.4759521e-02
  -3.4393311e-02
  -3.4057617e-02
  -3.4027100e-02
  -3.4423828e-02
  -3.4240723e-02
  -3.3813477e-02
  -3.4790039e-02
  -3.4027100e-02
  -3.4301758e-02
  -3.5217285e-02
  -3.5095215e-02
  -3.5430908e-02
  -3.5858154e-02
  -3.2318115e-02
  -3.3599854e-02
  -3.4576416e-02
  -3.2806396e-02
  -3.6254883e-02
  -3.7139893e-02
  -3.6376953e-02
  -3.6529541e-02
  -3.6468506e-02
  -3.6590576e-02
  -3.6407471e-02
  -3.6773682e-02
  -3.6407471e-02
  -3.6560059e-02
  -3.5339355e-02
  -3.5644531e-02
  -3.7231445e-02
  -3.6010742e-02
  -3.6590576e-02
  -3.6193848e-02
  -3.7109375e-02
  -3.6651611e-02
  -3.6529541e-02
  -3.8848877e-02
  -3.7261963e-02
  -3.8177490e-02
  -3.7750244e-02
  -3.7780762e-02
  -3.9093018e-02
  -3.7689209e-02
  -3.8024902e-02
  -3.8269043e-02
  -3.6621094e-02
  -3.9184570e-02
  -3.7933350e-02
  -3.6315918e-02
  -3.8391113e-02
  -3.9825439e-02
  -3.9031982e-02
  -3.8299561e-02
  -3.9733887e-02
  -3.5552979e-02
  -3.3386230e-02
  -4.1748047e-02
  -4.1259766e-02
  -3.9428711e-02
  -3.9672852e-02
  -3.8604736e-02
  -4.0283203e-02
  -4.0191650e-02
  -3.9489746e-02
  -3.9123535e-02
  -3.8055420e-02
  -3.6621094e-02
  -3.7292480e-02
  -3.4973145e-02
  -3.7139893e-02
  -3.5797119e-02
  -2.4414063e-02
  -3.4820557e-02
  -3.8513184e-02
  -3.7719727e-02
  -3.8665771e-02
  -3.8177490e-02
  -3.8299561e-02
  -3.9428711e-02
  -3.9154053e-02
  -3.9306641e-02
  -4.0008545e-02
  -4.0466309e-02
  -4.0710449e-02
  -4.1168213e-02
  -4.0161133e-02
  -4.1534424e-02
  -4.2297363e-02
  -4.2205811e-02
  -4.4799805e-02
  -4.3548584e-02
  -4.2785645e-02
  -4.3212891e-02
  -4.1015625e-02
  -4.1870117e-02
  -4.2327881e-02
  -4.3548584e-02
  -4.2480469e-02
  -4.2144775e-02
  -4.2419434e-02
  -4.1503906e-02
  -4.0222168e-02
  -4.2907715e-02
  -4.4860840e-02
  -4.4738770e-02
  -4.3853760e-02
  -3.9123535e-02
  -3.7780762e-02
  -4.1107178e-02
  -4.4403076e-02
  -4.5684814e-02
  -4.3548584e-02
  -4.3304443e-02
  -4.5349121e-02
  -4.3609619e-02
  -3.8574219e-02
  -4.0649414e-02
  -4.4403076e-02
  -4.6020508e-02
  -4.8034668e-02
  -4.5257568e-02
  -4.2907715e-02
  -4.8645020e-02
  -4.5379639e-02
  -4.5318604e-02
  -4.9041748e-02
  -4.7180176e-02
  -4.5898438e-02
  -4.5837402e-02
  -4.4677734e-02
  -4.6600342e-02
  -4.5593262e-02
  -4.4250488e-02
  -4.5440674e-02
  -4.5349121e-02
  -4.5135498e-02
  -4.4891357e-02
  -4.5043945e-02
  -4.4464111e-02
  -4.6813965e-02
  -4.6234131e-02
  -4.5562744e-02
  -4.5776367e-02
  -4.5562744e-02
  -4.6173096e-02
  -4.5532227e-02
  -4.5593262e-02
  -4.6142578e-02
  -4.5562744e-02
  -4.6691895e-02
  -4.4769287e-02
  -4.3792725e-02
  -4.5349121e-02
  -4.6569824e-02
  -4.6813965e-02
  -4.6752930e-02
  -4.5806885e-02
  -4.4769287e-02
  -4.4769287e-02
  -4.4769287e-02
  -4.5318604e-02
  -4.4982910e-02
  -4.4952393e-02
  -4.2114258e-02
  -4.5410156e-02
  -4.1412354e-02
  -2.9113770e-02
  -4.5043945e-02
  -4.6020508e-02
  -4.2205811e-02
  -4.2510986e-02
  -4.3243408e-02
  -4.3334961e-02
  -4.2480469e-02
  -4.2510986e-02
  -4.1503906e-02
  -4.2114258e-02
  -4.0588379e-02
  -4.3029785e-02
  -4.3914795e-02
  -4.1198730e-02
  -4.0924072e-02
  -4.1656494e-02
  -3.6651611e-02
  -3.2073975e-02
  -3.9184570e-02
  -3.9489746e-02
  -4.0405273e-02
  -4.1473389e-02
  -4.0466309e-02
  -4.0405273e-02
  -4.0252686e-02
  -4.0161133e-02
  -4.0252686e-02
  -4.0283203e-02
  -3.8146973e-02
  -3.9794922e-02
  -3.9154053e-02
  -3.8330078e-02
  -3.8940430e-02
  -3.5339355e-02
  -3.2867432e-02
  -2.9357910e-02
  -3.2531738e-02
  -3.1799316e-02
  -3.4759521e-02
  -3.9794922e-02
  -3.7811279e-02
  -3.7353516e-02
  -3.8909912e-02
  -3.5888672e-02
  -2.2003174e-02
  -3.2623291e-02
  -3.6987305e-02
  -3.4790039e-02
  -4.0374756e-02
  -2.2155762e-02
  -1.9561768e-02
  -3.7597656e-02
  -3.2958984e-02
  -3.4271240e-02
  -3.3782959e-02
  -3.4210205e-02
  -3.0761719e-02
  -3.1219482e-02
  -3.5278320e-02
  -3.3599854e-02
  -3.3660889e-02
  -3.3325195e-02
  -3.3325195e-02
  -3.3355713e-02
  -3.3264160e-02
  -3.4362793e-02
  -3.3630371e-02
  -3.3172607e-02
  -3.3233643e-02
  -3.2806396e-02
  -3.2531738e-02
  -3.1738281e-02
  -3.1890869e-02
  -3.1036377e-02
  -2.9693604e-02
  -2.9663086e-02
  -2.9968262e-02
  -3.0639648e-02
  -2.9968262e-02
  -2.9235840e-02
  -2.9998779e-02
  -2.8656006e-02
  -2.8869629e-02
  -2.8839111e-02
  -2.9052734e-02
  -2.7832031e-02
  -2.7679443e-02
  -2.8137207e-02
  -2.7801514e-02
  -2.7770996e-02
  -2.6062012e-02
  -2.5665283e-02
  -2.4871826e-02
  -2.7160645e-02
  -2.0080566e-02
  -8.3007813e-03
  -2.3315430e-02
  -2.3803711e-02
  -2.3040771e-02
  -2.3864746e-02
  -2.3773193e-02
  -2.3254395e-02
  -2.3162842e-02
  -2.2216797e-02
  -2.3101807e-02
  -2.3651123e-02
  -2.1911621e-02
  -2.2003174e-02
  -2.1728516e-02
  -2.3468018e-02
  -2.1972656e-02
  -2.0965576e-02
  -1.8829346e-02
  -1.6815186e-02
  -2.0538330e-02
  -1.6326904e-02
  -1.5777588e-02
  -1.9042969e-02
  -1.7578125e-02
  -1.7211914e-02
  -1.6937256e-02
  -1.8005371e-02
  -1.9073486e-02
  -1.6571045e-02
  -1.5777588e-02
  -1.6601563e-02
  -1.6845703e-02
  -1.5960693e-02
  -1.3671875e-02
  -1.3763428e-02
  -1.3000488e-02
  -1.2298584e-02
  -1.3122559e-02
  -1.3671875e-02
  -1.4556885e-02
  -1.1352539e-02
  -9.9182129e-03
  -1.1505127e-02
  -1.1077881e-02
  -1.0314941e-02
  -1.1718750e-02
  -1.1322021e-02
  -8.7890625e-03
  -8.0871582e-03
  -8.7280273e-03
  -1.1047363e-02
  -9.5214844e-03
  -8.0566406e-03
  -8.5449219e-03
  -7.2631836e-03
  -7.2021484e-03
  -7.0800781e-03
  -6.5307617e-03
  -6.0119629e-03
  -8.0566406e-03
  -5.9204102e-03
  -2.9602051e-03
  -2.9296875e-03
  -5.6457520e-03
  -3.3264160e-03
  -3.8757324e-03
  -3.5705566e-03
  -1.6784668e-03
  -2.2277832e-03
  -4.7607422e-03
  -5.0354004e-03
   7.0190430e-04
  -2.8076172e-03
  -3.6926270e-03
  -2.2277832e-03
  -2.1057129e-03
  -3.0212402e-03
  -1.1596680e-03
  -3.4179688e-03
  -1.1291504e-03
   3.9672852e-04
  -1.6174316e-03
  -1.5869141e-03
  -2.8991699e-03
   7.0190430e-04
   3.0517578e-04
   1.2817383e-03
   3.2043457e-03
   2.9296875e-03
   3.2348633e-03
   3.8757324e-03
   2.2888184e-03
   4.1198730e-03
   6.2255859e-03
   5.4931641e-03
   5.0048828e-03
   4.9743652e-03
   7.0495605e-03
   5.2185059e-03
   3.1433105e-03
   5.4016113e-03
   4.4860840e-03
   5.6457520e-03
   4.3945313e-03
   5.0659180e-03
   7.3852539e-03
   6.7443848e-03
   5.4931641e-03
   5.7983398e-03
   8.5144043e-03
   5.5236816e-03
   7.0495605e-03
   8.1481934e-03
   6.8969727e-03
   7.9345703e-03
   9.4299316e-03
   8.2397461e-03
   8.5144043e-03
   9.7045898e-03
   8.6975098e-03
   8.3923340e-03
   9.4604492e-03
   9.7961426e-03
   1.0253906e-02
   1.0620117e-02
   1.0223389e-02
   1.0284424e-02
   1.0467529e-02
   9.1552734e-03
   1.1138916e-02
   1.2725830e-02
   1.3793945e-02
   1.5289307e-02
   1.4923096e-02
   1.2115479e-02
   1.5045166e-02
   1.5899658e-02
   1.5014648e-02
   1.7120361e-02
   1.6143799e-02
   1.7547607e-02
   1.7639160e-02
   1.7883301e-02
   1.7730713e-02
   1.7669678e-02
   1.8951416e-02
   1.6571045e-02
   1.6479492e-02
   1.8920898e-02
   1.8981934e-02
   2.0294189e-02
   2.0629883e-02
   1.9348145e-02
   1.8615723e-02
   2.0019531e-02
   2.2460938e-02
   2.1331787e-02
   1.9927979e-02
   2.0263672e-02
   2.2186279e-02
   1.9714355e-02
   2.1148682e-02
   2.1881104e-02
   1.8768311e-02
   1.9561768e-02
   2.1911621e-02
   2.4505615e-02
   1.9653320e-02
   1.8157959e-02
   1.8615723e-02
   1.6815186e-02
   1.9470215e-02
   2.1362305e-02
   1.8951416e-02
   1.9195557e-02
   2.3345947e-02
   2.1209717e-02
   2.0874023e-02
   2.2552490e-02
   2.2308350e-02
   2.5054932e-02
   2.6336670e-02
   2.2644043e-02
   2.4200439e-02
   2.5451660e-02
   2.7465820e-02
   2.5634766e-02
   2.5573730e-02
   2.4353027e-02
   2.4353027e-02
   2.6611328e-02
   2.6733398e-02
   2.5543213e-02
   2.5299072e-02
   2.5695801e-02
   2.5970459e-02
   2.7191162e-02
   2.5115967e-02
   2.6916504e-02
   2.7587891e-02
   2.6519775e-02
   2.6763916e-02
   2.7954102e-02
   2.7526855e-02
   2.7191162e-02
   2.7221680e-02
   2.6275635e-02
   2.9327393e-02
   2.7313232e-02
   2.6885986e-02
   2.8930664e-02
   2.7343750e-02
   2.8778076e-02
   2.7221680e-02
   2.8778076e-02
   2.9907227e-02
   2.5756836e-02
   2.6794434e-02
   2.9632568e-02
   2.9174805e-02
   2.9266357e-02
   2.8564453e-02
   2.8472900e-02
   2.8747559e-02
   2.8228760e-02
   2.9846191e-02
   2.9937744e-02
   2.6550293e-02
   2.8808594e-02
   2.9327393e-02
   2.8625488e-02
   2.9388428e-02
   3.0212402e-02
   3.0426025e-02
   2.9174805e-02
   3.0212402e-02
   3.0151367e-02
   3.1646729e-02
   3.1250000e-02
   2.9113770e-02
   3.1738281e-02
   3.1280518e-02
   3.0273438e-02
   3.1127930e-02
   3.1494141e-02
   3.0059814e-02
   3.1158447e-02
   3.0395508e-02
   3.0609131e-02
   3.0822754e-02
   2.8869629e-02
   3.2226563e-02
   3.0487061e-02
   3.0456543e-02
   2.9602051e-02
   2.9174805e-02
   3.0700684e-02
   3.0914307e-02
   2.7343750e-02
   2.8320313e-02
   2.9418945e-02
   2.9663086e-02
   2.9296875e-02
   3.0029297e-02
   2.9785156e-02
   2.9815674e-02
   2.7465820e-02
   3.0578613e-02
   3.0700684e-02
   2.6458740e-02
   3.0395508e-02
   2.8961182e-02
   2.8900146e-02
   2.9327393e-02
   2.7435303e-02
   2.8900146e-02
   2.8778076e-02
   3.0670166e-02
   2.7862549e-02
   2.7496338e-02
   2.9235840e-02
   2.7191162e-02
   2.9876709e-02
   2.9541016e-02
   2.7404785e-02
   2.8686523e-02
   2.7709961e-02
   2.8411865e-02
   3.0242920e-02
   2.6275635e-02
   2.8442383e-02
   2.7954102e-02
   2.8808594e-02
   2.7557373e-02
   2.8106689e-02
   2.8778076e-02
   2.8625488e-02
   2.8656006e-02
   2.8411865e-02
   2.9754639e-02
   2.8594971e-02
   2.8442383e-02
   2.5848389e-02
   2.7069092e-02
   2.8808594e-02
   2.6306152e-02
   2.5024414e-02
   3.0822754e-02
   2.8228760e-02
   2.5268555e-02
   2.8442383e-02
   2.7191162e-02
   2.8686523e-02
   2.6885986e-02
   2.5848389e-02
   2.8076172e-02
   2.5909424e-02
   2.8839111e-02
   2.2766113e-02
   3.3782959e-02
   4.2694092e-02
   2.5054932e-02
   2.7343750e-02
   2.5726318e-02
   2.5604248e-02
   2.8625488e-02
   2.6367188e-02
   2.5665283e-02
   2.5909424e-02
   2.5238037e-02
   2.7526855e-02
   2.7160645e-02
   2.6000977e-02
   2.4658203e-02
   2.4078369e-02
   2.5604248e-02
   2.4322510e-02
   2.3986816e-02
   2.6031494e-02
   2.4475098e-02
   2.6428223e-02
   2.3590088e-02
   2.4322510e-02
   2.8350830e-02
   2.3132324e-02
   2.4444580e-02
   2.5115967e-02
   2.5390625e-02
   2.3376465e-02
   2.3132324e-02
   2.3773193e-02
   2.4841309e-02
   2.5512695e-02
   2.2155762e-02
   2.2491455e-02
   2.3376465e-02
   2.2308350e-02
   2.2460938e-02
   2.3254395e-02
   2.3223877e-02
   2.2979736e-02
   2.3406982e-02
   2.4017334e-02
   2.6184082e-02
   2.4566650e-02
   2.0080566e-02
   2.4475098e-02
   2.1301270e-02
   2.3101807e-02
   2.0233154e-02
   3.4759521e-02
   3.5949707e-02
   1.9409180e-02
   2.1697998e-02
   2.1362305e-02
   2.3620605e-02
   2.5787354e-02
   2.4414063e-02
   2.2125244e-02
   2.1942139e-02
   2.2033691e-02
   2.0263672e-02
   2.2369385e-02
   2.1087646e-02
   1.7944336e-02
   2.1087646e-02
   1.9653320e-02
   1.9744873e-02
   2.1575928e-02
   2.1911621e-02
   1.9866943e-02
   1.7822266e-02
   1.7669678e-02
   2.0172119e-02
   2.1484375e-02
   2.1240234e-02
   1.8188477e-02
   2.1606445e-02
   2.2827148e-02
   1.9744873e-02
   2.0843506e-02
   1.9317627e-02
   2.0141602e-02
   2.1423340e-02
   1.9592285e-02
   2.0751953e-02
   3.0792236e-02
   2.8503418e-02
   2.0690918e-02
   1.9195557e-02
   2.1148682e-02
   2.0477295e-02
   2.0172119e-02
   2.1697998e-02
   1.7578125e-02
   2.9205322e-02
   3.5797119e-02
   2.0111084e-02
   2.3254395e-02
   2.2338867e-02
   2.3315430e-02
   2.2430420e-02
   2.3925781e-02
   2.4658203e-02
   2.0141602e-02
   2.1209717e-02
   2.2552490e-02
   2.0202637e-02
   2.1759033e-02
   2.3590088e-02
   2.0690918e-02
   2.0507813e-02
   2.0721436e-02
   1.8890381e-02
   1.9805908e-02
   2.0294189e-02
   1.9805908e-02
   1.8066406e-02
   1.5411377e-02
   1.8890381e-02
   1.9653320e-02
   1.8737793e-02
   2.0812988e-02
   1.8188477e-02
   2.0599365e-02
   2.0080566e-02
   1.7303467e-02
   2.0965576e-02
   1.9989014e-02
   2.0172119e-02
   2.0080566e-02
   1.9897461e-02
   1.8615723e-02
   1.8981934e-02
   2.0904541e-02
   2.0751953e-02
   2.2155762e-02
   3.0914307e-02
   2.3193359e-02
   2.2705078e-02
   2.5726318e-02
   2.2735596e-02
   2.3376465e-02
   2.3193359e-02
   2.2644043e-02
   2.4658203e-02
   2.4536133e-02
   2.4658203e-02
   2.6306152e-02
   2.7832031e-02
   2.4749756e-02
   2.5268555e-02
   2.5360107e-02
   3.4881592e-02
   3.2012939e-02
   2.3223877e-02
   2.6550293e-02
   2.5878906e-02
   2.4047852e-02
   2.4993896e-02
   2.4749756e-02
   2.3590088e-02
   2.5299072e-02
   2.2308350e-02
   2.4536133e-02
   2.4871826e-02
   2.4047852e-02
   2.3864746e-02
   2.6123047e-02
   2.6763916e-02
   2.3742676e-02
   3.7933350e-02
   3.2562256e-02
   2.6550293e-02
   2.5970459e-02
   2.3468018e-02
   2.6184082e-02
   2.3071289e-02
   2.6855469e-02
   2.7618408e-02
   2.5726318e-02
   2.5878906e-02
   2.8839111e-02
   2.8289795e-02
   2.6641846e-02
   2.7923584e-02
   2.6947021e-02
   2.8350830e-02
   2.7557373e-02
   2.9113770e-02
   2.8137207e-02
   2.6977539e-02
   2.8076172e-02
   2.6611328e-02
   2.8259277e-02
   2.8747559e-02
   2.8747559e-02
   2.9083252e-02
   2.8106689e-02
   2.9510498e-02
   3.5156250e-02
   2.9083252e-02
   2.8015137e-02
   2.9907227e-02
   2.8289795e-02
   2.9083252e-02
   3.0303955e-02
   3.3660889e-02
   3.1738281e-02
   3.2226563e-02
   3.0395508e-02
   3.0426025e-02
   3.2287598e-02
   3.1158447e-02
   3.1463623e-02
   3.1921387e-02
   3.1646729e-02
   3.0670166e-02
   3.1433105e-02
   3.1646729e-02
   3.2196045e-02
   3.1280518e-02
   3.3935547e-02
   2.9418945e-02
   3.8055420e-02
   4.9774170e-02
   3.3386230e-02
   3.2348633e-02
   3.5064697e-02
   3.7597656e-02
   3.3386230e-02
   3.3935547e-02
   3.4942627e-02
   3.5552979e-02
   3.4118652e-02
   3.4332275e-02
   3.6468506e-02
   3.3111572e-02
   4.5288086e-02
   4.5074463e-02
   3.4118652e-02
   3.7719727e-02
   3.5156250e-02
   3.5858154e-02
   3.5491943e-02
   3.7200928e-02
   3.6773682e-02
   3.4545898e-02
   3.4973145e-02
   3.6346436e-02
   3.4606934e-02
   3.4973145e-02
   3.8208008e-02
   3.7933350e-02
   3.7841797e-02
   3.6712646e-02
   3.4973145e-02
   3.7200928e-02
   3.7017822e-02
   3.6499023e-02
   3.7017822e-02
   3.8238525e-02
   3.7567139e-02
   3.6254883e-02
   3.7506104e-02
   3.7933350e-02
   3.7048340e-02
   3.9062500e-02
   4.0435791e-02
   3.9276123e-02
   3.7200928e-02
   3.7597656e-02
   3.7384033e-02
   3.8696289e-02
   3.4362793e-02
   4.8400879e-02
   5.7586670e-02
   3.7261963e-02
   3.9825439e-02
   4.0863037e-02
   4.0618896e-02
   3.9886475e-02
   3.8726807e-02
   3.9154053e-02
   3.8848877e-02
   3.9184570e-02
   3.8787842e-02
   3.9886475e-02
   3.8940430e-02
   3.8909912e-02
   3.9642334e-02
   3.8513184e-02
   4.0130615e-02
   4.0283203e-02
   3.9855957e-02
   4.1442871e-02
   4.4403076e-02
   4.5196533e-02
   4.4342041e-02
   4.0649414e-02
   4.3334961e-02
   4.1564941e-02
   3.9642334e-02
   4.1015625e-02
   4.0252686e-02
   4.1015625e-02
   4.2388916e-02
   4.0466309e-02
   4.0313721e-02
   4.0313721e-02
   4.0222168e-02
   3.9276123e-02
   3.9489746e-02
   3.9703369e-02
   3.8574219e-02
   4.1137695e-02
   4.0191650e-02
   3.8269043e-02
   3.6529541e-02
   3.7384033e-02
   3.7414551e-02
   3.5552979e-02
   3.6224365e-02
   3.5858154e-02
   3.6315918e-02
   3.7597656e-02
   3.6956787e-02
   3.9215088e-02
   4.0649414e-02
   3.6743164e-02
   3.7872314e-02
   3.6773682e-02
   3.9031982e-02
   3.7475586e-02
   4.3365479e-02
   5.2764893e-02
   3.8848877e-02
   4.8034668e-02
   5.0903320e-02
   4.5989990e-02
   4.2907715e-02
   4.1900635e-02
   3.8696289e-02
   4.4830322e-02
   3.4301758e-02
   5.8227539e-02
   6.5704346e-02
   3.4576416e-02
   4.1656494e-02
   4.0069580e-02
   3.9764404e-02
   3.8055420e-02
   3.8665771e-02
   3.9215088e-02
   3.7841797e-02
   3.9154053e-02
   3.8391113e-02
   3.8299561e-02
   3.8787842e-02
   4.0649414e-02
   4.0557861e-02
   4.1534424e-02
   4.1229248e-02
   3.9581299e-02
   3.7689209e-02
   3.9947510e-02
   4.0039063e-02
   3.9215088e-02
   3.9062500e-02
   3.9184570e-02
   4.0557861e-02
   3.9794922e-02
   3.9184570e-02
   3.6987305e-02
   3.8787842e-02
   3.9520264e-02
   3.7017822e-02
   3.7933350e-02
   3.3905029e-02
   3.7719727e-02
   4.4555664e-02
   3.3233643e-02
   3.4088135e-02
   3.5675049e-02
   3.7322998e-02
   3.2623291e-02
   3.2165527e-02
   3.3569336e-02
   3.2318115e-02
   3.3691406e-02
   3.3843994e-02
   3.4759521e-02
   3.2684326e-02
   2.9998779e-02
   3.5400391e-02
   4.6661377e-02
   3.5919189e-02
   3.2073975e-02
   3.3691406e-02
   2.9998779e-02
   3.4576416e-02
   3.5034180e-02
   3.2806396e-02
   3.4240723e-02
   3.1890869e-02
   3.2073975e-02
   3.2989502e-02
   3.0853271e-02
   2.9327393e-02
   3.1463623e-02
   3.0792236e-02
   2.8656006e-02
   3.0090332e-02
   2.8503418e-02
   2.8625488e-02
   2.9388428e-02
   2.9113770e-02
   3.7567139e-02
   2.9113770e-02
   2.4353027e-02
   2.8442383e-02
   3.1127930e-02
   2.7709961e-02
   2.6184082e-02
   2.7618408e-02
   2.3437500e-02
   2.7191162e-02
   2.5177002e-02
   2.4719238e-02
   2.6367188e-02
   2.5787354e-02
   3.2012939e-02
   2.5695801e-02
   2.3132324e-02
   2.2430420e-02
   2.1179199e-02
   2.1606445e-02
   2.3071289e-02
   2.1697998e-02
   1.6082764e-02
   2.2399902e-02
   2.2033691e-02
   1.8707275e-02
   2.0385742e-02
   1.7547607e-02
   1.9744873e-02
   2.4932861e-02
   1.8981934e-02
   1.4251709e-02
   1.6845703e-02
   1.8157959e-02
   1.7456055e-02
   2.0324707e-02
   1.9714355e-02
   1.8737793e-02
   1.6967773e-02
   1.5197754e-02
   1.5411377e-02
   1.6632080e-02
   1.5930176e-02
   1.1932373e-02
   1.4587402e-02
   1.4373779e-02
   1.2481689e-02
   1.3488770e-02
   1.6876221e-02
   1.1566162e-02
   1.1474609e-02
   1.5869141e-02
   1.1779785e-02
   9.2468262e-03
   1.4739990e-02
   1.5197754e-02
   1.4373779e-02
   1.2145996e-02
   1.2176514e-02
   1.0772705e-02
   9.8876953e-03
   1.0131836e-02
   8.4838867e-03
   1.2573242e-02
   1.0437012e-02
   8.5449219e-03
   7.2021484e-03
   7.8125000e-03
   7.2937012e-03
   7.3242188e-03
   8.9721680e-03
   7.1411133e-03
   9.0637207e-03
   8.6975098e-03
   6.0729980e-03
   4.6997070e-03
   4.3334961e-03
   5.4931641e-03
   5.4016113e-03
   4.5166016e-03
   4.5471191e-03
   1.0070801e-02
   3.3264160e-03
   6.8664551e-03
   9.2468262e-03
   2.7465820e-04
   6.9274902e-03
   5.4016113e-03
   7.6293945e-04
   1.3427734e-03
   7.9345703e-04
   1.9836426e-03
  -3.0517578e-04
   1.6174316e-03
   1.5563965e-03
  -3.0517578e-04
  -2.7465820e-04
  -7.9345703e-04
  -1.7395020e-03
  -1.3732910e-03
  -3.0517578e-04
  -3.3874512e-03
  -4.4860840e-03
  -3.3569336e-03
  -3.9062500e-03
  -4.1503906e-03
  -4.8828125e-03
  -4.7607422e-03
  -3.2958984e-03
  -3.6621094e-03
  -6.4697266e-03
  -6.7138672e-03
  -4.7912598e-03
  -4.0588379e-03
  -5.4016113e-03
  -8.4533691e-03
  -6.5307617e-03
  -5.2185059e-03
  -1.1016846e-02
   5.3710938e-03
   1.2207031e-03
  -1.1505127e-02
  -7.7819824e-03
  -1.3244629e-02
  -1.0559082e-02
  -1.0345459e-02
  -1.2084961e-02
  -1.0589600e-02
  -1.0894775e-02
  -1.0894775e-02
  -1.2847900e-02
  -1.1749268e-02
  -1.0803223e-02
  -1.0864258e-02
  -1.2237549e-02
  -1.1199951e-02
  -8.1481934e-03
  -1.2908936e-02
  -1.2939453e-02
  -1.3366699e-02
  -1.3977051e-02
  -1.4984131e-02
  -1.4739990e-02
  -1.5625000e-02
  -1.5655518e-02
  -1.5289307e-02
  -1.5716553e-02
  -1.9256592e-02
  -2.1057129e-02
  -1.7608643e-02
  -1.9195557e-02
  -1.6540527e-02
  -1.4892578e-02
  -1.8829346e-02
  -2.0751953e-02
  -2.0690918e-02
  -1.9958496e-02
  -2.2613525e-02
  -2.1514893e-02
  -2.1636963e-02
  -2.3620605e-02
  -2.2491455e-02
  -2.3925781e-02
  -2.3803711e-02
  -2.5085449e-02
  -2.4230957e-02
  -2.4688721e-02
  -2.4444580e-02
  -2.4658203e-02
  -2.9693604e-02
  -1.5441895e-02
  -2.1331787e-02
  -2.7099609e-02
  -1.9866943e-02
  -2.7618408e-02
  -2.5299072e-02
  -2.6062012e-02
  -2.8411865e-02
  -2.8228760e-02
  -2.7404785e-02
  -2.7648926e-02
  -2.8625488e-02
  -3.0212402e-02
  -2.8228760e-02
  -2.4169922e-02
  -2.7832031e-02
  -2.9113770e-02
  -3.1982422e-02
  -2.8564453e-02
  -2.7832031e-02
  -3.3294678e-02
  -3.1097412e-02
  -2.8381348e-02
  -3.2897949e-02
  -3.4729004e-02
  -3.1890869e-02
  -3.2623291e-02
  -3.2623291e-02
  -3.3416748e-02
  -3.5919189e-02
  -3.3172607e-02
  -3.4515381e-02
  -3.6224365e-02
  -3.3782959e-02
  -3.6773682e-02
  -3.4637451e-02
  -2.9663086e-02
  -3.7536621e-02
  -3.7322998e-02
  -3.5888672e-02
  -4.0618896e-02
  -3.8970947e-02
  -3.7902832e-02
  -3.9672852e-02
  -3.9276123e-02
  -4.0130615e-02
  -3.9306641e-02
  -4.0618896e-02
  -4.0588379e-02
  -3.9398193e-02
  -4.3426514e-02
  -3.8848877e-02
  -4.1473389e-02
  -4.3243408e-02
  -4.0771484e-02
  -4.1778564e-02
  -4.1809082e-02
  -4.1961670e-02
  -4.2816162e-02
  -4.1442871e-02
  -3.9520264e-02
  -4.0863037e-02
  -4.1900635e-02
  -4.2572021e-02
  -4.1168213e-02
  -4.4097900e-02
  -4.1961670e-02
  -4.4860840e-02
  -3.9703369e-02
  -2.9907227e-02
  -4.1992188e-02
  -4.2114258e-02
  -4.5928955e-02
  -4.5623779e-02
  -4.2480469e-02
  -4.4403076e-02
  -4.4586182e-02
  -4.4281006e-02
  -4.3304443e-02
  -4.3243408e-02
  -4.4708252e-02
  -4.4830322e-02
  -4.4494629e-02
  -4.5928955e-02
  -4.5684814e-02
  -4.5257568e-02
  -4.5440674e-02
  -4.6051025e-02
  -4.6173096e-02
  -4.6051025e-02
  -4.8034668e-02
  -4.4982910e-02
  -4.8095703e-02
  -4.8919678e-02
  -4.5196533e-02
  -4.4403076e-02
  -4.5074463e-02
  -4.7821045e-02
  -4.8919678e-02
  -4.6569824e-02
  -4.7973633e-02
  -4.8217773e-02
  -4.6600342e-02
  -4.7882080e-02
  -4.8797607e-02
  -4.6997070e-02
  -5.0170898e-02
  -3.4088135e-02
  -4.1595459e-02
  -5.1605225e-02
  -4.7576904e-02
  -5.0201416e-02
  -4.9346924e-02
  -4.8034668e-02
  -4.9652100e-02
  -4.8065186e-02
  -4.8583984e-02
  -4.9591064e-02
  -4.9591064e-02
  -5.0811768e-02
  -5.1483154e-02
  -5.2642822e-02
  -5.1605225e-02
  -5.1269531e-02
  -5.1605225e-02
  -4.8522949e-02
  -5.0628662e-02
  -5.2368164e-02
  -5.1086426e-02
  -5.0994873e-02
  -5.1849365e-02
  -5.1330566e-02
  -5.1391602e-02
  -5.1177979e-02
  -5.1513672e-02
  -5.1818848e-02
  -5.0598145e-02
  -5.1696777e-02
  -5.0842285e-02
  -4.8217773e-02
  -5.2703857e-02
  -5.2032471e-02
  -5.1605225e-02
  -5.4687500e-02
  -3.7445068e-02
  -4.5043945e-02
  -5.6030273e-02
  -5.0903320e-02
  -5.2459717e-02
  -5.2459717e-02
  -5.2307129e-02
  -5.2917480e-02
  -5.0354004e-02
  -4.9407959e-02
  -5.2612305e-02
  -5.1544189e-02
  -5.1116943e-02
  -5.2093506e-02
  -5.0201416e-02
  -5.0567627e-02
  -5.1147461e-02
  -4.9987793e-02
  -5.1544189e-02
  -4.9713135e-02
  -5.0964355e-02
  -5.2429199e-02
  -5.1239014e-02
  -5.1055908e-02
  -5.2185059e-02
  -5.1910400e-02
  -4.9377441e-02
  -4.7241211e-02
  -4.9743652e-02
  -5.1727295e-02
  -5.2337646e-02
  -5.0903320e-02
  -4.5227051e-02
  -5.0048828e-02
  -5.1147461e-02
  -5.0872803e-02
  -5.0689697e-02
  -4.9468994e-02
  -4.8370361e-02
  -4.9957275e-02
  -5.0079346e-02
  -4.8400879e-02
  -5.0262451e-02
  -5.0933838e-02
  -4.9560547e-02
  -5.0323486e-02
  -5.2032471e-02
  -5.1605225e-02
  -4.9926758e-02
  -4.9133301e-02
  -5.0628662e-02
  -5.0140381e-02
  -5.0384521e-02
  -4.8553467e-02
  -4.9499512e-02
  -5.0567627e-02
  -4.8889160e-02
  -4.8339844e-02
  -4.8706055e-02
  -4.9072266e-02
  -4.7454834e-02
  -4.5623779e-02
  -4.7424316e-02
  -4.8583984e-02
  -4.6325684e-02
  -4.7637939e-02
  -4.8004150e-02
  -4.6234131e-02
  -4.7698975e-02
  -4.7180176e-02
  -4.2205811e-02
  -4.5166016e-02
  -4.5471191e-02
  -4.5745850e-02
  -4.7973633e-02
  -4.7302246e-02
  -4.5562744e-02
  -4.4250488e-02
  -4.5989990e-02
  -4.5043945e-02
  -4.4769287e-02
  -4.3884277e-02
  -4.4158936e-02
  -4.4128418e-02
  -4.2602539e-02
  -4.3792725e-02
  -4.4860840e-02
  -4.3945313e-02
  -4.3457031e-02
  -4.0161133e-02
  -3.7689209e-02
  -4.0191650e-02
  -4.2694092e-02
  -4.2297363e-02
  -4.2388916e-02
  -4.2175293e-02
  -4.0588379e-02
  -4.0466309e-02
  -3.8940430e-02
  -4.2022705e-02
  -4.1809082e-02
  -3.7353516e-02
  -3.7689209e-02
  -4.1900635e-02
  -3.9306641e-02
  -3.9184570e-02
  -4.1381836e-02
  -3.8574219e-02
  -3.9123535e-02
  -3.7017822e-02
  -3.9581299e-02
  -3.9672852e-02
  -3.9001465e-02
  -3.2867432e-02
  -3.9794922e-02
  -4.2755127e-02
  -3.5949707e-02
  -2.4139404e-02
  -3.5125732e-02
  -3.9062500e-02
  -3.6224365e-02
  -3.6621094e-02
  -3.7384033e-02
  -3.7567139e-02
  -3.4362793e-02
  -3.5064697e-02
  -3.5614014e-02
  -3.4332275e-02
  -3.5339355e-02
  -3.4973145e-02
  -3.3630371e-02
  -3.3264160e-02
  -3.2287598e-02
  -3.0944824e-02
  -3.1890869e-02
  -3.3874512e-02
  -3.1524658e-02
  -3.2287598e-02
  -3.2958984e-02
  -2.9327393e-02
  -3.1250000e-02
  -3.1341553e-02
  -3.2379150e-02
  -1.8737793e-02
  -3.0883789e-02
  -2.8015137e-02
  -1.6418457e-02
  -2.8961182e-02
  -3.0914307e-02
  -3.0670166e-02
  -2.9327393e-02
  -3.2257080e-02
  -3.0334473e-02
  -2.6000977e-02
  -3.1433105e-02
  -2.9724121e-02
  -2.8137207e-02
  -2.5726318e-02
  -2.5421143e-02
  -2.7221680e-02
  -2.6489258e-02
  -2.4536133e-02
  -2.5573730e-02
  -2.4261475e-02
  -2.2735596e-02
  -2.3101807e-02
  -2.4169922e-02
  -2.3834229e-02
  -2.5665283e-02
  -2.1057129e-02
  -2.1972656e-02
  -2.5878906e-02
  -2.2033691e-02
  -2.1087646e-02
  -2.4414063e-02
  -2.1026611e-02
  -1.3854980e-02
  -1.9866943e-02
  -2.1148682e-02
  -1.8554688e-02
  -2.0568848e-02
  -1.9897461e-02
  -2.1118164e-02
  -2.3406982e-02
  -2.1148682e-02
  -1.8676758e-02
  -2.1087646e-02
  -1.8554688e-02
  -1.9561768e-02
  -1.9470215e-02
  -1.9866943e-02
  -1.8951416e-02
  -1.9958496e-02
  -1.9165039e-02
  -1.7395020e-02
  -1.9897461e-02
  -1.9256592e-02
  -1.8951416e-02
  -1.9775391e-02
  -1.5930176e-02
  -1.6571045e-02
  -1.7761230e-02
  -1.6418457e-02
  -1.9073486e-02
  -1.8096924e-02
  -1.7669678e-02
  -1.6998291e-02
  -1.8646240e-02
  -1.9958496e-02
  -1.6265869e-02
  -1.5472412e-02
  -1.7578125e-02
  -1.5686035e-02
  -1.6571045e-02
  -1.5747070e-02
  -1.4495850e-02
  -1.4862061e-02
  -1.3275146e-02
  -1.5869141e-02
  -1.5441895e-02
  -1.4923096e-02
  -1.5625000e-02
  -1.5289307e-02
  -1.2908936e-02
  -1.2542725e-02
  -1.5319824e-02
  -1.4373779e-02
  -1.2878418e-02
  -1.2969971e-02
  -1.2756348e-02
  -1.3122559e-02
  -1.3366699e-02
  -1.1535645e-02
  -1.0986328e-02
  -1.2390137e-02
  -1.4892578e-02
  -1.3275146e-02
  -1.2664795e-02
  -1.5411377e-02
  -1.3458252e-02
  -1.1322021e-02
  -1.0650635e-02
  -1.2847900e-02
  -1.3061523e-02
  -1.1230469e-02
  -1.0375977e-02
  -1.3305664e-02
  -1.1779785e-02
  -1.1260986e-02
  -9.3383789e-03
  -1.1230469e-02
  -1.2145996e-02
  -1.2695313e-02
  -8.7585449e-03
  -9.5214844e-03
  -1.0131836e-02
  -9.0637207e-03
  -6.5307617e-03
  -1.0009766e-02
  -1.1291504e-02
  -8.4838867e-03
  -1.2329102e-02
  -5.7678223e-03
  -4.0283203e-03
  -1.2176514e-02
  -9.3078613e-03
  -9.2468262e-03
  -8.3923340e-03
  -7.7819824e-03
   2.7770996e-03
  -2.0751953e-03
  -7.5073242e-03
  -5.8898926e-03
  -6.0729980e-03
  -7.1716309e-03
  -7.3547363e-03
  -6.8664551e-03
  -7.3242188e-03
  -7.4462891e-03
  -8.3618164e-03
  -8.0261230e-03
  -6.6223145e-03
  -8.4533691e-03
  -7.7209473e-03
  -6.0119629e-03
  -8.0871582e-03
  -7.2326660e-03
  -8.3312988e-03
  -5.9814453e-03
  -5.6152344e-03
  -7.6904297e-03
  -9.2163086e-03
  -3.3264160e-03
  -3.3569336e-04
  -8.8806152e-03
  -7.7514648e-03
  -7.9650879e-03
  -7.3547363e-03
  -5.3100586e-03
  -6.3476563e-03
  -5.8288574e-03
  -4.7302246e-03
  -6.4697266e-03
  -6.3476563e-03
  -4.2114258e-03
  -4.9743652e-03
  -5.0048828e-03
  -4.4860840e-03
  -5.1269531e-03
  -2.1362305e-03
  -3.0517578e-03
  -1.6174316e-03
  -3.2348633e-03
   1.6510010e-02
   8.8500977e-03
  -5.0048828e-03
   1.6296387e-02
  -1.1901855e-03
  -5.4626465e-03
   1.5869141e-03
   2.1057129e-03
  -1.5258789e-03
  -4.1198730e-03
  -2.5939941e-03
  -1.9531250e-03
   1.4343262e-03
   1.2817383e-03
  -4.2724609e-03
  -2.6550293e-03
  -2.1972656e-03
  -2.8686523e-03
  -4.9133301e-03
  -1.2207031e-04
   1.8615723e-03
  -3.2958984e-03
  -2.5329590e-03
  -3.0517578e-03
  -1.3732910e-03
  -3.3569336e-03
  -1.1901855e-03
  -1.4953613e-03
  -1.3732910e-03
  -3.3874512e-03
  -2.9602051e-03
  -3.3874512e-03
  -2.0446777e-03
  -4.6691895e-03
   3.0517578e-05
   1.4648438e-03
  -4.1809082e-03
  -1.9226074e-03
  -2.3498535e-03
  -2.3803711e-03
   7.0190430e-03
   4.7912598e-03
   6.7138672e-04
   0.0000000e+00
  -4.6081543e-03
   1.7395020e-03
   4.9438477e-03
  -2.0751953e-03
   2.7465820e-04
  -2.1362305e-03
  -2.5024414e-03
   7.6293945e-04
   2.8076172e-03
   4.2724609e-04
  -4.2724609e-04
  -1.1901855e-03
   3.9672852e-04
  -5.7983398e-04
  -1.4648438e-03
  -1.2207031e-04
   1.3427734e-03
  -1.2817383e-03
  -2.5939941e-03
   2.8076172e-03
   4.1198730e-03
  -2.1362305e-03
   7.8125000e-03
   5.7678223e-03
   4.0893555e-03
  -1.8615723e-03
   8.9721680e-03
   8.1787109e-03
   8.5449219e-04
   3.3569336e-04
  -2.1972656e-03
   1.0681152e-03
   2.1667480e-03
   0.0000000e+00
   1.7700195e-03
   4.1198730e-03
   3.1127930e-03
   8.8500977e-04
   1.4038086e-03
   9.7656250e-04
   4.3029785e-03
  -1.5258789e-03
  -1.1596680e-03
   1.7700195e-03
  -1.7089844e-03
  -2.1972656e-03
  -1.3427734e-03
  -7.6293945e-04
   4.5776367e-04
  -1.6479492e-03
  -1.5563965e-03
   2.3498535e-03
   6.1035156e-03
  -1.1596680e-03
   1.4038086e-03
  -4.2724609e-04
   1.5869141e-03
   2.2888184e-03
   5.2490234e-03
  -3.6621094e-04
   2.3498535e-03
   1.4129639e-02
   7.5683594e-03
  -1.5563965e-03
   5.6457520e-03
   8.7280273e-03
  -1.9836426e-03
   4.8828125e-04
   1.1596680e-03
   3.2043457e-03
   7.9345703e-04
  -1.0681152e-03
   1.7395020e-03
   2.5634766e-03
   2.0446777e-03
   1.9531250e-03
   4.7302246e-03
   5.7373047e-03
   1.4648438e-03
   2.5329590e-03
   3.5095215e-03
   2.6245117e-03
   1.4343262e-03
   1.5563965e-03
   3.9062500e-03
   1.5869141e-03
   2.1972656e-03
   2.2888184e-03
   3.2043457e-03
   3.4179688e-03
   2.4108887e-03
   2.6855469e-03
   2.4719238e-03
   3.1738281e-03
   1.8005371e-03
   2.2583008e-03
   9.9487305e-03
   7.5683594e-03
   4.5776367e-03
   2.2888184e-03
   6.2561035e-03
   4.2724609e-03
   1.3732910e-03
   2.2796631e-02
   1.0711670e-02
   2.2583008e-03
   6.9885254e-03
   3.8757324e-03
   4.7302246e-03
   4.6081543e-03
   4.1198730e-03
   3.4484863e-03
   4.1503906e-03
   4.0588379e-03
   1.7089844e-03
   4.2419434e-03
   5.0659180e-03
   4.6997070e-03
   6.2255859e-03
   4.4250488e-03
   4.3640137e-03
   5.1269531e-03
   3.7231445e-03
   4.1809082e-03
   4.1503906e-03
   8.3007813e-03
   1.7395020e-03
   1.0040283e-02
   3.0639648e-02
   4.5166016e-03
   4.4860840e-03
   6.6223145e-03
   6.2255859e-03
   6.9580078e-03
   6.8664551e-03
   6.8969727e-03
   6.2255859e-03
   6.4086914e-03
   5.6762695e-03
   6.6223145e-03
   7.2937012e-03
   6.4392090e-03
   6.7749023e-03
   7.3242188e-03
   8.0261230e-03
   8.3618164e-03
   7.7819824e-03
   6.0729980e-03
   7.9040527e-03
   7.2631836e-03
   6.0119629e-03
   7.5073242e-03
   6.5612793e-03
   6.9274902e-03
   7.4462891e-03
   6.7749023e-03
   8.4838867e-03
   7.2326660e-03
   6.4392090e-03
   9.0026855e-03
   9.0026855e-03
   8.1481934e-03
   8.5754395e-03
   8.7890625e-03
   9.6740723e-03
   6.7443848e-03
   1.4434814e-02
   1.2390137e-02
   8.9111328e-03
   9.9182129e-03
   8.9416504e-03
   8.8500977e-03
   1.1627197e-02
   1.4465332e-02
   1.0681152e-02
   1.1566162e-02
   1.4678955e-02
   1.0009766e-02
   1.1718750e-02
   1.2054443e-02
   1.0131836e-02
   9.7961426e-03
   1.1199951e-02
   1.1047363e-02
   9.8876953e-03
   1.0864258e-02
   1.1138916e-02
   1.0559082e-02
   1.1901855e-02
   1.1779785e-02
   1.2634277e-02
   1.2176514e-02
   1.3885498e-02
   1.4495850e-02
   1.4282227e-02
   1.0559082e-02
   1.5838623e-02
   1.7974854e-02
   1.1840820e-02
   1.3214111e-02
   1.2847900e-02
   1.2634277e-02
   1.7089844e-02
   1.3732910e-02
   1.0162354e-02
   1.4068604e-02
   1.7852783e-02
   1.4862061e-02
   1.3275146e-02
   1.4495850e-02
   2.0019531e-02
   2.1026611e-02
   2.3468018e-02
   1.4526367e-02
   1.6662598e-02
   1.5655518e-02
   1.1169434e-02
   1.4739990e-02
   1.3580322e-02
   1.4190674e-02
   1.1688232e-02
   1.7883301e-02
   1.6204834e-02
   1.3641357e-02
   2.0965576e-02
   1.1810303e-02
   1.1627197e-02
   1.2145996e-02
   1.2115479e-02
   1.2481689e-02
   1.2451172e-02
   1.2451172e-02
   1.3061523e-02
   1.4068604e-02
   1.4739990e-02
   1.4007568e-02
   1.3610840e-02
   1.4434814e-02
   1.4953613e-02
   1.3122559e-02
   1.6021729e-02
   1.8951416e-02
   1.9836426e-02
   1.1901855e-02
   1.5808105e-02
   1.6540527e-02
   1.1016846e-02
   1.2756348e-02
   1.2725830e-02
   1.4160156e-02
   1.8829346e-02
   1.4648438e-02
   9.3994141e-03
   1.4312744e-02
   1.0681152e-02
   1.2695313e-02
   1.4465332e-02
   1.3275146e-02
   1.1962891e-02
   1.2847900e-02
   1.6662598e-02
   1.2817383e-02
   1.6540527e-02
   1.3458252e-02
   9.6130371e-03
   9.9182129e-03
   1.7242432e-02
   1.7730713e-02
   1.2542725e-02
   1.9927979e-02
   1.4068604e-02
   1.1108398e-02
   1.2115479e-02
   1.7425537e-02
   1.5838623e-02
   1.1962891e-02
   1.4587402e-02
   1.2908936e-02
   1.2054443e-02
   1.3183594e-02
   1.3214111e-02
   1.2207031e-02
   1.2481689e-02
   1.2359619e-02
   1.3916016e-02
   1.3153076e-02
   1.2115479e-02
   1.4617920e-02
   1.0284424e-02
   1.7364502e-02
   2.7862549e-02
   1.5411377e-02
   1.3610840e-02
   1.3336182e-02
   1.2817383e-02
   2.2888184e-02
   1.6967773e-02
   1.0406494e-02
   1.4038086e-02
   1.3031006e-02
   1.2786865e-02
   1.2481689e-02
   2.6733398e-02
   1.6754150e-02
   1.0711670e-02
   1.3153076e-02
   1.1352539e-02
   1.3244629e-02
   1.3000488e-02
   1.6662598e-02
   1.2847900e-02
   1.0742188e-02
   1.1993408e-02
   1.0162354e-02
   1.5808105e-02
   1.5899658e-02
   1.1932373e-02
   1.3366699e-02
   1.0345459e-02
   1.1596680e-02
   1.5838623e-02
   1.1901855e-02
   1.1901855e-02
   1.4099121e-02
   8.3923340e-03
   1.8310547e-02
   2.1606445e-02
   1.1901855e-02
   1.3366699e-02
   1.0253906e-02
   1.0070801e-02
   1.2359619e-02
   1.1932373e-02
   1.1016846e-02
   9.6130371e-03
   9.6740723e-03
   9.0637207e-03
   8.7890625e-03
   9.9182129e-03
   1.0772705e-02
   1.1199951e-02
   1.1932373e-02
   9.5825195e-03
   1.0284424e-02
   1.1138916e-02
   1.1444092e-02
   7.8735352e-03
   2.4841309e-02
   2.2796631e-02
   8.3312988e-03
   1.7303467e-02
   1.0650635e-02
   7.5988770e-03
   9.0332031e-03
   9.3383789e-03
   9.4604492e-03
   8.6364746e-03
   1.0040283e-02
   6.8969727e-03
   9.4909668e-03
   1.2237549e-02
   1.3977051e-02
   1.2878418e-02
   7.3852539e-03
   6.4086914e-03
   9.5214844e-03
   7.0495605e-03
   7.1716309e-03
   1.9104004e-02
   1.5411377e-02
   1.0009766e-02
   8.7890625e-03
   7.2021484e-03
   7.4768066e-03
   8.9416504e-03
   8.2092285e-03
   8.1787109e-03
   7.4462891e-03
   6.3476563e-03
   5.8898926e-03
   6.7443848e-03
   6.3476563e-03
   4.9438477e-03
   5.5236816e-03
   7.1105957e-03
   9.9182129e-03
   8.5754395e-03
   7.4462891e-03
   8.3007813e-03
   1.0253906e-02
   8.2092285e-03
   6.6528320e-03
   6.8664551e-03
   4.4555664e-03
   6.3781738e-03
   6.0424805e-03
   5.7067871e-03
   1.0101318e-02
   6.5002441e-03
   5.8898926e-03
   7.0800781e-03
   6.0424805e-03
   9.2163086e-03
   7.4462891e-03
   5.0354004e-03
   4.6081543e-03
   4.9438477e-03
   6.3476563e-03
   6.9274902e-03
   4.3640137e-03
   3.4179688e-03
   3.2653809e-03
   3.5095215e-03
   1.2298584e-02
   7.3852539e-03
   1.9531250e-03
   5.4321289e-03
   3.3569336e-03
   5.0964355e-03
   3.9978027e-03
   1.7822266e-02
   5.0964355e-03
   3.1127930e-03
   1.7822266e-02
   3.6010742e-03
   6.6833496e-03
   7.2631836e-03
   3.4179688e-03
   3.5400391e-03
   2.4108887e-03
   1.0375977e-03
   6.6528320e-03
   3.9367676e-03
   8.8500977e-04
   2.6245117e-03
   3.2348633e-03
   3.3264160e-03
   1.0681152e-03
   2.1057129e-03
   3.2348633e-03
   2.9296875e-03
   2.9296875e-03
   7.6293945e-04
   6.1645508e-03
   6.5002441e-03
  -1.8310547e-04
   8.5754395e-03
   6.1950684e-03
   0.0000000e+00
   1.8615723e-03
   8.5754395e-03
   7.5988770e-03
   9.7656250e-04
   1.9531250e-03
   2.9602051e-03
   4.1198730e-03
   4.0588379e-03
   2.4414063e-03
   1.7700195e-03
   2.8991699e-03
   1.6174316e-03
   6.1035156e-04
  -3.0517578e-05
   6.1035156e-05
   9.1552734e-04
   1.2207031e-04
   1.4953613e-03
   2.3803711e-03
  -3.6621094e-04
  -4.2724609e-04
   1.1596680e-03
  -9.1552734e-04
  -2.1362305e-04
   1.6784668e-03
  -2.3193359e-03
   2.1667480e-03
   9.4604492e-04
  -7.3242188e-04
  -1.2817383e-03
   1.9256592e-02
   4.4860840e-03
  -4.5776367e-03
   1.0314941e-02
  -4.6386719e-03
   1.2207031e-03
   9.1247559e-03
   1.3427734e-03
  -1.5258789e-04
  -1.1291504e-03
  -3.2043457e-03
   1.5869141e-03
   2.0751953e-03
  -1.4953613e-03
  -1.5258789e-04
  -4.2724609e-04
   3.9672852e-04
   2.3193359e-03
   6.1035156e-04
  -1.7089844e-03
  -7.9345703e-04
   3.0517578e-05
   1.0681152e-03
   1.4648438e-03
  -1.2817383e-03
   9.7656250e-04
   2.5024414e-03
   3.6621094e-04
  -2.2583008e-03
   3.0517578e-05
  -9.4604492e-04
   4.5776367e-04
  -2.0141602e-03
   7.9345703e-04
   2.4414063e-04
   1.5258789e-03
   5.9204102e-03
  -2.5939941e-03
   3.5705566e-03
   9.2468262e-03
  -1.7089844e-03
   4.7607422e-03
   4.0893555e-03
  -2.1972656e-03
  -1.8310547e-04
  -1.2817383e-03
  -8.8500977e-04
  -1.5258789e-04
   3.0517578e-05
  -6.1035156e-05
  -1.5869141e-03
  -9.1552734e-04
  -1.7089844e-03
  -2.5939941e-03
  -1.3427734e-03
  -3.6926270e-03
  -2.4414063e-03
  -7.9345703e-04
  -5.4931641e-04
   4.2724609e-04
  -1.0681152e-03
  -2.1362305e-03
  -1.8005371e-03
  -1.7089844e-03
  -2.1972656e-03
  -3.4484863e-03
   7.9040527e-03
  -2.8381348e-03
  -1.9836426e-03
   1.2451172e-02
  -5.5541992e-03
   2.7465820e-04
   2.9602051e-03
  -3.6621094e-03
  -8.2397461e-04
  -8.5449219e-04
   9.4604492e-04
  -5.3100586e-03
   1.7517090e-02
   1.4587402e-02
  -6.6833496e-03
   1.0375977e-03
  -1.6479492e-03
  -1.1901855e-03
  -1.4343262e-03
  -1.6784668e-03
  -1.7700195e-03
   7.6293945e-04
   1.0375977e-03
   8.7585449e-03
   6.0119629e-03
  -3.6010742e-03
   9.1552734e-05
  -9.1552734e-04
  -1.1291504e-03
  -8.8500977e-04
   4.4860840e-03
   2.7465820e-03
  -2.7160645e-03
  -9.1552734e-05
  -2.7770996e-03
  -1.9226074e-03
   7.3242188e-04
  -1.4648438e-03
  -1.8310547e-04
   3.3874512e-03
   6.1035156e-04
  -1.0375977e-03
   1.2207031e-04
  -4.2724609e-04
  -6.7138672e-04
  -8.2397461e-04
  -1.2207031e-03
   8.2397461e-04
  -3.9672852e-03
   1.3214111e-02
   1.3977051e-02
  -1.9226074e-03
  -1.5258789e-04
   1.7700195e-03
   4.9438477e-03
  -2.9602051e-03
  -6.4086914e-04
  -1.0986328e-03
  -1.1901855e-03
   9.1552734e-05
   3.9672852e-04
  -3.9672852e-04
  -1.4343262e-03
  -1.8920898e-03
   1.4038086e-03
   1.8310547e-03
   3.9672852e-04
  -3.4179688e-03
  -1.6174316e-03
   1.4648438e-03
   1.1291504e-03
   1.3732910e-03
   2.8686523e-03
   2.4414063e-04
   4.5776367e-03
   3.8452148e-03
  -3.0517578e-04
   6.6833496e-03
   5.1879883e-04
  -1.6479492e-03
   1.4343262e-03
   4.5776367e-04
   2.2888184e-03
   1.4343262e-03
   6.4086914e-04
   3.0517578e-04
  -1.8615723e-03
   2.2583008e-03
   3.6621094e-04
   1.3122559e-03
   2.2888184e-03
   5.9814453e-03
  -6.1035156e-04
  -3.6621094e-04
   4.2724609e-03
   2.5939941e-03
   2.9907227e-03
   1.4038086e-03
   2.3498535e-03
   2.9296875e-03
   7.9345703e-04
   1.4343262e-03
   1.3122559e-03
   1.7089844e-03
   1.0375977e-03
   1.1901855e-03
   1.2207031e-03
   7.6293945e-04
  -2.4414063e-04
   8.2397461e-04
   1.8615723e-03
   1.6784668e-03
   1.6784668e-03
   1.9836426e-03
   3.2043457e-03
   3.1127930e-03
   3.6621094e-04
   1.0681152e-03
   3.1127930e-03
   5.4931641e-03
   2.3498535e-03
  -1.3427734e-03
   2.6245117e-03
  -7.9345703e-04
   1.1901855e-03
   2.5024414e-03
   3.1738281e-03
   9.4604492e-04
   3.6621094e-04
   2.2430420e-02
   5.7678223e-03
  -3.3569336e-03
   4.7607422e-03
  -2.7465820e-04
  -3.3264160e-03
   2.4414063e-04
   2.6550293e-03
  -4.5776367e-04
   2.4414063e-03
   2.6855469e-03
   1.0986328e-03
  -1.4343262e-03
   3.3874512e-03
   9.8876953e-03
   0.0000000e+00
   8.5449219e-04
   7.0190430e-04
   1.8005371e-03
  -2.7465820e-04
   3.3874512e-03
   5.2795410e-03
   3.1127930e-03
   1.0070801e-03
   2.0141602e-03
   3.6010742e-03
  -7.0190430e-04
   4.2419434e-03
   6.1950684e-03
  -1.2512207e-03
   9.4604492e-04
   2.5939941e-03
   2.1972656e-03
   1.8005371e-03
   9.7656250e-04
   2.2583008e-03
   4.6081543e-03
   2.2583008e-03
   4.7607422e-03
   4.3640137e-03
  -2.3193359e-03
   6.6833496e-03
   6.5917969e-03
   7.6293945e-04
   2.5329590e-03
   2.1667480e-03
   2.5939941e-03
   7.9345703e-04
   9.4604492e-04
   1.6174316e-03
   3.2958984e-03
   3.2653809e-03
   1.0375977e-03
   2.2583008e-03
   4.3334961e-03
   1.2207031e-03
   2.3193359e-03
   3.1127930e-03
   4.9743652e-03
   2.7770996e-03
   5.7983398e-04
   2.8686523e-03
   3.8757324e-03
   3.5705566e-03
   3.5095215e-03
   3.2043457e-03
   5.3405762e-03
   3.2348633e-03
   4.9438477e-03
   6.6833496e-03
   4.5166016e-03
   4.6691895e-03
   4.5166016e-03
   2.8381348e-03
   3.6315918e-03
   3.8146973e-03
   1.9531250e-03
   2.6855469e-03
   4.1198730e-03
   2.9602051e-03
   1.7395020e-03
   2.1362305e-03
   3.8146973e-03
   1.6479492e-03
   1.9531250e-03
   9.7656250e-04
   3.9672852e-03
   4.1198730e-03
   1.5869141e-03
   1.1596680e-03
   3.1738281e-03
   4.4250488e-03
   2.2277832e-03
   2.8076172e-03
   1.9836426e-03
   2.5939941e-03
   7.6293945e-04
   1.5258789e-03
   3.2348633e-03
  -8.5449219e-04
   3.6621094e-04
   1.8005371e-03
   1.9836426e-03
   1.3427734e-03
   1.4953613e-03
   1.8920898e-03
   1.5258789e-03
   2.7465820e-03
   2.2583008e-03
   2.2277832e-03
   3.3874512e-03
   5.5236816e-03
   3.6010742e-03
   1.2512207e-03
   4.1198730e-03
  -1.2207031e-03
   3.3569336e-04
   3.3874512e-03
   1.1596680e-03
   1.0375977e-03
   2.3803711e-03
   2.7465820e-04
   1.3000488e-02
   8.3007813e-03
  -5.1879883e-04
   3.5095215e-03
   2.7770996e-03
   1.7700195e-03
   1.8920898e-03
   2.1972656e-03
   2.7465820e-03
   2.5329590e-03
   2.4414063e-04
   3.1433105e-03
   4.4250488e-03
   1.8920898e-03
   1.8005371e-03
   3.9978027e-03
   3.7231445e-03
   3.3569336e-04
   8.8500977e-04
   1.0681152e-03
   2.9907227e-03
   2.3498535e-03
   2.6855469e-03
   2.5939941e-03
   1.5869141e-03
   3.1433105e-03
   7.6293945e-04
   3.9978027e-03
   6.0119629e-03
   1.1901855e-03
   2.4414063e-03
   2.6245117e-03
   3.0517578e-03
   2.3193359e-03
   2.1362305e-03
   3.1433105e-03
   2.8991699e-03
   2.5634766e-03
   4.5471191e-03
   5.0354004e-03
   4.0283203e-03
   3.1738281e-03
   2.3193359e-03
   1.8615723e-03
   9.7656250e-04
   1.8920898e-03
   1.7395020e-03
   2.4414063e-04
   3.3874512e-03
   1.8310547e-04
  -3.6621094e-04
   9.0026855e-03
   6.9885254e-03
   2.7770996e-03
   1.5563965e-03
   2.1057129e-03
   2.3498535e-03
  -9.1552734e-05
   1.4953613e-03
   1.8920898e-03
   1.3427734e-03
   7.6293945e-04
   2.0446777e-03
   2.1057129e-03
   1.4038086e-03
   3.2958984e-03
   1.8005371e-03
   2.0751953e-03
   2.8381348e-03
   3.5400391e-03
   4.5471191e-03
   3.4790039e-03
   3.4790039e-03
   2.8381348e-03
   2.1362305e-03
   3.6926270e-03
   5.0048828e-03
   2.2277832e-03
   6.9274902e-03
   7.7209473e-03
   3.2958984e-03
   3.6621094e-03
   2.8076172e-03
   3.8757324e-03
   5.2490234e-03
   3.7841797e-03
   2.5634766e-03
   3.8146973e-03
   4.7912598e-03
   2.1667480e-03
   3.9062500e-03
   3.7841797e-03
   1.6174316e-03
   2.5329590e-03
   4.1503906e-03
   2.8991699e-03
   3.2958984e-03
   3.8452148e-03
   3.1738281e-03
   3.4484863e-03
   3.0822754e-03
   3.3264160e-03
   4.4860840e-03
   3.4484863e-03
   3.2653809e-03
   3.7231445e-03
   3.6621094e-03
   3.9978027e-03
   4.0893555e-03
   3.2958984e-03
   3.6315918e-03
   3.2958984e-03
   5.0964355e-03
   3.5095215e-03
   3.3874512e-03
   3.0517578e-03
   3.0212402e-03
   3.2348633e-03
   3.4484863e-03
   3.6926270e-03
   4.8828125e-03
   2.9907227e-03
   4.0588379e-03
   5.7678223e-03
   3.4790039e-03
   5.4321289e-03
   4.6386719e-03
   3.6621094e-03
   4.9743652e-03
   3.9367676e-03
   4.6386719e-03
   6.4697266e-03
   4.6997070e-03
   5.0964355e-03
   3.8452148e-03
   4.0893555e-03
   1.2634277e-02
   4.3334961e-03
   1.3732910e-03
   4.5776367e-03
   3.7231445e-03
   2.1362305e-03
   1.7395020e-03
   3.4484863e-03
   2.8381348e-03
   5.1269531e-03
   9.0332031e-03
   2.0446777e-03
   6.7443848e-03
   5.5236816e-03
   2.8991699e-03
   4.5776367e-03
   5.1879883e-03
   2.9907227e-03
   2.9907227e-03
   3.6926270e-03
   3.8146973e-03
   2.8991699e-03
   1.4343262e-03
   3.6926270e-03
   4.1503906e-03
   2.1667480e-03
   2.8076172e-03
   3.6621094e-03
   3.8146973e-03
   3.4484863e-03
   4.1809082e-03
   4.1503906e-03
   3.5400391e-03
   2.1301270e-02
   9.3994141e-03
   4.6691895e-03
   1.5167236e-02
   1.8615723e-03
   3.3569336e-03
   4.8828125e-03
   1.9531250e-03
   5.3405762e-03
   5.2795410e-03
   5.5847168e-03
   7.6904297e-03
  -6.1035156e-04
   3.0822754e-03
   1.7395020e-03
   1.7395020e-03
   3.2348633e-03
   4.9438477e-03
   1.0620117e-02
   3.8757324e-03
   1.5869141e-03
   3.1127930e-03
   1.0681152e-03
   6.4392090e-03
   1.2573242e-02
   3.4484863e-03
   1.5808105e-02
   7.6599121e-03
  -4.0283203e-03
   4.5776367e-03
   2.6245117e-03
   3.7536621e-03
   2.6550293e-03
   3.1433105e-03
   6.9885254e-03
   3.6621094e-03
   3.4484863e-03
  -3.9672852e-03
   2.0782471e-02
   2.9296875e-02
   2.3803711e-03
   1.5167236e-02
   1.7211914e-02
   1.0498047e-02
   1.8005371e-03
   5.0354004e-03
   3.9367676e-03
   2.7465820e-04
   7.0800781e-03
   7.8735352e-03
  -3.3569336e-04
   5.3710938e-03
   3.3264160e-03
   1.1230469e-02
   2.0294189e-02
   1.5289307e-02
   1.4556885e-02
   7.2021484e-03
   1.0070801e-03
   6.9885254e-03
   1.2756348e-02
   1.4465332e-02
   1.2603760e-02
   8.2397461e-04
   1.2512207e-03
   5.4016113e-03
   2.4719238e-03
   3.7841797e-03
   5.1879883e-03
   5.4016113e-03
   3.3874512e-03
   3.1127930e-03
   3.8146973e-03
   4.1809082e-03
   1.2817383e-03
   1.5258789e-03
   8.8500977e-04
   3.3874512e-03
   4.1809082e-03
   3.3264160e-03
   5.0659180e-03
   3.5705566e-03
   3.7841797e-03
   4.5166016e-03
   3.3264160e-03
   4.3029785e-03
   4.8828125e-03
   5.7067871e-03
   3.9672852e-03
   2.6855469e-03
   1.3732910e-03
   4.8217773e-03
   5.5236816e-03
   5.5236816e-03
   2.8686523e-03
   3.8452148e-03
   5.4016113e-03
   2.6855469e-03
   5.9204102e-03
   8.4228516e-03
   4.7912598e-03
   5.2490234e-03
   3.2043457e-03
   4.6691895e-03
   5.0354004e-03
   3.5705566e-03
   2.9907227e-03
   3.0822754e-03
   3.6621094e-03
   4.0588379e-03
   3.3569336e-03
   3.0517578e-03
   2.1972656e-03
   2.6550293e-03
   4.5166016e-03
   3.9062500e-03
   5.7983398e-03
   7.6293945e-03
   1.6479492e-03
   6.8054199e-03
   8.3923340e-03
   2.1362305e-03
   3.5705566e-03
   3.9367676e-03
   3.7536621e-03
   6.6528320e-03
   2.1667480e-03
   4.9438477e-03
   7.2326660e-03
   4.4555664e-03
  -5.1879883e-04
   7.7514648e-03
   2.1759033e-02
   4.1809082e-03
   5.3710938e-03
   6.5612793e-03
  -5.4931641e-04
   1.6204834e-02
   2.2979736e-02
   8.4838867e-03
   4.2114258e-03
   2.1667480e-03
   4.9743652e-03
   1.7120361e-02
   3.7231445e-03
   4.6691895e-03
   8.6059570e-03
   3.6010742e-03
   3.7231445e-03
   4.1198730e-03
   4.8828125e-03
   4.4555664e-03
   3.9978027e-03
   5.4321289e-03
   3.8452148e-03
   6.8969727e-03
   5.5847168e-03
   2.7465820e-03
   1.3671875e-02
   7.0800781e-03
   5.2490234e-03
   1.0284424e-02
   5.8593750e-03
   7.1716309e-03
   4.4860840e-03
   4.1198730e-03
   1.7700195e-03
   1.3061523e-02
   1.3183594e-02
   1.1596680e-03
   4.9133301e-03
   4.1809082e-03
   3.5705566e-03
   3.6621094e-03
   3.7841797e-03
   5.6762695e-03
   3.6010742e-03
   6.4086914e-03
   5.1574707e-03
   4.8522949e-03
   8.6364746e-03
   3.7536621e-03
   3.5705566e-03
   5.7373047e-03
   4.9133301e-03
   4.0893555e-03
   4.6997070e-03
   4.2114258e-03
   4.6386719e-03
   5.0659180e-03
   4.8828125e-03
   5.8288574e-03
   3.8146973e-03
   3.7231445e-03
   6.7138672e-03
   5.8898926e-03
   5.5847168e-03
   5.4626465e-03
   4.9438477e-03
   6.1950684e-03
   5.6152344e-03
   4.2724609e-03
   3.9672852e-03
   6.2561035e-03
   4.3640137e-03
   3.8146973e-03
   3.6010742e-03
   5.6762695e-03
   2.0751953e-03
   5.0659180e-03
   5.6762695e-03
   3.6010742e-03
   4.2114258e-03
   6.2561035e-03
   5.1574707e-03
   4.5471191e-03
   3.1738281e-03
   4.2114258e-03
   3.8146973e-03
   3.4790039e-03
   5.8898926e-03
   3.4484863e-03
   4.5166016e-03
   6.5307617e-03
   4.4555664e-03
   4.3029785e-03
   6.2866211e-03
   7.2937012e-03
   5.8898926e-03
   6.4086914e-03
   6.3476563e-03
   6.3476563e-03
   4.7912598e-03
   1.7150879e-02
   9.6435547e-03
   1.2207031e-03
   3.9428711e-02
   1.3092041e-02
   1.8615723e-03
   1.3214111e-02
   2.7465820e-03
   2.1972656e-03
   6.5307617e-03
   6.6833496e-03
   1.2115479e-02
   7.4157715e-03
   5.3710938e-03
   7.0495605e-03
   5.4626465e-03
   8.1176758e-03
   5.8898926e-03
   6.1645508e-03
   7.6599121e-03
   9.4604492e-03
   6.4697266e-03
   4.3029785e-03
   7.9040527e-03
   8.1176758e-03
   5.1879883e-03
   7.0190430e-03
   7.4157715e-03
   5.1879883e-03
   6.2561035e-03
   9.1857910e-03
   5.7983398e-03
   3.1433105e-03
   1.0406494e-02
   8.4533691e-03
   5.7067871e-03
   2.5573730e-02
   1.2359619e-02
   5.8288574e-03
   8.3923340e-03
   2.3498535e-03
   8.2702637e-03
   7.5988770e-03
   6.0119629e-03
   6.7138672e-03
   7.1411133e-03
   9.0637207e-03
   7.1411133e-03
   4.0588379e-03
   6.0729980e-03
   7.0495605e-03
   2.3712158e-02
   1.1383057e-02
   5.0964355e-03
   1.0772705e-02
   7.3242188e-03
   9.6130371e-03
   9.4299316e-03
   1.0223389e-02
   3.5705566e-03
   1.0406494e-02
   1.0681152e-02
   7.6904297e-03
   1.0009766e-02
   9.2773438e-03
   1.3336182e-02
   9.9487305e-03
   9.4604492e-03
   1.0192871e-02
   8.8806152e-03
   9.2163086e-03
   9.7656250e-03
   9.7351074e-03
   9.4604492e-03
   1.0528564e-02
   1.0528564e-02
   8.6669922e-03
   7.1411133e-03
   9.6740723e-03
   1.0284424e-02
   9.9792480e-03
   1.0559082e-02
   1.0986328e-02
   1.0528564e-02
   9.7045898e-03
   9.7961426e-03
   1.0925293e-02
   1.0406494e-02
   1.1077881e-02
   9.9792480e-03
   9.2773438e-03
   1.0955811e-02
   1.0803223e-02
   1.1047363e-02
   1.1383057e-02
   1.1413574e-02
   1.0375977e-02
   1.0040283e-02
   6.8359375e-03
   1.3824463e-02
   1.3366699e-02
   7.9040527e-03
   9.5825195e-03
   9.2468262e-03
   9.5214844e-03
   1.0162354e-02
   9.4299316e-03
   7.3852539e-03
   8.6975098e-03
   1.0467529e-02
   8.3923340e-03
   1.0192871e-02
   1.0864258e-02
   8.5449219e-03
   1.2725830e-02
   1.1993408e-02
   1.0040283e-02
   9.7961426e-03
   1.0131836e-02
   1.0650635e-02
   9.2468262e-03
   1.1749268e-02
   1.1108398e-02
   1.1871338e-02
   1.1077881e-02
   9.9182129e-03
   1.0559082e-02
   9.5825195e-03
   1.0742188e-02
   1.1413574e-02
   1.1413574e-02
   1.0314941e-02
   9.7656250e-03
   1.5075684e-02
   2.0507813e-02
   2.8961182e-02
   1.7089844e-02
   1.3275146e-02
   1.3061523e-02
   1.3610840e-02
   1.0711670e-02
   2.0019531e-02
   2.9754639e-02
   9.7961426e-03
   1.3702393e-02
   1.5716553e-02
   1.1871338e-02
   1.5197754e-02
   1.2115479e-02
   1.0711670e-02
   1.1993408e-02
   1.2237549e-02
   1.2481689e-02
   1.2786865e-02
   1.3732910e-02
   1.5472412e-02
   1.6967773e-02
   8.6975098e-03
   1.2939453e-02
   1.3641357e-02
   1.2237549e-02
   8.7890625e-03
   2.2399902e-02
   2.4047852e-02
   9.8876953e-03
   1.3183594e-02
   9.7045898e-03
   1.0833740e-02
   1.2481689e-02
   1.2634277e-02
   1.3793945e-02
   1.3763428e-02
   1.1596680e-02
   1.0681152e-02
   1.0681152e-02
   1.4923096e-02
   9.5825195e-03
   2.1697998e-02
   2.0843506e-02
   9.6740723e-03
   1.3854980e-02
   1.1932373e-02
   1.3305664e-02
   1.2756348e-02
   1.2725830e-02
   1.3977051e-02
   1.4678955e-02
   1.6052246e-02
   1.8981934e-02
   1.5747070e-02
   9.8266602e-03
   1.5899658e-02
   1.3641357e-02
   8.8806152e-03
   1.2329102e-02
   1.4831543e-02
   1.3458252e-02
   1.3519287e-02
   1.3031006e-02
   9.0637207e-03
   1.3061523e-02
   1.3458252e-02
   1.1871338e-02
   1.2725830e-02
   1.2573242e-02
   1.1596680e-02
   1.5747070e-02
   1.4770508e-02
   1.2451172e-02
   1.2054443e-02
   1.1260986e-02
   1.2084961e-02
   8.3923340e-03
   1.1383057e-02
   1.1566162e-02
   1.2939453e-02
   2.2705078e-02
   1.5625000e-02
   2.0202637e-02
   2.3925781e-02
   1.0345459e-02
   1.3397217e-02
   1.3305664e-02
   1.0284424e-02
   1.3732910e-02
   1.3031006e-02
   1.1810303e-02
   1.2420654e-02
   1.2817383e-02
   1.0223389e-02
   1.2573242e-02
   2.2888184e-02
   1.3763428e-02
   1.0406494e-02
   1.4221191e-02
   1.2573242e-02
   1.2451172e-02
   1.0803223e-02
   1.0559082e-02
   1.1749268e-02
   1.1413574e-02
   1.0803223e-02
   1.1627197e-02
   1.1505127e-02
   1.1322021e-02
   1.0772705e-02
   1.1901855e-02
   1.2268066e-02
   1.0162354e-02
   8.6059570e-03
   1.0894775e-02
   1.1322021e-02
   1.1199951e-02
   8.1787109e-03
   2.0294189e-02
   2.0874023e-02
   9.9182129e-03
   1.3305664e-02
   9.9182129e-03
   1.3610840e-02
   1.1810303e-02
   1.3183594e-02
   1.3305664e-02
   1.0314941e-02
   1.5350342e-02
   1.0437012e-02
   1.4068604e-02
   2.6733398e-02
   9.9487305e-03
   1.5808105e-02
   1.8493652e-02
   8.8500977e-03
   2.0050049e-02
   1.4526367e-02
   8.0261230e-03
   1.5716553e-02
   1.1932373e-02
   1.0009766e-02
   8.7585449e-03
   1.8280029e-02
   1.3641357e-02
   9.3383789e-03
   1.2725830e-02
   1.6143799e-02
   1.1199951e-02
   7.0190430e-03
   1.1627197e-02
   8.3007813e-03
   1.8127441e-02
   2.2949219e-02
   8.9721680e-03
   1.1657715e-02
   1.0894775e-02
   1.0253906e-02
   1.2023926e-02
   1.1444092e-02
   1.1505127e-02
   1.2359619e-02
   1.0589600e-02
   1.2023926e-02
   1.0284424e-02
   1.1138916e-02
   1.1596680e-02
   1.1535645e-02
   1.1169434e-02
   1.1535645e-02
   1.1260986e-02
   1.1810303e-02
   1.1688232e-02
   8.7585449e-03
   7.5073242e-03
   1.1962891e-02
   1.2878418e-02
   9.7961426e-03
   1.0375977e-02
   1.1840820e-02
   1.1444092e-02
   1.1199951e-02
   9.2468262e-03
   9.9182129e-03
   1.2664795e-02
   1.1566162e-02
   1.2145996e-02
   6.8969727e-03
   2.3712158e-02
   1.7120361e-02
   7.5073242e-03
   4.1778564e-02
   1.8493652e-02
   6.2561035e-03
   1.0131836e-02
   1.0040283e-02
   1.3000488e-02
   1.0925293e-02
   1.0345459e-02
   1.0040283e-02
   1.0192871e-02
   8.8195801e-03
   1.0101318e-02
   9.4909668e-03
   1.2298584e-02
   1.9195557e-02
   8.8195801e-03
   9.5520020e-03
   1.1718750e-02
   1.4282227e-02
   2.4414063e-02
   2.0355225e-02
   1.5686035e-02
   8.6364746e-03
   2.3437500e-02
   2.0141602e-02
   3.2043457e-03
   1.0620117e-02
   1.1413574e-02
   1.0986328e-02
   9.6130371e-03
   1.0650635e-02
   9.0942383e-03
   9.1552734e-03
   8.7585449e-03
   1.7181396e-02
   1.4465332e-02
   7.8125000e-03
   8.0261230e-03
   1.2847900e-02
   1.6082764e-02
   7.6293945e-03
   9.9792480e-03
   9.4909668e-03
   8.9416504e-03
   1.0040283e-02
   1.0437012e-02
   1.0711670e-02
   9.8876953e-03
   1.0131836e-02
   9.3688965e-03
   5.9814453e-03
   9.2773438e-03
   1.5625000e-02
   1.3458252e-02
   1.3702393e-02
   8.7890625e-03
   9.0942383e-03
   1.0314941e-02
   9.3383789e-03
   1.1077881e-02
   1.0284424e-02
   8.0261230e-03
   7.2326660e-03
   9.0332031e-03
   1.0589600e-02
   1.0864258e-02
   7.1411133e-03
   7.8125000e-03
   1.2939453e-02
   1.4801025e-02
   2.2308350e-02
   1.1688232e-02
   8.1481934e-03
   1.0498047e-02
   7.8125000e-03
   8.1481934e-03
   8.3312988e-03
   9.0332031e-03
   8.5754395e-03
   7.2326660e-03
   9.3383789e-03
   9.8571777e-03
   7.5683594e-03
   9.0637207e-03
   1.2542725e-02
   7.7514648e-03
   8.7280273e-03
   1.1108398e-02
   6.6223145e-03
   1.0253906e-02
   9.1552734e-03
   6.2866211e-03
   9.0637207e-03
   8.3007813e-03
   7.4768066e-03
   8.4533691e-03
   1.4556885e-02
   9.6740723e-03
   6.9580078e-03
   1.0406494e-02
   6.9885254e-03
   1.0131836e-02
   1.3183594e-02
   4.7912598e-03
   8.2092285e-03
   8.6975098e-03
   5.0964355e-03
   1.2176514e-02
   9.1857910e-03
   5.7983398e-03
   7.9345703e-03
   8.5144043e-03
   6.6833496e-03
   3.8146973e-03
   1.2023926e-02
   4.9133301e-03
   1.1016846e-02
   2.2796631e-02
   4.2419434e-03
   6.7749023e-03
   7.6904297e-03
   4.7302246e-03
   5.8593750e-03
   3.6621094e-03
   5.8288574e-03
   1.2023926e-02
   1.0894775e-02
   7.0495605e-03
   5.5541992e-03
   2.0782471e-02
   8.2702637e-03
   6.8054199e-03
   1.9439697e-02
   5.3100586e-03
   5.3405762e-03
   5.3405762e-03
   4.4860840e-03
   5.5847168e-03
   3.7231445e-03
   3.8757324e-03
   6.6833496e-03
   5.6457520e-03
   5.6457520e-03
   5.7983398e-03
   5.6152344e-03
   4.9743652e-03
   4.3945313e-03
   6.7138672e-03
   5.2185059e-03
   6.4697266e-03
   6.5002441e-03
   9.5214844e-03
   5.4016113e-03
   6.6528320e-03
   1.0711670e-02
   6.0729980e-03
   7.2326660e-03
   6.3476563e-03
   4.8828125e-03
   4.8828125e-03
   5.2185059e-03
   5.0354004e-03
   4.7607422e-03
   5.1269531e-03
   4.8522949e-03
   5.0964355e-03
   3.7841797e-03
   3.8146973e-03
   3.9978027e-03
   2.8381348e-03
   1.4007568e-02
   1.3885498e-02
   7.0495605e-03
   3.8452148e-03
   5.3710938e-03
   4.3334961e-03
   4.5471191e-03
   4.1503906e-03
   4.3334961e-03
   1.9226074e-03
   8.8500977e-04
   8.5449219e-04
   6.6528320e-03
   9.4299316e-03
   2.8686523e-03
   3.6621094e-03
   1.7395020e-03
   2.2583008e-03
   3.0517578e-03
   1.3732910e-03
   2.5634766e-03
   2.4108887e-03
   2.0751953e-03
   3.1127930e-03
   2.7770996e-03
  -5.4931641e-04
   1.9531250e-03
   4.3029785e-03
   3.1433105e-03
   3.1738281e-03
   3.6315918e-03
   3.3874512e-03
   5.0659180e-03
   4.1809082e-03
   1.3549805e-02
   2.1636963e-02
   1.3793945e-02
   5.2795410e-03
   5.0964355e-03
   4.2114258e-03
   1.5869141e-03
   4.6691895e-03
   4.3945313e-03
   1.9226074e-03
   4.3945313e-03
   4.9133301e-03
   2.0446777e-03
   2.2583008e-03
   3.0212402e-03
   2.8686523e-03
   3.5400391e-03
   2.6550293e-03
   2.9602051e-03
   3.2653809e-03
   2.3803711e-03
   1.7089844e-03
   2.6245117e-03
   2.0446777e-03
   0.0000000e+00
   1.5594482e-02
   5.7067871e-03
  -1.8310547e-03
   3.2043457e-03
   1.4648438e-03
   2.5024414e-03
  -4.2724609e-04
   6.7138672e-04
   6.1035156e-04
  -4.5776367e-04
   2.1362305e-03
   1.0681152e-03
  -9.1552734e-04
   1.8920898e-03
   1.3732910e-03
   4.2724609e-04
   1.3427734e-03
   2.7770996e-03
   3.0517578e-04
   4.2724609e-04
  -1.3122559e-03
   1.9226074e-03
  -6.4086914e-04
   8.3923340e-03
   1.4282227e-02
  -3.2348633e-03
   5.7983398e-04
   1.4038086e-03
  -3.6621094e-04
   1.9226074e-03
   8.8500977e-04
  -1.8920898e-03
   8.5449219e-04
   4.5776367e-04
  -7.9345703e-04
  -3.0517578e-05
   9.1552734e-05
   2.0751953e-03
   0.0000000e+00
   1.9531250e-03
  -3.5705566e-03
   1.6662598e-02
   1.7730713e-02
  -6.1035156e-03
   2.0446777e-03
   5.7983398e-04
   8.5449219e-04
   9.1552734e-05
   2.4108887e-03
   6.3171387e-03
   3.3569336e-03
  -2.4108887e-03
   1.2817383e-03
   6.7138672e-04
   3.3569336e-04
   2.7465820e-04
   4.8828125e-04
   7.3242188e-04
   6.4086914e-04
   5.1879883e-04
  -7.9345703e-04
   1.1901855e-03
  -1.8005371e-03
  -6.1035156e-04
   2.1972656e-03
  -1.8310547e-03
  -3.9672852e-04
  -9.7656250e-04
  -4.5776367e-04
  -2.7465820e-04
  -4.8828125e-04
  -1.0070801e-03
  -9.1552734e-04
  -1.4648438e-03
   7.9345703e-04
  -2.5329590e-03
  -4.6081543e-03
   2.0751953e-03
  -1.2207031e-04
  -3.1433105e-03
  -7.9345703e-04
  -2.2583008e-03
   0.0000000e+00
   2.1057129e-03
   2.4414063e-04
   6.4086914e-04
  -1.8310547e-04
   1.1596680e-03
  -2.2583008e-03
   8.9111328e-03
   9.8266602e-03
  -2.9907227e-03
   2.7465820e-04
   6.7138672e-04
  -7.9345703e-04
  -5.7983398e-04
   1.3122559e-03
   1.2207031e-04
  -9.1552734e-05
   0.0000000e+00
  -7.6293945e-04
   6.1035156e-05
  -1.2207031e-04
  -2.4719238e-03
   1.4038086e-03
   1.2512207e-03
  -2.4108887e-03
  -3.3569336e-04
  -3.6621094e-04
  -7.0190430e-04
  -2.3498535e-03
  -7.0190430e-04
  -6.4086914e-04
  -1.1291504e-03
  -4.5471191e-03
   5.0048828e-03
   7.2021484e-03
  -4.3945313e-03
   2.9907227e-03
   1.0681152e-02
   1.3519287e-02
  -3.0517578e-03
  -2.5939941e-03
  -2.1362305e-03
  -2.0141602e-03
  -1.6784668e-03
  -1.3427734e-03
  -2.1057129e-03
  -2.8686523e-03
  -2.8991699e-03
  -3.2043457e-03
  -2.8991699e-03
  -3.2958984e-03
  -2.8686523e-03
  -4.1809082e-03
  -4.5776367e-03
  -7.0190430e-04
  -2.8381348e-03
  -3.9672852e-03
  -9.4604492e-04
  -2.4414063e-03
  -3.5095215e-03
  -5.7983398e-04
   1.6479492e-03
  -4.2114258e-03
  -4.4555664e-03
   4.5471191e-03
  -6.2561035e-03
   3.7841797e-03
   5.9509277e-03
  -8.6059570e-03
  -2.8686523e-03
  -3.2653809e-03
  -2.5634766e-03
  -4.5166016e-03
   1.5563965e-03
   1.3122559e-03
  -4.3945313e-03
  -2.3193359e-03
  -4.5776367e-03
  -6.1035156e-05
   5.6457520e-03
  -2.8381348e-03
  -3.0517578e-03
  -3.0212402e-03
  -5.7983398e-04
  -7.0190430e-04
  -2.2888184e-03
  -2.1972656e-03
  -2.4719238e-03
  -2.4719238e-03
  -2.3498535e-03
  -3.5705566e-03
  -4.1198730e-03
  -4.6081543e-03
  -2.3193359e-03
  -1.6784668e-03
  -4.0893555e-03
  -2.6855469e-03
  -1.8920898e-03
  -5.2795410e-03
  -1.2207031e-04
   3.0517578e-05
  -6.2255859e-03
  -1.4343262e-03
  -1.8615723e-03
  -4.0588379e-03
  -3.2958984e-03
  -5.7067871e-03
  -1.4038086e-03
   2.2888184e-03
  -4.1198730e-03
  -2.1972656e-03
  -1.9531250e-03
  -2.4414063e-03
  -3.5095215e-03
  -4.3945313e-03
  -3.0517578e-03
  -4.2724609e-03
  -3.7841797e-03
  -3.1738281e-03
  -4.2419434e-03
  -2.5939941e-03
  -3.5705566e-03
  -2.7770996e-03
  -4.2114258e-03
  -1.3427734e-03
  -2.7465820e-03
  -4.5471191e-03
   1.2207031e-04
  -6.5002441e-03
   9.1552734e-05
   6.2561035e-03
  -4.8828125e-03
   3.0212402e-03
   2.2888184e-03
  -5.0048828e-03
  -4.7607422e-03
  -4.9743652e-03
  -5.5847168e-03
  -5.3100586e-03
  -2.1667480e-03
  -3.2958984e-03
  -2.9296875e-03
  -3.1433105e-03
  -5.1879883e-03
  -3.8452148e-03
  -3.9367676e-03
  -4.6081543e-03
  -2.9296875e-03
  -5.3710938e-03
  -5.3405762e-03
  -4.6691895e-03
  -5.1879883e-03
  -5.3405762e-03
  -8.5449219e-04
  -7.0190430e-04
   6.1035156e-03
   8.2397461e-03
  -6.5002441e-03
  -4.3945313e-03
  -4.1503906e-03
  -5.2185059e-03
  -5.4321289e-03
  -5.0354004e-03
  -5.1879883e-03
  -5.7678223e-03
  -9.4604492e-04
  -3.3874512e-03
  -7.2021484e-03
  -4.6081543e-03
  -5.1269531e-03
  -3.9978027e-03
  -4.5471191e-03
  -4.4860840e-03
  -5.8898926e-03
  -5.2795410e-03
  -4.1809082e-03
  -4.4555664e-03
  -7.2631836e-03
  -6.0119629e-03
   1.4099121e-02
  -3.2043457e-03
  -9.1247559e-03
  -3.6621094e-03
  -6.7138672e-03
  -5.0354004e-03
  -5.6762695e-03
  -6.2561035e-03
  -5.3405762e-03
  -5.8593750e-03
  -6.9885254e-03
  -6.2561035e-03
  -5.6762695e-03
  -5.7983398e-03
  -4.5471191e-03
  -8.4533691e-03
   8.5449219e-04
   2.6855469e-03
  -7.7514648e-03
  -5.2490234e-03
  -6.0424805e-03
  -4.8522949e-03
  -6.1035156e-03
  -6.1340332e-03
  -7.2021484e-03
  -5.8593750e-03
  -4.9133301e-03
  -5.8593750e-03
  -6.3476563e-03
  -6.8359375e-03
  -6.6528320e-03
  -5.9204102e-03
  -6.1340332e-03
  -3.9367676e-03
  -8.3007813e-03
   4.3945313e-03
   1.5350342e-02
  -6.6223145e-03
  -5.8288574e-03
  -5.0354004e-03
  -5.7067871e-03
  -5.0659180e-03
  -5.5541992e-03
  -5.4016113e-03
  -6.0119629e-03
  -6.1340332e-03
  -5.1879883e-03
  -7.5073242e-03
  -4.1809082e-03
  -7.6599121e-03
  -7.9345703e-04
   1.1047363e-02
  -5.2795410e-03
  -5.6762695e-03
  -5.1879883e-03
  -5.8593750e-03
  -5.8288574e-03
  -5.7373047e-03
  -4.5776367e-03
  -6.2255859e-03
  -6.3476563e-03
  -5.2490234e-03
  -4.0588379e-03
  -5.7983398e-03
  -4.0893555e-03
  -2.3803711e-03
  -4.8522949e-03
  -5.9814453e-03
  -2.8686523e-03
  -4.5776367e-04
  -4.0893555e-03
  -4.3640137e-03
  -4.2419434e-03
  -7.8125000e-03
   5.4626465e-03
   2.8686523e-03
  -6.3171387e-03
  -2.1972656e-03
  -3.8452148e-03
  -3.8146973e-03
  -3.9367676e-03
  -4.3029785e-03
  -3.8757324e-03
  -3.3874512e-03
  -5.1574707e-03
  -3.4790039e-03
  -3.9062500e-03
  -4.4250488e-03
  -2.6245117e-03
  -3.1433105e-03
  -2.7160645e-03
  -3.3874512e-03
  -2.9602051e-03
  -2.4414063e-03
  -3.2348633e-03
  -3.9367676e-03
  -3.8757324e-03
  -3.3264160e-03
  -3.5705566e-03
  -3.3569336e-03
  -2.6550293e-03
  -3.8146973e-03
  -3.1738281e-03
  -1.6784668e-03
  -4.3334961e-03
  -9.7656250e-04
   7.0190430e-04
  -3.4484863e-03
  -2.9602051e-03
  -3.2043457e-03
  -3.2653809e-03
  -2.9296875e-03
  -2.9602051e-03
  -3.8757324e-03
  -3.4179688e-03
  -6.4086914e-03
  -7.3242188e-04
   2.8076172e-03
  -4.4860840e-03
  -4.0283203e-03
  -5.1879883e-03
  -4.3334961e-03
  -4.3334961e-03
  -3.6315918e-03
  -3.7841797e-03
  -4.5776367e-03
  -3.4790039e-03
  -4.8522949e-03
  -4.5471191e-03
  -4.6997070e-03
  -5.4931641e-03
  -2.2583008e-03
  -4.8828125e-04
  -5.9814453e-03
  -4.8522949e-03
  -3.5095215e-03
  -4.3640137e-03
  -3.3874512e-03
  -3.5095215e-03
  -4.3029785e-03
  -3.3264160e-03
  -4.2419434e-03
  -3.8146973e-03
  -3.5400391e-03
  -5.4626465e-03
  -5.2185059e-03
  -1.8615723e-03
   4.4250488e-03
  -2.3498535e-03
  -2.9907227e-03
  -2.6550293e-03
  -2.6550293e-03
  -3.2348633e-03
  -3.6621094e-03
  -2.5634766e-03
  -2.0446777e-03
  -4.7912598e-03
  -5.1269531e-03
   3.0517578e-04
  -3.8757324e-03
  -4.0893555e-03
  -3.2043457e-03
  -2.3803711e-03
   2.4414063e-04
  -1.8615723e-03
  -3.7231445e-03
  -3.2348633e-03
  -3.8146973e-03
  -2.5329590e-03
  -4.4250488e-03
  -1.5258789e-03
  -3.6926270e-03
  -4.1809082e-03
   3.5705566e-03
  -2.7465820e-03
  -4.5776367e-03
  -3.3264160e-03
  -5.6457520e-03
  -4.2724609e-03
  -3.8146973e-03
  -3.9978027e-03
  -3.6621094e-03
  -5.2185059e-03
  -6.6223145e-03
  -2.1667480e-03
  -3.5400391e-03
  -6.1340332e-03
  -2.8076172e-03
  -3.6315918e-03
  -4.5166016e-03
  -3.5400391e-03
  -3.1433105e-03
  -3.6621094e-03
  -9.1552734e-05
  -3.3874512e-03
  -3.9978027e-03
  -2.6855469e-03
  -3.7841797e-03
  -2.8076172e-03
  -1.0681152e-03
  -3.7231445e-03
  -1.6784668e-03
   3.7231445e-03
  -3.6621094e-03
  -3.5095215e-03
  -4.2724609e-04
  -3.9062500e-03
  -4.2419434e-03
  -3.9672852e-04
  -5.1879883e-04
  -2.8686523e-03
  -3.9367676e-03
  -3.2348633e-03
  -1.4953613e-03
  -5.3405762e-03
  -3.7231445e-03
  -2.1362305e-03
  -3.8757324e-03
  -3.0822754e-03
  -1.3122559e-03
  -2.0446777e-03
  -4.3334961e-03
  -6.4086914e-03
  -3.9978027e-03
  -2.2888184e-03
  -2.8686523e-03
  -3.1127930e-03
  -4.7912598e-03
  -1.4953613e-03
  -2.6245117e-03
  -1.8310547e-03
  -1.4343262e-03
  -4.5166016e-03
   4.8828125e-03
   1.5258789e-03
  -4.8828125e-03
  -7.6293945e-04
  -3.1127930e-03
  -3.3264160e-03
  -2.7465820e-03
  -1.6784668e-03
  -2.5939941e-03
  -3.6621094e-03
  -3.0212402e-03
  -1.4038086e-03
  -2.6550293e-03
  -4.8828125e-04
  -3.2653809e-03
  -2.4414063e-03
  -2.0751953e-03
  -4.5471191e-03
  -3.0822754e-03
  -4.1503906e-03
  -6.3781738e-03
  -3.0212402e-03
  -3.6621094e-03
  -3.2043457e-03
  -2.6245117e-03
  -4.1198730e-03
  -2.6550293e-03
  -2.2583008e-03
  -3.6621094e-03
  -1.7089844e-03
  -1.7395020e-03
  -3.2653809e-03
   0.0000000e+00
  -1.4038086e-03
  -5.1269531e-03
  -3.2043457e-03
   9.7656250e-04
  -5.4931641e-04
  -3.3264160e-03
  -2.5939941e-03
  -2.4414063e-03
  -2.0446777e-03
  -1.8615723e-03
  -2.3498535e-03
  -1.6479492e-03
  -3.0517578e-04
  -5.4931641e-04
  -7.0190430e-04
  -1.8615723e-03
  -2.2277832e-03
  -1.2207031e-03
  -1.4953613e-03
  -2.0141602e-03
  -1.8310547e-04
  -8.5449219e-04
  -7.3242188e-04
   4.2724609e-04
  -1.3427734e-03
  -3.0517578e-03
  -1.4343262e-03
  -9.1552734e-05
  -8.8500977e-04
  -1.3732910e-03
  -1.0070801e-03
  -1.1291504e-03
  -1.8005371e-03
  -1.8615723e-03
  -2.4414063e-03
  -2.1667480e-03
  -8.5449219e-04
  -2.6855469e-03
  -4.4250488e-03
  -1.9226074e-03
  -5.7983398e-04
  -1.2512207e-03
  -3.6621094e-04
  -2.7465820e-04
  -1.8310547e-04
   1.1596680e-03
   2.5329590e-03
   4.6691895e-03
  -1.8310547e-04
  -1.8005371e-03
  -1.0681152e-03
  -2.5634766e-03
  -4.5776367e-04
   1.1291504e-03
   6.7138672e-04
  -2.3498535e-03
  -2.4108887e-03
  -1.9226074e-03
  -2.0446777e-03
  -2.0751953e-03
  -1.9836426e-03
  -1.1291504e-03
  -1.3427734e-03
  -1.1596680e-03
  -2.5634766e-03
  -7.6293945e-04
   4.8828125e-04
  -1.3427734e-03
  -6.1035156e-05
   1.8310547e-04
  -5.7983398e-04
  -5.4931641e-04
  -4.2724609e-04
  -2.7465820e-03
   5.3710938e-03
   4.7912598e-03
  -2.4108887e-03
  -1.6174316e-03
  -1.1291504e-03
   3.6621094e-04
  -9.4604492e-04
  -4.5776367e-04
  -3.6621094e-04
  -6.1035156e-05
  -1.9836426e-03
  -1.5869141e-03
   0.0000000e+00
  -2.9296875e-03
  -2.8381348e-03
  -2.9907227e-03
  -1.5258789e-03
  -1.9226074e-03
  -1.9226074e-03
  -3.1127930e-03
  -3.5095215e-03
  -1.7395020e-03
  -2.5634766e-03
  -1.4953613e-03
  -1.2817383e-03
  -3.2043457e-03
  -1.6479492e-03
  -1.8920898e-03
  -5.4931641e-04
  -2.2583008e-03
  -3.9367676e-03
  -4.4250488e-03
  -5.8898926e-03
  -2.3193359e-03
  -1.7700195e-03
  -2.2888184e-03
  -1.8615723e-03
  -3.2348633e-03
  -5.9204102e-03
  -1.7089844e-03
  -3.2958984e-03
  -2.1667480e-03
   4.2114258e-03
   7.5683594e-03
   6.4086914e-04
  -2.7160645e-03
  -4.5471191e-03
  -4.4250488e-03
  -3.0822754e-03
  -2.1972656e-03
  -5.9204102e-03
  -4.3334961e-03
  -2.3803711e-03
  -3.8452148e-03
  -3.8452148e-03
  -4.4860840e-03
  -4.7912598e-03
  -5.3405762e-03
   4.4250488e-03
  -4.0893555e-03
  -8.2702637e-03
  -3.6621094e-03
  -6.8969727e-03
  -4.4860840e-03
  -4.5776367e-03
  -7.6293945e-03
  -1.7089844e-03
  -4.4555664e-03
  -5.9814453e-03
   2.6306152e-02
   6.5612793e-03
  -7.0800781e-03
  -2.7770996e-03
  -6.1035156e-03
  -5.5236816e-03
  -5.6457520e-03
  -5.2185059e-03
  -5.2185059e-03
  -5.2490234e-03
  -5.9814453e-03
  -3.6315918e-03
  -5.3405762e-03
  -7.1105957e-03
  -4.4860840e-03
  -4.6997070e-03
  -5.5847168e-03
  -6.3476563e-03
  -5.4626465e-03
  -4.1503906e-03
  -6.1645508e-03
  -6.5002441e-03
  -2.8381348e-03
  -5.0659180e-03
  -1.6174316e-03
  -2.9602051e-03
  -5.0964355e-03
  -7.9956055e-03
  -2.8686523e-03
   8.2092285e-03
  -5.3100586e-03
  -7.1411133e-03
  -7.0190430e-03
  -7.1411133e-03
  -7.1716309e-03
  -7.2631836e-03
  -6.7749023e-03
   1.5869141e-03
  -4.4250488e-03
  -6.5002441e-03
  -8.0566406e-03
  -8.9111328e-03
  -5.7373047e-03
  -7.7209473e-03
  -9.1552734e-03
  -2.1362305e-04
  -1.7700195e-03
  -9.4909668e-03
  -5.8593750e-03
  -8.5449219e-03
  -8.0566406e-03
  -5.6457520e-03
  -1.0070801e-02
  -7.9650879e-03
  -6.9274902e-03
  -7.5378418e-03
  -7.3242188e-03
  -6.7138672e-03
  -7.1411133e-03
  -9.4604492e-03
  -1.1352539e-02
  -1.6479492e-03
   7.8125000e-03
  -7.1105957e-03
  -9.3383789e-03
  -6.9580078e-03
  -2.9907227e-03
  -9.2468262e-03
  -8.3312988e-03
  -7.0800781e-03
  -9.2468262e-03
  -9.0942383e-03
  -9.1552734e-03
  -9.2773438e-03
  -1.1260986e-02
  -8.6975098e-03
  -8.3312988e-03
  -1.0681152e-02
  -1.0986328e-02
  -1.1077881e-02
  -1.1413574e-02
  -1.0223389e-02
  -1.0894775e-02
  -1.4801025e-02
  -1.0681152e-02
  -1.1627197e-02
  -1.1627197e-02
  -1.2573242e-02
  -1.2420654e-02
   9.4604492e-04
  -7.0190430e-03
  -1.3427734e-02
  -1.0040283e-02
  -1.2725830e-02
  -1.1749268e-02
  -1.0253906e-02
  -1.2756348e-02
  -3.8146973e-03
  -3.7841797e-03
  -1.1810303e-02
  -9.1552734e-05
  -5.5847168e-03
  -1.2359619e-02
  -8.3923340e-03
  -9.2468262e-03
  -1.1291504e-02
  -1.1413574e-02
  -1.2115479e-02
  -1.0803223e-02
  -8.8806152e-03
  -1.1322021e-02
  -1.3366699e-02
  -1.7700195e-03
   1.4343262e-03
  -1.5686035e-02
  -3.9978027e-03
  -3.9978027e-03
  -1.3031006e-02
   5.4016113e-03
  -6.6528320e-03
  -1.3732910e-02
  -9.2773438e-03
  -1.0314941e-02
  -1.1291504e-02
  -1.0742188e-02
  -1.2481689e-02
  -1.1596680e-02
  -1.1627197e-02
  -1.1444092e-02
  -1.6571045e-02
   4.8217773e-03
   1.1596680e-03
  -1.8798828e-02
   7.3242188e-04
  -9.4604492e-03
  -1.4221191e-02
  -1.1199951e-02
  -1.3488770e-02
  -1.1169434e-02
  -1.2664795e-02
  -1.3488770e-02
  -1.1993408e-02
  -9.7656250e-03
  -7.1411133e-03
  -5.7067871e-03
  -1.2023926e-02
  -1.3183594e-02
  -1.1138916e-02
  -1.4587402e-02
  -1.1444092e-02
  -1.1932373e-02
  -1.5899658e-02
  -1.6143799e-02
  -9.5520020e-03
  -2.4414063e-04
  -1.3336182e-02
  -1.3519287e-02
  -1.1474609e-02
  -1.4831543e-02
  -2.3803711e-03
  -8.6059570e-03
  -1.7486572e-02
  -7.6599121e-03
  -7.4462891e-03
  -1.2054443e-02
  -1.5014648e-02
  -1.3824463e-02
  -1.3580322e-02
  -1.4465332e-02
  -1.3824463e-02
  -1.4129639e-02
  -1.6021729e-02
  -1.2359619e-02
  -9.8266602e-03
  -1.2664795e-02
  -1.4831543e-02
  -1.4709473e-02
  -1.2207031e-02
  -1.2969971e-02
  -1.2329102e-02
  -1.7272949e-02
  -1.5380859e-02
  -1.4343262e-02
  -1.5747070e-02
  -1.3641357e-02
  -1.4953613e-02
  -1.5197754e-02
  -1.2939453e-02
  -1.3214111e-02
  -1.5380859e-02
  -1.2481689e-02
  -1.4801025e-02
  -1.5350342e-02
  -1.4434814e-02
  -1.4617920e-02
  -1.4709473e-02
  -1.4526367e-02
  -1.6052246e-02
  -1.4709473e-02
  -1.2145996e-02
  -1.6265869e-02
  -1.7333984e-02
  -1.4495850e-02
  -1.5045166e-02
  -1.3183594e-02
  -1.4831543e-02
  -1.7150879e-02
  -1.0620117e-02
  -1.0650635e-02
  -1.2573242e-02
  -1.3854980e-02
  -1.4495850e-02
  -1.4221191e-02
  -1.3458252e-02
  -1.4770508e-02
  -1.3275146e-02
  -1.3488770e-02
  -1.4617920e-02
  -1.1352539e-02
  -1.4129639e-02
  -1.3824463e-02
  -1.2908936e-02
  -1.4953613e-02
  -1.4617920e-02
  -1.2512207e-02
  -1.5655518e-02
  -1.1016846e-02
  -8.9721680e-03
  -1.7242432e-02
  -3.2653809e-03
  -1.1138916e-02
  -1.7639160e-02
   4.7912598e-03
  -1.4312744e-02
  -1.4465332e-02
  -2.9907227e-03
  -2.1942139e-02
  -1.0253906e-02
  -5.3100586e-03
  -1.8341064e-02
  -5.2185059e-03
  -1.0742188e-02
  -1.5350342e-02
  -1.7456055e-02
  -1.9836426e-03
  -3.4179688e-03
  -1.3488770e-02
   4.4555664e-03
  -9.0332031e-03
  -1.5655518e-02
  -1.2664795e-02
  -1.4739990e-02
  -1.4465332e-02
  -1.3824463e-02
  -1.5106201e-02
  -1.5106201e-02
  -1.4068604e-02
  -1.7089844e-02
  -1.4007568e-02
  -1.7730713e-02
  -9.6740723e-03
   1.8310547e-03
  -1.7944336e-02
  -1.4862061e-02
  -1.4495850e-02
  -1.5472412e-02
  -1.3275146e-02
  -1.4678955e-02
  -1.2359619e-02
  -6.8359375e-03
  -2.4414063e-03
  -5.2185059e-03
  -1.5075684e-02
  -2.1057129e-03
  -7.5683594e-03
  -1.1993408e-02
  -1.1444092e-02
  -1.3000488e-02
  -1.3244629e-02
  -1.1322021e-02
  -1.4801025e-02
  -1.5686035e-02
  -1.2176514e-02
  -1.3732910e-02
  -1.4190674e-02
  -1.3732910e-02
  -1.2939453e-02
  -1.4007568e-02
  -1.3488770e-02
  -1.2481689e-02
  -1.4495850e-02
  -1.0559082e-02
  -1.2908936e-02
  -1.7639160e-02
  -1.0192871e-02
  -1.1535645e-02
  -1.5197754e-02
  -1.4007568e-02
  -1.0925293e-02
  -7.5378418e-03
  -1.5502930e-02
  -1.5045166e-02
   1.1291504e-03
  -1.0894775e-02
  -1.4556885e-02
  -1.2573242e-02
  -1.2512207e-02
  -1.2542725e-02
  -1.1260986e-02
  -7.2937012e-03
  -8.4228516e-03
  -1.1444092e-02
  -1.1383057e-02
  -5.8593750e-03
  -1.0314941e-02
  -1.3702393e-02
  -1.4251709e-02
  -1.4526367e-02
  -1.4465332e-02
  -1.4373779e-02
  -1.3580322e-02
  -1.4007568e-02
  -1.5197754e-02
  -1.3061523e-02
  -1.4404297e-02
  -1.3916016e-02
  -1.4282227e-02
  -1.2512207e-02
  -1.0528564e-02
  -1.3702393e-02
  -1.4160156e-02
  -1.1383057e-02
  -1.3641357e-02
  -1.4282227e-02
  -9.9487305e-03
  -1.3092041e-02
  -1.2786865e-02
  -1.2664795e-02
  -1.1535645e-02
  -1.0192871e-02
  -1.1352539e-02
  -1.4221191e-02
  -1.4526367e-02
  -1.1718750e-02
  -1.2207031e-02
  -1.2359619e-02
  -1.1566162e-02
  -1.2512207e-02
  -1.1505127e-02
  -9.2468262e-03
  -1.3397217e-02
  -1.0833740e-02
  -1.0131836e-02
  -1.1566162e-02
  -9.3688965e-03
  -1.0498047e-02
  -1.1718750e-02
  -1.1444092e-02
  -8.1481934e-03
  -8.7280273e-03
  -1.3641357e-02
  -1.0192871e-02
  -1.0772705e-02
  -1.3000488e-02
  -1.1016846e-02
  -1.4739990e-02
  -3.1738281e-03
  -1.5258789e-04
  -1.2634277e-02
   3.3569336e-04
  -7.5683594e-03
  -1.2725830e-02
  -7.7209473e-03
  -1.1444092e-02
  -1.0406494e-02
  -9.3688965e-03
  -9.7045898e-03
  -7.7514648e-03
  -1.0650635e-02
  -1.3519287e-02
  -1.0223389e-02
  -8.6669922e-03
  -1.1322021e-02
  -1.2390137e-02
  -9.5825195e-03
  -1.1657715e-02
  -1.1840820e-02
  -9.2163086e-03
  -3.1127930e-03
  -5.2490234e-03
  -1.1566162e-02
  -9.9792480e-03
  -1.0650635e-02
  -9.6130371e-03
  -1.1840820e-02
  -3.0517578e-05
  -1.7700195e-03
  -1.0803223e-02
   1.7395020e-03
  -5.9204102e-03
  -9.7961426e-03
  -7.7514648e-03
  -7.9345703e-03
  -9.3688965e-03
  -8.2702637e-03
  -8.8806152e-03
  -8.2092285e-03
  -8.7280273e-03
  -9.6130371e-03
  -8.8806152e-03
  -1.0101318e-02
  -7.7819824e-03
  -9.7961426e-03
  -1.1016846e-02
  -7.0800781e-03
  -8.6669922e-03
  -1.0131836e-02
  -9.1857910e-03
  -8.1176758e-03
  -8.7890625e-03
  -1.0833740e-02
  -3.7841797e-03
  -3.8757324e-03
  -1.0498047e-02
  -5.1269531e-03
  -8.5449219e-03
  -1.1505127e-02
  -5.0354004e-03
  -7.4157715e-03
  -9.2773438e-03
  -8.7585449e-03
  -7.4157715e-03
  -7.5378418e-03
  -7.5683594e-03
  -7.9040527e-03
  -5.7678223e-03
  -7.4157715e-03
  -9.2468262e-03
  -6.3781738e-03
  -8.1176758e-03
  -6.7749023e-03
  -6.2561035e-03
  -7.0190430e-03
  -6.4086914e-03
  -5.7983398e-03
  -6.1645508e-03
  -7.8125000e-03
  -5.0659180e-03
  -5.7067871e-03
  -8.3923340e-03
  -6.1645508e-03
  -6.8054199e-03
  -7.2631836e-03
  -6.9885254e-03
  -7.4157715e-03
  -7.2937012e-03
  -5.6762695e-03
  -1.3732910e-03
  -6.6528320e-03
  -7.9956055e-03
  -3.3569336e-03
  -6.6833496e-03
  -6.0424805e-03
  -6.0424805e-03
  -7.3547363e-03
  -6.1950684e-03
  -6.5307617e-03
  -6.7138672e-03
  -6.3171387e-03
  -6.2561035e-03
  -7.7514648e-03
  -6.3171387e-03
  -4.8217773e-03
  -5.7983398e-03
  -4.9133301e-03
  -4.6081543e-03
  -5.1269531e-03
  -5.2490234e-03
  -5.1574707e-03
  -1.3427734e-03
  -2.4414063e-04
  -1.7395020e-03
  -7.9956055e-03
  -3.4790039e-03
  -4.3640137e-03
  -3.2653809e-03
   6.1645508e-03
   1.2207031e-03
  -5.0048828e-03
  -7.1411133e-03
  -6.1645508e-03
  -7.8125000e-03
  -6.3781738e-03
  -5.0048828e-03
  -5.4931641e-03
  -6.1645508e-03
  -6.2561035e-03
  -5.9509277e-03
  -5.6152344e-03
  -6.1645508e-03
  -9.0026855e-03
  -5.7678223e-03
  -6.5307617e-03
  -3.4179688e-03
   3.4179688e-03
  -3.6926270e-03
   3.2043457e-03
   1.8615723e-03
  -7.3547363e-03
  -5.7067871e-03
  -7.5073242e-03
  -5.9814453e-03
   2.2583008e-03
  -4.4250488e-03
  -4.0893555e-03
  -1.1291504e-03
  -6.1340332e-03
  -4.3945313e-03
  -2.4414063e-03
  -9.1552734e-04
  -3.7841797e-03
  -4.6081543e-03
  -3.6010742e-03
  -6.3781738e-03
  -6.2866211e-03
  -6.1950684e-03
  -6.9274902e-03
  -5.6762695e-03
  -4.9133301e-03
  -6.6528320e-03
  -5.1269531e-03
  -5.4626465e-03
  -5.8288574e-03
  -4.7302246e-03
  -5.5847168e-03
  -2.1057129e-03
  -3.0822754e-03
  -5.5847168e-03
  -2.8381348e-03
  -4.3334961e-03
  -5.0659180e-03
  -3.6621094e-03
  -3.4484863e-03
  -3.7536621e-03
  -3.7536621e-03
  -4.0893555e-03
  -4.1198730e-03
  -4.7607422e-03
  -3.3264160e-03
  -3.1433105e-03
  -4.8828125e-03
  -4.3945313e-03
  -3.9978027e-03
  -5.6457520e-03
  -5.7983398e-03
  -3.9062500e-03
  -4.1198730e-03
  -4.6386719e-03
  -2.9602051e-03
  -6.0119629e-03
  -3.4179688e-03
  -6.4697266e-03
   5.7983398e-04
   1.2054443e-02
  -4.3334961e-03
  -3.7841797e-03
  -1.3427734e-03
  -3.0517578e-03
  -5.1574707e-03
  -4.0283203e-03
  -1.8920898e-03
  -4.0588379e-03
  -3.0212402e-03
  -4.3945313e-03
  -1.8005371e-03
  -4.3029785e-03
   2.3193359e-03
   4.5776367e-03
  -4.2114258e-03
  -1.3122559e-03
  -3.9672852e-03
  -5.1574707e-03
  -2.7465820e-03
  -3.1433105e-03
  -4.7607422e-03
  -4.1503906e-03
   4.7302246e-03
  -3.0517578e-04
  -3.6315918e-03
  -1.5869141e-03
  -1.8310547e-03
  -3.2653809e-03
  -2.5329590e-03
   4.1503906e-03
  -7.3242188e-04
  -2.6550293e-03
  -3.4790039e-03
  -1.4343262e-03
  -2.9296875e-03
  -5.0354004e-03
  -2.3803711e-03
  -4.6081543e-03
  -4.0588379e-03
  -1.8005371e-03
  -2.7770996e-03
  -3.4484863e-03
  -2.5634766e-03
  -1.4648438e-03
  -6.3476563e-03
  -3.2348633e-03
  -1.0986328e-03
   2.0446777e-03
  -7.9345703e-03
   1.4221191e-02
   2.5817871e-02
  -1.3092041e-02
   2.0874023e-02
   1.2878418e-02
  -1.0894775e-02
   1.2817383e-03
  -4.9133301e-03
   2.1972656e-03
   1.1291504e-02
  -2.5939941e-03
  -2.5939941e-03
  -3.0517578e-04
  -2.1362305e-04
  -2.6550293e-03
  -1.4343262e-03
  -1.1596680e-03
  -3.2348633e-03
  -2.4108887e-03
  -1.6479492e-03
  -1.2207031e-03
  -1.2207031e-03
  -2.3498535e-03
  -2.2277832e-03
  -1.0070801e-03
  -1.2817383e-03
  -5.7983398e-04
  -1.4953613e-03
  -1.8310547e-03
  -1.0375977e-03
  -1.4038086e-03
  -2.2888184e-03
   2.1362305e-04
  -8.8500977e-04
  -2.6855469e-03
  -4.0283203e-03
   4.2724609e-03
   3.4790039e-03
  -2.7465820e-03
   3.9672852e-04
  -2.5939941e-03
  -2.3803711e-03
  -1.0070801e-03
  -1.4343262e-03
  -1.8005371e-03
  -1.8615723e-03
  -1.1901855e-03
  -1.9836426e-03
  -6.1035156e-05
   1.2207031e-03
  -2.5024414e-03
  -2.3803711e-03
  -7.3242188e-04
  -3.2653809e-03
   2.7465820e-03
  -1.9226074e-03
  -4.8522949e-03
  -1.1291504e-03
  -1.8310547e-03
  -4.3945313e-03
   6.4086914e-04
   1.7639160e-02
   5.7983398e-04
  -3.0517578e-03
  -9.1552734e-05
   2.4719238e-03
  -1.5258789e-04
  -2.9602051e-03
  -1.4343262e-03
  -6.4086914e-04
  -2.2583008e-03
  -2.3498535e-03
   1.1291504e-03
  -9.4604492e-04
  -1.7089844e-03
  -9.1552734e-04
  -1.3427734e-03
  -2.1667480e-03
  -2.9602051e-03
  -1.2817383e-03
  -1.9226074e-03
  -1.8005371e-03
  -1.2817383e-03
  -2.7465820e-03
  -3.1433105e-03
  -2.1057129e-03
  -2.0446777e-03
  -3.3874512e-03
  -7.3242188e-04
  -3.0212402e-03
  -3.2043457e-03
   1.3702393e-02
   8.7585449e-03
   3.1127930e-03
  -1.4953613e-03
  -2.5024414e-03
  -1.9836426e-03
  -2.4108887e-03
  -1.8920898e-03
  -1.9836426e-03
  -1.8005371e-03
  -2.7465820e-03
  -2.7160645e-03
  -1.5563965e-03
  -1.8920898e-03
  -1.3732910e-03
  -2.7465820e-03
  -2.6245117e-03
  -1.5563965e-03
  -2.1972656e-03
  -2.7770996e-03
  -2.6245117e-03
  -2.5024414e-03
  -3.7841797e-03
  -3.1738281e-03
  -3.6010742e-03
  -3.1433105e-03
  -2.9296875e-03
  -3.5095215e-03
  -4.0283203e-03
  -3.8146973e-03
  -2.0751953e-03
  -2.2277832e-03
  -3.1127930e-03
  -5.3100586e-03
  -3.5705566e-03
  -2.5634766e-03
  -5.0354004e-03
   7.9040527e-03
   1.4953613e-03
  -5.9814453e-03
  -1.9226074e-03
  -3.9062500e-03
  -2.3803711e-03
  -2.1667480e-03
  -1.3122559e-03
  -2.1667480e-03
  -2.3498535e-03
  -1.7700195e-03
  -1.8920898e-03
  -2.3193359e-03
  -4.3640137e-03
  -1.3122559e-03
  -6.8969727e-03
   4.1809082e-03
   1.0986328e-02
  -6.1035156e-03
  -2.3498535e-03
  -3.2958984e-03
  -4.4250488e-03
  -4.9743652e-03
   1.7395020e-03
   1.5258789e-03
  -2.6245117e-03
  -6.1035156e-03
   6.1035156e-03
   1.5014648e-02
  -5.7067871e-03
  -3.9672852e-03
  -2.6550293e-03
  -2.6855469e-03
  -1.8310547e-03
  -2.5634766e-03
  -4.5776367e-04
   6.4697266e-03
  -2.4414063e-03
  -3.6010742e-03
  -2.1362305e-03
  -3.9672852e-03
  -6.1035156e-04
  -9.1552734e-04
  -3.7536621e-03
  -2.1667480e-03
  -2.4108887e-03
  -2.9602051e-03
  -3.9367676e-03
  -2.8686523e-03
  -3.0822754e-03
  -1.0070801e-03
  -4.5166016e-03
   5.4626465e-03
   7.7209473e-03
  -9.7656250e-04
   8.6364746e-03
  -3.3569336e-04
  -4.3334961e-03
   2.1667480e-03
  -3.2958984e-03
  -1.9531250e-03
  -1.2817383e-03
  -4.2114258e-03
  -4.9438477e-03
  -4.4250488e-03
  -4.1198730e-03
  -4.6997070e-03
  -3.1738281e-03
  -2.5939941e-03
  -3.7841797e-03
  -4.3945313e-03
   5.7983398e-04
   3.5705566e-03
  -3.2958984e-03
  -2.7465820e-03
  -1.9836426e-03
  -3.7231445e-03
  -4.1809082e-03
  -3.9062500e-03
  -3.2958984e-03
  -4.3945313e-03
  -3.7536621e-03
  -3.8452148e-03
  -3.1127930e-03
  -1.8920898e-03
  -7.9345703e-04
  -9.1552734e-05
  -1.3122559e-03
  -4.5166016e-03
  -4.5471191e-03
  -2.8076172e-03
  -3.3874512e-03
  -6.2561035e-03
  -6.3476563e-03
  -4.2724609e-03
  -6.7138672e-03
   3.6926270e-03
   5.1879883e-03
  -1.5258789e-04
  -4.5471191e-03
  -4.8828125e-03
  -4.3029785e-03
  -3.2958984e-03
  -2.7770996e-03
  -3.8757324e-03
  -5.1269531e-03
  -4.8522949e-03
  -3.7231445e-03
  -1.7700195e-03
  -1.7089844e-03
  -7.1411133e-03
  -6.3781738e-03
  -5.0354004e-03
  -5.6762695e-03
  -5.5847168e-03
  -5.0048828e-03
  -5.4321289e-03
  -4.8828125e-03
  -5.6762695e-03
  -3.1127930e-03
  -1.4953613e-03
  -6.2561035e-03
  -5.4931641e-04
   4.0283203e-03
   3.8452148e-03
  -4.5471191e-03
  -3.6926270e-03
  -4.0893555e-03
  -5.4016113e-03
  -6.8359375e-03
   3.1433105e-03
   5.4931641e-03
  -5.3405762e-03
   3.9672852e-04
  -3.4484863e-03
  -5.3405762e-03
   6.4392090e-03
   4.6997070e-03
  -4.8828125e-04
  -5.4016113e-03
  -4.1198730e-03
  -6.8359375e-03
  -1.7395020e-03
   9.4604492e-03
  -3.3874512e-03
  -5.1879883e-03
  -4.1503906e-03
  -5.8288574e-03
  -4.1198730e-03
  -5.5541992e-03
  -6.0729980e-03
  -3.3569336e-04
  -6.4392090e-03
  -5.9204102e-03
   8.9416504e-03
  -5.9204102e-03
  -2.7465820e-03
   1.0681152e-02
  -3.6010742e-03
  -3.3874512e-03
  -2.5329590e-03
  -6.9885254e-03
  -5.2185059e-03
  -6.4086914e-03
  -6.1950684e-03
  -5.5541992e-03
  -4.2114258e-03
  -5.2185059e-03
  -6.5612793e-03
  -5.3405762e-03
  -6.5917969e-03
  -4.0893555e-03
  -4.4250488e-03
  -9.2468262e-03
  -4.9133301e-03
  -3.6010742e-03
  -5.8593750e-03
  -5.4931641e-03
  -4.7607422e-03
  -5.3100586e-03
  -3.7536621e-03
  -3.0212402e-03
  -6.1950684e-03
  -3.1738281e-03
  -2.8991699e-03
  -4.8828125e-03
  -2.8076172e-03
  -6.7138672e-04
  -3.5400391e-03
  -2.9296875e-03
  -2.1972656e-03
  -6.5612793e-03
   6.2866211e-03
   1.4343262e-03
  -1.1749268e-02
  -3.8452148e-03
  -4.7912598e-03
  -4.4555664e-03
  -1.8615723e-03
  -3.6621094e-03
  -4.6081543e-03
  -4.1198730e-03
  -5.5236816e-03
  -2.1362305e-03
  -5.8593750e-03
  -6.8969727e-03
   1.4434814e-02
   1.2207031e-04
  -7.1411133e-03
  -3.5400391e-03
  -6.4392090e-03
  -5.1269531e-03
  -5.7373047e-03
  -3.3569336e-03
  -5.1879883e-03
  -6.4086914e-03
  -1.8310547e-04
   3.0517578e-03
   1.3549805e-02
   1.3183594e-02
   1.7395020e-03
  -4.3029785e-03
  -6.5612793e-03
  -3.7536621e-03
  -6.7749023e-03
  -6.2561035e-03
  -3.6010742e-03
  -4.9438477e-03
  -5.5847168e-03
  -3.7536621e-03
  -4.2419434e-03
  -8.9111328e-03
  -6.7749023e-03
  -5.9509277e-03
  -4.7912598e-03
  -6.7749023e-03
  -7.2937012e-03
  -6.6833496e-03
  -6.1340332e-03
   5.6457520e-03
  -5.2490234e-03
  -4.2114258e-03
   1.4038086e-03
  -7.9345703e-03
  -6.9885254e-03
  -6.4086914e-03
  -5.5236816e-03
  -8.7890625e-03
  -8.0261230e-03
  -7.4462891e-03
  -7.1411133e-03
  -5.1269531e-03
  -8.2397461e-04
   5.6457520e-03
  -4.2114258e-03
  -8.5754395e-03
  -4.9438477e-03
  -3.2653809e-03
  -5.9509277e-03
  -5.9509277e-03
  -5.4016113e-03
  -5.4931641e-03
  -5.4626465e-03
  -6.4392090e-03
  -4.6997070e-03
  -6.5612793e-03
  -8.9416504e-03
  -6.5002441e-03
  -5.3710938e-03
  -6.1645508e-03
  -6.5307617e-03
  -5.2490234e-03
  -5.8288574e-03
  -6.0729980e-03
  -3.9672852e-03
  -3.2958984e-03
  -3.5095215e-03
  -4.8217773e-03
  -3.6010742e-03
  -4.8217773e-03
  -6.4697266e-03
  -2.8991699e-03
  -2.7770996e-03
  -2.3498535e-03
  -5.1879883e-04
   1.4953613e-03
   1.0375977e-03
  -4.0283203e-03
  -4.7302246e-03
  -2.6855469e-03
  -5.3405762e-03
  -6.0424805e-03
  -3.3874512e-03
  -4.3334961e-03
  -5.2185059e-03
  -4.2419434e-03
  -3.0212402e-03
  -6.5612793e-03
  -5.7983398e-04
  -1.5258789e-03
  -6.1340332e-03
  -5.0354004e-03
  -4.6691895e-03
  -7.6293945e-04
   3.9672852e-04
   1.1291504e-03
  -4.2419434e-03
  -1.5258789e-03
  -2.3498535e-03
  -7.1105957e-03
  -2.5329590e-03
  -2.5329590e-03
  -3.8757324e-03
  -3.9367676e-03
  -2.6855469e-03
  -1.3427734e-03
  -4.8522949e-03
  -3.8452148e-03
  -5.9204102e-03
  -1.4648438e-03
   1.9927979e-02
  -2.5939941e-03
   2.4719238e-03
   1.9134521e-02
  -9.0026855e-03
   8.4533691e-03
   1.1840820e-02
  -8.4533691e-03
  -1.4648438e-03
  -1.6784668e-03
  -2.7465820e-03
   2.9602051e-03
  -3.7536621e-03
  -7.4157715e-03
  -3.2348633e-03
  -2.4414063e-03
  -1.7395020e-03
  -2.2277832e-03
  -5.4931641e-03
   2.9907227e-03
   4.8828125e-04
  -3.3874512e-03
  -1.0986328e-03
  -2.3498535e-03
  -4.2419434e-03
  -2.6245117e-03
  -4.0283203e-03
  -3.9062500e-03
  -9.1552734e-04
  -3.5705566e-03
  -3.6315918e-03
  -1.6479492e-03
   4.2724609e-04
  -2.7465820e-03
  -1.4953613e-03
  -2.5024414e-03
  -3.0517578e-05
   6.1645508e-03
  -2.8991699e-03
  -3.1433105e-03
  -2.4719238e-03
  -2.5634766e-03
  -2.2583008e-03
  -2.2277832e-03
  -1.4038086e-03
  -2.2583008e-03
  -2.8991699e-03
  -2.7160645e-03
  -6.7138672e-04
  -2.1362305e-04
  -1.9226074e-03
  -4.3334961e-03
  -4.3640137e-03
  -2.2888184e-03
  -3.1433105e-03
  -2.3803711e-03
  -3.9367676e-03
   4.3640137e-03
   7.2021484e-03
  -1.0681152e-03
  -9.1552734e-04
  -2.3498535e-03
  -2.1362305e-04
  -1.7700195e-03
  -1.0681152e-03
  -9.1552734e-04
  -3.5400391e-03
   5.9204102e-03
   3.3874512e-03
   5.8898926e-03
   2.8869629e-02
   2.5634766e-03
  -4.2114258e-03
   3.9672852e-04
  -2.4719238e-03
   1.4648438e-03
  -3.0517578e-05
   1.5258789e-03
   2.1362305e-04
  -1.4648438e-03
  -1.4038086e-03
   1.1291504e-03
  -9.7656250e-04
  -1.3122559e-03
  -1.4343262e-03
  -1.1596680e-03
  -1.2512207e-03
  -1.7395020e-03
  -1.9531250e-03
   8.8500977e-04
  -2.1057129e-03
  -2.5634766e-03
   1.3153076e-02
   5.0048828e-03
   8.2397461e-04
   1.6479492e-03
  -2.0751953e-03
  -3.4179688e-03
   2.3498535e-03
   7.3852539e-03
  -1.8310547e-03
   1.2817383e-03
   5.6762695e-03
   5.4321289e-03
   1.2512207e-03
  -1.8615723e-03
  -1.4953613e-03
   3.3569336e-04
   3.0517578e-05
   1.8310547e-04
   2.7465820e-04
  -1.1901855e-03
   6.1035156e-04
   7.0190430e-04
  -2.8076172e-03
   1.1596680e-03
   9.1552734e-05
  -7.6293945e-04
  -8.2397461e-04
   2.5024414e-03
   3.6010742e-03
   7.3242188e-04
  -5.7983398e-04
  -1.0375977e-03
   8.2397461e-04
   2.7465820e-04
  -2.7770996e-03
   1.3122559e-03
   2.0751953e-03
   1.4953613e-03
   1.6784668e-02
   2.0355225e-02
   1.3183594e-02
   9.4604492e-04
  -3.4179688e-03
   4.8828125e-03
   1.2908936e-02
   1.0986328e-03
   0.0000000e+00
   9.7656250e-04
   4.5776367e-04
   4.2724609e-04
   3.0822754e-03
   1.9531250e-03
   2.8381348e-03
   2.6245117e-03
   1.5258789e-03
   2.6550293e-03
   4.0283203e-03
   2.7770996e-03
   1.6479492e-03
   1.9226074e-03
   1.4038086e-03
   2.4108887e-03
   2.7465820e-03
   4.1503906e-03
   3.5095215e-03
   2.3803711e-03
   2.4719238e-03
   2.2888184e-03
   2.7770996e-03
   5.4931641e-03
   9.3078613e-03
   3.8757324e-03
   3.6010742e-03
   9.4604492e-04
   2.3803711e-03
   4.9133301e-03
   2.4414063e-03
   2.6245117e-03
   5.2185059e-03
   3.9672852e-03
   1.5869141e-03
   4.1503906e-03
   8.2397461e-04
  -8.2397461e-04
   1.4343262e-03
  -1.8310547e-04
   7.6293945e-04
   7.9345703e-04
   3.7841797e-03
  -4.8828125e-04
   1.2634277e-02
   1.8096924e-02
  -1.7089844e-03
   2.0446777e-03
   3.3874512e-03
  -9.1552734e-05
   1.7700195e-03
   3.5095215e-03
   1.9836426e-03
   2.7465820e-03
   1.8615723e-03
   3.6621094e-03
   4.0283203e-03
   1.6174316e-03
   1.8920898e-03
   4.3029785e-03
   6.1645508e-03
   1.5258789e-03
   1.2817383e-03
   4.9743652e-03
   2.6550293e-03
   5.9509277e-03
   5.5236816e-03
   2.8076172e-03
   3.9978027e-03
   3.6315918e-03
   2.5939941e-03
   4.6081543e-03
   1.2359619e-02
   4.5471191e-03
   4.5471191e-03
   9.5520020e-03
   2.1667480e-03
   3.1433105e-03
   5.6152344e-03
   2.6550293e-03
   3.1127930e-03
   4.1198730e-03
   3.8757324e-03
   3.6010742e-03
   3.6621094e-03
   2.0446777e-03
   3.4790039e-03
   5.2185059e-03
   1.3732910e-03
   3.9672852e-03
   4.1503906e-03
   3.9672852e-03
   4.7607422e-03
   5.5847168e-03
   5.6762695e-03
   7.0190430e-03
   6.4697266e-03
   5.0354004e-03
   4.0588379e-03
   3.8452148e-03
   3.6010742e-03
   5.0354004e-03
   2.9296875e-03
   1.3366699e-02
   1.7883301e-02
   4.8828125e-04
   5.2795410e-03
   4.8217773e-03
   3.1433105e-03
   4.4250488e-03
   2.9296875e-03
   3.4179688e-03
   4.5166016e-03
   4.4860840e-03
   4.7302246e-03
   3.9367676e-03
   4.8828125e-03
   4.3334961e-03
   4.5166016e-03
   5.4931641e-03
   1.0986328e-02
   9.0026855e-03
   5.4626465e-03
   3.7231445e-03
   6.9580078e-03
   5.1574707e-03
   5.2185059e-03
   5.4016113e-03
   5.2185059e-03
   6.4086914e-03
   4.9438477e-03
   4.6691895e-03
   2.6550293e-03
   7.8125000e-03
   1.5167236e-02
   2.8869629e-02
   1.1535645e-02
   7.0190430e-04
   6.8969727e-03
   6.1035156e-05
   1.3885498e-02
   2.1118164e-02
   3.7536621e-03
   4.9743652e-03
   4.6691895e-03
   5.3100586e-03
   6.4697266e-03
   3.4790039e-03
   6.7138672e-03
   5.9204102e-03
   2.8991699e-03
   4.4860840e-03
   4.5166016e-03
   7.5073242e-03
   4.3029785e-03
   3.9367676e-03
   5.7373047e-03
   1.6479492e-03
   1.4709473e-02
   1.6082764e-02
  -6.1035156e-04
   1.3214111e-02
   7.2021484e-03
   1.7089844e-03
   1.2298584e-02
   4.5776367e-04
   2.0446777e-03
   7.7514648e-03
   1.2207031e-03
   7.7514648e-03
   1.0437012e-02
   7.2631836e-03
   6.5002441e-03
   1.5106201e-02
   1.4617920e-02
   2.4719238e-03
   4.1198730e-03
   2.8686523e-03
   4.3334961e-03
   4.3640137e-03
   3.6315918e-03
   2.1057129e-03
   3.6621094e-03
   6.3476563e-03
   5.9814453e-03
   5.2185059e-03
   5.3710938e-03
   1.3580322e-02
   9.7656250e-03
   3.8757324e-03
   6.5917969e-03
   6.2561035e-03
   4.2419434e-03
   5.3100586e-03
   7.9345703e-03
   3.1738281e-03
   1.4038086e-03
   3.1433105e-03
   4.8828125e-03
   3.8452148e-03
   2.4414063e-03
   7.5073242e-03
   4.4555664e-03
   4.9438477e-03
   4.6386719e-03
   3.6621094e-03
   5.4321289e-03
   4.7912598e-03
   4.4555664e-03
   4.2114258e-03
   5.3100586e-03
   5.5541992e-03
   3.1127930e-03
   5.2795410e-03
   5.0048828e-03
   5.1269531e-03
   5.3710938e-03
   5.2490234e-03
   5.7067871e-03
   6.7749023e-03
   3.0517578e-03
   3.3569336e-03
   5.6152344e-03
   1.5869141e-03
   1.2298584e-02
   1.0620117e-02
   1.6174316e-03
   5.5236816e-03
   3.9978027e-03
   5.7678223e-03
   4.9133301e-03
   7.5378418e-03
   1.1322021e-02
   8.0566406e-03
   1.2512207e-03
   5.2490234e-03
   7.5073242e-03
   5.6457520e-03
   4.9133301e-03
   2.1057129e-03
   7.7819824e-03
   5.8898926e-03
   1.3061523e-02
   1.0223389e-02
   5.9509277e-03
   8.8195801e-03
   3.0822754e-03
   3.7536621e-03
   4.3029785e-03
   3.8757324e-03
   2.7160645e-03
   7.7209473e-03
   1.8280029e-02
   2.5024414e-03
   4.3029785e-03
   5.9509277e-03
   2.2888184e-03
   4.9438477e-03
   5.2490234e-03
   4.5471191e-03
   7.2631836e-03
   6.9580078e-03
   4.2114258e-03
   3.5400391e-03
   6.1950684e-03
   5.3100586e-03
   4.4555664e-03
   3.7841797e-03
   5.0964355e-03
   6.7749023e-03
   6.2255859e-03
   5.0354004e-03
   4.0893555e-03
   3.8452148e-03
   3.6926270e-03
   5.8898926e-03
   4.9438477e-03
   3.4484863e-03
   4.6386719e-03
   4.1198730e-03
   4.1198730e-03
   2.8381348e-03
   3.2043457e-03
   4.4860840e-03
   8.3923340e-03
   8.8500977e-03
   3.7841797e-03
   3.6621094e-03
   4.2419434e-03
   3.9062500e-03
   4.4250488e-03
   1.1291504e-03
   1.9531250e-03
   3.7536621e-03
   1.3732910e-03
   1.8005371e-03
   2.8076172e-03
   2.1362305e-03
   1.7089844e-03
   2.3498535e-03
   2.9907227e-03
   5.7983398e-03
   2.5329590e-03
   2.5634766e-03
   4.4555664e-03
   2.7160645e-03
   3.7536621e-03
   3.2043457e-03
   4.1198730e-03
   3.6315918e-03
   7.0190430e-04
   5.0659180e-03
   3.2043457e-03
   7.9040527e-03
   1.2542725e-02
   9.0332031e-03
   4.7302246e-03
   2.3498535e-03
   2.7160645e-03
   4.3945313e-03
   3.0517578e-03
   5.7983398e-04
   3.0212402e-03
   3.0517578e-03
   2.7465820e-03
   2.2888184e-03
   2.4719238e-03
   3.7536621e-03
   2.3803711e-03
   5.1879883e-03
   1.1840820e-02
   3.4179688e-03
   2.5634766e-03
   5.7678223e-03
   4.4250488e-03
   5.3100586e-03
   3.4484863e-03
   2.9602051e-03
   4.1809082e-03
   2.3498535e-03
   4.1809082e-03
   1.0345459e-02
   1.5991211e-02
   1.1444092e-02
   9.1552734e-04
   4.4555664e-03
   1.8310547e-04
   7.4462891e-03
   2.9022217e-02
   4.2114258e-03
  -2.1362305e-04
   3.6315918e-03
   2.8076172e-03
[truncated: 26,801,419 more chars]
