# Supplementary material for: Wireless laptop-based phonocardiograph and diagnosis
Source: PeerJ. 2015 Aug 11;3:e1178. doi: 10.7717/peerj.1178 (PMC4558084; doi:10.7717/peerj.1178)
Supplement: Supplemental Information 6 [file peerj-03-1178-s006.zip › 27-Jul-2014-s.txt]

   1.2100000e+02
   5.0000000e+01
   4.6000000e+01   4.7000000e+01   1.0000000e+02   9.7000000e+01   1.1600000e+02   9.7000000e+01   4.7000000e+01   5.0000000e+01   5.4000000e+01   4.5000000e+01   7.4000000e+01   1.1700000e+02   1.0800000e+02   4.5000000e+01   5.0000000e+01   4.8000000e+01   4.9000000e+01   5.2000000e+01   9.5000000e+01   1.1500000e+02   1.1100000e+02   1.0500000e+02   4.9000000e+01   4.6000000e+01   1.0900000e+02   9.7000000e+01   1.1600000e+02
   1.1500000e+02   1.1100000e+02   1.0500000e+02   4.9000000e+01
   8.4000000e+01   1.2100000e+02   1.1200000e+02   1.0100000e+02   3.2000000e+01   1.1400000e+02   3.2000000e+01   1.1600000e+02   1.1100000e+02   3.2000000e+01   1.1400000e+02   1.0100000e+02   9.9000000e+01   1.1100000e+02   1.1400000e+02   1.0000000e+02   3.2000000e+01   1.1000000e+02   1.0100000e+02   1.1900000e+02   3.2000000e+01   8.0000000e+01   6.7000000e+01   7.1000000e+01   3.2000000e+01   1.1100000e+02   1.1400000e+02   3.2000000e+01   1.0800000e+02   3.2000000e+01   1.1600000e+02   1.1100000e+02   3.2000000e+01   1.0800000e+02   1.1100000e+02   9.7000000e+01   1.0000000e+02   3.2000000e+01   1.1100000e+02   1.0800000e+02   1.0000000e+02   3.2000000e+01   1.0000000e+02   9.7000000e+01   1.1600000e+02   9.7000000e+01   3.2000000e+01   3.2000000e+01
   3.2000000e+04
   1.1400000e+02
   5.0236785e+01
   2.0416260e-02
   2.6428223e-02
   2.4505615e-02
   2.6824951e-02
   2.6031494e-02
   2.6947021e-02
   2.7252197e-02
   2.7557373e-02
   2.8076172e-02
   2.8839111e-02
   2.8991699e-02
   2.9510498e-02
   2.9724121e-02
   2.9327393e-02
   2.9632568e-02
   2.9632568e-02
   2.9846191e-02
   3.0578613e-02
   3.0853271e-02
   3.0792236e-02
   3.1005859e-02
   3.1311035e-02
   3.1372070e-02
   3.1494141e-02
   3.1890869e-02
   3.1585693e-02
   3.1219482e-02
   3.1005859e-02
   3.1250000e-02
   3.1219482e-02
   3.1463623e-02
   3.1646729e-02
   3.2165527e-02
   3.2318115e-02
   3.2440186e-02
   3.2897949e-02
   3.2684326e-02
   3.2897949e-02
   3.2836914e-02
   3.3264160e-02
   3.3416748e-02
   3.3477783e-02
   3.3996582e-02
   3.3782959e-02
   3.3874512e-02
   3.4210205e-02
   3.4118652e-02
   3.4210205e-02
   3.4332275e-02
   3.4179688e-02
   3.4088135e-02
   3.3843994e-02
   3.3233643e-02
   3.3538818e-02
   3.3721924e-02
   3.4118652e-02
   3.4088135e-02
   3.3538818e-02
   3.2897949e-02
   3.2470703e-02
   3.3172607e-02
   3.3569336e-02
   3.2836914e-02
   3.3203125e-02
   3.3294678e-02
   3.2806396e-02
   3.1982422e-02
   3.1372070e-02
   3.1188965e-02
   3.0914307e-02
   3.1311035e-02
   3.0883789e-02
   3.0090332e-02
   3.0395508e-02
   3.0029297e-02
   2.9815674e-02
   3.0151367e-02
   2.9968262e-02
   2.9602051e-02
   2.9388428e-02
   2.9327393e-02
   2.9327393e-02
   2.9052734e-02
   2.8747559e-02
   2.8350830e-02
   2.7984619e-02
   2.7618408e-02
   2.7893066e-02
   2.7679443e-02
   2.7282715e-02
   2.7282715e-02
   2.6947021e-02
   2.6458740e-02
   2.6092529e-02
   2.6519775e-02
   2.6397705e-02
   2.6031494e-02
   2.5543213e-02
   2.4993896e-02
   2.4749756e-02
   2.4627686e-02
   2.4017334e-02
   2.3193359e-02
   2.3681641e-02
   2.3437500e-02
   2.2766113e-02
   2.2399902e-02
   2.1667480e-02
   2.1209717e-02
   2.0782471e-02
   2.1057129e-02
   2.1057129e-02
   2.0324707e-02
   2.0233154e-02
   2.0233154e-02
   1.9622803e-02
   1.9439697e-02
   1.9012451e-02
   1.8615723e-02
   1.8768311e-02
   1.8615723e-02
   1.8371582e-02
   1.7913818e-02
   1.8096924e-02
   1.8157959e-02
   1.8096924e-02
   1.7730713e-02
   1.7639160e-02
   1.7547607e-02
   1.7181396e-02
   1.7242432e-02
   1.6845703e-02
   1.6479492e-02
   1.6693115e-02
   1.6571045e-02
   1.6387939e-02
   1.6296387e-02
   1.6235352e-02
   1.6143799e-02
   1.6052246e-02
   1.5747070e-02
   1.5441895e-02
   1.5625000e-02
   1.5563965e-02
   1.5197754e-02
   1.4648438e-02
   1.4617920e-02
   1.4739990e-02
   1.4312744e-02
   1.4129639e-02
   1.4068604e-02
   1.3946533e-02
   1.4648438e-02
   1.4923096e-02
   1.3946533e-02
   1.3092041e-02
   1.3671875e-02
   1.3580322e-02
   1.3702393e-02
   1.3702393e-02
   1.3458252e-02
   1.3488770e-02
   1.3702393e-02
   1.3610840e-02
   1.3275146e-02
   1.3183594e-02
   1.3000488e-02
   1.3214111e-02
   1.3366699e-02
   1.3519287e-02
   1.2725830e-02
   1.2847900e-02
   1.3549805e-02
   1.3214111e-02
   1.3549805e-02
   1.3519287e-02
   1.3793945e-02
   1.4251709e-02
   1.4251709e-02
   1.4251709e-02
   1.4404297e-02
   1.4465332e-02
   1.4434814e-02
   1.4434814e-02
   1.5075684e-02
   1.5258789e-02
   1.4739990e-02
   1.5167236e-02
   1.5502930e-02
   1.5716553e-02
   1.5472412e-02
   1.5380859e-02
   1.5869141e-02
   1.6296387e-02
   1.6296387e-02
   1.6784668e-02
   1.6845703e-02
   1.6815186e-02
   1.7059326e-02
   1.7059326e-02
   1.6937256e-02
   1.7120361e-02
   1.7578125e-02
   1.7578125e-02
   1.7761230e-02
   1.8127441e-02
   1.8035889e-02
   1.8249512e-02
   1.8066406e-02
   1.8218994e-02
   1.8310547e-02
   1.7913818e-02
   1.7883301e-02
   1.7944336e-02
   1.8249512e-02
   1.8585205e-02
   1.8127441e-02
   1.8341064e-02
   1.8554688e-02
   1.8218994e-02
   1.8218994e-02
   1.8188477e-02
   1.8463135e-02
   1.8310547e-02
   1.8035889e-02
   1.8676758e-02
   1.8402100e-02
   1.7425537e-02
   1.7761230e-02
   1.8127441e-02
   1.7517090e-02
   1.7272949e-02
   1.7608643e-02
   1.7456055e-02
   1.7425537e-02
   1.7486572e-02
   1.7211914e-02
   1.7028809e-02
   1.6998291e-02
   1.7089844e-02
   1.7425537e-02
   1.6998291e-02
   1.6418457e-02
   1.6510010e-02
   1.6357422e-02
   1.6326904e-02
   1.6571045e-02
   1.6662598e-02
   1.6693115e-02
   1.7089844e-02
   1.6326904e-02
   1.6052246e-02
   1.6235352e-02
   1.6052246e-02
   1.6387939e-02
   1.5991211e-02
   1.5625000e-02
   1.5747070e-02
   1.5441895e-02
   1.5045166e-02
   1.5045166e-02
   1.4984131e-02
   1.4923096e-02
   1.4526367e-02
   1.4068604e-02
   1.4251709e-02
   1.3946533e-02
   1.3885498e-02
   1.3641357e-02
   1.3824463e-02
   1.3763428e-02
   1.3488770e-02
   1.4068604e-02
   1.3610840e-02
   1.3153076e-02
   1.3397217e-02
   1.2939453e-02
   1.2512207e-02
   1.1901855e-02
   1.1657715e-02
   1.2115479e-02
   1.1779785e-02
   1.1169434e-02
   1.0650635e-02
   1.0284424e-02
   1.0345459e-02
   1.0284424e-02
   9.9792480e-03
   9.9182129e-03
   9.6740723e-03
   1.0131836e-02
   1.0040283e-02
   9.5214844e-03
   9.6435547e-03
   9.7045898e-03
   9.5520020e-03
   9.2468262e-03
   9.1247559e-03
   9.0026855e-03
   8.6364746e-03
   8.8500977e-03
   8.9416504e-03
   8.2397461e-03
   8.4533691e-03
   8.7280273e-03
   8.6059570e-03
   8.4228516e-03
   8.3312988e-03
   8.2092285e-03
   7.8430176e-03
   8.1787109e-03
   8.3312988e-03
   8.7280273e-03
   8.7585449e-03
   8.2702637e-03
   7.8735352e-03
   7.6904297e-03
   8.1176758e-03
   7.8430176e-03
   7.7514648e-03
   7.8735352e-03
   7.7209473e-03
   7.9040527e-03
   7.9956055e-03
   7.8430176e-03
   7.6904297e-03
   7.6904297e-03
   7.1411133e-03
   7.0495605e-03
   6.8054199e-03
   6.6833496e-03
   6.8664551e-03
   6.6833496e-03
   6.5002441e-03
   6.5917969e-03
   6.5612793e-03
   6.4392090e-03
   6.2866211e-03
   6.5917969e-03
   6.8969727e-03
   7.1411133e-03
   7.1716309e-03
   6.6833496e-03
   6.5917969e-03
   7.3242188e-03
   7.2937012e-03
   6.8359375e-03
   6.8359375e-03
   6.8054199e-03
   6.4697266e-03
   6.6528320e-03
   6.3171387e-03
   6.4392090e-03
   6.2561035e-03
   5.9814453e-03
   6.1645508e-03
   6.3781738e-03
   5.8898926e-03
   5.6457520e-03
   6.5002441e-03
   6.2866211e-03
   5.6152344e-03
   5.6762695e-03
   5.6762695e-03
   5.2490234e-03
   5.4626465e-03
   5.4321289e-03
   5.0354004e-03
   5.1269531e-03
   5.0354004e-03
   5.0964355e-03
   4.9133301e-03
   4.4555664e-03
   4.7302246e-03
   5.0048828e-03
   5.0659180e-03
   5.0354004e-03
   4.8217773e-03
   4.4555664e-03
   4.3945313e-03
   3.8452148e-03
   3.9367676e-03
   4.1503906e-03
   4.1809082e-03
   3.9367676e-03
   3.6315918e-03
   4.1809082e-03
   3.9978027e-03
   3.7536621e-03
   4.0283203e-03
   3.8146973e-03
   3.6010742e-03
   3.4790039e-03
   3.4484863e-03
   3.2348633e-03
   3.1433105e-03
   3.9062500e-03
   3.8146973e-03
   3.6621094e-03
   3.8146973e-03
   3.5400391e-03
   3.4484863e-03
   3.1127930e-03
   3.5095215e-03
   4.1198730e-03
   3.6926270e-03
   3.4790039e-03
   3.5400391e-03
   4.0588379e-03
   4.3334961e-03
   4.0283203e-03
   3.8452148e-03
   3.8757324e-03
   4.2724609e-03
   4.2419434e-03
   4.3640137e-03
   4.6386719e-03
   4.5471191e-03
   5.0964355e-03
   4.8828125e-03
   4.9743652e-03
   4.9438477e-03
   4.7302246e-03
   5.4931641e-03
   5.4931641e-03
   5.7983398e-03
   6.3476563e-03
   6.5917969e-03
   6.7138672e-03
   6.9274902e-03
   7.0800781e-03
   6.7749023e-03
   7.0495605e-03
   7.9040527e-03
   7.9650879e-03
   8.3007813e-03
   8.8500977e-03
   8.5754395e-03
   8.8500977e-03
   9.7656250e-03
   1.0345459e-02
   1.0406494e-02
   9.7351074e-03
   9.3994141e-03
   1.0070801e-02
   1.0223389e-02
   1.0009766e-02
   1.0192871e-02
   9.9487305e-03
   1.0284424e-02
   1.0650635e-02
   1.0589600e-02
   1.0711670e-02
   1.0894775e-02
   1.0833740e-02
   1.0375977e-02
   1.0528564e-02
   1.1352539e-02
   1.1505127e-02
   1.1596680e-02
   1.1749268e-02
   1.2145996e-02
   1.1932373e-02
   1.1322021e-02
   1.1413574e-02
   1.1383057e-02
   1.0894775e-02
   1.0772705e-02
   1.1077881e-02
   1.0162354e-02
   1.0498047e-02
   1.1230469e-02
   1.1108398e-02
   1.1169434e-02
   1.0681152e-02
   1.0070801e-02
   1.0131836e-02
   1.0253906e-02
   1.0070801e-02
   1.0101318e-02
   9.6435547e-03
   9.8571777e-03
   1.0253906e-02
   9.6435547e-03
   9.3688965e-03
   9.4299316e-03
   9.3688965e-03
   8.7890625e-03
   8.7280273e-03
   9.1857910e-03
   8.8806152e-03
   8.5754395e-03
   8.3312988e-03
   8.6669922e-03
   8.3007813e-03
   7.9345703e-03
   8.1787109e-03
   7.9345703e-03
   7.7209473e-03
   7.6904297e-03
   7.3242188e-03
   7.2937012e-03
   7.1105957e-03
   7.2631836e-03
   7.6904297e-03
   6.7749023e-03
   6.6528320e-03
   6.5002441e-03
   6.1645508e-03
   6.2255859e-03
   6.4697266e-03
   6.4086914e-03
   5.6152344e-03
   5.3405762e-03
   5.6152344e-03
   5.2795410e-03
   5.2185059e-03
   5.4016113e-03
   4.9743652e-03
   5.1879883e-03
   4.3945313e-03
   3.9672852e-03
   3.9978027e-03
   3.5705566e-03
   4.0588379e-03
   4.0283203e-03
   3.9062500e-03
   3.7231445e-03
   3.3264160e-03
   3.6621094e-03
   3.5705566e-03
   3.4484863e-03
   3.0822754e-03
   2.8991699e-03
   2.0751953e-03
   1.8920898e-03
   2.1972656e-03
   1.7395020e-03
   2.0751953e-03
   1.2817383e-03
   9.4604492e-04
   8.2397461e-04
   2.7465820e-04
  -1.2207031e-04
  -4.5776367e-04
  -7.6293945e-04
  -1.1901855e-03
  -1.7700195e-03
  -2.4108887e-03
  -2.5634766e-03
  -2.9296875e-03
  -3.1127930e-03
  -3.6926270e-03
  -3.9672852e-03
  -4.0283203e-03
  -4.6386719e-03
  -5.2185059e-03
  -5.0964355e-03
  -5.4626465e-03
  -5.7373047e-03
  -6.3781738e-03
  -6.8054199e-03
  -7.0190430e-03
  -7.1105957e-03
  -7.0495605e-03
  -7.3242188e-03
  -7.5378418e-03
  -8.1481934e-03
  -7.8430176e-03
  -7.8125000e-03
  -8.4838867e-03
  -8.3007813e-03
  -8.5754395e-03
  -8.6669922e-03
  -8.9721680e-03
  -9.5520020e-03
  -9.5825195e-03
  -9.4604492e-03
  -9.7351074e-03
  -1.0009766e-02
  -1.0009766e-02
  -1.0253906e-02
  -1.0620117e-02
  -9.9182129e-03
  -9.9487305e-03
  -1.0223389e-02
  -1.0131836e-02
  -9.8571777e-03
  -9.6130371e-03
  -9.5214844e-03
  -9.4909668e-03
  -9.3078613e-03
  -9.2468262e-03
  -8.6059570e-03
  -8.0566406e-03
  -8.0566406e-03
  -7.6293945e-03
  -7.5073242e-03
  -7.1716309e-03
  -6.8664551e-03
  -6.5002441e-03
  -5.8898926e-03
  -6.0424805e-03
  -6.1035156e-03
  -5.3710938e-03
  -4.6997070e-03
  -4.2724609e-03
  -3.9062500e-03
  -3.0822754e-03
  -2.5634766e-03
  -1.9226074e-03
  -1.2512207e-03
  -6.4086914e-04
  -4.5776367e-04
  -9.1552734e-05
   1.0681152e-03
   1.8615723e-03
   2.3498535e-03
   2.9907227e-03
   3.8146973e-03
   4.6081543e-03
   5.3710938e-03
   6.3476563e-03
   6.9885254e-03
   7.6904297e-03
   8.9721680e-03
   9.3078613e-03
   9.5825195e-03
   1.0345459e-02
   1.1230469e-02
   1.1962891e-02
   1.3000488e-02
   1.4373779e-02
   1.4923096e-02
   1.5380859e-02
   1.5960693e-02
   1.7120361e-02
   1.7974854e-02
   1.9165039e-02
   1.9866943e-02
   2.0538330e-02
   2.1270752e-02
   2.1697998e-02
   2.2979736e-02
   2.4322510e-02
   2.5543213e-02
   2.6824951e-02
   2.7404785e-02
   2.8533936e-02
   2.9663086e-02
   3.0487061e-02
   3.1616211e-02
   3.2470703e-02
   3.3660889e-02
   3.5003662e-02
   3.6437988e-02
   3.7322998e-02
   3.8146973e-02
   3.9520264e-02
   4.0588379e-02
   4.1748047e-02
   4.3792725e-02
   4.4921875e-02
   4.5898438e-02
   4.7760010e-02
   4.9316406e-02
   5.0567627e-02
   5.1666260e-02
   5.3009033e-02
   5.4229736e-02
   5.5664063e-02
   5.6854248e-02
   5.8380127e-02
   5.9722900e-02
   6.1126709e-02
   6.2835693e-02
   6.3842773e-02
   6.4941406e-02
   6.6223145e-02
   6.7474365e-02
   6.8572998e-02
   7.0587158e-02
   7.1777344e-02
   7.2265625e-02
   7.4096680e-02
   7.5592041e-02
   7.6721191e-02
   7.8155518e-02
   7.9284668e-02
   8.0810547e-02
   8.2031250e-02
   8.3221436e-02
   8.4472656e-02
   8.5998535e-02
   8.7585449e-02
   8.9385986e-02
   9.0393066e-02
   9.1491699e-02
   9.2529297e-02
   9.2926025e-02
   9.4696045e-02
   9.6527100e-02
   9.7137451e-02
   9.8144531e-02
   9.9365234e-02
   1.0061646e-01
   1.0171509e-01
   1.0278320e-01
   1.0391235e-01
   1.0485840e-01
   1.0601807e-01
   1.0742188e-01
   1.0903931e-01
   1.1032104e-01
   1.1126709e-01
   1.1178589e-01
   1.1322021e-01
   1.1383057e-01
   1.1477661e-01
   1.1605835e-01
   1.1703491e-01
   1.1846924e-01
   1.1920166e-01
   1.1959839e-01
   1.2094116e-01
   1.2191772e-01
   1.2249756e-01
   1.2374878e-01
   1.2481689e-01
   1.2573242e-01
   1.2710571e-01
   1.2731934e-01
   1.2823486e-01
   1.2951660e-01
   1.3012695e-01
   1.3174438e-01
   1.3244629e-01
   1.3311768e-01
   1.3467407e-01
   1.3528442e-01
   1.3626099e-01
   1.3711548e-01
   1.3745117e-01
   1.3854980e-01
   1.3851929e-01
   1.3940430e-01
   1.4068604e-01
   1.4093018e-01
   1.4215088e-01
   1.4224243e-01
   1.4273071e-01
   1.4407349e-01
   1.4425659e-01
   1.4529419e-01
   1.4624023e-01
   1.4642334e-01
   1.4685059e-01
   1.4733887e-01
   1.4791870e-01
   1.4859009e-01
   1.4904785e-01
   1.5008545e-01
   1.4999390e-01
   1.5029907e-01
   1.5151978e-01
   1.5139771e-01
   1.5176392e-01
   1.5219116e-01
   1.5228271e-01
   1.5274048e-01
   1.5289307e-01
   1.5292358e-01
   1.5368652e-01
   1.5386963e-01
   1.5325928e-01
   1.5399170e-01
   1.5426636e-01
   1.5411377e-01
   1.5426636e-01
   1.5383911e-01
   1.5475464e-01
   1.5521240e-01
   1.5460205e-01
   1.5447998e-01
   1.5457153e-01
   1.5454102e-01
   1.5463257e-01
   1.5463257e-01
   1.5487671e-01
   1.5426636e-01
   1.5390015e-01
   1.5451050e-01
   1.5469360e-01
   1.5457153e-01
   1.5423584e-01
   1.5420532e-01
   1.5447998e-01
   1.5374756e-01
   1.5371704e-01
   1.5353394e-01
   1.5307617e-01
   1.5292358e-01
   1.5270996e-01
   1.5225220e-01
   1.5200806e-01
   1.5148926e-01
   1.5115356e-01
   1.5109253e-01
   1.5072632e-01
   1.5042114e-01
   1.4929199e-01
   1.4883423e-01
   1.4883423e-01
   1.4810181e-01
   1.4752197e-01
   1.4718628e-01
   1.4651489e-01
   1.4608765e-01
   1.4544678e-01
   1.4465332e-01
   1.4422607e-01
   1.4321899e-01
   1.4230347e-01
   1.4254761e-01
   1.4181519e-01
   1.4196777e-01
   1.4047241e-01
   1.3937378e-01
   1.3977051e-01
   1.3867188e-01
   1.3845825e-01
   1.3757324e-01
   1.3641357e-01
   1.3592529e-01
   1.3494873e-01
   1.3406372e-01
   1.3323975e-01
   1.3247681e-01
   1.3220215e-01
   1.3140869e-01
   1.3003540e-01
   1.2982178e-01
   1.2896729e-01
   1.2838745e-01
   1.2716675e-01
   1.2576294e-01
   1.2561035e-01
   1.2432861e-01
   1.2322998e-01
   1.2243652e-01
   1.2139893e-01
   1.2078857e-01
   1.1999512e-01
   1.1883545e-01
   1.1785889e-01
   1.1755371e-01
   1.1682129e-01
   1.1590576e-01
   1.1447144e-01
   1.1352539e-01
   1.1276245e-01
   1.1126709e-01
   1.1096191e-01
   1.0964966e-01
   1.0852051e-01
   1.0797119e-01
   1.0675049e-01
   1.0641479e-01
   1.0525513e-01
   1.0406494e-01
   1.0348511e-01
   1.0183716e-01
   1.0092163e-01
   1.0043335e-01
   9.9456787e-02
   9.8754883e-02
   9.7961426e-02
   9.6984863e-02
   9.6405029e-02
   9.5458984e-02
   9.4329834e-02
   9.3566895e-02
   9.2559814e-02
   9.2010498e-02
   9.0698242e-02
   9.0209961e-02
   8.9965820e-02
   8.8226318e-02
   8.7799072e-02
   8.7310791e-02
   8.6303711e-02
   8.5754395e-02
   8.5113525e-02
   8.4655762e-02
   8.4289551e-02
   8.3892822e-02
   8.3068848e-02
   8.2519531e-02
   8.1970215e-02
   8.1268311e-02
   8.0871582e-02
   8.0596924e-02
   8.0230713e-02
   7.9650879e-02
   7.9223633e-02
   7.8491211e-02
   7.8002930e-02
   7.8247070e-02
   7.8186035e-02
   7.7850342e-02
   7.7606201e-02
   7.7148438e-02
   7.6660156e-02
   7.6416016e-02
   7.6110840e-02
   7.6629639e-02
   7.6934814e-02
   7.6293945e-02
   7.6171875e-02
   7.6599121e-02
   7.7239990e-02
   7.7056885e-02
   7.6812744e-02
   7.6812744e-02
   7.6599121e-02
   7.6843262e-02
   7.7270508e-02
   7.6873779e-02
   7.6995850e-02
   7.7331543e-02
   7.7423096e-02
   7.7697754e-02
   7.7484131e-02
   7.7606201e-02
   7.8094482e-02
   7.7758789e-02
   7.7880859e-02
   7.7819824e-02
   7.7453613e-02
   7.7636719e-02
   7.8002930e-02
   7.8155518e-02
   7.7941895e-02
   7.8186035e-02
   7.8552246e-02
   7.8765869e-02
   7.8674316e-02
   7.8674316e-02
   7.8826904e-02
   7.9010010e-02
   7.9223633e-02
   7.9559326e-02
   8.0261230e-02
   8.0261230e-02
   8.0078125e-02
   8.0444336e-02
   8.0627441e-02
   8.1085205e-02
   8.1024170e-02
   8.1329346e-02
   8.1390381e-02
   8.1268311e-02
   8.2061768e-02
   8.2336426e-02
   8.2489014e-02
   8.2702637e-02
   8.2916260e-02
   8.3557129e-02
   8.3740234e-02
   8.3496094e-02
   8.3923340e-02
   8.4197998e-02
   8.4106445e-02
   8.4167480e-02
   8.4167480e-02
   8.4503174e-02
   8.4381104e-02
   8.4289551e-02
   8.4991455e-02
   8.4960938e-02
   8.5235596e-02
   8.5632324e-02
   8.5510254e-02
   8.5968018e-02
   8.6853027e-02
   8.6822510e-02
   8.6273193e-02
   8.5876465e-02
   8.6090088e-02
   8.6395264e-02
   8.6395264e-02
   8.6273193e-02
   8.6486816e-02
   8.6395264e-02
   8.6212158e-02
   8.6181641e-02
   8.5571289e-02
   8.5662842e-02
   8.5632324e-02
   8.5693359e-02
   8.5876465e-02
   8.5418701e-02
   8.5784912e-02
   8.5144043e-02
   8.4228516e-02
   8.4594727e-02
   8.4167480e-02
   8.3435059e-02
   8.3679199e-02
   8.3160400e-02
   8.2946777e-02
   8.2824707e-02
   8.1909180e-02
   8.1390381e-02
   8.1085205e-02
   8.0596924e-02
   8.0413818e-02
   7.9986572e-02
   7.9223633e-02
   7.8491211e-02
   7.7941895e-02
   7.7545166e-02
   7.6629639e-02
   7.6110840e-02
   7.5469971e-02
   7.4707031e-02
   7.4401855e-02
   7.3822021e-02
   7.3181152e-02
   7.2540283e-02
   7.1716309e-02
   7.0953369e-02
   7.0495605e-02
   6.9488525e-02
   6.8969727e-02
   6.8359375e-02
   6.7504883e-02
   6.7321777e-02
   6.6741943e-02
   6.5856934e-02
   6.5246582e-02
   6.4666748e-02
   6.4056396e-02
   6.3446045e-02
   6.2622070e-02
   6.1584473e-02
   6.1065674e-02
   6.0577393e-02
   5.9753418e-02
   5.8807373e-02
   5.7586670e-02
   5.7006836e-02
   5.6274414e-02
   5.5236816e-02
   5.4473877e-02
   5.3466797e-02
   5.2001953e-02
   5.0537109e-02
   4.9957275e-02
   4.8980713e-02
   4.8004150e-02
   4.6813965e-02
   4.5959473e-02
   4.5104980e-02
   4.3273926e-02
   4.2358398e-02
   4.1717529e-02
   4.0496826e-02
   3.9916992e-02
   3.9031982e-02
   3.7750244e-02
   3.6621094e-02
   3.5583496e-02
   3.4942627e-02
   3.3599854e-02
   3.2165527e-02
   3.1646729e-02
   3.0639648e-02
   2.9235840e-02
   2.8198242e-02
   2.7374268e-02
   2.6580811e-02
   2.5421143e-02
   2.4353027e-02
   2.3071289e-02
   2.2338867e-02
   2.1392822e-02
   2.0294189e-02
   1.9378662e-02
   1.8157959e-02
   1.7272949e-02
   1.6052246e-02
   1.5289307e-02
   1.4404297e-02
   1.3092041e-02
   1.2725830e-02
   1.1810303e-02
   1.0620117e-02
   9.6130371e-03
   8.1176758e-03
   7.6904297e-03
   6.2255859e-03
   5.0964355e-03
   3.9367676e-03
   2.4719238e-03
   1.6784668e-03
   4.5776367e-04
  -2.1362305e-04
  -1.1596680e-03
  -2.3803711e-03
  -3.5705566e-03
  -4.9438477e-03
  -5.7983398e-03
  -6.6833496e-03
  -8.2092285e-03
  -9.7045898e-03
  -1.0253906e-02
  -1.1688232e-02
  -1.3488770e-02
  -1.4282227e-02
  -1.5197754e-02
  -1.6418457e-02
  -1.7425537e-02
  -1.8585205e-02
  -2.0019531e-02
  -2.0935059e-02
  -2.1759033e-02
  -2.2796631e-02
  -2.3895264e-02
  -2.5177002e-02
  -2.6000977e-02
  -2.7191162e-02
  -2.8411865e-02
  -2.9632568e-02
  -3.0761719e-02
  -3.1829834e-02
  -3.2806396e-02
  -3.4362793e-02
  -3.5888672e-02
  -3.6499023e-02
  -3.7841797e-02
  -3.9642334e-02
  -4.0374756e-02
  -4.1351318e-02
  -4.2633057e-02
  -4.4036865e-02
  -4.5166016e-02
  -4.6905518e-02
  -4.8156738e-02
  -4.8767090e-02
  -4.9865723e-02
  -5.1177979e-02
  -5.2062988e-02
  -5.3405762e-02
  -5.4748535e-02
  -5.5664063e-02
  -5.7281494e-02
  -5.8410645e-02
  -5.9478760e-02
  -6.0363770e-02
  -6.1248779e-02
  -6.2622070e-02
  -6.3415527e-02
  -6.4270020e-02
  -6.5216064e-02
  -6.5826416e-02
  -6.7077637e-02
  -6.8542480e-02
  -6.9091797e-02
  -6.9824219e-02
  -7.0465088e-02
  -7.1533203e-02
  -7.2875977e-02
  -7.3333740e-02
  -7.4401855e-02
  -7.4981689e-02
  -7.5622559e-02
  -7.7087402e-02
  -7.8125000e-02
  -7.8704834e-02
  -7.9071045e-02
  -7.9284668e-02
  -8.0078125e-02
  -8.0444336e-02
  -8.1390381e-02
  -8.2031250e-02
  -8.1939697e-02
  -8.2427979e-02
  -8.3068848e-02
  -8.3618164e-02
  -8.3709717e-02
  -8.4045410e-02
  -8.4655762e-02
  -8.5021973e-02
  -8.4838867e-02
  -8.5235596e-02
  -8.5205078e-02
  -8.5754395e-02
  -8.7097168e-02
  -8.6425781e-02
  -8.6761475e-02
  -8.7066650e-02
  -8.6975098e-02
  -8.7280273e-02
  -8.7219238e-02
  -8.7615967e-02
  -8.8073730e-02
  -8.7799072e-02
  -8.7188721e-02
  -8.7127686e-02
  -8.7127686e-02
  -8.7249756e-02
  -8.6944580e-02
  -8.6791992e-02
  -8.6425781e-02
  -8.5601807e-02
  -8.5784912e-02
  -8.5235596e-02
  -8.4594727e-02
  -8.4686279e-02
  -8.3892822e-02
  -8.2946777e-02
  -8.2916260e-02
  -8.2397461e-02
  -8.2092285e-02
  -8.1512451e-02
  -8.0139160e-02
  -8.0017090e-02
  -7.9345703e-02
  -7.8796387e-02
  -7.8613281e-02
  -7.7972412e-02
  -7.6904297e-02
  -7.5805664e-02
  -7.4798584e-02
  -7.3913574e-02
  -7.3120117e-02
  -7.1960449e-02
  -7.1166992e-02
  -7.0465088e-02
  -6.9580078e-02
  -6.8481445e-02
  -6.7687988e-02
  -6.6833496e-02
  -6.5368652e-02
  -6.4636230e-02
  -6.3415527e-02
  -6.2042236e-02
  -6.1187744e-02
  -6.0241699e-02
  -5.8898926e-02
  -5.7312012e-02
  -5.5877686e-02
  -5.4931641e-02
  -5.3771973e-02
  -5.2490234e-02
  -5.0872803e-02
  -4.9713135e-02
  -4.8919678e-02
  -4.7454834e-02
  -4.5562744e-02
  -4.4311523e-02
  -4.3365479e-02
  -4.2114258e-02
  -4.1473389e-02
  -3.9550781e-02
  -3.8055420e-02
  -3.7078857e-02
  -3.5583496e-02
  -3.4454346e-02
  -3.3081055e-02
  -3.1829834e-02
  -3.0303955e-02
  -2.8564453e-02
  -2.7282715e-02
  -2.6123047e-02
  -2.4505615e-02
  -2.3315430e-02
  -2.2155762e-02
  -2.0874023e-02
  -1.9744873e-02
  -1.8676758e-02
  -1.7303467e-02
  -1.6082764e-02
  -1.4953613e-02
  -1.3854980e-02
  -1.2390137e-02
  -1.1322021e-02
  -1.0253906e-02
  -8.7890625e-03
  -7.3242188e-03
  -6.1340332e-03
  -4.9743652e-03
  -3.3264160e-03
  -2.1362305e-03
  -1.0681152e-03
   4.5776367e-04
   1.5258789e-03
   3.1433105e-03
   4.4860840e-03
   5.9509277e-03
   7.3852539e-03
   8.8195801e-03
   1.0955811e-02
   1.2542725e-02
   1.3824463e-02
   1.4984131e-02
   1.6357422e-02
   1.7761230e-02
   1.9531250e-02
   2.1331787e-02
   2.2308350e-02
   2.3925781e-02
   2.5360107e-02
   2.6611328e-02
   2.8320313e-02
   3.0181885e-02
   3.1372070e-02
   3.2745361e-02
   3.4698486e-02
   3.6132813e-02
   3.7506104e-02
   3.8970947e-02
   4.0283203e-02
   4.2205811e-02
   4.3792725e-02
   4.4647217e-02
   4.5989990e-02
   4.7943115e-02
   4.9621582e-02
   5.1330566e-02
   5.2520752e-02
   5.3985596e-02
   5.5145264e-02
   5.6427002e-02
   5.7891846e-02
   5.9539795e-02
   6.1126709e-02
   6.1645508e-02
   6.2774658e-02
   6.4300537e-02
   6.5368652e-02
   6.6375732e-02
   6.7626953e-02
   6.8572998e-02
   6.9824219e-02
   7.1472168e-02
   7.2357178e-02
   7.3272705e-02
   7.4676514e-02
   7.5744629e-02
   7.6782227e-02
   7.8125000e-02
   7.9254150e-02
   8.0291748e-02
   8.0963135e-02
   8.1634521e-02
   8.2580566e-02
   8.3007813e-02
   8.4472656e-02
   8.5235596e-02
   8.5693359e-02
   8.7127686e-02
   8.7402344e-02
   8.7890625e-02
   8.8806152e-02
   8.9172363e-02
   8.9904785e-02
   9.1094971e-02
   9.1644287e-02
   9.2468262e-02
   9.2620850e-02
   9.2956543e-02
   9.3780518e-02
   9.4268799e-02
   9.5092773e-02
   9.5275879e-02
   9.5428467e-02
   9.6374512e-02
   9.6740723e-02
   9.6923828e-02
   9.7381592e-02
   9.7686768e-02
   9.8266602e-02
   9.8175049e-02
   9.8358154e-02
   9.9029541e-02
   9.9090576e-02
   9.9273682e-02
   9.9151611e-02
   9.9456787e-02
   9.9578857e-02
   9.9212646e-02
   9.9548340e-02
   9.9395752e-02
   9.9426270e-02
   9.9609375e-02
   9.9487305e-02
   9.9365234e-02
   9.9609375e-02
   1.0003662e-01
   9.9639893e-02
   9.9090576e-02
   9.9395752e-02
   9.9548340e-02
   9.8785400e-02
   9.8175049e-02
   9.7686768e-02
   9.7442627e-02
   9.7320557e-02
   9.6862793e-02
   9.6496582e-02
   9.6282959e-02
   9.5397949e-02
   9.4573975e-02
   9.4177246e-02
   9.3719482e-02
   9.3322754e-02
   9.2559814e-02
   9.2163086e-02
   9.1522217e-02
   9.0209961e-02
   8.9477539e-02
   8.8562012e-02
   8.7982178e-02
   8.7249756e-02
   8.6364746e-02
   8.5510254e-02
   8.5113525e-02
   8.4075928e-02
   8.2946777e-02
   8.2519531e-02
   8.1481934e-02
   8.0261230e-02
   7.8765869e-02
   7.7270508e-02
   7.6751709e-02
   7.5378418e-02
   7.3974609e-02
   7.3089600e-02
   7.1655273e-02
   7.0281982e-02
   6.8939209e-02
   6.7535400e-02
   6.6192627e-02
   6.5093994e-02
   6.3781738e-02
   6.2255859e-02
   6.0821533e-02
   5.9600830e-02
   5.7800293e-02
   5.6243896e-02
   5.5175781e-02
   5.4016113e-02
   5.2642822e-02
   5.1300049e-02
   4.9652100e-02
   4.8004150e-02
   4.6356201e-02
   4.4799805e-02
   4.3121338e-02
   4.1473389e-02
   4.0008545e-02
   3.8543701e-02
   3.7567139e-02
   3.5949707e-02
   3.3538818e-02
   3.1463623e-02
   3.0364990e-02
   2.8961182e-02
   2.7069092e-02
   2.5329590e-02
   2.3834229e-02
   2.1667480e-02
   2.0050049e-02
   1.8035889e-02
   1.5869141e-02
   1.4099121e-02
   1.2603760e-02
   1.0894775e-02
   8.8500977e-03
   7.1716309e-03
   5.1574707e-03
   3.0517578e-03
   1.1596680e-03
  -5.7983398e-04
  -2.0141602e-03
  -3.8452148e-03
  -5.9509277e-03
  -7.5378418e-03
  -9.0637207e-03
  -1.1352539e-02
  -1.3336182e-02
  -1.5106201e-02
  -1.6723633e-02
  -1.8554688e-02
  -2.0233154e-02
  -2.1057129e-02
  -2.3315430e-02
  -2.5726318e-02
  -2.7893066e-02
  -2.9998779e-02
  -3.1829834e-02
  -3.3966064e-02
  -3.5949707e-02
  -3.7902832e-02
  -3.9276123e-02
  -4.1015625e-02
  -4.2694092e-02
  -4.5318604e-02
  -4.7790527e-02
  -4.9041748e-02
  -5.1025391e-02
  -5.2947998e-02
  -5.4595947e-02
  -5.6579590e-02
  -5.8013916e-02
  -6.0058594e-02
  -6.2255859e-02
  -6.4300537e-02
  -6.6101074e-02
  -6.7657471e-02
  -6.9641113e-02
  -7.1563721e-02
  -7.2967529e-02
  -7.5103760e-02
  -7.7209473e-02
  -7.8796387e-02
  -8.0780029e-02
  -8.2611084e-02
  -8.4686279e-02
  -8.7097168e-02
  -8.9141846e-02
  -9.1308594e-02
  -9.3475342e-02
  -9.5428467e-02
  -9.7656250e-02
  -9.9639893e-02
  -1.0128784e-01
  -1.0357666e-01
  -1.0559082e-01
  -1.0787964e-01
  -1.1035156e-01
  -1.1203003e-01
  -1.1383057e-01
  -1.1575317e-01
  -1.1743164e-01
  -1.1941528e-01
  -1.2118530e-01
  -1.2338257e-01
  -1.2515259e-01
  -1.2704468e-01
  -1.2942505e-01
  -1.3150024e-01
  -1.3357544e-01
  -1.3537598e-01
  -1.3732910e-01
  -1.3967896e-01
  -1.4151001e-01
  -1.4300537e-01
  -1.4413452e-01
  -1.4575195e-01
  -1.4804077e-01
  -1.4990234e-01
  -1.5130615e-01
  -1.5316772e-01
  -1.5554810e-01
  -1.5704346e-01
  -1.5911865e-01
  -1.6067505e-01
  -1.6241455e-01
  -1.6458130e-01
  -1.6610718e-01
  -1.6784668e-01
  -1.6983032e-01
  -1.7199707e-01
  -1.7364502e-01
  -1.7507935e-01
  -1.7681885e-01
  -1.7797852e-01
  -1.7947388e-01
  -1.8185425e-01
  -1.8331909e-01
  -1.8438721e-01
  -1.8661499e-01
  -1.8838501e-01
  -1.8991089e-01
  -1.9158936e-01
  -1.9259644e-01
  -1.9479370e-01
  -1.9653320e-01
  -1.9763184e-01
  -1.9900513e-01
  -2.0019531e-01
  -2.0178223e-01
  -2.0336914e-01
  -2.0431519e-01
  -2.0632935e-01
  -2.0745850e-01
  -2.0776367e-01
  -2.0913696e-01
  -2.1011353e-01
  -2.1139526e-01
  -2.1218872e-01
  -2.1286011e-01
  -2.1405029e-01
  -2.1475220e-01
  -2.1508789e-01
  -2.1627808e-01
  -2.1649170e-01
  -2.1786499e-01
  -2.1823120e-01
  -2.1871948e-01
  -2.1975708e-01
  -2.1957397e-01
  -2.2036743e-01
  -2.2100830e-01
  -2.2161865e-01
  -2.2216797e-01
  -2.2222900e-01
  -2.2274780e-01
  -2.2363281e-01
  -2.2366333e-01
  -2.2375488e-01
  -2.2378540e-01
  -2.2369385e-01
  -2.2470093e-01
  -2.2473145e-01
  -2.2485352e-01
  -2.2555542e-01
  -2.2476196e-01
  -2.2491455e-01
  -2.2531128e-01
  -2.2488403e-01
  -2.2491455e-01
  -2.2460938e-01
  -2.2463989e-01
  -2.2525024e-01
  -2.2448730e-01
  -2.2399902e-01
  -2.2357178e-01
  -2.2290039e-01
  -2.2351074e-01
  -2.2317505e-01
  -2.2244263e-01
  -2.2265625e-01
  -2.2171021e-01
  -2.2146606e-01
  -2.2119141e-01
  -2.2070313e-01
  -2.2036743e-01
  -2.1942139e-01
  -2.1948242e-01
  -2.1936035e-01
  -2.1847534e-01
  -2.1850586e-01
  -2.1771240e-01
  -2.1643066e-01
  -2.1691895e-01
  -2.1578979e-01
  -2.1514893e-01
  -2.1539307e-01
  -2.1380615e-01
  -2.1401978e-01
  -2.1347046e-01
  -2.1212769e-01
  -2.1203613e-01
  -2.1047974e-01
  -2.1008301e-01
  -2.0977783e-01
  -2.0837402e-01
  -2.0794678e-01
  -2.0755005e-01
  -2.0617676e-01
  -2.0535278e-01
  -2.0425415e-01
  -2.0379639e-01
  -2.0281982e-01
  -2.0172119e-01
  -2.0169067e-01
  -2.0028687e-01
  -1.9897461e-01
  -1.9839478e-01
  -1.9674683e-01
  -1.9543457e-01
  -1.9442749e-01
  -1.9342041e-01
  -1.9241333e-01
  -1.9082642e-01
  -1.8984985e-01
  -1.8936157e-01
  -1.8804932e-01
  -1.8649292e-01
  -1.8505859e-01
  -1.8347168e-01
  -1.8280029e-01
  -1.8099976e-01
  -1.7944336e-01
  -1.7825317e-01
  -1.7639160e-01
  -1.7550659e-01
  -1.7388916e-01
  -1.7211914e-01
  -1.7050171e-01
  -1.6921997e-01
  -1.6812134e-01
  -1.6671753e-01
  -1.6491699e-01
  -1.6360474e-01
  -1.6232300e-01
  -1.6073608e-01
  -1.5896606e-01
  -1.5676880e-01
  -1.5551758e-01
  -1.5447998e-01
  -1.5277100e-01
  -1.5176392e-01
  -1.4974976e-01
  -1.4862061e-01
  -1.4804077e-01
  -1.4553833e-01
  -1.4385986e-01
  -1.4279175e-01
  -1.4132690e-01
  -1.4035034e-01
  -1.3848877e-01
  -1.3687134e-01
  -1.3574219e-01
  -1.3381958e-01
  -1.3278198e-01
  -1.3116455e-01
  -1.2927246e-01
  -1.2802124e-01
  -1.2582397e-01
  -1.2445068e-01
  -1.2356567e-01
  -1.2170410e-01
  -1.2005615e-01
  -1.1828613e-01
  -1.1642456e-01
  -1.1535645e-01
  -1.1376953e-01
  -1.1166382e-01
  -1.0983276e-01
  -1.0781860e-01
  -1.0668945e-01
  -1.0577393e-01
  -1.0394287e-01
  -1.0192871e-01
  -1.0025024e-01
  -9.8999023e-02
  -9.7778320e-02
  -9.5458984e-02
  -9.4238281e-02
  -9.3444824e-02
  -9.2193604e-02
  -9.0576172e-02
  -8.8500977e-02
  -8.7066650e-02
  -8.5906982e-02
  -8.4747314e-02
  -8.3312988e-02
  -8.1726074e-02
  -7.9864502e-02
  -7.9071045e-02
  -7.7911377e-02
  -7.6202393e-02
  -7.5012207e-02
  -7.3760986e-02
  -7.2601318e-02
  -7.1533203e-02
  -7.0220947e-02
  -6.9549561e-02
  -6.8481445e-02
  -6.7108154e-02
  -6.5856934e-02
  -6.5307617e-02
  -6.4544678e-02
  -6.2927246e-02
  -6.1828613e-02
  -6.0455322e-02
  -5.9204102e-02
  -5.8807373e-02
  -5.7800293e-02
  -5.6152344e-02
  -5.5236816e-02
  -5.4779053e-02
  -5.3833008e-02
  -5.3405762e-02
  -5.2520752e-02
  -5.1208496e-02
  -5.0903320e-02
  -5.0079346e-02
  -4.9163818e-02
  -4.8187256e-02
  -4.7576904e-02
  -4.6875000e-02
  -4.5623779e-02
  -4.4586182e-02
  -4.4097900e-02
  -4.3182373e-02
  -4.2480469e-02
  -4.1931152e-02
  -4.1534424e-02
  -4.0527344e-02
  -4.0039063e-02
  -3.9337158e-02
  -3.8574219e-02
  -3.8208008e-02
  -3.7475586e-02
  -3.6712646e-02
  -3.6224365e-02
  -3.5919189e-02
  -3.5461426e-02
  -3.5003662e-02
  -3.4149170e-02
  -3.3111572e-02
  -3.2562256e-02
  -3.1890869e-02
  -3.1799316e-02
  -3.1646729e-02
  -3.1127930e-02
  -3.0731201e-02
  -2.9907227e-02
  -2.9693604e-02
  -2.9510498e-02
  -2.9693604e-02
  -2.9815674e-02
  -2.9510498e-02
  -2.9510498e-02
  -2.9632568e-02
  -2.9205322e-02
  -2.9113770e-02
  -2.8900146e-02
  -2.8472900e-02
  -2.8594971e-02
  -2.8808594e-02
  -2.8594971e-02
  -2.8411865e-02
  -2.7832031e-02
  -2.7923584e-02
  -2.8350830e-02
  -2.8350830e-02
  -2.8625488e-02
  -2.8442383e-02
  -2.8778076e-02
  -2.8991699e-02
  -2.8015137e-02
  -2.7618408e-02
  -2.7709961e-02
  -2.8411865e-02
  -2.8594971e-02
  -2.8717041e-02
  -2.8228760e-02
  -2.8533936e-02
  -2.8656006e-02
  -2.8747559e-02
  -2.9174805e-02
  -2.9266357e-02
  -2.9846191e-02
  -2.9602051e-02
  -2.9327393e-02
  -2.9541016e-02
  -3.0029297e-02
  -3.0578613e-02
  -3.0609131e-02
  -3.1036377e-02
  -3.1280518e-02
  -3.0822754e-02
  -3.1127930e-02
  -3.1707764e-02
  -3.1677246e-02
  -3.2165527e-02
  -3.2104492e-02
  -3.2012939e-02
  -3.2531738e-02
  -3.2409668e-02
  -3.3050537e-02
  -3.3233643e-02
  -3.3386230e-02
  -3.3416748e-02
  -3.3660889e-02
  -3.4149170e-02
  -3.4484863e-02
  -3.4667969e-02
  -3.5247803e-02
  -3.5339355e-02
  -3.5461426e-02
  -3.6193848e-02
  -3.6102295e-02
  -3.5949707e-02
  -3.6163330e-02
  -3.5888672e-02
  -3.6041260e-02
  -3.6132813e-02
  -3.6499023e-02
  -3.6376953e-02
  -3.5919189e-02
  -3.6132813e-02
  -3.6499023e-02
  -3.6346436e-02
  -3.6468506e-02
  -3.6865234e-02
  -3.6560059e-02
  -3.6651611e-02
  -3.6621094e-02
  -3.6773682e-02
  -3.7017822e-02
  -3.6712646e-02
  -3.6834717e-02
  -3.7200928e-02
  -3.7200928e-02
  -3.7017822e-02
  -3.7384033e-02
  -3.7811279e-02
  -3.7414551e-02
  -3.7109375e-02
  -3.7384033e-02
  -3.7048340e-02
  -3.7414551e-02
  -3.7658691e-02
  -3.7384033e-02
  -3.7414551e-02
  -3.8085938e-02
  -3.7780762e-02
  -3.7078857e-02
  -3.7078857e-02
  -3.7384033e-02
  -3.7475586e-02
  -3.7658691e-02
  -3.8055420e-02
  -3.7811279e-02
  -3.7445068e-02
  -3.7872314e-02
  -3.7414551e-02
  -3.7445068e-02
  -3.7780762e-02
  -3.7292480e-02
  -3.7567139e-02
  -3.7567139e-02
  -3.7384033e-02
  -3.7109375e-02
  -3.6254883e-02
  -3.5888672e-02
  -3.5461426e-02
  -3.5400391e-02
  -3.6193848e-02
  -3.6041260e-02
  -3.5827637e-02
  -3.6315918e-02
  -3.6346436e-02
  -3.6010742e-02
  -3.6132813e-02
  -3.6437988e-02
  -3.6285400e-02
  -3.6315918e-02
  -3.6437988e-02
  -3.6712646e-02
  -3.7017822e-02
  -3.7017822e-02
  -3.6956787e-02
  -3.7048340e-02
  -3.7139893e-02
  -3.7475586e-02
  -3.7750244e-02
  -3.7933350e-02
  -3.8299561e-02
  -3.8085938e-02
  -3.8269043e-02
  -3.8421631e-02
  -3.8177490e-02
  -3.8421631e-02
  -3.8848877e-02
  -3.9123535e-02
  -3.9276123e-02
  -3.9398193e-02
  -3.9276123e-02
  -3.9367676e-02
  -3.9764404e-02
  -4.0039063e-02
  -4.0344238e-02
  -4.0740967e-02
  -4.0435791e-02
  -4.0649414e-02
  -4.1168213e-02
  -4.1198730e-02
  -4.1290283e-02
  -4.1961670e-02
  -4.1992188e-02
  -4.1687012e-02
  -4.2449951e-02
  -4.2480469e-02
  -4.2358398e-02
  -4.2846680e-02
  -4.2816162e-02
  -4.2999268e-02
  -4.2877197e-02
  -4.3457031e-02
  -4.3701172e-02
  -4.4281006e-02
  -4.4311523e-02
  -4.4799805e-02
  -4.5288086e-02
  -4.5043945e-02
  -4.5562744e-02
  -4.5684814e-02
  -4.6722412e-02
  -4.6569824e-02
  -4.6478271e-02
  -4.7210693e-02
  -4.7027588e-02
  -4.8217773e-02
  -4.9011230e-02
  -4.9072266e-02
  -4.9774170e-02
  -5.0354004e-02
  -5.0781250e-02
  -5.1422119e-02
  -5.1849365e-02
  -5.2215576e-02
  -5.2673340e-02
  -5.3253174e-02
  -5.3833008e-02
  -5.4534912e-02
  -5.4748535e-02
  -5.5145264e-02
  -5.6335449e-02
  -5.6793213e-02
  -5.7586670e-02
  -5.8105469e-02
  -5.8715820e-02
  -5.9112549e-02
  -5.9356689e-02
  -5.9936523e-02
  -6.0241699e-02
  -6.0638428e-02
  -6.1279297e-02
  -6.1950684e-02
  -6.2744141e-02
  -6.3446045e-02
  -6.3262939e-02
  -6.3903809e-02
  -6.5063477e-02
  -6.5734863e-02
  -6.6009521e-02
  -6.6741943e-02
  -6.8328857e-02
  -6.8878174e-02
  -6.8908691e-02
  -6.9824219e-02
  -7.1136475e-02
  -7.1624756e-02
  -7.2326660e-02
  -7.2753906e-02
  -7.3608398e-02
  -7.4707031e-02
  -7.4981689e-02
  -7.5988770e-02
  -7.6721191e-02
  -7.7392578e-02
  -7.8521729e-02
  -7.8552246e-02
  -7.9040527e-02
  -8.0444336e-02
  -8.0749512e-02
  -8.1390381e-02
  -8.2061768e-02
  -8.2214355e-02
  -8.3618164e-02
  -8.4503174e-02
  -8.5174561e-02
  -8.5815430e-02
  -8.5998535e-02
  -8.6730957e-02
  -8.7585449e-02
  -8.8195801e-02
  -8.9569092e-02
  -8.9904785e-02
  -9.0484619e-02
  -9.1125488e-02
  -9.1674805e-02
  -9.3017578e-02
  -9.3566895e-02
  -9.4360352e-02
  -9.6191406e-02
  -9.6862793e-02
  -9.7381592e-02
  -9.8297119e-02
  -9.8876953e-02
  -1.0000610e-01
  -1.0083008e-01
  -1.0092163e-01
  -1.0192871e-01
  -1.0263062e-01
  -1.0397339e-01
  -1.0519409e-01
  -1.0586548e-01
  -1.0760498e-01
  -1.0830688e-01
  -1.0879517e-01
  -1.1013794e-01
  -1.1123657e-01
  -1.1236572e-01
  -1.1297607e-01
  -1.1318970e-01
  -1.1419678e-01
  -1.1520386e-01
  -1.1611938e-01
  -1.1740112e-01
  -1.1819458e-01
  -1.1889648e-01
  -1.2033081e-01
  -1.2124634e-01
  -1.2210083e-01
  -1.2307739e-01
  -1.2426758e-01
  -1.2493896e-01
  -1.2542725e-01
  -1.2646484e-01
  -1.2738037e-01
  -1.2753296e-01
  -1.2893677e-01
  -1.2976074e-01
  -1.3055420e-01
  -1.3217163e-01
  -1.3250732e-01
  -1.3342285e-01
  -1.3430786e-01
  -1.3464355e-01
  -1.3549805e-01
  -1.3613892e-01
  -1.3662720e-01
  -1.3726807e-01
  -1.3818359e-01
  -1.3897705e-01
  -1.3891602e-01
  -1.3955688e-01
  -1.4019775e-01
  -1.4089966e-01
  -1.4205933e-01
  -1.4285278e-01
  -1.4328003e-01
  -1.4413452e-01
  -1.4416504e-01
  -1.4453125e-01
  -1.4550781e-01
  -1.4572144e-01
  -1.4682007e-01
  -1.4730835e-01
  -1.4724731e-01
  -1.4846802e-01
  -1.4849854e-01
  -1.4828491e-01
  -1.4926147e-01
  -1.4920044e-01
  -1.4932251e-01
  -1.4938354e-01
  -1.4947510e-01
  -1.5020752e-01
  -1.4984131e-01
  -1.5002441e-01
  -1.5036011e-01
  -1.5039063e-01
  -1.5032959e-01
  -1.5023804e-01
  -1.4987183e-01
  -1.5002441e-01
  -1.5020752e-01
  -1.4971924e-01
  -1.4993286e-01
  -1.4978027e-01
  -1.4962769e-01
  -1.4944458e-01
  -1.4926147e-01
  -1.4929199e-01
  -1.4886475e-01
  -1.4855957e-01
  -1.4779663e-01
  -1.4645386e-01
  -1.4639282e-01
  -1.4572144e-01
  -1.4486694e-01
  -1.4419556e-01
  -1.4334106e-01
  -1.4294434e-01
  -1.4227295e-01
  -1.4154053e-01
  -1.4053345e-01
  -1.3940430e-01
  -1.3851929e-01
  -1.3775635e-01
  -1.3674927e-01
  -1.3558960e-01
  -1.3452148e-01
  -1.3327026e-01
  -1.3232422e-01
  -1.3156128e-01
  -1.3043213e-01
  -1.2905884e-01
  -1.2768555e-01
  -1.2588501e-01
  -1.2451172e-01
  -1.2350464e-01
  -1.2265015e-01
  -1.2112427e-01
  -1.1962891e-01
  -1.1843872e-01
  -1.1639404e-01
  -1.1499023e-01
  -1.1358643e-01
  -1.1175537e-01
  -1.0992432e-01
  -1.0827637e-01
  -1.0720825e-01
  -1.0479736e-01
  -1.0314941e-01
  -1.0144043e-01
  -9.9090576e-02
  -9.7503662e-02
  -9.5367432e-02
  -9.3200684e-02
  -9.1064453e-02
  -8.9019775e-02
  -8.6853027e-02
  -8.4655762e-02
  -8.2672119e-02
  -8.0627441e-02
  -7.8552246e-02
  -7.5958252e-02
  -7.4066162e-02
  -7.1655273e-02
  -6.9152832e-02
  -6.6925049e-02
  -6.4514160e-02
  -6.2591553e-02
  -6.0852051e-02
  -5.8319092e-02
  -5.5603027e-02
  -5.3009033e-02
  -5.1208496e-02
  -4.9530029e-02
  -4.7088623e-02
  -4.4708252e-02
  -4.2602539e-02
  -4.0100098e-02
  -3.8024902e-02
  -3.5766602e-02
  -3.2958984e-02
  -3.0975342e-02
  -2.8594971e-02
  -2.6458740e-02
  -2.4078369e-02
  -2.1331787e-02
  -1.9226074e-02
  -1.6784668e-02
  -1.4526367e-02
  -1.2145996e-02
  -9.7351074e-03
  -6.8664551e-03
  -5.0964355e-03
  -2.4719238e-03
   4.5776367e-04
   1.8920898e-03
   4.7302246e-03
   7.7819824e-03
   9.7045898e-03
   1.1718750e-02
   1.3305664e-02
   1.5502930e-02
   1.8218994e-02
   2.0141602e-02
   2.2064209e-02
   2.4383545e-02
   2.6947021e-02
   2.8839111e-02
   3.0548096e-02
   3.3142090e-02
   3.4698486e-02
   3.6804199e-02
   3.9276123e-02
   4.0802002e-02
   4.2724609e-02
   4.5349121e-02
   4.7088623e-02
   4.8797607e-02
   5.1177979e-02
   5.2703857e-02
   5.4901123e-02
   5.7189941e-02
   5.8135986e-02
   6.0272217e-02
   6.2164307e-02
   6.3598633e-02
   6.5795898e-02
   6.7138672e-02
   6.9091797e-02
   7.1197510e-02
   7.2540283e-02
   7.3913574e-02
   7.5439453e-02
   7.7026367e-02
   7.8369141e-02
   7.9833984e-02
   8.1359863e-02
   8.2641602e-02
   8.4228516e-02
   8.6120605e-02
   8.7097168e-02
   8.8592529e-02
   9.0026855e-02
   9.1491699e-02
   9.2834473e-02
   9.4085693e-02
   9.5397949e-02
   9.6588135e-02
   9.7747803e-02
   9.9731445e-02
   1.0119629e-01
   1.0217285e-01
   1.0369873e-01
   1.0467529e-01
   1.0601807e-01
   1.0739136e-01
   1.0842896e-01
   1.0964966e-01
   1.1096191e-01
   1.1178589e-01
   1.1260986e-01
   1.1431885e-01
   1.1529541e-01
   1.1566162e-01
   1.1672974e-01
   1.1813354e-01
   1.1886597e-01
   1.1929321e-01
   1.2033081e-01
   1.2094116e-01
   1.2188721e-01
   1.2316895e-01
   1.2396240e-01
   1.2426758e-01
   1.2472534e-01
   1.2576294e-01
   1.2640381e-01
   1.2704468e-01
   1.2753296e-01
   1.2765503e-01
   1.2789917e-01
   1.2878418e-01
   1.2915039e-01
   1.2991333e-01
   1.3076782e-01
   1.3082886e-01
   1.3134766e-01
   1.3226318e-01
   1.3262939e-01
   1.3339233e-01
   1.3345337e-01
   1.3375854e-01
   1.3458252e-01
   1.3427734e-01
   1.3494873e-01
   1.3528442e-01
   1.3488770e-01
   1.3494873e-01
   1.3540649e-01
   1.3577271e-01
   1.3623047e-01
   1.3638306e-01
   1.3629150e-01
   1.3674927e-01
   1.3702393e-01
   1.3699341e-01
   1.3696289e-01
   1.3681030e-01
   1.3696289e-01
   1.3699341e-01
   1.3742065e-01
   1.3745117e-01
   1.3711548e-01
   1.3766479e-01
   1.3711548e-01
   1.3668823e-01
   1.3696289e-01
   1.3653564e-01
   1.3662720e-01
   1.3629150e-01
   1.3555908e-01
   1.3562012e-01
   1.3555908e-01
   1.3525391e-01
   1.3504028e-01
   1.3510132e-01
   1.3458252e-01
   1.3378906e-01
   1.3314819e-01
   1.3275146e-01
   1.3195801e-01
   1.3162231e-01
   1.3122559e-01
   1.3046265e-01
   1.3040161e-01
   1.2954712e-01
   1.2887573e-01
   1.2829590e-01
   1.2747192e-01
   1.2710571e-01
   1.2652588e-01
   1.2594604e-01
   1.2561035e-01
   1.2506104e-01
   1.2420654e-01
   1.2326050e-01
   1.2222290e-01
   1.2219238e-01
   1.2118530e-01
   1.2002563e-01
   1.1923218e-01
   1.1822510e-01
   1.1770630e-01
   1.1679077e-01
   1.1572266e-01
   1.1566162e-01
   1.1505127e-01
   1.1407471e-01
   1.1312866e-01
   1.1120605e-01
   1.1062622e-01
   1.1041260e-01
   1.0949707e-01
   1.0861206e-01
   1.0696411e-01
   1.0598755e-01
   1.0574341e-01
   1.0485840e-01
   1.0464478e-01
   1.0357666e-01
   1.0202026e-01
   1.0171509e-01
   1.0058594e-01
   9.9517822e-02
   9.9578857e-02
   9.9029541e-02
   9.7839355e-02
   9.7198486e-02
   9.6466064e-02
   9.5397949e-02
   9.4604492e-02
   9.3597412e-02
   9.2773438e-02
   9.2254639e-02
   9.1003418e-02
   9.0057373e-02
   8.9630127e-02
   8.8836670e-02
   8.8226318e-02
   8.7860107e-02
   8.7341309e-02
   8.6120605e-02
   8.5083008e-02
   8.4289551e-02
   8.3923340e-02
   8.3007813e-02
   8.1665039e-02
   8.1146240e-02
   8.0657959e-02
   7.9864502e-02
   7.9193115e-02
   7.8125000e-02
   7.7667236e-02
   7.6629639e-02
   7.5531006e-02
   7.5592041e-02
   7.4645996e-02
   7.3333740e-02
   7.3486328e-02
   7.3028564e-02
   7.1868896e-02
   7.1655273e-02
   7.1044922e-02
   7.0343018e-02
   6.9671631e-02
   6.8908691e-02
   6.8359375e-02
   6.7382813e-02
   6.6436768e-02
   6.6162109e-02
   6.5582275e-02
   6.5399170e-02
   6.4483643e-02
   6.3507080e-02
   6.2927246e-02
   6.1828613e-02
   6.1462402e-02
   6.1096191e-02
   6.0089111e-02
   5.9631348e-02
   5.9295654e-02
   5.8502197e-02
   5.8074951e-02
   5.7586670e-02
   5.7067871e-02
   5.6549072e-02
   5.6396484e-02
   5.5603027e-02
   5.5297852e-02
   5.4962158e-02
   5.4412842e-02
   5.4656982e-02
   5.4565430e-02
   5.4412842e-02
   5.4290771e-02
   5.4229736e-02
   5.4138184e-02
   5.4199219e-02
   5.4016113e-02
   5.3680420e-02
   5.3802490e-02
   5.3955078e-02
   5.4016113e-02
   5.4595947e-02
   5.5114746e-02
   5.4748535e-02
   5.4595947e-02
   5.4626465e-02
   5.4321289e-02
   5.4687500e-02
   5.5206299e-02
   5.4901123e-02
   5.4840088e-02
   5.5084229e-02
   5.5114746e-02
   5.5358887e-02
   5.5725098e-02
   5.6365967e-02
   5.6549072e-02
   5.6884766e-02
   5.7250977e-02
   5.7189941e-02
   5.7098389e-02
   5.7373047e-02
   5.8135986e-02
   5.7830811e-02
   5.7800293e-02
   5.8135986e-02
   5.8319092e-02
   5.8471680e-02
   5.8654785e-02
   5.9326172e-02
   5.9112549e-02
   5.9051514e-02
   5.9906006e-02
   6.0577393e-02
   6.0424805e-02
   6.0394287e-02
   6.0424805e-02
   6.0607910e-02
   6.1248779e-02
   6.0668945e-02
   6.1004639e-02
   6.1981201e-02
   6.1737061e-02
   6.1981201e-02
   6.2011719e-02
   6.1737061e-02
   6.2133789e-02
   6.2774658e-02
   6.2438965e-02
   6.2957764e-02
   6.3171387e-02
   6.3537598e-02
   6.3659668e-02
   6.3385010e-02
   6.3903809e-02
   6.4270020e-02
   6.4422607e-02
   6.4880371e-02
   6.4971924e-02
   6.5368652e-02
   6.5490723e-02
   6.5551758e-02
   6.5765381e-02
   6.5643311e-02
   6.6162109e-02
   6.6741943e-02
   6.6345215e-02
   6.6314697e-02
   6.6650391e-02
   6.6436768e-02
   6.6650391e-02
   6.6406250e-02
   6.6375732e-02
   6.5979004e-02
   6.5948486e-02
   6.6528320e-02
   6.6253662e-02
   6.6497803e-02
   6.6955566e-02
   6.7077637e-02
   6.7230225e-02
   6.6741943e-02
   6.7321777e-02
   6.7565918e-02
   6.7016602e-02
   6.6925049e-02
   6.7291260e-02
   6.7108154e-02
   6.7047119e-02
   6.6772461e-02
   6.6467285e-02
   6.7199707e-02
   6.7169189e-02
   6.6680908e-02
   6.6772461e-02
   6.6680908e-02
   6.6589355e-02
   6.6345215e-02
   6.6436768e-02
   6.6558838e-02
   6.6040039e-02
   6.6070557e-02
   6.5704346e-02
   6.5673828e-02
   6.5551758e-02
   6.5124512e-02
   6.4819336e-02
   6.5246582e-02
   6.5185547e-02
   6.5002441e-02
   6.5551758e-02
   6.5307617e-02
   6.4849854e-02
   6.4849854e-02
   6.4727783e-02
   6.5063477e-02
   6.4819336e-02
   6.4849854e-02
   6.5093994e-02
   6.5185547e-02
   6.5765381e-02
   6.5521240e-02
   6.5551758e-02
   6.5216064e-02
   6.5216064e-02
   6.5582275e-02
   6.5734863e-02
   6.6009521e-02
   6.5612793e-02
   6.5765381e-02
   6.5765381e-02
   6.5521240e-02
   6.5582275e-02
   6.6192627e-02
   6.5948486e-02
   6.5734863e-02
   6.6345215e-02
   6.6375732e-02
   6.6558838e-02
   6.7138672e-02
   6.7260742e-02
   6.7291260e-02
   6.7504883e-02
   6.7840576e-02
   6.8206787e-02
   6.8084717e-02
   6.8359375e-02
   6.8908691e-02
   6.8634033e-02
   6.8634033e-02
   6.8908691e-02
   6.9396973e-02
   6.9671631e-02
   6.9671631e-02
   7.0617676e-02
   7.0861816e-02
   7.0861816e-02
   7.1319580e-02
   7.1441650e-02
   7.1685791e-02
   7.2296143e-02
   7.3028564e-02
   7.3516846e-02
   7.3577881e-02
   7.3577881e-02
   7.4157715e-02
   7.4615479e-02
   7.4676514e-02
   7.5347900e-02
   7.5439453e-02
   7.5714111e-02
   7.6446533e-02
   7.6293945e-02
   7.6721191e-02
   7.6812744e-02
   7.7056885e-02
   7.7575684e-02
   7.7789307e-02
   7.8308105e-02
   7.8399658e-02
   7.8979492e-02
   7.9193115e-02
   7.9315186e-02
   8.0169678e-02
   8.0413818e-02
   8.0108643e-02
   8.0627441e-02
   8.1024170e-02
   8.1207275e-02
   8.1756592e-02
   8.1787109e-02
   8.2366943e-02
   8.2794189e-02
   8.2763672e-02
   8.3526611e-02
   8.3312988e-02
   8.3129883e-02
   8.4259033e-02
   8.3709717e-02
   8.4167480e-02
   8.4716797e-02
   8.4136963e-02
   8.4075928e-02
   8.4259033e-02
   8.4075928e-02
   8.4045410e-02
   8.4075928e-02
   8.4259033e-02
   8.4136963e-02
   8.4350586e-02
   8.4777832e-02
   8.4686279e-02
   8.4686279e-02
   8.5113525e-02
   8.4930420e-02
   8.5174561e-02
   8.5083008e-02
   8.4838867e-02
   8.5327148e-02
   8.4838867e-02
   8.4930420e-02
   8.4777832e-02
   8.4228516e-02
   8.4228516e-02
   8.3892822e-02
   8.3496094e-02
   8.3770752e-02
   8.3251953e-02
   8.2580566e-02
   8.2061768e-02
   8.1359863e-02
   8.1024170e-02
   8.0566406e-02
   7.9772949e-02
   7.9376221e-02
   7.9223633e-02
   7.8552246e-02
   7.8582764e-02
   7.8643799e-02
   7.8155518e-02
   7.7697754e-02
   7.7087402e-02
   7.6904297e-02
   7.7087402e-02
   7.7026367e-02
   7.5683594e-02
   7.5195313e-02
   7.5073242e-02
   7.4798584e-02
   7.4462891e-02
   7.4035645e-02
   7.3760986e-02
   7.2875977e-02
   7.2204590e-02
   7.1746826e-02
   7.1472168e-02
   7.0861816e-02
   7.0465088e-02
   7.0343018e-02
   6.9396973e-02
   6.8756104e-02
   6.8511963e-02
   6.7779541e-02
   6.7413330e-02
   6.7077637e-02
   6.6650391e-02
   6.6375732e-02
   6.5704346e-02
   6.5460205e-02
   6.4727783e-02
   6.3903809e-02
   6.4178467e-02
   6.3507080e-02
   6.3079834e-02
   6.2835693e-02
   6.2561035e-02
   6.2042236e-02
   6.1279297e-02
   6.0699463e-02
   6.0150146e-02
   5.9234619e-02
   5.8532715e-02
   5.7739258e-02
   5.7495117e-02
   5.7373047e-02
   5.6579590e-02
   5.5664063e-02
   5.4840088e-02
   5.4382324e-02
   5.4595947e-02
   5.3405762e-02
   5.2215576e-02
   5.2246094e-02
   5.1544189e-02
   5.1208496e-02
   5.1513672e-02
   5.0567627e-02
   4.9591064e-02
   4.9255371e-02
   4.8675537e-02
   4.8217773e-02
   4.7363281e-02
   4.6661377e-02
   4.6295166e-02
   4.5745850e-02
   4.4921875e-02
   4.4250488e-02
   4.3670654e-02
   4.3212891e-02
   4.2510986e-02
   4.1595459e-02
   4.1107178e-02
   4.0161133e-02
   3.9642334e-02
   3.8726807e-02
   3.7872314e-02
   3.7048340e-02
   3.6132813e-02
   3.5644531e-02
   3.5186768e-02
   3.4393311e-02
   3.4027100e-02
   3.3660889e-02
   3.2653809e-02
   3.1982422e-02
   3.1372070e-02
   3.0700684e-02
   3.0181885e-02
   2.8930664e-02
   2.8045654e-02
   2.7770996e-02
   2.6824951e-02
   2.6062012e-02
   2.5512695e-02
   2.5512695e-02
   2.5146484e-02
   2.3986816e-02
   2.3071289e-02
   2.2369385e-02
   2.1423340e-02
   2.1026611e-02
   2.0690918e-02
   1.9836426e-02
   1.9195557e-02
   1.8646240e-02
   1.8005371e-02
   1.7181396e-02
   1.6479492e-02
   1.5899658e-02
   1.5747070e-02
   1.5136719e-02
   1.4221191e-02
   1.3153076e-02
   1.3092041e-02
   1.2969971e-02
   1.2115479e-02
   1.1383057e-02
   1.1016846e-02
   1.0589600e-02
   1.0009766e-02
   9.8266602e-03
   9.5520020e-03
   8.6669922e-03
   8.2397461e-03
   8.0261230e-03
   7.6293945e-03
   7.4462891e-03
   7.1105957e-03
   7.0495605e-03
   6.6528320e-03
   6.0424805e-03
   6.1035156e-03
   5.6762695e-03
   4.9743652e-03
   4.3945313e-03
   3.8452148e-03
   3.2653809e-03
   2.7770996e-03
   2.2583008e-03
   2.2888184e-03
   1.9836426e-03
   1.6479492e-03
   1.2817383e-03
   6.7138672e-04
   4.5776367e-04
   3.9672852e-04
   3.9672852e-04
  -2.1362305e-04
  -8.8500977e-04
  -1.0375977e-03
  -1.2207031e-03
  -1.5869141e-03
  -2.2277832e-03
  -2.6550293e-03
  -2.1057129e-03
  -2.2888184e-03
  -3.0212402e-03
  -2.9602051e-03
  -3.5095215e-03
  -3.6010742e-03
  -3.8757324e-03
  -4.2114258e-03
  -3.6010742e-03
  -3.8757324e-03
  -3.9062500e-03
  -3.8757324e-03
  -4.3640137e-03
  -4.3945313e-03
  -4.4555664e-03
  -4.5166016e-03
  -4.5776367e-03
  -4.6997070e-03
  -4.6691895e-03
  -4.5166016e-03
  -4.5776367e-03
  -4.7302246e-03
  -4.9743652e-03
  -4.3640137e-03
  -4.1503906e-03
  -4.8522949e-03
  -4.3029785e-03
  -3.9062500e-03
  -3.8146973e-03
  -3.8452148e-03
  -3.6621094e-03
  -3.2958984e-03
  -3.2348633e-03
  -3.2348633e-03
  -3.3569336e-03
  -3.2653809e-03
  -3.2958984e-03
  -3.4484863e-03
  -3.0517578e-03
  -2.5024414e-03
  -1.9226074e-03
  -1.9226074e-03
  -1.7395020e-03
  -1.4953613e-03
  -1.5563965e-03
  -1.2512207e-03
  -7.9345703e-04
  -9.1552734e-04
  -7.3242188e-04
   0.0000000e+00
   4.8828125e-04
   7.9345703e-04
   7.9345703e-04
   6.1035156e-04
   1.0375977e-03
   1.4343262e-03
   2.0751953e-03
   2.0446777e-03
   2.3498535e-03
   1.8920898e-03
   1.7700195e-03
   2.1972656e-03
   2.6550293e-03
   2.8686523e-03
   2.8076172e-03
   3.5095215e-03
   3.5400391e-03
   3.7536621e-03
   4.3640137e-03
   4.3334961e-03
   4.2724609e-03
   4.6081543e-03
   5.2490234e-03
   5.6152344e-03
   5.8593750e-03
   6.0119629e-03
   6.2866211e-03
   6.9274902e-03
   7.0495605e-03
   7.4462891e-03
   7.3852539e-03
   7.5988770e-03
   8.4533691e-03
   8.8806152e-03
   9.2468262e-03
   9.1247559e-03
   1.0192871e-02
   1.1138916e-02
   1.1322021e-02
   1.1535645e-02
   1.2023926e-02
   1.2573242e-02
   1.3153076e-02
   1.3671875e-02
   1.3854980e-02
   1.4465332e-02
   1.5411377e-02
   1.6082764e-02
   1.6784668e-02
   1.6876221e-02
   1.6906738e-02
   1.7761230e-02
   1.8310547e-02
   1.8829346e-02
   1.9226074e-02
   1.9287109e-02
   1.9531250e-02
   2.0355225e-02
   2.1026611e-02
   2.1270752e-02
   2.1942139e-02
   2.2827148e-02
   2.3254395e-02
   2.3284912e-02
   2.3895264e-02
   2.4169922e-02
   2.4658203e-02
   2.5726318e-02
   2.6519775e-02
   2.7008057e-02
   2.7679443e-02
   2.8564453e-02
   2.8686523e-02
   2.9357910e-02
   2.9998779e-02
   3.0303955e-02
   3.0883789e-02
   3.1494141e-02
   3.1463623e-02
   3.2073975e-02
   3.2989502e-02
   3.3630371e-02
   3.4149170e-02
   3.4667969e-02
   3.4667969e-02
   3.4759521e-02
   3.5064697e-02
   3.5461426e-02
   3.6224365e-02
   3.7139893e-02
   3.7994385e-02
   3.8116455e-02
   3.8665771e-02
   3.9093018e-02
   3.9978027e-02
   4.0557861e-02
   4.0954590e-02
   4.1503906e-02
   4.1717529e-02
   4.2358398e-02
   4.2663574e-02
   4.3395996e-02
   4.4097900e-02
   4.3945313e-02
   4.4067383e-02
   4.4250488e-02
   4.4586182e-02
   4.5257568e-02
   4.5471191e-02
   4.5654297e-02
   4.6234131e-02
   4.6478271e-02
   4.6691895e-02
   4.7241211e-02
   4.7668457e-02
   4.8400879e-02
   4.8645020e-02
   4.8797607e-02
   4.9255371e-02
   4.9652100e-02
   5.0231934e-02
   5.0018311e-02
   4.9896240e-02
   5.0445557e-02
   5.0781250e-02
   5.1086426e-02
   5.1330566e-02
   5.1239014e-02
   5.1757813e-02
   5.1605225e-02
   5.1574707e-02
   5.2062988e-02
   5.1879883e-02
   5.2734375e-02
   5.3344727e-02
   5.3161621e-02
   5.3283691e-02
   5.3466797e-02
   5.3710938e-02
   5.4168701e-02
   5.4107666e-02
   5.4168701e-02
   5.4351807e-02
   5.4321289e-02
   5.4534912e-02
   5.4534912e-02
   5.4504395e-02
   5.5053711e-02
   5.5175781e-02
   5.5267334e-02
   5.5114746e-02
   5.4840088e-02
   5.5480957e-02
   5.5603027e-02
   5.5175781e-02
   5.5480957e-02
   5.5633545e-02
   5.5541992e-02
   5.5877686e-02
   5.6304932e-02
   5.6640625e-02
   5.6854248e-02
   5.6732178e-02
   5.6457520e-02
   5.6884766e-02
   5.7739258e-02
   5.8044434e-02
   5.7342529e-02
   5.7281494e-02
   5.7678223e-02
   5.7464600e-02
   5.7769775e-02
   5.7678223e-02
   5.8074951e-02
   5.8410645e-02
   5.8013916e-02
   5.8044434e-02
   5.8258057e-02
   5.8715820e-02
   5.9143066e-02
   5.9051514e-02
   5.8471680e-02
   5.8349609e-02
   5.8898926e-02
   5.9143066e-02
   5.8929443e-02
   5.9234619e-02
   5.9082031e-02
   5.9295654e-02
   5.9295654e-02
   5.9448242e-02
   5.9448242e-02
   5.9295654e-02
   5.9448242e-02
   5.9265137e-02
   5.8837891e-02
   5.8776855e-02
   5.9112549e-02
   5.8990479e-02
   5.8563232e-02
   5.8410645e-02
   5.8471680e-02
   5.8380127e-02
   5.8624268e-02
   5.8319092e-02
   5.7739258e-02
   5.7434082e-02
   5.7250977e-02
   5.7708740e-02
   5.7556152e-02
   5.6701660e-02
   5.7556152e-02
   5.6915283e-02
   5.5847168e-02
   5.6365967e-02
   5.5755615e-02
   5.5755615e-02
   5.5480957e-02
   5.5267334e-02
   5.5541992e-02
   5.5297852e-02
   5.4534912e-02
   5.4382324e-02
   5.4199219e-02
   5.3405762e-02
   5.3375244e-02
   5.3619385e-02
   5.3253174e-02
   5.3283691e-02
   5.3405762e-02
   5.2307129e-02
   5.2124023e-02
   5.2032471e-02
   5.0933838e-02
   5.0628662e-02
   5.0140381e-02
   5.0018311e-02
   4.9560547e-02
   4.8889160e-02
   4.8828125e-02
   4.8950195e-02
   4.8339844e-02
   4.7912598e-02
   4.7576904e-02
   4.7271729e-02
   4.7149658e-02
   4.6264648e-02
   4.5654297e-02
   4.5471191e-02
   4.5227051e-02
   4.4464111e-02
   4.3945313e-02
   4.3762207e-02
   4.3395996e-02
   4.3029785e-02
   4.2510986e-02
   4.2327881e-02
   4.1809082e-02
   4.1412354e-02
   4.1320801e-02
   4.1198730e-02
   4.1259766e-02
   4.1015625e-02
   4.0863037e-02
   4.0039063e-02
   3.9703369e-02
   3.9703369e-02
   3.8909912e-02
   3.8543701e-02
   3.8513184e-02
   3.7963867e-02
   3.7536621e-02
   3.7414551e-02
   3.6773682e-02
   3.6590576e-02
   3.6132813e-02
   3.5766602e-02
   3.5278320e-02
   3.5034180e-02
   3.4729004e-02
   3.4881592e-02
   3.4729004e-02
   3.4240723e-02
   3.4606934e-02
   3.4301758e-02
   3.3660889e-02
   3.3386230e-02
   3.3325195e-02
   3.3081055e-02
   3.2897949e-02
   3.2623291e-02
   3.2440186e-02
   3.2287598e-02
   3.2836914e-02
   3.3477783e-02
   3.2836914e-02
   3.2592773e-02
   3.3203125e-02
   3.2653809e-02
   3.2226563e-02
   3.2653809e-02
   3.2440186e-02
   3.2897949e-02
   3.2684326e-02
   3.2073975e-02
   3.2318115e-02
   3.2287598e-02
   3.2196045e-02
   3.2165527e-02
   3.1982422e-02
   3.1707764e-02
   3.2165527e-02
   3.1860352e-02
   3.1768799e-02
   3.1982422e-02
   3.1982422e-02
   3.2135010e-02
   3.2257080e-02
   3.2684326e-02
   3.2409668e-02
   3.2928467e-02
   3.3172607e-02
   3.2867432e-02
   3.2775879e-02
   3.3386230e-02
   3.3782959e-02
   3.3813477e-02
   3.4057617e-02
   3.3477783e-02
   3.3569336e-02
   3.3752441e-02
   3.3477783e-02
   3.3966064e-02
   3.4149170e-02
   3.4088135e-02
   3.4027100e-02
   3.4393311e-02
   3.4698486e-02
   3.4515381e-02
   3.4729004e-02
   3.5034180e-02
   3.5430908e-02
   3.5644531e-02
   3.5949707e-02
   3.6560059e-02
   3.6804199e-02
   3.6682129e-02
   3.6773682e-02
   3.7231445e-02
   3.7292480e-02
   3.7872314e-02
   3.8421631e-02
   3.8269043e-02
   3.8055420e-02
   3.7933350e-02
   3.8452148e-02
   3.9093018e-02
   3.9703369e-02
   3.9947510e-02
   4.0008545e-02
   3.9947510e-02
   4.0008545e-02
   3.9825439e-02
   3.9886475e-02
   4.0069580e-02
   4.0374756e-02
   4.0832520e-02
   4.0496826e-02
   4.0649414e-02
   4.0985107e-02
   4.1015625e-02
   4.0863037e-02
   4.1107178e-02
   4.1625977e-02
   4.2205811e-02
   4.2327881e-02
   4.1748047e-02
   4.1656494e-02
   4.1931152e-02
   4.1625977e-02
   4.1503906e-02
   4.1320801e-02
   4.1198730e-02
   4.1137695e-02
   4.1137695e-02
   4.0924072e-02
   4.1259766e-02
   4.1168213e-02
   4.0802002e-02
   4.1351318e-02
   4.1656494e-02
   4.0710449e-02
   4.0466309e-02
   4.0893555e-02
   4.0802002e-02
   4.0710449e-02
   4.0374756e-02
   4.0313721e-02
   4.0252686e-02
   3.9947510e-02
   3.9825439e-02
   4.0008545e-02
   4.0069580e-02
   3.9855957e-02
   3.9947510e-02
   3.9916992e-02
   3.9855957e-02
   3.9489746e-02
   3.9184570e-02
   3.8543701e-02
   3.8146973e-02
   3.8269043e-02
   3.7963867e-02
   3.8024902e-02
   3.7780762e-02
   3.7445068e-02
   3.7475586e-02
   3.7017822e-02
   3.6834717e-02
   3.6651611e-02
   3.6437988e-02
   3.6529541e-02
   3.6499023e-02
   3.6315918e-02
   3.5766602e-02
   3.5339355e-02
   3.5247803e-02
   3.4912109e-02
   3.3966064e-02
   3.4149170e-02
   3.4027100e-02
   3.3325195e-02
   3.2653809e-02
   3.2257080e-02
   3.2348633e-02
   3.2165527e-02
   3.1646729e-02
   3.1097412e-02
   3.0944824e-02
   3.0487061e-02
   3.0212402e-02
   2.9876709e-02
   2.9144287e-02
   2.8717041e-02
   2.8320313e-02
   2.7893066e-02
   2.7648926e-02
   2.7496338e-02
   2.7160645e-02
   2.6794434e-02
   2.5817871e-02
   2.5146484e-02
   2.5115967e-02
   2.4322510e-02
   2.4383545e-02
   2.4139404e-02
   2.2857666e-02
   2.2338867e-02
   2.1789551e-02
   2.1453857e-02
   2.1392822e-02
   2.0538330e-02
   2.0233154e-02
   1.9470215e-02
   1.8524170e-02
   1.8249512e-02
   1.7272949e-02
   1.7028809e-02
   1.5838623e-02
   1.5106201e-02
   1.4556885e-02
   1.3793945e-02
   1.3427734e-02
   1.3031006e-02
   1.2115479e-02
   1.1535645e-02
   1.1016846e-02
   9.9182129e-03
   9.5520020e-03
   8.3923340e-03
   7.5683594e-03
   7.3242188e-03
   6.2866211e-03
   5.0048828e-03
   4.2114258e-03
   4.0588379e-03
   3.3569336e-03
   2.2583008e-03
   1.2207031e-03
   6.4086914e-04
  -6.1035156e-04
  -1.3427734e-03
  -1.4343262e-03
  -2.5634766e-03
  -3.5705566e-03
  -4.1198730e-03
  -5.5847168e-03
  -6.2561035e-03
  -7.0495605e-03
  -7.9345703e-03
  -8.8195801e-03
  -9.9792480e-03
  -1.0284424e-02
  -1.1444092e-02
  -1.2390137e-02
  -1.2817383e-02
  -1.3763428e-02
  -1.4739990e-02
  -1.5899658e-02
  -1.7242432e-02
  -1.8646240e-02
  -1.9439697e-02
  -1.9744873e-02
  -2.0507813e-02
  -2.1148682e-02
  -2.2369385e-02
  -2.3406982e-02
  -2.3956299e-02
  -2.5115967e-02
  -2.6489258e-02
  -2.7404785e-02
  -2.8076172e-02
  -2.9113770e-02
  -2.9937744e-02
  -3.0761719e-02
  -3.1768799e-02
  -3.2775879e-02
  -3.3630371e-02
  -3.4118652e-02
  -3.5308838e-02
  -3.6163330e-02
  -3.7231445e-02
  -3.7902832e-02
  -3.8482666e-02
  -3.9550781e-02
  -4.0069580e-02
  -4.0466309e-02
  -4.1564941e-02
  -4.2449951e-02
  -4.3304443e-02
  -4.4189453e-02
  -4.4952393e-02
  -4.5806885e-02
  -4.6661377e-02
  -4.7668457e-02
  -4.8675537e-02
  -4.9499512e-02
  -5.0354004e-02
  -5.1055908e-02
  -5.1300049e-02
  -5.1788330e-02
  -5.2764893e-02
  -5.3924561e-02
  -5.4107666e-02
  -5.5175781e-02
  -5.6701660e-02
  -5.6701660e-02
  -5.7312012e-02
  -5.8197021e-02
  -5.8319092e-02
  -5.9051514e-02
  -5.9844971e-02
  -6.0516357e-02
  -6.0943604e-02
  -6.1523438e-02
  -6.2072754e-02
  -6.2164307e-02
  -6.2561035e-02
  -6.2957764e-02
  -6.3232422e-02
  -6.3842773e-02
  -6.3964844e-02
  -6.4056396e-02
  -6.4758301e-02
  -6.4971924e-02
  -6.4941406e-02
  -6.5002441e-02
  -6.5307617e-02
  -6.5704346e-02
  -6.5826416e-02
  -6.5948486e-02
  -6.5948486e-02
  -6.5460205e-02
  -6.6040039e-02
  -6.6894531e-02
  -6.6833496e-02
  -6.7443848e-02
  -6.7291260e-02
  -6.7535400e-02
  -6.7779541e-02
  -6.7626953e-02
  -6.8054199e-02
  -6.8145752e-02
  -6.8084717e-02
  -6.8450928e-02
  -6.8725586e-02
  -6.8572998e-02
  -6.8603516e-02
  -6.8939209e-02
  -6.8817139e-02
  -6.8511963e-02
  -6.8420410e-02
  -6.8695068e-02
  -6.8847656e-02
  -6.8817139e-02
  -6.9061279e-02
  -6.9152832e-02
  -6.8847656e-02
  -6.8542480e-02
  -6.8481445e-02
  -6.8084717e-02
  -6.8084717e-02
  -6.8450928e-02
  -6.7871094e-02
  -6.7199707e-02
  -6.7871094e-02
  -6.8054199e-02
  -6.7474365e-02
  -6.7474365e-02
  -6.7108154e-02
  -6.7138672e-02
  -6.6802979e-02
  -6.6589355e-02
  -6.6558838e-02
  -6.5856934e-02
  -6.6284180e-02
  -6.6345215e-02
  -6.5612793e-02
  -6.5155029e-02
  -6.5063477e-02
  -6.4666748e-02
  -6.4758301e-02
  -6.4575195e-02
  -6.3903809e-02
  -6.4117432e-02
  -6.3995361e-02
  -6.3385010e-02
  -6.2988281e-02
  -6.2774658e-02
  -6.2591553e-02
  -6.2438965e-02
  -6.2408447e-02
  -6.2255859e-02
  -6.1798096e-02
  -6.1950684e-02
  -6.1431885e-02
  -6.0760498e-02
  -6.0913086e-02
  -6.0241699e-02
  -5.9967041e-02
  -5.9600830e-02
  -5.9265137e-02
  -5.9356689e-02
  -5.8593750e-02
  -5.8410645e-02
  -5.8288574e-02
  -5.7891846e-02
  -5.7647705e-02
  -5.7403564e-02
  -5.7434082e-02
  -5.6610107e-02
  -5.6091309e-02
  -5.5969238e-02
  -5.5664063e-02
  -5.5938721e-02
  -5.5847168e-02
  -5.5572510e-02
  -5.5114746e-02
  -5.5023193e-02
  -5.4199219e-02
  -5.3710938e-02
  -5.4168701e-02
  -5.3558350e-02
  -5.3436279e-02
  -5.3344727e-02
  -5.3283691e-02
  -5.2886963e-02
  -5.1788330e-02
  -5.1055908e-02
  -5.1086426e-02
  -5.0598145e-02
  -5.0384521e-02
  -4.9957275e-02
  -4.8980713e-02
  -4.8828125e-02
  -4.8370361e-02
  -4.7943115e-02
  -4.7485352e-02
  -4.6844482e-02
  -4.6478271e-02
  -4.6569824e-02
  -4.6295166e-02
  -4.5562744e-02
  -4.5257568e-02
  -4.5288086e-02
  -4.4830322e-02
  -4.4433594e-02
  -4.4281006e-02
  -4.3273926e-02
  -4.3029785e-02
  -4.2510986e-02
  -4.1687012e-02
  -4.1839600e-02
  -4.1320801e-02
  -4.0344238e-02
  -4.0222168e-02
  -3.9886475e-02
  -3.9337158e-02
  -3.9215088e-02
  -3.8238525e-02
  -3.7475586e-02
  -3.7780762e-02
  -3.7231445e-02
  -3.6468506e-02
  -3.5827637e-02
  -3.5003662e-02
  -3.4698486e-02
  -3.4484863e-02
  -3.3813477e-02
  -3.3325195e-02
  -3.2928467e-02
  -3.2196045e-02
  -3.1677246e-02
  -3.1005859e-02
  -3.0731201e-02
  -3.0303955e-02
  -2.9602051e-02
  -2.9113770e-02
  -2.8594971e-02
  -2.7862549e-02
  -2.7374268e-02
  -2.7160645e-02
  -2.6153564e-02
  -2.4688721e-02
  -2.4230957e-02
  -2.4139404e-02
  -2.3468018e-02
  -2.2674561e-02
  -2.2460938e-02
  -2.1820068e-02
  -2.1331787e-02
  -2.0507813e-02
  -1.9561768e-02
  -1.9165039e-02
  -1.8798828e-02
  -1.7761230e-02
  -1.7181396e-02
  -1.6326904e-02
  -1.5655518e-02
  -1.5380859e-02
  -1.4862061e-02
  -1.4617920e-02
  -1.4190674e-02
  -1.3427734e-02
  -1.3122559e-02
  -1.2573242e-02
  -1.1993408e-02
  -1.2084961e-02
  -1.1444092e-02
  -1.0772705e-02
  -1.0345459e-02
  -9.9487305e-03
  -9.8876953e-03
  -9.3383789e-03
  -9.1552734e-03
  -8.9416504e-03
  -8.4228516e-03
  -7.9956055e-03
  -7.6904297e-03
  -7.2631836e-03
  -6.9274902e-03
  -6.6528320e-03
  -6.5612793e-03
  -6.3171387e-03
  -5.5541992e-03
  -5.5541992e-03
  -6.0119629e-03
  -5.1269531e-03
  -5.2185059e-03
  -5.1269531e-03
  -4.8522949e-03
  -4.3945313e-03
  -3.5095215e-03
  -3.3264160e-03
  -2.6855469e-03
  -2.8076172e-03
  -2.8381348e-03
  -2.3803711e-03
  -2.0141602e-03
  -1.9226074e-03
  -1.8310547e-03
  -1.6479492e-03
  -1.1291504e-03
  -1.1291504e-03
  -8.8500977e-04
  -7.0190430e-04
  -6.1035156e-04
   0.0000000e+00
  -1.5258789e-04
   0.0000000e+00
   3.0517578e-04
   2.7465820e-04
   5.1879883e-04
   5.4931641e-04
   7.0190430e-04
   1.0375977e-03
   1.5869141e-03
   1.6784668e-03
   1.4953613e-03
   1.7089844e-03
   2.2888184e-03
   2.3803711e-03
   2.6855469e-03
   3.3569336e-03
   3.0212402e-03
   3.6315918e-03
   3.7841797e-03
   3.5095215e-03
   4.5471191e-03
   4.9438477e-03
   5.3100586e-03
   5.5847168e-03
   5.5847168e-03
   6.0119629e-03
   5.8593750e-03
   5.6152344e-03
   5.9814453e-03
   6.8969727e-03
   6.9274902e-03
   7.1716309e-03
   7.5988770e-03
   7.7819824e-03
   8.0566406e-03
   8.2397461e-03
   8.5449219e-03
   8.9111328e-03
   9.3994141e-03
   9.7656250e-03
   1.0070801e-02
   1.0559082e-02
   1.0650635e-02
   1.0559082e-02
   1.0375977e-02
   1.1138916e-02
   1.1413574e-02
   1.1901855e-02
   1.2573242e-02
   1.2969971e-02
   1.3519287e-02
   1.3824463e-02
   1.4007568e-02
   1.4282227e-02
   1.5075684e-02
   1.5838623e-02
   1.5899658e-02
   1.5808105e-02
   1.6448975e-02
   1.7272949e-02
   1.7608643e-02
   1.7974854e-02
   1.8676758e-02
   1.8951416e-02
   1.9195557e-02
   2.0080566e-02
   2.0935059e-02
   2.1423340e-02
   2.2338867e-02
   2.2338867e-02
   2.3010254e-02
   2.4353027e-02
   2.4627686e-02
   2.5146484e-02
   2.4993896e-02
   2.5848389e-02
   2.6947021e-02
   2.7465820e-02
   2.8198242e-02
   2.8900146e-02
   2.9602051e-02
   3.0700684e-02
   3.1341553e-02
   3.2073975e-02
   3.2958984e-02
   3.3630371e-02
   3.3843994e-02
   3.4027100e-02
   3.4606934e-02
   3.5491943e-02
   3.6346436e-02
   3.7139893e-02
   3.8269043e-02
   3.9245605e-02
   3.9367676e-02
   3.9947510e-02
   4.0954590e-02
   4.1381836e-02
   4.1442871e-02
   4.2175293e-02
   4.2724609e-02
   4.3304443e-02
   4.4342041e-02
   4.4769287e-02
   4.5227051e-02
   4.5379639e-02
   4.6112061e-02
   4.6630859e-02
   4.7393799e-02
   4.7973633e-02
   4.8248291e-02
   4.8553467e-02
   4.9224854e-02
   4.9865723e-02
   5.0262451e-02
   5.0872803e-02
   5.1391602e-02
   5.1788330e-02
   5.2551270e-02
   5.3283691e-02
   5.3466797e-02
   5.3985596e-02
   5.3955078e-02
   5.5023193e-02
   5.5725098e-02
   5.4992676e-02
   5.5389404e-02
   5.6091309e-02
   5.5999756e-02
   5.6060791e-02
   5.5999756e-02
   5.6243896e-02
   5.6915283e-02
   5.6762695e-02
   5.6640625e-02
   5.7281494e-02
   5.7189941e-02
   5.7128906e-02
   5.7189941e-02
   5.7403564e-02
   5.7525635e-02
   5.7128906e-02
   5.7250977e-02
   5.7342529e-02
   5.7281494e-02
   5.7250977e-02
   5.6854248e-02
   5.7098389e-02
   5.7189941e-02
   5.6701660e-02
   5.6243896e-02
   5.5938721e-02
   5.6213379e-02
   5.6152344e-02
   5.5572510e-02
   5.5328369e-02
   5.5664063e-02
   5.5084229e-02
   5.4290771e-02
   5.3863525e-02
   5.3771973e-02
   5.3314209e-02
   5.2673340e-02
   5.2032471e-02
   5.1788330e-02
   5.1605225e-02
   5.1574707e-02
   5.1116943e-02
   5.0445557e-02
   4.9499512e-02
   4.8980713e-02
   4.8858643e-02
   4.8004150e-02
   4.7637939e-02
   4.7210693e-02
   4.6508789e-02
   4.5806885e-02
   4.5349121e-02
   4.5013428e-02
   4.4097900e-02
   4.3548584e-02
   4.2724609e-02
   4.1839600e-02
   4.1381836e-02
   4.0557861e-02
   4.0222168e-02
   3.9978027e-02
   3.9031982e-02
   3.8482666e-02
   3.7628174e-02
   3.7078857e-02
   3.6102295e-02
   3.4698486e-02
   3.4210205e-02
   3.3508301e-02
   3.2684326e-02
   3.1494141e-02
   3.0761719e-02
   3.0303955e-02
   2.9541016e-02
   2.9052734e-02
   2.7709961e-02
   2.6214600e-02
   2.5726318e-02
   2.4963379e-02
   2.4047852e-02
   2.3315430e-02
   2.2155762e-02
   2.1148682e-02
   2.0446777e-02
   1.9531250e-02
   1.8524170e-02
   1.8005371e-02
   1.7272949e-02
   1.6143799e-02
   1.5350342e-02
   1.4801025e-02
   1.3793945e-02
   1.2237549e-02
   1.1779785e-02
   1.1199951e-02
   9.9182129e-03
   8.8500977e-03
   7.8125000e-03
   7.0495605e-03
   6.2866211e-03
   5.3100586e-03
   4.0893555e-03
   3.2653809e-03
   2.5024414e-03
   1.5563965e-03
   1.3122559e-03
   5.1879883e-04
  -1.2512207e-03
  -2.2583008e-03
  -2.6245117e-03
  -3.6621094e-03
  -4.7912598e-03
  -5.2490234e-03
  -6.0424805e-03
  -7.2326660e-03
  -8.3312988e-03
  -9.1247559e-03
  -9.9182129e-03
  -1.0437012e-02
  -1.1138916e-02
  -1.1962891e-02
  -1.2634277e-02
  -1.3122559e-02
  -1.3702393e-02
  -1.4312744e-02
  -1.4953613e-02
  -1.5319824e-02
  -1.6174316e-02
  -1.7211914e-02
  -1.7852783e-02
  -1.8493652e-02
  -1.8676758e-02
  -1.9836426e-02
  -2.0446777e-02
  -2.0904541e-02
  -2.1667480e-02
  -2.1911621e-02
  -2.2308350e-02
  -2.3071289e-02
  -2.3864746e-02
  -2.4810791e-02
  -2.4963379e-02
  -2.6062012e-02
  -2.7038574e-02
  -2.7130127e-02
  -2.8228760e-02
  -2.8869629e-02
  -2.9327393e-02
  -3.0059814e-02
  -3.1036377e-02
  -3.1433105e-02
  -3.2135010e-02
  -3.3020020e-02
  -3.3050537e-02
  -3.3538818e-02
  -3.4637451e-02
  -3.5522461e-02
  -3.5797119e-02
  -3.6193848e-02
  -3.6315918e-02
  -3.6621094e-02
  -3.7017822e-02
  -3.7567139e-02
  -3.8085938e-02
  -3.8665771e-02
  -3.9550781e-02
  -3.9276123e-02
  -3.9672852e-02
  -4.0130615e-02
  -3.9672852e-02
  -4.0008545e-02
  -4.0283203e-02
  -4.0863037e-02
  -4.1198730e-02
  -4.1137695e-02
  -4.1198730e-02
  -4.1503906e-02
  -4.1442871e-02
  -4.1839600e-02
  -4.2053223e-02
  -4.2083740e-02
  -4.2419434e-02
  -4.2449951e-02
  -4.2877197e-02
  -4.2938232e-02
  -4.2816162e-02
  -4.2999268e-02
  -4.2816162e-02
  -4.2572021e-02
  -4.2724609e-02
  -4.2816162e-02
  -4.2449951e-02
  -4.2205811e-02
  -4.2602539e-02
  -4.2480469e-02
  -4.2449951e-02
  -4.2266846e-02
  -4.2327881e-02
  -4.1931152e-02
  -4.2144775e-02
  -4.1992188e-02
  -4.1442871e-02
  -4.1015625e-02
  -4.0863037e-02
  -4.1229248e-02
  -4.0649414e-02
  -3.9886475e-02
  -4.0008545e-02
  -3.9733887e-02
  -3.9337158e-02
  -3.8970947e-02
  -3.8543701e-02
  -3.8360596e-02
  -3.7963867e-02
  -3.7689209e-02
  -3.7109375e-02
  -3.6529541e-02
  -3.6193848e-02
  -3.5888672e-02
  -3.5552979e-02
  -3.5064697e-02
  -3.4790039e-02
  -3.4088135e-02
  -3.3691406e-02
  -3.3538818e-02
  -3.3264160e-02
  -3.2745361e-02
  -3.1951904e-02
  -3.1463623e-02
  -3.1097412e-02
  -3.1066895e-02
  -3.0792236e-02
  -2.9724121e-02
  -2.8900146e-02
  -2.8320313e-02
  -2.7832031e-02
  -2.7709961e-02
  -2.7130127e-02
  -2.6824951e-02
  -2.6184082e-02
  -2.5665283e-02
  -2.5390625e-02
  -2.4963379e-02
  -2.4200439e-02
  -2.3468018e-02
  -2.2888184e-02
  -2.2308350e-02
  -2.1911621e-02
  -2.1270752e-02
  -2.0782471e-02
  -2.0507813e-02
  -1.9226074e-02
  -1.8463135e-02
  -1.8524170e-02
  -1.7913818e-02
  -1.7395020e-02
  -1.6601563e-02
  -1.5686035e-02
  -1.5197754e-02
  -1.4984131e-02
  -1.4190674e-02
  -1.3671875e-02
  -1.3092041e-02
  -1.2603760e-02
  -1.2023926e-02
  -1.1535645e-02
  -1.0589600e-02
  -1.0345459e-02
  -1.0131836e-02
  -9.6740723e-03
  -8.9416504e-03
  -8.0261230e-03
  -7.5988770e-03
  -7.2326660e-03
  -7.0190430e-03
  -6.5917969e-03
  -5.8288574e-03
  -5.6457520e-03
  -5.1879883e-03
  -4.4555664e-03
  -3.9672852e-03
  -3.6926270e-03
  -3.2958984e-03
  -2.9602051e-03
  -2.4719238e-03
  -2.0446777e-03
  -1.4343262e-03
  -1.5258789e-03
  -9.4604492e-04
   0.0000000e+00
   3.6621094e-04
   6.7138672e-04
   8.8500977e-04
   1.2207031e-03
   1.1901855e-03
   1.5563965e-03
   1.7395020e-03
   1.4038086e-03
   2.2583008e-03
   2.0446777e-03
   1.8005371e-03
   2.0141602e-03
   2.3498535e-03
   2.7465820e-03
   2.3803711e-03
   2.3498535e-03
   2.9296875e-03
   3.4790039e-03
   3.3874512e-03
   3.5400391e-03
   3.7536621e-03
   3.3874512e-03
   3.7536621e-03
   3.6010742e-03
   3.6621094e-03
   4.2114258e-03
   4.4250488e-03
   4.6997070e-03
   5.3100586e-03
   5.3100586e-03
   5.2185059e-03
   5.9204102e-03
   6.0729980e-03
   5.7983398e-03
   5.9509277e-03
   6.5002441e-03
   6.5917969e-03
   6.3781738e-03
   6.2866211e-03
   6.8969727e-03
   7.0495605e-03
   7.2631836e-03
   7.5378418e-03
   7.0800781e-03
   6.8359375e-03
   6.9885254e-03
   7.0190430e-03
   7.0800781e-03
   6.9274902e-03
   6.8054199e-03
   6.9885254e-03
   6.9885254e-03
   7.0190430e-03
   6.8359375e-03
   6.7138672e-03
   6.8969727e-03
   6.7138672e-03
   6.7138672e-03
   6.6833496e-03
   6.5002441e-03
   6.8969727e-03
   6.7138672e-03
   6.3781738e-03
   6.7138672e-03
   6.2255859e-03
   6.0424805e-03
   6.0729980e-03
   5.6762695e-03
   5.6762695e-03
   5.5541992e-03
   5.6152344e-03
   5.8593750e-03
   6.3476563e-03
   6.4392090e-03
   6.0424805e-03
   6.5612793e-03
   6.5307617e-03
   6.9274902e-03
   7.3547363e-03
   6.8664551e-03
   7.3242188e-03
   7.7209473e-03
   7.2631836e-03
   7.3242188e-03
   8.1787109e-03
   8.3007813e-03
   8.4838867e-03
   8.6975098e-03
   8.0566406e-03
   8.0566406e-03
   8.6669922e-03
   8.0871582e-03
   8.0566406e-03
   8.7890625e-03
   8.7890625e-03
   7.9650879e-03
   7.6293945e-03
   7.8430176e-03
   7.6599121e-03
   7.6293945e-03
   7.8125000e-03
   7.4462891e-03
   7.4157715e-03
   7.9956055e-03
   7.6293945e-03
   6.7443848e-03
   6.7138672e-03
   6.4392090e-03
   6.5917969e-03
   6.5917969e-03
   6.4392090e-03
   6.0729980e-03
   6.0729980e-03
   6.1340332e-03
   5.9814453e-03
   5.3710938e-03
   5.1269531e-03
   4.8522949e-03
   4.5166016e-03
   4.3945313e-03
   3.9672852e-03
   3.4179688e-03
   3.3264160e-03
   2.5939941e-03
   1.8615723e-03
   1.6174316e-03
   1.6479492e-03
   7.9345703e-04
   1.8310547e-04
  -2.1362305e-04
  -8.5449219e-04
  -1.1901855e-03
  -1.9531250e-03
  -2.4414063e-03
  -2.6855469e-03
  -3.3264160e-03
  -3.5400391e-03
  -3.9062500e-03
  -4.7912598e-03
  -5.4016113e-03
  -5.8288574e-03
  -5.9509277e-03
  -6.5002441e-03
  -7.3852539e-03
  -7.8430176e-03
  -8.1176758e-03
  -8.9111328e-03
  -9.4909668e-03
  -9.5825195e-03
  -1.0162354e-02
  -1.0559082e-02
  -1.0650635e-02
  -1.1413574e-02
  -1.2298584e-02
  -1.2542725e-02
  -1.2969971e-02
  -1.3183594e-02
  -1.3458252e-02
  -1.4282227e-02
  -1.4801025e-02
  -1.5655518e-02
  -1.5960693e-02
  -1.6418457e-02
  -1.7395020e-02
  -1.7486572e-02
  -1.8218994e-02
  -1.9165039e-02
  -1.9042969e-02
  -1.9287109e-02
  -2.0111084e-02
  -2.1026611e-02
  -2.1728516e-02
  -2.2369385e-02
  -2.2491455e-02
  -2.2399902e-02
  -2.2399902e-02
  -2.2949219e-02
  -2.3406982e-02
  -2.3559570e-02
  -2.4078369e-02
  -2.4749756e-02
  -2.4932861e-02
  -2.4780273e-02
  -2.5482178e-02
  -2.5939941e-02
  -2.5939941e-02
  -2.6458740e-02
  -2.6916504e-02
  -2.7130127e-02
  -2.7496338e-02
  -2.7648926e-02
  -2.7923584e-02
  -2.8411865e-02
  -2.9083252e-02
  -2.9479980e-02
  -3.0029297e-02
  -3.0395508e-02
  -3.0517578e-02
  -3.0578613e-02
  -3.0487061e-02
  -3.0731201e-02
  -3.1219482e-02
  -3.2012939e-02
  -3.2012939e-02
  -3.2531738e-02
  -3.3081055e-02
  -3.2928467e-02
  -3.3264160e-02
  -3.3142090e-02
  -3.2836914e-02
  -3.3050537e-02
  -3.3416748e-02
  -3.3233643e-02
  -3.3477783e-02
  -3.3721924e-02
  -3.3843994e-02
  -3.3782959e-02
  -3.3752441e-02
  -3.3874512e-02
  -3.3874512e-02
  -3.4118652e-02
  -3.4271240e-02
  -3.4271240e-02
  -3.4515381e-02
  -3.4545898e-02
  -3.4362793e-02
  -3.4759521e-02
  -3.4881592e-02
  -3.5369873e-02
  -3.5644531e-02
  -3.5736084e-02
  -3.5705566e-02
  -3.5766602e-02
  -3.6376953e-02
  -3.6560059e-02
  -3.6254883e-02
  -3.6529541e-02
  -3.6926270e-02
  -3.6621094e-02
  -3.6773682e-02
  -3.7078857e-02
  -3.6804199e-02
  -3.7017822e-02
  -3.7109375e-02
  -3.7292480e-02
  -3.8024902e-02
  -3.7902832e-02
  -3.8177490e-02
  -3.7963867e-02
  -3.8146973e-02
  -3.8726807e-02
  -3.8909912e-02
  -3.9276123e-02
  -3.9093018e-02
  -3.9367676e-02
  -3.9184570e-02
  -3.9245605e-02
  -3.9550781e-02
  -4.0008545e-02
  -4.0405273e-02
  -4.0008545e-02
  -3.9916992e-02
  -4.0344238e-02
  -4.0161133e-02
  -3.9703369e-02
  -4.0618896e-02
  -4.1046143e-02
  -4.0710449e-02
  -4.0832520e-02
  -4.1442871e-02
  -4.1870117e-02
  -4.1839600e-02
  -4.1564941e-02
  -4.1961670e-02
  -4.2144775e-02
  -4.2205811e-02
  -4.2663574e-02
  -4.2846680e-02
  -4.3151855e-02
  -4.3548584e-02
  -4.3823242e-02
  -4.3823242e-02
  -4.4464111e-02
  -4.4525146e-02
  -4.4921875e-02
  -4.5501709e-02
  -4.5532227e-02
  -4.5898438e-02
  -4.5898438e-02
  -4.6081543e-02
  -4.6356201e-02
  -4.6630859e-02
  -4.7119141e-02
  -4.7180176e-02
  -4.6997070e-02
  -4.7027588e-02
  -4.7332764e-02
  -4.7912598e-02
  -4.8431396e-02
  -4.8461914e-02
  -4.8461914e-02
  -4.8675537e-02
  -4.8461914e-02
  -4.8431396e-02
  -4.8950195e-02
  -4.8736572e-02
  -4.8278809e-02
  -4.8522949e-02
  -4.8645020e-02
  -4.8370361e-02
  -4.8339844e-02
  -4.8187256e-02
  -4.8492432e-02
  -4.8553467e-02
  -4.9163818e-02
  -4.9255371e-02
  -4.9041748e-02
  -4.9438477e-02
  -4.9804688e-02
  -4.9774170e-02
  -4.9621582e-02
  -4.9316406e-02
  -4.9530029e-02
  -4.9926758e-02
  -4.9652100e-02
  -4.9682617e-02
  -5.0018311e-02
  -4.9621582e-02
  -4.9224854e-02
  -4.9011230e-02
  -4.9407959e-02
  -4.9682617e-02
  -4.9804688e-02
  -4.9499512e-02
  -4.9591064e-02
  -4.9652100e-02
  -4.9438477e-02
  -4.9072266e-02
  -4.8675537e-02
  -4.9285889e-02
  -4.9560547e-02
  -4.9072266e-02
  -4.9194336e-02
  -4.9133301e-02
  -4.8065186e-02
  -4.7943115e-02
  -4.8156738e-02
  -4.7821045e-02
  -4.7668457e-02
  -4.7576904e-02
  -4.7088623e-02
  -4.6508789e-02
  -4.6508789e-02
  -4.6417236e-02
  -4.6478271e-02
  -4.6203613e-02
  -4.5806885e-02
  -4.5776367e-02
  -4.5471191e-02
  -4.4891357e-02
  -4.4494629e-02
  -4.4494629e-02
  -4.3945313e-02
  -4.3792725e-02
  -4.3518066e-02
  -4.2755127e-02
  -4.2938232e-02
  -4.2663574e-02
  -4.2236328e-02
  -4.1778564e-02
  -4.0893555e-02
  -4.0405273e-02
  -4.0039063e-02
  -4.0039063e-02
  -3.9306641e-02
  -3.8177490e-02
  -3.7994385e-02
  -3.7811279e-02
  -3.7567139e-02
  -3.7750244e-02
  -3.7322998e-02
  -3.6621094e-02
  -3.5827637e-02
  -3.5614014e-02
  -3.4667969e-02
  -3.4118652e-02
  -3.3752441e-02
  -3.3325195e-02
  -3.3233643e-02
  -3.2409668e-02
  -3.1707764e-02
  -3.1127930e-02
  -3.0944824e-02
  -3.0670166e-02
  -3.0059814e-02
  -2.9632568e-02
  -2.9083252e-02
  -2.8442383e-02
  -2.7832031e-02
  -2.7374268e-02
  -2.6885986e-02
  -2.6275635e-02
  -2.5268555e-02
  -2.4749756e-02
  -2.4139404e-02
  -2.3468018e-02
  -2.3193359e-02
  -2.2277832e-02
  -2.1697998e-02
  -2.0996094e-02
  -2.0019531e-02
  -1.9439697e-02
  -1.8951416e-02
  -1.8188477e-02
  -1.7456055e-02
  -1.6845703e-02
  -1.6296387e-02
  -1.5747070e-02
  -1.4556885e-02
  -1.4160156e-02
  -1.3671875e-02
  -1.2969971e-02
  -1.2786865e-02
  -1.1962891e-02
  -1.0742188e-02
  -1.0040283e-02
  -1.0131836e-02
  -9.3688965e-03
  -8.9416504e-03
  -8.4533691e-03
  -7.5683594e-03
  -6.9274902e-03
  -6.6528320e-03
  -5.9814453e-03
  -5.3100586e-03
  -4.9743652e-03
  -4.1809082e-03
  -3.5095215e-03
  -3.2958984e-03
  -2.8991699e-03
  -2.6855469e-03
  -1.8005371e-03
  -8.8500977e-04
  -3.6621094e-04
  -3.0517578e-05
   5.1879883e-04
   1.2817383e-03
   1.6479492e-03
   2.1972656e-03
   2.3498535e-03
   2.9602051e-03
   3.2653809e-03
   3.2958984e-03
   4.3029785e-03
   4.3640137e-03
   5.4626465e-03
   6.0729980e-03
   5.5236816e-03
   5.7983398e-03
   5.9509277e-03
   6.2561035e-03
   6.8359375e-03
   6.8969727e-03
   7.1411133e-03
   7.4462891e-03
   7.6293945e-03
   8.4838867e-03
   8.6059570e-03
   8.3312988e-03
   9.1552734e-03
   9.3688965e-03
   8.6975098e-03
   9.3383789e-03
   9.8266602e-03
   1.0375977e-02
   1.0772705e-02
   1.0406494e-02
   1.0131836e-02
   1.0528564e-02
   1.0864258e-02
   1.0375977e-02
   1.0406494e-02
   1.1108398e-02
   1.1260986e-02
   1.0864258e-02
   1.0986328e-02
   1.0650635e-02
   1.0437012e-02
   1.1199951e-02
   1.0833740e-02
   1.0528564e-02
   1.0955811e-02
   1.1291504e-02
   1.0864258e-02
   1.0406494e-02
   1.0772705e-02
   1.0833740e-02
   1.0467529e-02
   1.0375977e-02
   1.0009766e-02
   9.6740723e-03
   9.1857910e-03
   9.0637207e-03
   9.5520020e-03
   9.3688965e-03
   9.1552734e-03
   9.9182129e-03
   9.6740723e-03
   9.4604492e-03
   9.5214844e-03
   8.8500977e-03
   8.7890625e-03
   8.8806152e-03
   8.7280273e-03
   8.2702637e-03
   8.0871582e-03
   7.9650879e-03
   7.6599121e-03
   7.3547363e-03
   7.2021484e-03
   7.2021484e-03
   6.5612793e-03
   6.4392090e-03
   6.1035156e-03
   5.9509277e-03
   5.2490234e-03
   4.7912598e-03
   4.5471191e-03
   3.4484863e-03
   2.8381348e-03
   2.8991699e-03
   2.7770996e-03
   2.0141602e-03
   1.4648438e-03
   8.5449219e-04
   8.5449219e-04
   2.7465820e-04
  -4.5776367e-04
  -9.1552734e-04
  -1.6174316e-03
  -2.2583008e-03
  -2.7465820e-03
  -3.5095215e-03
  -4.1198730e-03
  -4.4250488e-03
  -5.0048828e-03
  -5.5541992e-03
  -6.1340332e-03
  -6.9885254e-03
  -7.5683594e-03
  -8.7890625e-03
  -9.3688965e-03
  -9.5214844e-03
  -1.0253906e-02
  -1.1077881e-02
  -1.1077881e-02
  -1.1474609e-02
  -1.2268066e-02
  -1.3244629e-02
  -1.4160156e-02
  -1.4892578e-02
  -1.5594482e-02
  -1.6235352e-02
  -1.6571045e-02
  -1.7150879e-02
  -1.8280029e-02
  -1.9134521e-02
  -2.0019531e-02
  -2.0660400e-02
  -2.1026611e-02
  -2.2491455e-02
  -2.3284912e-02
  -2.3834229e-02
  -2.4353027e-02
  -2.5390625e-02
  -2.6336670e-02
  -2.6885986e-02
  -2.7404785e-02
  -2.7770996e-02
  -2.8869629e-02
  -2.9479980e-02
  -3.0364990e-02
  -3.1463623e-02
  -3.1982422e-02
  -3.2531738e-02
  -3.3874512e-02
  -3.5186768e-02
  -3.5919189e-02
  -3.6682129e-02
  -3.7597656e-02
  -3.8574219e-02
  -3.9337158e-02
  -4.0496826e-02
  -4.1412354e-02
  -4.2205811e-02
  -4.3151855e-02
  -4.3731689e-02
  -4.4616699e-02
  -4.5532227e-02
  -4.6173096e-02
  -4.7424316e-02
  -4.8339844e-02
  -4.9255371e-02
  -5.0201416e-02
  -5.1269531e-02
  -5.1910400e-02
  -5.2825928e-02
  -5.3680420e-02
  -5.4138184e-02
  -5.4840088e-02
  -5.5847168e-02
  -5.6854248e-02
  -5.7525635e-02
  -5.7861328e-02
  -5.8807373e-02
  -5.9295654e-02
  -5.9967041e-02
  -6.1035156e-02
  -6.1767578e-02
  -6.3537598e-02
  -6.4300537e-02
  -6.4788818e-02
  -6.6162109e-02
  -6.6314697e-02
  -6.6680908e-02
  -6.7810059e-02
  -6.8572998e-02
  -6.9458008e-02
  -7.0281982e-02
  -7.1166992e-02
  -7.2204590e-02
  -7.2784424e-02
  -7.3364258e-02
  -7.4310303e-02
  -7.5500488e-02
  -7.5469971e-02
  -7.6751709e-02
  -7.7514648e-02
  -7.7545166e-02
  -7.8796387e-02
  -7.9162598e-02
  -7.9193115e-02
  -7.9864502e-02
  -8.0474854e-02
  -8.1024170e-02
  -8.1878662e-02
  -8.2733154e-02
  -8.2702637e-02
  -8.2794189e-02
  -8.3923340e-02
  -8.4381104e-02
  -8.4930420e-02
  -8.5693359e-02
  -8.5937500e-02
  -8.6914063e-02
  -8.7463379e-02
  -8.7402344e-02
  -8.8012695e-02
  -8.8928223e-02
  -8.8897705e-02
  -8.9080811e-02
  -8.9355469e-02
  -8.9141846e-02
  -8.9843750e-02
  -9.0667725e-02
  -9.1278076e-02
  -9.1766357e-02
  -9.1796875e-02
  -9.2376709e-02
  -9.2224121e-02
  -9.2163086e-02
  -9.2742920e-02
  -9.3109131e-02
  -9.3750000e-02
  -9.3872070e-02
  -9.4024658e-02
  -9.4421387e-02
  -9.4421387e-02
  -9.5031738e-02
  -9.5123291e-02
  -9.4543457e-02
  -9.4940186e-02
  -9.5275879e-02
  -9.5153809e-02
  -9.6221924e-02
  -9.6405029e-02
  -9.6588135e-02
  -9.6923828e-02
  -9.6435547e-02
  -9.6527100e-02
  -9.6679688e-02
  -9.7290039e-02
  -9.7137451e-02
  -9.6923828e-02
  -9.7473145e-02
  -9.7473145e-02
  -9.7137451e-02
  -9.6832275e-02
  -9.6557617e-02
  -9.7015381e-02
  -9.6710205e-02
  -9.6008301e-02
  -9.6496582e-02
  -9.6527100e-02
  -9.6374512e-02
  -9.5916748e-02
  -9.5214844e-02
  -9.5611572e-02
  -9.5581055e-02
  -9.5092773e-02
  -9.5275879e-02
  -9.4573975e-02
  -9.3872070e-02
  -9.4604492e-02
  -9.4299316e-02
  -9.3505859e-02
  -9.3322754e-02
  -9.3017578e-02
  -9.2437744e-02
  -9.2041016e-02
  -9.1674805e-02
  -9.0942383e-02
  -9.0698242e-02
  -9.0698242e-02
  -9.0148926e-02
  -8.9508057e-02
  -8.8470459e-02
  -8.8104248e-02
  -8.7921143e-02
  -8.6914063e-02
  -8.6608887e-02
  -8.6273193e-02
  -8.5144043e-02
  -8.4838867e-02
  -8.4411621e-02
  -8.3282471e-02
  -8.2611084e-02
  -8.2183838e-02
  -8.1390381e-02
  -8.0871582e-02
  -8.0474854e-02
  -7.9437256e-02
  -7.9437256e-02
  -7.8552246e-02
  -7.7362061e-02
  -7.7331543e-02
  -7.6751709e-02
  -7.6507568e-02
  -7.5714111e-02
  -7.5134277e-02
  -7.5042725e-02
  -7.4157715e-02
  -7.3608398e-02
  -7.3028564e-02
  -7.2143555e-02
  -7.1868896e-02
  -7.1502686e-02
  -7.1105957e-02
  -7.0098877e-02
  -6.8969727e-02
  -6.8969727e-02
  -6.8054199e-02
  -6.7016602e-02
  -6.6345215e-02
  -6.5368652e-02
  -6.5063477e-02
  -6.4636230e-02
  -6.3903809e-02
  -6.3293457e-02
  -6.2530518e-02
  -6.1676025e-02
  -6.1523438e-02
  -6.0546875e-02
  -5.9967041e-02
  -5.9631348e-02
  -5.8410645e-02
  -5.7556152e-02
  -5.6640625e-02
  -5.5541992e-02
  -5.5450439e-02
  -5.4779053e-02
  -5.4138184e-02
  -5.4321289e-02
  -5.3100586e-02
  -5.2154541e-02
  -5.1788330e-02
  -5.0933838e-02
  -4.9835205e-02
  -4.9224854e-02
  -4.8767090e-02
  -4.7943115e-02
  -4.7332764e-02
  -4.6752930e-02
  -4.5898438e-02
  -4.5104980e-02
  -4.4769287e-02
  -4.3548584e-02
  -4.3182373e-02
  -4.2816162e-02
  -4.1809082e-02
  -4.1656494e-02
  -4.0710449e-02
  -3.9886475e-02
  -3.9306641e-02
  -3.8391113e-02
  -3.7750244e-02
  -3.6682129e-02
  -3.5430908e-02
  -3.4515381e-02
  -3.3996582e-02
  -3.3386230e-02
  -3.2775879e-02
  -3.1524658e-02
  -3.0212402e-02
  -3.0029297e-02
  -2.9022217e-02
  -2.7648926e-02
  -2.7221680e-02
  -2.6184082e-02
  -2.5573730e-02
  -2.4841309e-02
  -2.3620605e-02
  -2.2735596e-02
  -2.1545410e-02
  -2.0904541e-02
  -1.9622803e-02
  -1.8341064e-02
  -1.7822266e-02
  -1.7089844e-02
  -1.6510010e-02
  -1.5655518e-02
  -1.4587402e-02
  -1.4373779e-02
  -1.3397217e-02
  -1.1993408e-02
  -1.1047363e-02
  -1.0223389e-02
  -9.6740723e-03
  -8.6975098e-03
  -7.4157715e-03
  -5.8898926e-03
  -5.4016113e-03
  -4.8522949e-03
  -3.6010742e-03
  -2.8991699e-03
  -1.8615723e-03
  -9.1552734e-04
  -3.0517578e-05
   1.4343262e-03
   2.6245117e-03
   3.1127930e-03
   3.9672852e-03
   5.5541992e-03
   6.5917969e-03
   7.5378418e-03
   8.9416504e-03
   9.7351074e-03
   1.0498047e-02
   1.1505127e-02
   1.2145996e-02
   1.3183594e-02
   1.4282227e-02
   1.5045166e-02
   1.6052246e-02
   1.7272949e-02
   1.7944336e-02
   1.9165039e-02
   2.0446777e-02
   2.1240234e-02
   2.2125244e-02
   2.2796631e-02
   2.4291992e-02
   2.6031494e-02
   2.6123047e-02
   2.6672363e-02
   2.7770996e-02
   2.8533936e-02
   2.9357910e-02
   3.0242920e-02
   3.1280518e-02
   3.2623291e-02
   3.3660889e-02
   3.3996582e-02
   3.4851074e-02
   3.6132813e-02
   3.6865234e-02
   3.8055420e-02
   3.8879395e-02
   3.9001465e-02
   3.9855957e-02
   4.1015625e-02
   4.1534424e-02
   4.2083740e-02
   4.2419434e-02
   4.2755127e-02
   4.3487549e-02
   4.3945313e-02
   4.4647217e-02
   4.5318604e-02
   4.5471191e-02
   4.6417236e-02
   4.7058105e-02
   4.7088623e-02
   4.7576904e-02
   4.7790527e-02
   4.7882080e-02
   4.8187256e-02
   4.8461914e-02
   4.9591064e-02
   4.9865723e-02
   4.9468994e-02
   5.0201416e-02
   5.0781250e-02
   5.1147461e-02
   5.2032471e-02
   5.2062988e-02
   5.2703857e-02
   5.2825928e-02
   5.3100586e-02
   5.3863525e-02
   5.4229736e-02
   5.4473877e-02
   5.5267334e-02
   5.5725098e-02
   5.6060791e-02
   5.6091309e-02
   5.5786133e-02
   5.6457520e-02
   5.6335449e-02
   5.5999756e-02
   5.6579590e-02
   5.6579590e-02
   5.6915283e-02
   5.6457520e-02
   5.6579590e-02
   5.7525635e-02
   5.7464600e-02
   5.7281494e-02
   5.7189941e-02
   5.6518555e-02
   5.6518555e-02
   5.6701660e-02
   5.6610107e-02
   5.6304932e-02
   5.6060791e-02
   5.6243896e-02
   5.6335449e-02
   5.5786133e-02
   5.5480957e-02
   5.5786133e-02
   5.5633545e-02
   5.5419922e-02
   5.5419922e-02
   5.5328369e-02
   5.5084229e-02
   5.4748535e-02
   5.5297852e-02
   5.5358887e-02
   5.5419922e-02
   5.5175781e-02
   5.5358887e-02
   5.5725098e-02
   5.5572510e-02
   5.5084229e-02
   5.5145264e-02
   5.4595947e-02
   5.4168701e-02
   5.4809570e-02
   5.5358887e-02
   5.4870605e-02
   5.4199219e-02
   5.3985596e-02
   5.3619385e-02
   5.3558350e-02
   5.3619385e-02
   5.3405762e-02
   5.2856445e-02
   5.2673340e-02
   5.2734375e-02
   5.2673340e-02
   5.2581787e-02
   5.2185059e-02
   5.2124023e-02
   5.2429199e-02
   5.2551270e-02
   5.2124023e-02
   5.2062988e-02
   5.2093506e-02
   5.1757813e-02
   5.1727295e-02
   5.1239014e-02
   5.1269531e-02
   5.0750732e-02
   5.0262451e-02
   5.0201416e-02
   4.9591064e-02
   4.9072266e-02
   4.8614502e-02
   4.8217773e-02
   4.8461914e-02
   4.8889160e-02
   4.8614502e-02
   4.7912598e-02
   4.7882080e-02
   4.7668457e-02
   4.7393799e-02
   4.7119141e-02
   4.6508789e-02
   4.6691895e-02
   4.6234131e-02
   4.5379639e-02
   4.5104980e-02
   4.5196533e-02
   4.5074463e-02
   4.4586182e-02
   4.4799805e-02
   4.4525146e-02
   4.4006348e-02
   4.3975830e-02
   4.3762207e-02
   4.3426514e-02
   4.3426514e-02
   4.2816162e-02
   4.2205811e-02
   4.2175293e-02
   4.1534424e-02
   4.1259766e-02
   4.1198730e-02
   4.1839600e-02
   4.1778564e-02
   4.1320801e-02
   4.1412354e-02
   4.1046143e-02
   4.0222168e-02
   3.9001465e-02
   3.9184570e-02
   3.9581299e-02
   3.9733887e-02
   4.0435791e-02
   4.0374756e-02
   4.0069580e-02
   3.9520264e-02
   3.9062500e-02
   3.8879395e-02
   3.8177490e-02
   3.7780762e-02
   3.7536621e-02
   3.6987305e-02
   3.7384033e-02
   3.7200928e-02
   3.6956787e-02
   3.7139893e-02
   3.6071777e-02
   3.5766602e-02
   3.6071777e-02
   3.4942627e-02
   3.4301758e-02
   3.4942627e-02
   3.4912109e-02
   3.4545898e-02
   3.4484863e-02
   3.4362793e-02
   3.3782959e-02
   3.4088135e-02
   3.3874512e-02
   3.2928467e-02
   3.2653809e-02
   3.2470703e-02
   3.1982422e-02
   3.2012939e-02
   3.1494141e-02
   3.0792236e-02
   3.0731201e-02
   3.0426025e-02
   3.0212402e-02
   3.0212402e-02
   3.0303955e-02
   3.0029297e-02
   3.0273438e-02
   3.0364990e-02
   3.0181885e-02
   3.0364990e-02
   2.9663086e-02
   2.9296875e-02
   2.9357910e-02
   2.9510498e-02
   2.9357910e-02
   2.9052734e-02
   2.9144287e-02
   2.8533936e-02
   2.8106689e-02
   2.8137207e-02
   2.7587891e-02
   2.7252197e-02
   2.7496338e-02
   2.7832031e-02
   2.7679443e-02
   2.7099609e-02
   2.7160645e-02
   2.6916504e-02
   2.7374268e-02
   2.7801514e-02
   2.7496338e-02
   2.6672363e-02
   2.6245117e-02
   2.6306152e-02
   2.6428223e-02
   2.6489258e-02
   2.6275635e-02
   2.6580811e-02
   2.6275635e-02
   2.6031494e-02
   2.6214600e-02
   2.5909424e-02
   2.5848389e-02
   2.6336670e-02
   2.6428223e-02
   2.6245117e-02
   2.6397705e-02
   2.6458740e-02
   2.6275635e-02
   2.6214600e-02
   2.6336670e-02
   2.6275635e-02
   2.6245117e-02
   2.6367188e-02
   2.6245117e-02
   2.6611328e-02
   2.7130127e-02
   2.6367188e-02
   2.6123047e-02
   2.6733398e-02
   2.6672363e-02
   2.6763916e-02
   2.6611328e-02
   2.6245117e-02
   2.6519775e-02
   2.6123047e-02
   2.6428223e-02
   2.6397705e-02
   2.6245117e-02
   2.6000977e-02
   2.5909424e-02
   2.5451660e-02
   2.5024414e-02
   2.4383545e-02
   2.3895264e-02
   2.4078369e-02
   2.3590088e-02
   2.3376465e-02
   2.3498535e-02
   2.3010254e-02
   2.2430420e-02
   2.2491455e-02
   2.2430420e-02
   2.2399902e-02
   2.1942139e-02
   2.1514893e-02
   2.1240234e-02
   2.1026611e-02
   2.1301270e-02
   2.0568848e-02
   2.0019531e-02
   1.9683838e-02
   1.8920898e-02
   1.8707275e-02
   1.8341064e-02
   1.7791748e-02
   1.7211914e-02
   1.6479492e-02
   1.6082764e-02
   1.5838623e-02
   1.5380859e-02
   1.5228271e-02
   1.4556885e-02
   1.3885498e-02
   1.3641357e-02
   1.3183594e-02
   1.2786865e-02
   1.2145996e-02
   1.1413574e-02
   1.1383057e-02
   1.1016846e-02
   1.0070801e-02
   9.9487305e-03
   9.6435547e-03
   8.8500977e-03
   8.4228516e-03
   7.9040527e-03
   7.1716309e-03
   6.5917969e-03
   6.4086914e-03
   6.1950684e-03
   5.5236816e-03
   4.4250488e-03
   3.7536621e-03
   3.4790039e-03
   2.6550293e-03
   2.0141602e-03
   1.5258789e-03
   5.1879883e-04
  -2.7465820e-04
  -1.0375977e-03
  -1.5563965e-03
  -2.0751953e-03
  -2.9907227e-03
  -3.9672852e-03
  -4.4860840e-03
  -5.3405762e-03
  -6.1950684e-03
  -6.9274902e-03
  -7.5378418e-03
  -7.6599121e-03
  -8.3618164e-03
  -9.3383789e-03
  -9.7961426e-03
  -1.0467529e-02
  -1.1322021e-02
  -1.2542725e-02
  -1.3153076e-02
  -1.3732910e-02
  -1.4434814e-02
  -1.4892578e-02
  -1.5625000e-02
  -1.5960693e-02
  -1.6784668e-02
  -1.8218994e-02
  -1.8981934e-02
  -1.9500732e-02
  -2.0446777e-02
  -2.1209717e-02
  -2.1575928e-02
  -2.2125244e-02
  -2.3254395e-02
  -2.4200439e-02
  -2.4719238e-02
  -2.5573730e-02
  -2.6458740e-02
  -2.7282715e-02
  -2.7893066e-02
  -2.8381348e-02
  -2.8747559e-02
  -2.9937744e-02
  -3.0731201e-02
  -3.1494141e-02
  -3.2196045e-02
  -3.2928467e-02
  -3.3843994e-02
  -3.4606934e-02
  -3.5583496e-02
  -3.6468506e-02
  -3.6987305e-02
  -3.8238525e-02
  -3.9154053e-02
  -3.9642334e-02
  -4.0252686e-02
  -4.0863037e-02
  -4.1717529e-02
  -4.2785645e-02
  -4.3701172e-02
  -4.4708252e-02
  -4.5501709e-02
  -4.6478271e-02
  -4.7729492e-02
  -4.8248291e-02
  -4.8706055e-02
  -4.9926758e-02
  -5.0994873e-02
  -5.1574707e-02
  -5.2246094e-02
  -5.3314209e-02
  -5.4626465e-02
  -5.5206299e-02
  -5.6091309e-02
  -5.6701660e-02
  -5.7281494e-02
  -5.7800293e-02
  -5.8593750e-02
  -5.8959961e-02
  -5.9570313e-02
  -6.0089111e-02
  -6.0607910e-02
  -6.1431885e-02
  -6.1401367e-02
  -6.2347412e-02
  -6.3201904e-02
  -6.3659668e-02
  -6.4056396e-02
  -6.3385010e-02
  -6.4056396e-02
  -6.5185547e-02
  -6.5216064e-02
  -6.5856934e-02
  -6.6223145e-02
  -6.6741943e-02
  -6.7382813e-02
  -6.7749023e-02
  -6.8237305e-02
  -6.8328857e-02
  -6.8389893e-02
  -6.9122314e-02
  -6.9396973e-02
  -7.0007324e-02
  -7.0770264e-02
  -7.0404053e-02
  -7.1105957e-02
  -7.1228027e-02
  -7.1685791e-02
  -7.2631836e-02
  -7.2235107e-02
  -7.2448730e-02
  -7.2692871e-02
  -7.3120117e-02
  -7.3974609e-02
  -7.3760986e-02
  -7.4066162e-02
  -7.4737549e-02
  -7.4493408e-02
  -7.4951172e-02
  -7.5256348e-02
  -7.5714111e-02
  -7.6568604e-02
  -7.6995850e-02
  -7.7087402e-02
  -7.7270508e-02
  -7.7697754e-02
  -7.8125000e-02
  -7.8460693e-02
  -7.8826904e-02
  -7.8491211e-02
  -7.8643799e-02
  -7.9345703e-02
  -7.9254150e-02
  -7.9406738e-02
  -7.9925537e-02
  -7.9895020e-02
  -8.0108643e-02
  -8.0047607e-02
  -7.9956055e-02
  -8.0902100e-02
  -8.1115723e-02
  -8.0749512e-02
  -8.1451416e-02
  -8.1665039e-02
  -8.1604004e-02
  -8.2214355e-02
  -8.2031250e-02
  -8.2855225e-02
  -8.3343506e-02
  -8.3221436e-02
  -8.3923340e-02
  -8.3648682e-02
  -8.3679199e-02
  -8.4503174e-02
  -8.4594727e-02
  -8.4869385e-02
  -8.5144043e-02
  -8.5205078e-02
  -8.5540771e-02
  -8.6181641e-02
  -8.6364746e-02
  -8.6334229e-02
  -8.6547852e-02
  -8.6547852e-02
  -8.6547852e-02
  -8.7280273e-02
  -8.7921143e-02
  -8.8165283e-02
  -8.8043213e-02
  -8.8317871e-02
  -8.8378906e-02
  -8.9172363e-02
  -8.9752197e-02
  -8.9813232e-02
  -9.0484619e-02
  -9.0454102e-02
  -9.0179443e-02
  -9.0362549e-02
  -9.0332031e-02
  -9.0545654e-02
  -9.0820313e-02
  -9.0698242e-02
  -9.0698242e-02
  -9.0820313e-02
  -9.0637207e-02
  -9.0820313e-02
  -9.0881348e-02
  -9.1033936e-02
  -9.0881348e-02
  -9.0606689e-02
  -9.1247559e-02
  -9.1156006e-02
  -9.0698242e-02
  -9.0911865e-02
  -9.0789795e-02
  -9.0698242e-02
  -9.0118408e-02
  -8.9660645e-02
  -8.9416504e-02
  -8.9385986e-02
  -8.8958740e-02
  -8.8714600e-02
  -8.8562012e-02
  -8.8836670e-02
  -8.8592529e-02
  -8.8348389e-02
  -8.8439941e-02
  -8.7371826e-02
  -8.7493896e-02
  -8.7097168e-02
  -8.6364746e-02
  -8.6029053e-02
  -8.5418701e-02
  -8.5174561e-02
  -8.5205078e-02
  -8.4716797e-02
  -8.3526611e-02
  -8.3526611e-02
  -8.3465576e-02
  -8.3190918e-02
  -8.2794189e-02
  -8.2183838e-02
  -8.1970215e-02
  -8.1390381e-02
  -8.1146240e-02
  -8.0657959e-02
  -8.0352783e-02
  -7.9589844e-02
  -7.8857422e-02
  -7.8765869e-02
  -7.8399658e-02
  -7.8002930e-02
  -7.7514648e-02
  -7.6812744e-02
  -7.6049805e-02
  -7.5897217e-02
  -7.5134277e-02
  -7.4249268e-02
  -7.3822021e-02
  -7.2967529e-02
  -7.2906494e-02
  -7.2326660e-02
  -7.1563721e-02
  -7.1319580e-02
  -7.0709229e-02
  -7.0343018e-02
  -7.0098877e-02
  -6.8664551e-02
  -6.7871094e-02
  -6.7565918e-02
  -6.7077637e-02
  -6.6314697e-02
  -6.5856934e-02
  -6.5551758e-02
  -6.5185547e-02
  -6.5277100e-02
  -6.4849854e-02
  -6.3995361e-02
  -6.3598633e-02
  -6.3140869e-02
  -6.2774658e-02
  -6.2652588e-02
  -6.1920166e-02
  -6.1157227e-02
  -6.0699463e-02
  -6.0485840e-02
  -6.0607910e-02
  -6.0058594e-02
  -5.9356689e-02
  -5.8624268e-02
  -5.8135986e-02
  -5.8380127e-02
  -5.8044434e-02
  -5.6976318e-02
  -5.7220459e-02
  -5.7037354e-02
  -5.6854248e-02
  -5.7250977e-02
  -5.6610107e-02
  -5.6243896e-02
  -5.5206299e-02
  -5.5114746e-02
  -5.5755615e-02
  -5.5389404e-02
  -5.4931641e-02
  -5.4412842e-02
  -5.4260254e-02
  -5.3649902e-02
  -5.3649902e-02
  -5.3497314e-02
  -5.2825928e-02
  -5.2642822e-02
  -5.2551270e-02
  -5.2612305e-02
  -5.2032471e-02
  -5.1727295e-02
  -5.2093506e-02
  -5.1452637e-02
  -5.0689697e-02
  -5.0567627e-02
  -5.0323486e-02
  -4.9896240e-02
  -4.9530029e-02
  -4.8889160e-02
  -4.9255371e-02
  -4.8828125e-02
  -4.8004150e-02
  -4.7821045e-02
  -4.7210693e-02
  -4.7302246e-02
  -4.6752930e-02
  -4.5501709e-02
  -4.5135498e-02
  -4.5166016e-02
  -4.4921875e-02
  -4.4769287e-02
  -4.3975830e-02
  -4.3395996e-02
  -4.3151855e-02
  -4.3243408e-02
  -4.2541504e-02
  -4.2236328e-02
  -4.2480469e-02
  -4.1961670e-02
  -4.1137695e-02
  -4.1351318e-02
  -4.1076660e-02
  -4.0924072e-02
  -4.1046143e-02
  -4.0313721e-02
  -3.9916992e-02
  -3.9306641e-02
  -3.8787842e-02
  -3.8879395e-02
  -3.8299561e-02
  -3.8269043e-02
  -3.8299561e-02
  -3.7567139e-02
  -3.7200928e-02
  -3.6987305e-02
  -3.6529541e-02
  -3.6132813e-02
  -3.5491943e-02
  -3.4851074e-02
  -3.4362793e-02
  -3.4332275e-02
  -3.4576416e-02
  -3.4362793e-02
  -3.4423828e-02
  -3.4118652e-02
  -3.3538818e-02
  -3.3538818e-02
  -3.2989502e-02
  -3.2989502e-02
  -3.3416748e-02
  -3.2501221e-02
  -3.2226563e-02
  -3.2287598e-02
  -3.1921387e-02
  -3.1646729e-02
  -3.1280518e-02
  -3.0792236e-02
  -3.0212402e-02
  -2.9907227e-02
  -3.0151367e-02
  -2.9571533e-02
  -2.9144287e-02
  -2.8869629e-02
  -2.8503418e-02
  -2.8381348e-02
  -2.7923584e-02
  -2.7740479e-02
  -2.7832031e-02
  -2.7709961e-02
  -2.7130127e-02
  -2.6153564e-02
  -2.6062012e-02
  -2.6733398e-02
  -2.6458740e-02
  -2.5360107e-02
  -2.5238037e-02
  -2.4810791e-02
  -2.4108887e-02
  -2.4353027e-02
  -2.4017334e-02
  -2.3651123e-02
  -2.3651123e-02
  -2.3010254e-02
  -2.2125244e-02
  -2.1301270e-02
  -2.1331787e-02
  -2.0690918e-02
  -1.9653320e-02
  -1.9500732e-02
  -1.8798828e-02
  -1.7852783e-02
  -1.7089844e-02
  -1.6784668e-02
  -1.6357422e-02
  -1.6052246e-02
  -1.5838623e-02
  -1.4923096e-02
  -1.3854980e-02
  -1.3336182e-02
  -1.2969971e-02
  -1.2481689e-02
  -1.1993408e-02
  -1.1138916e-02
  -1.0375977e-02
  -9.7656250e-03
  -8.9721680e-03
  -8.1787109e-03
  -7.5683594e-03
  -6.6528320e-03
  -5.9814453e-03
  -5.5541992e-03
  -5.0964355e-03
  -4.3640137e-03
  -3.7841797e-03
  -3.2958984e-03
  -2.5634766e-03
  -2.2583008e-03
  -1.5563965e-03
  -6.4086914e-04
   6.1035156e-05
   6.4086914e-04
   1.0986328e-03
   2.1362305e-03
   2.7465820e-03
   3.6926270e-03
   5.0354004e-03
   5.5541992e-03
   6.2561035e-03
   7.4462891e-03
   8.3618164e-03
   8.8500977e-03
   9.6435547e-03
   1.0223389e-02
   1.0620117e-02
   1.1779785e-02
   1.2969971e-02
   1.3641357e-02
   1.3885498e-02
   1.4984131e-02
   1.5716553e-02
   1.6296387e-02
   1.7333984e-02
   1.8035889e-02
   1.9012451e-02
   1.9836426e-02
   2.0812988e-02
   2.1026611e-02
   2.1697998e-02
   2.2827148e-02
   2.2949219e-02
   2.3651123e-02
   2.4475098e-02
   2.4841309e-02
   2.5787354e-02
   2.6794434e-02
   2.7587891e-02
   2.8228760e-02
   2.9205322e-02
   3.0059814e-02
   3.0578613e-02
   3.1372070e-02
   3.1799316e-02
   3.2867432e-02
   3.3905029e-02
   3.3996582e-02
   3.4515381e-02
   3.5888672e-02
   3.6712646e-02
   3.6956787e-02
   3.6865234e-02
   3.7170410e-02
   3.8299561e-02
   3.8848877e-02
   3.9123535e-02
   3.9245605e-02
   3.9886475e-02
   4.0344238e-02
   4.0802002e-02
   4.1473389e-02
   4.1992188e-02
   4.2358398e-02
   4.2907715e-02
   4.2663574e-02
   4.3029785e-02
   4.3487549e-02
   4.3701172e-02
   4.4525146e-02
   4.4616699e-02
   4.4799805e-02
   4.5196533e-02
   4.5013428e-02
   4.4769287e-02
   4.5257568e-02
   4.6142578e-02
   4.6234131e-02
   4.5684814e-02
   4.6112061e-02
   4.6600342e-02
   4.6691895e-02
   4.7119141e-02
   4.7027588e-02
   4.7332764e-02
   4.7454834e-02
   4.7027588e-02
   4.7515869e-02
   4.7637939e-02
   4.7088623e-02
   4.7424316e-02
   4.7698975e-02
   4.7607422e-02
   4.7576904e-02
   4.7943115e-02
   4.8065186e-02
   4.8004150e-02
   4.8034668e-02
   4.8126221e-02
   4.8065186e-02
   4.8065186e-02
   4.8553467e-02
   4.8461914e-02
   4.8126221e-02
   4.8156738e-02
   4.8461914e-02
   4.8126221e-02
   4.7973633e-02
   4.8461914e-02
   4.8431396e-02
   4.8370361e-02
   4.8614502e-02
   4.8248291e-02
   4.8156738e-02
   4.8797607e-02
   4.8706055e-02
   4.8339844e-02
   4.8339844e-02
   4.8400879e-02
   4.8217773e-02
   4.8156738e-02
   4.8583984e-02
   4.8736572e-02
   4.8736572e-02
   4.8645020e-02
   4.8400879e-02
   4.8217773e-02
   4.8217773e-02
   4.8217773e-02
   4.7882080e-02
   4.7943115e-02
   4.8065186e-02
   4.8126221e-02
   4.8065186e-02
   4.8400879e-02
   4.7821045e-02
   4.7729492e-02
   4.7790527e-02
   4.7485352e-02
   4.7698975e-02
   4.7973633e-02
   4.7668457e-02
   4.7149658e-02
   4.7546387e-02
   4.7149658e-02
   4.7576904e-02
   4.8645020e-02
   4.7851563e-02
   4.7332764e-02
   4.7698975e-02
   4.7607422e-02
   4.7546387e-02
   4.7851563e-02
   4.8248291e-02
   4.8248291e-02
   4.8614502e-02
   4.8767090e-02
   4.8309326e-02
   4.8767090e-02
   4.9163818e-02
   4.9041748e-02
   4.9316406e-02
   4.9163818e-02
   4.9255371e-02
   4.9591064e-02
   4.9682617e-02
   4.9865723e-02
   5.0018311e-02
   4.9896240e-02
   5.0018311e-02
   5.0140381e-02
   5.0292969e-02
   4.9926758e-02
   4.9682617e-02
   5.0079346e-02
   4.9713135e-02
   4.9865723e-02
   5.0842285e-02
   5.1605225e-02
   5.1147461e-02
   5.1208496e-02
   5.1635742e-02
   5.1635742e-02
   5.1727295e-02
   5.2062988e-02
   5.2307129e-02
   5.2337646e-02
   5.2246094e-02
   5.2368164e-02
   5.2612305e-02
   5.2886963e-02
   5.3253174e-02
   5.3436279e-02
   5.3436279e-02
   5.3497314e-02
   5.3527832e-02
   5.3466797e-02
   5.2917480e-02
   5.3497314e-02
   5.4046631e-02
   5.3985596e-02
   5.4260254e-02
   5.4107666e-02
   5.4534912e-02
   5.4260254e-02
   5.4046631e-02
   5.4382324e-02
   5.4595947e-02
   5.5053711e-02
   5.5419922e-02
   5.5999756e-02
   5.5938721e-02
   5.6060791e-02
   5.6121826e-02
   5.6304932e-02
   5.6945801e-02
   5.6396484e-02
   5.7189941e-02
   5.8135986e-02
   5.8105469e-02
   5.8502197e-02
   5.8288574e-02
   5.8105469e-02
   5.8441162e-02
   5.8837891e-02
   5.9265137e-02
   5.9173584e-02
   5.9173584e-02
   5.9448242e-02
   5.9906006e-02
   5.9661865e-02
   5.9722900e-02
   6.0394287e-02
   6.0363770e-02
   6.0424805e-02
   6.0791016e-02
   6.0852051e-02
   6.0913086e-02
   6.1920166e-02
   6.1950684e-02
   6.1706543e-02
   6.2866211e-02
   6.3293457e-02
   6.3049316e-02
   6.3568115e-02
   6.4086914e-02
   6.4147949e-02
   6.4605713e-02
   6.5155029e-02
   6.5795898e-02
   6.6284180e-02
   6.6436768e-02
   6.6192627e-02
   6.6375732e-02
   6.7108154e-02
   6.7840576e-02
   6.8389893e-02
   6.9000244e-02
   6.9152832e-02
   6.9274902e-02
   7.0251465e-02
   7.0709229e-02
   7.1258545e-02
   7.1624756e-02
   7.1960449e-02
   7.2540283e-02
   7.2540283e-02
   7.2998047e-02
   7.4279785e-02
   7.4554443e-02
   7.4890137e-02
   7.5531006e-02
   7.6293945e-02
   7.7362061e-02
   7.7880859e-02
   7.8430176e-02
   7.8704834e-02
   7.9162598e-02
   7.9742432e-02
   8.0169678e-02
   8.0535889e-02
   8.1695557e-02
   8.1878662e-02
   8.2733154e-02
   8.3526611e-02
   8.3709717e-02
   8.4747314e-02
   8.5021973e-02
   8.5021973e-02
   8.5906982e-02
   8.6608887e-02
   8.7158203e-02
   8.7432861e-02
   8.8287354e-02
   8.8867188e-02
   8.8989258e-02
   8.9324951e-02
   8.9141846e-02
   8.9935303e-02
   9.1339111e-02
   9.1735840e-02
   9.1888428e-02
   9.2590332e-02
   9.2559814e-02
   9.2376709e-02
   9.2956543e-02
   9.3780518e-02
   9.4085693e-02
   9.3872070e-02
   9.4299316e-02
   9.4665527e-02
   9.4543457e-02
   9.4665527e-02
   9.5184326e-02
   9.5489502e-02
   9.5581055e-02
   9.5886230e-02
   9.5916748e-02
   9.6160889e-02
   9.5947266e-02
   9.6191406e-02
   9.6008301e-02
   9.5886230e-02
   9.6160889e-02
   9.6221924e-02
   9.6282959e-02
   9.6313477e-02
   9.5886230e-02
   9.5672607e-02
   9.6130371e-02
   9.5672607e-02
   9.5703125e-02
   9.5458984e-02
   9.5520020e-02
   9.5947266e-02
   9.5794678e-02
   9.5520020e-02
   9.5520020e-02
   9.5855713e-02
   9.5184326e-02
   9.4421387e-02
   9.4390869e-02
   9.4238281e-02
   9.3811035e-02
   9.3994141e-02
   9.3231201e-02
   9.2742920e-02
   9.3078613e-02
   9.1918945e-02
   9.1522217e-02
   9.1522217e-02
   9.1094971e-02
   9.0789795e-02
   9.0484619e-02
   9.0332031e-02
   8.9813232e-02
   8.8958740e-02
   8.8897705e-02
   8.8836670e-02
   8.8531494e-02
   8.8653564e-02
   8.8073730e-02
   8.8043213e-02
   8.7738037e-02
   8.6730957e-02
   8.6578369e-02
   8.5998535e-02
   8.5296631e-02
   8.5571289e-02
   8.5662842e-02
   8.4960938e-02
   8.4289551e-02
   8.3343506e-02
   8.2580566e-02
   8.2092285e-02
   8.1573486e-02
   8.1115723e-02
   7.9986572e-02
   7.9803467e-02
   7.9650879e-02
   7.8643799e-02
   7.7758789e-02
   7.7178955e-02
   7.6690674e-02
   7.6019287e-02
   7.5531006e-02
   7.4462891e-02
   7.3791504e-02
   7.3089600e-02
   7.2357178e-02
   7.1533203e-02
   7.0739746e-02
   7.0281982e-02
   6.8878174e-02
   6.8115234e-02
   6.7199707e-02
   6.6284180e-02
   6.5917969e-02
   6.5185547e-02
   6.4392090e-02
   6.3537598e-02
   6.2683105e-02
   6.2530518e-02
   6.1248779e-02
   6.0241699e-02
   5.9967041e-02
   5.8715820e-02
   5.7525635e-02
   5.6488037e-02
   5.5389404e-02
   5.4260254e-02
   5.3283691e-02
   5.2246094e-02
   5.1483154e-02
   5.0323486e-02
   4.9560547e-02
   4.8889160e-02
   4.7698975e-02
   4.6508789e-02
   4.6112061e-02
   4.5074463e-02
   4.3853760e-02
   4.2877197e-02
   4.1625977e-02
   4.0771484e-02
   3.9825439e-02
   3.9489746e-02
   3.8574219e-02
   3.7536621e-02
   3.6651611e-02
   3.5034180e-02
   3.4332275e-02
   3.3752441e-02
   3.2714844e-02
   3.1738281e-02
   3.0548096e-02
   2.9113770e-02
   2.7770996e-02
   2.7008057e-02
   2.5726318e-02
   2.4597168e-02
   2.3590088e-02
   2.2338867e-02
   2.1118164e-02
   2.0233154e-02
   1.8981934e-02
   1.7761230e-02
   1.6845703e-02
   1.5625000e-02
   1.4465332e-02
   1.3793945e-02
   1.2969971e-02
   1.1962891e-02
   1.0742188e-02
   9.5520020e-03
   8.3618164e-03
   7.4157715e-03
   6.4697266e-03
   5.6457520e-03
   4.5166016e-03
   3.4790039e-03
   2.0751953e-03
   1.0375977e-03
   1.2207031e-04
  -3.6621094e-04
  -8.5449219e-04
  -1.8005371e-03
  -3.1433105e-03
  -4.2419434e-03
  -4.8217773e-03
  -5.8593750e-03
  -6.9885254e-03
  -7.9345703e-03
  -8.3618164e-03
  -9.2163086e-03
  -1.0711670e-02
  -1.1383057e-02
  -1.2207031e-02
  -1.2847900e-02
  -1.3854980e-02
  -1.5045166e-02
  -1.5838623e-02
  -1.7089844e-02
  -1.8249512e-02
  -1.8890381e-02
  -1.9989014e-02
  -2.1270752e-02
  -2.2003174e-02
  -2.2674561e-02
  -2.3864746e-02
  -2.4505615e-02
  -2.5146484e-02
  -2.6092529e-02
  -2.6702881e-02
  -2.7465820e-02
  -2.8045654e-02
  -2.8594971e-02
  -2.9266357e-02
  -2.9937744e-02
  -3.0334473e-02
  -3.0944824e-02
  -3.1860352e-02
  -3.2531738e-02
  -3.3081055e-02
  -3.3782959e-02
  -3.4790039e-02
  -3.4698486e-02
  -3.5125732e-02
  -3.5736084e-02
  -3.5858154e-02
  -3.6651611e-02
  -3.6956787e-02
  -3.7506104e-02
  -3.7536621e-02
  -3.8330078e-02
  -3.9154053e-02
  -3.9550781e-02
  -4.0100098e-02
  -4.0496826e-02
  -4.1198730e-02
  -4.1442871e-02
  -4.2266846e-02
  -4.2358398e-02
  -4.2388916e-02
  -4.2938232e-02
  -4.3090820e-02
  -4.3243408e-02
  -4.3334961e-02
  -4.3426514e-02
  -4.3395996e-02
  -4.2907715e-02
  -4.3182373e-02
  -4.3945313e-02
  -4.4250488e-02
  -4.4219971e-02
  -4.3792725e-02
  -4.3945313e-02
  -4.4433594e-02
  -4.4403076e-02
  -4.4250488e-02
  -4.3823242e-02
  -4.3853760e-02
  -4.4342041e-02
  -4.4677734e-02
  -4.4097900e-02
  -4.3426514e-02
  -4.3243408e-02
  -4.2877197e-02
  -4.2694092e-02
  -4.2022705e-02
  -4.2297363e-02
  -4.2114258e-02
  -4.1900635e-02
  -4.1625977e-02
  -4.0771484e-02
  -4.0557861e-02
  -3.9886475e-02
  -3.9245605e-02
  -3.9276123e-02
  -3.8940430e-02
  -3.9184570e-02
  -3.8360596e-02
  -3.7475586e-02
  -3.7567139e-02
  -3.7384033e-02
  -3.7261963e-02
  -3.6682129e-02
  -3.6071777e-02
  -3.5827637e-02
  -3.5400391e-02
  -3.4698486e-02
  -3.4423828e-02
  -3.4454346e-02
  -3.3538818e-02
  -3.3416748e-02
  -3.3691406e-02
  -3.3172607e-02
  -3.2836914e-02
  -3.2623291e-02
  -3.2287598e-02
  -3.1677246e-02
  -3.1341553e-02
  -3.1036377e-02
  -3.0792236e-02
  -2.9907227e-02
  -2.9418945e-02
  -2.8656006e-02
  -2.7343750e-02
  -2.7282715e-02
  -2.6672363e-02
  -2.5604248e-02
  -2.4841309e-02
  -2.4475098e-02
  -2.4017334e-02
  -2.3315430e-02
  -2.3010254e-02
  -2.1881104e-02
  -2.0721436e-02
  -2.0568848e-02
  -2.0477295e-02
  -1.9653320e-02
  -1.9073486e-02
  -1.8615723e-02
  -1.7608643e-02
  -1.7028809e-02
  -1.6418457e-02
  -1.5747070e-02
  -1.5655518e-02
  -1.4770508e-02
  -1.3946533e-02
  -1.3549805e-02
  -1.2451172e-02
  -1.2023926e-02
  -1.1322021e-02
  -1.0650635e-02
  -9.9792480e-03
  -9.6435547e-03
  -9.2773438e-03
  -8.7890625e-03
  -8.4228516e-03
  -7.4462891e-03
  -6.9274902e-03
  -6.8664551e-03
  -6.0424805e-03
  -5.3100586e-03
  -5.6457520e-03
  -4.9743652e-03
  -4.5166016e-03
  -4.5471191e-03
  -3.7231445e-03
  -3.2958984e-03
  -2.4414063e-03
  -1.7395020e-03
  -1.7089844e-03
  -1.5258789e-03
  -1.2207031e-03
  -7.9345703e-04
  -1.2207031e-04
   3.9672852e-04
   4.8828125e-04
   8.2397461e-04
   1.6479492e-03
   1.9226074e-03
   2.1972656e-03
   2.7160645e-03
   3.1127930e-03
   3.6621094e-03
   3.9978027e-03
   4.4555664e-03
   5.4016113e-03
   5.2490234e-03
   5.1269531e-03
   5.4931641e-03
   5.5236816e-03
   6.6223145e-03
   6.9885254e-03
   6.6833496e-03
   7.6599121e-03
   8.4533691e-03
   8.6059570e-03
   8.7280273e-03
   9.0332031e-03
   9.5825195e-03
   1.0101318e-02
   1.0681152e-02
   1.0498047e-02
   1.0650635e-02
   1.1230469e-02
   1.1047363e-02
   1.1383057e-02
   1.1993408e-02
   1.2451172e-02
   1.2756348e-02
   1.3183594e-02
   1.3153076e-02
   1.3183594e-02
   1.3732910e-02
   1.3916016e-02
   1.3763428e-02
   1.3732910e-02
   1.4221191e-02
   1.4282227e-02
   1.4465332e-02
   1.4953613e-02
   1.4282227e-02
   1.4404297e-02
   1.5014648e-02
   1.4495850e-02
   1.5075684e-02
   1.5747070e-02
   1.5655518e-02
   1.5991211e-02
   1.5380859e-02
   1.5045166e-02
   1.5441895e-02
   1.5472412e-02
   1.5625000e-02
   1.5930176e-02
   1.5838623e-02
   1.5899658e-02
   1.6174316e-02
   1.5808105e-02
   1.5625000e-02
   1.5838623e-02
   1.5991211e-02
   1.5960693e-02
   1.6204834e-02
   1.5563965e-02
   1.5502930e-02
   1.5716553e-02
   1.5502930e-02
   1.5686035e-02
   1.5502930e-02
   1.5289307e-02
   1.5350342e-02
   1.5716553e-02
   1.6357422e-02
   1.6510010e-02
   1.6021729e-02
   1.5655518e-02
   1.6174316e-02
   1.6265869e-02
   1.7059326e-02
   1.6540527e-02
   1.5747070e-02
   1.6265869e-02
   1.6265869e-02
   1.6113281e-02
   1.6174316e-02
   1.6326904e-02
   1.5960693e-02
   1.5441895e-02
   1.5655518e-02
   1.5777588e-02
   1.5411377e-02
   1.5441895e-02
   1.5289307e-02
   1.5350342e-02
   1.5441895e-02
   1.5441895e-02
   1.5625000e-02
   1.5625000e-02
   1.5197754e-02
   1.4801025e-02
   1.4923096e-02
   1.5228271e-02
   1.5197754e-02
   1.5045166e-02
   1.5167236e-02
   1.5228271e-02
   1.5075684e-02
   1.5106201e-02
   1.5136719e-02
   1.6021729e-02
   1.6265869e-02
   1.5258789e-02
   1.5014648e-02
   1.5350342e-02
   1.5197754e-02
   1.5747070e-02
   1.5960693e-02
   1.5472412e-02
   1.5380859e-02
   1.5319824e-02
   1.5350342e-02
   1.5411377e-02
   1.5655518e-02
   1.5777588e-02
   1.5899658e-02
   1.6143799e-02
   1.6479492e-02
   1.6265869e-02
   1.6265869e-02
   1.6174316e-02
   1.6113281e-02
   1.6235352e-02
   1.6448975e-02
   1.6632080e-02
   1.6693115e-02
   1.6815186e-02
   1.6479492e-02
   1.5960693e-02
   1.6082764e-02
   1.6143799e-02
   1.6204834e-02
   1.7028809e-02
   1.7547607e-02
   1.6998291e-02
   1.6937256e-02
   1.7425537e-02
   1.7272949e-02
   1.7700195e-02
   1.7761230e-02
   1.7669678e-02
   1.8035889e-02
   1.8188477e-02
   1.8676758e-02
   1.8890381e-02
   1.8981934e-02
   1.9317627e-02
   1.9683838e-02
   1.9531250e-02
   1.9897461e-02
   2.0141602e-02
   2.0416260e-02
   2.0843506e-02
   2.0385742e-02
   2.0294189e-02
   2.0263672e-02
   2.0935059e-02
   2.1148682e-02
   2.1087646e-02
   2.1270752e-02
   2.1179199e-02
   2.1575928e-02
   2.1728516e-02
   2.1148682e-02
   2.1514893e-02
   2.2308350e-02
   2.2399902e-02
   2.2064209e-02
   2.2460938e-02
   2.2491455e-02
   2.2521973e-02
   2.3223877e-02
   2.2949219e-02
   2.3193359e-02
   2.3773193e-02
   2.3498535e-02
   2.3651123e-02
   2.3773193e-02
   2.3864746e-02
   2.3651123e-02
   2.4017334e-02
   2.4627686e-02
   2.4444580e-02
   2.4414063e-02
   2.4291992e-02
   2.4658203e-02
   2.4749756e-02
   2.4993896e-02
   2.5177002e-02
   2.5390625e-02
   2.5482178e-02
   2.5939941e-02
   2.5756836e-02
   2.5665283e-02
   2.6000977e-02
   2.6062012e-02
   2.6458740e-02
   2.6550293e-02
   2.5909424e-02
   2.5726318e-02
   2.6000977e-02
   2.6275635e-02
   2.6000977e-02
   2.6000977e-02
   2.6580811e-02
   2.6428223e-02
   2.6306152e-02
   2.6214600e-02
   2.6092529e-02
   2.6306152e-02
   2.5970459e-02
   2.6245117e-02
   2.6580811e-02
   2.6824951e-02
   2.7191162e-02
   2.7038574e-02
   2.6580811e-02
   2.6916504e-02
   2.7557373e-02
   2.6763916e-02
   2.7038574e-02
   2.7404785e-02
   2.7008057e-02
   2.7130127e-02
   2.6916504e-02
   2.7191162e-02
   2.7099609e-02
   2.6580811e-02
   2.7221680e-02
   2.7069092e-02
   2.7191162e-02
   2.6916504e-02
   2.6580811e-02
   2.6855469e-02
   2.6580811e-02
   2.6672363e-02
   2.6245117e-02
   2.6031494e-02
   2.6092529e-02
   2.6123047e-02
   2.6062012e-02
   2.5878906e-02
   2.6092529e-02
   2.5787354e-02
   2.5787354e-02
   2.5634766e-02
   2.5604248e-02
   2.5573730e-02
   2.6031494e-02
   2.6031494e-02
   2.5238037e-02
   2.5451660e-02
   2.5817871e-02
   2.5329590e-02
   2.5268555e-02
   2.5604248e-02
   2.5482178e-02
   2.5451660e-02
   2.5482178e-02
   2.5421143e-02
   2.5787354e-02
   2.5756836e-02
   2.5512695e-02
   2.5817871e-02
   2.5787354e-02
   2.6306152e-02
   2.6824951e-02
   2.6824951e-02
   2.7313232e-02
   2.7191162e-02
   2.7648926e-02
   2.8259277e-02
   2.7893066e-02
   2.8594971e-02
   2.9052734e-02
   2.9266357e-02
   2.9571533e-02
   2.9602051e-02
   2.9968262e-02
   3.0120850e-02
   2.9998779e-02
   3.0975342e-02
   3.1097412e-02
   3.1158447e-02
   3.1860352e-02
   3.1799316e-02
   3.2165527e-02
   3.2440186e-02
   3.2470703e-02
   3.3203125e-02
   3.3203125e-02
   3.3447266e-02
   3.4210205e-02
   3.4912109e-02
   3.5034180e-02
   3.5186768e-02
   3.5552979e-02
   3.5888672e-02
   3.6315918e-02
   3.6529541e-02
   3.6773682e-02
   3.7200928e-02
   3.7750244e-02
   3.8024902e-02
   3.8024902e-02
   3.8726807e-02
   3.9276123e-02
   3.9642334e-02
   4.0283203e-02
   4.0802002e-02
   4.1259766e-02
   4.1564941e-02
   4.1656494e-02
   4.2236328e-02
   4.2694092e-02
   4.3884277e-02
   4.3914795e-02
   4.3884277e-02
   4.4982910e-02
   4.5196533e-02
   4.5593262e-02
   4.5776367e-02
   4.6295166e-02
   4.6600342e-02
   4.7302246e-02
   4.8034668e-02
   4.8126221e-02
   4.8400879e-02
   4.8522949e-02
   4.8889160e-02
   4.9133301e-02
   4.9011230e-02
   4.9804688e-02
   5.0781250e-02
   5.0872803e-02
   5.1086426e-02
   5.1605225e-02
   5.1116943e-02
   5.0964355e-02
   5.1940918e-02
   5.2124023e-02
   5.2673340e-02
   5.2581787e-02
   5.2978516e-02
   5.3253174e-02
   5.3588867e-02
   5.3955078e-02
   5.3863525e-02
   5.4626465e-02
   5.4595947e-02
   5.5023193e-02
   5.5664063e-02
   5.5999756e-02
   5.6182861e-02
   5.6579590e-02
   5.7250977e-02
   5.7403564e-02
   5.7739258e-02
   5.7952881e-02
   5.7983398e-02
   5.7983398e-02
   5.8197021e-02
   5.8837891e-02
   5.8868408e-02
   5.8654785e-02
   5.9143066e-02
   5.9173584e-02
   5.9326172e-02
   5.9509277e-02
   5.9509277e-02
   5.9814453e-02
   5.9753418e-02
   5.9967041e-02
   6.0211182e-02
   6.0699463e-02
   6.1065674e-02
   6.0577393e-02
   6.1096191e-02
   6.2072754e-02
   6.2042236e-02
   6.1431885e-02
   6.1981201e-02
   6.1828613e-02
   6.2103271e-02
   6.2225342e-02
   6.1767578e-02
   6.2255859e-02
   6.2530518e-02
   6.3171387e-02
   6.3781738e-02
   6.3598633e-02
   6.3751221e-02
   6.3842773e-02
   6.3598633e-02
   6.3964844e-02
   6.4208984e-02
   6.3995361e-02
   6.4117432e-02
   6.4270020e-02
   6.4239502e-02
   6.4697266e-02
   6.4849854e-02
   6.4788818e-02
   6.4910889e-02
   6.4971924e-02
   6.5002441e-02
   6.5307617e-02
   6.5368652e-02
   6.5155029e-02
   6.5429688e-02
   6.5399170e-02
   6.5704346e-02
   6.5734863e-02
   6.5765381e-02
   6.6284180e-02
   6.6314697e-02
   6.6589355e-02
   6.6711426e-02
   6.7047119e-02
   6.7291260e-02
   6.7413330e-02
   6.8145752e-02
   6.7718506e-02
   6.7749023e-02
   6.7993164e-02
   6.7901611e-02
   6.8115234e-02
   6.8023682e-02
   6.8145752e-02
   6.8420410e-02
   6.8908691e-02
   6.8878174e-02
   6.9000244e-02
   6.9183350e-02
   6.9702148e-02
   6.9885254e-02
   6.9854736e-02
   6.9946289e-02
   6.9854736e-02
   7.0312500e-02
   7.0434570e-02
   7.0617676e-02
   7.0892334e-02
   7.0922852e-02
   7.1044922e-02
   7.1441650e-02
   7.1624756e-02
   7.1807861e-02
   7.1899414e-02
   7.1838379e-02
   7.1716309e-02
   7.1807861e-02
   7.2753906e-02
   7.2967529e-02
   7.2875977e-02
   7.3059082e-02
   7.3181152e-02
   7.3333740e-02
   7.3455811e-02
   7.3699951e-02
   7.4035645e-02
   7.4768066e-02
   7.5012207e-02
   7.4371338e-02
   7.4279785e-02
   7.4249268e-02
   7.4615479e-02
   7.5042725e-02
   7.5378418e-02
   7.5683594e-02
   7.5439453e-02
   7.5897217e-02
   7.5958252e-02
   7.5531006e-02
   7.5836182e-02
   7.5744629e-02
   7.5897217e-02
   7.6232910e-02
   7.6507568e-02
   7.6873779e-02
   7.6812744e-02
   7.6934814e-02
   7.7117920e-02
   7.7575684e-02
   7.8216553e-02
   7.8613281e-02
   7.8399658e-02
   7.8308105e-02
   7.8338623e-02
   7.7728271e-02
   7.8430176e-02
   7.8308105e-02
   7.8033447e-02
   7.8338623e-02
   7.7972412e-02
   7.8094482e-02
   7.7850342e-02
   7.8033447e-02
   7.8399658e-02
   7.7575684e-02
   7.7697754e-02
   7.7850342e-02
   7.7636719e-02
   7.7545166e-02
   7.7453613e-02
   7.6690674e-02
   7.6995850e-02
   7.7270508e-02
   7.6660156e-02
   7.6812744e-02
   7.6416016e-02
   7.6202393e-02
   7.6110840e-02
   7.6141357e-02
   7.6019287e-02
   7.5347900e-02
   7.5775146e-02
   7.6385498e-02
   7.5408936e-02
   7.5347900e-02
   7.5378418e-02
   7.4584961e-02
   7.4859619e-02
   7.4279785e-02
   7.4279785e-02
   7.4188232e-02
   7.3852539e-02
   7.4249268e-02
   7.3577881e-02
   7.3059082e-02
   7.3364258e-02
   7.2845459e-02
   7.2723389e-02
   7.2723389e-02
   7.1624756e-02
   7.1075439e-02
   7.1166992e-02
   7.0648193e-02
   7.0556641e-02
   7.0739746e-02
   7.0281982e-02
   6.9793701e-02
   6.9671631e-02
   6.9458008e-02
   6.9061279e-02
   6.8786621e-02
   6.8756104e-02
   6.7840576e-02
   6.7657471e-02
   6.7596436e-02
   6.7108154e-02
   6.6436768e-02
   6.5582275e-02
   6.5002441e-02
   6.4605713e-02
   6.3751221e-02
   6.3171387e-02
   6.3140869e-02
   6.2683105e-02
   6.2225342e-02
   6.1828613e-02
   6.1737061e-02
   6.0913086e-02
   6.0211182e-02
   5.9936523e-02
   5.9448242e-02
   5.8746338e-02
   5.8563232e-02
   5.8197021e-02
   5.8258057e-02
   5.8258057e-02
   5.7373047e-02
   5.6884766e-02
   5.6335449e-02
   5.6213379e-02
   5.5603027e-02
   5.5053711e-02
   5.5236816e-02
   5.3771973e-02
   5.3436279e-02
   5.3802490e-02
   5.3070068e-02
   5.2368164e-02
   5.1666260e-02
   5.0872803e-02
   5.0262451e-02
   4.9530029e-02
   4.9133301e-02
   4.8950195e-02
   4.8522949e-02
   4.7790527e-02
   4.7454834e-02
   4.6722412e-02
   4.5776367e-02
   4.6081543e-02
   4.5501709e-02
   4.4433594e-02
   4.4036865e-02
   4.3640137e-02
   4.2938232e-02
   4.2358398e-02
   4.2205811e-02
   4.1564941e-02
   4.1229248e-02
   4.1076660e-02
   4.0191650e-02
   3.9733887e-02
   3.9184570e-02
   3.8513184e-02
   3.7841797e-02
   3.7353516e-02
   3.6499023e-02
   3.5919189e-02
   3.6163330e-02
   3.5034180e-02
   3.4118652e-02
   3.3996582e-02
   3.3416748e-02
   3.2501221e-02
   3.2104492e-02
   3.1738281e-02
   3.1494141e-02
   3.0975342e-02
   3.0242920e-02
   2.9266357e-02
   2.8625488e-02
   2.7618408e-02
   2.6763916e-02
   2.6367188e-02
   2.5146484e-02
   2.4688721e-02
   2.4169922e-02
   2.3345947e-02
   2.2369385e-02
   2.1636963e-02
   2.0904541e-02
   2.0263672e-02
   1.9958496e-02
   1.9500732e-02
   1.8920898e-02
   1.8402100e-02
   1.7517090e-02
   1.6845703e-02
   1.6265869e-02
   1.5991211e-02
   1.5716553e-02
   1.4221191e-02
   1.3610840e-02
   1.3244629e-02
   1.2664795e-02
   1.1993408e-02
   1.1352539e-02
   1.1230469e-02
   1.0955811e-02
   9.9792480e-03
   9.7351074e-03
   9.2468262e-03
   8.7585449e-03
   8.1176758e-03
   7.6293945e-03
   7.2326660e-03
   6.9274902e-03
   6.5612793e-03
   5.7678223e-03
   5.5847168e-03
   5.0659180e-03
   4.5166016e-03
   3.8757324e-03
   3.2043457e-03
   2.9907227e-03
   2.5939941e-03
   1.9836426e-03
   1.0986328e-03
   8.2397461e-04
   4.5776367e-04
  -5.1879883e-04
  -7.3242188e-04
  -1.2512207e-03
  -2.0446777e-03
  -2.8686523e-03
  -3.4790039e-03
  -3.9367676e-03
  -4.7607422e-03
  -5.0659180e-03
  -5.3405762e-03
  -6.1035156e-03
  -6.4697266e-03
  -6.6528320e-03
  -7.7514648e-03
  -8.2702637e-03
  -8.8500977e-03
  -9.6130371e-03
  -1.0253906e-02
  -1.0559082e-02
  -1.1260986e-02
  -1.2176514e-02
  -1.2481689e-02
  -1.3000488e-02
  -1.3732910e-02
  -1.3610840e-02
  -1.3732910e-02
  -1.4434814e-02
  -1.5289307e-02
  -1.5533447e-02
  -1.6052246e-02
  -1.6418457e-02
  -1.6876221e-02
  -1.7425537e-02
  -1.7547607e-02
  -1.8188477e-02
  -1.9042969e-02
  -1.9348145e-02
  -2.0233154e-02
  -2.0782471e-02
  -2.1118164e-02
  -2.1545410e-02
  -2.1301270e-02
  -2.2064209e-02
  -2.2918701e-02
  -2.3040771e-02
  -2.3712158e-02
  -2.4017334e-02
  -2.4291992e-02
  -2.4902344e-02
  -2.4963379e-02
  -2.4810791e-02
  -2.4902344e-02
  -2.5604248e-02
  -2.6000977e-02
  -2.6672363e-02
  -2.6733398e-02
  -2.6702881e-02
  -2.7099609e-02
  -2.7343750e-02
  -2.7618408e-02
  -2.7587891e-02
  -2.8137207e-02
  -2.8259277e-02
  -2.8259277e-02
  -2.8808594e-02
  -2.8533936e-02
  -2.8686523e-02
  -2.9296875e-02
  -2.9296875e-02
  -2.9113770e-02
  -2.9388428e-02
  -2.9266357e-02
  -2.9296875e-02
  -2.9388428e-02
  -2.9388428e-02
  -2.9785156e-02
  -2.9998779e-02
  -3.0242920e-02
  -3.0273438e-02
  -3.0273438e-02
  -3.0151367e-02
  -2.9937744e-02
  -2.9571533e-02
  -2.9418945e-02
  -2.9602051e-02
  -2.9479980e-02
  -2.9327393e-02
  -2.9113770e-02
  -2.8656006e-02
  -2.8472900e-02
  -2.8747559e-02
  -2.8259277e-02
  -2.7526855e-02
  -2.7770996e-02
  -2.7587891e-02
  -2.7099609e-02
  -2.7160645e-02
  -2.6428223e-02
  -2.5817871e-02
  -2.5939941e-02
  -2.6306152e-02
  -2.5787354e-02
  -2.4932861e-02
  -2.4993896e-02
  -2.4719238e-02
  -2.4353027e-02
  -2.4017334e-02
  -2.3559570e-02
  -2.3162842e-02
  -2.2796631e-02
  -2.2277832e-02
  -2.2186279e-02
  -2.1606445e-02
  -2.1087646e-02
  -2.0416260e-02
  -1.9653320e-02
  -1.9409180e-02
  -1.8646240e-02
  -1.8218994e-02
  -1.7425537e-02
  -1.6998291e-02
  -1.6937256e-02
  -1.6326904e-02
  -1.5686035e-02
  -1.4801025e-02
  -1.4221191e-02
  -1.3732910e-02
  -1.3427734e-02
  -1.3000488e-02
  -1.2115479e-02
  -1.1413574e-02
  -1.1322021e-02
  -1.1108398e-02
  -1.0223389e-02
  -9.3383789e-03
  -9.0637207e-03
  -8.1787109e-03
  -7.4157715e-03
  -7.4157715e-03
  -7.2021484e-03
  -6.7138672e-03
  -5.5847168e-03
  -5.0048828e-03
  -4.6691895e-03
  -3.6315918e-03
  -2.8076172e-03
  -2.1057129e-03
  -1.8310547e-03
  -1.0375977e-03
  -1.5258789e-04
   7.0190430e-04
   1.4953613e-03
   1.9226074e-03
   3.0517578e-03
   3.9367676e-03
   4.5166016e-03
   5.0048828e-03
   5.3405762e-03
   6.6223145e-03
   7.8125000e-03
   8.2397461e-03
   9.0332031e-03
   1.0284424e-02
   1.1108398e-02
   1.1688232e-02
   1.2298584e-02
   1.3458252e-02
   1.4129639e-02
   1.4709473e-02
   1.5197754e-02
   1.6204834e-02
   1.6662598e-02
   1.7944336e-02
   1.8951416e-02
   1.9622803e-02
   2.0660400e-02
   2.0996094e-02
   2.1606445e-02
   2.3162842e-02
   2.4597168e-02
   2.5299072e-02
   2.6367188e-02
   2.7099609e-02
   2.7557373e-02
   2.7893066e-02
   2.8717041e-02
   3.0364990e-02
   3.1829834e-02
   3.2958984e-02
   3.3416748e-02
   3.3233643e-02
   3.3569336e-02
   3.4240723e-02
   3.6376953e-02
   3.8208008e-02
   3.8085938e-02
   3.8482666e-02
   3.8909912e-02
   3.9367676e-02
   3.9978027e-02
   4.1076660e-02
   4.2388916e-02
   4.3579102e-02
   4.3640137e-02
   4.3701172e-02
   4.4555664e-02
   4.5806885e-02
   4.7332764e-02
   4.8034668e-02
   4.8522949e-02
   4.9072266e-02
   4.9591064e-02
   5.0292969e-02
   5.0842285e-02
   5.1696777e-02
   5.2764893e-02
   5.3192139e-02
   5.3161621e-02
   5.3619385e-02
   5.4626465e-02
   5.5236816e-02
   5.5572510e-02
   5.5694580e-02
   5.5694580e-02
   5.6610107e-02
   5.7525635e-02
   5.8135986e-02
   5.8166504e-02
   5.8166504e-02
   5.8898926e-02
   5.8776855e-02
   5.8959961e-02
   6.0028076e-02
   6.1035156e-02
   6.1401367e-02
   6.1676025e-02
   6.2561035e-02
   6.3018799e-02
   6.3476563e-02
   6.4453125e-02
   6.4971924e-02
   6.5429688e-02
   6.5399170e-02
   6.5460205e-02
   6.5795898e-02
   6.5948486e-02
   6.6162109e-02
   6.5979004e-02
   6.6497803e-02
   6.6741943e-02
   6.6619873e-02
   6.7199707e-02
   6.7749023e-02
   6.7657471e-02
   6.7382813e-02
   6.7169189e-02
   6.7291260e-02
   6.7718506e-02
   6.7657471e-02
   6.7962646e-02
   6.7657471e-02
   6.6925049e-02
   6.7108154e-02
   6.7352295e-02
   6.7565918e-02
   6.7840576e-02
   6.7382813e-02
   6.7413330e-02
   6.7504883e-02
   6.7535400e-02
   6.8267822e-02
   6.7749023e-02
   6.7138672e-02
   6.7138672e-02
   6.7199707e-02
   6.7077637e-02
   6.7199707e-02
   6.6894531e-02
   6.6986084e-02
   6.6711426e-02
   6.6131592e-02
   6.6040039e-02
   6.6070557e-02
   6.5429688e-02
   6.5765381e-02
   6.5856934e-02
   6.5277100e-02
   6.4666748e-02
   6.3934326e-02
   6.4086914e-02
   6.4208984e-02
   6.3568115e-02
   6.3354492e-02
   6.2622070e-02
   6.1920166e-02
   6.1157227e-02
   6.0943604e-02
   6.0943604e-02
   6.0668945e-02
   6.0394287e-02
   5.9143066e-02
   5.8990479e-02
   5.8563232e-02
   5.7891846e-02
   5.7830811e-02
   5.7159424e-02
   5.6762695e-02
   5.6274414e-02
   5.5358887e-02
   5.4656982e-02
   5.4687500e-02
   5.4321289e-02
   5.3894043e-02
   5.3222656e-02
   5.2795410e-02
   5.2246094e-02
   5.1574707e-02
   5.1300049e-02
   5.1086426e-02
   5.1055908e-02
   5.0598145e-02
   5.0109863e-02
   4.9743652e-02
   4.8889160e-02
   4.8370361e-02
   4.7790527e-02
   4.7576904e-02
   4.7210693e-02
   4.6600342e-02
   4.5806885e-02
   4.5135498e-02
   4.4677734e-02
   4.3945313e-02
   4.3609619e-02
   4.2816162e-02
   4.2907715e-02
   4.2419434e-02
   4.1534424e-02
   4.1107178e-02
   4.0344238e-02
   3.9764404e-02
   3.9367676e-02
   3.8757324e-02
   3.8238525e-02
   3.7597656e-02
   3.7048340e-02
   3.6285400e-02
   3.5461426e-02
   3.4851074e-02
   3.4423828e-02
   3.3782959e-02
   3.2867432e-02
   3.1921387e-02
   3.1585693e-02
   3.1402588e-02
   3.0151367e-02
   2.8869629e-02
   2.8778076e-02
   2.7954102e-02
   2.6977539e-02
   2.6458740e-02
   2.6031494e-02
   2.5512695e-02
   2.4536133e-02
   2.3864746e-02
   2.3406982e-02
   2.2491455e-02
   2.2216797e-02
   2.1240234e-02
   1.9775391e-02
   1.9470215e-02
   1.9439697e-02
   1.8218994e-02
   1.7913818e-02
   1.7303467e-02
   1.5960693e-02
   1.5655518e-02
   1.5075684e-02
   1.4404297e-02
   1.3793945e-02
   1.3183594e-02
   1.2573242e-02
   1.1993408e-02
   1.1138916e-02
   1.0711670e-02
   1.0314941e-02
   9.7961426e-03
   9.1247559e-03
   7.9345703e-03
   7.2937012e-03
   6.7443848e-03
   5.9509277e-03
   5.3405762e-03
   4.5471191e-03
   3.7231445e-03
   3.6010742e-03
   2.5024414e-03
   1.5258789e-03
   1.2207031e-03
   5.4931641e-04
   6.1035156e-05
  -6.4086914e-04
  -7.3242188e-04
  -1.3427734e-03
  -2.2888184e-03
  -2.8076172e-03
  -3.1738281e-03
  -3.6926270e-03
  -3.9978027e-03
  -4.4555664e-03
  -5.4321289e-03
  -5.6762695e-03
  -5.8898926e-03
  -6.7443848e-03
  -7.2631836e-03
  -7.9345703e-03
  -9.2163086e-03
  -9.4299316e-03
  -1.0223389e-02
  -1.1291504e-02
  -1.2237549e-02
  -1.2878418e-02
  -1.3061523e-02
  -1.4190674e-02
  -1.5106201e-02
  -1.5869141e-02
  -1.6632080e-02
  -1.6662598e-02
  -1.7700195e-02
  -1.8676758e-02
  -1.9073486e-02
  -1.9470215e-02
  -2.0080566e-02
  -2.0538330e-02
  -2.1331787e-02
  -2.2003174e-02
  -2.2003174e-02
  -2.2521973e-02
  -2.2918701e-02
  -2.3315430e-02
  -2.4444580e-02
  -2.5115967e-02
  -2.5329590e-02
  -2.5604248e-02
  -2.6947021e-02
  -2.7618408e-02
  -2.8137207e-02
  -2.9052734e-02
  -2.9479980e-02
  -2.9418945e-02
  -2.9937744e-02
  -3.0944824e-02
  -3.2043457e-02
  -3.2501221e-02
  -3.2714844e-02
  -3.3081055e-02
  -3.3752441e-02
  -3.4912109e-02
  -3.5491943e-02
  -3.6071777e-02
  -3.5858154e-02
  -3.6132813e-02
  -3.6926270e-02
  -3.7322998e-02
  -3.8238525e-02
  -3.8574219e-02
  -3.8665771e-02
  -3.9337158e-02
  -3.9367676e-02
  -3.9428711e-02
  -3.9825439e-02
  -4.0893555e-02
  -4.1015625e-02
  -4.0863037e-02
  -4.2022705e-02
  -4.2144775e-02
  -4.2297363e-02
  -4.2572021e-02
  -4.3182373e-02
  -4.3762207e-02
  -4.4097900e-02
  -4.4525146e-02
  -4.4372559e-02
  -4.4830322e-02
  -4.5837402e-02
  -4.6051025e-02
  -4.5684814e-02
  -4.5806885e-02
  -4.6051025e-02
  -4.6997070e-02
  -4.7790527e-02
  -4.7515869e-02
  -4.7485352e-02
  -4.7912598e-02
  -4.8034668e-02
  -4.8370361e-02
  -4.8339844e-02
  -4.8339844e-02
  -4.8614502e-02
  -4.8645020e-02
  -4.8767090e-02
  -4.8980713e-02
  -4.9560547e-02
  -4.9468994e-02
  -4.9468994e-02
  -4.9346924e-02
  -4.9255371e-02
  -5.0048828e-02
  -5.0109863e-02
  -4.9987793e-02
  -5.0323486e-02
  -5.0384521e-02
  -5.0781250e-02
  -5.1086426e-02
  -5.1269531e-02
  -5.1422119e-02
  -5.2215576e-02
  -5.2276611e-02
  -5.1818848e-02
  -5.2124023e-02
  -5.2429199e-02
  -5.2612305e-02
  -5.2703857e-02
  -5.2825928e-02
  -5.3100586e-02
  -5.2612305e-02
  -5.2459717e-02
  -5.2825928e-02
  -5.2795410e-02
  -5.2703857e-02
  -5.2581787e-02
  -5.3039551e-02
  -5.2947998e-02
  -5.2398682e-02
  -5.2520752e-02
  -5.2673340e-02
  -5.2337646e-02
  -5.2429199e-02
  -5.2276611e-02
  -5.2856445e-02
  -5.2917480e-02
  -5.2947998e-02
  -5.2856445e-02
  -5.2337646e-02
  -5.2337646e-02
  -5.2032471e-02
  -5.1666260e-02
  -5.2185059e-02
  -5.2734375e-02
  -5.2734375e-02
  -5.2307129e-02
  -5.1818848e-02
  -5.1788330e-02
  -5.1605225e-02
  -5.1544189e-02
  -5.1544189e-02
  -5.1422119e-02
  -5.1239014e-02
  -5.1208496e-02
  -5.1239014e-02
  -5.1330566e-02
  -5.1269531e-02
  -5.0689697e-02
  -5.0689697e-02
  -5.0903320e-02
  -5.0872803e-02
  -5.0811768e-02
  -5.0506592e-02
  -5.0384521e-02
  -5.0231934e-02
  -5.0079346e-02
  -5.0048828e-02
  -4.9713135e-02
  -4.9530029e-02
  -4.9163818e-02
  -4.9316406e-02
  -4.9041748e-02
  -4.8187256e-02
  -4.7393799e-02
  -4.7180176e-02
  -4.7851563e-02
  -4.7729492e-02
  -4.7668457e-02
  -4.6844482e-02
  -4.6630859e-02
  -4.6569824e-02
  -4.5989990e-02
  -4.6051025e-02
  -4.5135498e-02
  -4.4189453e-02
  -4.3823242e-02
  -4.3823242e-02
  -4.3823242e-02
  -4.3334961e-02
  -4.2724609e-02
  -4.2541504e-02
  -4.2175293e-02
  -4.1687012e-02
  -4.1748047e-02
  -4.1351318e-02
  -4.0802002e-02
  -4.0557861e-02
  -4.0496826e-02
  -4.0008545e-02
  -3.9459229e-02
  -3.9367676e-02
  -3.9184570e-02
  -3.8665771e-02
  -3.8513184e-02
  -3.7414551e-02
  -3.6926270e-02
  -3.7536621e-02
  -3.7078857e-02
  -3.6956787e-02
  -3.7475586e-02
  -3.6621094e-02
  -3.6834717e-02
  -3.6834717e-02
  -3.5522461e-02
  -3.5247803e-02
  -3.5217285e-02
  -3.4942627e-02
  -3.4667969e-02
  -3.4118652e-02
  -3.3721924e-02
  -3.3294678e-02
  -3.3386230e-02
  -3.3416748e-02
  -3.2867432e-02
  -3.2531738e-02
  -3.2714844e-02
  -3.2928467e-02
  -3.2592773e-02
  -3.2592773e-02
  -3.2073975e-02
  -3.2104492e-02
  -3.2073975e-02
  -3.1738281e-02
  -3.1829834e-02
  -3.1677246e-02
  -3.1311035e-02
  -3.1158447e-02
  -3.1127930e-02
  -3.1311035e-02
  -3.1097412e-02
  -3.0914307e-02
  -3.0670166e-02
  -3.0395508e-02
  -3.0517578e-02
  -3.0426025e-02
  -3.0303955e-02
  -2.9998779e-02
  -3.0334473e-02
  -2.9968262e-02
  -2.9754639e-02
  -2.9937744e-02
  -2.9357910e-02
  -2.8930664e-02
  -2.9327393e-02
  -2.9174805e-02
  -2.8656006e-02
  -2.8564453e-02
  -2.8198242e-02
  -2.8015137e-02
  -2.7832031e-02
  -2.7130127e-02
  -2.6733398e-02
  -2.7191162e-02
  -2.6916504e-02
  -2.6580811e-02
  -2.6214600e-02
  -2.5817871e-02
  -2.5695801e-02
  -2.5421143e-02
  -2.4566650e-02
  -2.4078369e-02
  -2.4200439e-02
  -2.3834229e-02
  -2.3498535e-02
  -2.3284912e-02
  -2.2766113e-02
  -2.2552490e-02
  -2.2949219e-02
  -2.2949219e-02
  -2.2552490e-02
  -2.2155762e-02
  -2.1972656e-02
  -2.1636963e-02
  -2.1667480e-02
  -2.1697998e-02
  -2.1209717e-02
  -2.1301270e-02
  -2.1087646e-02
  -2.0751953e-02
  -2.0782471e-02
  -2.0690918e-02
  -2.1026611e-02
  -2.0965576e-02
  -2.0721436e-02
  -2.0965576e-02
  -2.0751953e-02
  -2.1087646e-02
  -2.1148682e-02
  -2.1362305e-02
  -2.1911621e-02
  -2.1759033e-02
  -2.2003174e-02
  -2.2552490e-02
  -2.2430420e-02
  -2.2705078e-02
  -2.2644043e-02
  -2.2949219e-02
  -2.3162842e-02
  -2.3651123e-02
  -2.4291992e-02
  -2.4200439e-02
  -2.4475098e-02
  -2.4688721e-02
  -2.4749756e-02
  -2.5543213e-02
  -2.5787354e-02
  -2.6123047e-02
  -2.6763916e-02
  -2.6519775e-02
  -2.6824951e-02
  -2.7465820e-02
  -2.7832031e-02
  -2.8198242e-02
  -2.8381348e-02
  -2.8503418e-02
  -2.8808594e-02
  -2.9418945e-02
  -2.9663086e-02
  -2.9907227e-02
  -3.0364990e-02
  -3.0975342e-02
  -3.1921387e-02
  -3.1616211e-02
  -3.1585693e-02
  -3.2196045e-02
  -3.2897949e-02
  -3.3508301e-02
  -3.2958984e-02
  -3.3599854e-02
  -3.4545898e-02
  -3.4362793e-02
  -3.4698486e-02
  -3.4942627e-02
  -3.5125732e-02
  -3.5400391e-02
  -3.5644531e-02
  -3.5980225e-02
  -3.6071777e-02
  -3.6956787e-02
  -3.7475586e-02
  -3.7780762e-02
  -3.8177490e-02
  -3.8024902e-02
  -3.8421631e-02
  -3.8940430e-02
  -3.8909912e-02
  -3.9062500e-02
  -3.9337158e-02
  -3.9337158e-02
  -4.0039063e-02
  -4.0466309e-02
  -4.0710449e-02
  -4.0588379e-02
  -4.1168213e-02
  -4.1259766e-02
  -4.0832520e-02
  -4.1168213e-02
  -4.1503906e-02
  -4.1717529e-02
  -4.1687012e-02
  -4.1656494e-02
  -4.1351318e-02
  -4.1778564e-02
  -4.1809082e-02
  -4.2053223e-02
  -4.2083740e-02
  -4.2022705e-02
  -4.2266846e-02
  -4.2114258e-02
  -4.2083740e-02
  -4.2114258e-02
  -4.2297363e-02
  -4.2572021e-02
  -4.3121338e-02
  -4.3457031e-02
  -4.3090820e-02
  -4.2755127e-02
  -4.2663574e-02
  -4.2968750e-02
  -4.3395996e-02
  -4.3334961e-02
  -4.3426514e-02
  -4.3029785e-02
  -4.3426514e-02
  -4.3884277e-02
  -4.3640137e-02
  -4.3731689e-02
  -4.2846680e-02
  -4.3212891e-02
  -4.3518066e-02
  -4.2266846e-02
  -4.2724609e-02
  -4.3762207e-02
  -4.4036865e-02
  -4.3334961e-02
  -4.2205811e-02
  -4.1931152e-02
  -4.2022705e-02
  -4.2175293e-02
  -4.1992188e-02
  -4.1870117e-02
  -4.1229248e-02
  -4.0252686e-02
  -3.9764404e-02
  -3.9306641e-02
  -3.9093018e-02
  -3.8940430e-02
  -3.8543701e-02
  -3.7384033e-02
  -3.6651611e-02
  -3.6285400e-02
  -3.5644531e-02
  -3.4912109e-02
  -3.4332275e-02
  -3.3691406e-02
  -3.3264160e-02
  -3.2989502e-02
  -3.2318115e-02
  -3.1433105e-02
  -3.0822754e-02
  -2.9876709e-02
  -2.9388428e-02
  -2.9113770e-02
  -2.8411865e-02
  -2.7496338e-02
  -2.6855469e-02
  -2.6123047e-02
  -2.5360107e-02
  -2.4749756e-02
  -2.3925781e-02
  -2.3162842e-02
  -2.2399902e-02
  -2.1667480e-02
  -2.0599365e-02
  -1.9836426e-02
  -1.9226074e-02
  -1.8798828e-02
  -1.7669678e-02
  -1.6387939e-02
  -1.5625000e-02
  -1.5167236e-02
  -1.4434814e-02
  -1.3702393e-02
  -1.3397217e-02
  -1.2298584e-02
  -1.1596680e-02
  -1.0467529e-02
  -9.8876953e-03
  -9.3994141e-03
  -8.5144043e-03
  -7.5988770e-03
  -6.5612793e-03
  -5.5847168e-03
  -5.0659180e-03
  -4.4250488e-03
  -3.1738281e-03
  -2.3193359e-03
  -1.3427734e-03
  -7.3242188e-04
   2.4414063e-04
   7.9345703e-04
   1.3732910e-03
   2.1667480e-03
   2.8381348e-03
   3.8452148e-03
   4.3029785e-03
   4.1809082e-03
   4.6997070e-03
   5.4016113e-03
   5.8288574e-03
   6.1340332e-03
   6.9580078e-03
   7.2937012e-03
   7.4768066e-03
   7.9956055e-03
   8.6669922e-03
   9.0332031e-03
   9.2773438e-03
   9.4299316e-03
   1.0009766e-02
   1.0528564e-02
   1.0589600e-02
   1.1413574e-02
   1.2145996e-02
   1.1871338e-02
   1.1779785e-02
   1.1749268e-02
   1.1749268e-02
   1.2054443e-02
   1.2542725e-02
   1.2603760e-02
   1.2573242e-02
   1.2603760e-02
   1.2207031e-02
   1.2695313e-02
   1.2878418e-02
   1.3031006e-02
   1.2725830e-02
   1.2451172e-02
   1.3000488e-02
   1.3122559e-02
   1.2725830e-02
   1.3122559e-02
   1.3275146e-02
   1.3061523e-02
   1.3214111e-02
   1.3092041e-02
   1.3000488e-02
   1.3061523e-02
   1.2695313e-02
   1.2329102e-02
   1.2176514e-02
   1.2084961e-02
   1.1688232e-02
   1.1779785e-02
   1.2390137e-02
   1.2176514e-02
   1.1291504e-02
   1.1169434e-02
   1.0925293e-02
   1.0894775e-02
   1.0650635e-02
   1.0467529e-02
   1.0498047e-02
   9.8876953e-03
   9.5825195e-03
   9.0637207e-03
   8.9721680e-03
   8.8806152e-03
   7.6904297e-03
   7.2631836e-03
   7.4157715e-03
   6.9274902e-03
   6.2255859e-03
   6.3781738e-03
   5.9509277e-03
   5.0354004e-03
   4.8828125e-03
   4.5776367e-03
   4.1809082e-03
   3.5705566e-03
   2.8686523e-03
   2.8686523e-03
   2.6550293e-03
   1.8615723e-03
   9.7656250e-04
   1.1291504e-03
   1.2207031e-03
   6.7138672e-04
  -2.1362305e-04
  -5.7983398e-04
  -1.2207031e-03
  -2.2888184e-03
  -2.7770996e-03
  -3.3569336e-03
  -3.9978027e-03
  -4.2419434e-03
  -4.5166016e-03
  -5.0048828e-03
  -5.8593750e-03
  -6.6223145e-03
  -7.0800781e-03
  -8.0261230e-03
  -8.3923340e-03
  -8.8195801e-03
  -9.3078613e-03
  -9.8266602e-03
  -1.1108398e-02
  -1.1474609e-02
  -1.1871338e-02
  -1.2969971e-02
  -1.3092041e-02
  -1.4343262e-02
  -1.5197754e-02
  -1.5563965e-02
  -1.6571045e-02
  -1.7578125e-02
  -1.8737793e-02
  -1.8829346e-02
  -1.9073486e-02
  -2.0050049e-02
  -2.1392822e-02
  -2.2094727e-02
  -2.2674561e-02
  -2.3681641e-02
  -2.4353027e-02
  -2.5329590e-02
  -2.6641846e-02
  -2.7130127e-02
  -2.7770996e-02
  -2.8320313e-02
  -2.9632568e-02
  -3.0975342e-02
  -3.1890869e-02
  -3.2592773e-02
  -3.3355713e-02
  -3.4729004e-02
  -3.5644531e-02
  -3.6621094e-02
  -3.7597656e-02
  -3.8513184e-02
  -3.9733887e-02
  -4.0649414e-02
  -4.1229248e-02
  -4.2327881e-02
  -4.3762207e-02
  -4.4250488e-02
  -4.5074463e-02
  -4.5898438e-02
  -4.6447754e-02
  -4.7332764e-02
  -4.8278809e-02
  -4.9072266e-02
  -5.0018311e-02
  -5.0750732e-02
  -5.1513672e-02
  -5.2459717e-02
  -5.3283691e-02
  -5.4382324e-02
  -5.5236816e-02
  -5.5938721e-02
  -5.6671143e-02
  -5.7373047e-02
  -5.8074951e-02
  -5.8868408e-02
  -5.9692383e-02
  -6.0485840e-02
  -6.1645508e-02
  -6.2591553e-02
  -6.3079834e-02
  -6.3903809e-02
  -6.4788818e-02
  -6.5582275e-02
  -6.6101074e-02
  -6.6680908e-02
  -6.7779541e-02
  -6.8359375e-02
  -6.9122314e-02
  -6.9732666e-02
  -7.0007324e-02
  -7.0922852e-02
  -7.1685791e-02
  -7.1746826e-02
  -7.2082520e-02
  -7.3181152e-02
  -7.4188232e-02
  -7.4920654e-02
  -7.5317383e-02
  -7.6263428e-02
  -7.6995850e-02
  -7.7239990e-02
  -7.8094482e-02
  -7.8399658e-02
  -7.8918457e-02
  -7.9895020e-02
  -8.0718994e-02
  -8.1359863e-02
  -8.1451416e-02
  -8.1817627e-02
  -8.2214355e-02
  -8.2580566e-02
  -8.3404541e-02
  -8.3740234e-02
  -8.4533691e-02
  -8.4503174e-02
  -8.4564209e-02
  -8.5632324e-02
  -8.5998535e-02
  -8.5723877e-02
  -8.6120605e-02
  -8.6517334e-02
  -8.6639404e-02
  -8.7463379e-02
  -8.7280273e-02
  -8.7463379e-02
  -8.7768555e-02
  -8.7707520e-02
  -8.8012695e-02
  -8.7921143e-02
  -8.8348389e-02
  -8.8836670e-02
  -8.8714600e-02
  -8.9050293e-02
  -8.8836670e-02
  -8.8531494e-02
  -8.9233398e-02
  -8.9508057e-02
  -8.9599609e-02
  -8.9385986e-02
  -8.9172363e-02
  -8.9355469e-02
  -8.9416504e-02
  -8.9141846e-02
  -8.9416504e-02
  -8.9965820e-02
  -8.9355469e-02
  -8.9477539e-02
  -8.9508057e-02
  -8.9508057e-02
  -8.9569092e-02
  -8.9782715e-02
  -9.0515137e-02
  -8.9874268e-02
  -8.9691162e-02
  -8.9813232e-02
  -8.9721680e-02
  -8.9721680e-02
  -8.8867188e-02
  -8.8378906e-02
  -8.9355469e-02
  -8.9202881e-02
  -8.8714600e-02
  -8.8317871e-02
  -8.8165283e-02
  -8.8348389e-02
  -8.8226318e-02
  -8.8134766e-02
  -8.7982178e-02
  -8.7493896e-02
  -8.7646484e-02
  -8.7432861e-02
  -8.7097168e-02
  -8.6975098e-02
  -8.7097168e-02
  -8.6944580e-02
  -8.6761475e-02
  -8.6456299e-02
  -8.6273193e-02
  -8.5998535e-02
  -8.5632324e-02
  -8.5449219e-02
  -8.4777832e-02
  -8.4442139e-02
  -8.4808350e-02
  -8.3709717e-02
  -8.3251953e-02
  -8.3251953e-02
  -8.2946777e-02
  -8.3251953e-02
  -8.3129883e-02
  -8.2641602e-02
  -8.2580566e-02
  -8.2122803e-02
  -8.1970215e-02
  -8.1939697e-02
  -8.1756592e-02
  -8.1207275e-02
  -8.0383301e-02
  -8.0413818e-02
  -7.9956055e-02
  -7.8948975e-02
  -7.8582764e-02
  -7.9193115e-02
  -7.8918457e-02
  -7.7911377e-02
  -7.6690674e-02
  -7.5897217e-02
  -7.5927734e-02
  -7.6049805e-02
  -7.5103760e-02
  -7.4005127e-02
  -7.3822021e-02
  -7.3272705e-02
  -7.2418213e-02
  -7.1807861e-02
  -7.1411133e-02
  -7.0861816e-02
  -7.0617676e-02
  -7.0190430e-02
  -6.9488525e-02
  -6.8939209e-02
  -6.7840576e-02
  -6.7871094e-02
  -6.7504883e-02
  -6.6314697e-02
  -6.5826416e-02
  -6.5093994e-02
  -6.4361572e-02
  -6.3934326e-02
  -6.3354492e-02
  -6.2988281e-02
  -6.2805176e-02
  -6.1676025e-02
  -6.0974121e-02
  -6.0546875e-02
  -5.9448242e-02
  -5.9539795e-02
  -5.9234619e-02
  -5.8105469e-02
  -5.7586670e-02
  -5.7220459e-02
  -5.6365967e-02
  -5.6152344e-02
  -5.5847168e-02
  -5.5267334e-02
  -5.4840088e-02
  -5.4565430e-02
  -5.3771973e-02
  -5.4168701e-02
  -5.3527832e-02
  -5.2947998e-02
  -5.2459717e-02
  -5.0964355e-02
  -5.0384521e-02
  -4.9957275e-02
  -4.9896240e-02
  -4.9407959e-02
  -4.9255371e-02
  -4.8614502e-02
  -4.8004150e-02
  -4.7851563e-02
  -4.7149658e-02
  -4.6875000e-02
  -4.6722412e-02
  -4.5898438e-02
  -4.5104980e-02
  -4.4830322e-02
  -4.4494629e-02
  -4.4250488e-02
  -4.3853760e-02
  -4.3273926e-02
  -4.3212891e-02
  -4.2877197e-02
  -4.2572021e-02
  -4.2114258e-02
  -4.1809082e-02
  -4.1381836e-02
  -4.1168213e-02
  -4.1229248e-02
  -4.0588379e-02
  -4.0557861e-02
  -4.0405273e-02
  -3.9367676e-02
  -3.9611816e-02
  -3.9855957e-02
  -3.9306641e-02
  -3.9428711e-02
  -3.9611816e-02
  -3.9184570e-02
  -3.8757324e-02
  -3.8360596e-02
  -3.8208008e-02
  -3.8391113e-02
  -3.7963867e-02
  -3.7872314e-02
  -3.7963867e-02
  -3.7872314e-02
  -3.7628174e-02
  -3.7475586e-02
  -3.7261963e-02
  -3.7139893e-02
  -3.7322998e-02
  -3.6987305e-02
  -3.6743164e-02
  -3.6682129e-02
  -3.6254883e-02
  -3.6529541e-02
  -3.6132813e-02
  -3.5400391e-02
  -3.5675049e-02
  -3.6041260e-02
  -3.5614014e-02
  -3.5827637e-02
  -3.6224365e-02
  -3.5278320e-02
  -3.5461426e-02
  -3.5430908e-02
  -3.4729004e-02
  -3.5064697e-02
  -3.5217285e-02
  -3.5003662e-02
  -3.4820557e-02
  -3.5003662e-02
  -3.4454346e-02
  -3.4698486e-02
  -3.4667969e-02
  -3.4301758e-02
  -3.4210205e-02
  -3.4088135e-02
  -3.4118652e-02
  -3.4149170e-02
  -3.4637451e-02
  -3.4362793e-02
  -3.4179688e-02
  -3.4698486e-02
  -3.4942627e-02
  -3.4667969e-02
  -3.4118652e-02
  -3.4057617e-02
  -3.4576416e-02
  -3.4210205e-02
  -3.4271240e-02
  -3.5156250e-02
  -3.5003662e-02
  -3.4240723e-02
  -3.4484863e-02
  -3.4362793e-02
  -3.4149170e-02
  -3.4088135e-02
  -3.4515381e-02
  -3.5339355e-02
  -3.5217285e-02
  -3.5156250e-02
  -3.4912109e-02
  -3.4851074e-02
  -3.5125732e-02
  -3.5095215e-02
  -3.5095215e-02
  -3.5156250e-02
  -3.5736084e-02
  -3.5461426e-02
  -3.5064697e-02
  -3.5034180e-02
  -3.4881592e-02
  -3.5430908e-02
  -3.5858154e-02
  -3.5614014e-02
  -3.5522461e-02
  -3.5675049e-02
  -3.5949707e-02
  -3.5858154e-02
  -3.5980225e-02
  -3.6224365e-02
  -3.6315918e-02
  -3.6132813e-02
  -3.6071777e-02
  -3.6529541e-02
  -3.6682129e-02
  -3.6895752e-02
  -3.7292480e-02
  -3.7170410e-02
  -3.7292480e-02
  -3.7719727e-02
  -3.8024902e-02
  -3.8513184e-02
  -3.8543701e-02
  -3.9001465e-02
  -3.9306641e-02
  -3.8970947e-02
  -3.9337158e-02
  -3.9337158e-02
  -4.0069580e-02
  -4.1015625e-02
  -4.0740967e-02
  -4.0802002e-02
  -4.1534424e-02
  -4.1748047e-02
  -4.1625977e-02
  -4.1687012e-02
  -4.2785645e-02
  -4.3701172e-02
  -4.3853760e-02
  -4.4006348e-02
  -4.4677734e-02
  -4.5349121e-02
  -4.5593262e-02
  -4.6325684e-02
  -4.6569824e-02
  -4.7119141e-02
  -4.7607422e-02
  -4.8187256e-02
  -4.8889160e-02
  -4.9407959e-02
  -4.9621582e-02
  -5.0476074e-02
  -5.1025391e-02
  -5.1269531e-02
  -5.1940918e-02
  -5.2612305e-02
  -5.2856445e-02
  -5.3009033e-02
  -5.3649902e-02
  -5.3924561e-02
  -5.4443359e-02
  -5.4931641e-02
  -5.5267334e-02
  -5.6396484e-02
  -5.6793213e-02
  -5.6671143e-02
  -5.7708740e-02
  -5.8288574e-02
  -5.8441162e-02
  -5.8563232e-02
  -5.9051514e-02
  -5.9509277e-02
  -5.9692383e-02
  -6.0089111e-02
  -6.0516357e-02
  -6.0516357e-02
  -6.1248779e-02
  -6.1492920e-02
  -6.1248779e-02
  -6.1523438e-02
  -6.2652588e-02
  -6.2438965e-02
  -6.2561035e-02
  -6.2774658e-02
  -6.2774658e-02
  -6.3293457e-02
  -6.3873291e-02
  -6.4361572e-02
  -6.4544678e-02
  -6.5002441e-02
  -6.5612793e-02
  -6.5429688e-02
  -6.5429688e-02
  -6.6009521e-02
  -6.6162109e-02
  -6.6436768e-02
  -6.6619873e-02
  -6.6955566e-02
  -6.7687988e-02
  -6.7687988e-02
  -6.8206787e-02
  -6.8206787e-02
  -6.8176270e-02
  -6.8939209e-02
  -6.9274902e-02
  -6.9610596e-02
  -7.0220947e-02
  -7.0037842e-02
  -7.0587158e-02
  -7.0983887e-02
  -7.1075439e-02
  -7.1411133e-02
  -7.1411133e-02
  -7.1838379e-02
  -7.1685791e-02
  -7.2265625e-02
  -7.2845459e-02
  -7.2631836e-02
  -7.2692871e-02
  -7.3242188e-02
  -7.3883057e-02
  -7.3852539e-02
  -7.3211670e-02
  -7.3333740e-02
  -7.3638916e-02
  -7.3150635e-02
  -7.3150635e-02
  -7.3791504e-02
  -7.3638916e-02
  -7.3730469e-02
  -7.3638916e-02
  -7.3638916e-02
  -7.3883057e-02
  -7.3852539e-02
  -7.3974609e-02
  -7.4249268e-02
  -7.4005127e-02
  -7.3974609e-02
  -7.4157715e-02
  -7.4096680e-02
  -7.4707031e-02
  -7.4310303e-02
  -7.4127197e-02
  -7.4218750e-02
  -7.4157715e-02
  -7.4218750e-02
  -7.3669434e-02
  -7.3883057e-02
  -7.4462891e-02
  -7.4523926e-02
  -7.4523926e-02
  -7.4096680e-02
  -7.3944092e-02
  -7.4615479e-02
  -7.4462891e-02
  -7.4249268e-02
  -7.4310303e-02
  -7.3913574e-02
  -7.4035645e-02
  -7.4371338e-02
  -7.4249268e-02
  -7.3516846e-02
  -7.3333740e-02
  -7.3425293e-02
  -7.3730469e-02
  -7.3547363e-02
  -7.3455811e-02
  -7.4096680e-02
  -7.3730469e-02
  -7.2998047e-02
  -7.3242188e-02
  -7.3272705e-02
  -7.3089600e-02
  -7.3181152e-02
  -7.3242188e-02
  -7.3089600e-02
  -7.2967529e-02
  -7.2967529e-02
  -7.2692871e-02
  -7.2326660e-02
  -7.2845459e-02
  -7.2784424e-02
  -7.2784424e-02
  -7.3394775e-02
  -7.2998047e-02
  -7.2753906e-02
  -7.2723389e-02
  -7.2204590e-02
  -7.2296143e-02
  -7.2540283e-02
  -7.2692871e-02
  -7.2509766e-02
  -7.2479248e-02
  -7.2540283e-02
  -7.1807861e-02
  -7.1838379e-02
  -7.1685791e-02
  -7.1289063e-02
  -7.0953369e-02
  -7.0678711e-02
  -7.0526123e-02
  -7.0587158e-02
  -7.0251465e-02
  -6.9915771e-02
  -6.9702148e-02
  -6.9366455e-02
  -6.9366455e-02
  -6.8908691e-02
  -6.8481445e-02
  -6.8115234e-02
  -6.6955566e-02
  -6.6772461e-02
  -6.6375732e-02
  -6.6314697e-02
  -6.6284180e-02
  -6.5612793e-02
  -6.5399170e-02
  -6.4880371e-02
  -6.4697266e-02
  -6.4086914e-02
  -6.3537598e-02
  -6.3232422e-02
  -6.2652588e-02
  -6.2255859e-02
  -6.2103271e-02
  -6.1737061e-02
  -6.0516357e-02
  -6.0180664e-02
  -6.0089111e-02
  -5.9448242e-02
  -5.8959961e-02
  -5.8197021e-02
  -5.8227539e-02
  -5.7830811e-02
  -5.6793213e-02
  -5.6945801e-02
  -5.6335449e-02
  -5.5267334e-02
  -5.5114746e-02
  -5.4840088e-02
  -5.4199219e-02
  -5.3833008e-02
  -5.2886963e-02
  -5.2551270e-02
  -5.2673340e-02
  -5.2246094e-02
  -5.1422119e-02
  -5.0292969e-02
  -4.9560547e-02
  -4.8858643e-02
  -4.8553467e-02
  -4.7576904e-02
  -4.6844482e-02
  -4.6844482e-02
  -4.6112061e-02
  -4.5104980e-02
  -4.4555664e-02
  -4.3457031e-02
  -4.2816162e-02
  -4.2510986e-02
  -4.1656494e-02
  -4.0954590e-02
  -4.0222168e-02
  -3.9428711e-02
  -3.9184570e-02
  -3.8482666e-02
  -3.7261963e-02
  -3.6895752e-02
  -3.6254883e-02
  -3.5247803e-02
  -3.4576416e-02
  -3.4393311e-02
  -3.4027100e-02
  -3.2592773e-02
  -3.1555176e-02
  -3.1188965e-02
  -3.1097412e-02
  -3.0487061e-02
  -2.9602051e-02
  -2.9266357e-02
  -2.8564453e-02
  -2.7648926e-02
  -2.7038574e-02
  -2.6611328e-02
  -2.6062012e-02
  -2.5360107e-02
  -2.4871826e-02
  -2.4230957e-02
  -2.3437500e-02
  -2.2491455e-02
  -2.1728516e-02
  -2.1911621e-02
  -2.0965576e-02
  -2.0202637e-02
  -1.9683838e-02
  -1.8005371e-02
  -1.7822266e-02
  -1.7608643e-02
  -1.6479492e-02
  -1.5899658e-02
  -1.5228271e-02
  -1.4160156e-02
  -1.3336182e-02
  -1.2725830e-02
  -1.2390137e-02
  -1.1352539e-02
  -1.0406494e-02
  -9.9792480e-03
  -9.0026855e-03
  -8.2702637e-03
  -8.2702637e-03
  -7.7209473e-03
  -6.6528320e-03
  -6.1645508e-03
  -5.6457520e-03
  -4.7607422e-03
  -4.0893555e-03
  -3.2348633e-03
  -2.6550293e-03
  -2.5024414e-03
  -1.2817383e-03
  -6.4086914e-04
  -4.8828125e-04
   2.1362305e-04
   6.4086914e-04
   1.6174316e-03
   2.5329590e-03
   2.8991699e-03
   3.3874512e-03
   3.9978027e-03
   4.6386719e-03
   5.3405762e-03
   6.0424805e-03
   6.6833496e-03
   7.4768066e-03
   7.9040527e-03
   8.1481934e-03
   8.9111328e-03
   9.4909668e-03
   1.0620117e-02
   1.1474609e-02
   1.1627197e-02
   1.2176514e-02
   1.3519287e-02
   1.4190674e-02
   1.4617920e-02
   1.5960693e-02
   1.7333984e-02
   1.7761230e-02
   1.8493652e-02
   1.9104004e-02
   1.9622803e-02
   2.0874023e-02
   2.1484375e-02
   2.2064209e-02
   2.2918701e-02
   2.3315430e-02
   2.4078369e-02
   2.4871826e-02
   2.5573730e-02
   2.6214600e-02
   2.7160645e-02
   2.7893066e-02
   2.8411865e-02
   2.9205322e-02
   2.9968262e-02
   3.0883789e-02
   3.1402588e-02
   3.2012939e-02
   3.3264160e-02
   3.4484863e-02
   3.4759521e-02
   3.5217285e-02
   3.5919189e-02
   3.6895752e-02
   3.7811279e-02
   3.8421631e-02
   3.8757324e-02
   3.9245605e-02
   4.0435791e-02
   4.0710449e-02
   4.1564941e-02
   4.2938232e-02
   4.3121338e-02
   4.3640137e-02
   4.4342041e-02
   4.5074463e-02
   4.5898438e-02
   4.6325684e-02
   4.6661377e-02
   4.7576904e-02
   4.8980713e-02
   4.9713135e-02
   5.0079346e-02
   5.1086426e-02
   5.1849365e-02
   5.2520752e-02
   5.3375244e-02
   5.4138184e-02
   5.4962158e-02
   5.5969238e-02
   5.6640625e-02
   5.8044434e-02
   5.8380127e-02
   5.8929443e-02
   5.9783936e-02
   5.9783936e-02
   6.0913086e-02
   6.1370850e-02
   6.1950684e-02
   6.3110352e-02
   6.3476563e-02
   6.4025879e-02
   6.4727783e-02
   6.5551758e-02
   6.6345215e-02
   6.7108154e-02
   6.7749023e-02
   6.7901611e-02
   6.8359375e-02
   6.8878174e-02
   6.9488525e-02
   6.9793701e-02
   6.9885254e-02
   7.0281982e-02
   7.0770264e-02
   7.1228027e-02
   7.1380615e-02
   7.2021484e-02
   7.2204590e-02
   7.1990967e-02
   7.2357178e-02
   7.2753906e-02
   7.3486328e-02
   7.4218750e-02
   7.4157715e-02
   7.4218750e-02
   7.4249268e-02
   7.4310303e-02
   7.4798584e-02
   7.4707031e-02
   7.4554443e-02
   7.4462891e-02
   7.4462891e-02
   7.4798584e-02
   7.4707031e-02
   7.4615479e-02
   7.5012207e-02
   7.4462891e-02
   7.4615479e-02
   7.4462891e-02
   7.4127197e-02
   7.4035645e-02
   7.3730469e-02
   7.3974609e-02
   7.3883057e-02
   7.3333740e-02
   7.3699951e-02
   7.3272705e-02
   7.2784424e-02
   7.3028564e-02
   7.2631836e-02
   7.2204590e-02
   7.2235107e-02
   7.2265625e-02
   7.2540283e-02
   7.2235107e-02
   7.1746826e-02
   7.1289063e-02
   7.0617676e-02
   7.0251465e-02
   7.0037842e-02
   6.9915771e-02
   6.9580078e-02
   6.9580078e-02
   6.8725586e-02
   6.7993164e-02
   6.7779541e-02
   6.7352295e-02
   6.7077637e-02
   6.6741943e-02
   6.6070557e-02
   6.5734863e-02
   6.5582275e-02
   6.4697266e-02
   6.4056396e-02
   6.3629150e-02
   6.2774658e-02
   6.1950684e-02
   6.1584473e-02
   6.1187744e-02
   6.0638428e-02
   6.0089111e-02
   5.9448242e-02
   5.8624268e-02
   5.7373047e-02
   5.6549072e-02
   5.6213379e-02
   5.5847168e-02
   5.5297852e-02
   5.4443359e-02
   5.3070068e-02
   5.2673340e-02
   5.2062988e-02
   5.0689697e-02
   5.0598145e-02
   4.9896240e-02
   4.8828125e-02
   4.8339844e-02
   4.7576904e-02
   4.7119141e-02
   4.6386719e-02
   4.5227051e-02
   4.4616699e-02
   4.3701172e-02
   4.2907715e-02
   4.2327881e-02
   4.1809082e-02
   4.0618896e-02
   3.9459229e-02
   3.9062500e-02
   3.8177490e-02
   3.7719727e-02
   3.6956787e-02
   3.6132813e-02
   3.5308838e-02
   3.4515381e-02
   3.3996582e-02
   3.3386230e-02
   3.3020020e-02
   3.1433105e-02
   3.0578613e-02
   2.9632568e-02
   2.8594971e-02
   2.7862549e-02
   2.7313232e-02
   2.6611328e-02
   2.5848389e-02
   2.4993896e-02
   2.3986816e-02
   2.3010254e-02
   2.2216797e-02
   2.1148682e-02
   2.0477295e-02
   1.9927979e-02
   1.8676758e-02
   1.7639160e-02
   1.6387939e-02
   1.5197754e-02
   1.4862061e-02
   1.3916016e-02
   1.2969971e-02
   1.2725830e-02
   1.1657715e-02
   1.0498047e-02
   1.0192871e-02
   9.0026855e-03
   8.2092285e-03
   7.3547363e-03
   6.1340332e-03
   5.1269531e-03
   4.3945313e-03
   3.9672852e-03
   2.8991699e-03
   1.6174316e-03
   6.4086914e-04
  -1.2207031e-04
  -8.8500977e-04
  -1.6784668e-03
  -2.5024414e-03
  -3.2348633e-03
  -4.5776367e-03
  -5.6762695e-03
  -6.8664551e-03
  -8.0566406e-03
  -8.9111328e-03
  -1.0192871e-02
  -1.1016846e-02
  -1.2176514e-02
  -1.3427734e-02
  -1.4404297e-02
  -1.4923096e-02
  -1.5869141e-02
  -1.7242432e-02
  -1.8402100e-02
  -1.9531250e-02
  -2.0111084e-02
  -2.1179199e-02
  -2.2674561e-02
  -2.3162842e-02
  -2.3559570e-02
  -2.4719238e-02
  -2.5543213e-02
  -2.6306152e-02
  -2.7069092e-02
  -2.7893066e-02
  -2.9479980e-02
  -3.0792236e-02
  -3.1188965e-02
  -3.2104492e-02
  -3.3111572e-02
  -3.3508301e-02
  -3.5064697e-02
  -3.6224365e-02
  -3.6743164e-02
  -3.7445068e-02
  -3.8360596e-02
  -3.9276123e-02
  -4.0435791e-02
  -4.1381836e-02
  -4.1931152e-02
  -4.2694092e-02
  -4.3212891e-02
  -4.3548584e-02
  -4.4097900e-02
  -4.4647217e-02
  -4.4921875e-02
  -4.5776367e-02
  -4.6020508e-02
  -4.6203613e-02
  -4.7332764e-02
  -4.7698975e-02
  -4.7973633e-02
  -4.8889160e-02
  -4.9377441e-02
  -4.9407959e-02
  -4.9438477e-02
  -4.9804688e-02
  -5.0476074e-02
  -5.1086426e-02
  -5.1330566e-02
  -5.1696777e-02
  -5.1879883e-02
  -5.1910400e-02
  -5.2368164e-02
  -5.3100586e-02
  -5.3192139e-02
  -5.3314209e-02
  -5.3649902e-02
  -5.4016113e-02
  -5.4779053e-02
  -5.4748535e-02
  -5.4748535e-02
  -5.5053711e-02
  -5.5175781e-02
  -5.5389404e-02
  -5.5084229e-02
  -5.4962158e-02
  -5.5603027e-02
  -5.5969238e-02
  -5.6549072e-02
  -5.6304932e-02
  -5.6060791e-02
  -5.6610107e-02
  -5.6335449e-02
  -5.6213379e-02
  -5.5816650e-02
  -5.6121826e-02
  -5.6335449e-02
  -5.6030273e-02
  -5.6335449e-02
  -5.6579590e-02
  -5.6457520e-02
  -5.5999756e-02
  -5.6365967e-02
  -5.6030273e-02
  -5.6030273e-02
  -5.6182861e-02
  -5.5603027e-02
  -5.5725098e-02
  -5.5358887e-02
  -5.5541992e-02
  -5.5175781e-02
  -5.4504395e-02
  -5.4748535e-02
  -5.4718018e-02
  -5.4351807e-02
  -5.4595947e-02
  -5.4382324e-02
  -5.3955078e-02
  -5.3833008e-02
  -5.3802490e-02
  -5.4107666e-02
  -5.4107666e-02
  -5.4168701e-02
  -5.3680420e-02
  -5.3039551e-02
  -5.3497314e-02
  -5.3161621e-02
  -5.2886963e-02
  -5.2551270e-02
  -5.2307129e-02
  -5.2581787e-02
  -5.2185059e-02
  -5.2215576e-02
  -5.2185059e-02
  -5.1574707e-02
  -5.0689697e-02
  -5.1239014e-02
  -5.1544189e-02
  -5.1116943e-02
  -5.0994873e-02
  -4.9774170e-02
  -4.9346924e-02
  -4.9560547e-02
  -4.8797607e-02
  -4.8217773e-02
  -4.8187256e-02
  -4.7515869e-02
  -4.7210693e-02
  -4.7241211e-02
  -4.6997070e-02
  -4.6691895e-02
  -4.5837402e-02
  -4.5532227e-02
  -4.5166016e-02
  -4.4616699e-02
  -4.4006348e-02
  -4.3579102e-02
  -4.3151855e-02
  -4.2297363e-02
  -4.1412354e-02
  -4.0893555e-02
  -4.0405273e-02
  -4.0344238e-02
  -4.0069580e-02
  -3.8909912e-02
  -3.8177490e-02
  -3.7536621e-02
  -3.6956787e-02
  -3.6346436e-02
  -3.5919189e-02
  -3.5339355e-02
  -3.4820557e-02
  -3.4393311e-02
  -3.4088135e-02
  -3.3447266e-02
  -3.2348633e-02
  -3.1677246e-02
  -3.1463623e-02
  -3.0548096e-02
  -2.9937744e-02
  -2.9571533e-02
  -2.8717041e-02
  -2.8045654e-02
  -2.7526855e-02
  -2.6763916e-02
  -2.6306152e-02
  -2.5634766e-02
  -2.4505615e-02
  -2.4108887e-02
  -2.3468018e-02
  -2.2186279e-02
  -2.1667480e-02
  -2.0874023e-02
  -1.9897461e-02
  -1.9744873e-02
  -1.9287109e-02
  -1.8981934e-02
  -1.8188477e-02
  -1.7669678e-02
  -1.7028809e-02
  -1.6357422e-02
  -1.6113281e-02
  -1.5380859e-02
  -1.4801025e-02
  -1.4221191e-02
  -1.3610840e-02
  -1.2573242e-02
  -1.1810303e-02
  -1.1291504e-02
  -1.0681152e-02
  -1.0009766e-02
  -9.6435547e-03
  -8.9111328e-03
  -7.9650879e-03
  -7.5683594e-03
  -7.2021484e-03
  -6.7138672e-03
  -6.1035156e-03
  -5.4321289e-03
  -5.1269531e-03
  -4.6386719e-03
  -4.0893555e-03
  -3.5705566e-03
  -3.2653809e-03
  -2.8381348e-03
  -2.3193359e-03
  -2.5329590e-03
  -2.5329590e-03
  -1.6784668e-03
  -9.7656250e-04
  -5.1879883e-04
  -9.1552734e-05
   5.7983398e-04
   2.7465820e-04
   3.9672852e-04
   5.4931641e-04
   8.8500977e-04
   1.1596680e-03
   1.4038086e-03
   1.7395020e-03
   1.9226074e-03
   2.0446777e-03
   2.4108887e-03
   2.6550293e-03
   2.5024414e-03
   2.6245117e-03
   3.3264160e-03
   3.5095215e-03
   3.6010742e-03
   3.7231445e-03
   3.7841797e-03
   4.1503906e-03
   4.3945313e-03
   4.7302246e-03
   5.2185059e-03
   5.5236816e-03
   5.6457520e-03
   5.5541992e-03
   5.7067871e-03
   5.8593750e-03
   5.7983398e-03
   5.7983398e-03
   5.9509277e-03
   5.9814453e-03
   5.8593750e-03
   5.7983398e-03
   5.5847168e-03
   5.7678223e-03
   6.0729980e-03
   5.7678223e-03
   6.0119629e-03
   6.0424805e-03
   5.6457520e-03
   5.4016113e-03
   5.2795410e-03
   5.4321289e-03
   5.5236816e-03
   5.1879883e-03
   5.0354004e-03
   5.4626465e-03
   5.4931641e-03
   5.1269531e-03
   4.9743652e-03
   4.9438477e-03
   4.8828125e-03
   4.7912598e-03
   4.4250488e-03
   4.1503906e-03
   4.6081543e-03
   4.6691895e-03
   4.1198730e-03
   3.7231445e-03
   3.2043457e-03
   2.4414063e-03
   2.0446777e-03
   2.4414063e-03
   2.6245117e-03
   2.5329590e-03
   2.1667480e-03
   1.8615723e-03
   1.6784668e-03
   1.1901855e-03
   1.3122559e-03
   9.7656250e-04
   1.0681152e-03
   1.2512207e-03
   8.8500977e-04
   6.1035156e-04
   2.7465820e-04
  -4.5776367e-04
  -3.0517578e-04
  -1.2207031e-04
  -6.4086914e-04
  -7.9345703e-04
  -1.3427734e-03
  -1.3427734e-03
  -1.5869141e-03
  -1.7395020e-03
  -2.4414063e-03
  -2.8076172e-03
  -2.6245117e-03
  -3.6010742e-03
  -4.0588379e-03
  -4.2114258e-03
  -5.0354004e-03
  -5.1879883e-03
  -5.1879883e-03
  -5.8288574e-03
  -6.4086914e-03
  -6.5917969e-03
  -6.6833496e-03
  -6.8054199e-03
  -7.1105957e-03
  -7.2021484e-03
  -7.7209473e-03
  -8.4533691e-03
  -8.5754395e-03
  -8.3312988e-03
  -9.0942383e-03
  -9.2468262e-03
  -8.6669922e-03
  -9.2773438e-03
  -9.3688965e-03
  -9.5825195e-03
  -1.0528564e-02
  -1.0681152e-02
  -1.0375977e-02
  -1.0192871e-02
  -1.0650635e-02
  -1.1016846e-02
  -1.1444092e-02
  -1.1627197e-02
  -1.1566162e-02
  -1.1932373e-02
  -1.2298584e-02
  -1.3183594e-02
  -1.3397217e-02
  -1.3427734e-02
  -1.4404297e-02
  -1.4251709e-02
  -1.4526367e-02
  -1.4953613e-02
  -1.5258789e-02
  -1.5625000e-02
  -1.5533447e-02
  -1.5869141e-02
  -1.6113281e-02
  -1.6052246e-02
  -1.6510010e-02
  -1.6693115e-02
  -1.6571045e-02
  -1.7425537e-02
  -1.7669678e-02
  -1.7333984e-02
  -1.8035889e-02
  -1.7852783e-02
  -1.8798828e-02
  -1.9287109e-02
  -1.9134521e-02
  -1.9775391e-02
  -1.9989014e-02
  -2.0141602e-02
  -2.0721436e-02
  -2.1148682e-02
  -2.1392822e-02
  -2.1179199e-02
  -2.1270752e-02
  -2.2094727e-02
  -2.3010254e-02
  -2.3468018e-02
  -2.3559570e-02
  -2.3986816e-02
  -2.3986816e-02
  -2.4017334e-02
  -2.4719238e-02
  -2.4841309e-02
  -2.4993896e-02
  -2.5299072e-02
  -2.5848389e-02
  -2.6275635e-02
  -2.6550293e-02
  -2.6580811e-02
  -2.6977539e-02
  -2.7679443e-02
  -2.7709961e-02
  -2.8106689e-02
  -2.7679443e-02
  -2.7984619e-02
  -2.8533936e-02
  -2.8289795e-02
  -2.9174805e-02
  -2.9022217e-02
  -2.8564453e-02
  -2.8869629e-02
  -2.9357910e-02
  -2.8991699e-02
  -2.9296875e-02
  -2.9785156e-02
  -2.9937744e-02
  -3.0029297e-02
  -2.9724121e-02
  -3.0273438e-02
  -3.0273438e-02
  -3.0548096e-02
  -3.0578613e-02
  -3.0181885e-02
  -3.0151367e-02
  -3.0120850e-02
  -3.0120850e-02
  -3.0151367e-02
  -2.9876709e-02
  -2.9449463e-02
  -2.9571533e-02
  -2.9541016e-02
  -2.9785156e-02
  -3.0578613e-02
  -2.9846191e-02
  -2.9296875e-02
  -2.9388428e-02
  -2.9113770e-02
  -2.9144287e-02
  -2.9144287e-02
  -2.8564453e-02
  -2.8686523e-02
  -2.8564453e-02
  -2.7862549e-02
  -2.8015137e-02
  -2.7923584e-02
  -2.7252197e-02
  -2.7038574e-02
  -2.7130127e-02
  -2.7008057e-02
  -2.6641846e-02
  -2.6123047e-02
  -2.5909424e-02
  -2.6000977e-02
  -2.6000977e-02
  -2.5482178e-02
  -2.5207520e-02
  -2.4993896e-02
  -2.4505615e-02
  -2.4444580e-02
  -2.3864746e-02
  -2.3132324e-02
  -2.3010254e-02
  -2.2796631e-02
  -2.2308350e-02
  -2.2521973e-02
  -2.2064209e-02
  -2.1575928e-02
  -2.1392822e-02
  -2.0843506e-02
  -2.0721436e-02
  -2.0477295e-02
  -1.9561768e-02
  -1.9287109e-02
  -1.8981934e-02
  -1.8524170e-02
  -1.8066406e-02
  -1.7517090e-02
  -1.6723633e-02
  -1.6235352e-02
  -1.6082764e-02
  -1.5686035e-02
  -1.5319824e-02
  -1.4648438e-02
  -1.3946533e-02
  -1.3977051e-02
  -1.3946533e-02
  -1.3519287e-02
  -1.3427734e-02
  -1.3305664e-02
  -1.2969971e-02
  -1.3092041e-02
  -1.2176514e-02
  -1.1810303e-02
  -1.1566162e-02
  -1.0803223e-02
  -1.0711670e-02
  -1.0986328e-02
  -1.0742188e-02
  -1.0314941e-02
  -1.0253906e-02
  -1.0070801e-02
  -1.0406494e-02
  -9.4909668e-03
  -8.9111328e-03
  -8.6059570e-03
  -8.3923340e-03
  -8.4838867e-03
  -8.2092285e-03
  -8.1787109e-03
  -7.5988770e-03
  -7.4768066e-03
  -7.5378418e-03
  -6.7443848e-03
  -6.7138672e-03
  -6.7749023e-03
  -6.5002441e-03
  -6.1035156e-03
  -6.1035156e-03
  -5.4931641e-03
  -5.2795410e-03
  -5.1269531e-03
  -4.6997070e-03
  -4.6386719e-03
  -4.4250488e-03
  -4.2114258e-03
  -4.3334961e-03
  -3.8146973e-03
  -3.3874512e-03
  -3.5705566e-03
  -3.0212402e-03
  -2.5634766e-03
  -2.4108887e-03
  -1.9226074e-03
  -1.6479492e-03
  -2.2888184e-03
  -2.0751953e-03
  -1.4038086e-03
  -9.4604492e-04
  -7.6293945e-04
  -7.0190430e-04
   6.1035156e-05
   4.5776367e-04
   6.7138672e-04
   4.8828125e-04
   4.8828125e-04
   9.1552734e-04
   1.4648438e-03
   1.4953613e-03
   1.6174316e-03
   1.8310547e-03
   1.9531250e-03
   2.3803711e-03
   2.3498535e-03
   2.1362305e-03
   2.9602051e-03
   3.2348633e-03
   3.3874512e-03
   3.7841797e-03
   3.5095215e-03
   3.9672852e-03
   4.3640137e-03
   4.5166016e-03
   4.7912598e-03
   5.2185059e-03
   5.3710938e-03
   5.8288574e-03
   6.4086914e-03
   6.3476563e-03
   6.6528320e-03
   6.4697266e-03
   7.0800781e-03
   7.3547363e-03
   7.8125000e-03
   8.4533691e-03
   8.2092285e-03
   8.2702637e-03
   8.5449219e-03
   8.4533691e-03
   8.2092285e-03
   9.0026855e-03
   9.7045898e-03
   9.9487305e-03
   1.0437012e-02
   1.0620117e-02
   1.0314941e-02
   1.0681152e-02
   1.1291504e-02
   1.1993408e-02
   1.1688232e-02
   1.1901855e-02
   1.2664795e-02
   1.2512207e-02
   1.2573242e-02
   1.2847900e-02
   1.2847900e-02
   1.3153076e-02
   1.3610840e-02
   1.3763428e-02
   1.4007568e-02
   1.4007568e-02
   1.3977051e-02
   1.4617920e-02
   1.4434814e-02
   1.4648438e-02
   1.5411377e-02
   1.5960693e-02
   1.6204834e-02
   1.6204834e-02
   1.6723633e-02
   1.6998291e-02
   1.7333984e-02
   1.7639160e-02
   1.7700195e-02
   1.7944336e-02
   1.8188477e-02
   1.8096924e-02
   1.8249512e-02
   1.8676758e-02
   1.9409180e-02
   1.9775391e-02
   1.9989014e-02
   2.0233154e-02
   2.0050049e-02
   2.0294189e-02
   2.0324707e-02
   2.0843506e-02
   2.1270752e-02
   2.1789551e-02
   2.2186279e-02
   2.2125244e-02
   2.2064209e-02
   2.2552490e-02
   2.3254395e-02
   2.3315430e-02
   2.3223877e-02
   2.3406982e-02
   2.3712158e-02
   2.3803711e-02
   2.3773193e-02
   2.4078369e-02
   2.3956299e-02
   2.3895264e-02
   2.4169922e-02
   2.4139404e-02
   2.4383545e-02
   2.4658203e-02
   2.4871826e-02
   2.4749756e-02
   2.5146484e-02
   2.5817871e-02
   2.5726318e-02
   2.5970459e-02
   2.5970459e-02
   2.6000977e-02
   2.6519775e-02
   2.6733398e-02
   2.6672363e-02
   2.6794434e-02
   2.7130127e-02
   2.7496338e-02
   2.7648926e-02
   2.8320313e-02
   2.8930664e-02
   2.8533936e-02
   2.8564453e-02
   2.9266357e-02
   2.9754639e-02
   2.9571533e-02
   2.9602051e-02
   3.0883789e-02
   3.1036377e-02
   3.0670166e-02
   3.1219482e-02
   3.1646729e-02
   3.2104492e-02
   3.2348633e-02
   3.2989502e-02
   3.3630371e-02
   3.4057617e-02
   3.4332275e-02
   3.4637451e-02
   3.5064697e-02
   3.4881592e-02
   3.4637451e-02
   3.5308838e-02
   3.5797119e-02
   3.6407471e-02
   3.6315918e-02
   3.6499023e-02
   3.7445068e-02
   3.7963867e-02
   3.8543701e-02
   3.9703369e-02
   3.9764404e-02
   3.9733887e-02
   3.9794922e-02
   4.0496826e-02
   4.1015625e-02
   4.1259766e-02
   4.1870117e-02
   4.2236328e-02
   4.3670654e-02
   4.3914795e-02
   4.3609619e-02
   4.4158936e-02
   4.4311523e-02
   4.4799805e-02
   4.5410156e-02
   4.5532227e-02
   4.6203613e-02
   4.7149658e-02
   4.7271729e-02
   4.7760010e-02
   4.8004150e-02
   4.8858643e-02
   4.9224854e-02
   4.9072266e-02
   5.0079346e-02
   5.0323486e-02
   5.0811768e-02
   5.1635742e-02
   5.2154541e-02
   5.2856445e-02
   5.3375244e-02
   5.3771973e-02
   5.4443359e-02
   5.5358887e-02
   5.5694580e-02
   5.6030273e-02
   5.7067871e-02
   5.7434082e-02
   5.7708740e-02
   5.9051514e-02
   6.0333252e-02
   5.9936523e-02
   6.0485840e-02
   6.1279297e-02
   6.1676025e-02
   6.2957764e-02
   6.3507080e-02
   6.3751221e-02
   6.3964844e-02
   6.4941406e-02
   6.6131592e-02
   6.6497803e-02
   6.6864014e-02
   6.7474365e-02
   6.7871094e-02
   6.7749023e-02
   6.8542480e-02
   6.8939209e-02
   6.9213867e-02
   7.0098877e-02
   7.0709229e-02
   7.1136475e-02
   7.1624756e-02
   7.2662354e-02
   7.3547363e-02
   7.4310303e-02
   7.4829102e-02
   7.4890137e-02
   7.5408936e-02
   7.6263428e-02
   7.6995850e-02
   7.7789307e-02
   7.9132080e-02
   7.8979492e-02
   7.9101563e-02
   8.0017090e-02
   8.0596924e-02
   8.1207275e-02
   8.2275391e-02
   8.2672119e-02
   8.3404541e-02
   8.4167480e-02
   8.4625244e-02
   8.5235596e-02
   8.5083008e-02
   8.5449219e-02
   8.5754395e-02
   8.6334229e-02
   8.7036133e-02
   8.6730957e-02
   8.7280273e-02
   8.7646484e-02
   8.8134766e-02
   8.9019775e-02
   8.9172363e-02
   8.9508057e-02
   9.0667725e-02
   9.1461182e-02
   9.1979980e-02
   9.2193604e-02
   9.2864990e-02
   9.3322754e-02
   9.3200684e-02
   9.3933105e-02
   9.5062256e-02
   9.4329834e-02
   9.4940186e-02
   9.6252441e-02
   9.6435547e-02
   9.6679688e-02
   9.6679688e-02
   9.6954346e-02
   9.8052979e-02
   9.8632813e-02
   9.8663330e-02
   9.8846436e-02
   9.9182129e-02
   9.9792480e-02
   9.9914551e-02
   1.0009766e-01
   1.0058594e-01
   1.0116577e-01
   1.0183716e-01
   1.0205078e-01
   1.0256958e-01
   1.0256958e-01
   1.0275269e-01
   1.0324097e-01
   1.0311890e-01
   1.0342407e-01
   1.0394287e-01
   1.0415649e-01
   1.0449219e-01
   1.0501099e-01
   1.0510254e-01
   1.0571289e-01
   1.0675049e-01
   1.0653687e-01
   1.0617065e-01
   1.0644531e-01
   1.0693359e-01
   1.0769653e-01
   1.0757446e-01
   1.0787964e-01
   1.0766602e-01
   1.0852051e-01
   1.0913086e-01
   1.0870361e-01
   1.0946655e-01
   1.0955811e-01
   1.0937500e-01
   1.0983276e-01
   1.0983276e-01
   1.0998535e-01
   1.1022949e-01
   1.1013794e-01
   1.1056519e-01
   1.1068726e-01
   1.1093140e-01
   1.1117554e-01
   1.1129761e-01
   1.1151123e-01
   1.1203003e-01
   1.1264038e-01
   1.1282349e-01
   1.1270142e-01
   1.1312866e-01
   1.1328125e-01
   1.1337280e-01
   1.1370850e-01
   1.1373901e-01
   1.1331177e-01
   1.1407471e-01
   1.1441040e-01
   1.1419678e-01
   1.1453247e-01
   1.1441040e-01
   1.1477661e-01
   1.1474609e-01
   1.1471558e-01
   1.1535645e-01
   1.1541748e-01
   1.1553955e-01
   1.1621094e-01
   1.1639404e-01
   1.1660767e-01
   1.1691284e-01
   1.1682129e-01
   1.1718750e-01
   1.1746216e-01
   1.1752319e-01
   1.1798096e-01
   1.1788940e-01
   1.1782837e-01
   1.1813354e-01
   1.1856079e-01
   1.1944580e-01
   1.1956787e-01
   1.1953735e-01
   1.2005615e-01
   1.2005615e-01
   1.2023926e-01
   1.2048340e-01
   1.2042236e-01
   1.2072754e-01
   1.2097168e-01
   1.2118530e-01
   1.2118530e-01
   1.2127686e-01
   1.2139893e-01
   1.2164307e-01
   1.2161255e-01
   1.2167358e-01
   1.2173462e-01
   1.2133789e-01
   1.2106323e-01
   1.2078857e-01
   1.2084961e-01
   1.2088013e-01
   1.2072754e-01
   1.2084961e-01
   1.2072754e-01
   1.2051392e-01
   1.2097168e-01
   1.2097168e-01
   1.2081909e-01
   1.2069702e-01
   1.2060547e-01
   1.2124634e-01
   1.2121582e-01
   1.2066650e-01
   1.2145996e-01
   1.2194824e-01
   1.2197876e-01
   1.2191772e-01
   1.2173462e-01
   1.2145996e-01
   1.2094116e-01
   1.2127686e-01
   1.2130737e-01
   1.2097168e-01
   1.2176514e-01
   1.2164307e-01
   1.2149048e-01
   1.2142944e-01
   1.2103271e-01
   1.2097168e-01
   1.2100220e-01
   1.2084961e-01
   1.2078857e-01
   1.2097168e-01
   1.2136841e-01
   1.2158203e-01
   1.2097168e-01
   1.2118530e-01
   1.2130737e-01
   1.2081909e-01
   1.2133789e-01
   1.2078857e-01
   1.2036133e-01
   1.2097168e-01
   1.2045288e-01
   1.2036133e-01
   1.2051392e-01
   1.2091064e-01
   1.2030029e-01
   1.1956787e-01
   1.1938477e-01
   1.1984253e-01
   1.1981201e-01
   1.1932373e-01
   1.1920166e-01
   1.1911011e-01
   1.1883545e-01
   1.1849976e-01
   1.1816406e-01
   1.1788940e-01
   1.1773682e-01
   1.1801147e-01
   1.1749268e-01
   1.1740112e-01
   1.1764526e-01
   1.1685181e-01
   1.1734009e-01
   1.1706543e-01
   1.1691284e-01
   1.1709595e-01
   1.1657715e-01
   1.1639404e-01
   1.1575317e-01
   1.1547852e-01
   1.1520386e-01
   1.1450195e-01
   1.1413574e-01
   1.1431885e-01
   1.1422729e-01
   1.1404419e-01
   1.1370850e-01
   1.1294556e-01
   1.1230469e-01
   1.1218262e-01
   1.1160278e-01
   1.1111450e-01
   1.1111450e-01
   1.1074829e-01
   1.1044312e-01
   1.0977173e-01
   1.0983276e-01
   1.0940552e-01
   1.0876465e-01
   1.0894775e-01
   1.0803223e-01
   1.0797119e-01
   1.0781860e-01
   1.0671997e-01
   1.0668945e-01
   1.0635376e-01
   1.0540771e-01
   1.0504150e-01
   1.0461426e-01
   1.0369873e-01
   1.0342407e-01
   1.0250854e-01
   1.0208130e-01
   1.0110474e-01
   1.0052490e-01
   1.0025024e-01
   9.9853516e-02
   9.9853516e-02
   9.8999023e-02
   9.7869873e-02
   9.7229004e-02
   9.6343994e-02
   9.6160889e-02
   9.5947266e-02
   9.5123291e-02
   9.4757080e-02
   9.3963623e-02
   9.3414307e-02
   9.2437744e-02
   9.1583252e-02
   9.1827393e-02
   9.1094971e-02
   9.0026855e-02
   8.9935303e-02
   8.9324951e-02
   8.8500977e-02
   8.8073730e-02
   8.6914063e-02
   8.6151123e-02
   8.5693359e-02
   8.5327148e-02
   8.5021973e-02
   8.4716797e-02
   8.4594727e-02
   8.3709717e-02
   8.2519531e-02
   8.1756592e-02
   8.0871582e-02
   8.0474854e-02
   8.0078125e-02
   7.9132080e-02
   7.8247070e-02
   7.7880859e-02
   7.6629639e-02
   7.5988770e-02
   7.5408936e-02
   7.4523926e-02
   7.4035645e-02
   7.2967529e-02
   7.2448730e-02
   7.2204590e-02
   7.1807861e-02
   7.1166992e-02
   7.0770264e-02
   7.0251465e-02
   6.9702148e-02
   6.8634033e-02
   6.8237305e-02
   6.8054199e-02
   6.7138672e-02
   6.6894531e-02
   6.6192627e-02
   6.5734863e-02
   6.5246582e-02
   6.4422607e-02
   6.4056396e-02
   6.3446045e-02
   6.2774658e-02
   6.2103271e-02
   6.2103271e-02
   6.1920166e-02
   6.1584473e-02
   6.0729980e-02
   5.9722900e-02
   5.8990479e-02
   5.8258057e-02
   5.7739258e-02
   5.7067871e-02
   5.6945801e-02
   5.6732178e-02
   5.5511475e-02
   5.5267334e-02
   5.4809570e-02
   5.3588867e-02
   5.3375244e-02
   5.2276611e-02
   5.1147461e-02
   5.0781250e-02
   5.0079346e-02
   4.9835205e-02
   4.9530029e-02
   4.9102783e-02
   4.8065186e-02
   4.7058105e-02
   4.6661377e-02
   4.6234131e-02
   4.5776367e-02
   4.5349121e-02
   4.4586182e-02
   4.3579102e-02
   4.3121338e-02
   4.2572021e-02
   4.1778564e-02
   4.1839600e-02
   4.1229248e-02
   3.9855957e-02
   3.9428711e-02
   3.8696289e-02
   3.8604736e-02
   3.8208008e-02
   3.7200928e-02
   3.6865234e-02
   3.6682129e-02
   3.6224365e-02
   3.5308838e-02
   3.4698486e-02
   3.4210205e-02
   3.2989502e-02
   3.2562256e-02
   3.2135010e-02
   3.1555176e-02
   3.0975342e-02
   3.0731201e-02
   3.0548096e-02
   2.9510498e-02
   2.9144287e-02
   2.9022217e-02
   2.8625488e-02
   2.7862549e-02
   2.7221680e-02
   2.6550293e-02
   2.6062012e-02
   2.5756836e-02
   2.4810791e-02
   2.5085449e-02
   2.4780273e-02
   2.3071289e-02
   2.2430420e-02
   2.2033691e-02
   2.1118164e-02
   2.0507813e-02
   1.9927979e-02
   1.8737793e-02
   1.8280029e-02
   1.7730713e-02
   1.7272949e-02
   1.7059326e-02
   1.6387939e-02
   1.5411377e-02
   1.4739990e-02
   1.4709473e-02
   1.4099121e-02
   1.3549805e-02
   1.3153076e-02
   1.2878418e-02
   1.2939453e-02
   1.2512207e-02
   1.2084961e-02
   1.1474609e-02
   1.1199951e-02
   1.0803223e-02
   1.0284424e-02
   1.0406494e-02
   1.0375977e-02
   9.5825195e-03
   8.7890625e-03
   9.0026855e-03
   9.2468262e-03
   8.6975098e-03
   8.2702637e-03
   7.8735352e-03
   7.5683594e-03
   6.8054199e-03
   6.2255859e-03
   6.1950684e-03
   5.6762695e-03
   5.0048828e-03
   5.3405762e-03
   4.7302246e-03
   4.2724609e-03
   4.3334961e-03
   3.6315918e-03
   3.3874512e-03
   2.9602051e-03
   2.5634766e-03
   2.4414063e-03
   2.3498535e-03
   2.1362305e-03
   1.8920898e-03
   1.6174316e-03
   1.1901855e-03
   1.4648438e-03
   1.4343262e-03
   7.0190430e-04
   5.7983398e-04
   7.9345703e-04
   7.3242188e-04
   1.8310547e-04
   2.1362305e-04
   8.8500977e-04
   3.3569336e-04
   0.0000000e+00
   1.8310547e-04
   1.5258789e-04
   4.5776367e-04
   3.6621094e-04
   3.6621094e-04
   6.1035156e-04
   1.0375977e-03
   8.8500977e-04
   1.3732910e-03
   1.3732910e-03
   1.1291504e-03
   1.7395020e-03
   1.9531250e-03
   2.2583008e-03
   3.0517578e-03
   3.4484863e-03
   3.4179688e-03
   3.7536621e-03
   4.3640137e-03
   4.6081543e-03
   4.3334961e-03
   4.7607422e-03
   5.2490234e-03
   5.6457520e-03
   6.4697266e-03
   6.5612793e-03
   6.6833496e-03
   7.3242188e-03
   7.9650879e-03
   8.3923340e-03
   9.0332031e-03
   9.0332031e-03
   9.0332031e-03
   9.3688965e-03
   9.4909668e-03
   9.6435547e-03
   9.2773438e-03
   9.5214844e-03
   9.7351074e-03
   1.0284424e-02
   1.0467529e-02
   1.0711670e-02
   1.0772705e-02
   1.0955811e-02
   1.1779785e-02
   1.1871338e-02
   1.1718750e-02
   1.1962891e-02
   1.2603760e-02
   1.3549805e-02
   1.3916016e-02
   1.3549805e-02
   1.3336182e-02
   1.3153076e-02
   1.3488770e-02
   1.3946533e-02
   1.3702393e-02
   1.3885498e-02
   1.3732910e-02
   1.3183594e-02
   1.3671875e-02
   1.4434814e-02
   1.3977051e-02
   1.3397217e-02
   1.3458252e-02
   1.3244629e-02
   1.2908936e-02
   1.2725830e-02
   1.2664795e-02
   1.2298584e-02
   1.2542725e-02
   1.2420654e-02
   1.2145996e-02
   1.2329102e-02
   1.2359619e-02
   1.2359619e-02
   1.1962891e-02
   1.1322021e-02
   1.1413574e-02
   1.0986328e-02
   1.0559082e-02
   1.0498047e-02
   1.0131836e-02
   9.2468262e-03
   8.8500977e-03
   8.7280273e-03
   8.0871582e-03
   7.6599121e-03
   7.3547363e-03
   7.1105957e-03
   7.0495605e-03
   6.1340332e-03
   6.0424805e-03
   6.2255859e-03
   5.7983398e-03
   5.4321289e-03
   4.9133301e-03
   4.1809082e-03
   4.0588379e-03
   3.7841797e-03
   3.0822754e-03
   2.7465820e-03
   3.0212402e-03
   2.5939941e-03
   1.8920898e-03
   1.6174316e-03
   1.0681152e-03
   6.4086914e-04
   9.1552734e-04
   8.2397461e-04
   2.1362305e-04
  -3.3569336e-04
  -4.5776367e-04
  -1.0681152e-03
  -1.2512207e-03
  -1.2817383e-03
  -1.9531250e-03
  -2.5634766e-03
  -3.4484863e-03
  -3.6010742e-03
  -3.9978027e-03
  -4.6081543e-03
  -5.1574707e-03
  -5.5847168e-03
  -5.2795410e-03
  -5.8898926e-03
  -6.0424805e-03
  -6.4697266e-03
  -7.2021484e-03
  -7.8735352e-03
  -8.7280273e-03
  -9.0637207e-03
  -9.5520020e-03
  -1.0162354e-02
  -1.0467529e-02
  -1.0894775e-02
  -1.1627197e-02
  -1.1779785e-02
  -1.2512207e-02
  -1.2908936e-02
  -1.2969971e-02
  -1.3610840e-02
  -1.3671875e-02
  -1.4160156e-02
  -1.4434814e-02
  -1.4709473e-02
  -1.5869141e-02
  -1.5991211e-02
  -1.6571045e-02
  -1.7181396e-02
  -1.7456055e-02
  -1.7913818e-02
  -1.8829346e-02
  -1.9470215e-02
  -1.9805908e-02
  -2.0446777e-02
  -2.1087646e-02
  -2.1514893e-02
  -2.2247314e-02
  -2.3071289e-02
  -2.3254395e-02
  -2.3742676e-02
  -2.4505615e-02
  -2.5238037e-02
  -2.5970459e-02
  -2.6336670e-02
  -2.6885986e-02
  -2.7191162e-02
  -2.8198242e-02
  -2.9144287e-02
  -2.9632568e-02
  -3.0029297e-02
  -3.0914307e-02
  -3.2012939e-02
  -3.2348633e-02
  -3.3264160e-02
  -3.4179688e-02
  -3.4912109e-02
  -3.5827637e-02
  -3.7048340e-02
  -3.7963867e-02
  -3.8696289e-02
  -3.9276123e-02
  -4.0191650e-02
  -4.1320801e-02
  -4.2114258e-02
  -4.2938232e-02
  -4.3945313e-02
  -4.4586182e-02
  -4.5227051e-02
  -4.5898438e-02
  -4.6844482e-02
  -4.7363281e-02
  -4.8278809e-02
  -4.9407959e-02
  -4.9865723e-02
  -5.1086426e-02
  -5.1788330e-02
  -5.2001953e-02
  -5.3070068e-02
  -5.3863525e-02
  -5.4473877e-02
  -5.5511475e-02
  -5.6549072e-02
  -5.7525635e-02
  -5.8563232e-02
  -5.8929443e-02
  -5.9967041e-02
  -6.1248779e-02
  -6.2103271e-02
  -6.2927246e-02
  -6.3812256e-02
  -6.4605713e-02
  -6.5643311e-02
  -6.6162109e-02
  -6.6558838e-02
  -6.8115234e-02
  -6.9244385e-02
  -7.0251465e-02
  -7.1472168e-02
  -7.1807861e-02
  -7.2753906e-02
  -7.3913574e-02
  -7.5042725e-02
  -7.6171875e-02
  -7.7056885e-02
  -7.7667236e-02
  -7.8277588e-02
  -7.8491211e-02
  -7.9742432e-02
  -8.1024170e-02
  -8.1878662e-02
  -8.2641602e-02
  -8.3282471e-02
  -8.4228516e-02
  -8.4503174e-02
  -8.4991455e-02
  -8.6120605e-02
  -8.7219238e-02
  -8.7707520e-02
  -8.8409424e-02
  -8.9538574e-02
  -9.0240479e-02
  -9.1339111e-02
  -9.2163086e-02
  -9.2468262e-02
  -9.3231201e-02
  -9.4177246e-02
  -9.4970703e-02
  -9.6008301e-02
  -9.7137451e-02
  -9.7259521e-02
  -9.8114014e-02
  -9.8632813e-02
  -9.9456787e-02
  -1.0122681e-01
  -1.0119629e-01
  -1.0186768e-01
  -1.0305786e-01
  -1.0324097e-01
  -1.0400391e-01
  -1.0446167e-01
  -1.0516357e-01
  -1.0614014e-01
  -1.0620117e-01
  -1.0751343e-01
  -1.0852051e-01
  -1.0852051e-01
  -1.0968018e-01
  -1.1026001e-01
  -1.1056519e-01
  -1.1169434e-01
  -1.1203003e-01
  -1.1294556e-01
  -1.1380005e-01
  -1.1425781e-01
  -1.1502075e-01
  -1.1514282e-01
  -1.1563110e-01
  -1.1645508e-01
  -1.1645508e-01
  -1.1712646e-01
  -1.1785889e-01
  -1.1825562e-01
  -1.1911011e-01
  -1.1868286e-01
  -1.1901855e-01
  -1.1987305e-01
  -1.1978149e-01
  -1.2020874e-01
  -1.2039185e-01
  -1.2033081e-01
  -1.2088013e-01
  -1.2094116e-01
  -1.2121582e-01
  -1.2188721e-01
  -1.2170410e-01
  -1.2207031e-01
  -1.2249756e-01
  -1.2213135e-01
  -1.2249756e-01
  -1.2255859e-01
  -1.2258911e-01
  -1.2307739e-01
  -1.2265015e-01
  -1.2286377e-01
  -1.2316895e-01
  -1.2313843e-01
  -1.2310791e-01
  -1.2280273e-01
  -1.2301636e-01
  -1.2268066e-01
  -1.2258911e-01
  -1.2274170e-01
  -1.2240601e-01
  -1.2231445e-01
  -1.2225342e-01
  -1.2133789e-01
  -1.2078857e-01
  -1.2155151e-01
  -1.2155151e-01
  -1.2149048e-01
  -1.2109375e-01
  -1.2048340e-01
  -1.2063599e-01
  -1.2057495e-01
  -1.2094116e-01
  -1.2069702e-01
  -1.2014771e-01
  -1.1990356e-01
  -1.1911011e-01
  -1.1911011e-01
  -1.1914063e-01
  -1.1825562e-01
  -1.1825562e-01
  -1.1804199e-01
  -1.1770630e-01
  -1.1755371e-01
  -1.1663818e-01
  -1.1639404e-01
  -1.1642456e-01
  -1.1553955e-01
  -1.1550903e-01
  -1.1520386e-01
  -1.1447144e-01
  -1.1453247e-01
  -1.1437988e-01
  -1.1392212e-01
  -1.1373901e-01
  -1.1285400e-01
  -1.1282349e-01
  -1.1306763e-01
  -1.1209106e-01
  -1.1206055e-01
  -1.1181641e-01
  -1.1148071e-01
  -1.1129761e-01
  -1.1083984e-01
  -1.1065674e-01
  -1.1019897e-01
  -1.0995483e-01
  -1.0946655e-01
  -1.0919189e-01
  -1.0906982e-01
  -1.0867310e-01
  -1.0818481e-01
  -1.0766602e-01
  -1.0809326e-01
  -1.0787964e-01
  -1.0736084e-01
  -1.0705566e-01
  -1.0699463e-01
  -1.0678101e-01
  -1.0650635e-01
  -1.0638428e-01
  -1.0577393e-01
  -1.0522461e-01
  -1.0568237e-01
  -1.0559082e-01
  -1.0549927e-01
  -1.0488892e-01
  -1.0369873e-01
  -1.0357666e-01
  -1.0354614e-01
  -1.0327148e-01
  -1.0333252e-01
  -1.0235596e-01
  -1.0244751e-01
  -1.0226440e-01
  -1.0107422e-01
  -1.0113525e-01
  -1.0025024e-01
  -1.0025024e-01
  -1.0006714e-01
  -9.9395752e-02
  -9.9822998e-02
  -9.9548340e-02
  -9.8999023e-02
  -9.8480225e-02
  -9.8175049e-02
  -9.7930908e-02
  -9.7503662e-02
  -9.7015381e-02
  -9.6649170e-02
  -9.6374512e-02
  -9.6069336e-02
  -9.5703125e-02
  -9.4848633e-02
  -9.4573975e-02
  -9.4696045e-02
  -9.4055176e-02
  -9.3994141e-02
  -9.3292236e-02
  -9.2346191e-02
  -9.3048096e-02
  -9.2926025e-02
  -9.2437744e-02
  -9.2071533e-02
  -9.1491699e-02
  -9.1461182e-02
  -9.0850830e-02
  -9.0026855e-02
  -8.9813232e-02
  -8.9324951e-02
  -8.8989258e-02
  -8.8378906e-02
  -8.8134766e-02
  -8.8043213e-02
  -8.7615967e-02
  -8.7310791e-02
  -8.6975098e-02
  -8.5998535e-02
  -8.5540771e-02
  -8.5937500e-02
  -8.5601807e-02
  -8.5052490e-02
  -8.4686279e-02
  -8.4320068e-02
  -8.3648682e-02
  -8.3038330e-02
  -8.2733154e-02
  -8.1878662e-02
  -8.1573486e-02
  -8.1420898e-02
  -8.0291748e-02
  -7.9620361e-02
  -7.9223633e-02
  -7.8521729e-02
  -7.8338623e-02
  -7.8125000e-02
  -7.7575684e-02
  -7.7545166e-02
  -7.6995850e-02
  -7.6171875e-02
  -7.5408936e-02
  -7.5408936e-02
  -7.5317383e-02
  -7.4798584e-02
  -7.4127197e-02
  -7.3883057e-02
  -7.3242188e-02
  -7.2692871e-02
  -7.2448730e-02
  -7.2143555e-02
  -7.1685791e-02
  -7.0983887e-02
  -7.0373535e-02
  -6.9824219e-02
  -6.9549561e-02
  -6.9274902e-02
  -6.8878174e-02
  -6.7993164e-02
  -6.7413330e-02
  -6.6894531e-02
  -6.6253662e-02
  -6.5948486e-02
  -6.4880371e-02
  -6.4086914e-02
  -6.3446045e-02
  -6.3629150e-02
  -6.3385010e-02
  -6.1981201e-02
  -6.1553955e-02
  -6.0852051e-02
  -5.9753418e-02
  -5.9814453e-02
  -5.9082031e-02
  -5.8441162e-02
  -5.8135986e-02
  -5.7067871e-02
  -5.6549072e-02
  -5.6427002e-02
  -5.5725098e-02
  -5.4992676e-02
  -5.4809570e-02
  -5.4168701e-02
  -5.3497314e-02
  -5.2917480e-02
  -5.2368164e-02
  -5.2032471e-02
  -5.1849365e-02
  -5.1391602e-02
  -5.0506592e-02
  -5.0079346e-02
  -4.9591064e-02
  -4.9072266e-02
  -4.8492432e-02
  -4.8126221e-02
  -4.7729492e-02
  -4.6783447e-02
  -4.6508789e-02
  -4.6051025e-02
  -4.5806885e-02
  -4.5196533e-02
  -4.5257568e-02
  -4.4952393e-02
  -4.4311523e-02
  -4.4219971e-02
  -4.2816162e-02
  -4.2236328e-02
  -4.2022705e-02
  -4.1442871e-02
  -4.0832520e-02
  -4.0161133e-02
  -4.0100098e-02
  -3.9184570e-02
  -3.8177490e-02
  -3.7536621e-02
  -3.6773682e-02
  -3.6437988e-02
  -3.5858154e-02
  -3.5034180e-02
  -3.4942627e-02
  -3.4271240e-02
  -3.3355713e-02
  -3.2867432e-02
  -3.2165527e-02
  -3.1311035e-02
  -3.0364990e-02
  -2.9876709e-02
  -2.9418945e-02
  -2.8533936e-02
  -2.8045654e-02
  -2.7709961e-02
  -2.7160645e-02
  -2.6153564e-02
  -2.4902344e-02
  -2.3895264e-02
  -2.3132324e-02
  -2.2918701e-02
  -2.1820068e-02
  -2.1179199e-02
  -2.0690918e-02
  -1.9622803e-02
  -1.8585205e-02
  -1.7852783e-02
  -1.7486572e-02
  -1.6662598e-02
  -1.5533447e-02
  -1.4587402e-02
  -1.3793945e-02
  -1.3214111e-02
  -1.2390137e-02
  -1.1444092e-02
  -1.0284424e-02
  -8.8195801e-03
  -8.3007813e-03
  -7.5683594e-03
  -6.9274902e-03
  -6.5307617e-03
  -5.3710938e-03
  -4.4860840e-03
  -3.5400391e-03
  -2.4719238e-03
  -1.7395020e-03
  -1.6784668e-03
  -1.1901855e-03
  -1.5258789e-04
   8.8500977e-04
   1.8920898e-03
   2.8381348e-03
   3.7231445e-03
   4.7912598e-03
   5.1574707e-03
   5.7373047e-03
   7.0800781e-03
   7.6904297e-03
   8.8806152e-03
   9.5825195e-03
   1.0406494e-02
   1.1352539e-02
   1.1901855e-02
   1.2573242e-02
   1.3732910e-02
   1.5014648e-02
   1.5747070e-02
   1.6540527e-02
   1.7272949e-02
   1.8341064e-02
   1.9256592e-02
   1.9744873e-02
   2.0629883e-02
   2.1026611e-02
   2.1636963e-02
   2.2583008e-02
   2.3620605e-02
   2.4230957e-02
   2.4139404e-02
   2.4597168e-02
   2.5939941e-02
   2.6611328e-02
   2.7130127e-02
   2.7374268e-02
   2.7343750e-02
   2.8259277e-02
   2.9022217e-02
   2.9602051e-02
   3.0303955e-02
   3.1005859e-02
   3.1494141e-02
   3.1799316e-02
   3.2653809e-02
   3.2836914e-02
   3.3172607e-02
   3.3905029e-02
   3.4240723e-02
   3.5003662e-02
   3.5705566e-02
   3.6163330e-02
   3.6468506e-02
   3.6773682e-02
   3.7170410e-02
   3.7384033e-02
   3.8055420e-02
   3.8269043e-02
   3.8208008e-02
   3.9459229e-02
   3.9886475e-02
   4.0069580e-02
   4.0954590e-02
   4.0496826e-02
   4.0802002e-02
   4.1107178e-02
   4.1290283e-02
   4.1748047e-02
   4.1839600e-02
   4.2083740e-02
   4.2846680e-02
   4.3273926e-02
   4.3640137e-02
   4.3975830e-02
   4.4311523e-02
   4.4067383e-02
   4.4403076e-02
   4.5074463e-02
   4.5196533e-02
   4.5410156e-02
   4.5532227e-02
   4.5501709e-02
   4.5898438e-02
   4.5989990e-02
   4.6234131e-02
   4.6600342e-02
   4.6997070e-02
   4.7454834e-02
   4.7485352e-02
   4.7546387e-02
   4.7454834e-02
   4.7882080e-02
   4.8919678e-02
   4.9041748e-02
   4.8553467e-02
   4.8767090e-02
   4.8522949e-02
   4.8522949e-02
   4.8736572e-02
   4.8400879e-02
   4.8706055e-02
   4.8736572e-02
   4.8278809e-02
   4.7698975e-02
   4.7821045e-02
   4.8156738e-02
   4.7882080e-02
   4.7943115e-02
   4.7729492e-02
   4.7637939e-02
   4.7027588e-02
   4.6752930e-02
   4.6905518e-02
   4.6508789e-02
   4.6386719e-02
   4.5654297e-02
   4.5257568e-02
   4.5318604e-02
   4.5471191e-02
   4.5074463e-02
   4.4952393e-02
   4.4860840e-02
   4.4219971e-02
   4.4097900e-02
   4.3914795e-02
   4.3640137e-02
   4.3182373e-02
   4.2785645e-02
   4.2449951e-02
   4.2510986e-02
   4.2633057e-02
   4.2358398e-02
   4.1870117e-02
   4.1137695e-02
   4.0924072e-02
   4.0252686e-02
   3.9947510e-02
   4.0161133e-02
   3.9764404e-02
   3.9520264e-02
   3.8909912e-02
   3.8696289e-02
   3.8604736e-02
   3.8146973e-02
   3.7994385e-02
   3.7536621e-02
   3.7414551e-02
   3.7261963e-02
   3.6895752e-02
   3.6865234e-02
   3.6529541e-02
   3.6071777e-02
   3.5919189e-02
   3.6102295e-02
   3.5644531e-02
   3.5888672e-02
   3.5736084e-02
   3.5888672e-02
   3.5369873e-02
   3.5156250e-02
   3.4912109e-02
   3.4912109e-02
   3.5247803e-02
   3.4851074e-02
   3.4454346e-02
   3.4576416e-02
   3.4301758e-02
   3.4332275e-02
   3.4484863e-02
   3.4271240e-02
   3.4576416e-02
   3.4393311e-02
   3.3660889e-02
   3.3874512e-02
   3.3935547e-02
   3.3660889e-02
   3.3874512e-02
   3.3538818e-02
   3.2897949e-02
   3.3203125e-02
   3.3264160e-02
   3.2897949e-02
   3.3081055e-02
   3.2897949e-02
   3.2348633e-02
   3.2135010e-02
   3.2073975e-02
   3.2073975e-02
   3.1829834e-02
   3.1799316e-02
   3.1524658e-02
   3.1066895e-02
   3.1158447e-02
   3.1066895e-02
   3.0944824e-02
   3.0944824e-02
   3.0822754e-02
   3.0456543e-02
   2.9754639e-02
   2.9968262e-02
   2.9937744e-02
   2.9571533e-02
   2.9418945e-02
   2.9174805e-02
   2.9144287e-02
   2.8778076e-02
   2.8533936e-02
   2.8747559e-02
   2.8503418e-02
   2.8320313e-02
   2.8625488e-02
   2.8320313e-02
   2.8411865e-02
   2.8533936e-02
   2.8106689e-02
   2.7893066e-02
   2.7740479e-02
   2.7313232e-02
   2.6855469e-02
   2.6702881e-02
   2.6855469e-02
   2.7221680e-02
   2.6947021e-02
   2.6794434e-02
   2.7069092e-02
   2.6947021e-02
   2.6885986e-02
   2.6916504e-02
   2.6611328e-02
   2.6550293e-02
   2.6336670e-02
   2.6275635e-02
   2.6672363e-02
   2.6672363e-02
   2.6153564e-02
   2.6062012e-02
   2.6062012e-02
   2.6062012e-02
   2.6214600e-02
   2.6275635e-02
   2.6336670e-02
   2.6428223e-02
   2.6123047e-02
   2.6245117e-02
   2.6245117e-02
   2.6397705e-02
   2.6824951e-02
   2.6916504e-02
   2.6824951e-02
   2.6550293e-02
   2.6855469e-02
   2.7099609e-02
   2.7587891e-02
   2.7374268e-02
   2.6550293e-02
   2.7069092e-02
   2.7221680e-02
   2.6977539e-02
   2.6855469e-02
   2.7252197e-02
   2.7832031e-02
   2.7648926e-02
   2.8137207e-02
   2.8228760e-02
   2.8259277e-02
   2.8381348e-02
   2.8717041e-02
   2.9113770e-02
   2.9235840e-02
   2.9174805e-02
   2.9174805e-02
   2.9724121e-02
   3.0212402e-02
   3.0242920e-02
   3.0944824e-02
   3.1250000e-02
   3.1463623e-02
   3.2104492e-02
   3.1494141e-02
   3.1921387e-02
   3.2165527e-02
   3.1982422e-02
   3.2287598e-02
   3.2379150e-02
   3.3477783e-02
   3.3538818e-02
   3.2653809e-02
   3.2684326e-02
   3.2897949e-02
   3.2775879e-02
   3.2745361e-02
   3.2531738e-02
   3.2348633e-02
   3.2501221e-02
   3.2836914e-02
   3.2928467e-02
   3.2653809e-02
   3.3081055e-02
   3.3050537e-02
   3.3081055e-02
   3.3477783e-02
   3.3721924e-02
   3.3538818e-02
   3.3660889e-02
   3.4301758e-02
   3.4118652e-02
   3.3721924e-02
   3.3599854e-02
   3.3538818e-02
   3.3874512e-02
   3.3966064e-02
   3.3233643e-02
   3.3264160e-02
   3.3843994e-02
   3.3477783e-02
   3.3966064e-02
   3.4545898e-02
   3.4057617e-02
   3.3691406e-02
   3.3538818e-02
   3.3355713e-02
   3.3721924e-02
   3.3325195e-02
   3.3172607e-02
   3.3477783e-02
   3.3630371e-02
   3.3508301e-02
   3.3477783e-02
   3.3660889e-02
   3.3294678e-02
   3.3508301e-02
   3.3142090e-02
   3.2714844e-02
   3.2745361e-02
   3.2348633e-02
   3.1768799e-02
   3.1982422e-02
   3.2012939e-02
   3.1829834e-02
   3.1616211e-02
   3.1494141e-02
   3.1494141e-02
   3.1372070e-02
   3.1494141e-02
   3.0731201e-02
   3.0822754e-02
   3.0822754e-02
   3.0181885e-02
   3.0548096e-02
   3.0303955e-02
   3.0334473e-02
   3.0151367e-02
   2.9602051e-02
   2.9663086e-02
   2.9113770e-02
   2.8930664e-02
   2.9022217e-02
   2.8900146e-02
   2.8869629e-02
   2.9052734e-02
   2.9205322e-02
   2.9174805e-02
   2.9235840e-02
   2.8656006e-02
   2.8198242e-02
   2.8137207e-02
   2.8015137e-02
   2.7740479e-02
   2.7832031e-02
   2.8045654e-02
   2.7740479e-02
   2.7557373e-02
   2.7343750e-02
   2.7160645e-02
   2.6947021e-02
   2.6733398e-02
   2.6519775e-02
   2.6763916e-02
   2.6611328e-02
   2.6153564e-02
   2.6336670e-02
   2.5512695e-02
   2.5146484e-02
   2.4993896e-02
   2.4475098e-02
   2.4780273e-02
   2.4932861e-02
   2.4353027e-02
   2.3864746e-02
   2.3681641e-02
   2.3468018e-02
   2.3193359e-02
   2.3193359e-02
   2.2827148e-02
   2.2918701e-02
   2.2735596e-02
   2.2369385e-02
   2.1911621e-02
   2.1789551e-02
   2.1881104e-02
   2.1026611e-02
   2.0874023e-02
   2.1179199e-02
   2.0965576e-02
   2.0233154e-02
   1.9805908e-02
   1.9409180e-02
   1.8646240e-02
   1.8768311e-02
   1.8432617e-02
   1.8157959e-02
   1.9042969e-02
   1.8798828e-02
   1.7883301e-02
   1.7791748e-02
   1.7456055e-02
   1.6967773e-02
   1.6693115e-02
   1.6296387e-02
   1.5991211e-02
   1.5563965e-02
   1.4831543e-02
   1.4434814e-02
   1.4465332e-02
   1.4434814e-02
   1.3916016e-02
   1.3397217e-02
   1.2756348e-02
   1.2603760e-02
   1.2359619e-02
   1.1840820e-02
   1.1596680e-02
   1.0955811e-02
   1.0375977e-02
   9.9487305e-03
   9.4909668e-03
   9.1552734e-03
   8.5449219e-03
   8.4533691e-03
   8.3007813e-03
   7.6599121e-03
   7.0190430e-03
   6.3781738e-03
   6.3171387e-03
   6.2561035e-03
   5.8288574e-03
   5.1574707e-03
   4.7912598e-03
   4.3334961e-03
   3.6926270e-03
   3.4790039e-03
   3.2043457e-03
   2.6855469e-03
   1.9226074e-03
   1.5869141e-03
   1.4953613e-03
   1.1596680e-03
   1.8310547e-04
  -3.0517578e-04
  -5.1879883e-04
  -9.1552734e-04
  -1.3732910e-03
  -1.5258789e-03
  -1.5563965e-03
  -1.9226074e-03
  -1.7700195e-03
  -2.4719238e-03
  -3.1127930e-03
  -3.2958984e-03
  -3.5400391e-03
  -3.5705566e-03
  -4.1198730e-03
  -4.2419434e-03
  -4.1198730e-03
  -4.7607422e-03
  -5.0354004e-03
  -4.3334961e-03
  -4.4555664e-03
  -5.3710938e-03
  -5.5541992e-03
  -5.3405762e-03
  -5.8898926e-03
  -6.3781738e-03
  -6.1950684e-03
  -6.1950684e-03
  -6.4086914e-03
  -6.7749023e-03
  -7.2631836e-03
  -7.5378418e-03
  -7.8125000e-03
  -8.0566406e-03
  -8.1481934e-03
  -8.5754395e-03
  -8.5449219e-03
  -8.3312988e-03
  -8.3312988e-03
  -7.9040527e-03
  -8.2397461e-03
  -9.0332031e-03
  -8.9721680e-03
  -9.1857910e-03
  -8.9416504e-03
  -9.1857910e-03
  -9.0026855e-03
  -9.0332031e-03
  -9.3994141e-03
  -9.0942383e-03
  -8.7280273e-03
  -8.4838867e-03
  -8.4838867e-03
  -8.7585449e-03
  -8.9721680e-03
  -9.1857910e-03
  -9.3994141e-03
  -9.2468262e-03
  -9.2163086e-03
  -9.0332031e-03
  -9.1857910e-03
  -8.9111328e-03
  -8.8500977e-03
  -8.8500977e-03
  -8.4838867e-03
  -8.8500977e-03
  -8.3923340e-03
  -8.4228516e-03
  -8.2397461e-03
  -8.2397461e-03
  -8.5754395e-03
  -8.0871582e-03
  -7.5988770e-03
  -7.7514648e-03
  -7.7514648e-03
  -7.5988770e-03
  -7.4462891e-03
  -7.1105957e-03
  -7.1105957e-03
  -6.9274902e-03
  -6.6223145e-03
  -6.7443848e-03
  -6.6223145e-03
  -6.1645508e-03
  -5.8288574e-03
  -6.3781738e-03
  -6.4392090e-03
  -5.6457520e-03
  -5.3100586e-03
  -5.7067871e-03
  -5.4016113e-03
  -5.1574707e-03
  -5.1269531e-03
  -5.1879883e-03
  -4.7302246e-03
  -4.5776367e-03
  -5.4016113e-03
  -4.9743652e-03
  -4.7607422e-03
  -5.0354004e-03
  -5.2490234e-03
  -5.2795410e-03
  -5.4321289e-03
  -5.4016113e-03
  -5.4016113e-03
  -5.3710938e-03
  -5.6762695e-03
  -6.1340332e-03
  -6.0729980e-03
  -6.1340332e-03
  -6.3781738e-03
  -6.1950684e-03
  -6.5612793e-03
  -6.4392090e-03
  -6.2561035e-03
  -6.3781738e-03
  -6.9274902e-03
  -7.5988770e-03
  -8.0261230e-03
  -7.8430176e-03
  -8.2702637e-03
  -8.5144043e-03
  -8.6669922e-03
  -9.6740723e-03
  -9.7961426e-03
  -1.0070801e-02
  -1.0772705e-02
  -1.0864258e-02
  -1.1413574e-02
  -1.2145996e-02
  -1.2542725e-02
  -1.2481689e-02
  -1.3641357e-02
  -1.4190674e-02
  -1.4434814e-02
  -1.4923096e-02
  -1.5228271e-02
  -1.5655518e-02
  -1.5838623e-02
  -1.6510010e-02
  -1.6296387e-02
  -1.6662598e-02
  -1.7425537e-02
  -1.7761230e-02
  -1.7730713e-02
  -1.8157959e-02
  -1.8463135e-02
  -1.8371582e-02
  -1.9317627e-02
  -2.0050049e-02
  -1.9897461e-02
  -2.0477295e-02
  -2.0812988e-02
  -2.1026611e-02
  -2.2064209e-02
  -2.2735596e-02
  -2.2491455e-02
  -2.2949219e-02
  -2.3895264e-02
  -2.4627686e-02
  -2.4475098e-02
  -2.5207520e-02
  -2.6031494e-02
  -2.6245117e-02
  -2.6733398e-02
  -2.7404785e-02
  -2.7923584e-02
  -2.8137207e-02
  -2.8564453e-02
  -2.8991699e-02
  -2.9541016e-02
  -2.9968262e-02
  -3.0212402e-02
  -3.0944824e-02
  -3.0700684e-02
  -3.1372070e-02
  -3.2135010e-02
  -3.2745361e-02
  -3.3050537e-02
  -3.2958984e-02
  -3.3782959e-02
  -3.5095215e-02
  -3.4912109e-02
  -3.5308838e-02
  -3.6346436e-02
  -3.6071777e-02
  -3.6437988e-02
  -3.6926270e-02
  -3.6865234e-02
  -3.7719727e-02
  -3.8421631e-02
  -3.8696289e-02
  -3.9276123e-02
  -3.9306641e-02
  -4.0161133e-02
  -4.0985107e-02
  -4.0985107e-02
  -4.0893555e-02
  -4.0985107e-02
  -4.1290283e-02
  -4.1717529e-02
  -4.1992188e-02
  -4.2449951e-02
  -4.2816162e-02
  -4.2510986e-02
  -4.2938232e-02
  -4.3090820e-02
  -4.3365479e-02
  -4.3640137e-02
  -4.3182373e-02
  -4.3457031e-02
  -4.3518066e-02
  -4.2968750e-02
  -4.3579102e-02
  -4.4097900e-02
  -4.4158936e-02
  -4.4250488e-02
  -4.4036865e-02
  -4.4250488e-02
  -4.3884277e-02
  -4.3640137e-02
  -4.3762207e-02
  -4.3609619e-02
  -4.3792725e-02
  -4.4189453e-02
  -4.3975830e-02
  -4.4128418e-02
  -4.4189453e-02
  -4.4006348e-02
  -4.3701172e-02
  -4.3487549e-02
  -4.3701172e-02
  -4.3762207e-02
  -4.3731689e-02
  -4.4067383e-02
  -4.3548584e-02
  -4.3029785e-02
  -4.2785645e-02
  -4.3151855e-02
  -4.3457031e-02
  -4.2572021e-02
  -4.2144775e-02
  -4.2358398e-02
  -4.2053223e-02
  -4.1809082e-02
  -4.2083740e-02
  -4.1931152e-02
  -4.1717529e-02
  -4.1320801e-02
  -4.1442871e-02
  -4.1290283e-02
  -4.0924072e-02
  -4.0863037e-02
  -4.0710449e-02
  -4.0496826e-02
  -4.0191650e-02
  -3.9978027e-02
  -4.0191650e-02
  -4.0313721e-02
  -3.9916992e-02
  -4.0008545e-02
  -3.9916992e-02
  -3.9672852e-02
  -3.9764404e-02
  -3.9337158e-02
  -3.8940430e-02
  -3.8848877e-02
  -3.9154053e-02
  -3.8818359e-02
  -3.8208008e-02
  -3.7811279e-02
  -3.7628174e-02
  -3.7353516e-02
  -3.7048340e-02
  -3.6590576e-02
  -3.5522461e-02
  -3.5217285e-02
  -3.5491943e-02
  -3.5369873e-02
  -3.5125732e-02
  -3.4973145e-02
  -3.4576416e-02
  -3.4484863e-02
  -3.3905029e-02
  -3.3325195e-02
  -3.2989502e-02
  -3.2531738e-02
  -3.2531738e-02
  -3.1860352e-02
  -3.1188965e-02
  -3.1311035e-02
  -3.0792236e-02
  -3.0303955e-02
  -2.9785156e-02
  -2.9449463e-02
  -2.9052734e-02
  -2.8259277e-02
  -2.8137207e-02
  -2.7618408e-02
  -2.6458740e-02
  -2.6153564e-02
  -2.6062012e-02
  -2.6000977e-02
  -2.5207520e-02
  -2.4749756e-02
  -2.4444580e-02
  -2.3193359e-02
  -2.2674561e-02
  -2.2064209e-02
  -2.1514893e-02
  -2.1636963e-02
  -2.0935059e-02
  -2.0446777e-02
  -1.9866943e-02
  -1.8981934e-02
  -1.8157959e-02
  -1.7150879e-02
  -1.6723633e-02
  -1.5777588e-02
  -1.4953613e-02
  -1.4221191e-02
  -1.3336182e-02
  -1.2420654e-02
  -1.1596680e-02
  -1.0742188e-02
  -1.0223389e-02
  -9.2468262e-03
  -8.6059570e-03
  -7.7514648e-03
  -6.3476563e-03
  -5.4931641e-03
  -4.9438477e-03
  -3.8146973e-03
  -2.5634766e-03
  -1.9531250e-03
  -1.5869141e-03
  -7.3242188e-04
   2.1362305e-04
   1.2512207e-03
   2.9602051e-03
   4.2114258e-03
   4.4860840e-03
   5.2795410e-03
   5.8288574e-03
   6.7749023e-03
   7.7819824e-03
   8.4838867e-03
   9.3078613e-03
   9.8266602e-03
   1.0986328e-02
   1.2512207e-02
   1.3793945e-02
   1.4617920e-02
   1.5533447e-02
   1.6479492e-02
   1.7089844e-02
   1.8402100e-02
   1.9378662e-02
   1.9744873e-02
   2.1484375e-02
   2.1881104e-02
   2.2705078e-02
   2.4017334e-02
   2.4353027e-02
   2.5573730e-02
   2.6153564e-02
   2.6824951e-02
   2.7862549e-02
   2.8289795e-02
   2.9022217e-02
   3.0303955e-02
   3.1097412e-02
   3.2073975e-02
   3.2836914e-02
   3.3355713e-02
   3.3966064e-02
   3.4393311e-02
   3.5186768e-02
   3.5827637e-02
   3.5980225e-02
   3.7200928e-02
   3.8269043e-02
   3.8970947e-02
   3.9459229e-02
   4.0374756e-02
   4.0893555e-02
   4.1046143e-02
   4.2053223e-02
   4.2572021e-02
   4.3334961e-02
   4.4342041e-02
   4.4677734e-02
   4.5654297e-02
   4.6386719e-02
   4.6997070e-02
   4.7271729e-02
   4.7882080e-02
   4.8492432e-02
   4.8797607e-02
   4.9163818e-02
   4.9407959e-02
   5.0109863e-02
   5.0628662e-02
   5.1269531e-02
   5.1330566e-02
   5.1544189e-02
   5.1879883e-02
   5.1879883e-02
   5.2581787e-02
   5.3131104e-02
   5.3436279e-02
   5.3710938e-02
   5.4351807e-02
   5.5084229e-02
   5.5419922e-02
   5.5084229e-02
   5.5023193e-02
   5.5664063e-02
   5.5389404e-02
   5.5847168e-02
   5.6335449e-02
   5.5511475e-02
   5.5969238e-02
   5.5725098e-02
   5.5358887e-02
   5.5877686e-02
   5.5572510e-02
   5.5480957e-02
   5.5541992e-02
   5.5511475e-02
   5.5419922e-02
   5.4656982e-02
   5.4901123e-02
   5.5236816e-02
   5.5267334e-02
   5.5694580e-02
   5.5633545e-02
   5.4626465e-02
   5.4168701e-02
   5.4199219e-02
   5.3527832e-02
   5.3192139e-02
   5.3405762e-02
   5.3497314e-02
   5.2795410e-02
   5.2642822e-02
   5.2886963e-02
   5.2642822e-02
   5.2673340e-02
   5.2124023e-02
   5.1452637e-02
   5.1361084e-02
   5.0689697e-02
   5.0842285e-02
   5.0689697e-02
   4.9926758e-02
   4.9407959e-02
   4.9407959e-02
   4.9499512e-02
   4.9468994e-02
   4.9530029e-02
   4.9224854e-02
   4.9041748e-02
   4.9041748e-02
   4.8675537e-02
   4.8278809e-02
   4.8126221e-02
   4.8034668e-02
   4.7882080e-02
   4.7546387e-02
   4.7088623e-02
   4.6600342e-02
   4.6234131e-02
   4.6325684e-02
   4.5989990e-02
   4.6234131e-02
   4.5776367e-02
   4.5898438e-02
   4.5440674e-02
   4.5074463e-02
   4.5440674e-02
   4.4769287e-02
   4.4586182e-02
   4.4219971e-02
   4.3853760e-02
   4.4097900e-02
   4.3579102e-02
   4.3090820e-02
   4.2938232e-02
   4.2694092e-02
   4.2785645e-02
   4.2663574e-02
   4.2388916e-02
   4.1870117e-02
   4.1625977e-02
   4.1107178e-02
   4.1229248e-02
   4.1137695e-02
   4.0588379e-02
   4.0679932e-02
   4.0191650e-02
   3.9611816e-02
   3.9825439e-02
   3.9398193e-02
   3.9520264e-02
   3.9489746e-02
   3.9154053e-02
   3.8940430e-02
   3.8818359e-02
   3.8543701e-02
   3.8360596e-02
   3.8116455e-02
   3.7567139e-02
   3.7780762e-02
   3.7994385e-02
   3.8024902e-02
   3.7719727e-02
   3.7475586e-02
   3.7506104e-02
   3.7780762e-02
   3.7231445e-02
   3.7139893e-02
   3.6651611e-02
   3.6315918e-02
   3.6834717e-02
   3.7200928e-02
   3.6834717e-02
   3.7017822e-02
   3.7078857e-02
   3.6651611e-02
   3.7322998e-02
   3.7475586e-02
   3.7689209e-02
   3.7139893e-02
   3.6376953e-02
   3.6590576e-02
   3.6315918e-02
   3.5980225e-02
   3.5888672e-02
   3.5858154e-02
   3.6071777e-02
   3.5919189e-02
   3.5400391e-02
   3.5095215e-02
   3.5034180e-02
   3.4912109e-02
   3.4454346e-02
   3.4179688e-02
   3.4210205e-02
   3.4301758e-02
   3.4210205e-02
   3.4057617e-02
   3.3660889e-02
   3.3477783e-02
   3.3447266e-02
   3.3569336e-02
   3.3569336e-02
   3.3599854e-02
   3.3782959e-02
   3.3721924e-02
   3.3996582e-02
   3.4149170e-02
   3.4240723e-02
   3.4942627e-02
   3.4790039e-02
   3.4057617e-02
   3.4301758e-02
   3.4667969e-02
   3.4332275e-02
   3.4210205e-02
   3.4484863e-02
   3.4423828e-02
   3.4698486e-02
   3.4912109e-02
   3.4820557e-02
   3.4729004e-02
   3.5125732e-02
   3.4759521e-02
   3.5034180e-02
   3.6071777e-02
   3.6163330e-02
   3.6224365e-02
   3.6743164e-02
   3.7109375e-02
   3.6834717e-02
   3.6834717e-02
   3.7506104e-02
   3.7414551e-02
   3.7353516e-02
   3.7902832e-02
   3.7750244e-02
   3.7872314e-02
   3.8604736e-02
   3.9245605e-02
   3.9428711e-02
   4.0100098e-02
   4.0771484e-02
   3.9916992e-02
   3.9428711e-02
   4.0527344e-02
   4.0710449e-02
   4.0557861e-02
   4.0710449e-02
   4.0802002e-02
   4.0954590e-02
   4.0985107e-02
   4.1107178e-02
   4.1595459e-02
   4.1534424e-02
   4.1687012e-02
   4.2022705e-02
   4.2175293e-02
   4.2510986e-02
   4.2510986e-02
   4.2816162e-02
   4.3182373e-02
   4.3060303e-02
   4.3151855e-02
   4.3151855e-02
   4.3212891e-02
   4.3975830e-02
   4.4403076e-02
   4.4281006e-02
   4.4403076e-02
   4.4219971e-02
   4.3823242e-02
   4.4616699e-02
   4.5104980e-02
   4.5898438e-02
   4.6051025e-02
   4.5440674e-02
   4.5959473e-02
   4.5928955e-02
   4.6264648e-02
   4.5867920e-02
   4.6295166e-02
   4.7119141e-02
   4.6905518e-02
   4.7180176e-02
   4.7515869e-02
   4.7576904e-02
   4.8278809e-02
   4.9072266e-02
   4.9285889e-02
   4.9316406e-02
   4.9621582e-02
   5.0476074e-02
   5.0415039e-02
   5.0506592e-02
   5.0537109e-02
   5.0262451e-02
   5.0842285e-02
   5.1544189e-02
   5.1971436e-02
   5.1605225e-02
   5.1879883e-02
   5.2337646e-02
   5.2215576e-02
   5.2246094e-02
   5.2856445e-02
   5.3222656e-02
   5.2703857e-02
   5.2429199e-02
   5.2886963e-02
   5.3375244e-02
   5.3405762e-02
   5.3192139e-02
   5.3680420e-02
   5.4046631e-02
   5.4168701e-02
   5.4473877e-02
   5.4290771e-02
   5.4779053e-02
   5.5419922e-02
   5.5541992e-02
   5.5725098e-02
   5.5938721e-02
   5.5938721e-02
   5.6121826e-02
   5.6335449e-02
   5.6274414e-02
   5.7006836e-02
   5.7159424e-02
   5.7159424e-02
   5.7403564e-02
   5.7464600e-02
   5.7495117e-02
   5.7067871e-02
   5.7769775e-02
   5.7952881e-02
   5.7983398e-02
   5.9143066e-02
   5.9112549e-02
   5.8624268e-02
   5.8929443e-02
   5.9082031e-02
   5.9478760e-02
   5.9783936e-02
   5.9631348e-02
   6.0302734e-02
   6.0668945e-02
   6.0424805e-02
   6.0516357e-02
   6.0363770e-02
   6.0424805e-02
   6.0791016e-02
   6.1065674e-02
   6.1340332e-02
   6.1126709e-02
   6.1309814e-02
   6.1859131e-02
   6.1767578e-02
   6.1950684e-02
   6.1828613e-02
   6.1950684e-02
   6.1920166e-02
   6.2072754e-02
   6.2133789e-02
   6.2225342e-02
   6.2133789e-02
   6.2042236e-02
   6.2347412e-02
   6.1981201e-02
   6.2469482e-02
   6.2377930e-02
   6.1767578e-02
   6.1889648e-02
   6.1920166e-02
   6.2072754e-02
   6.1859131e-02
   6.1737061e-02
   6.2103271e-02
   6.2500000e-02
   6.2072754e-02
   6.1767578e-02
   6.1431885e-02
   6.1248779e-02
   6.1798096e-02
   6.1248779e-02
   6.1340332e-02
   6.1462402e-02
   6.1218262e-02
   6.1248779e-02
   6.0760498e-02
   6.0638428e-02
   6.0211182e-02
   6.0241699e-02
   6.0424805e-02
   6.0302734e-02
   6.0363770e-02
   6.0577393e-02
   6.0211182e-02
   6.0028076e-02
   6.0119629e-02
   5.9936523e-02
   6.0119629e-02
   5.9570313e-02
   5.9051514e-02
   5.9692383e-02
   5.9539795e-02
   5.9295654e-02
   5.9204102e-02
   5.9234619e-02
   5.9051514e-02
   5.8959961e-02
   5.8990479e-02
   5.9051514e-02
   5.8685303e-02
   5.9082031e-02
   5.9295654e-02
   5.8837891e-02
   5.9295654e-02
   5.9051514e-02
   5.8715820e-02
   5.8776855e-02
   5.8776855e-02
   5.8471680e-02
   5.8746338e-02
   5.9112549e-02
   5.8959961e-02
   5.8746338e-02
   5.8837891e-02
   5.9112549e-02
   5.8807373e-02
   5.8349609e-02
   5.8105469e-02
   5.8471680e-02
   5.8135986e-02
   5.7739258e-02
   5.7678223e-02
   5.7464600e-02
   5.7281494e-02
   5.7434082e-02
   5.7312012e-02
   5.6610107e-02
   5.6243896e-02
   5.6304932e-02
   5.5938721e-02
   5.5999756e-02
   5.5969238e-02
   5.5328369e-02
   5.5206299e-02
   5.4748535e-02
   5.4321289e-02
   5.4351807e-02
   5.4321289e-02
   5.3619385e-02
   5.3375244e-02
   5.3161621e-02
   5.2551270e-02
   5.2124023e-02
   5.1818848e-02
   5.1300049e-02
   5.0903320e-02
   5.0628662e-02
   5.0445557e-02
   5.0476074e-02
   4.9316406e-02
   4.9407959e-02
   4.9865723e-02
   4.9072266e-02
   4.8400879e-02
   4.8034668e-02
   4.7210693e-02
   4.6783447e-02
   4.6630859e-02
   4.6752930e-02
   4.6447754e-02
   4.6112061e-02
   4.6630859e-02
   4.6051025e-02
   4.5349121e-02
   4.5349121e-02
   4.4708252e-02
   4.4769287e-02
   4.4677734e-02
   4.4250488e-02
   4.4036865e-02
   4.3304443e-02
   4.2724609e-02
   4.2938232e-02
   4.2205811e-02
   4.1656494e-02
   4.1290283e-02
   4.0924072e-02
   4.0283203e-02
   3.9428711e-02
   3.9062500e-02
   3.8421631e-02
   3.7994385e-02
   3.7841797e-02
   3.7689209e-02
   3.7414551e-02
   3.7231445e-02
   3.7048340e-02
   3.6743164e-02
   3.6376953e-02
   3.6224365e-02
   3.5400391e-02
   3.4454346e-02
   3.4027100e-02
   3.3874512e-02
   3.3874512e-02
   3.3569336e-02
   3.2501221e-02
   3.2043457e-02
   3.2257080e-02
   3.1524658e-02
   3.1280518e-02
   3.1219482e-02
   3.0944824e-02
   3.1219482e-02
   3.0883789e-02
   3.0517578e-02
   3.0364990e-02
   2.9693604e-02
   2.9663086e-02
   2.9876709e-02
   2.9174805e-02
   2.8930664e-02
   2.8961182e-02
   2.9205322e-02
   2.9510498e-02
   2.9083252e-02
   2.8198242e-02
   2.7893066e-02
   2.8137207e-02
   2.7984619e-02
   2.7374268e-02
   2.6672363e-02
   2.6428223e-02
   2.5970459e-02
   2.6031494e-02
   2.5756836e-02
   2.5543213e-02
   2.5604248e-02
   2.4993896e-02
   2.3986816e-02
   2.3742676e-02
   2.3406982e-02
   2.3681641e-02
   2.3681641e-02
   2.3315430e-02
   2.2979736e-02
   2.2674561e-02
   2.2125244e-02
   2.1606445e-02
   2.1667480e-02
   2.1179199e-02
   2.0477295e-02
   1.9958496e-02
   2.0019531e-02
   1.9958496e-02
   1.9592285e-02
   1.9348145e-02
   1.9195557e-02
   1.9287109e-02
   1.8615723e-02
   1.8310547e-02
   1.8249512e-02
   1.8127441e-02
   1.8218994e-02
   1.7974854e-02
   1.7089844e-02
   1.6174316e-02
   1.6113281e-02
   1.5533447e-02
   1.5533447e-02
   1.5563965e-02
   1.4678955e-02
   1.4221191e-02
   1.4190674e-02
   1.3946533e-02
   1.3305664e-02
   1.3183594e-02
   1.2939453e-02
   1.3122559e-02
   1.2695313e-02
   1.1718750e-02
   1.1596680e-02
   1.1260986e-02
   1.1169434e-02
   1.1260986e-02
   1.0589600e-02
   1.0223389e-02
   9.9182129e-03
   9.2163086e-03
   9.3383789e-03
   9.2163086e-03
   8.1176758e-03
   8.2397461e-03
   7.8430176e-03
   7.4157715e-03
   7.2937012e-03
   6.8054199e-03
   6.6223145e-03
   6.0729980e-03
   5.2795410e-03
   5.1269531e-03
   5.3710938e-03
   5.1574707e-03
   4.8522949e-03
   4.5471191e-03
   3.8452148e-03
   3.4484863e-03
   3.1433105e-03
   2.8991699e-03
   2.8076172e-03
   2.0141602e-03
   1.4648438e-03
   1.1901855e-03
   7.3242188e-04
   1.8310547e-04
   1.8310547e-04
  -2.7465820e-04
  -9.4604492e-04
  -7.6293945e-04
  -1.3732910e-03
  -1.8920898e-03
  -1.8615723e-03
  -2.2583008e-03
  -2.6855469e-03
  -2.7160645e-03
  -3.3569336e-03
  -3.4790039e-03
  -3.5095215e-03
  -4.1809082e-03
  -4.6997070e-03
  -5.0048828e-03
  -4.5776367e-03
  -4.9133301e-03
  -5.5847168e-03
  -6.0424805e-03
  -6.7138672e-03
  -6.9885254e-03
  -6.7443848e-03
  -7.3242188e-03
  -7.5683594e-03
  -7.7819824e-03
  -8.3312988e-03
  -8.8806152e-03
  -8.9111328e-03
  -8.8500977e-03
  -9.3994141e-03
  -9.7656250e-03
  -9.7961426e-03
  -1.0162354e-02
  -1.0345459e-02
  -1.0406494e-02
  -1.0864258e-02
  -1.1138916e-02
  -1.1047363e-02
  -1.1352539e-02
  -1.2176514e-02
  -1.2298584e-02
  -1.2878418e-02
  -1.3183594e-02
  -1.3000488e-02
  -1.3336182e-02
  -1.3549805e-02
  -1.3458252e-02
  -1.3580322e-02
  -1.3458252e-02
  -1.3427734e-02
  -1.3305664e-02
  -1.4038086e-02
  -1.3702393e-02
  -1.3977051e-02
  -1.4221191e-02
  -1.3854980e-02
  -1.3763428e-02
  -1.4007568e-02
  -1.4068604e-02
  -1.3702393e-02
  -1.3916016e-02
  -1.4404297e-02
  -1.4587402e-02
  -1.4862061e-02
  -1.4587402e-02
  -1.4465332e-02
  -1.4556885e-02
  -1.4373779e-02
  -1.4434814e-02
  -1.3916016e-02
  -1.3671875e-02
  -1.3885498e-02
  -1.3763428e-02
  -1.3458252e-02
  -1.3244629e-02
  -1.3183594e-02
  -1.3427734e-02
  -1.3366699e-02
  -1.3427734e-02
  -1.3397217e-02
  -1.2725830e-02
  -1.2878418e-02
  -1.3366699e-02
  -1.2756348e-02
  -1.2969971e-02
  -1.3153076e-02
  -1.2573242e-02
  -1.2481689e-02
  -1.2878418e-02
  -1.2847900e-02
  -1.3122559e-02
  -1.3427734e-02
  -1.2603760e-02
  -1.2573242e-02
  -1.2756348e-02
  -1.2237549e-02
  -1.2420654e-02
  -1.2542725e-02
  -1.2786865e-02
  -1.2847900e-02
  -1.2756348e-02
  -1.2542725e-02
  -1.2390137e-02
  -1.2817383e-02
  -1.2908936e-02
  -1.2542725e-02
  -1.2939453e-02
  -1.3061523e-02
  -1.2969971e-02
  -1.3305664e-02
  -1.2908936e-02
  -1.3336182e-02
  -1.3793945e-02
  -1.3275146e-02
  -1.3641357e-02
  -1.3580322e-02
  -1.3458252e-02
  -1.3916016e-02
  -1.4099121e-02
  -1.4007568e-02
  -1.4129639e-02
  -1.4617920e-02
  -1.5136719e-02
  -1.5686035e-02
  -1.5655518e-02
  -1.5960693e-02
  -1.6693115e-02
  -1.6906738e-02
  -1.7272949e-02
  -1.8096924e-02
  -1.8005371e-02
  -1.8188477e-02
  -1.8066406e-02
  -1.8157959e-02
  -1.9409180e-02
  -1.9958496e-02
  -2.0629883e-02
  -2.1331787e-02
  -2.1667480e-02
  -2.1392822e-02
  -2.1850586e-02
  -2.2583008e-02
  -2.2979736e-02
  -2.3223877e-02
  -2.4078369e-02
  -2.4932861e-02
  -2.5268555e-02
  -2.5543213e-02
  -2.5695801e-02
  -2.6123047e-02
  -2.6489258e-02
  -2.7069092e-02
  -2.7160645e-02
  -2.7832031e-02
  -2.8411865e-02
  -2.8594971e-02
  -2.9968262e-02
  -3.0670166e-02
  -3.0120850e-02
  -3.0487061e-02
  -3.0822754e-02
  -3.1372070e-02
  -3.2165527e-02
  -3.2379150e-02
  -3.2562256e-02
  -3.2928467e-02
  -3.3142090e-02
  -3.3782959e-02
  -3.4423828e-02
  -3.4667969e-02
  -3.4912109e-02
  -3.5095215e-02
  -3.5736084e-02
  -3.6224365e-02
  -3.6621094e-02
  -3.7109375e-02
  -3.7384033e-02
  -3.8269043e-02
  -3.8909912e-02
  -3.9215088e-02
  -4.0161133e-02
  -4.0649414e-02
  -4.1046143e-02
  -4.1595459e-02
  -4.1564941e-02
  -4.1809082e-02
  -4.2114258e-02
  -4.2602539e-02
  -4.3487549e-02
  -4.4006348e-02
  -4.4555664e-02
  -4.4647217e-02
  -4.5166016e-02
  -4.5501709e-02
  -4.6051025e-02
  -4.6295166e-02
  -4.6691895e-02
  -4.6783447e-02
  -4.7088623e-02
  -4.7882080e-02
  -4.8309326e-02
  -4.8522949e-02
  -4.8919678e-02
  -4.8950195e-02
  -4.9285889e-02
  -5.0292969e-02
  -5.0537109e-02
  -5.0811768e-02
  -5.1971436e-02
  -5.2154541e-02
  -5.2062988e-02
  -5.2246094e-02
  -5.3039551e-02
  -5.3405762e-02
  -5.3741455e-02
  -5.4168701e-02
  -5.4443359e-02
  -5.4931641e-02
  -5.4840088e-02
  -5.4931641e-02
  -5.5725098e-02
  -5.6427002e-02
  -5.6671143e-02
  -5.7220459e-02
  -5.7586670e-02
  -5.8319092e-02
  -5.8166504e-02
  -5.8197021e-02
  -5.8837891e-02
  -5.8929443e-02
  -5.9570313e-02
  -6.0729980e-02
  -6.0882568e-02
  -6.0943604e-02
  -6.1645508e-02
  -6.2377930e-02
  -6.2896729e-02
  -6.3385010e-02
  -6.3842773e-02
  -6.4239502e-02
  -6.4910889e-02
  -6.5460205e-02
  -6.5490723e-02
  -6.5948486e-02
  -6.6833496e-02
  -6.6894531e-02
  -6.7565918e-02
  -6.8145752e-02
  -6.8511963e-02
  -6.9366455e-02
  -6.9854736e-02
  -7.0404053e-02
  -7.1075439e-02
  -7.1319580e-02
  -7.1899414e-02
  -7.1868896e-02
  -7.1960449e-02
  -7.3242188e-02
  -7.3059082e-02
  -7.3974609e-02
  -7.4829102e-02
  -7.4676514e-02
  -7.5378418e-02
  -7.6019287e-02
  -7.6538086e-02
  -7.7117920e-02
  -7.7484131e-02
  -7.8002930e-02
  -7.8643799e-02
  -7.9498291e-02
  -7.9803467e-02
  -8.0169678e-02
  -8.0413818e-02
  -8.0902100e-02
  -8.1878662e-02
  -8.2122803e-02
  -8.2397461e-02
  -8.2611084e-02
  -8.3190918e-02
  -8.3740234e-02
  -8.4167480e-02
  -8.4381104e-02
  -8.4228516e-02
  -8.4350586e-02
  -8.5174561e-02
  -8.5723877e-02
  -8.6120605e-02
  -8.6883545e-02
  -8.7127686e-02
  -8.7371826e-02
  -8.7341309e-02
  -8.7890625e-02
  -8.8195801e-02
  -8.7432861e-02
  -8.8653564e-02
  -8.9172363e-02
  -8.8836670e-02
  -8.9111328e-02
  -8.9263916e-02
  -8.9202881e-02
  -8.8836670e-02
  -8.9355469e-02
  -8.9721680e-02
  -8.9752197e-02
  -8.9843750e-02
  -9.0301514e-02
  -9.0301514e-02
  -9.0423584e-02
  -9.0423584e-02
  -9.0301514e-02
  -9.0698242e-02
  -9.0179443e-02
  -8.9996338e-02
  -8.9691162e-02
  -8.9477539e-02
  -9.0026855e-02
  -8.9996338e-02
  -8.9752197e-02
  -8.9965820e-02
  -8.9599609e-02
  -8.9324951e-02
  -8.9630127e-02
  -8.9874268e-02
  -9.0057373e-02
  -9.0087891e-02
  -8.9416504e-02
  -8.9385986e-02
  -8.9385986e-02
  -8.9538574e-02
  -8.9782715e-02
  -8.9843750e-02
  -8.9630127e-02
  -8.9355469e-02
  -8.9355469e-02
  -8.9080811e-02
  -8.8470459e-02
  -8.9111328e-02
  -8.9080811e-02
  -8.8592529e-02
  -8.8531494e-02
  -8.7951660e-02
  -8.7677002e-02
  -8.8043213e-02
  -8.7341309e-02
  -8.6700439e-02
  -8.6486816e-02
  -8.6456299e-02
  -8.6212158e-02
  -8.5235596e-02
  -8.5052490e-02
  -8.4869385e-02
  -8.3770752e-02
  -8.3526611e-02
  -8.3129883e-02
  -8.1939697e-02
  -8.1817627e-02
  -8.0902100e-02
  -8.0017090e-02
  -7.9498291e-02
  -7.8948975e-02
  -7.8399658e-02
  -7.7575684e-02
  -7.6568604e-02
  -7.5897217e-02
  -7.5195313e-02
  -7.4829102e-02
  -7.4401855e-02
  -7.3516846e-02
  -7.3455811e-02
  -7.2509766e-02
  -7.1807861e-02
  -7.1563721e-02
  -7.0983887e-02
  -7.0190430e-02
  -6.9854736e-02
  -6.9427490e-02
  -6.8756104e-02
  -6.8206787e-02
  -6.7626953e-02
  -6.7291260e-02
  -6.6680908e-02
  -6.5765381e-02
  -6.5338135e-02
  -6.4941406e-02
  -6.4788818e-02
  -6.4361572e-02
  -6.3781738e-02
  -6.3354492e-02
  -6.2622070e-02
  -6.2011719e-02
  -6.1798096e-02
  -6.1737061e-02
  -6.1370850e-02
  -6.0913086e-02
  -6.0821533e-02
  -6.0211182e-02
  -5.9814453e-02
  -5.9692383e-02
  -5.9112549e-02
  -5.8837891e-02
  -5.8776855e-02
  -5.8105469e-02
  -5.7434082e-02
  -5.6945801e-02
  -5.6396484e-02
  -5.6152344e-02
  -5.5206299e-02
  -5.4870605e-02
  -5.4687500e-02
  -5.3924561e-02
  -5.3771973e-02
  -5.3955078e-02
  -5.3070068e-02
  -5.2703857e-02
  -5.2185059e-02
  -5.1788330e-02
  -5.2001953e-02
  -5.1208496e-02
  -5.0781250e-02
  -5.0994873e-02
  -5.0476074e-02
  -4.9438477e-02
  -4.9133301e-02
  -4.9133301e-02
  -4.9102783e-02
  -4.8797607e-02
  -4.8553467e-02
  -4.8400879e-02
  -4.7973633e-02
  -4.8034668e-02
  -4.7332764e-02
  -4.6966553e-02
  -4.7180176e-02
  -4.6783447e-02
  -4.6630859e-02
  -4.6508789e-02
  -4.6417236e-02
  -4.6142578e-02
  -4.6264648e-02
  -4.5989990e-02
  -4.5410156e-02
  -4.5135498e-02
  -4.4891357e-02
  -4.3914795e-02
  -4.3975830e-02
  -4.4250488e-02
  -4.3792725e-02
  -4.4158936e-02
  -4.3853760e-02
  -4.3731689e-02
  -4.3884277e-02
  -4.3731689e-02
  -4.3762207e-02
  -4.3243408e-02
  -4.3090820e-02
  -4.3670654e-02
  -4.3518066e-02
  -4.3609619e-02
  -4.3914795e-02
  -4.3975830e-02
  -4.3762207e-02
  -4.4219971e-02
  -4.3945313e-02
  -4.3975830e-02
  -4.4036865e-02
  -4.3884277e-02
  -4.3975830e-02
  -4.3579102e-02
  -4.4158936e-02
  -4.4250488e-02
  -4.4281006e-02
  -4.4372559e-02
  -4.4281006e-02
  -4.4250488e-02
  -4.3914795e-02
  -4.4036865e-02
  -4.4158936e-02
  -4.3731689e-02
  -4.3609619e-02
  -4.3304443e-02
  -4.2999268e-02
  -4.3304443e-02
  -4.3243408e-02
  -4.3304443e-02
  -4.2755127e-02
  -4.2236328e-02
  -4.2327881e-02
  -4.2785645e-02
  -4.2602539e-02
  -4.2205811e-02
  -4.2358398e-02
  -4.1961670e-02
  -4.1473389e-02
  -4.1381836e-02
  -4.1259766e-02
  -4.0740967e-02
  -4.0588379e-02
  -4.0344238e-02
  -4.0222168e-02
  -4.0100098e-02
  -4.0466309e-02
  -3.9886475e-02
  -3.9398193e-02
  -3.9367676e-02
  -3.9337158e-02
  -3.9337158e-02
  -3.9306641e-02
  -3.9611816e-02
  -3.9672852e-02
  -3.9398193e-02
  -3.9306641e-02
  -3.9642334e-02
  -3.9306641e-02
  -3.9459229e-02
  -3.9276123e-02
  -3.8787842e-02
  -3.8665771e-02
  -3.8696289e-02
  -3.8635254e-02
  -3.8909912e-02
  -3.9062500e-02
  -3.8635254e-02
  -3.8360596e-02
  -3.8177490e-02
  -3.8299561e-02
  -3.8146973e-02
  -3.7811279e-02
  -3.7994385e-02
  -3.7689209e-02
  -3.8085938e-02
  -3.7994385e-02
  -3.7536621e-02
  -3.7628174e-02
  -3.7353516e-02
  -3.6987305e-02
  -3.6804199e-02
  -3.6407471e-02
  -3.6651611e-02
  -3.6773682e-02
  -3.6346436e-02
  -3.6132813e-02
  -3.5888672e-02
  -3.5552979e-02
  -3.5461426e-02
  -3.5736084e-02
  -3.5278320e-02
  -3.5064697e-02
  -3.5095215e-02
  -3.4790039e-02
  -3.4484863e-02
  -3.4240723e-02
  -3.4912109e-02
  -3.5400391e-02
  -3.4698486e-02
  -3.4118652e-02
  -3.4027100e-02
  -3.4057617e-02
  -3.4057617e-02
  -3.3752441e-02
  -3.3630371e-02
  -3.3813477e-02
  -3.3691406e-02
  -3.3599854e-02
  -3.3294678e-02
  -3.3416748e-02
  -3.3508301e-02
  -3.3264160e-02
  -3.3569336e-02
  -3.3142090e-02
  -3.3050537e-02
  -3.2684326e-02
  -3.2196045e-02
  -3.2318115e-02
  -3.2226563e-02
  -3.1585693e-02
  -3.1494141e-02
  -3.1829834e-02
  -3.1097412e-02
  -3.0792236e-02
  -3.0914307e-02
  -2.9998779e-02
  -2.9296875e-02
  -2.9327393e-02
  -2.9632568e-02
  -2.9388428e-02
  -2.8991699e-02
  -2.8839111e-02
  -2.8564453e-02
  -2.8411865e-02
  -2.7954102e-02
  -2.7465820e-02
  -2.7374268e-02
  -2.7313232e-02
  -2.6702881e-02
  -2.6550293e-02
  -2.6428223e-02
  -2.5329590e-02
  -2.4963379e-02
  -2.5299072e-02
  -2.4536133e-02
  -2.3529053e-02
  -2.3162842e-02
  -2.2827148e-02
  -2.2247314e-02
  -2.2247314e-02
  -2.2277832e-02
  -2.1270752e-02
  -2.0904541e-02
  -2.0660400e-02
  -2.0324707e-02
  -1.9989014e-02
  -1.9531250e-02
  -1.9134521e-02
  -1.8341064e-02
  -1.7669678e-02
  -1.7791748e-02
  -1.7486572e-02
  -1.6998291e-02
  -1.6815186e-02
  -1.6479492e-02
  -1.5472412e-02
  -1.5045166e-02
  -1.4831543e-02
  -1.4648438e-02
  -1.3824463e-02
  -1.3092041e-02
  -1.3092041e-02
  -1.2634277e-02
  -1.1901855e-02
  -1.1688232e-02
  -1.1322021e-02
  -1.0803223e-02
  -1.0040283e-02
  -9.4604492e-03
  -8.6059570e-03
  -8.3007813e-03
  -7.9040527e-03
  -7.2631836e-03
  -6.9274902e-03
  -5.9814453e-03
  -6.0424805e-03
  -5.3100586e-03
  -4.4250488e-03
  -4.1503906e-03
  -3.5705566e-03
  -2.6550293e-03
  -1.9836426e-03
  -1.8310547e-03
  -9.7656250e-04
  -6.7138672e-04
   2.4414063e-04
   7.3242188e-04
   1.2512207e-03
   1.7089844e-03
   2.6245117e-03
   3.2043457e-03
   3.7231445e-03
   4.4860840e-03
   4.5776367e-03
   5.3710938e-03
   6.4086914e-03
   6.5002441e-03
   6.9885254e-03
   7.6293945e-03
   8.0566406e-03
   8.1176758e-03
   8.9721680e-03
   9.7961426e-03
   1.0345459e-02
   1.1199951e-02
   1.1901855e-02
   1.2390137e-02
   1.2939453e-02
   1.3488770e-02
   1.4129639e-02
   1.5197754e-02
   1.6235352e-02
   1.7517090e-02
   1.7944336e-02
   1.7395020e-02
   1.7913818e-02
   1.9195557e-02
   1.9470215e-02
   2.0294189e-02
   2.1057129e-02
   2.1636963e-02
   2.2216797e-02
   2.2552490e-02
   2.3559570e-02
   2.3834229e-02
   2.4536133e-02
   2.5451660e-02
   2.5970459e-02
   2.6672363e-02
   2.7160645e-02
   2.7618408e-02
   2.8106689e-02
   2.8594971e-02
   2.9388428e-02
   3.0059814e-02
   3.0273438e-02
   3.0700684e-02
   3.1524658e-02
   3.2073975e-02
   3.2257080e-02
   3.2775879e-02
   3.3538818e-02
   3.4149170e-02
   3.4362793e-02
   3.5247803e-02
   3.5552979e-02
   3.5430908e-02
   3.5949707e-02
   3.6254883e-02
   3.6590576e-02
   3.6682129e-02
   3.7017822e-02
   3.7384033e-02
   3.7872314e-02
   3.8452148e-02
   3.8604736e-02
   3.8391113e-02
   3.9093018e-02
   3.9337158e-02
   3.9276123e-02
   3.9794922e-02
   4.0191650e-02
   4.0161133e-02
   4.0252686e-02
   4.0710449e-02
   4.0893555e-02
   4.1168213e-02
   4.1137695e-02
   4.1381836e-02
   4.1900635e-02
   4.2205811e-02
   4.2266846e-02
   4.2297363e-02
   4.2907715e-02
   4.2999268e-02
   4.3121338e-02
   4.3975830e-02
   4.4128418e-02
   4.4250488e-02
   4.4342041e-02
   4.4525146e-02
   4.4860840e-02
   4.5135498e-02
   4.5440674e-02
   4.5257568e-02
   4.5501709e-02
   4.5410156e-02
   4.5318604e-02
   4.5562744e-02
   4.5623779e-02
   4.5379639e-02
   4.5166016e-02
   4.5654297e-02
   4.5318604e-02
   4.5257568e-02
   4.5410156e-02
   4.4952393e-02
   4.5043945e-02
   4.5379639e-02
   4.4830322e-02
   4.4403076e-02
   4.4616699e-02
   4.4586182e-02
   4.4128418e-02
   4.3975830e-02
   4.4219971e-02
   4.3548584e-02
   4.3731689e-02
   4.4403076e-02
   4.3670654e-02
   4.3182373e-02
   4.3121338e-02
   4.2968750e-02
   4.2419434e-02
   4.2449951e-02
   4.2083740e-02
   4.1961670e-02
   4.1687012e-02
   4.1351318e-02
   4.0618896e-02
   4.0069580e-02
   3.9947510e-02
   3.9154053e-02
   3.8696289e-02
   3.8635254e-02
   3.8116455e-02
   3.7414551e-02
   3.6926270e-02
   3.6163330e-02
   3.5400391e-02
   3.4637451e-02
   3.3813477e-02
   3.3233643e-02
   3.3264160e-02
   3.2775879e-02
   3.2073975e-02
   3.1707764e-02
   3.1188965e-02
   3.0456543e-02
   2.9968262e-02
   2.9876709e-02
   2.8961182e-02
   2.7770996e-02
   2.6947021e-02
   2.6336670e-02
   2.5726318e-02
   2.5360107e-02
   2.4475098e-02
   2.2949219e-02
   2.2216797e-02
   2.1392822e-02
   2.0874023e-02
   1.9805908e-02
   1.8798828e-02
   1.8402100e-02
   1.7517090e-02
   1.6998291e-02
   1.6082764e-02
   1.5106201e-02
   1.3916016e-02
   1.3122559e-02
   1.2756348e-02
   1.2054443e-02
   1.0864258e-02
   1.0101318e-02
   9.5214844e-03
   8.1481934e-03
   7.2631836e-03
   6.4392090e-03
   5.6762695e-03
   4.8522949e-03
   3.6926270e-03
   3.2653809e-03
   2.1667480e-03
   9.1552734e-04
  -2.1362305e-04
  -1.4648438e-03
  -2.3498535e-03
  -3.5400391e-03
  -4.5776367e-03
  -5.2490234e-03
  -6.4697266e-03
  -7.6599121e-03
  -8.8500977e-03
  -9.9487305e-03
  -1.0803223e-02
  -1.1779785e-02
  -1.3061523e-02
  -1.4312744e-02
  -1.4923096e-02
  -1.5991211e-02
  -1.6693115e-02
  -1.7974854e-02
  -1.9348145e-02
  -2.0294189e-02
  -2.1209717e-02
  -2.2186279e-02
  -2.3376465e-02
  -2.4322510e-02
  -2.5451660e-02
  -2.5878906e-02
  -2.6794434e-02
  -2.8076172e-02
  -2.8869629e-02
  -2.9846191e-02
  -3.0334473e-02
  -3.2073975e-02
  -3.3172607e-02
  -3.3325195e-02
  -3.4667969e-02
  -3.6041260e-02
  -3.6407471e-02
  -3.7139893e-02
  -3.8879395e-02
  -3.9306641e-02
  -4.0008545e-02
  -4.0679932e-02
  -4.1229248e-02
  -4.2114258e-02
  -4.2968750e-02
  -4.3853760e-02
  -4.4219971e-02
  -4.5196533e-02
  -4.5806885e-02
  -4.6508789e-02
  -4.7424316e-02
  -4.8065186e-02
  -4.7973633e-02
  -4.8736572e-02
  -4.9865723e-02
  -5.0842285e-02
  -5.1239014e-02
  -5.1910400e-02
  -5.2429199e-02
  -5.2734375e-02
  -5.3131104e-02
  -5.3894043e-02
  -5.4595947e-02
  -5.5267334e-02
  -5.6060791e-02
  -5.6579590e-02
  -5.6732178e-02
  -5.6945801e-02
  -5.7922363e-02
  -5.7708740e-02
  -5.7861328e-02
  -5.8319092e-02
  -5.8441162e-02
  -5.8837891e-02
  -5.9448242e-02
  -6.0211182e-02
  -6.0272217e-02
  -6.0302734e-02
  -6.1248779e-02
  -6.1645508e-02
  -6.1798096e-02
  -6.2377930e-02
  -6.2744141e-02
  -6.2835693e-02
  -6.2896729e-02
  -6.2927246e-02
  -6.3110352e-02
  -6.3079834e-02
  -6.3659668e-02
  -6.3873291e-02
  -6.4270020e-02
  -6.4636230e-02
  -6.4605713e-02
  -6.4666748e-02
  -6.4544678e-02
  -6.4819336e-02
  -6.4849854e-02
  -6.4544678e-02
  -6.4788818e-02
  -6.4880371e-02
  -6.4605713e-02
  -6.4575195e-02
  -6.4849854e-02
  -6.4575195e-02
  -6.4361572e-02
  -6.4666748e-02
  -6.4544678e-02
  -6.4849854e-02
  -6.4300537e-02
  -6.4178467e-02
  -6.4483643e-02
  -6.4270020e-02
  -6.4117432e-02
  -6.4208984e-02
  -6.4178467e-02
  -6.3842773e-02
  -6.4025879e-02
  -6.3751221e-02
  -6.3629150e-02
  -6.3262939e-02
  -6.2744141e-02
  -6.2896729e-02
  -6.2561035e-02
  -6.2469482e-02
  -6.2194824e-02
  -6.1523438e-02
  -6.1828613e-02
  -6.1737061e-02
  -6.2042236e-02
  -6.2225342e-02
  -6.1737061e-02
  -6.1462402e-02
  -6.1492920e-02
  -6.1614990e-02
  -6.1004639e-02
  -6.0638428e-02
  -6.0882568e-02
  -6.0821533e-02
  -6.0577393e-02
  -5.9997559e-02
  -5.9936523e-02
  -6.0089111e-02
  -6.0028076e-02
  -5.9204102e-02
  -5.8807373e-02
  -5.9112549e-02
  -5.8654785e-02
  -5.8654785e-02
  -5.8807373e-02
  -5.8319092e-02
  -5.8135986e-02
  -5.7830811e-02
  -5.7830811e-02
  -5.7373047e-02
  -5.6854248e-02
  -5.7220459e-02
  -5.6793213e-02
  -5.5938721e-02
  -5.5541992e-02
  -5.5541992e-02
  -5.5419922e-02
  -5.5236816e-02
  -5.4962158e-02
  -5.4901123e-02
  -5.5297852e-02
  -5.4779053e-02
  -5.3802490e-02
  -5.4077148e-02
  -5.4443359e-02
  -5.4016113e-02
  -5.3680420e-02
  -5.3619385e-02
  -5.3161621e-02
  -5.3375244e-02
  -5.3405762e-02
  -5.3100586e-02
  -5.3161621e-02
  -5.3039551e-02
  -5.2551270e-02
  -5.1971436e-02
  -5.1696777e-02
  -5.1452637e-02
  -5.1422119e-02
  -5.1208496e-02
  -5.0537109e-02
  -5.0170898e-02
  -4.9987793e-02
  -4.9682617e-02
  -4.9133301e-02
  -4.8767090e-02
  -4.8339844e-02
  -4.8156738e-02
  -4.8095703e-02
  -4.7454834e-02
  -4.7149658e-02
  -4.6508789e-02
  -4.6112061e-02
  -4.6203613e-02
  -4.5928955e-02
  -4.5837402e-02
  -4.5410156e-02
  -4.4097900e-02
  -4.3670654e-02
  -4.3273926e-02
  -4.2602539e-02
  -4.2388916e-02
  -4.1717529e-02
  -4.1564941e-02
  -4.1290283e-02
  -4.0161133e-02
  -3.9489746e-02
  -3.9093018e-02
  -3.8177490e-02
  -3.7506104e-02
  -3.7231445e-02
  -3.6682129e-02
  -3.6224365e-02
  -3.5705566e-02
  -3.4973145e-02
  -3.4118652e-02
  -3.2867432e-02
  -3.2257080e-02
  -3.1921387e-02
  -3.1494141e-02
  -3.1402588e-02
  -3.0487061e-02
  -2.9754639e-02
  -2.9174805e-02
  -2.8533936e-02
  -2.8381348e-02
  -2.7832031e-02
  -2.7343750e-02
  -2.7038574e-02
  -2.6184082e-02
  -2.5421143e-02
  -2.4993896e-02
  -2.4536133e-02
  -2.3590088e-02
  -2.2766113e-02
  -2.2644043e-02
  -2.1820068e-02
  -2.1209717e-02
  -2.1240234e-02
  -2.0599365e-02
  -1.9805908e-02
  -1.9592285e-02
  -1.8585205e-02
  -1.8218994e-02
  -1.7486572e-02
  -1.6754150e-02
  -1.6693115e-02
  -1.6113281e-02
  -1.5472412e-02
  -1.3977051e-02
  -1.3519287e-02
  -1.3153076e-02
  -1.2207031e-02
  -1.2207031e-02
  -1.2023926e-02
  -1.1322021e-02
  -1.0620117e-02
  -1.0192871e-02
  -9.2773438e-03
  -8.3618164e-03
  -8.3312988e-03
  -7.6293945e-03
  -6.9885254e-03
  -6.8664551e-03
  -5.9204102e-03
  -5.4626465e-03
  -5.3710938e-03
  -4.3640137e-03
  -3.5705566e-03
  -3.4179688e-03
  -2.9602051e-03
  -2.3803711e-03
  -2.3193359e-03
  -2.0751953e-03
  -1.1901855e-03
  -1.0681152e-03
  -6.7138672e-04
   2.7465820e-04
   3.0517578e-04
   6.1035156e-05
   1.6479492e-03
   2.4719238e-03
   2.4108887e-03
   2.9602051e-03
   3.2043457e-03
   3.5400391e-03
   3.8757324e-03
   4.2724609e-03
   4.6691895e-03
   5.1574707e-03
   5.2795410e-03
   5.6457520e-03
   6.7443848e-03
   6.8359375e-03
   6.5612793e-03
   7.2326660e-03
   7.3547363e-03
   7.1105957e-03
   7.9650879e-03
   8.0871582e-03
   8.3007813e-03
   8.5754395e-03
   9.1552734e-03
   9.4299316e-03
   9.5520020e-03
   9.7045898e-03
   9.7656250e-03
   1.0009766e-02
   9.7656250e-03
   1.0101318e-02
   1.0833740e-02
   1.0437012e-02
   1.0864258e-02
   1.1627197e-02
   1.1901855e-02
   1.1810303e-02
   1.1840820e-02
   1.2298584e-02
   1.2207031e-02
   1.2420654e-02
   1.2451172e-02
   1.2451172e-02
   1.2664795e-02
   1.2847900e-02
   1.2878418e-02
   1.3244629e-02
   1.3671875e-02
   1.3763428e-02
   1.3793945e-02
   1.4129639e-02
   1.4312744e-02
   1.4526367e-02
   1.4709473e-02
   1.4739990e-02
   1.5350342e-02
   1.5380859e-02
   1.5533447e-02
   1.5960693e-02
   1.6143799e-02
   1.6174316e-02
   1.6540527e-02
   1.7059326e-02
   1.7059326e-02
   1.7456055e-02
   1.7913818e-02
   1.8646240e-02
   1.8829346e-02
   1.9104004e-02
   1.9531250e-02
   1.9897461e-02
   2.0812988e-02
   2.1057129e-02
   2.1392822e-02
   2.1728516e-02
   2.2430420e-02
   2.3254395e-02
   2.3223877e-02
   2.3712158e-02
   2.4017334e-02
   2.3803711e-02
   2.4291992e-02
   2.4963379e-02
   2.5543213e-02
   2.5726318e-02
   2.5848389e-02
   2.6702881e-02
   2.6733398e-02
   2.7435303e-02
   2.8381348e-02
   2.8808594e-02
   2.8747559e-02
   2.9205322e-02
   2.9846191e-02
   3.0395508e-02
   3.0670166e-02
   3.0914307e-02
   3.1463623e-02
   3.1768799e-02
   3.2287598e-02
   3.2318115e-02
   3.2592773e-02
   3.3264160e-02
   3.3782959e-02
   3.3843994e-02
   3.4301758e-02
   3.4179688e-02
   3.4332275e-02
   3.4942627e-02
   3.5644531e-02
   3.6132813e-02
   3.6041260e-02
   3.6376953e-02
   3.6621094e-02
   3.6102295e-02
   3.6743164e-02
   3.7017822e-02
   3.6743164e-02
   3.7109375e-02
   3.7292480e-02
   3.7139893e-02
   3.6956787e-02
   3.7017822e-02
   3.7475586e-02
   3.7261963e-02
   3.7292480e-02
   3.7780762e-02
   3.7872314e-02
   3.7780762e-02
   3.7750244e-02
   3.8238525e-02
   3.8391113e-02
   3.7872314e-02
   3.7597656e-02
   3.7628174e-02
   3.7780762e-02
   3.7811279e-02
   3.7384033e-02
   3.7200928e-02
   3.7170410e-02
   3.6804199e-02
   3.6529541e-02
   3.6346436e-02
   3.6376953e-02
   3.6132813e-02
   3.5736084e-02
   3.6163330e-02
   3.5888672e-02
   3.5614014e-02
   3.5827637e-02
   3.5308838e-02
   3.5156250e-02
   3.5339355e-02
   3.5125732e-02
   3.4667969e-02
   3.4301758e-02
   3.4210205e-02
   3.4057617e-02
   3.3813477e-02
   3.3630371e-02
   3.3660889e-02
   3.3264160e-02
   3.3111572e-02
   3.3111572e-02
   3.2623291e-02
   3.1921387e-02
   3.1341553e-02
   3.1188965e-02
   3.1402588e-02
   3.0822754e-02
   3.0609131e-02
   3.0731201e-02
   3.0426025e-02
   3.0731201e-02
   3.0303955e-02
   2.9632568e-02
   2.9785156e-02
   2.9174805e-02
   2.8656006e-02
   2.8472900e-02
   2.8228760e-02
   2.7709961e-02
   2.7191162e-02
   2.7038574e-02
   2.6672363e-02
   2.6855469e-02
   2.6885986e-02
   2.6489258e-02
   2.6000977e-02
   2.6153564e-02
   2.5177002e-02
   2.4627686e-02
   2.4261475e-02
   2.3468018e-02
   2.3651123e-02
   2.3101807e-02
   2.1911621e-02
   2.1331787e-02
   2.0904541e-02
   2.0904541e-02
   2.0233154e-02
   1.9439697e-02
   1.8859863e-02
   1.7944336e-02
   1.7913818e-02
   1.7608643e-02
   1.6143799e-02
   1.6113281e-02
   1.5441895e-02
   1.4648438e-02
   1.4587402e-02
   1.4160156e-02
   1.3824463e-02
   1.3458252e-02
   1.2908936e-02
   1.2512207e-02
   1.2207031e-02
   1.1413574e-02
   1.0681152e-02
   1.0070801e-02
   9.6435547e-03
   9.5214844e-03
   8.8806152e-03
   8.5144043e-03
   8.2397461e-03
   7.9040527e-03
   7.5988770e-03
   7.2937012e-03
   6.7443848e-03
   6.1645508e-03
   5.4626465e-03
   5.0964355e-03
   4.8828125e-03
   4.3334961e-03
   4.4250488e-03
   4.2724609e-03
   3.7536621e-03
   3.1127930e-03
   2.5329590e-03
   2.4719238e-03
   1.5563965e-03
   1.1901855e-03
   1.0375977e-03
   6.1035156e-04
   3.9672852e-04
  -1.8310547e-04
  -7.6293945e-04
  -1.3427734e-03
  -1.5869141e-03
  -2.1057129e-03
  -2.7770996e-03
  -3.1738281e-03
  -3.2958984e-03
  -3.5400391e-03
  -3.9672852e-03
  -4.0588379e-03
  -4.4555664e-03
  -4.8522949e-03
  -4.7302246e-03
  -4.9438477e-03
  -5.7678223e-03
  -6.2866211e-03
  -6.5612793e-03
  -6.6833496e-03
  -7.0190430e-03
  -7.4157715e-03
  -7.4768066e-03
  -7.8430176e-03
  -7.9650879e-03
  -7.7819824e-03
  -7.8430176e-03
  -7.8430176e-03
  -7.6904297e-03
  -7.8430176e-03
  -8.0566406e-03
  -7.8430176e-03
  -8.0261230e-03
  -7.9345703e-03
  -8.1787109e-03
  -8.5449219e-03
  -8.0871582e-03
  -8.1176758e-03
  -8.3007813e-03
  -8.3312988e-03
  -8.1176758e-03
  -7.9345703e-03
  -8.5754395e-03
  -8.8806152e-03
  -8.6669922e-03
  -8.4533691e-03
  -7.5378418e-03
  -7.5988770e-03
  -8.2092285e-03
  -7.5378418e-03
  -7.5378418e-03
  -7.2326660e-03
  -7.0495605e-03
  -6.9885254e-03
  -6.6833496e-03
  -6.3476563e-03
  -6.1950684e-03
  -6.1035156e-03
  -6.1645508e-03
  -6.0424805e-03
  -5.8288574e-03
  -5.3405762e-03
  -5.3405762e-03
  -4.6997070e-03
  -4.0283203e-03
  -4.1503906e-03
  -3.6010742e-03
  -3.3264160e-03
  -3.3874512e-03
  -2.9602051e-03
  -3.1127930e-03
  -2.7465820e-03
  -2.3193359e-03
  -1.4953613e-03
  -1.3427734e-03
  -1.8310547e-03
  -1.2207031e-03
  -6.4086914e-04
  -6.1035156e-05
   1.8310547e-04
  -1.8310547e-04
   3.0517578e-05
   1.0375977e-03
   1.6479492e-03
   1.5258789e-03
   2.2277832e-03
   2.5634766e-03
   2.6855469e-03
   3.2043457e-03
   3.3264160e-03
   3.7841797e-03
   4.2419434e-03
   4.5166016e-03
   4.7912598e-03
   5.4321289e-03
   5.4321289e-03
   5.7678223e-03
   5.9204102e-03
   6.1035156e-03
   6.7138672e-03
   6.8359375e-03
   7.2631836e-03
   7.8430176e-03
   7.9956055e-03
   8.2092285e-03
   8.5754395e-03
   8.9111328e-03
   1.0040283e-02
   1.0009766e-02
   1.0284424e-02
   1.1260986e-02
   1.1535645e-02
   1.2023926e-02
   1.2084961e-02
   1.2084961e-02
   1.2908936e-02
   1.3214111e-02
   1.3885498e-02
   1.4587402e-02
   1.4892578e-02
   1.5167236e-02
   1.5441895e-02
   1.5930176e-02
   1.6937256e-02
   1.7028809e-02
   1.6784668e-02
   1.7608643e-02
   1.7669678e-02
   1.8218994e-02
   1.9012451e-02
   1.9256592e-02
   1.9439697e-02
   1.9226074e-02
   1.9653320e-02
   2.0141602e-02
   2.0538330e-02
   2.0568848e-02
   2.0385742e-02
   2.0812988e-02
   2.1087646e-02
   2.1148682e-02
   2.1453857e-02
   2.1606445e-02
   2.2277832e-02
   2.2186279e-02
   2.2033691e-02
   2.2521973e-02
   2.2796631e-02
   2.3254395e-02
   2.3132324e-02
   2.3590088e-02
   2.4108887e-02
   2.3864746e-02
   2.4230957e-02
   2.4536133e-02
   2.4536133e-02
   2.4414063e-02
   2.5299072e-02
   2.5451660e-02
   2.5421143e-02
   2.6062012e-02
   2.6275635e-02
   2.6550293e-02
   2.6214600e-02
   2.6580811e-02
   2.7557373e-02
   2.7740479e-02
   2.7587891e-02
   2.8198242e-02
   2.8503418e-02
   2.8717041e-02
   2.9113770e-02
   2.9266357e-02
   2.9907227e-02
   3.0120850e-02
   3.0303955e-02
   3.0334473e-02
   3.0700684e-02
   3.1097412e-02
   3.0975342e-02
   3.1677246e-02
   3.2073975e-02
   3.1951904e-02
   3.2073975e-02
   3.1951904e-02
   3.2012939e-02
   3.2226563e-02
   3.2012939e-02
   3.1921387e-02
   3.2196045e-02
   3.2135010e-02
   3.2623291e-02
   3.2867432e-02
   3.2745361e-02
   3.2867432e-02
   3.2653809e-02
   3.2562256e-02
   3.2470703e-02
   3.2226563e-02
   3.2257080e-02
   3.2440186e-02
   3.2379150e-02
   3.2806396e-02
   3.2714844e-02
   3.2409668e-02
   3.3081055e-02
   3.3905029e-02
   3.3569336e-02
   3.3020020e-02
   3.3172607e-02
   3.2806396e-02
   3.3386230e-02
   3.3294678e-02
   3.2501221e-02
   3.2592773e-02
   3.2501221e-02
   3.2165527e-02
   3.2257080e-02
   3.2073975e-02
   3.1829834e-02
   3.2165527e-02
   3.2287598e-02
   3.1829834e-02
   3.1768799e-02
   3.1616211e-02
   3.1219482e-02
   3.1494141e-02
   3.1677246e-02
   3.1524658e-02
   3.1494141e-02
   3.1311035e-02
   3.1250000e-02
   3.1188965e-02
   3.0975342e-02
   3.0853271e-02
   3.0883789e-02
   3.1005859e-02
   3.0639648e-02
   3.0792236e-02
   3.1433105e-02
   3.0426025e-02
   3.0212402e-02
   3.0242920e-02
   2.9907227e-02
   2.9632568e-02
   2.9754639e-02
   2.9296875e-02
   2.8656006e-02
   2.8625488e-02
   2.8656006e-02
   2.8564453e-02
   2.7770996e-02
   2.7282715e-02
   2.7374268e-02
   2.7160645e-02
   2.6275635e-02
   2.5756836e-02
   2.5756836e-02
   2.5177002e-02
   2.5085449e-02
   2.4749756e-02
   2.3559570e-02
   2.3529053e-02
   2.3620605e-02
   2.3040771e-02
   2.2827148e-02
   2.2552490e-02
   2.2003174e-02
   2.1484375e-02
   2.1118164e-02
   2.1301270e-02
   2.1331787e-02
   2.0294189e-02
   1.9653320e-02
   1.9622803e-02
   1.9226074e-02
   1.8798828e-02
   1.8157959e-02
   1.7639160e-02
   1.7181396e-02
   1.7120361e-02
   1.6387939e-02
   1.6113281e-02
   1.5899658e-02
   1.5350342e-02
   1.5014648e-02
   1.4617920e-02
   1.3916016e-02
   1.3580322e-02
   1.3336182e-02
   1.3214111e-02
   1.2847900e-02
   1.1840820e-02
   1.1322021e-02
   1.1260986e-02
   1.0742188e-02
   1.0253906e-02
   9.6435547e-03
   8.9721680e-03
   8.6669922e-03
   8.5754395e-03
   8.1787109e-03
   7.8735352e-03
   7.1716309e-03
   6.4697266e-03
   5.7983398e-03
   5.2490234e-03
   5.5541992e-03
   5.5541992e-03
   4.6997070e-03
   4.2724609e-03
   3.5705566e-03
   2.5024414e-03
   2.4414063e-03
   2.0141602e-03
   1.4343262e-03
   2.7465820e-04
  -9.1552734e-05
  -3.9672852e-04
  -1.1291504e-03
  -1.4038086e-03
  -1.8615723e-03
  -2.0141602e-03
  -2.6550293e-03
  -3.6010742e-03
  -4.0283203e-03
  -3.8146973e-03
  -4.2724609e-03
  -5.1269531e-03
  -4.7912598e-03
  -5.5541992e-03
  -5.7373047e-03
  -5.6152344e-03
  -6.5002441e-03
  -6.7138672e-03
  -6.7443848e-03
  -7.3242188e-03
  -7.8125000e-03
  -7.8735352e-03
  -8.0261230e-03
  -9.0332031e-03
  -8.5144043e-03
  -8.6975098e-03
  -9.3994141e-03
  -9.6130371e-03
  -9.9182129e-03
  -1.0192871e-02
  -1.0803223e-02
  -1.1077881e-02
  -1.1108398e-02
  -1.1688232e-02
  -1.1901855e-02
  -1.1566162e-02
  -1.1871338e-02
  -1.2451172e-02
  -1.2908936e-02
  -1.2908936e-02
  -1.2786865e-02
  -1.3183594e-02
  -1.3275146e-02
  -1.3183594e-02
  -1.3580322e-02
  -1.3763428e-02
  -1.4312744e-02
  -1.4801025e-02
  -1.4953613e-02
  -1.5014648e-02
  -1.5502930e-02
  -1.6143799e-02
  -1.5838623e-02
  -1.6357422e-02
  -1.6815186e-02
  -1.6571045e-02
  -1.6693115e-02
  -1.6754150e-02
  -1.6754150e-02
  -1.6906738e-02
  -1.6876221e-02
  -1.7272949e-02
  -1.7608643e-02
  -1.7700195e-02
  -1.7639160e-02
  -1.7852783e-02
  -1.8035889e-02
  -1.8035889e-02
  -1.8005371e-02
  -1.8402100e-02
  -1.8341064e-02
  -1.8920898e-02
  -1.8920898e-02
  -1.8798828e-02
  -1.9256592e-02
  -1.9500732e-02
  -1.9561768e-02
  -1.9348145e-02
  -1.9439697e-02
  -1.9897461e-02
  -2.0355225e-02
  -2.0080566e-02
  -1.9805908e-02
  -2.0355225e-02
  -2.0782471e-02
  -2.0751953e-02
  -2.0812988e-02
  -2.0385742e-02
  -2.0568848e-02
  -2.1026611e-02
  -2.1026611e-02
  -2.0843506e-02
  -2.0874023e-02
  -2.1453857e-02
  -2.1636963e-02
  -2.0935059e-02
  -2.0874023e-02
  -2.0690918e-02
  -2.0629883e-02
  -2.0629883e-02
  -2.0416260e-02
  -2.0477295e-02
  -2.0477295e-02
  -2.0446777e-02
  -2.0233154e-02
  -2.0141602e-02
  -2.0324707e-02
  -2.0812988e-02
  -2.0385742e-02
  -2.0233154e-02
  -2.0751953e-02
  -2.0355225e-02
  -2.0172119e-02
  -1.9897461e-02
  -1.9470215e-02
  -1.9775391e-02
  -2.0294189e-02
  -2.0019531e-02
  -1.9805908e-02
  -2.0263672e-02
  -2.0446777e-02
  -2.0782471e-02
  -2.1087646e-02
  -2.0568848e-02
  -2.0721436e-02
  -2.0996094e-02
  -2.0996094e-02
  -2.1148682e-02
  -2.1423340e-02
  -2.1148682e-02
  -2.1057129e-02
  -2.1148682e-02
  -2.0751953e-02
  -2.1057129e-02
  -2.0904541e-02
  -2.1118164e-02
  -2.1240234e-02
  -2.0751953e-02
  -2.0965576e-02
  -2.0629883e-02
  -2.0355225e-02
  -2.0782471e-02
  -2.0812988e-02
  -2.0751953e-02
  -2.0477295e-02
  -2.0202637e-02
  -2.0324707e-02
  -2.0843506e-02
  -2.0690918e-02
  -2.0202637e-02
  -2.0294189e-02
  -2.0568848e-02
  -2.0507813e-02
  -1.9897461e-02
  -1.9989014e-02
  -2.0446777e-02
  -2.0111084e-02
  -1.9958496e-02
  -1.9958496e-02
  -1.9714355e-02
  -1.9653320e-02
  -1.9500732e-02
  -1.9378662e-02
  -1.9409180e-02
  -1.9287109e-02
  -1.9104004e-02
  -1.9165039e-02
  -1.8890381e-02
  -1.8676758e-02
  -1.8554688e-02
  -1.8218994e-02
  -1.8157959e-02
  -1.8005371e-02
  -1.8127441e-02
  -1.7517090e-02
  -1.7120361e-02
  -1.7120361e-02
  -1.6662598e-02
  -1.6845703e-02
  -1.6815186e-02
  -1.6876221e-02
  -1.7517090e-02
  -1.6967773e-02
  -1.6967773e-02
  -1.7059326e-02
  -1.6540527e-02
  -1.6754150e-02
  -1.6235352e-02
  -1.5899658e-02
  -1.5930176e-02
  -1.5808105e-02
  -1.5258789e-02
  -1.5136719e-02
  -1.4923096e-02
  -1.4465332e-02
  -1.4465332e-02
  -1.4160156e-02
  -1.3946533e-02
  -1.3580322e-02
  -1.3275146e-02
  -1.3031006e-02
  -1.2664795e-02
  -1.2298584e-02
  -1.2207031e-02
  -1.2176514e-02
  -1.2115479e-02
  -1.1535645e-02
  -1.1352539e-02
  -1.1230469e-02
  -1.1077881e-02
  -1.1016846e-02
  -1.0620117e-02
  -1.0437012e-02
  -1.0375977e-02
  -1.0253906e-02
  -9.9792480e-03
  -1.0040283e-02
  -1.0314941e-02
  -9.9182129e-03
  -9.4909668e-03
  -9.3078613e-03
  -9.2468262e-03
  -9.3383789e-03
  -9.3994141e-03
  -9.1247559e-03
  -9.0026855e-03
  -9.0637207e-03
  -9.3383789e-03
  -9.4909668e-03
  -9.4604492e-03
  -9.2468262e-03
  -8.9111328e-03
  -8.7280273e-03
  -8.9721680e-03
  -9.0332031e-03
  -8.8195801e-03
  -9.0332031e-03
  -8.7890625e-03
  -8.1481934e-03
  -8.1176758e-03
  -8.1481934e-03
  -7.3242188e-03
  -6.8054199e-03
  -7.2326660e-03
  -7.3547363e-03
  -6.8359375e-03
  -6.2866211e-03
  -6.3476563e-03
  -6.4392090e-03
  -5.5847168e-03
  -5.1879883e-03
  -5.2795410e-03
  -4.9438477e-03
  -4.0588379e-03
  -3.6315918e-03
  -3.3569336e-03
  -3.2348633e-03
  -2.4414063e-03
  -2.3193359e-03
  -1.9226074e-03
  -1.0681152e-03
  -1.0375977e-03
  -9.1552734e-05
   5.7983398e-04
   4.2724609e-04
   9.7656250e-04
   1.1901855e-03
   1.2817383e-03
   1.8920898e-03
   2.1362305e-03
   2.3803711e-03
   2.7465820e-03
   4.0283203e-03
   5.0354004e-03
   5.5541992e-03
   5.5847168e-03
   6.1035156e-03
   6.5917969e-03
   6.7749023e-03
   7.7514648e-03
   8.1787109e-03
   8.7890625e-03
   9.6435547e-03
   9.7656250e-03
   1.0498047e-02
   1.0803223e-02
   1.1230469e-02
   1.2237549e-02
   1.2878418e-02
   1.3092041e-02
   1.3641357e-02
   1.4099121e-02
   1.4617920e-02
   1.5197754e-02
   1.5808105e-02
   1.6204834e-02
   1.6723633e-02
   1.7059326e-02
   1.7669678e-02
   1.8524170e-02
   1.8951416e-02
   1.9104004e-02
   1.9378662e-02
   1.9592285e-02
   1.9958496e-02
   2.1270752e-02
   2.1911621e-02
   2.1728516e-02
   2.2247314e-02
   2.3040771e-02
   2.3529053e-02
   2.4322510e-02
   2.5054932e-02
   2.5878906e-02
   2.6000977e-02
   2.6672363e-02
   2.7801514e-02
   2.7435303e-02
   2.7954102e-02
   2.8747559e-02
   2.8900146e-02
   2.9266357e-02
   3.0151367e-02
   3.0609131e-02
   3.0883789e-02
   3.1341553e-02
   3.1402588e-02
   3.1707764e-02
   3.1372070e-02
   3.2135010e-02
   3.2745361e-02
   3.2928467e-02
   3.3630371e-02
   3.4118652e-02
   3.4576416e-02
   3.4667969e-02
   3.4851074e-02
   3.5736084e-02
   3.5736084e-02
   3.5461426e-02
   3.5583496e-02
   3.5766602e-02
   3.6285400e-02
   3.6682129e-02
   3.6895752e-02
   3.7445068e-02
   3.7750244e-02
   3.8146973e-02
   3.8391113e-02
   3.8360596e-02
   3.8635254e-02
   3.8604736e-02
   3.9093018e-02
   3.9276123e-02
   3.9031982e-02
   3.9550781e-02
   3.9672852e-02
   3.9886475e-02
   4.0191650e-02
   4.0039063e-02
   3.9855957e-02
   4.0313721e-02
   4.0832520e-02
   4.0374756e-02
   4.0710449e-02
   4.1229248e-02
   4.1259766e-02
   4.1412354e-02
   4.1595459e-02
   4.1839600e-02
   4.1870117e-02
   4.2053223e-02
   4.1656494e-02
   4.1778564e-02
   4.2205811e-02
   4.1992188e-02
   4.2114258e-02
   4.2205811e-02
   4.2175293e-02
   4.2083740e-02
   4.2266846e-02
   4.2663574e-02
   4.2266846e-02
   4.2053223e-02
   4.2480469e-02
   4.1992188e-02
   4.2114258e-02
   4.2510986e-02
   4.2144775e-02
   4.2449951e-02
   4.2388916e-02
   4.1931152e-02
   4.2755127e-02
   4.2938232e-02
   4.2572021e-02
   4.2510986e-02
   4.2236328e-02
   4.1870117e-02
   4.1992188e-02
   4.2083740e-02
   4.2266846e-02
   4.2816162e-02
   4.3029785e-02
   4.2785645e-02
   4.2572021e-02
   4.2480469e-02
   4.2541504e-02
   4.3029785e-02
   4.2846680e-02
   4.2846680e-02
   4.2755127e-02
   4.2877197e-02
   4.2907715e-02
   4.2572021e-02
   4.3182373e-02
   4.3029785e-02
   4.2449951e-02
   4.2663574e-02
   4.2816162e-02
   4.2846680e-02
   4.2877197e-02
   4.2724609e-02
   4.2541504e-02
   4.2968750e-02
   4.2938232e-02
   4.2724609e-02
   4.2633057e-02
   4.2877197e-02
   4.3060303e-02
   4.2663574e-02
   4.2663574e-02
   4.2724609e-02
   4.2724609e-02
   4.3609619e-02
   4.3334961e-02
   4.2816162e-02
   4.2694092e-02
   4.2846680e-02
   4.2785645e-02
   4.2327881e-02
   4.2663574e-02
   4.2541504e-02
   4.2083740e-02
   4.2175293e-02
   4.2022705e-02
   4.1961670e-02
   4.1625977e-02
   4.1442871e-02
   4.1168213e-02
   4.1107178e-02
   4.1442871e-02
   4.1015625e-02
   4.0588379e-02
   4.0893555e-02
   4.0710449e-02
   4.0435791e-02
   4.0771484e-02
   4.0313721e-02
   4.0252686e-02
   4.0618896e-02
   4.0344238e-02
   4.0435791e-02
   4.0771484e-02
   3.9794922e-02
   3.9886475e-02
   4.0710449e-02
   3.9916992e-02
   3.9367676e-02
   3.9703369e-02
   3.9794922e-02
   3.9916992e-02
   4.0130615e-02
   4.0313721e-02
   4.0588379e-02
   4.0496826e-02
   4.0191650e-02
   3.9886475e-02
   4.0161133e-02
   4.0252686e-02
   4.0344238e-02
   4.0771484e-02
   4.0740967e-02
   4.0802002e-02
   4.0740967e-02
   4.0618896e-02
   4.1168213e-02
   4.1046143e-02
   4.0954590e-02
   4.1046143e-02
   4.1351318e-02
   4.1717529e-02
   4.1473389e-02
   4.1748047e-02
   4.1839600e-02
   4.1656494e-02
   4.1900635e-02
   4.1687012e-02
   4.2755127e-02
   4.3182373e-02
   4.2663574e-02
   4.2846680e-02
   4.2694092e-02
   4.2968750e-02
   4.2602539e-02
   4.2785645e-02
   4.3212891e-02
   4.3212891e-02
   4.3395996e-02
   4.3395996e-02
   4.3792725e-02
   4.3090820e-02
   4.3487549e-02
   4.3304443e-02
   4.2510986e-02
   4.2724609e-02
   4.2663574e-02
   4.2755127e-02
   4.2297363e-02
   4.2175293e-02
   4.2114258e-02
   4.2114258e-02
   4.2266846e-02
   4.2510986e-02
   4.1961670e-02
   4.1809082e-02
   4.2236328e-02
   4.1473389e-02
   4.1046143e-02
   4.1290283e-02
   4.1046143e-02
   4.0802002e-02
   4.0496826e-02
   4.0130615e-02
   3.9947510e-02
   3.9672852e-02
   3.9428711e-02
   3.9062500e-02
   3.8574219e-02
   3.7994385e-02
   3.7872314e-02
   3.7475586e-02
   3.7536621e-02
   3.7048340e-02
   3.6376953e-02
   3.6315918e-02
   3.6315918e-02
   3.5797119e-02
   3.5339355e-02
   3.5034180e-02
   3.4667969e-02
   3.4088135e-02
   3.4179688e-02
   3.4149170e-02
   3.3721924e-02
   3.3874512e-02
   3.3416748e-02
   3.3203125e-02
   3.3630371e-02
   3.3294678e-02
   3.2470703e-02
   3.1921387e-02
   3.2012939e-02
   3.1890869e-02
   3.1097412e-02
   3.0395508e-02
   3.0120850e-02
   2.9998779e-02
   2.9632568e-02
   2.9296875e-02
   2.9083252e-02
   2.9113770e-02
   2.8656006e-02
   2.8747559e-02
   2.8961182e-02
   2.8320313e-02
   2.8625488e-02
   2.8320313e-02
   2.7893066e-02
   2.7862549e-02
   2.7191162e-02
   2.7160645e-02
   2.7313232e-02
   2.7465820e-02
   2.7313232e-02
   2.6702881e-02
   2.6672363e-02
   2.6275635e-02
   2.5939941e-02
   2.5909424e-02
   2.5329590e-02
   2.5329590e-02
   2.5268555e-02
   2.4536133e-02
   2.4841309e-02
   2.5085449e-02
   2.5054932e-02
   2.4658203e-02
   2.3925781e-02
   2.3590088e-02
   2.3712158e-02
   2.3834229e-02
   2.3681641e-02
   2.3803711e-02
   2.4017334e-02
   2.3254395e-02
   2.3254395e-02
   2.3498535e-02
   2.3193359e-02
   2.2918701e-02
   2.3406982e-02
   2.4047852e-02
   2.3498535e-02
   2.3590088e-02
   2.3376465e-02
   2.2979736e-02
   2.3284912e-02
   2.3193359e-02
   2.3376465e-02
   2.3529053e-02
   2.3498535e-02
   2.3223877e-02
   2.3132324e-02
   2.3590088e-02
   2.3101807e-02
   2.3315430e-02
   2.4230957e-02
   2.4200439e-02
   2.4017334e-02
   2.4322510e-02
   2.4749756e-02
   2.4688721e-02
   2.4780273e-02
   2.4566650e-02
   2.4810791e-02
   2.5207520e-02
   2.5115967e-02
   2.5115967e-02
   2.4932861e-02
   2.5238037e-02
   2.5482178e-02
   2.5299072e-02
   2.5024414e-02
   2.4810791e-02
   2.4871826e-02
   2.5024414e-02
   2.5085449e-02
   2.5115967e-02
   2.5054932e-02
   2.5665283e-02
   2.5817871e-02
   2.5360107e-02
   2.5909424e-02
   2.5512695e-02
   2.5146484e-02
   2.5512695e-02
   2.5177002e-02
   2.5268555e-02
   2.5878906e-02
   2.6123047e-02
   2.5848389e-02
   2.5878906e-02
   2.5878906e-02
   2.6184082e-02
   2.6275635e-02
   2.6275635e-02
   2.6672363e-02
   2.6977539e-02
   2.7160645e-02
   2.7130127e-02
   2.7648926e-02
   2.8137207e-02
   2.8198242e-02
   2.8350830e-02
   2.8564453e-02
   2.8381348e-02
   2.8686523e-02
   2.8930664e-02
   2.8991699e-02
   2.9449463e-02
   2.9785156e-02
   2.9937744e-02
   3.0242920e-02
   3.0761719e-02
   3.1219482e-02
   3.1158447e-02
   3.0761719e-02
   3.1219482e-02
   3.0700684e-02
   3.0883789e-02
   3.2379150e-02
   3.2287598e-02
   3.2012939e-02
   3.2562256e-02
   3.3050537e-02
   3.3294678e-02
   3.3599854e-02
   3.3905029e-02
   3.4484863e-02
   3.4759521e-02
   3.5217285e-02
   3.5797119e-02
   3.5980225e-02
   3.6285400e-02
   3.6590576e-02
   3.6926270e-02
   3.7170410e-02
   3.7536621e-02
   3.7994385e-02
   3.8391113e-02
   3.8726807e-02
   3.9001465e-02
   3.9245605e-02
   3.9489746e-02
   3.9825439e-02
   3.9916992e-02
   4.0466309e-02
   4.0954590e-02
   4.1442871e-02
   4.1900635e-02
   4.1900635e-02
   4.2053223e-02
   4.2846680e-02
   4.3334961e-02
   4.3029785e-02
   4.3090820e-02
   4.3579102e-02
   4.3914795e-02
   4.4433594e-02
   4.5074463e-02
   4.5501709e-02
   4.5989990e-02
   4.6112061e-02
   4.6386719e-02
   4.6966553e-02
   4.6905518e-02
   4.7119141e-02
   4.8004150e-02
   4.8156738e-02
   4.8553467e-02
   4.8645020e-02
   4.8767090e-02
   4.9438477e-02
   5.0048828e-02
   4.9896240e-02
   5.0231934e-02
   5.0292969e-02
   5.0659180e-02
   5.1605225e-02
   5.0872803e-02
   5.1330566e-02
   5.1971436e-02
   5.2307129e-02
   5.3039551e-02
   5.3283691e-02
   5.3344727e-02
   5.3741455e-02
   5.4107666e-02
   5.4565430e-02
   5.5389404e-02
   5.6030273e-02
   5.6182861e-02
   5.6427002e-02
   5.6823730e-02
   5.7098389e-02
   5.7159424e-02
   5.7830811e-02
   5.8074951e-02
   5.8380127e-02
   5.8990479e-02
   5.8868408e-02
   5.9020996e-02
   5.9753418e-02
   6.0028076e-02
   6.0089111e-02
   6.0516357e-02
   6.0913086e-02
   6.1126709e-02
   6.1004639e-02
   6.1584473e-02
   6.1889648e-02
   6.2164307e-02
   6.2805176e-02
   6.3110352e-02
   6.3293457e-02
   6.3995361e-02
   6.4910889e-02
   6.5490723e-02
   6.5460205e-02
   6.5155029e-02
   6.5521240e-02
   6.5460205e-02
   6.5826416e-02
   6.6864014e-02
   6.7047119e-02
   6.7382813e-02
   6.7626953e-02
   6.7718506e-02
   6.7718506e-02
   6.7962646e-02
   6.8664551e-02
   6.8969727e-02
   6.8695068e-02
   6.8847656e-02
   6.8908691e-02
   6.8725586e-02
   6.8603516e-02
   6.8939209e-02
   6.9427490e-02
   6.9763184e-02
   7.0068359e-02
   7.0648193e-02
   7.1075439e-02
   7.1228027e-02
   7.1014404e-02
   7.1289063e-02
   7.1868896e-02
   7.2143555e-02
   7.2875977e-02
   7.3211670e-02
   7.2875977e-02
   7.3089600e-02
   7.3516846e-02
   7.3913574e-02
   7.4310303e-02
   7.4554443e-02
   7.4584961e-02
   7.5225830e-02
   7.5347900e-02
   7.5408936e-02
   7.6049805e-02
   7.6293945e-02
   7.6477051e-02
   7.6599121e-02
   7.6354980e-02
   7.6812744e-02
   7.6873779e-02
   7.6843262e-02
   7.7911377e-02
   7.7545166e-02
   7.7667236e-02
   7.8186035e-02
   7.8125000e-02
   7.8033447e-02
   7.7972412e-02
   7.8674316e-02
   7.8613281e-02
   7.8552246e-02
   7.9193115e-02
   7.9711914e-02
   8.0017090e-02
   8.0444336e-02
   8.0261230e-02
   8.0261230e-02
   8.0566406e-02
   8.0322266e-02
   8.0871582e-02
   8.0749512e-02
   8.0932617e-02
   8.1329346e-02
   8.1390381e-02
   8.1634521e-02
   8.1726074e-02
   8.1665039e-02
   8.2458496e-02
   8.2824707e-02
   8.2794189e-02
   8.3709717e-02
   8.4106445e-02
   8.4045410e-02
   8.4106445e-02
   8.4350586e-02
   8.4411621e-02
   8.4747314e-02
   8.5083008e-02
   8.4930420e-02
   8.4930420e-02
   8.5723877e-02
   8.5418701e-02
   8.5266113e-02
   8.5479736e-02
   8.5815430e-02
   8.6547852e-02
   8.7097168e-02
   8.6639404e-02
   8.6456299e-02
   8.6822510e-02
   8.6669922e-02
   8.6944580e-02
   8.7005615e-02
   8.6944580e-02
   8.7066650e-02
   8.7005615e-02
   8.7158203e-02
   8.7127686e-02
   8.7188721e-02
   8.7341309e-02
   8.6883545e-02
   8.6730957e-02
   8.6975098e-02
   8.7036133e-02
   8.7249756e-02
   8.6669922e-02
   8.6608887e-02
   8.6975098e-02
   8.6212158e-02
   8.6395264e-02
   8.6425781e-02
   8.6212158e-02
   8.6395264e-02
   8.5571289e-02
   8.5205078e-02
   8.5510254e-02
   8.5021973e-02
   8.5693359e-02
   8.5266113e-02
   8.4228516e-02
   8.4777832e-02
   8.4594727e-02
   8.4045410e-02
   8.4136963e-02
   8.3892822e-02
   8.3526611e-02
   8.3740234e-02
   8.4045410e-02
   8.4106445e-02
   8.3068848e-02
   8.2946777e-02
   8.2885742e-02
   8.2275391e-02
   8.2611084e-02
   8.2336426e-02
   8.2000732e-02
   8.2336426e-02
   8.2305908e-02
   8.1848145e-02
   8.1817627e-02
   8.1390381e-02
   8.0688477e-02
   8.0535889e-02
   8.0291748e-02
   7.9803467e-02
   7.9498291e-02
   7.9162598e-02
   7.8735352e-02
   7.7911377e-02
   7.8491211e-02
   7.8277588e-02
   7.7301025e-02
   7.7362061e-02
   7.6324463e-02
   7.6049805e-02
   7.5805664e-02
   7.4768066e-02
   7.4829102e-02
   7.4462891e-02
   7.4035645e-02
   7.3699951e-02
   7.2509766e-02
   7.2204590e-02
   7.1868896e-02
   7.1716309e-02
   7.1014404e-02
   7.0465088e-02
   6.9763184e-02
   6.8939209e-02
   6.8572998e-02
   6.8023682e-02
   6.7810059e-02
   6.7047119e-02
   6.6467285e-02
   6.5704346e-02
   6.5063477e-02
   6.4239502e-02
   6.3446045e-02
   6.3110352e-02
   6.2896729e-02
   6.2377930e-02
   6.2225342e-02
   6.1401367e-02
   6.0760498e-02
   6.0180664e-02
   5.9204102e-02
   5.8746338e-02
   5.7952881e-02
   5.7586670e-02
   5.7098389e-02
   5.6427002e-02
   5.5877686e-02
   5.4779053e-02
   5.4443359e-02
   5.4077148e-02
   5.2947998e-02
   5.2154541e-02
   5.2062988e-02
   5.1788330e-02
   5.1391602e-02
   5.0537109e-02
   4.9499512e-02
   4.9407959e-02
   4.8736572e-02
   4.7637939e-02
   4.7515869e-02
   4.6539307e-02
   4.5928955e-02
   4.5379639e-02
   4.4525146e-02
   4.4342041e-02
   4.3487549e-02
   4.3334961e-02
   4.3212891e-02
   4.2236328e-02
   4.1442871e-02
   4.0710449e-02
   3.9916992e-02
   3.9459229e-02
   3.9031982e-02
   3.8116455e-02
   3.7750244e-02
   3.7628174e-02
   3.6712646e-02
   3.5949707e-02
   3.5552979e-02
   3.5156250e-02
   3.4698486e-02
   3.4301758e-02
   3.4179688e-02
   3.3538818e-02
   3.3477783e-02
   3.3050537e-02
   3.2196045e-02
   3.1921387e-02
   3.1250000e-02
   3.0975342e-02
   3.0639648e-02
   3.0334473e-02
   3.0151367e-02
   2.9510498e-02
   2.9296875e-02
   2.8533936e-02
   2.8015137e-02
   2.8228760e-02
   2.8381348e-02
   2.7526855e-02
   2.6855469e-02
   2.6092529e-02
   2.5634766e-02
   2.5817871e-02
   2.5848389e-02
   2.5665283e-02
   2.6214600e-02
   2.5970459e-02
   2.5299072e-02
   2.5299072e-02
   2.4993896e-02
   2.5177002e-02
   2.5054932e-02
   2.4841309e-02
   2.5054932e-02
   2.4536133e-02
   2.4658203e-02
   2.4505615e-02
   2.4078369e-02
   2.4902344e-02
   2.4993896e-02
   2.4719238e-02
   2.4871826e-02
   2.4597168e-02
   2.4261475e-02
   2.3956299e-02
   2.3986816e-02
   2.4047852e-02
   2.3590088e-02
   2.3742676e-02
   2.3986816e-02
   2.3986816e-02
   2.3376465e-02
   2.2918701e-02
   2.3406982e-02
   2.3834229e-02
   2.3468018e-02
   2.3132324e-02
   2.3071289e-02
   2.2369385e-02
   2.2460938e-02
   2.2705078e-02
   2.2399902e-02
   2.2155762e-02
   2.1667480e-02
   2.1789551e-02
   2.1545410e-02
   2.1636963e-02
   2.1575928e-02
   2.0751953e-02
   2.0782471e-02
   2.0355225e-02
   2.0751953e-02
   2.1087646e-02
   2.0996094e-02
   2.0660400e-02
   2.0538330e-02
   1.9927979e-02
   1.9439697e-02
   1.9470215e-02
   1.9409180e-02
   1.9073486e-02
   1.9104004e-02
   1.8859863e-02
   1.8371582e-02
   1.8737793e-02
   1.8615723e-02
   1.8005371e-02
   1.7822266e-02
   1.7608643e-02
   1.7578125e-02
   1.7608643e-02
   1.7211914e-02
   1.7089844e-02
   1.6632080e-02
   1.6571045e-02
   1.6540527e-02
   1.6021729e-02
   1.5960693e-02
   1.6143799e-02
   1.6326904e-02
   1.6296387e-02
   1.6479492e-02
   1.6754150e-02
   1.6784668e-02
   1.6601563e-02
   1.7120361e-02
   1.7333984e-02
   1.6510010e-02
   1.6204834e-02
   1.6387939e-02
   1.6693115e-02
   1.6510010e-02
   1.6571045e-02
   1.6906738e-02
   1.6571045e-02
   1.6632080e-02
   1.6601563e-02
   1.6357422e-02
   1.6143799e-02
   1.5777588e-02
   1.6021729e-02
   1.5808105e-02
   1.5563965e-02
   1.5625000e-02
   1.5197754e-02
   1.5106201e-02
   1.4739990e-02
   1.4770508e-02
   1.4984131e-02
   1.4709473e-02
   1.4038086e-02
   1.3824463e-02
   1.3946533e-02
   1.3610840e-02
   1.4007568e-02
   1.3732910e-02
   1.3854980e-02
   1.3305664e-02
   1.2756348e-02
   1.3366699e-02
   1.2695313e-02
   1.2817383e-02
   1.3122559e-02
   1.2420654e-02
   1.2817383e-02
   1.2725830e-02
   1.2695313e-02
   1.2451172e-02
   1.1932373e-02
   1.1810303e-02
   1.1718750e-02
   1.1444092e-02
   1.0955811e-02
   1.1077881e-02
   1.1413574e-02
   1.0864258e-02
   1.0528564e-02
   1.0742188e-02
   1.0559082e-02
   1.0223389e-02
   1.0345459e-02
   1.0406494e-02
   1.0589600e-02
   1.0467529e-02
   1.0223389e-02
   1.0345459e-02
   9.7961426e-03
   9.5825195e-03
   9.9182129e-03
   9.5825195e-03
   9.5520020e-03
   9.2468262e-03
   9.0942383e-03
   8.6059570e-03
   8.4533691e-03
   8.3618164e-03
   7.6904297e-03
   8.5144043e-03
   7.9956055e-03
   6.8664551e-03
   6.8969727e-03
   6.3171387e-03
   5.7067871e-03
   5.4016113e-03
   5.1269531e-03
   4.6997070e-03
   4.4860840e-03
   4.2114258e-03
   3.6315918e-03
   3.2653809e-03
   3.0212402e-03
   2.8991699e-03
   2.4108887e-03
   1.7395020e-03
   1.8005371e-03
   1.1596680e-03
   7.0190430e-04
   3.0517578e-04
  -6.1035156e-05
  -6.1035156e-04
  -1.1901855e-03
  -1.6174316e-03
  -2.3193359e-03
  -2.5024414e-03
  -3.2348633e-03
  -3.8146973e-03
  -4.3334961e-03
  -5.0354004e-03
  -5.3100586e-03
  -5.4931641e-03
  -5.8593750e-03
  -6.3476563e-03
  -7.1411133e-03
  -7.5683594e-03
  -8.2397461e-03
  -8.5144043e-03
  -8.7280273e-03
  -9.7351074e-03
  -1.0223389e-02
  -1.0955811e-02
  -1.1444092e-02
  -1.1810303e-02
  -1.2359619e-02
  -1.3549805e-02
  -1.4312744e-02
  -1.4373779e-02
  -1.4923096e-02
  -1.5655518e-02
  -1.6296387e-02
  -1.6754150e-02
  -1.7425537e-02
  -1.8432617e-02
  -1.8829346e-02
  -1.9348145e-02
  -2.0324707e-02
  -2.0843506e-02
  -2.1850586e-02
  -2.2644043e-02
  -2.3193359e-02
  -2.4261475e-02
  -2.5177002e-02
  -2.5604248e-02
  -2.6214600e-02
  -2.7221680e-02
  -2.8076172e-02
  -2.8839111e-02
  -2.9388428e-02
  -3.0364990e-02
  -3.1799316e-02
  -3.2562256e-02
  -3.3447266e-02
  -3.4088135e-02
  -3.4881592e-02
  -3.5369873e-02
  -3.6132813e-02
  -3.7658691e-02
  -3.7994385e-02
  -3.8177490e-02
  -3.9703369e-02
  -4.0313721e-02
  -4.1137695e-02
  -4.2480469e-02
  -4.2633057e-02
  -4.3395996e-02
  -4.4219971e-02
  -4.4708252e-02
  -4.5623779e-02
  -4.6203613e-02
  -4.6966553e-02
  -4.7882080e-02
  -4.9011230e-02
  -4.9530029e-02
  -5.0140381e-02
  -5.0994873e-02
  -5.1727295e-02
  -5.2703857e-02
  -5.3344727e-02
  -5.3649902e-02
  -5.4534912e-02
  -5.6091309e-02
  -5.6884766e-02
  -5.7891846e-02
  -5.8715820e-02
  -5.9143066e-02
  -5.9631348e-02
  -6.0058594e-02
  -6.0974121e-02
  -6.1309814e-02
  -6.1859131e-02
  -6.2652588e-02
  -6.3323975e-02
  -6.4361572e-02
  -6.5063477e-02
  -6.5307617e-02
  -6.6192627e-02
  -6.6345215e-02
  -6.6406250e-02
  -6.7443848e-02
  -6.8023682e-02
  -6.8298340e-02
  -6.8603516e-02
  -6.9274902e-02
  -6.9610596e-02
  -6.9671631e-02
  -7.0556641e-02
  -7.0434570e-02
  -7.0648193e-02
  -7.1838379e-02
  -7.2052002e-02
  -7.2570801e-02
  -7.2662354e-02
  -7.2906494e-02
  -7.3547363e-02
  -7.4310303e-02
  -7.4127197e-02
  -7.3974609e-02
  -7.4768066e-02
  -7.4859619e-02
  -7.4798584e-02
  -7.5103760e-02
  -7.5256348e-02
  -7.5317383e-02
  -7.5469971e-02
  -7.6171875e-02
  -7.6293945e-02
  -7.5744629e-02
  -7.6568604e-02
  -7.6416016e-02
  -7.6171875e-02
  -7.6446533e-02
  -7.6080322e-02
  -7.6141357e-02
  -7.6507568e-02
  -7.6354980e-02
  -7.6538086e-02
  -7.6110840e-02
  -7.5683594e-02
  -7.5317383e-02
  -7.4340820e-02
  -7.4523926e-02
  -7.4493408e-02
  -7.4127197e-02
  -7.4035645e-02
  -7.4035645e-02
  -7.4066162e-02
  -7.3516846e-02
  -7.3181152e-02
  -7.2631836e-02
  -7.2326660e-02
  -7.2143555e-02
  -7.1441650e-02
  -7.0556641e-02
  -6.9702148e-02
  -6.9427490e-02
  -6.8969727e-02
  -6.8084717e-02
  -6.7230225e-02
  -6.7016602e-02
  -6.6314697e-02
  -6.5795898e-02
  -6.5368652e-02
  -6.4300537e-02
  -6.3659668e-02
  -6.2927246e-02
  -6.2500000e-02
  -6.2164307e-02
  -6.1767578e-02
  -6.1370850e-02
  -6.0913086e-02
  -6.0241699e-02
  -5.9143066e-02
  -5.9051514e-02
  -5.8929443e-02
  -5.8319092e-02
  -5.7952881e-02
  -5.7037354e-02
  -5.6427002e-02
  -5.5297852e-02
  -5.4992676e-02
  -5.4840088e-02
  -5.4077148e-02
  -5.3558350e-02
  -5.3161621e-02
  -5.2154541e-02
  -5.1574707e-02
  -5.1055908e-02
  -5.0262451e-02
  -5.0048828e-02
  -4.9438477e-02
  -4.8889160e-02
  -4.8034668e-02
  -4.7302246e-02
  -4.6844482e-02
  -4.6081543e-02
  -4.5074463e-02
  -4.4647217e-02
  -4.4067383e-02
  -4.3426514e-02
  -4.2968750e-02
  -4.2694092e-02
  -4.2022705e-02
  -4.0771484e-02
  -4.0252686e-02
  -3.9978027e-02
  -3.9733887e-02
  -3.9093018e-02
  -3.8146973e-02
  -3.8116455e-02
  -3.8085938e-02
  -3.7109375e-02
  -3.6437988e-02
  -3.6407471e-02
  -3.5522461e-02
  -3.4698486e-02
  -3.3966064e-02
  -3.2836914e-02
  -3.2104492e-02
  -3.1494141e-02
  -3.0914307e-02
  -2.9907227e-02
  -2.8778076e-02
  -2.8289795e-02
  -2.7099609e-02
  -2.6245117e-02
  -2.6336670e-02
  -2.5329590e-02
  -2.4597168e-02
  -2.3864746e-02
  -2.2918701e-02
  -2.2186279e-02
  -2.0782471e-02
  -2.0324707e-02
  -1.9989014e-02
  -1.8829346e-02
  -1.8371582e-02
  -1.8066406e-02
  -1.7700195e-02
  -1.7181396e-02
  -1.6326904e-02
  -1.5808105e-02
  -1.5258789e-02
  -1.4434814e-02
  -1.3854980e-02
  -1.3488770e-02
  -1.2756348e-02
  -1.2603760e-02
  -1.2390137e-02
  -1.1688232e-02
  -1.0864258e-02
  -1.0711670e-02
  -1.0223389e-02
  -9.3688965e-03
  -9.0026855e-03
  -8.6364746e-03
  -8.3007813e-03
  -7.8430176e-03
  -7.2937012e-03
  -7.2326660e-03
  -6.5002441e-03
  -5.4321289e-03
  -5.2185059e-03
  -4.8828125e-03
  -4.5776367e-03
  -4.6081543e-03
  -4.2419434e-03
  -2.9296875e-03
  -2.7160645e-03
  -2.3498535e-03
  -1.8615723e-03
  -1.9226074e-03
  -1.8310547e-03
  -1.5869141e-03
  -1.1291504e-03
  -6.7138672e-04
   2.1362305e-04
   6.4086914e-04
   8.8500977e-04
   1.6784668e-03
   1.5258789e-03
   1.7089844e-03
   2.1057129e-03
   2.3498535e-03
   3.1433105e-03
   3.3569336e-03
   3.6315918e-03
   3.8452148e-03
   4.0283203e-03
   4.0588379e-03
   4.4250488e-03
   5.1574707e-03
   5.5236816e-03
   5.6762695e-03
   5.9204102e-03
   6.5002441e-03
   6.8054199e-03
   6.8359375e-03
   7.5988770e-03
   8.7585449e-03
   9.1857910e-03
   8.8806152e-03
   8.3618164e-03
   8.3618164e-03
   9.1247559e-03
   9.3383789e-03
   9.3994141e-03
   1.0223389e-02
   1.0009766e-02
   1.0437012e-02
   1.0803223e-02
   1.0681152e-02
   1.1474609e-02
   1.1962891e-02
   1.1871338e-02
   1.1688232e-02
   1.1596680e-02
   1.1688232e-02
   1.2451172e-02
   1.3183594e-02
   1.2847900e-02
   1.3183594e-02
   1.3580322e-02
   1.2695313e-02
   1.3000488e-02
   1.3305664e-02
   1.3427734e-02
   1.3336182e-02
   1.3092041e-02
   1.3122559e-02
   1.2542725e-02
   1.2725830e-02
   1.2847900e-02
   1.2542725e-02
   1.2176514e-02
   1.2145996e-02
   1.2359619e-02
   1.3031006e-02
   1.3244629e-02
   1.2207031e-02
   1.2115479e-02
   1.1840820e-02
   1.1627197e-02
   1.2451172e-02
   1.1840820e-02
   1.1718750e-02
   1.2268066e-02
   1.1688232e-02
   1.1566162e-02
   1.0803223e-02
   1.0772705e-02
   1.0437012e-02
   1.0192871e-02
   1.0070801e-02
   9.4299316e-03
   9.0942383e-03
   8.7280273e-03
   8.3618164e-03
   7.6599121e-03
   7.0800781e-03
   6.8969727e-03
   6.4086914e-03
   5.4626465e-03
   5.8898926e-03
   5.6152344e-03
   4.4250488e-03
   3.2043457e-03
   2.6550293e-03
   2.9907227e-03
   2.3498535e-03
   1.8005371e-03
   1.6479492e-03
   8.5449219e-04
  -6.1035156e-05
  -3.9672852e-04
  -1.0681152e-03
  -1.8310547e-03
  -2.4719238e-03
  -3.9062500e-03
  -4.9133301e-03
  -5.2185059e-03
  -6.4086914e-03
  -7.2937012e-03
  -7.8735352e-03
  -8.9721680e-03
  -9.7961426e-03
  -9.9792480e-03
  -1.0955811e-02
  -1.2207031e-02
  -1.3183594e-02
  -1.4099121e-02
  -1.4923096e-02
  -1.6052246e-02
  -1.7181396e-02
  -1.7242432e-02
  -1.7578125e-02
  -1.8707275e-02
  -1.9775391e-02
  -2.1209717e-02
  -2.2155762e-02
  -2.3193359e-02
  -2.4108887e-02
  -2.5054932e-02
  -2.5665283e-02
  -2.6672363e-02
  -2.7557373e-02
  -2.8137207e-02
  -2.9479980e-02
  -3.0456543e-02
  -3.1372070e-02
  -3.2165527e-02
  -3.3081055e-02
  -3.3843994e-02
  -3.4851074e-02
  -3.6529541e-02
  -3.7261963e-02
  -3.8238525e-02
  -3.9459229e-02
  -4.0405273e-02
  -4.1961670e-02
  -4.2724609e-02
  -4.3273926e-02
  -4.4616699e-02
  -4.5562744e-02
  -4.6569824e-02
  -4.7363281e-02
  -4.8370361e-02
  -4.8950195e-02
  -4.9621582e-02
  -5.0537109e-02
  -5.1574707e-02
  -5.2764893e-02
  -5.3588867e-02
  -5.4199219e-02
  -5.5236816e-02
  -5.5847168e-02
  -5.6610107e-02
  -5.8380127e-02
  -5.8624268e-02
  -5.9143066e-02
  -5.9600830e-02
  -6.0211182e-02
  -6.1065674e-02
  -6.1828613e-02
  -6.2347412e-02
  -6.2805176e-02
  -6.3568115e-02
  -6.4300537e-02
  -6.5246582e-02
  -6.5917969e-02
  -6.6467285e-02
  -6.7382813e-02
  -6.8267822e-02
  -6.8572998e-02
  -6.8969727e-02
  -6.9458008e-02
  -6.9946289e-02
  -7.0678711e-02
  -7.1319580e-02
  -7.1563721e-02
  -7.1960449e-02
  -7.3059082e-02
  -7.3791504e-02
  -7.4188232e-02
  -7.4829102e-02
  -7.5531006e-02
  -7.6019287e-02
  -7.6293945e-02
  -7.6324463e-02
  -7.6934814e-02
  -7.7545166e-02
  -7.7911377e-02
  -7.8735352e-02
  -7.9223633e-02
  -7.9315186e-02
  -7.9650879e-02
  -8.0200195e-02
  -8.0627441e-02
  -8.0963135e-02
  -8.1390381e-02
  -8.1817627e-02
  -8.1756592e-02
  -8.2427979e-02
  -8.2824707e-02
  -8.2885742e-02
  -8.3862305e-02
  -8.4075928e-02
  -8.4106445e-02
  -8.4075928e-02
  -8.4381104e-02
  -8.4869385e-02
  -8.4289551e-02
  -8.4777832e-02
  -8.5174561e-02
  -8.4960938e-02
  -8.5784912e-02
  -8.6212158e-02
  -8.5998535e-02
  -8.6273193e-02
  -8.6547852e-02
  -8.6334229e-02
  -8.7127686e-02
  -8.7463379e-02
  -8.7707520e-02
  -8.7982178e-02
  -8.8195801e-02
  -8.8745117e-02
  -8.8287354e-02
  -8.8012695e-02
  -8.8043213e-02
  -8.8287354e-02
  -8.8439941e-02
  -8.8897705e-02
  -8.9721680e-02
  -8.9385986e-02
  -8.9385986e-02
  -8.9965820e-02
  -8.9782715e-02
  -8.9508057e-02
  -8.9416504e-02
  -8.9080811e-02
  -8.9385986e-02
  -8.9172363e-02
  -8.7799072e-02
  -8.7585449e-02
  -8.8043213e-02
  -8.7585449e-02
  -8.7371826e-02
  -8.7432861e-02
  -8.6700439e-02
  -8.6486816e-02
  -8.6334229e-02
  -8.6029053e-02
  -8.5632324e-02
  -8.5418701e-02
  -8.5479736e-02
  -8.5479736e-02
  -8.4838867e-02
  -8.5113525e-02
  -8.4838867e-02
  -8.4411621e-02
  -8.4686279e-02
  -8.4320068e-02
  -8.4411621e-02
  -8.4289551e-02
  -8.4320068e-02
  -8.5174561e-02
  -8.4747314e-02
  -8.4594727e-02
  -8.4350586e-02
  -8.4564209e-02
  -8.4655762e-02
  -8.3709717e-02
  -8.4411621e-02
  -8.4197998e-02
  -8.3221436e-02
  -8.3282471e-02
  -8.3404541e-02
  -8.2885742e-02
  -8.3190918e-02
  -8.2336426e-02
  -8.1970215e-02
  -8.1909180e-02
  -8.0902100e-02
  -8.1054688e-02
  -8.0780029e-02
  -7.9681396e-02
  -7.9742432e-02
  -7.8765869e-02
  -7.7789307e-02
  -7.8002930e-02
  -7.7362061e-02
  -7.6812744e-02
  -7.6568604e-02
  -7.5988770e-02
  -7.5714111e-02
  -7.4859619e-02
  -7.4157715e-02
  -7.3730469e-02
  -7.2967529e-02
  -7.2723389e-02
  -7.2082520e-02
  -7.1716309e-02
  -7.1197510e-02
  -7.0159912e-02
  -7.0281982e-02
  -6.9641113e-02
  -6.8115234e-02
  -6.7687988e-02
  -6.7413330e-02
  -6.6741943e-02
  -6.6131592e-02
  -6.5216064e-02
  -6.4544678e-02
  -6.3964844e-02
  -6.3171387e-02
  -6.2255859e-02
  -6.1523438e-02
  -6.0821533e-02
  -6.0211182e-02
  -5.9875488e-02
  -5.9356689e-02
  -5.7891846e-02
  -5.7098389e-02
  -5.6335449e-02
  -5.5267334e-02
  -5.4809570e-02
  -5.4290771e-02
  -5.3253174e-02
  -5.2062988e-02
  -5.1086426e-02
  -5.0445557e-02
  -5.0262451e-02
  -4.8706055e-02
  -4.7698975e-02
  -4.6783447e-02
  -4.6112061e-02
  -4.5562744e-02
  -4.4525146e-02
  -4.3426514e-02
  -4.2694092e-02
  -4.1412354e-02
  -4.1381836e-02
  -4.1046143e-02
  -3.9306641e-02
  -3.8574219e-02
  -3.7841797e-02
  -3.7292480e-02
  -3.6407471e-02
  -3.5705566e-02
  -3.4759521e-02
  -3.3782959e-02
  -3.2897949e-02
  -3.2501221e-02
  -3.2470703e-02
  -3.1585693e-02
  -3.1280518e-02
  -3.0395508e-02
  -2.8930664e-02
  -2.8472900e-02
  -2.7923584e-02
  -2.7160645e-02
  -2.6214600e-02
  -2.4932861e-02
  -2.3620605e-02
  -2.3345947e-02
  -2.2979736e-02
  -2.2521973e-02
  -2.2033691e-02
  -2.0904541e-02
  -1.9744873e-02
  -1.8737793e-02
  -1.8127441e-02
  -1.8310547e-02
  -1.7486572e-02
  -1.5899658e-02
  -1.5502930e-02
  -1.5289307e-02
  -1.5045166e-02
  -1.4190674e-02
  -1.3122559e-02
  -1.2420654e-02
  -1.2420654e-02
  -1.1962891e-02
  -1.1169434e-02
  -1.0955811e-02
  -1.0314941e-02
  -9.5825195e-03
  -9.0942383e-03
  -8.8195801e-03
  -8.3618164e-03
  -7.7819824e-03
  -7.6904297e-03
  -6.8664551e-03
  -6.4392090e-03
  -6.2561035e-03
  -5.6762695e-03
  -5.1574707e-03
  -4.5776367e-03
  -4.3640137e-03
  -4.1198730e-03
  -3.7536621e-03
  -3.5400391e-03
  -2.7160645e-03
  -2.3498535e-03
  -1.9836426e-03
  -1.7395020e-03
  -1.6479492e-03
  -1.8005371e-03
  -1.3427734e-03
  -6.7138672e-04
  -5.7983398e-04
  -1.5258789e-04
   1.2207031e-04
   3.6621094e-04
   1.0375977e-03
   1.3732910e-03
   1.8615723e-03
   1.8920898e-03
   2.0141602e-03
   1.9531250e-03
   2.1667480e-03
   2.7160645e-03
   3.1127930e-03
   3.5705566e-03
   3.6926270e-03
   3.5705566e-03
   3.8452148e-03
   3.6621094e-03
   3.7536621e-03
   4.0893555e-03
   3.9672852e-03
   3.9672852e-03
   3.7841797e-03
   3.8757324e-03
   4.6081543e-03
   4.6691895e-03
   3.9672852e-03
   4.1198730e-03
   4.3640137e-03
   4.0588379e-03
   4.0283203e-03
   4.4860840e-03
   4.5471191e-03
   4.1809082e-03
   3.7536621e-03
   3.9672852e-03
   3.9062500e-03
   3.7536621e-03
   3.3874512e-03
   3.2653809e-03
   3.2348633e-03
   3.3264160e-03
   3.5705566e-03
   2.9602051e-03
   2.7465820e-03
   2.5634766e-03
   2.2583008e-03
   2.0751953e-03
   1.6479492e-03
   2.0446777e-03
   1.3732910e-03
   8.8500977e-04
   9.4604492e-04
   4.5776367e-04
   9.1552734e-05
  -2.1362305e-04
  -7.9345703e-04
  -9.7656250e-04
  -1.4343262e-03
  -1.9226074e-03
  -2.2277832e-03
  -2.6550293e-03
  -2.8991699e-03
  -3.3264160e-03
  -3.8452148e-03
  -4.0588379e-03
  -4.6386719e-03
  -5.3710938e-03
  -5.7373047e-03
  -5.8288574e-03
  -6.0119629e-03
  -6.5307617e-03
  -6.9885254e-03
  -7.5988770e-03
  -8.4228516e-03
  -9.0332031e-03
  -9.5214844e-03
  -9.7961426e-03
  -1.0131836e-02
  -1.0589600e-02
  -1.1047363e-02
  -1.1444092e-02
  -1.1383057e-02
  -1.1444092e-02
  -1.2329102e-02
  -1.2664795e-02
  -1.3092041e-02
  -1.3610840e-02
  -1.3824463e-02
  -1.4038086e-02
  -1.4678955e-02
  -1.5258789e-02
  -1.5747070e-02
  -1.5716553e-02
  -1.5899658e-02
  -1.6357422e-02
  -1.6937256e-02
  -1.7303467e-02
  -1.7242432e-02
  -1.8280029e-02
  -1.8524170e-02
  -1.8463135e-02
  -1.8554688e-02
  -1.8737793e-02
  -1.8829346e-02
  -1.8951416e-02
  -1.9744873e-02
  -2.0111084e-02
  -2.0202637e-02
  -2.0629883e-02
  -2.0629883e-02
  -2.0599365e-02
  -2.1240234e-02
  -2.1636963e-02
  -2.2216797e-02
  -2.2186279e-02
  -2.2247314e-02
  -2.2460938e-02
  -2.2460938e-02
  -2.2705078e-02
  -2.2277832e-02
  -2.2521973e-02
  -2.2949219e-02
  -2.2949219e-02
  -2.3162842e-02
  -2.3101807e-02
  -2.2949219e-02
  -2.3376465e-02
  -2.3193359e-02
  -2.3101807e-02
  -2.3590088e-02
  -2.3254395e-02
  -2.3742676e-02
  -2.4108887e-02
  -2.3773193e-02
  -2.3681641e-02
  -2.3956299e-02
  -2.4353027e-02
  -2.4383545e-02
  -2.4444580e-02
  -2.4780273e-02
  -2.5024414e-02
  -2.5421143e-02
  -2.5970459e-02
  -2.6031494e-02
  -2.6062012e-02
  -2.6672363e-02
  -2.6153564e-02
  -2.6580811e-02
  -2.6855469e-02
  -2.6641846e-02
  -2.7740479e-02
  -2.7435303e-02
  -2.6977539e-02
  -2.7954102e-02
  -2.8869629e-02
  -2.8930664e-02
  -2.9174805e-02
  -2.9876709e-02
  -3.0303955e-02
  -3.0487061e-02
  -3.0731201e-02
  -3.0731201e-02
  -3.1280518e-02
  -3.1768799e-02
  -3.2012939e-02
  -3.2684326e-02
  -3.2745361e-02
  -3.2318115e-02
  -3.3081055e-02
  -3.3142090e-02
  -3.3020020e-02
  -3.3996582e-02
  -3.4118652e-02
  -3.4057617e-02
  -3.4393311e-02
  -3.4423828e-02
  -3.5125732e-02
  -3.5278320e-02
  -3.4942627e-02
  -3.5186768e-02
  -3.5583496e-02
  -3.5919189e-02
  -3.6224365e-02
  -3.6224365e-02
  -3.6102295e-02
  -3.6712646e-02
  -3.7048340e-02
  -3.7322998e-02
  -3.7689209e-02
  -3.7689209e-02
  -3.8299561e-02
  -3.8757324e-02
  -3.8696289e-02
  -3.9031982e-02
  -3.9093018e-02
  -3.9123535e-02
  -3.9825439e-02
  -4.0222168e-02
  -3.9855957e-02
  -3.9581299e-02
  -3.9703369e-02
  -4.0069580e-02
  -4.0222168e-02
  -3.9825439e-02
  -3.9642334e-02
  -4.0252686e-02
  -3.9733887e-02
  -3.9672852e-02
  -4.0466309e-02
  -4.0222168e-02
  -4.0283203e-02
  -4.0374756e-02
  -3.9672852e-02
  -3.9794922e-02
  -3.9764404e-02
  -3.8787842e-02
  -3.9459229e-02
  -4.0222168e-02
  -3.9764404e-02
  -4.0222168e-02
  -4.0130615e-02
  -3.9459229e-02
  -3.9550781e-02
  -3.9855957e-02
  -3.9489746e-02
  -3.9031982e-02
  -3.9367676e-02
  -3.9642334e-02
  -3.9306641e-02
  -3.9306641e-02
  -3.9093018e-02
  -3.8513184e-02
  -3.8909912e-02
  -3.9367676e-02
  -3.9550781e-02
  -3.9581299e-02
  -3.9031982e-02
  -3.8970947e-02
  -3.9093018e-02
  -3.8635254e-02
  -3.8879395e-02
  -3.8787842e-02
  -3.8665771e-02
  -3.8421631e-02
  -3.8208008e-02
  -3.8848877e-02
  -3.8909912e-02
  -3.7933350e-02
  -3.7567139e-02
  -3.7628174e-02
  -3.7719727e-02
  -3.7902832e-02
  -3.7048340e-02
  -3.7109375e-02
  -3.6956787e-02
  -3.6254883e-02
  -3.6254883e-02
  -3.6071777e-02
  -3.5430908e-02
  -3.5339355e-02
  -3.5186768e-02
  -3.4881592e-02
  -3.4790039e-02
  -3.4301758e-02
  -3.4271240e-02
  -3.3721924e-02
  -3.3752441e-02
  -3.3630371e-02
  -3.3294678e-02
  -3.3355713e-02
  -3.2836914e-02
  -3.2867432e-02
  -3.2867432e-02
  -3.1829834e-02
  -3.1738281e-02
  -3.1738281e-02
  -3.1433105e-02
  -3.1585693e-02
  -3.0944824e-02
  -3.0242920e-02
  -2.9876709e-02
  -2.9724121e-02
  -2.9571533e-02
  -2.8839111e-02
  -2.8503418e-02
  -2.8381348e-02
  -2.8015137e-02
  -2.7770996e-02
  -2.7923584e-02
  -2.7587891e-02
  -2.6885986e-02
  -2.6641846e-02
  -2.6611328e-02
  -2.6367188e-02
  -2.6336670e-02
  -2.5939941e-02
  -2.5604248e-02
  -2.5421143e-02
  -2.5054932e-02
  -2.4932861e-02
  -2.4566650e-02
  -2.4414063e-02
  -2.4475098e-02
  -2.4780273e-02
  -2.4566650e-02
  -2.3620605e-02
  -2.3437500e-02
  -2.3284912e-02
  -2.3284912e-02
  -2.2918701e-02
  -2.2979736e-02
  -2.2521973e-02
  -2.2094727e-02
  -2.2491455e-02
  -2.2857666e-02
  -2.2003174e-02
  -2.1881104e-02
  -2.1514893e-02
  -2.1209717e-02
  -2.1026611e-02
  -2.0446777e-02
  -1.9927979e-02
  -1.9287109e-02
  -1.9165039e-02
  -1.8920898e-02
  -1.8188477e-02
  -1.8066406e-02
  -1.7608643e-02
  -1.7059326e-02
  -1.6601563e-02
  -1.5838623e-02
  -1.5716553e-02
  -1.5808105e-02
  -1.5716553e-02
  -1.5258789e-02
  -1.4984131e-02
  -1.4984131e-02
  -1.5014648e-02
  -1.4862061e-02
  -1.4129639e-02
  -1.3946533e-02
  -1.4007568e-02
  -1.4038086e-02
  -1.3397217e-02
  -1.3031006e-02
  -1.2878418e-02
  -1.2664795e-02
  -1.3366699e-02
  -1.3031006e-02
  -1.2878418e-02
  -1.3214111e-02
  -1.2237549e-02
  -1.2207031e-02
  -1.1901855e-02
  -1.1810303e-02
  -1.1871338e-02
  -1.1169434e-02
  -1.0742188e-02
  -1.0314941e-02
  -1.0253906e-02
  -1.0253906e-02
  -9.8876953e-03
  -9.4909668e-03
  -8.8195801e-03
  -8.0261230e-03
  -7.8125000e-03
  -7.5988770e-03
  -7.3242188e-03
  -6.4697266e-03
  -6.0729980e-03
  -5.9204102e-03
  -5.3710938e-03
  -4.2114258e-03
  -4.0588379e-03
  -4.2419434e-03
  -2.9907227e-03
  -2.2277832e-03
  -2.1362305e-03
  -1.2512207e-03
  -6.4086914e-04
  -1.2207031e-04
   8.8500977e-04
   1.7089844e-03
   2.1057129e-03
   3.1127930e-03
   4.0588379e-03
   4.6997070e-03
   5.5236816e-03
   6.1950684e-03
   6.5917969e-03
   7.5073242e-03
   8.3618164e-03
   8.4533691e-03
   9.1857910e-03
   1.0040283e-02
   1.0620117e-02
   1.1199951e-02
   1.2298584e-02
   1.3061523e-02
   1.2878418e-02
   1.3397217e-02
   1.4129639e-02
   1.4678955e-02
   1.5930176e-02
   1.6021729e-02
   1.6052246e-02
   1.6693115e-02
   1.6967773e-02
   1.7547607e-02
   1.7578125e-02
   1.7944336e-02
   1.8524170e-02
   1.8829346e-02
   1.9287109e-02
   1.9744873e-02
   2.0385742e-02
   2.0874023e-02
   2.1118164e-02
   2.1545410e-02
   2.2094727e-02
   2.2857666e-02
   2.3254395e-02
   2.3529053e-02
   2.3834229e-02
   2.4414063e-02
   2.4810791e-02
   2.5329590e-02
   2.5695801e-02
   2.5665283e-02
   2.6306152e-02
   2.6702881e-02
   2.7465820e-02
   2.7770996e-02
   2.8259277e-02
   2.8839111e-02
   2.9418945e-02
   2.9968262e-02
   3.0487061e-02
   3.1372070e-02
   3.1890869e-02
   3.2531738e-02
   3.2806396e-02
   3.2470703e-02
   3.2928467e-02
   3.3569336e-02
   3.4454346e-02
   3.5552979e-02
   3.6071777e-02
   3.6315918e-02
   3.6773682e-02
   3.7261963e-02
   3.7689209e-02
   3.8238525e-02
   3.8513184e-02
   3.9123535e-02
   4.0069580e-02
   4.0344238e-02
   4.0710449e-02
   4.0924072e-02
   4.1503906e-02
   4.1809082e-02
   4.2022705e-02
   4.2510986e-02
   4.3182373e-02
   4.3609619e-02
   4.4311523e-02
   4.4830322e-02
   4.4952393e-02
   4.5135498e-02
   4.5532227e-02
   4.6142578e-02
   4.6783447e-02
   4.7088623e-02
   4.6661377e-02
   4.6569824e-02
   4.7119141e-02
   4.7729492e-02
   4.8217773e-02
   4.8309326e-02
   4.8553467e-02
   4.8950195e-02
   4.8919678e-02
   4.9346924e-02
   4.9468994e-02
   4.9346924e-02
   5.0048828e-02
   5.0079346e-02
   5.0506592e-02
   5.1361084e-02
   5.1330566e-02
   5.1269531e-02
   5.1483154e-02
   5.1605225e-02
   5.1788330e-02
   5.2368164e-02
   5.2703857e-02
   5.3192139e-02
   5.3344727e-02
   5.3619385e-02
   5.4046631e-02
   5.3894043e-02
   5.4504395e-02
   5.4840088e-02
   5.5603027e-02
   5.6762695e-02
   5.6243896e-02
   5.6213379e-02
   5.6701660e-02
   5.6579590e-02
   5.6549072e-02
   5.6701660e-02
   5.7159424e-02
   5.7403564e-02
   5.7403564e-02
   5.7586670e-02
   5.7830811e-02
   5.7647705e-02
   5.7586670e-02
   5.7769775e-02
   5.7800293e-02
   5.7617188e-02
   5.8044434e-02
   5.8013916e-02
   5.8013916e-02
   5.7922363e-02
   5.7312012e-02
   5.7403564e-02
   5.7159424e-02
   5.7098389e-02
   5.7373047e-02
   5.7373047e-02
   5.7342529e-02
   5.6945801e-02
   5.6854248e-02
   5.6640625e-02
   5.6427002e-02
   5.6518555e-02
   5.6121826e-02
   5.5755615e-02
   5.5816650e-02
   5.5847168e-02
   5.5572510e-02
   5.5938721e-02
   5.6518555e-02
   5.6060791e-02
   5.5694580e-02
   5.5419922e-02
   5.5480957e-02
   5.5358887e-02
   5.5511475e-02
   5.5664063e-02
   5.6152344e-02
   5.5999756e-02
   5.5877686e-02
   5.6579590e-02
   5.6304932e-02
   5.6274414e-02
   5.6182861e-02
   5.6304932e-02
   5.6121826e-02
   5.5511475e-02
   5.5816650e-02
   5.5297852e-02
   5.5175781e-02
   5.5236816e-02
   5.5175781e-02
   5.4870605e-02
   5.4962158e-02
   5.4901123e-02
   5.4229736e-02
   5.4199219e-02
   5.4290771e-02
   5.3894043e-02
   5.4077148e-02
   5.3894043e-02
   5.3833008e-02
   5.4016113e-02
   5.3039551e-02
   5.2856445e-02
   5.3283691e-02
   5.2856445e-02
   5.2886963e-02
   5.2337646e-02
   5.2032471e-02
   5.2398682e-02
   5.2001953e-02
   5.1666260e-02
   5.1361084e-02
   5.1177979e-02
   5.0811768e-02
   5.0323486e-02
   5.0872803e-02
   5.0781250e-02
   5.0415039e-02
   5.0689697e-02
   5.0659180e-02
   5.0323486e-02
   5.0048828e-02
   5.0384521e-02
   5.0292969e-02
   5.0354004e-02
   5.0109863e-02
   4.9224854e-02
   4.9072266e-02
   4.8645020e-02
   4.8583984e-02
   4.8400879e-02
   4.7760010e-02
   4.7668457e-02
   4.7180176e-02
   4.6661377e-02
   4.6173096e-02
   4.5776367e-02
   4.5471191e-02
   4.4921875e-02
   4.4616699e-02
   4.4372559e-02
   4.3884277e-02
   4.3426514e-02
   4.3060303e-02
   4.3090820e-02
   4.2633057e-02
   4.1839600e-02
   4.1168213e-02
   4.0863037e-02
   4.0557861e-02
   4.0527344e-02
   4.0466309e-02
   4.0222168e-02
   3.9672852e-02
   3.9947510e-02
   4.0283203e-02
   3.9825439e-02
   3.9215088e-02
   3.8543701e-02
   3.8665771e-02
   3.8238525e-02
   3.7445068e-02
   3.7048340e-02
   3.7200928e-02
   3.6926270e-02
   3.6773682e-02
   3.6499023e-02
   3.6621094e-02
   3.6712646e-02
   3.6437988e-02
   3.5919189e-02
   3.5949707e-02
   3.5980225e-02
   3.5339355e-02
   3.5461426e-02
   3.5705566e-02
   3.5583496e-02
   3.5278320e-02
   3.4912109e-02
   3.4667969e-02
   3.4667969e-02
   3.4545898e-02
   3.4606934e-02
   3.4271240e-02
   3.4027100e-02
   3.3813477e-02
   3.3630371e-02
   3.3935547e-02
   3.3386230e-02
   3.2470703e-02
   3.2379150e-02
   3.2043457e-02
   3.1829834e-02
   3.1677246e-02
   3.1066895e-02
   3.0303955e-02
   2.9479980e-02
   2.9846191e-02
   2.9876709e-02
   2.9510498e-02
   2.9479980e-02
   2.8503418e-02
   2.8564453e-02
   2.8961182e-02
   2.8015137e-02
   2.7893066e-02
   2.8137207e-02
   2.7770996e-02
   2.7770996e-02
   2.7709961e-02
   2.7313232e-02
   2.6855469e-02
   2.7038574e-02
   2.7465820e-02
   2.7221680e-02
   2.7008057e-02
   2.7069092e-02
   2.7069092e-02
   2.6885986e-02
   2.7099609e-02
   2.7160645e-02
   2.6672363e-02
   2.5970459e-02
   2.6000977e-02
   2.6062012e-02
   2.6245117e-02
   2.6245117e-02
   2.6031494e-02
   2.5451660e-02
   2.5360107e-02
   2.5573730e-02
   2.5054932e-02
   2.4597168e-02
   2.4688721e-02
   2.4688721e-02
   2.4261475e-02
   2.3773193e-02
   2.3529053e-02
   2.3376465e-02
   2.3132324e-02
   2.2766113e-02
   2.2308350e-02
   2.2094727e-02
   2.1820068e-02
   2.1606445e-02
   2.1423340e-02
   2.0812988e-02
   2.0294189e-02
   2.0019531e-02
   1.9348145e-02
   1.9042969e-02
   1.9256592e-02
   1.8890381e-02
   1.8432617e-02
   1.7883301e-02
   1.7578125e-02
   1.7639160e-02
   1.7242432e-02
   1.6601563e-02
   1.6632080e-02
   1.6448975e-02
   1.6021729e-02
   1.6052246e-02
   1.5899658e-02
   1.5319824e-02
   1.5075684e-02
   1.4678955e-02
   1.4007568e-02
   1.3519287e-02
   1.3519287e-02
   1.2725830e-02
   1.2115479e-02
   1.2084961e-02
   1.1627197e-02
   1.1016846e-02
   1.0742188e-02
   1.0650635e-02
   9.9182129e-03
   9.4604492e-03
   9.3688965e-03
   8.5449219e-03
   7.6599121e-03
   7.3852539e-03
   7.2021484e-03
   6.7749023e-03
   6.6833496e-03
   5.6762695e-03
   4.8522949e-03
   4.4555664e-03
   3.9978027e-03
   3.4484863e-03
   2.4719238e-03
   1.5869141e-03
   1.4038086e-03
   9.1552734e-04
  -3.0517578e-05
  -7.3242188e-04
  -1.1291504e-03
  -1.7089844e-03
  -2.1057129e-03
  -2.9296875e-03
  -3.2348633e-03
  -3.4484863e-03
  -4.3029785e-03
  -4.8522949e-03
  -5.2490234e-03
  -5.7983398e-03
  -6.6223145e-03
  -7.3852539e-03
  -7.5378418e-03
  -7.9040527e-03
  -8.2397461e-03
  -8.8195801e-03
  -9.2468262e-03
  -9.7045898e-03
  -9.4604492e-03
  -9.9487305e-03
  -1.0833740e-02
  -1.1535645e-02
  -1.1535645e-02
  -1.1627197e-02
  -1.2542725e-02
  -1.3031006e-02
  -1.3519287e-02
  -1.4221191e-02
  -1.4221191e-02
  -1.4312744e-02
  -1.4404297e-02
  -1.4984131e-02
  -1.5563965e-02
  -1.5991211e-02
  -1.6662598e-02
  -1.6448975e-02
  -1.6540527e-02
  -1.6937256e-02
  -1.7669678e-02
  -1.8005371e-02
  -1.8371582e-02
  -1.8737793e-02
  -1.9104004e-02
  -2.0172119e-02
  -2.0507813e-02
  -2.0690918e-02
  -2.1240234e-02
  -2.1789551e-02
  -2.2186279e-02
  -2.2766113e-02
  -2.2552490e-02
  -2.2369385e-02
  -2.3651123e-02
  -2.4627686e-02
  -2.4841309e-02
  -2.5604248e-02
  -2.6062012e-02
  -2.6580811e-02
  -2.6702881e-02
  -2.7069092e-02
  -2.7984619e-02
  -2.8442383e-02
  -2.8991699e-02
  -2.9663086e-02
  -3.0181885e-02
  -3.0670166e-02
  -3.0639648e-02
  -3.1433105e-02
  -3.1829834e-02
  -3.2226563e-02
  -3.3203125e-02
  -3.3538818e-02
  -3.4027100e-02
  -3.4332275e-02
  -3.5034180e-02
  -3.5491943e-02
  -3.6193848e-02
  -3.6743164e-02
  -3.7078857e-02
  -3.7536621e-02
  -3.8146973e-02
  -3.8635254e-02
  -3.8970947e-02
  -3.9123535e-02
  -3.9672852e-02
  -4.0191650e-02
  -4.0710449e-02
  -4.1534424e-02
  -4.1870117e-02
  -4.2388916e-02
  -4.3182373e-02
  -4.3365479e-02
  -4.4036865e-02
  -4.4464111e-02
  -4.5288086e-02
  -4.5501709e-02
  -4.6264648e-02
  -4.7332764e-02
  -4.8278809e-02
  -4.8980713e-02
  -4.9682617e-02
  -5.0415039e-02
  -5.0659180e-02
  -5.1757813e-02
  -5.2429199e-02
  -5.2764893e-02
  -5.3558350e-02
  -5.4473877e-02
  -5.5297852e-02
  -5.5999756e-02
  -5.6732178e-02
  -5.6854248e-02
  -5.7708740e-02
  -5.8349609e-02
  -5.8532715e-02
  -5.9173584e-02
  -5.9967041e-02
  -6.0760498e-02
  -6.1370850e-02
  -6.1859131e-02
  -6.2835693e-02
  -6.3629150e-02
  -6.3964844e-02
  -6.4147949e-02
  -6.4331055e-02
  -6.5185547e-02
  -6.5856934e-02
  -6.5948486e-02
  -6.6223145e-02
  -6.7169189e-02
  -6.7230225e-02
  -6.7840576e-02
  -6.8634033e-02
  -6.9213867e-02
  -6.9763184e-02
  -7.0098877e-02
  -7.0556641e-02
  -7.0983887e-02
  -7.1075439e-02
  -7.1899414e-02
  -7.2357178e-02
  -7.3242188e-02
  -7.4371338e-02
  -7.4615479e-02
  -7.5256348e-02
  -7.5836182e-02
  -7.5897217e-02
  -7.5683594e-02
  -7.6812744e-02
  -7.7972412e-02
  -7.8033447e-02
  -7.8460693e-02
  -7.8979492e-02
  -7.9254150e-02
  -8.0566406e-02
  -8.0993652e-02
  -8.1237793e-02
  -8.1726074e-02
  -8.2000732e-02
  -8.1970215e-02
  -8.2611084e-02
  -8.3007813e-02
  -8.3923340e-02
  -8.4381104e-02
  -8.4228516e-02
  -8.5144043e-02
  -8.5449219e-02
  -8.5754395e-02
  -8.6364746e-02
  -8.6273193e-02
  -8.7341309e-02
  -8.7463379e-02
  -8.7097168e-02
  -8.7646484e-02
  -8.7677002e-02
  -8.8745117e-02
  -8.8989258e-02
  -8.8928223e-02
  -8.9324951e-02
  -8.9447021e-02
  -9.0057373e-02
  -9.0637207e-02
  -9.0698242e-02
  -9.0637207e-02
  -9.1491699e-02
  -9.2163086e-02
  -9.2163086e-02
  -9.2102051e-02
  -9.2498779e-02
  -9.3231201e-02
  -9.2834473e-02
  -9.3048096e-02
  -9.2956543e-02
  -9.2834473e-02
  -9.3811035e-02
  -9.3200684e-02
  -9.3292236e-02
  -9.3688965e-02
  -9.3231201e-02
  -9.3505859e-02
  -9.3048096e-02
  -9.3627930e-02
  -9.4024658e-02
  -9.3444824e-02
  -9.3566895e-02
  -9.3750000e-02
  -9.3383789e-02
  -9.3750000e-02
  -9.3841553e-02
  -9.3475342e-02
  -9.2864990e-02
  -9.2681885e-02
  -9.3017578e-02
  -9.3353271e-02
  -9.3383789e-02
  -9.3444824e-02
  -9.3200684e-02
  -9.2681885e-02
  -9.2742920e-02
  -9.2590332e-02
  -9.2559814e-02
  -9.2437744e-02
  -9.2041016e-02
  -9.1979980e-02
  -9.1644287e-02
  -9.1400146e-02
  -9.1522217e-02
  -9.1094971e-02
  -9.1033936e-02
  -9.1033936e-02
  -9.0728760e-02
  -9.0423584e-02
  -9.0057373e-02
  -9.0270996e-02
  -8.9508057e-02
  -8.8806152e-02
  -8.9202881e-02
  -8.8623047e-02
  -8.7860107e-02
  -8.7951660e-02
  -8.7615967e-02
  -8.7127686e-02
  -8.7127686e-02
  -8.6425781e-02
  -8.6120605e-02
  -8.5998535e-02
  -8.5662842e-02
  -8.4991455e-02
  -8.4564209e-02
  -8.4716797e-02
  -8.4228516e-02
  -8.3831787e-02
  -8.3801270e-02
  -8.3465576e-02
  -8.3374023e-02
  -8.2977295e-02
  -8.2550049e-02
  -8.2397461e-02
  -8.1878662e-02
  -8.1115723e-02
  -8.0749512e-02
  -7.9956055e-02
  -7.9559326e-02
  -7.9223633e-02
  -7.8399658e-02
  -7.8155518e-02
  -7.7423096e-02
  -7.6354980e-02
  -7.5988770e-02
  -7.5408936e-02
  -7.4493408e-02
  -7.4249268e-02
  -7.3669434e-02
  -7.2845459e-02
  -7.2204590e-02
  -7.1685791e-02
  -7.0831299e-02
  -6.9854736e-02
  -6.9213867e-02
  -6.8572998e-02
  -6.7749023e-02
  -6.7413330e-02
  -6.7016602e-02
  -6.6009521e-02
  -6.5643311e-02
  -6.5246582e-02
  -6.4910889e-02
  -6.4514160e-02
  -6.4147949e-02
  -6.3812256e-02
  -6.2866211e-02
  -6.1828613e-02
  -6.1584473e-02
  -6.1370850e-02
  -6.0607910e-02
  -5.9661865e-02
  -5.9448242e-02
  -5.9356689e-02
  -5.8349609e-02
  -5.7678223e-02
  -5.7098389e-02
  -5.6457520e-02
  -5.6152344e-02
  -5.5511475e-02
  -5.4901123e-02
  -5.4565430e-02
  -5.3680420e-02
  -5.2703857e-02
  -5.2886963e-02
  -5.2307129e-02
  -5.1879883e-02
  -5.1666260e-02
  -5.0689697e-02
  -5.0170898e-02
  -5.0262451e-02
  -4.9468994e-02
  -4.8645020e-02
  -4.8278809e-02
  -4.7637939e-02
  -4.6691895e-02
  -4.5837402e-02
  -4.5928955e-02
  -4.5288086e-02
  -4.4982910e-02
  -4.4738770e-02
  -4.3548584e-02
  -4.3060303e-02
  -4.2907715e-02
  -4.2358398e-02
  -4.1809082e-02
  -4.1046143e-02
  -4.0466309e-02
  -4.0161133e-02
  -3.9886475e-02
  -3.9337158e-02
  -3.8452148e-02
  -3.7750244e-02
  -3.7536621e-02
  -3.7353516e-02
  -3.6590576e-02
  -3.6529541e-02
  -3.6407471e-02
  -3.5736084e-02
  -3.5797119e-02
  -3.5797119e-02
  -3.5156250e-02
  -3.4606934e-02
  -3.4790039e-02
  -3.4698486e-02
  -3.4790039e-02
  -3.4393311e-02
  -3.3477783e-02
  -3.2989502e-02
  -3.2714844e-02
  -3.2562256e-02
  -3.2104492e-02
  -3.1555176e-02
  -3.2165527e-02
  -3.2257080e-02
  -3.1646729e-02
  -3.1402588e-02
  -3.1524658e-02
  -3.1433105e-02
  -3.1036377e-02
  -3.1097412e-02
  -3.1097412e-02
  -3.0975342e-02
  -3.1036377e-02
  -3.0944824e-02
  -3.0364990e-02
  -2.9968262e-02
  -2.9815674e-02
  -3.0212402e-02
  -3.0029297e-02
  -2.9815674e-02
  -2.9602051e-02
  -2.9785156e-02
  -3.0059814e-02
  -2.9724121e-02
  -2.9083252e-02
  -2.9266357e-02
  -2.9235840e-02
  -2.9144287e-02
  -2.9357910e-02
  -2.9022217e-02
  -2.8961182e-02
  -2.9510498e-02
  -2.9357910e-02
  -2.9113770e-02
  -2.8839111e-02
  -2.8900146e-02
  -2.8991699e-02
  -2.9083252e-02
  -2.9113770e-02
  -2.8930664e-02
  -2.8808594e-02
  -2.8869629e-02
  -2.8839111e-02
  -2.9113770e-02
  -2.8900146e-02
  -2.9022217e-02
  -2.9235840e-02
  -2.8778076e-02
  -2.8533936e-02
  -2.8656006e-02
  -2.8839111e-02
  -2.8320313e-02
  -2.8320313e-02
  -2.8594971e-02
  -2.8564453e-02
  -2.8808594e-02
  -2.8625488e-02
  -2.8228760e-02
  -2.7862549e-02
  -2.7496338e-02
  -2.7404785e-02
  -2.7069092e-02
  -2.6977539e-02
  -2.7252197e-02
  -2.7374268e-02
  -2.7526855e-02
  -2.7496338e-02
  -2.6794434e-02
  -2.6611328e-02
  -2.6458740e-02
  -2.6062012e-02
  -2.6275635e-02
  -2.6184082e-02
  -2.5695801e-02
  -2.5848389e-02
  -2.6184082e-02
  -2.5665283e-02
  -2.5421143e-02
  -2.4688721e-02
  -2.3864746e-02
  -2.4078369e-02
  -2.4200439e-02
  -2.3864746e-02
  -2.3864746e-02
  -2.3559570e-02
  -2.2796631e-02
  -2.2796631e-02
  -2.2583008e-02
  -2.2491455e-02
  -2.2430420e-02
  -2.2155762e-02
  -2.2460938e-02
  -2.1820068e-02
  -2.1240234e-02
  -2.1362305e-02
  -2.0660400e-02
  -2.0721436e-02
  -2.0629883e-02
  -1.9897461e-02
  -1.9714355e-02
  -1.9439697e-02
  -1.9256592e-02
  -1.8493652e-02
  -1.8493652e-02
  -1.8341064e-02
  -1.7669678e-02
  -1.7333984e-02
  -1.7333984e-02
  -1.7150879e-02
  -1.6815186e-02
  -1.6082764e-02
  -1.5625000e-02
  -1.5350342e-02
  -1.5228271e-02
  -1.5106201e-02
  -1.4648438e-02
  -1.4038086e-02
  -1.3671875e-02
  -1.3397217e-02
  -1.3092041e-02
  -1.2237549e-02
  -1.1596680e-02
  -1.1810303e-02
  -1.0986328e-02
  -9.8571777e-03
  -9.6130371e-03
  -9.3994141e-03
  -8.5449219e-03
  -7.5683594e-03
  -7.0800781e-03
  -6.5612793e-03
  -6.0119629e-03
  -5.2490234e-03
  -4.6997070e-03
  -4.3029785e-03
  -3.8452148e-03
  -2.8686523e-03
  -2.1667480e-03
  -2.0446777e-03
  -1.0070801e-03
  -3.9672852e-04
  -2.1362305e-04
   9.1552734e-05
   8.8500977e-04
   2.2583008e-03
   2.2277832e-03
   2.6855469e-03
   3.2653809e-03
   4.0283203e-03
   4.8522949e-03
   5.1574707e-03
   6.0119629e-03
   7.0800781e-03
   7.9956055e-03
   8.3312988e-03
   8.8500977e-03
   9.6740723e-03
   1.0437012e-02
   1.0864258e-02
   1.1383057e-02
   1.2237549e-02
   1.3153076e-02
   1.3732910e-02
   1.4556885e-02
   1.5380859e-02
   1.6052246e-02
   1.6723633e-02
   1.7517090e-02
   1.8005371e-02
   1.8707275e-02
   1.9897461e-02
   1.9836426e-02
   2.0324707e-02
   2.1301270e-02
   2.1453857e-02
   2.3071289e-02
   2.3681641e-02
   2.4139404e-02
   2.5024414e-02
   2.5512695e-02
   2.6184082e-02
   2.7374268e-02
   2.8472900e-02
   2.8747559e-02
   2.9632568e-02
   3.0609131e-02
   3.1341553e-02
   3.1585693e-02
   3.2928467e-02
   3.3874512e-02
   3.4484863e-02
   3.5766602e-02
   3.6895752e-02
   3.7414551e-02
   3.8299561e-02
   3.9123535e-02
   3.9489746e-02
   4.0313721e-02
   4.0985107e-02
   4.1625977e-02
   4.2510986e-02
   4.3792725e-02
   4.4677734e-02
   4.5013428e-02
   4.5959473e-02
   4.6447754e-02
   4.7119141e-02
   4.8645020e-02
   4.9438477e-02
   4.9835205e-02
   5.0872803e-02
   5.2001953e-02
   5.2947998e-02
   5.3833008e-02
   5.5053711e-02
   5.6152344e-02
   5.7312012e-02
   5.8105469e-02
   5.9020996e-02
   6.0394287e-02
   6.1279297e-02
   6.2500000e-02
   6.3598633e-02
   6.4544678e-02
   6.5429688e-02
   6.6375732e-02
   6.7474365e-02
   6.8634033e-02
   6.9519043e-02
   7.0678711e-02
   7.1746826e-02
   7.2845459e-02
   7.3516846e-02
   7.4737549e-02
   7.5592041e-02
   7.6568604e-02
   7.7545166e-02
   7.7880859e-02
   7.9559326e-02
   8.0993652e-02
   8.1726074e-02
   8.2458496e-02
   8.2855225e-02
   8.3557129e-02
   8.4259033e-02
   8.5113525e-02
   8.6090088e-02
   8.6303711e-02
   8.6883545e-02
   8.7860107e-02
   8.8134766e-02
   8.8592529e-02
   8.9324951e-02
   8.9813232e-02
   9.0576172e-02
   9.1461182e-02
   9.2437744e-02
   9.3078613e-02
   9.3139648e-02
   9.3750000e-02
   9.4573975e-02
   9.5153809e-02
   9.6069336e-02
   9.6679688e-02
   9.6862793e-02
   9.7778320e-02
   9.8388672e-02
   9.8571777e-02
   9.9334717e-02
   9.9975586e-02
   1.0040283e-01
   1.0086060e-01
   1.0183716e-01
   1.0220337e-01
   1.0202026e-01
   1.0278320e-01
   1.0314941e-01
   1.0317993e-01
   1.0385132e-01
   1.0424805e-01
   1.0461426e-01
   1.0510254e-01
   1.0534668e-01
   1.0574341e-01
   1.0592651e-01
   1.0644531e-01
   1.0632324e-01
   1.0650635e-01
   1.0729980e-01
   1.0763550e-01
   1.0803223e-01
   1.0870361e-01
   1.0864258e-01
   1.0900879e-01
   1.0977173e-01
   1.1010742e-01
   1.1038208e-01
   1.1087036e-01
   1.1120605e-01
   1.1163330e-01
   1.1148071e-01
   1.1135864e-01
   1.1239624e-01
   1.1288452e-01
   1.1309814e-01
   1.1355591e-01
   1.1364746e-01
   1.1370850e-01
   1.1358643e-01
   1.1395264e-01
   1.1453247e-01
   1.1462402e-01
   1.1523438e-01
   1.1511230e-01
   1.1499023e-01
   1.1553955e-01
   1.1569214e-01
   1.1587524e-01
   1.1627197e-01
   1.1605835e-01
   1.1614990e-01
   1.1676025e-01
   1.1682129e-01
   1.1715698e-01
   1.1691284e-01
   1.1700439e-01
   1.1737061e-01
   1.1743164e-01
   1.1743164e-01
   1.1737061e-01
   1.1813354e-01
   1.1840820e-01
   1.1825562e-01
   1.1853027e-01
   1.1889648e-01
   1.1929321e-01
   1.2030029e-01
   1.1999512e-01
   1.1947632e-01
   1.1965942e-01
   1.1950684e-01
   1.1950684e-01
   1.1968994e-01
   1.1938477e-01
   1.1978149e-01
   1.1990356e-01
   1.2008667e-01
   1.2030029e-01
   1.1990356e-01
   1.1962891e-01
   1.1965942e-01
   1.1941528e-01
   1.1965942e-01
   1.1956787e-01
   1.1956787e-01
   1.1972046e-01
   1.1938477e-01
   1.1950684e-01
   1.1947632e-01
   1.1865234e-01
   1.1831665e-01
   1.1831665e-01
   1.1798096e-01
   1.1758423e-01
   1.1724854e-01
   1.1703491e-01
   1.1669922e-01
   1.1630249e-01
   1.1614990e-01
   1.1532593e-01
   1.1465454e-01
   1.1425781e-01
   1.1395264e-01
   1.1343384e-01
   1.1267090e-01
   1.1221313e-01
   1.1178589e-01
   1.1062622e-01
   1.0983276e-01
   1.0952759e-01
   1.0906982e-01
   1.0885620e-01
   1.0800171e-01
   1.0711670e-01
   1.0687256e-01
   1.0559082e-01
   1.0556030e-01
   1.0534668e-01
   1.0409546e-01
   1.0379028e-01
   1.0281372e-01
   1.0269165e-01
   1.0266113e-01
   1.0128784e-01
   1.0043335e-01
   1.0031128e-01
   9.9853516e-02
   9.9151611e-02
   9.8419189e-02
   9.8297119e-02
   9.8114014e-02
   9.7076416e-02
   9.6466064e-02
   9.6038818e-02
   9.5062256e-02
   9.4512939e-02
   9.3902588e-02
   9.3139648e-02
   9.2468262e-02
   9.1552734e-02
   9.0881348e-02
   9.0393066e-02
   9.0087891e-02
   8.9569092e-02
   8.8500977e-02
   8.8043213e-02
   8.7554932e-02
   8.6517334e-02
   8.5723877e-02
   8.5327148e-02
   8.4991455e-02
   8.4808350e-02
   8.3526611e-02
   8.2733154e-02
   8.2214355e-02
   8.1726074e-02
   8.1268311e-02
   8.0657959e-02
   7.9956055e-02
   7.9101563e-02
   7.8735352e-02
   7.8399658e-02
   7.7789307e-02
   7.6507568e-02
   7.6202393e-02
   7.5592041e-02
   7.4737549e-02
   7.4279785e-02
   7.3852539e-02
   7.3364258e-02
   7.2784424e-02
   7.2174072e-02
   7.1807861e-02
   7.1441650e-02
   7.0556641e-02
   7.0556641e-02
   7.0037842e-02
   6.9183350e-02
   6.8237305e-02
   6.7565918e-02
   6.7565918e-02
   6.6741943e-02
   6.6040039e-02
   6.5979004e-02
   6.5002441e-02
   6.3995361e-02
   6.3781738e-02
   6.3598633e-02
   6.3018799e-02
   6.2286377e-02
   6.1798096e-02
   6.1187744e-02
   6.0607910e-02
   6.1340332e-02
   6.0791016e-02
   5.9844971e-02
   5.9051514e-02
   5.9020996e-02
   5.8471680e-02
   5.7617188e-02
   5.7525635e-02
   5.6884766e-02
   5.6488037e-02
   5.5908203e-02
   5.5328369e-02
   5.5053711e-02
   5.4779053e-02
   5.4595947e-02
   5.4016113e-02
   5.3955078e-02
   5.3314209e-02
   5.2154541e-02
   5.1818848e-02
   5.1239014e-02
   5.0811768e-02
   5.0720215e-02
   5.0231934e-02
   4.9835205e-02
   4.9530029e-02
   4.8736572e-02
   4.8309326e-02
   4.7668457e-02
   4.7241211e-02
   4.7424316e-02
   4.6600342e-02
   4.6112061e-02
   4.5471191e-02
   4.4342041e-02
   4.4097900e-02
   4.3090820e-02
   4.2388916e-02
   4.2358398e-02
   4.1748047e-02
   4.1351318e-02
   4.0771484e-02
   4.0008545e-02
   3.9703369e-02
   3.9306641e-02
   3.8482666e-02
   3.7689209e-02
   3.6926270e-02
   3.6712646e-02
   3.6071777e-02
   3.5430908e-02
   3.5064697e-02
   3.4484863e-02
   3.3966064e-02
   3.2958984e-02
   3.2287598e-02
   3.2348633e-02
   3.1768799e-02
   3.1005859e-02
   3.0853271e-02
   3.0029297e-02
   2.9998779e-02
   2.9357910e-02
   2.8656006e-02
   2.8717041e-02
   2.8472900e-02
   2.7740479e-02
   2.6947021e-02
   2.6763916e-02
   2.6733398e-02
   2.6245117e-02
   2.6153564e-02
   2.5970459e-02
   2.5115967e-02
   2.4902344e-02
   2.4444580e-02
   2.3773193e-02
   2.4139404e-02
   2.3773193e-02
   2.3254395e-02
   2.3132324e-02
   2.2583008e-02
   2.1667480e-02
   2.1179199e-02
   2.0935059e-02
   2.0751953e-02
   2.0141602e-02
   1.9714355e-02
   1.9012451e-02
   1.8585205e-02
   1.8249512e-02
   1.7608643e-02
   1.7028809e-02
   1.6632080e-02
   1.6723633e-02
   1.5991211e-02
   1.5350342e-02
   1.5289307e-02
   1.4831543e-02
   1.4160156e-02
   1.3458252e-02
   1.3153076e-02
   1.2908936e-02
   1.2573242e-02
   1.2451172e-02
   1.1932373e-02
   1.1413574e-02
   1.1199951e-02
   1.1749268e-02
   1.1322021e-02
   1.0375977e-02
   1.0070801e-02
   9.6435547e-03
   8.5449219e-03
   8.2092285e-03
   8.1176758e-03
   7.3852539e-03
   6.9274902e-03
   6.7443848e-03
   6.7443848e-03
   6.0424805e-03
   5.5847168e-03
   5.5847168e-03
   5.1879883e-03
   4.9743652e-03
   4.3945313e-03
   4.2724609e-03
   4.0893555e-03
   4.0893555e-03
   3.6926270e-03
   3.1738281e-03
   2.4719238e-03
   1.7089844e-03
   1.8310547e-03
   1.8310547e-03
   1.4343262e-03
   7.6293945e-04
   6.1035156e-05
  -3.0517578e-04
  -5.7983398e-04
  -1.1596680e-03
  -1.5869141e-03
  -1.4953613e-03
  -1.9226074e-03
  -2.0446777e-03
  -2.6855469e-03
  -3.2958984e-03
  -3.6926270e-03
  -4.2114258e-03
  -4.7912598e-03
  -5.0964355e-03
  -5.8288574e-03
  -6.8054199e-03
  -7.2631836e-03
  -7.7209473e-03
  -8.6364746e-03
  -8.7890625e-03
  -9.1552734e-03
  -1.0467529e-02
  -1.0650635e-02
  -1.0040283e-02
  -1.0253906e-02
  -1.1322021e-02
  -1.2329102e-02
  -1.2054443e-02
  -1.2481689e-02
  -1.3183594e-02
  -1.3641357e-02
  -1.4343262e-02
  -1.4373779e-02
  -1.4709473e-02
  -1.5197754e-02
  -1.5075684e-02
  -1.5502930e-02
  -1.5991211e-02
  -1.6174316e-02
  -1.6937256e-02
  -1.7059326e-02
  -1.7211914e-02
  -1.7547607e-02
  -1.8127441e-02
  -1.8371582e-02
  -1.8829346e-02
  -1.9287109e-02
  -1.9500732e-02
  -1.9744873e-02
  -1.9805908e-02
  -2.0294189e-02
  -2.0568848e-02
  -2.0629883e-02
  -2.1026611e-02
  -2.1179199e-02
  -2.1789551e-02
  -2.1240234e-02
  -2.1820068e-02
  -2.3040771e-02
  -2.2796631e-02
  -2.3437500e-02
  -2.3986816e-02
  -2.3742676e-02
  -2.3956299e-02
  -2.4444580e-02
  -2.5054932e-02
  -2.5512695e-02
  -2.5390625e-02
  -2.5268555e-02
  -2.5695801e-02
  -2.6031494e-02
  -2.5939941e-02
  -2.5970459e-02
  -2.5939941e-02
  -2.6031494e-02
  -2.6062012e-02
  -2.6245117e-02
  -2.6306152e-02
  -2.6275635e-02
  -2.6031494e-02
  -2.6702881e-02
  -2.7160645e-02
  -2.6794434e-02
  -2.7130127e-02
  -2.7221680e-02
  -2.7038574e-02
  -2.6824951e-02
  -2.6611328e-02
  -2.6763916e-02
  -2.7313232e-02
  -2.7130127e-02
  -2.6855469e-02
  -2.6885986e-02
  -2.6916504e-02
  -2.6641846e-02
  -2.6458740e-02
  -2.6519775e-02
  -2.6397705e-02
  -2.6641846e-02
  -2.6947021e-02
  -2.6397705e-02
  -2.5848389e-02
  -2.5848389e-02
  -2.5634766e-02
  -2.5512695e-02
  -2.5238037e-02
  -2.4475098e-02
  -2.4658203e-02
  -2.4444580e-02
  -2.3864746e-02
  -2.3590088e-02
  -2.3437500e-02
  -2.3345947e-02
  -2.3193359e-02
  -2.2857666e-02
  -2.2766113e-02
  -2.2857666e-02
  -2.2796631e-02
  -2.2552490e-02
  -2.2125244e-02
  -2.1789551e-02
  -2.1881104e-02
  -2.2552490e-02
  -2.2460938e-02
  -2.1667480e-02
  -2.1484375e-02
  -2.1514893e-02
  -2.1087646e-02
  -2.0782471e-02
  -2.0507813e-02
  -2.0599365e-02
  -2.0446777e-02
  -2.0355225e-02
  -2.0233154e-02
  -2.0263672e-02
  -1.9714355e-02
  -1.9500732e-02
  -1.9531250e-02
  -1.9714355e-02
  -1.9805908e-02
  -1.9073486e-02
  -1.8798828e-02
  -1.8737793e-02
  -1.8341064e-02
  -1.8463135e-02
  -1.8524170e-02
  -1.7944336e-02
  -1.8127441e-02
  -1.7761230e-02
  -1.7150879e-02
  -1.6998291e-02
  -1.6357422e-02
  -1.6235352e-02
  -1.5991211e-02
  -1.6082764e-02
  -1.6601563e-02
  -1.6021729e-02
  -1.5716553e-02
  -1.6204834e-02
  -1.5747070e-02
  -1.5502930e-02
  -1.5411377e-02
  -1.4312744e-02
  -1.4190674e-02
  -1.3977051e-02
  -1.3336182e-02
  -1.3031006e-02
  -1.2756348e-02
  -1.2603760e-02
  -1.2725830e-02
  -1.2207031e-02
  -1.1688232e-02
  -1.1352539e-02
  -1.1047363e-02
  -1.0620117e-02
  -1.0650635e-02
  -1.0925293e-02
  -1.0406494e-02
  -1.0284424e-02
  -9.6435547e-03
  -9.2468262e-03
  -8.7585449e-03
  -7.8430176e-03
  -7.8430176e-03
  -7.2937012e-03
  -6.7443848e-03
  -6.7443848e-03
  -6.2255859e-03
  -5.5541992e-03
  -5.1574707e-03
  -5.0964355e-03
  -4.8828125e-03
  -4.3029785e-03
  -3.9672852e-03
  -3.7841797e-03
  -3.1127930e-03
  -2.4719238e-03
  -1.8310547e-03
  -1.2512207e-03
  -1.3122559e-03
  -6.4086914e-04
   2.1362305e-04
   8.2397461e-04
   1.2512207e-03
   1.6784668e-03
   2.3803711e-03
   2.8381348e-03
   3.2348633e-03
   3.9062500e-03
   4.3640137e-03
   4.9743652e-03
   5.5541992e-03
   5.9509277e-03
   6.5307617e-03
   7.1105957e-03
   7.7514648e-03
   8.9721680e-03
   8.9416504e-03
   9.0332031e-03
   9.4909668e-03
   9.7656250e-03
   9.8571777e-03
   1.0040283e-02
   1.0833740e-02
   1.1047363e-02
   1.1474609e-02
   1.1840820e-02
   1.2176514e-02
   1.2420654e-02
   1.2786865e-02
   1.3153076e-02
   1.3336182e-02
   1.3793945e-02
   1.4373779e-02
   1.4556885e-02
   1.4923096e-02
   1.5411377e-02
   1.5655518e-02
   1.5808105e-02
   1.6479492e-02
   1.7028809e-02
   1.7120361e-02
   1.7333984e-02
   1.8005371e-02
   1.8402100e-02
   1.8737793e-02
   1.9012451e-02
   1.9226074e-02
   1.9897461e-02
   2.0202637e-02
   1.9927979e-02
   1.9958496e-02
   2.0294189e-02
   2.1148682e-02
   2.1057129e-02
   2.1423340e-02
   2.1759033e-02
   2.1606445e-02
   2.1667480e-02
   2.1667480e-02
   2.2125244e-02
   2.2186279e-02
   2.1514893e-02
   2.1606445e-02
   2.1484375e-02
   2.1697998e-02
   2.2003174e-02
   2.1759033e-02
   2.2186279e-02
   2.2430420e-02
   2.1789551e-02
   2.1911621e-02
   2.1484375e-02
   2.1606445e-02
   2.1789551e-02
   2.1362305e-02
   2.1392822e-02
   2.1209717e-02
   2.0629883e-02
   2.0416260e-02
   2.0507813e-02
   1.9836426e-02
   1.9470215e-02
   1.9256592e-02
   1.9256592e-02
   1.9012451e-02
   1.8554688e-02
   1.8371582e-02
   1.7333984e-02
   1.7059326e-02
   1.6937256e-02
   1.6845703e-02
   1.6784668e-02
   1.6204834e-02
   1.5930176e-02
   1.6204834e-02
   1.6021729e-02
   1.5380859e-02
   1.5228271e-02
   1.4587402e-02
   1.4373779e-02
   1.4434814e-02
   1.4343262e-02
   1.4495850e-02
   1.4526367e-02
   1.4312744e-02
   1.4099121e-02
   1.3977051e-02
   1.3153076e-02
   1.2542725e-02
   1.2298584e-02
   1.2176514e-02
   1.2237549e-02
   1.2145996e-02
   1.1199951e-02
   1.0833740e-02
   1.1199951e-02
   1.0314941e-02
   9.9792480e-03
   9.9487305e-03
   9.5825195e-03
   9.6740723e-03
   9.2773438e-03
   8.7585449e-03
   8.6669922e-03
   8.5144043e-03
   8.5754395e-03
   8.5144043e-03
   8.0261230e-03
   7.9650879e-03
   8.0871582e-03
   8.3007813e-03
   8.3923340e-03
   8.4838867e-03
   8.8195801e-03
   8.7890625e-03
   8.3923340e-03
   8.7890625e-03
   8.7585449e-03
   8.8500977e-03
   9.0332031e-03
   8.7585449e-03
   8.7890625e-03
   9.1247559e-03
   9.4604492e-03
   9.2163086e-03
   9.2163086e-03
   9.3078613e-03
   9.3383789e-03
   9.0942383e-03
   9.1857910e-03
   9.0026855e-03
   9.0332031e-03
   9.4909668e-03
   9.4299316e-03
   9.3078613e-03
   9.6740723e-03
   9.7045898e-03
   1.0162354e-02
   9.8571777e-03
   9.9182129e-03
   1.0040283e-02
   9.8571777e-03
   1.0742188e-02
   1.0803223e-02
   1.1383057e-02
   1.1932373e-02
   1.2207031e-02
   1.2145996e-02
   1.2329102e-02
   1.2847900e-02
   1.3336182e-02
   1.3916016e-02
   1.4617920e-02
   1.4587402e-02
   1.5289307e-02
   1.5869141e-02
   1.5594482e-02
   1.5838623e-02
   1.5991211e-02
   1.6326904e-02
   1.6540527e-02
   1.6662598e-02
   1.7181396e-02
   1.7272949e-02
   1.7425537e-02
   1.7761230e-02
   1.7852783e-02
   1.8371582e-02
   1.8585205e-02
   1.8829346e-02
   1.9195557e-02
   1.8707275e-02
   1.9348145e-02
   1.9683838e-02
   1.9592285e-02
   2.0233154e-02
   2.0294189e-02
   2.0446777e-02
   2.0782471e-02
   2.0874023e-02
   2.1209717e-02
   2.1606445e-02
   2.2094727e-02
   2.2338867e-02
   2.2308350e-02
   2.2308350e-02
   2.3071289e-02
   2.3681641e-02
   2.3651123e-02
   2.3406982e-02
   2.3620605e-02
   2.4597168e-02
   2.4597168e-02
   2.4536133e-02
   2.4871826e-02
   2.4719238e-02
   2.4566650e-02
   2.5115967e-02
   2.5512695e-02
   2.5970459e-02
   2.6519775e-02
   2.7008057e-02
   2.7709961e-02
   2.8350830e-02
   2.8533936e-02
   2.8930664e-02
   2.9571533e-02
   2.9907227e-02
   3.0212402e-02
   3.0944824e-02
   3.1616211e-02
   3.2043457e-02
   3.2501221e-02
   3.2562256e-02
   3.3264160e-02
   3.3477783e-02
   3.4301758e-02
   3.5552979e-02
   3.6529541e-02
   3.6773682e-02
   3.7017822e-02
   3.7322998e-02
   3.7597656e-02
   3.7902832e-02
   3.8421631e-02
   3.9001465e-02
   3.9947510e-02
   4.0924072e-02
   4.0924072e-02
   4.2205811e-02
   4.2724609e-02
   4.3029785e-02
   4.3792725e-02
   4.4128418e-02
   4.4982910e-02
   4.5715332e-02
   4.6234131e-02
   4.6722412e-02
   4.7302246e-02
   4.7760010e-02
   4.8248291e-02
   4.8553467e-02
   4.9926758e-02
   5.1757813e-02
   5.2215576e-02
   5.3527832e-02
   5.4046631e-02
   5.3741455e-02
   5.4351807e-02
   5.4962158e-02
   5.6060791e-02
   5.7159424e-02
   5.7861328e-02
   5.8410645e-02
   5.8532715e-02
   5.9020996e-02
   5.9906006e-02
   6.0150146e-02
   6.0577393e-02
   6.1126709e-02
   6.1859131e-02
   6.2103271e-02
   6.2286377e-02
   6.3293457e-02
   6.4178467e-02
   6.4239502e-02
   6.4697266e-02
   6.5429688e-02
   6.5460205e-02
   6.5826416e-02
   6.6436768e-02
   6.6955566e-02
   6.8267822e-02
   6.9213867e-02
   6.9610596e-02
   7.0678711e-02
   7.1441650e-02
   7.1838379e-02
   7.2204590e-02
   7.2570801e-02
   7.3059082e-02
   7.3669434e-02
   7.4981689e-02
   7.5988770e-02
   7.5897217e-02
   7.6171875e-02
   7.6416016e-02
   7.6690674e-02
   7.7117920e-02
   7.7636719e-02
   7.8491211e-02
   7.8857422e-02
   7.9559326e-02
   7.9925537e-02
   8.0230713e-02
   8.0749512e-02
   8.0932617e-02
   8.1329346e-02
   8.2336426e-02
   8.2641602e-02
   8.3007813e-02
   8.3496094e-02
   8.3953857e-02
   8.4197998e-02
   8.3984375e-02
   8.4625244e-02
   8.5174561e-02
   8.5723877e-02
   8.6059570e-02
   8.6425781e-02
   8.6334229e-02
   8.6456299e-02
   8.6944580e-02
   8.7249756e-02
   8.8165283e-02
   8.8073730e-02
   8.7890625e-02
   8.8531494e-02
   8.8653564e-02
   8.8897705e-02
   8.9172363e-02
   8.8806152e-02
   8.9141846e-02
   8.9416504e-02
   8.9904785e-02
   9.0209961e-02
   9.0454102e-02
   9.0423584e-02
   9.0362549e-02
   9.0972900e-02
   9.1461182e-02
   9.1491699e-02
   9.1613770e-02
   9.1766357e-02
   9.1522217e-02
   9.2163086e-02
   9.2498779e-02
   9.2498779e-02
   9.2437744e-02
   9.2010498e-02
   9.2010498e-02
   9.2071533e-02
   9.2315674e-02
   9.2254639e-02
   9.1339111e-02
   9.1674805e-02
   9.2437744e-02
   9.1644287e-02
   9.1552734e-02
   9.1278076e-02
   9.1064453e-02
   9.1094971e-02
   9.0759277e-02
   9.0972900e-02
   9.1217041e-02
   9.0698242e-02
   9.0515137e-02
   8.9996338e-02
   8.9508057e-02
   8.9935303e-02
   9.0057373e-02
   8.9752197e-02
   8.9477539e-02
   8.9019775e-02
   8.8623047e-02
   8.7860107e-02
   8.7280273e-02
   8.7799072e-02
   8.7432861e-02
   8.7249756e-02
   8.6669922e-02
   8.5723877e-02
   8.5723877e-02
   8.5205078e-02
   8.4503174e-02
   8.4564209e-02
   8.3862305e-02
   8.3129883e-02
   8.3099365e-02
   8.2489014e-02
   8.1848145e-02
   8.1024170e-02
   8.0322266e-02
   8.0749512e-02
   8.0139160e-02
   7.9162598e-02
   7.9010010e-02
   7.8369141e-02
   7.7911377e-02
   7.7148438e-02
   7.6202393e-02
   7.5744629e-02
   7.5164795e-02
   7.4310303e-02
   7.3852539e-02
   7.2937012e-02
   7.2326660e-02
   7.2052002e-02
   7.1166992e-02
   7.0037842e-02
   6.8939209e-02
   6.8206787e-02
   6.7565918e-02
   6.6619873e-02
   6.6253662e-02
   6.5368652e-02
   6.4208984e-02
   6.3659668e-02
   6.2591553e-02
   6.1096191e-02
   6.0516357e-02
   5.9906006e-02
   5.8990479e-02
   5.8227539e-02
   5.7678223e-02
   5.6091309e-02
   5.4962158e-02
   5.3955078e-02
   5.2307129e-02
   5.1544189e-02
   5.0994873e-02
   4.9926758e-02
   4.8706055e-02
   4.6966553e-02
   4.5410156e-02
   4.4250488e-02
   4.3060303e-02
   4.2236328e-02
   4.1198730e-02
   3.9886475e-02
   3.8604736e-02
   3.7414551e-02
   3.6224365e-02
   3.4973145e-02
   3.4027100e-02
   3.2897949e-02
   3.1707764e-02
   3.0395508e-02
   2.9144287e-02
   2.8198242e-02
   2.6763916e-02
   2.5604248e-02
   2.4505615e-02
   2.3712158e-02
   2.2094727e-02
   2.0263672e-02
   1.9348145e-02
   1.8218994e-02
   1.7059326e-02
   1.6235352e-02
   1.5014648e-02
   1.4251709e-02
   1.3305664e-02
   1.2084961e-02
   1.1077881e-02
   9.9182129e-03
   8.9111328e-03
   7.7209473e-03
   6.4697266e-03
   5.5541992e-03
   4.7607422e-03
   3.9978027e-03
   3.1433105e-03
   1.8615723e-03
   1.1291504e-03
   3.0517578e-04
  -1.3427734e-03
  -2.1057129e-03
  -2.8076172e-03
  -3.9672852e-03
  -4.8217773e-03
  -5.7067871e-03
  -6.7749023e-03
  -7.4462891e-03
  -8.0261230e-03
  -8.7280273e-03
  -1.0284424e-02
  -1.1322021e-02
  -1.1871338e-02
  -1.3397217e-02
  -1.4465332e-02
  -1.4373779e-02
  -1.5106201e-02
  -1.6204834e-02
  -1.6937256e-02
  -1.8341064e-02
  -1.9317627e-02
  -1.9714355e-02
  -2.0874023e-02
  -2.1514893e-02
  -2.1636963e-02
  -2.2888184e-02
  -2.3864746e-02
  -2.5085449e-02
  -2.6123047e-02
  -2.6550293e-02
  -2.7893066e-02
  -2.8411865e-02
  -2.8961182e-02
  -3.0334473e-02
  -3.1005859e-02
  -3.1860352e-02
  -3.2653809e-02
  -3.2867432e-02
  -3.3813477e-02
  -3.4698486e-02
  -3.5247803e-02
  -3.5858154e-02
  -3.6529541e-02
  -3.7841797e-02
  -3.8513184e-02
  -3.9154053e-02
  -4.0252686e-02
  -4.0679932e-02
  -4.1900635e-02
  -4.3090820e-02
  -4.3731689e-02
  -4.4342041e-02
  -4.5562744e-02
  -4.6661377e-02
  -4.7393799e-02
  -4.8583984e-02
  -4.9652100e-02
  -5.0506592e-02
  -5.1422119e-02
  -5.2429199e-02
  -5.3375244e-02
  -5.4199219e-02
  -5.5114746e-02
  -5.6152344e-02
  -5.6945801e-02
  -5.7983398e-02
  -5.8471680e-02
  -5.9326172e-02
  -6.0180664e-02
  -6.1370850e-02
  -6.2988281e-02
  -6.3568115e-02
  -6.3751221e-02
  -6.4605713e-02
  -6.5917969e-02
  -6.7413330e-02
  -6.8359375e-02
  -6.9061279e-02
  -7.0129395e-02
  -7.0983887e-02
  -7.1105957e-02
  -7.1777344e-02
  -7.2845459e-02
  -7.3852539e-02
  -7.4676514e-02
  -7.5561523e-02
  -7.6934814e-02
  -7.7423096e-02
  -7.8552246e-02
  -7.9589844e-02
  -7.9650879e-02
  -8.0596924e-02
  -8.1268311e-02
  -8.2336426e-02
  -8.3251953e-02
  -8.3526611e-02
  -8.4564209e-02
  -8.5113525e-02
  -8.5510254e-02
  -8.6395264e-02
  -8.6730957e-02
  -8.7158203e-02
  -8.7890625e-02
  -8.8317871e-02
  -8.9019775e-02
  -8.9111328e-02
  -8.9782715e-02
  -9.1094971e-02
  -9.1857910e-02
  -9.2407227e-02
  -9.3078613e-02
  -9.3353271e-02
  -9.3719482e-02
  -9.3933105e-02
  -9.4451904e-02
  -9.5672607e-02
  -9.6343994e-02
  -9.6710205e-02
  -9.7076416e-02
  -9.7106934e-02
  -9.7839355e-02
  -9.8449707e-02
  -9.8907471e-02
  -9.9365234e-02
  -9.9792480e-02
  -9.9975586e-02
  -1.0018921e-01
  -1.0086060e-01
  -1.0140991e-01
  -1.0159302e-01
  -1.0247803e-01
  -1.0317993e-01
  -1.0314941e-01
  -1.0363770e-01
  -1.0424805e-01
  -1.0443115e-01
  -1.0488892e-01
  -1.0534668e-01
  -1.0598755e-01
  -1.0717773e-01
  -1.0748291e-01
  -1.0797119e-01
  -1.0821533e-01
  -1.0867310e-01
  -1.0943604e-01
  -1.0964966e-01
  -1.1004639e-01
  -1.1056519e-01
  -1.1044312e-01
  -1.1080933e-01
  -1.1138916e-01
  -1.1239624e-01
  -1.1264038e-01
  -1.1312866e-01
  -1.1340332e-01
  -1.1376953e-01
  -1.1425781e-01
  -1.1468506e-01
  -1.1465454e-01
  -1.1483765e-01
  -1.1566162e-01
  -1.1587524e-01
  -1.1672974e-01
  -1.1730957e-01
  -1.1721802e-01
  -1.1743164e-01
  -1.1767578e-01
  -1.1767578e-01
  -1.1788940e-01
  -1.1791992e-01
  -1.1892700e-01
  -1.1926270e-01
  -1.1880493e-01
  -1.1953735e-01
  -1.1968994e-01
  -1.1993408e-01
  -1.2066650e-01
  -1.2005615e-01
  -1.2036133e-01
  -1.2075806e-01
  -1.2069702e-01
  -1.2130737e-01
  -1.2145996e-01
  -1.2133789e-01
  -1.2188721e-01
  -1.2207031e-01
  -1.2222290e-01
  -1.2274170e-01
  -1.2231445e-01
  -1.2268066e-01
  -1.2365723e-01
  -1.2319946e-01
  -1.2316895e-01
  -1.2332153e-01
  -1.2313843e-01
  -1.2359619e-01
  -1.2387085e-01
  -1.2466431e-01
  -1.2490845e-01
  -1.2527466e-01
  -1.2490845e-01
  -1.2490845e-01
  -1.2606812e-01
  -1.2637329e-01
  -1.2677002e-01
  -1.2701416e-01
  -1.2661743e-01
  -1.2634277e-01
  -1.2655640e-01
  -1.2677002e-01
  -1.2750244e-01
  -1.2756348e-01
  -1.2719727e-01
  -1.2747192e-01
  -1.2747192e-01
  -1.2802124e-01
  -1.2860107e-01
  -1.2823486e-01
  -1.2860107e-01
  -1.2838745e-01
  -1.2866211e-01
  -1.2875366e-01
  -1.2814331e-01
  -1.2930298e-01
  -1.3000488e-01
  -1.3009644e-01
  -1.3055420e-01
  -1.3009644e-01
  -1.3034058e-01
  -1.3113403e-01
  -1.3153076e-01
  -1.3198853e-01
  -1.3159180e-01
  -1.3150024e-01
  -1.3226318e-01
  -1.3299561e-01
  -1.3360596e-01
  -1.3400269e-01
  -1.3357544e-01
  -1.3409424e-01
  -1.3464355e-01
  -1.3485718e-01
  -1.3571167e-01
  -1.3497925e-01
  -1.3482666e-01
  -1.3534546e-01
  -1.3504028e-01
  -1.3604736e-01
  -1.3647461e-01
  -1.3601685e-01
  -1.3662720e-01
  -1.3638306e-01
  -1.3644409e-01
  -1.3687134e-01
  -1.3690186e-01
  -1.3742065e-01
  -1.3751221e-01
  -1.3778687e-01
  -1.3821411e-01
  -1.3784790e-01
  -1.3806152e-01
  -1.3906860e-01
  -1.3928223e-01
  -1.3961792e-01
  -1.3961792e-01
  -1.3983154e-01
  -1.4062500e-01
  -1.4068604e-01
  -1.4080811e-01
  -1.4089966e-01
  -1.4071655e-01
  -1.4108276e-01
  -1.4065552e-01
  -1.4059448e-01
  -1.4099121e-01
  -1.4102173e-01
  -1.4093018e-01
  -1.4074707e-01
  -1.4050293e-01
  -1.4074707e-01
  -1.4053345e-01
  -1.4056396e-01
  -1.4089966e-01
  -1.4059448e-01
  -1.4132690e-01
  -1.4154053e-01
  -1.4111328e-01
  -1.4175415e-01
  -1.4160156e-01
  -1.4144897e-01
  -1.4227295e-01
  -1.4218140e-01
  -1.4224243e-01
  -1.4227295e-01
  -1.4190674e-01
  -1.4248657e-01
  -1.4172363e-01
  -1.4151001e-01
  -1.4178467e-01
  -1.4230347e-01
  -1.4279175e-01
  -1.4242554e-01
  -1.4236450e-01
  -1.4215088e-01
  -1.4141846e-01
  -1.4233398e-01
  -1.4263916e-01
  -1.4196777e-01
  -1.4242554e-01
  -1.4221191e-01
  -1.4227295e-01
  -1.4202881e-01
  -1.4157104e-01
  -1.4163208e-01
  -1.4184570e-01
  -1.4166260e-01
  -1.4175415e-01
  -1.4166260e-01
  -1.4111328e-01
  -1.4147949e-01
  -1.4114380e-01
  -1.4166260e-01
  -1.4147949e-01
  -1.4022827e-01
  -1.4068604e-01
  -1.4016724e-01
  -1.3973999e-01
  -1.4007568e-01
  -1.3940430e-01
  -1.3946533e-01
  -1.3897705e-01
  -1.3836670e-01
  -1.3885498e-01
  -1.3775635e-01
  -1.3775635e-01
  -1.3772583e-01
  -1.3705444e-01
  -1.3723755e-01
  -1.3665771e-01
  -1.3619995e-01
  -1.3613892e-01
  -1.3531494e-01
  -1.3534546e-01
  -1.3519287e-01
  -1.3446045e-01
  -1.3452148e-01
  -1.3421631e-01
  -1.3394165e-01
  -1.3391113e-01
  -1.3299561e-01
  -1.3235474e-01
  -1.3162231e-01
  -1.3128662e-01
  -1.3110352e-01
  -1.3021851e-01
  -1.2994385e-01
  -1.2951660e-01
  -1.2826538e-01
  -1.2780762e-01
  -1.2728882e-01
  -1.2634277e-01
  -1.2597656e-01
  -1.2557983e-01
  -1.2448120e-01
  -1.2411499e-01
  -1.2353516e-01
  -1.2329102e-01
  -1.2234497e-01
  -1.2130737e-01
  -1.2127686e-01
  -1.2051392e-01
  -1.1978149e-01
  -1.1914063e-01
  -1.1773682e-01
  -1.1712646e-01
  -1.1636353e-01
  -1.1572266e-01
  -1.1535645e-01
  -1.1410522e-01
  -1.1383057e-01
  -1.1318970e-01
  -1.1239624e-01
  -1.1199951e-01
  -1.1087036e-01
  -1.1032104e-01
  -1.1001587e-01
  -1.0870361e-01
  -1.0864258e-01
  -1.0794067e-01
  -1.0693359e-01
  -1.0684204e-01
  -1.0604858e-01
  -1.0528564e-01
  -1.0452271e-01
  -1.0348511e-01
  -1.0351563e-01
  -1.0308838e-01
  -1.0217285e-01
  -1.0198975e-01
  -1.0125732e-01
  -1.0058594e-01
  -9.9609375e-02
  -9.9029541e-02
  -9.8876953e-02
  -9.7656250e-02
  -9.6984863e-02
  -9.7076416e-02
  -9.6160889e-02
  -9.5733643e-02
  -9.5397949e-02
  -9.4329834e-02
  -9.3658447e-02
  -9.3353271e-02
  -9.2346191e-02
  -9.1552734e-02
  -9.1156006e-02
  -9.0484619e-02
  -9.0118408e-02
  -8.9691162e-02
  -8.8775635e-02
  -8.8317871e-02
  -8.7982178e-02
  -8.7554932e-02
  -8.6791992e-02
  -8.6090088e-02
  -8.5174561e-02
  -8.4960938e-02
  -8.5113525e-02
  -8.3862305e-02
  -8.3312988e-02
  -8.3374023e-02
  -8.2977295e-02
  -8.2336426e-02
  -8.1512451e-02
  -8.0902100e-02
  -8.1085205e-02
  -8.0017090e-02
  -7.9315186e-02
  -7.9376221e-02
  -7.7972412e-02
  -7.7575684e-02
  -7.7514648e-02
  -7.7148438e-02
  -7.6904297e-02
  -7.6324463e-02
  -7.6110840e-02
  -7.5561523e-02
  -7.4493408e-02
  -7.4432373e-02
  -7.4005127e-02
  -7.3547363e-02
  -7.3883057e-02
  -7.2967529e-02
  -7.2479248e-02
  -7.1929932e-02
  -7.1228027e-02
  -7.0556641e-02
  -6.9793701e-02
  -6.9763184e-02
  -6.9824219e-02
  -6.8756104e-02
  -6.8176270e-02
  -6.7687988e-02
  -6.6772461e-02
  -6.6131592e-02
  -6.5704346e-02
  -6.5063477e-02
  -6.4636230e-02
  -6.4636230e-02
  -6.3964844e-02
  -6.2957764e-02
  -6.2164307e-02
  -6.1431885e-02
  -6.1248779e-02
  -6.0394287e-02
  -5.9997559e-02
  -5.9844971e-02
  -5.9051514e-02
  -5.8074951e-02
  -5.7617188e-02
  -5.7067871e-02
  -5.6457520e-02
  -5.6182861e-02
  -5.5297852e-02
  -5.4412842e-02
  -5.4138184e-02
  -5.3802490e-02
  -5.3070068e-02
  -5.1818848e-02
  -5.0415039e-02
  -5.0506592e-02
  -4.9713135e-02
  -4.8706055e-02
  -4.7607422e-02
  -4.6783447e-02
  -4.6295166e-02
  -4.5471191e-02
  -4.4799805e-02
  -4.4006348e-02
  -4.3121338e-02
  -4.1900635e-02
  -4.0863037e-02
  -4.0374756e-02
  -3.9794922e-02
  -3.8543701e-02
  -3.7414551e-02
  -3.7139893e-02
  -3.5827637e-02
  -3.4698486e-02
  -3.3721924e-02
  -3.2836914e-02
  -3.2165527e-02
  -3.0639648e-02
  -2.9510498e-02
  -2.8869629e-02
  -2.7679443e-02
  -2.6153564e-02
  -2.5787354e-02
  -2.4993896e-02
  -2.3315430e-02
  -2.2491455e-02
  -2.1331787e-02
  -2.0294189e-02
  -1.9378662e-02
  -1.8524170e-02
  -1.7761230e-02
  -1.6784668e-02
  -1.6143799e-02
  -1.4739990e-02
  -1.3458252e-02
  -1.2298584e-02
  -1.1260986e-02
  -1.0284424e-02
  -8.9111328e-03
  -8.2702637e-03
  -7.5988770e-03
  -6.1950684e-03
  -4.9133301e-03
  -4.2114258e-03
  -2.7770996e-03
  -1.0986328e-03
  -2.7465820e-04
   5.4931641e-04
   1.9531250e-03
   2.8076172e-03
   3.9672852e-03
   5.6457520e-03
   6.2255859e-03
   7.6904297e-03
   9.2468262e-03
   1.0375977e-02
   1.1627197e-02
   1.3061523e-02
   1.4312744e-02
   1.5136719e-02
   1.5838623e-02
   1.7089844e-02
   1.8341064e-02
   1.9287109e-02
   2.0385742e-02
   2.1911621e-02
   2.2888184e-02
   2.4261475e-02
   2.5482178e-02
   2.6855469e-02
   2.8533936e-02
   2.9998779e-02
   3.1585693e-02
   3.2470703e-02
   3.3203125e-02
   3.5003662e-02
   3.6712646e-02
   3.7872314e-02
   3.8757324e-02
   3.9886475e-02
   4.1839600e-02
   4.2572021e-02
   4.3304443e-02
   4.4677734e-02
   4.5257568e-02
   4.6478271e-02
   4.7546387e-02
   4.8553467e-02
   5.0170898e-02
   5.1055908e-02
   5.2215576e-02
   5.4077148e-02
   5.4321289e-02
   5.5175781e-02
   5.6335449e-02
   5.7525635e-02
   5.9204102e-02
   5.9936523e-02
   6.0485840e-02
   6.1584473e-02
   6.2896729e-02
   6.4270020e-02
   6.5216064e-02
   6.5521240e-02
   6.6436768e-02
   6.7810059e-02
   6.8847656e-02
   6.9854736e-02
   7.0861816e-02
   7.1746826e-02
   7.3028564e-02
   7.3638916e-02
   7.4737549e-02
   7.5653076e-02
   7.6629639e-02
   7.8338623e-02
   7.9010010e-02
   7.9406738e-02
   8.0871582e-02
   8.2061768e-02
   8.2885742e-02
   8.4075928e-02
   8.5479736e-02
   8.6334229e-02
   8.7036133e-02
   8.8134766e-02
   8.8562012e-02
   8.9691162e-02
   9.0728760e-02
   9.1369629e-02
   9.2102051e-02
   9.2926025e-02
   9.3414307e-02
   9.4482422e-02
   9.5123291e-02
   9.5520020e-02
   9.7137451e-02
   9.7534180e-02
   9.8175049e-02
   9.9060059e-02
   1.0018921e-01
   1.0144043e-01
   1.0168457e-01
   1.0253906e-01
   1.0317993e-01
   1.0406494e-01
   1.0507202e-01
   1.0580444e-01
   1.0595703e-01
   1.0671997e-01
   1.0736084e-01
   1.0769653e-01
   1.0870361e-01
   1.1004639e-01
   1.1059570e-01
   1.1053467e-01
   1.1090088e-01
   1.1166382e-01
   1.1227417e-01
   1.1279297e-01
   1.1361694e-01
   1.1364746e-01
   1.1413574e-01
   1.1471558e-01
   1.1508179e-01
   1.1581421e-01
   1.1614990e-01
   1.1630249e-01
   1.1657715e-01
   1.1663818e-01
   1.1727905e-01
   1.1755371e-01
   1.1758423e-01
   1.1807251e-01
   1.1834717e-01
   1.1834717e-01
   1.1828613e-01
   1.1865234e-01
   1.1935425e-01
   1.1871338e-01
   1.1828613e-01
   1.1849976e-01
   1.1834717e-01
   1.1837769e-01
   1.1853027e-01
   1.1874390e-01
   1.1956787e-01
   1.1871338e-01
   1.1770630e-01
   1.1764526e-01
   1.1727905e-01
   1.1734009e-01
   1.1706543e-01
   1.1642456e-01
   1.1599731e-01
   1.1572266e-01
   1.1553955e-01
   1.1495972e-01
   1.1425781e-01
   1.1428833e-01
   1.1380005e-01
   1.1337280e-01
   1.1282349e-01
   1.1273193e-01
   1.1245728e-01
   1.1239624e-01
   1.1187744e-01
   1.1141968e-01
   1.1135864e-01
   1.1068726e-01
   1.1062622e-01
   1.0986328e-01
   1.0955811e-01
   1.0934448e-01
   1.0888672e-01
   1.0858154e-01
   1.0745239e-01
   1.0729980e-01
   1.0751343e-01
   1.0678101e-01
   1.0607910e-01
   1.0580444e-01
   1.0485840e-01
   1.0455322e-01
   1.0421753e-01
   1.0391235e-01
   1.0379028e-01
   1.0302734e-01
   1.0263062e-01
   1.0195923e-01
   1.0223389e-01
   1.0229492e-01
   1.0156250e-01
   1.0165405e-01
   1.0156250e-01
   1.0113525e-01
   1.0061646e-01
   1.0049438e-01
   9.9975586e-02
   1.0003662e-01
   9.9761963e-02
   9.9853516e-02
   9.9609375e-02
   9.9609375e-02
   9.9792480e-02
   9.9121094e-02
   9.9060059e-02
   9.9395752e-02
   9.9090576e-02
   9.9609375e-02
   9.9670410e-02
   9.8632813e-02
   9.8449707e-02
   9.8846436e-02
   9.8297119e-02
   9.8022461e-02
   9.7900391e-02
   9.8419189e-02
   9.8266602e-02
   9.7686768e-02
   9.8327637e-02
   9.8144531e-02
   9.8114014e-02
   9.8419189e-02
   9.7534180e-02
   9.7900391e-02
   9.7808838e-02
   9.7808838e-02
   9.7991943e-02
   9.7961426e-02
   9.7991943e-02
   9.7961426e-02
   9.7808838e-02
   9.7747803e-02
   9.7747803e-02
   9.7503662e-02
   9.7534180e-02
   9.6954346e-02
   9.6740723e-02
   9.6557617e-02
   9.6710205e-02
   9.7625732e-02
   9.7076416e-02
   9.6740723e-02
   9.6771240e-02
   9.6435547e-02
   9.6771240e-02
   9.6862793e-02
   9.6710205e-02
   9.7259521e-02
   9.7198486e-02
   9.6191406e-02
   9.6160889e-02
   9.6313477e-02
   9.6069336e-02
   9.6191406e-02
   9.5947266e-02
   9.5886230e-02
   9.5855713e-02
   9.5397949e-02
   9.4940186e-02
   9.4177246e-02
   9.3994141e-02
   9.4146729e-02
   9.4116211e-02
   9.4512939e-02
   9.4329834e-02
   9.4116211e-02
   9.4299316e-02
   9.3811035e-02
   9.3841553e-02
   9.3627930e-02
   9.3780518e-02
   9.4116211e-02
   9.4238281e-02
   9.4177246e-02
   9.3780518e-02
   9.3566895e-02
   9.3811035e-02
   9.3414307e-02
   9.2956543e-02
   9.2834473e-02
   9.2529297e-02
   9.2742920e-02
   9.3017578e-02
   9.3292236e-02
   9.3322754e-02
   9.2712402e-02
   9.2163086e-02
   9.2041016e-02
   9.2010498e-02
   9.1979980e-02
   9.1522217e-02
   9.1369629e-02
   9.1278076e-02
   9.0972900e-02
   9.0881348e-02
   9.1613770e-02
   9.1583252e-02
   9.2132568e-02
   9.2559814e-02
   9.1979980e-02
   9.2224121e-02
   9.2041016e-02
   9.1339111e-02
   9.1888428e-02
   9.2071533e-02
   9.1278076e-02
   9.0972900e-02
   9.0820313e-02
   9.1033936e-02
   9.1033936e-02
   9.0850830e-02
   9.0698242e-02
   9.0301514e-02
   9.0209961e-02
   9.0118408e-02
   9.0209961e-02
   9.0179443e-02
   8.9874268e-02
   8.9874268e-02
   9.0362549e-02
   9.0393066e-02
   9.0332031e-02
   9.0240479e-02
   8.9691162e-02
   8.9569092e-02
   8.9508057e-02
   8.9263916e-02
   8.9477539e-02
   8.8928223e-02
   8.8562012e-02
   8.8989258e-02
   8.8684082e-02
   8.8958740e-02
   8.8623047e-02
   8.8073730e-02
   8.8562012e-02
   8.8531494e-02
   8.8500977e-02
   8.7951660e-02
   8.7860107e-02
   8.7707520e-02
   8.7463379e-02
   8.7554932e-02
   8.7310791e-02
   8.7036133e-02
   8.7036133e-02
   8.6914063e-02
   8.7371826e-02
   8.7402344e-02
   8.6822510e-02
   8.6639404e-02
   8.6761475e-02
   8.6853027e-02
   8.6853027e-02
   8.6761475e-02
   8.6578369e-02
   8.6547852e-02
   8.6791992e-02
   8.7097168e-02
   8.6303711e-02
   8.5968018e-02
   8.6090088e-02
   8.5540771e-02
   8.5266113e-02
   8.5571289e-02
   8.5174561e-02
   8.5113525e-02
   8.5357666e-02
   8.5388184e-02
   8.5479736e-02
   8.4716797e-02
   8.4381104e-02
   8.4411621e-02
   8.4442139e-02
   8.4228516e-02
   8.3526611e-02
   8.3740234e-02
   8.4075928e-02
   8.3557129e-02
   8.3374023e-02
   8.3526611e-02
   8.3038330e-02
   8.3343506e-02
   8.3648682e-02
   8.3526611e-02
   8.4045410e-02
   8.4014893e-02
   8.3801270e-02
   8.3923340e-02
   8.4106445e-02
   8.3923340e-02
   8.4045410e-02
   8.4136963e-02
   8.4136963e-02
   8.3801270e-02
   8.3953857e-02
   8.4106445e-02
   8.4197998e-02
   8.4564209e-02
   8.4381104e-02
   8.4625244e-02
   8.4228516e-02
   8.3923340e-02
   8.4106445e-02
   8.3862305e-02
   8.3404541e-02
   8.3679199e-02
   8.3831787e-02
   8.3862305e-02
   8.3770752e-02
   8.3862305e-02
   8.4045410e-02
   8.4289551e-02
   8.4228516e-02
   8.3953857e-02
   8.4106445e-02
   8.3709717e-02
   8.3221436e-02
   8.3923340e-02
   8.3953857e-02
   8.3679199e-02
   8.3496094e-02
   8.3129883e-02
   8.2580566e-02
   8.3007813e-02
   8.2977295e-02
   8.2702637e-02
   8.2977295e-02
   8.2489014e-02
   8.2122803e-02
   8.1359863e-02
   8.1451416e-02
   8.1909180e-02
   8.0902100e-02
   8.0535889e-02
   8.0718994e-02
   8.0413818e-02
   8.0291748e-02
   7.9345703e-02
   7.8948975e-02
   7.8704834e-02
   7.8369141e-02
   7.8369141e-02
   7.8308105e-02
   7.7789307e-02
   7.7697754e-02
   7.7056885e-02
   7.7087402e-02
   7.6904297e-02
   7.6019287e-02
   7.5836182e-02
   7.5195313e-02
   7.5073242e-02
   7.4798584e-02
   7.4340820e-02
   7.4279785e-02
   7.4462891e-02
   7.4371338e-02
   7.3699951e-02
   7.3364258e-02
   7.2662354e-02
   7.2021484e-02
   7.1868896e-02
   7.2143555e-02
   7.2418213e-02
   7.2143555e-02
   7.1472168e-02
   7.0648193e-02
   7.0709229e-02
   7.0739746e-02
   6.9580078e-02
   6.8420410e-02
   6.9183350e-02
   6.8908691e-02
   6.7657471e-02
   6.7810059e-02
   6.7260742e-02
   6.6772461e-02
   6.7138672e-02
   6.6711426e-02
   6.6558838e-02
   6.6162109e-02
   6.5338135e-02
   6.4422607e-02
   6.4270020e-02
   6.4361572e-02
   6.3690186e-02
   6.3629150e-02
   6.3476563e-02
   6.2683105e-02
   6.2744141e-02
   6.2469482e-02
   6.1370850e-02
   6.1431885e-02
   6.1737061e-02
   6.1584473e-02
   6.1309814e-02
   6.0852051e-02
   6.0211182e-02
   6.0089111e-02
   5.9692383e-02
   5.9753418e-02
   5.9722900e-02
   5.8837891e-02
   5.9448242e-02
   5.9112549e-02
   5.8258057e-02
   5.9051514e-02
   5.8746338e-02
   5.8776855e-02
   5.8624268e-02
   5.8593750e-02
   5.8959961e-02
   5.8807373e-02
   5.8685303e-02
   5.8959961e-02
   5.9204102e-02
   5.8837891e-02
   5.9112549e-02
   5.9295654e-02
   5.9020996e-02
   5.8990479e-02
   5.8837891e-02
   5.9020996e-02
   5.9112549e-02
   5.8929443e-02
   5.8624268e-02
   5.8776855e-02
   5.9143066e-02
   5.9082031e-02
   5.8746338e-02
   5.8532715e-02
   5.8502197e-02
   5.8288574e-02
   5.7769775e-02
   5.8013916e-02
   5.7769775e-02
   5.7708740e-02
   5.7525635e-02
   5.7312012e-02
   5.7067871e-02
   5.6671143e-02
   5.6365967e-02
   5.6335449e-02
   5.6213379e-02
   5.5969238e-02
   5.5664063e-02
   5.5572510e-02
   5.5175781e-02
   5.4931641e-02
   5.5023193e-02
   5.4595947e-02
   5.3894043e-02
   5.4107666e-02
   5.4168701e-02
   5.3771973e-02
   5.4077148e-02
   5.4046631e-02
   5.3405762e-02
   5.3588867e-02
   5.3344727e-02
   5.2825928e-02
   5.2551270e-02
   5.2368164e-02
   5.2307129e-02
   5.2215576e-02
   5.1940918e-02
   5.0933838e-02
   5.1605225e-02
   5.1757813e-02
   5.1025391e-02
   5.0994873e-02
   5.0842285e-02
   4.9896240e-02
   4.9530029e-02
   4.9621582e-02
   4.8767090e-02
   4.8889160e-02
   4.8828125e-02
   4.8706055e-02
   4.8187256e-02
   4.7393799e-02
   4.7119141e-02
   4.6752930e-02
   4.6325684e-02
   4.6020508e-02
   4.5745850e-02
   4.5166016e-02
   4.5166016e-02
   4.4799805e-02
   4.4281006e-02
   4.4342041e-02
   4.4006348e-02
   4.3487549e-02
   4.2999268e-02
   4.2755127e-02
   4.2327881e-02
   4.2236328e-02
   4.1412354e-02
   4.1015625e-02
   4.0771484e-02
   4.0405273e-02
   4.0466309e-02
   3.9764404e-02
   3.9276123e-02
   3.8848877e-02
   3.8116455e-02
   3.8421631e-02
   3.8360596e-02
   3.7811279e-02
   3.7841797e-02
   3.7841797e-02
   3.6621094e-02
   3.6682129e-02
   3.5949707e-02
   3.5675049e-02
   3.5919189e-02
   3.5461426e-02
   3.4942627e-02
   3.4179688e-02
   3.4027100e-02
   3.3416748e-02
   3.2409668e-02
   3.2684326e-02
   3.2409668e-02
   3.1829834e-02
   3.1036377e-02
   3.0120850e-02
   3.0151367e-02
   2.9785156e-02
   2.9632568e-02
   2.9235840e-02
   2.8991699e-02
   2.8930664e-02
   2.8350830e-02
   2.7679443e-02
   2.7130127e-02
   2.6641846e-02
   2.6336670e-02
   2.5695801e-02
   2.5085449e-02
   2.4749756e-02
   2.4353027e-02
   2.3925781e-02
   2.3315430e-02
   2.3010254e-02
   2.2644043e-02
   2.1911621e-02
   2.1270752e-02
   2.1026611e-02
   2.0538330e-02
   1.9226074e-02
   1.8890381e-02
   1.8646240e-02
   1.8096924e-02
   1.8310547e-02
   1.8371582e-02
   1.7486572e-02
   1.6723633e-02
   1.6540527e-02
   1.5411377e-02
   1.4709473e-02
   1.4373779e-02
   1.3671875e-02
   1.3061523e-02
   1.3122559e-02
   1.2603760e-02
   1.1779785e-02
   1.1291504e-02
   1.0894775e-02
   1.0406494e-02
   9.7656250e-03
   9.9182129e-03
   9.4299316e-03
   8.3923340e-03
   8.1176758e-03
   7.4462891e-03
   6.8359375e-03
   6.5002441e-03
   6.2561035e-03
   5.5236816e-03
   5.2795410e-03
   4.7912598e-03
   4.1809082e-03
   3.7231445e-03
   3.4179688e-03
   3.2348633e-03
   3.0212402e-03
   2.1362305e-03
   1.8005371e-03
   1.5258789e-03
   6.7138672e-04
  -3.6621094e-04
  -7.0190430e-04
  -1.1291504e-03
  -1.4648438e-03
  -1.2817383e-03
  -1.9226074e-03
  -2.0751953e-03
  -2.3803711e-03
  -2.7465820e-03
  -3.1738281e-03
  -3.7841797e-03
  -3.9978027e-03
  -4.3029785e-03
  -4.6081543e-03
  -5.3100586e-03
  -5.2490234e-03
  -5.1574707e-03
  -6.0424805e-03
  -6.4697266e-03
  -6.8359375e-03
  -7.1411133e-03
  -7.0190430e-03
  -7.5073242e-03
  -8.3007813e-03
  -8.8500977e-03
  -9.3688965e-03
  -9.6435547e-03
  -9.4909668e-03
  -9.4909668e-03
  -1.0131836e-02
  -1.0375977e-02
  -1.1016846e-02
  -1.1352539e-02
  -1.1138916e-02
  -1.1474609e-02
  -1.1962891e-02
  -1.2207031e-02
  -1.2359619e-02
  -1.2329102e-02
  -1.2634277e-02
  -1.2756348e-02
  -1.2786865e-02
  -1.2695313e-02
  -1.2481689e-02
  -1.2817383e-02
  -1.2908936e-02
  -1.3122559e-02
  -1.3275146e-02
  -1.3305664e-02
  -1.3641357e-02
  -1.3702393e-02
  -1.3580322e-02
  -1.3793945e-02
  -1.4221191e-02
  -1.3702393e-02
  -1.3641357e-02
  -1.3610840e-02
  -1.4160156e-02
  -1.4587402e-02
  -1.3885498e-02
  -1.3793945e-02
  -1.4221191e-02
  -1.4068604e-02
  -1.4617920e-02
  -1.4892578e-02
  -1.4770508e-02
  -1.5075684e-02
  -1.4831543e-02
  -1.5106201e-02
  -1.4923096e-02
  -1.4617920e-02
  -1.4984131e-02
  -1.5045166e-02
  -1.5258789e-02
  -1.5655518e-02
  -1.5655518e-02
  -1.5716553e-02
  -1.5655518e-02
  -1.6235352e-02
  -1.6876221e-02
  -1.6784668e-02
  -1.6693115e-02
  -1.7395020e-02
  -1.7639160e-02
  -1.7517090e-02
  -1.7913818e-02
  -1.8249512e-02
  -1.7913818e-02
  -1.7669678e-02
  -1.8218994e-02
  -1.8798828e-02
  -1.8737793e-02
  -1.8585205e-02
  -1.8859863e-02
  -1.9439697e-02
  -1.9256592e-02
  -1.9592285e-02
  -1.9683838e-02
  -1.9561768e-02
  -1.9409180e-02
  -1.9134521e-02
  -1.8859863e-02
  -1.8493652e-02
  -1.8615723e-02
  -1.8798828e-02
  -1.8463135e-02
  -1.8615723e-02
  -1.8493652e-02
  -1.8341064e-02
  -1.8341064e-02
  -1.8585205e-02
  -1.8798828e-02
  -1.8432617e-02
  -1.8157959e-02
  -1.7974854e-02
  -1.7852783e-02
  -1.7639160e-02
  -1.7639160e-02
  -1.7608643e-02
  -1.7333984e-02
  -1.7211914e-02
  -1.7486572e-02
  -1.6937256e-02
  -1.6510010e-02
  -1.6021729e-02
  -1.5777588e-02
  -1.5899658e-02
  -1.6204834e-02
  -1.5869141e-02
  -1.5106201e-02
  -1.4801025e-02
  -1.4770508e-02
  -1.4648438e-02
  -1.4160156e-02
  -1.3671875e-02
  -1.3854980e-02
  -1.3885498e-02
  -1.3458252e-02
  -1.3854980e-02
  -1.3610840e-02
  -1.3153076e-02
  -1.3122559e-02
  -1.2908936e-02
  -1.2969971e-02
  -1.3153076e-02
  -1.2817383e-02
  -1.2664795e-02
  -1.2603760e-02
  -1.2329102e-02
  -1.2420654e-02
  -1.1962891e-02
  -1.1260986e-02
  -1.1199951e-02
  -1.1108398e-02
  -1.0467529e-02
  -1.0162354e-02
  -9.5214844e-03
  -9.2773438e-03
  -9.3078613e-03
  -8.5754395e-03
  -9.0332031e-03
  -8.6669922e-03
  -8.1481934e-03
  -8.2702637e-03
  -8.2092285e-03
  -7.9956055e-03
  -7.7209473e-03
  -7.5073242e-03
  -7.6904297e-03
  -7.2021484e-03
  -6.5612793e-03
  -6.9885254e-03
  -6.7749023e-03
  -6.3781738e-03
  -6.5917969e-03
  -6.1035156e-03
  -5.3710938e-03
  -5.2795410e-03
  -4.9743652e-03
  -5.0354004e-03
  -4.9743652e-03
  -4.6691895e-03
  -4.4250488e-03
  -3.9672852e-03
  -3.4179688e-03
  -2.9907227e-03
  -2.8076172e-03
  -2.3193359e-03
  -2.1972656e-03
  -1.9836426e-03
  -2.1057129e-03
  -1.4343262e-03
  -6.7138672e-04
  -4.8828125e-04
  -3.6621094e-04
  -2.4414063e-04
  -2.1362305e-04
  -2.4414063e-04
   3.0517578e-04
   8.2397461e-04
   1.3427734e-03
   1.2817383e-03
   1.4038086e-03
   1.6479492e-03
   2.0751953e-03
   2.3803711e-03
   2.3193359e-03
   2.5329590e-03
   2.9907227e-03
   3.3874512e-03
   3.6315918e-03
   3.8146973e-03
   4.2419434e-03
   4.2114258e-03
   4.6386719e-03
   4.5471191e-03
   5.0354004e-03
   5.6457520e-03
   5.6762695e-03
   5.9509277e-03
   6.2866211e-03
   6.2866211e-03
   6.2255859e-03
   6.4086914e-03
   6.5002441e-03
   6.6528320e-03
   6.8664551e-03
   6.9580078e-03
   6.6223145e-03
   6.6528320e-03
   6.9274902e-03
   7.3547363e-03
   7.0190430e-03
   6.8664551e-03
   6.8359375e-03
   6.8969727e-03
   7.3242188e-03
   7.2326660e-03
   7.1411133e-03
   7.5683594e-03
   7.5683594e-03
   7.3547363e-03
   7.2937012e-03
   7.5683594e-03
   7.4462891e-03
   7.8125000e-03
   8.1176758e-03
   7.9956055e-03
   8.1176758e-03
   7.7209473e-03
   7.9345703e-03
   8.5144043e-03
   8.1481934e-03
   7.8125000e-03
   7.5378418e-03
   7.1716309e-03
   6.9580078e-03
   6.7138672e-03
   6.4392090e-03
   6.4392090e-03
   6.6528320e-03
   6.4086914e-03
   6.6528320e-03
   6.6223145e-03
   6.5307617e-03
   6.3781738e-03
   5.8593750e-03
   5.8898926e-03
   5.7678223e-03
   5.8288574e-03
   5.8593750e-03
   5.1879883e-03
   4.8828125e-03
   5.0048828e-03
   4.5471191e-03
   4.6081543e-03
   4.4555664e-03
   3.7841797e-03
   3.8146973e-03
   3.5705566e-03
   3.8452148e-03
   4.1809082e-03
   3.5095215e-03
   3.4179688e-03
   3.6010742e-03
   2.9296875e-03
   3.1433105e-03
   3.4179688e-03
   2.7465820e-03
   2.7770996e-03
   2.6855469e-03
   2.7160645e-03
   2.1972656e-03
   2.1362305e-03
   2.0751953e-03
   1.8005371e-03
   1.7395020e-03
   2.0446777e-03
   2.1362305e-03
   1.8920898e-03
   1.9226074e-03
   1.1901855e-03
   7.6293945e-04
   1.1291504e-03
   1.1596680e-03
   7.9345703e-04
   0.0000000e+00
  -9.1552734e-05
  -4.2724609e-04
  -6.7138672e-04
  -5.1879883e-04
  -9.1552734e-04
  -1.4953613e-03
  -1.9226074e-03
  -2.1972656e-03
  -2.5329590e-03
  -2.2888184e-03
  -2.5634766e-03
  -3.0822754e-03
  -3.5400391e-03
  -3.9062500e-03
  -4.2724609e-03
  -4.4250488e-03
  -4.6386719e-03
  -5.0964355e-03
  -5.3405762e-03
  -5.7067871e-03
  -6.2255859e-03
  -6.3781738e-03
  -6.7138672e-03
  -7.1716309e-03
  -7.6599121e-03
  -7.8430176e-03
  -8.3923340e-03
  -9.1247559e-03
  -9.4909668e-03
  -1.0040283e-02
  -1.0498047e-02
  -1.1291504e-02
  -1.2115479e-02
  -1.2573242e-02
  -1.2878418e-02
  -1.3244629e-02
  -1.4831543e-02
  -1.5258789e-02
  -1.5106201e-02
  -1.5686035e-02
  -1.5777588e-02
  -1.6357422e-02
  -1.7669678e-02
  -1.8585205e-02
  -1.8981934e-02
  -1.9134521e-02
  -1.9958496e-02
  -2.0751953e-02
  -2.1606445e-02
  -2.2216797e-02
  -2.3071289e-02
  -2.3925781e-02
  -2.4353027e-02
  -2.4536133e-02
  -2.4993896e-02
  -2.5543213e-02
  -2.6367188e-02
  -2.7252197e-02
  -2.8076172e-02
  -2.8472900e-02
  -2.8594971e-02
  -2.9510498e-02
  -3.0578613e-02
  -3.1585693e-02
  -3.2348633e-02
  -3.3172607e-02
  -3.3721924e-02
  -3.4179688e-02
  -3.5095215e-02
  -3.6254883e-02
  -3.6926270e-02
  -3.7933350e-02
  -3.8146973e-02
  -3.8543701e-02
  -3.9642334e-02
  -4.0496826e-02
  -4.1687012e-02
  -4.2663574e-02
  -4.3273926e-02
  -4.3609619e-02
  -4.4189453e-02
  -4.5288086e-02
  -4.5745850e-02
  -4.5989990e-02
  -4.7149658e-02
  -4.7454834e-02
  -4.7790527e-02
  -4.8461914e-02
  -4.8675537e-02
  -4.9133301e-02
  -4.9835205e-02
  -5.0445557e-02
  -5.0842285e-02
  -5.1269531e-02
  -5.1788330e-02
  -5.2368164e-02
  -5.2551270e-02
  -5.2490234e-02
  -5.2673340e-02
  -5.3649902e-02
  -5.4351807e-02
  -5.4504395e-02
  -5.5114746e-02
  -5.5389404e-02
  -5.5206299e-02
  -5.5389404e-02
  -5.5786133e-02
  -5.6152344e-02
  -5.6671143e-02
  -5.6945801e-02
  -5.7006836e-02
  -5.7220459e-02
  -5.6976318e-02
  -5.7403564e-02
  -5.7769775e-02
  -5.7922363e-02
  -5.8258057e-02
  -5.8166504e-02
  -5.8135986e-02
  -5.8471680e-02
  -5.8990479e-02
  -5.9143066e-02
  -5.9082031e-02
  -5.9448242e-02
  -5.9570313e-02
  -5.9387207e-02
  -5.9448242e-02
  -5.9631348e-02
  -5.9509277e-02
  -5.9936523e-02
  -6.0028076e-02
  -5.9967041e-02
  -6.0333252e-02
  -6.0333252e-02
  -6.0546875e-02
  -6.0546875e-02
  -6.0211182e-02
  -6.0241699e-02
  -5.9814453e-02
  -6.0943604e-02
  -6.1126709e-02
  -6.0913086e-02
  -6.1553955e-02
  -6.1553955e-02
  -6.1859131e-02
  -6.2255859e-02
  -6.1950684e-02
  -6.2347412e-02
  -6.2561035e-02
  -6.2438965e-02
  -6.2072754e-02
  -6.2133789e-02
  -6.2408447e-02
  -6.2744141e-02
  -6.3507080e-02
  -6.3323975e-02
  -6.3323975e-02
  -6.3415527e-02
  -6.3446045e-02
  -6.3507080e-02
  -6.3873291e-02
  -6.3690186e-02
  -6.3934326e-02
  -6.4392090e-02
  -6.4300537e-02
  -6.4392090e-02
  -6.4270020e-02
  -6.4025879e-02
  -6.3903809e-02
  -6.3842773e-02
  -6.4453125e-02
  -6.5155029e-02
  -6.4727783e-02
  -6.4971924e-02
  -6.5185547e-02
  -6.5185547e-02
  -6.5521240e-02
  -6.6131592e-02
  -6.5826416e-02
  -6.5765381e-02
  -6.5979004e-02
  -6.5917969e-02
  -6.6192627e-02
  -6.6162109e-02
  -6.6162109e-02
  -6.5795898e-02
  -6.6101074e-02
  -6.6528320e-02
  -6.6223145e-02
  -6.6284180e-02
  -6.6650391e-02
  -6.6833496e-02
  -6.6284180e-02
  -6.6864014e-02
  -6.7260742e-02
  -6.6955566e-02
  -6.7047119e-02
  -6.7382813e-02
  -6.7687988e-02
  -6.7932129e-02
  -6.8359375e-02
  -6.8145752e-02
  -6.8634033e-02
  -6.9305420e-02
  -6.9274902e-02
  -6.9549561e-02
  -6.9793701e-02
  -6.9671631e-02
  -7.0495605e-02
  -7.1044922e-02
  -7.1655273e-02
  -7.2113037e-02
  -7.2296143e-02
  -7.3059082e-02
  -7.2937012e-02
  -7.3211670e-02
  -7.4035645e-02
  -7.3913574e-02
  -7.4462891e-02
  -7.5378418e-02
  -7.4859619e-02
  -7.4920654e-02
  -7.5866699e-02
  -7.6293945e-02
  -7.6995850e-02
  -7.7087402e-02
  -7.7514648e-02
  -7.7728271e-02
  -7.8308105e-02
  -7.9040527e-02
  -7.9071045e-02
  -7.9956055e-02
  -8.0383301e-02
  -8.0566406e-02
  -8.1573486e-02
  -8.2305908e-02
  -8.3129883e-02
  -8.3892822e-02
  -8.3862305e-02
  -8.5021973e-02
  -8.5937500e-02
  -8.6303711e-02
  -8.7188721e-02
  -8.7799072e-02
  -8.8531494e-02
  -8.9416504e-02
  -8.9874268e-02
  -9.0179443e-02
  -9.0972900e-02
  -9.1918945e-02
  -9.2803955e-02
  -9.3200684e-02
  -9.3811035e-02
  -9.4451904e-02
  -9.4238281e-02
  -9.4848633e-02
  -9.5703125e-02
  -9.6374512e-02
  -9.7259521e-02
  -9.7991943e-02
  -9.8480225e-02
  -9.9548340e-02
  -1.0040283e-01
  -1.0079956e-01
  -1.0134888e-01
  -1.0177612e-01
  -1.0311890e-01
  -1.0449219e-01
  -1.0543823e-01
  -1.0678101e-01
  -1.0702515e-01
  -1.0812378e-01
  -1.0916138e-01
  -1.0943604e-01
  -1.1068726e-01
  -1.1114502e-01
  -1.1138916e-01
  -1.1227417e-01
  -1.1288452e-01
  -1.1358643e-01
  -1.1465454e-01
  -1.1547852e-01
  -1.1621094e-01
  -1.1651611e-01
  -1.1676025e-01
  -1.1758423e-01
  -1.1779785e-01
  -1.1849976e-01
  -1.1901855e-01
  -1.1917114e-01
  -1.2051392e-01
  -1.2130737e-01
  -1.2158203e-01
  -1.2213135e-01
  -1.2231445e-01
  -1.2307739e-01
  -1.2313843e-01
  -1.2341309e-01
  -1.2460327e-01
  -1.2496948e-01
  -1.2545776e-01
  -1.2640381e-01
  -1.2643433e-01
  -1.2713623e-01
  -1.2777710e-01
  -1.2844849e-01
  -1.2918091e-01
  -1.2921143e-01
  -1.3021851e-01
  -1.3095093e-01
  -1.3122559e-01
  -1.3159180e-01
  -1.3217163e-01
  -1.3305664e-01
  -1.3363647e-01
  -1.3378906e-01
  -1.3439941e-01
  -1.3522339e-01
  -1.3525391e-01
  -1.3598633e-01
  -1.3626099e-01
  -1.3659668e-01
  -1.3742065e-01
  -1.3732910e-01
  -1.3815308e-01
  -1.3839722e-01
  -1.3876343e-01
  -1.4004517e-01
  -1.4028931e-01
  -1.4025879e-01
  -1.4099121e-01
  -1.4083862e-01
  -1.4172363e-01
  -1.4276123e-01
  -1.4242554e-01
  -1.4312744e-01
  -1.4331055e-01
  -1.4318848e-01
  -1.4370728e-01
  -1.4389038e-01
  -1.4425659e-01
  -1.4395142e-01
  -1.4404297e-01
  -1.4462280e-01
  -1.4450073e-01
  -1.4495850e-01
  -1.4483643e-01
  -1.4520264e-01
  -1.4550781e-01
  -1.4526367e-01
  -1.4581299e-01
  -1.4636230e-01
  -1.4614868e-01
  -1.4627075e-01
  -1.4660645e-01
  -1.4624023e-01
  -1.4648438e-01
  -1.4642334e-01
  -1.4608765e-01
  -1.4605713e-01
  -1.4581299e-01
  -1.4532471e-01
  -1.4624023e-01
  -1.4682007e-01
  -1.4651489e-01
  -1.4642334e-01
  -1.4614868e-01
  -1.4672852e-01
  -1.4599609e-01
  -1.4538574e-01
  -1.4538574e-01
  -1.4541626e-01
  -1.4501953e-01
  -1.4401245e-01
  -1.4401245e-01
  -1.4392090e-01
  -1.4331055e-01
  -1.4334106e-01
  -1.4315796e-01
  -1.4236450e-01
  -1.4205933e-01
  -1.4178467e-01
  -1.4236450e-01
  -1.4236450e-01
  -1.4184570e-01
  -1.4175415e-01
  -1.4151001e-01
  -1.4108276e-01
  -1.4080811e-01
  -1.4013672e-01
  -1.4025879e-01
  -1.4004517e-01
  -1.3821411e-01
  -1.3815308e-01
  -1.3790894e-01
  -1.3781738e-01
  -1.3809204e-01
  -1.3723755e-01
  -1.3659668e-01
  -1.3595581e-01
  -1.3513184e-01
  -1.3476563e-01
  -1.3400269e-01
  -1.3388062e-01
  -1.3388062e-01
  -1.3302612e-01
  -1.3299561e-01
  -1.3217163e-01
  -1.3156128e-01
  -1.3137817e-01
  -1.3104248e-01
  -1.3070679e-01
  -1.3003540e-01
  -1.2921143e-01
  -1.2887573e-01
  -1.2860107e-01
  -1.2823486e-01
  -1.2814331e-01
  -1.2728882e-01
  -1.2683105e-01
  -1.2664795e-01
  -1.2603760e-01
  -1.2612915e-01
  -1.2503052e-01
  -1.2402344e-01
  -1.2371826e-01
  -1.2319946e-01
  -1.2307739e-01
  -1.2295532e-01
  -1.2200928e-01
  -1.2155151e-01
  -1.2167358e-01
  -1.2115479e-01
  -1.2106323e-01
  -1.2017822e-01
  -1.1978149e-01
  -1.1981201e-01
  -1.1947632e-01
  -1.1978149e-01
  -1.1932373e-01
  -1.1914063e-01
  -1.1904907e-01
  -1.1831665e-01
  -1.1828613e-01
  -1.1782837e-01
  -1.1718750e-01
  -1.1709595e-01
  -1.1639404e-01
  -1.1633301e-01
  -1.1651611e-01
  -1.1596680e-01
  -1.1553955e-01
  -1.1529541e-01
  -1.1477661e-01
  -1.1468506e-01
  -1.1434937e-01
  -1.1364746e-01
  -1.1340332e-01
  -1.1337280e-01
  -1.1373901e-01
  -1.1322021e-01
  -1.1267090e-01
  -1.1233521e-01
  -1.1166382e-01
  -1.1151123e-01
  -1.1154175e-01
  -1.1099243e-01
  -1.1065674e-01
  -1.1059570e-01
  -1.1010742e-01
  -1.0983276e-01
  -1.0903931e-01
  -1.0848999e-01
  -1.0870361e-01
  -1.0821533e-01
  -1.0733032e-01
  -1.0687256e-01
  -1.0668945e-01
  -1.0675049e-01
  -1.0592651e-01
  -1.0607910e-01
  -1.0583496e-01
  -1.0479736e-01
  -1.0446167e-01
  -1.0437012e-01
  -1.0424805e-01
  -1.0360718e-01
  -1.0339355e-01
  -1.0287476e-01
  -1.0202026e-01
  -1.0174561e-01
  -1.0183716e-01
  -1.0113525e-01
  -1.0073853e-01
  -1.0079956e-01
  -9.9578857e-02
  -9.9517822e-02
  -9.8785400e-02
  -9.8022461e-02
  -9.8052979e-02
  -9.7045898e-02
  -9.6710205e-02
  -9.6954346e-02
  -9.5977783e-02
  -9.5306396e-02
  -9.4696045e-02
  -9.4177246e-02
  -9.3811035e-02
  -9.2773438e-02
  -9.1949463e-02
  -9.1705322e-02
  -9.1064453e-02
  -9.0332031e-02
  -8.9569092e-02
  -8.8409424e-02
  -8.7493896e-02
  -8.6914063e-02
  -8.6364746e-02
  -8.5754395e-02
  -8.5479736e-02
  -8.4533691e-02
  -8.3251953e-02
  -8.3007813e-02
  -8.2458496e-02
  -8.2061768e-02
  -8.1848145e-02
  -8.1115723e-02
  -8.0596924e-02
  -8.0017090e-02
  -7.9589844e-02
  -7.9162598e-02
  -7.8369141e-02
  -7.7941895e-02
  -7.7056885e-02
  -7.6812744e-02
  -7.6263428e-02
  -7.5653076e-02
  -7.4768066e-02
  -7.4340820e-02
  -7.3760986e-02
  -7.3333740e-02
  -7.3211670e-02
  -7.2235107e-02
  -7.1899414e-02
  -7.1624756e-02
  -7.1014404e-02
  -7.0648193e-02
  -7.0037842e-02
  -6.9488525e-02
  -6.9061279e-02
  -6.8756104e-02
  -6.8939209e-02
  -6.8695068e-02
  -6.7993164e-02
  -6.7840576e-02
  -6.8206787e-02
  -6.7993164e-02
  -6.7779541e-02
  -6.8084717e-02
  -6.8084717e-02
  -6.8267822e-02
  -6.7962646e-02
  -6.7840576e-02
  -6.7749023e-02
  -6.7260742e-02
  -6.7199707e-02
  -6.7352295e-02
  -6.6894531e-02
  -6.6925049e-02
  -6.6894531e-02
  -6.7108154e-02
  -6.7260742e-02
  -6.7504883e-02
  -6.7932129e-02
  -6.8542480e-02
  -6.8450928e-02
  -6.8145752e-02
  -6.7779541e-02
  -6.8664551e-02
  -6.8939209e-02
  -6.8725586e-02
  -6.9641113e-02
  -6.9519043e-02
  -6.9976807e-02
  -7.0343018e-02
  -7.0343018e-02
  -7.0861816e-02
  -7.1136475e-02
  -7.1746826e-02
  -7.1960449e-02
  -7.2387695e-02
  -7.2723389e-02
  -7.2662354e-02
  -7.2631836e-02
  -7.3730469e-02
  -7.4096680e-02
  -7.4005127e-02
  -7.4005127e-02
  -7.3822021e-02
  -7.4340820e-02
  -7.4310303e-02
  -7.4676514e-02
  -7.4951172e-02
  -7.4798584e-02
  -7.4768066e-02
  -7.4768066e-02
  -7.4707031e-02
  -7.4371338e-02
  -7.4737549e-02
  -7.4554443e-02
  -7.4554443e-02
  -7.5073242e-02
  -7.5256348e-02
  -7.5469971e-02
  -7.5500488e-02
  -7.5531006e-02
  -7.5836182e-02
  -7.5500488e-02
  -7.5988770e-02
  -7.6080322e-02
  -7.6416016e-02
  -7.6812744e-02
  -7.6904297e-02
  -7.7453613e-02
  -7.7728271e-02
  -7.8125000e-02
  -7.8002930e-02
  -7.8002930e-02
  -7.8491211e-02
  -7.8643799e-02
  -7.9010010e-02
  -7.9589844e-02
  -7.9895020e-02
  -7.9895020e-02
  -8.0017090e-02
  -7.9803467e-02
  -8.0383301e-02
  -8.0505371e-02
  -8.0444336e-02
  -8.0780029e-02
  -8.1054688e-02
  -8.1573486e-02
  -8.2031250e-02
  -8.2153320e-02
  -8.2550049e-02
  -8.2855225e-02
  -8.2885742e-02
  -8.3343506e-02
  -8.3282471e-02
  -8.3892822e-02
  -8.5021973e-02
  -8.5662842e-02
  -8.5937500e-02
  -8.6212158e-02
  -8.6761475e-02
  -8.7371826e-02
  -8.7646484e-02
  -8.8104248e-02
  -8.8684082e-02
  -8.9141846e-02
  -9.0209961e-02
  -9.0698242e-02
  -9.1033936e-02
  -9.1461182e-02
  -9.1735840e-02
  -9.2102051e-02
  -9.3231201e-02
  -9.3963623e-02
  -9.4818115e-02
  -9.5184326e-02
  -9.5367432e-02
  -9.6008301e-02
  -9.6527100e-02
  -9.7473145e-02
  -9.7991943e-02
  -9.8754883e-02
  -9.9822998e-02
  -1.0070801e-01
  -1.0156250e-01
  -1.0217285e-01
  -1.0235596e-01
  -1.0305786e-01
  -1.0424805e-01
  -1.0534668e-01
  -1.0607910e-01
  -1.0723877e-01
  -1.0787964e-01
  -1.0836792e-01
  -1.0882568e-01
  -1.0919189e-01
  -1.0992432e-01
  -1.1068726e-01
  -1.1187744e-01
  -1.1212158e-01
  -1.1248779e-01
  -1.1325073e-01
  -1.1318970e-01
  -1.1380005e-01
  -1.1437988e-01
  -1.1441040e-01
  -1.1578369e-01
  -1.1651611e-01
  -1.1676025e-01
  -1.1788940e-01
  -1.1767578e-01
  -1.1764526e-01
  -1.1825562e-01
  -1.1856079e-01
  -1.1920166e-01
  -1.1911011e-01
  -1.1895752e-01
  -1.1996460e-01
  -1.2026978e-01
  -1.2026978e-01
  -1.2017822e-01
  -1.2036133e-01
  -1.2017822e-01
  -1.2014771e-01
  -1.2057495e-01
  -1.2051392e-01
  -1.1972046e-01
  -1.1935425e-01
  -1.1926270e-01
  -1.1886597e-01
  -1.1859131e-01
  -1.1834717e-01
  -1.1862183e-01
  -1.1773682e-01
  -1.1694336e-01
  -1.1685181e-01
  -1.1630249e-01
  -1.1575317e-01
  -1.1557007e-01
  -1.1468506e-01
  -1.1416626e-01
  -1.1352539e-01
  -1.1285400e-01
  -1.1209106e-01
  -1.1148071e-01
  -1.1108398e-01
  -1.1001587e-01
  -1.0864258e-01
  -1.0784912e-01
  -1.0681152e-01
  -1.0559082e-01
  -1.0479736e-01
  -1.0427856e-01
  -1.0311890e-01
  -1.0250854e-01
  -1.0079956e-01
  -9.9639893e-02
  -9.8999023e-02
  -9.7564697e-02
  -9.6557617e-02
  -9.4940186e-02
  -9.3719482e-02
  -9.2071533e-02
  -9.0179443e-02
  -8.9294434e-02
  -8.7493896e-02
  -8.5479736e-02
  -8.3831787e-02
  -8.1848145e-02
  -7.9437256e-02
  -7.7697754e-02
  -7.5592041e-02
  -7.3547363e-02
  -7.1563721e-02
  -6.9061279e-02
  -6.7077637e-02
  -6.4910889e-02
  -6.2957764e-02
  -6.0516357e-02
  -5.7769775e-02
  -5.5755615e-02
  -5.2917480e-02
  -5.0262451e-02
  -4.7851563e-02
  -4.5501709e-02
  -4.3304443e-02
  -4.0588379e-02
  -3.7750244e-02
  -3.5125732e-02
  -3.2135010e-02
  -2.9327393e-02
  -2.6519775e-02
  -2.3284912e-02
  -2.0446777e-02
  -1.7181396e-02
  -1.4404297e-02
  -1.1322021e-02
  -8.1481934e-03
  -5.2185059e-03
  -1.8920898e-03
   1.6174316e-03
   4.6081543e-03
   8.0261230e-03
   1.1718750e-02
   1.4831543e-02
   1.8188477e-02
   2.1575928e-02
   2.4963379e-02
   2.8137207e-02
   3.1860352e-02
   3.5278320e-02
   3.8635254e-02
   4.2297363e-02
   4.5410156e-02
   4.9499512e-02
   5.3741455e-02
   5.6457520e-02
   5.9753418e-02
   6.3568115e-02
   6.7230225e-02
   7.1655273e-02
   7.4981689e-02
   7.8887939e-02
   8.3099365e-02
   8.6029053e-02
   9.0606689e-02
   9.4879150e-02
   9.7869873e-02
   1.0171509e-01
   1.0513306e-01
   1.0968018e-01
   1.1364746e-01
   1.1660767e-01
   1.2026978e-01
   1.2350464e-01
   1.2753296e-01
   1.3168335e-01
   1.3537598e-01
   1.3909912e-01
   1.4276123e-01
   1.4602661e-01
   1.4984131e-01
   1.5270996e-01
   1.5615845e-01
   1.6000366e-01
   1.6296387e-01
   1.6671753e-01
   1.7016602e-01
   1.7288208e-01
   1.7587280e-01
   1.7843628e-01
   1.8139648e-01
   1.8463135e-01
   1.8737793e-01
   1.9076538e-01
   1.9323730e-01
   1.9583130e-01
   1.9915771e-01
   2.0129395e-01
   2.0391846e-01
   2.0700073e-01
   2.0944214e-01
   2.1264648e-01
   2.1475220e-01
   2.1694946e-01
   2.2012329e-01
   2.2189331e-01
   2.2500610e-01
   2.2784424e-01
   2.2985840e-01
   2.3291016e-01
   2.3461914e-01
   2.3727417e-01
   2.4014282e-01
   2.4172974e-01
   2.4438477e-01
   2.4655151e-01
   2.4813843e-01
   2.5082397e-01
   2.5271606e-01
   2.5469971e-01
   2.5683594e-01
   2.5820923e-01
   2.6034546e-01
   2.6226807e-01
   2.6397705e-01
   2.6690674e-01
   2.6828003e-01
   2.6965332e-01
   2.7169800e-01
   2.7301025e-01
   2.7478027e-01
   2.7694702e-01
   2.7853394e-01
   2.8097534e-01
   2.8262329e-01
   2.8436279e-01
   2.8576660e-01
   2.8683472e-01
   2.8851318e-01
   2.8939819e-01
   2.9135132e-01
   2.9318237e-01
   2.9376221e-01
   2.9568481e-01
   2.9718018e-01
   2.9763794e-01
   2.9907227e-01
   3.0004883e-01
   3.0099487e-01
   3.0297852e-01
   3.0352783e-01
   3.0465698e-01
   3.0557251e-01
   3.0593872e-01
   3.0755615e-01
   3.0783081e-01
   3.0932617e-01
   3.1063843e-01
   3.1088257e-01
   3.1210327e-01
   3.1256104e-01
   3.1283569e-01
   3.1430054e-01
   3.1420898e-01
   3.1558228e-01
   3.1677246e-01
   3.1655884e-01
   3.1747437e-01
   3.1771851e-01
   3.1842041e-01
   3.1961060e-01
   3.1927490e-01
   3.1991577e-01
   3.2077026e-01
   3.2022095e-01
   3.2110596e-01
   3.2095337e-01
   3.2110596e-01
   3.2241821e-01
   3.2177734e-01
   3.2199097e-01
   3.2238770e-01
   3.2226563e-01
   3.2275391e-01
   3.2165527e-01
   3.2098389e-01
   3.2150269e-01
   3.2113647e-01
   3.2052612e-01
   3.1994629e-01
   3.1924438e-01
   3.1948853e-01
   3.1863403e-01
   3.1802368e-01
   3.1796265e-01
   3.1668091e-01
   3.1643677e-01
   3.1573486e-01
   3.1439209e-01
   3.1423950e-01
   3.1301880e-01
   3.1228638e-01
   3.1167603e-01
   3.1060791e-01
   3.1051636e-01
   3.0920410e-01
   3.0792236e-01
   3.0773926e-01
   3.0593872e-01
   3.0480957e-01
   3.0383301e-01
   3.0172729e-01
   3.0065918e-01
   2.9925537e-01
   2.9739380e-01
   2.9577637e-01
   2.9394531e-01
   2.9263306e-01
   2.9061890e-01
   2.8845215e-01
   2.8756714e-01
   2.8576660e-01
   2.8305054e-01
   2.8164673e-01
   2.7926636e-01
   2.7673340e-01
   2.7481079e-01
   2.7258301e-01
   2.7090454e-01
   2.6818848e-01
   2.6583862e-01
   2.6437378e-01
   2.6153564e-01
   2.5927734e-01
   2.5656128e-01
   2.5332642e-01
   2.5143433e-01
   2.4819946e-01
   2.4557495e-01
   2.4279785e-01
   2.3983765e-01
   2.3739624e-01
   2.3458862e-01
   2.3181152e-01
   2.2897339e-01
   2.2579956e-01
   2.2357178e-01
   2.2027588e-01
   2.1646118e-01
   2.1438599e-01
   2.1121216e-01
   2.0785522e-01
   2.0504761e-01
   2.0135498e-01
   1.9869995e-01
   1.9586182e-01
   1.9204712e-01
   1.8942261e-01
   1.8618774e-01
   1.8286133e-01
   1.7999268e-01
   1.7654419e-01
   1.7401123e-01
   1.7102051e-01
   1.6766357e-01
   1.6470337e-01
   1.6134644e-01
   1.5850830e-01
   1.5570068e-01
   1.5231323e-01
   1.4898682e-01
   1.4605713e-01
   1.4306641e-01
   1.4007568e-01
   1.3732910e-01
   1.3412476e-01
   1.3122559e-01
   1.2908936e-01
   1.2649536e-01
   1.2277222e-01
   1.1938477e-01
   1.1691284e-01
   1.1410522e-01
   1.1157227e-01
   1.0891724e-01
   1.0601807e-01
   1.0305786e-01
   1.0034180e-01
   9.7442627e-02
   9.4604492e-02
   9.1827393e-02
   8.8653564e-02
   8.6212158e-02
   8.3892822e-02
   8.1146240e-02
   7.8491211e-02
   7.5775146e-02
   7.3272705e-02
   7.0922852e-02
   6.8664551e-02
   6.6345215e-02
   6.3385010e-02
   6.1157227e-02
   5.9265137e-02
   5.6457520e-02
   5.4046631e-02
   5.1940918e-02
   4.9957275e-02
   4.7698975e-02
   4.5562744e-02
   4.4097900e-02
   4.2083740e-02
   3.9276123e-02
   3.7536621e-02
   3.5888672e-02
   3.4240723e-02
   3.2257080e-02
   2.9937744e-02
   2.8106689e-02
   2.6397705e-02
   2.5054932e-02
   2.3773193e-02
   2.1606445e-02
   2.0263672e-02
   1.9134521e-02
   1.7059326e-02
   1.6021729e-02
   1.4190674e-02
   1.3366699e-02
   1.1840820e-02
   1.0101318e-02
   9.5520020e-03
   8.5144043e-03
   7.2631836e-03
   5.7983398e-03
   5.2490234e-03
   4.7302246e-03
   3.5400391e-03
   3.0517578e-03
   2.1972656e-03
   1.6174316e-03
   1.7700195e-03
   1.3427734e-03
   3.9672852e-04
  -7.9345703e-04
  -9.1552734e-04
  -7.9345703e-04
  -1.8615723e-03
  -2.3193359e-03
  -2.6245117e-03
  -2.5329590e-03
  -2.7160645e-03
  -3.3874512e-03
  -3.1738281e-03
  -3.1433105e-03
  -3.0517578e-03
  -2.7770996e-03
  -2.1667480e-03
  -2.2583008e-03
  -2.4414063e-03
  -2.0446777e-03
  -2.0141602e-03
  -2.0446777e-03
  -6.7138672e-04
   1.8310547e-04
   3.6621094e-04
   1.8615723e-03
   2.5939941e-03
   2.8686523e-03
   3.5400391e-03
   4.5166016e-03
   5.2795410e-03
   5.7678223e-03
   7.2937012e-03
   8.4533691e-03
   9.3994141e-03
   1.0742188e-02
   1.1871338e-02
   1.3488770e-02
   1.4984131e-02
   1.6510010e-02
   1.8066406e-02
   1.8951416e-02
   2.0355225e-02
   2.1759033e-02
   2.2674561e-02
   2.4169922e-02
   2.5817871e-02
   2.7130127e-02
   2.8717041e-02
   3.0334473e-02
   3.1982422e-02
   3.3569336e-02
   3.4790039e-02
   3.6499023e-02
   3.7872314e-02
   3.9306641e-02
   4.1320801e-02
   4.2633057e-02
   4.4464111e-02
   4.6508789e-02
   4.7454834e-02
   4.9072266e-02
   5.1269531e-02
   5.2917480e-02
   5.4687500e-02
   5.6762695e-02
   5.8685303e-02
   6.0485840e-02
   6.2011719e-02
   6.4239502e-02
   6.6497803e-02
   6.7810059e-02
   7.0465088e-02
   7.2235107e-02
   7.4249268e-02
   7.6477051e-02
   7.7972412e-02
   8.0413818e-02
   8.2244873e-02
   8.4289551e-02
   8.7371826e-02
   8.9782715e-02
   9.2041016e-02
   9.4024658e-02
   9.6191406e-02
   9.9029541e-02
   1.0107422e-01
   1.0342407e-01
   1.0607910e-01
   1.0815430e-01
   1.1065674e-01
   1.1312866e-01
   1.1541748e-01
   1.1782837e-01
   1.1962891e-01
   1.2170410e-01
   1.2469482e-01
   1.2734985e-01
   1.2921143e-01
   1.3171387e-01
   1.3397217e-01
   1.3601685e-01
   1.3858032e-01
   1.4071655e-01
   1.4263916e-01
   1.4486694e-01
   1.4724731e-01
   1.4910889e-01
   1.5109253e-01
   1.5368652e-01
   1.5570068e-01
   1.5750122e-01
   1.5994263e-01
   1.6131592e-01
   1.6351318e-01
   1.6601563e-01
   1.6754150e-01
   1.6967773e-01
   1.7120361e-01
   1.7312622e-01
   1.7486572e-01
   1.7590332e-01
   1.7803955e-01
   1.7950439e-01
   1.8112183e-01
   1.8289185e-01
   1.8383789e-01
   1.8542480e-01
   1.8725586e-01
   1.8789673e-01
   1.8933105e-01
   1.9052124e-01
   1.9174194e-01
   1.9314575e-01
   1.9354248e-01
   1.9500732e-01
   1.9580078e-01
   1.9577026e-01
   1.9683838e-01
   1.9772339e-01
   1.9805908e-01
   1.9924927e-01
   1.9985962e-01
   2.0019531e-01
   2.0074463e-01
   2.0108032e-01
   2.0193481e-01
   2.0159912e-01
   2.0169067e-01
   2.0257568e-01
   2.0242310e-01
   2.0260620e-01
   2.0275879e-01
   2.0275879e-01
   2.0300293e-01
   2.0285034e-01
   2.0272827e-01
   2.0315552e-01
   2.0217896e-01
   2.0233154e-01
   2.0285034e-01
   2.0233154e-01
   2.0172119e-01
   2.0074463e-01
   2.0046997e-01
   2.0056152e-01
   1.9985962e-01
   1.9952393e-01
   1.9912720e-01
   1.9793701e-01
   1.9796753e-01
   1.9708252e-01
   1.9619751e-01
   1.9607544e-01
   1.9494629e-01
   1.9451904e-01
   1.9400024e-01
   1.9345093e-01
   1.9314575e-01
   1.9119263e-01
   1.9058228e-01
   1.9079590e-01
   1.8920898e-01
   1.8841553e-01
   1.8753052e-01
   1.8603516e-01
   1.8527222e-01
   1.8395996e-01
   1.8313599e-01
   1.8197632e-01
   1.8054199e-01
   1.7956543e-01
   1.7803955e-01
   1.7694092e-01
   1.7568970e-01
   1.7321777e-01
   1.7205811e-01
   1.7059326e-01
   1.6860962e-01
   1.6680908e-01
   1.6491699e-01
   1.6333008e-01
   1.6217041e-01
   1.6009521e-01
   1.5844727e-01
   1.5649414e-01
   1.5441895e-01
   1.5255737e-01
   1.4968872e-01
   1.4797974e-01
   1.4608765e-01
   1.4395142e-01
   1.4175415e-01
   1.3916016e-01
   1.3662720e-01
   1.3488770e-01
   1.3265991e-01
   1.3027954e-01
   1.2854004e-01
   1.2594604e-01
   1.2326050e-01
   1.2063599e-01
   1.1791992e-01
   1.1547852e-01
   1.1318970e-01
   1.1102295e-01
   1.0800171e-01
   1.0464478e-01
   1.0202026e-01
   9.9121094e-02
   9.6496582e-02
   9.3933105e-02
   9.1033936e-02
   8.8043213e-02
   8.4930420e-02
   8.1848145e-02
   7.9101563e-02
   7.5866699e-02
   7.2357178e-02
   6.9488525e-02
   6.5948486e-02
   6.2622070e-02
   5.9509277e-02
   5.6152344e-02
   5.2947998e-02
   4.9011230e-02
   4.5898438e-02
   4.2938232e-02
   3.9062500e-02
   3.5736084e-02
   3.2196045e-02
   2.8747559e-02
   2.5085449e-02
   2.1301270e-02
   1.7730713e-02
   1.3824463e-02
   1.0192871e-02
   6.5307617e-03
   2.2583008e-03
  -1.5563965e-03
  -4.9743652e-03
  -9.0942383e-03
  -1.3244629e-02
  -1.7089844e-02
  -2.1057129e-02
  -2.5299072e-02
  -2.8900146e-02
  -3.3203125e-02
  -3.7231445e-02
  -4.1137695e-02
  -4.5166016e-02
  -4.8950195e-02
  -5.3436279e-02
  -5.7434082e-02
  -6.1279297e-02
  -6.5155029e-02
  -6.8572998e-02
  -7.2296143e-02
  -7.7148438e-02
  -8.1542969e-02
  -8.5510254e-02
  -8.9904785e-02
  -9.4238281e-02
  -9.8388672e-02
  -1.0247803e-01
  -1.0626221e-01
  -1.1056519e-01
  -1.1511230e-01
  -1.1840820e-01
  -1.2274170e-01
  -1.2673950e-01
  -1.3128662e-01
  -1.3589478e-01
  -1.3931274e-01
  -1.4395142e-01
  -1.4822388e-01
  -1.5243530e-01
  -1.5682983e-01
  -1.6070557e-01
  -1.6531372e-01
  -1.6998291e-01
  -1.7355347e-01
  -1.7825317e-01
  -1.8273926e-01
  -1.8646240e-01
  -1.9113159e-01
  -1.9500732e-01
  -1.9931030e-01
  -2.0388794e-01
  -2.0733643e-01
  -2.1197510e-01
  -2.1627808e-01
  -2.2009277e-01
  -2.2427368e-01
  -2.2799683e-01
  -2.3269653e-01
  -2.3617554e-01
  -2.3953247e-01
  -2.4414063e-01
  -2.4734497e-01
  -2.5079346e-01
  -2.5491333e-01
  -2.5845337e-01
  -2.6284790e-01
  -2.6657104e-01
  -2.7008057e-01
  -2.7453613e-01
  -2.7722168e-01
  -2.8060913e-01
  -2.8500366e-01
  -2.8781128e-01
  -2.9122925e-01
  -2.9483032e-01
  -2.9827881e-01
  -3.0160522e-01
  -3.0450439e-01
  -3.0834961e-01
  -3.1164551e-01
  -3.1408691e-01
  -3.1784058e-01
  -3.2070923e-01
  -3.2308960e-01
  -3.2693481e-01
  -3.2962036e-01
  -3.3276367e-01
  -3.3596802e-01
  -3.3834839e-01
  -3.4149170e-01
  -3.4375000e-01
  -3.4613037e-01
  -3.5000610e-01
  -3.5168457e-01
  -3.5372925e-01
  -3.5665894e-01
  -3.5760498e-01
  -3.6050415e-01
  -3.6248779e-01
  -3.6401367e-01
  -3.6694336e-01
  -3.6758423e-01
  -3.6984253e-01
  -3.7167358e-01
  -3.7255859e-01
  -3.7506104e-01
  -3.7564087e-01
  -3.7649536e-01
  -3.7832642e-01
  -3.7908936e-01
  -3.8107300e-01
  -3.8208008e-01
  -3.8272095e-01
  -3.8488770e-01
  -3.8497925e-01
  -3.8583374e-01
  -3.8732910e-01
  -3.8748169e-01
  -3.8833618e-01
  -3.8891602e-01
  -3.8940430e-01
  -3.9050293e-01
  -3.9007568e-01
  -3.9083862e-01
  -3.9187622e-01
  -3.9135742e-01
  -3.9190674e-01
  -3.9181519e-01
  -3.9172363e-01
  -3.9291382e-01
  -3.9172363e-01
  -3.9172363e-01
  -3.9251709e-01
  -3.9160156e-01
  -3.9154053e-01
  -3.9105225e-01
  -3.9071655e-01
  -3.9083862e-01
  -3.8940430e-01
  -3.8925171e-01
  -3.8876343e-01
  -3.8714600e-01
  -3.8656616e-01
  -3.8510132e-01
  -3.8397217e-01
  -3.8354492e-01
  -3.8186646e-01
  -3.8098145e-01
  -3.7979126e-01
  -3.7792969e-01
  -3.7704468e-01
  -3.7460327e-01
  -3.7295532e-01
  -3.7173462e-01
  -3.6923218e-01
  -3.6834717e-01
  -3.6676025e-01
  -3.6431885e-01
  -3.6297607e-01
  -3.5955811e-01
  -3.5736084e-01
  -3.5656738e-01
  -3.5308838e-01
  -3.5119629e-01
  -3.4906006e-01
  -3.4640503e-01
  -3.4494019e-01
  -3.4179688e-01
  -3.3917236e-01
  -3.3679199e-01
  -3.3367920e-01
  -3.3132935e-01
  -3.2861328e-01
  -3.2559204e-01
  -3.2299805e-01
  -3.1967163e-01
  -3.1713867e-01
  -3.1427002e-01
  -3.1054688e-01
  -3.0825806e-01
  -3.0499268e-01
  -3.0139160e-01
  -2.9937744e-01
  -2.9595947e-01
  -2.9290771e-01
  -2.8979492e-01
  -2.8628540e-01
  -2.8378296e-01
  -2.7947998e-01
  -2.7600098e-01
  -2.7328491e-01
  -2.6867676e-01
  -2.6684570e-01
  -2.6376343e-01
  -2.5942993e-01
  -2.5631714e-01
  -2.5238037e-01
  -2.4884033e-01
  -2.4560547e-01
  -2.4169922e-01
  -2.3800659e-01
  -2.3425293e-01
  -2.2991943e-01
  -2.2656250e-01
  -2.2213745e-01
  -2.1832275e-01
  -2.1487427e-01
  -2.1066284e-01
  -2.0751953e-01
  -2.0355225e-01
  -1.9915771e-01
  -1.9607544e-01
  -1.9183350e-01
  -1.8844604e-01
  -1.8496704e-01
  -1.8048096e-01
  -1.7691040e-01
  -1.7279053e-01
  -1.6900635e-01
  -1.6540527e-01
  -1.6137695e-01
  -1.5765381e-01
  -1.5390015e-01
  -1.4941406e-01
  -1.4517212e-01
  -1.4163208e-01
  -1.3790894e-01
  -1.3366699e-01
  -1.2963867e-01
  -1.2585449e-01
  -1.2170410e-01
  -1.1788940e-01
  -1.1416626e-01
  -1.0955811e-01
  -1.0577393e-01
  -1.0211182e-01
  -9.7808838e-02
  -9.3505859e-02
  -8.9294434e-02
  -8.5510254e-02
  -8.1542969e-02
  -7.7362061e-02
  -7.3211670e-02
  -6.9183350e-02
  -6.5277100e-02
  -6.1431885e-02
  -5.7098389e-02
  -5.2825928e-02
  -4.9255371e-02
  -4.5379639e-02
  -4.1137695e-02
  -3.7414551e-02
  -3.3050537e-02
  -2.9205322e-02
  -2.5390625e-02
  -2.0629883e-02
  -1.7456055e-02
  -1.4251709e-02
  -1.0101318e-02
  -6.2255859e-03
  -2.5024414e-03
   1.0681152e-03
   4.7607422e-03
   8.2397461e-03
   1.2298584e-02
   1.6052246e-02
   1.9897461e-02
   2.3712158e-02
   2.6916504e-02
   3.0700684e-02
   3.4179688e-02
   3.8085938e-02
   4.2358398e-02
   4.5745850e-02
   4.9163818e-02
   5.2978516e-02
   5.6549072e-02
   6.0394287e-02
   6.4208984e-02
   6.8084717e-02
   7.1655273e-02
   7.4554443e-02
   7.8399658e-02
   8.2031250e-02
   8.5906982e-02
   8.9721680e-02
   9.3078613e-02
   9.7229004e-02
   1.0043335e-01
   1.0336304e-01
   1.0675049e-01
   1.0980225e-01
   1.1315918e-01
   1.1676025e-01
   1.1975098e-01
   1.2341309e-01
   1.2640381e-01
   1.2890625e-01
   1.3235474e-01
   1.3482666e-01
   1.3812256e-01
   1.4141846e-01
   1.4398193e-01
   1.4691162e-01
   1.4962769e-01
   1.5243530e-01
   1.5539551e-01
   1.5805054e-01
   1.6094971e-01
   1.6351318e-01
   1.6577148e-01
   1.6876221e-01
   1.7150879e-01
   1.7410278e-01
   1.7654419e-01
   1.7849731e-01
   1.8109131e-01
   1.8368530e-01
   1.8591309e-01
   1.8923950e-01
   1.9183350e-01
   1.9375610e-01
   1.9650269e-01
   1.9821167e-01
   2.0013428e-01
   2.0272827e-01
   2.0468140e-01
   2.0718384e-01
   2.0956421e-01
   2.1115112e-01
   2.1347046e-01
   2.1505737e-01
   2.1777344e-01
   2.2003174e-01
   2.2131348e-01
   2.2351074e-01
   2.2525024e-01
   2.2677612e-01
   2.2900391e-01
   2.3025513e-01
   2.3248291e-01
   2.3419189e-01
   2.3504639e-01
   2.3745728e-01
   2.3892212e-01
   2.4011230e-01
   2.4234009e-01
   2.4301147e-01
   2.4472046e-01
   2.4624634e-01
   2.4716187e-01
   2.4945068e-01
   2.5003052e-01
   2.5073242e-01
   2.5256348e-01
   2.5344849e-01
   2.5466919e-01
   2.5567627e-01
   2.5631714e-01
   2.5781250e-01
   2.5854492e-01
   2.5985718e-01
   2.6107788e-01
   2.6174927e-01
   2.6303101e-01
   2.6412964e-01
   2.6455688e-01
   2.6565552e-01
   2.6580811e-01
   2.6635742e-01
   2.6751709e-01
   2.6754761e-01
   2.6892090e-01
   2.6959229e-01
   2.7041626e-01
   2.7154541e-01
   2.7160645e-01
   2.7215576e-01
   2.7239990e-01
   2.7203369e-01
   2.7340698e-01
   2.7291870e-01
   2.7349854e-01
   2.7508545e-01
   2.7365112e-01
   2.7374268e-01
   2.7401733e-01
   2.7346802e-01
   2.7416992e-01
   2.7410889e-01
   2.7337646e-01
   2.7374268e-01
   2.7386475e-01
   2.7435303e-01
   2.7404785e-01
   2.7368164e-01
   2.7435303e-01
   2.7374268e-01
   2.7328491e-01
   2.7365112e-01
   2.7328491e-01
   2.7337646e-01
   2.7313232e-01
   2.7279663e-01
   2.7359009e-01
   2.7230835e-01
   2.7224731e-01
   2.7297974e-01
   2.7279663e-01
   2.7285767e-01
   2.7233887e-01
   2.7169800e-01
   2.7236938e-01
   2.7185059e-01
   2.7172852e-01
   2.7212524e-01
   2.7114868e-01
   2.7145386e-01
   2.7114868e-01
   2.7053833e-01
   2.7130127e-01
   2.7078247e-01
   2.7029419e-01
   2.7066040e-01
   2.7053833e-01
   2.7072144e-01
   2.7023315e-01
   2.6971436e-01
   2.6989746e-01
   2.6913452e-01
   2.6934814e-01
   2.6968384e-01
   2.6956177e-01
   2.7011108e-01
   2.6965332e-01
   2.6995850e-01
   2.7001953e-01
   2.6898193e-01
   2.6962280e-01
   2.6974487e-01
   2.6937866e-01
   2.7005005e-01
   2.6922607e-01
   2.6983643e-01
   2.7044678e-01
   2.6940918e-01
   2.7041626e-01
   2.7081299e-01
   2.7026367e-01
   2.7050781e-01
   2.7023315e-01
   2.7050781e-01
   2.7139282e-01
   2.7172852e-01
   2.7236938e-01
   2.7221680e-01
   2.7218628e-01
   2.7316284e-01
   2.7301025e-01
   2.7343750e-01
   2.7416992e-01
   2.7426147e-01
   2.7487183e-01
   2.7499390e-01
   2.7511597e-01
   2.7575684e-01
   2.7514648e-01
   2.7597046e-01
   2.7633667e-01
   2.7584839e-01
   2.7697754e-01
   2.7685547e-01
   2.7713013e-01
   2.7777100e-01
   2.7740479e-01
   2.7816772e-01
   2.7902222e-01
   2.7960205e-01
   2.8067017e-01
   2.7996826e-01
   2.8024292e-01
   2.8115845e-01
   2.8143311e-01
   2.8234863e-01
   2.8277588e-01
   2.8332520e-01
   2.8448486e-01
   2.8475952e-01
   2.8601074e-01
   2.8723145e-01
   2.8787231e-01
   2.8903198e-01
   2.8979492e-01
   2.9071045e-01
   2.9208374e-01
   2.9223633e-01
   2.9354858e-01
   2.9467773e-01
   2.9629517e-01
   2.9812622e-01
   2.9855347e-01
   2.9986572e-01
   3.0169678e-01
   3.0236816e-01
   3.0401611e-01
   3.0526733e-01
   3.0624390e-01
   3.0841064e-01
   3.0944824e-01
   3.1048584e-01
   3.1259155e-01
   3.1399536e-01
   3.1607056e-01
   3.1704712e-01
   3.1808472e-01
   3.2049561e-01
   3.2135010e-01
   3.2324219e-01
   3.2586670e-01
   3.2669067e-01
   3.2821655e-01
   3.2986450e-01
   3.3044434e-01
   3.3294678e-01
   3.3465576e-01
   3.3621216e-01
   3.3831787e-01
   3.3929443e-01
   3.4085083e-01
   3.4194946e-01
   3.4396362e-01
   3.4664917e-01
   3.4689331e-01
   3.4878540e-01
   3.5073853e-01
   3.5186768e-01
   3.5424805e-01
   3.5571289e-01
   3.5726929e-01
   3.5980225e-01
   3.6093140e-01
   3.6267090e-01
   3.6456299e-01
   3.6572266e-01
   3.6764526e-01
   3.6862183e-01
   3.6984253e-01
   3.7179565e-01
   3.7258911e-01
   3.7420654e-01
   3.7524414e-01
   3.7634277e-01
   3.7866211e-01
   3.7921143e-01
   3.8073730e-01
   3.8290405e-01
   3.8345337e-01
   3.8497925e-01
   3.8577271e-01
   3.8653564e-01
   3.8839722e-01
   3.8888550e-01
   3.9001465e-01
   3.9187622e-01
   3.9245605e-01
   3.9434814e-01
   3.9581299e-01
   3.9608765e-01
   3.9791870e-01
   3.9779663e-01
   3.9862061e-01
   4.0042114e-01
   4.0032959e-01
   4.0179443e-01
   4.0277100e-01
   4.0335083e-01
   4.0521240e-01
   4.0521240e-01
   4.0618896e-01
   4.0716553e-01
   4.0765381e-01
   4.0905762e-01
   4.0921021e-01
   4.0991211e-01
   4.1140747e-01
   4.1146851e-01
   4.1262817e-01
   4.1360474e-01
   4.1387939e-01
   4.1513062e-01
   4.1497803e-01
   4.1549683e-01
   4.1720581e-01
   4.1677856e-01
   4.1802979e-01
   4.1900635e-01
   4.1915894e-01
   4.2050171e-01
   4.2007446e-01
   4.2077637e-01
   4.2199707e-01
   4.2175293e-01
   4.2291260e-01
   4.2294312e-01
   4.2297363e-01
   4.2437744e-01
   4.2382813e-01
   4.2443848e-01
   4.2523193e-01
   4.2459106e-01
   4.2587280e-01
   4.2596436e-01
   4.2529297e-01
   4.2654419e-01
   4.2614746e-01
   4.2660522e-01
   4.2697144e-01
   4.2642212e-01
   4.2730713e-01
   4.2706299e-01
   4.2691040e-01
   4.2791748e-01
   4.2742920e-01
   4.2736816e-01
   4.2788696e-01
   4.2782593e-01
   4.2883301e-01
   4.2810059e-01
   4.2788696e-01
   4.2907715e-01
   4.2816162e-01
   4.2861938e-01
   4.2938232e-01
   4.2907715e-01
   4.2974854e-01
   4.2904663e-01
   4.2968750e-01
   4.3045044e-01
   4.2968750e-01
   4.3038940e-01
   4.2974854e-01
   4.2889404e-01
   4.3005371e-01
   4.2858887e-01
   4.2855835e-01
   4.2858887e-01
   4.2669678e-01
   4.2712402e-01
   4.2681885e-01
   4.2599487e-01
   4.2599487e-01
   4.2422485e-01
   4.2358398e-01
   4.2370605e-01
   4.2248535e-01
   4.2208862e-01
   4.2102051e-01
   4.1989136e-01
   4.1992188e-01
   4.1778564e-01
   4.1662598e-01
   4.1574097e-01
   4.1403198e-01
   4.1394043e-01
   4.1195679e-01
   4.1033936e-01
   4.1040039e-01
   4.0789795e-01
   4.0682983e-01
   4.0597534e-01
   4.0405273e-01
   4.0365601e-01
   4.0093994e-01
   3.9859009e-01
   3.9788818e-01
   3.9544678e-01
   3.9410400e-01
   3.9245605e-01
   3.9007568e-01
   3.8845825e-01
   3.8586426e-01
   3.8409424e-01
   3.8247681e-01
   3.7966919e-01
   3.7835693e-01
   3.7628174e-01
   3.7338257e-01
   3.7185669e-01
   3.6871338e-01
   3.6611938e-01
   3.6425781e-01
   3.6126709e-01
   3.5931396e-01
   3.5647583e-01
   3.5339355e-01
   3.5113525e-01
   3.4777832e-01
   3.4509277e-01
   3.4240723e-01
   3.3941650e-01
   3.3709717e-01
   3.3374023e-01
   3.3084106e-01
   3.2901001e-01
   3.2537842e-01
   3.2238770e-01
   3.1893921e-01
   3.1469727e-01
   3.1250000e-01
   3.0902100e-01
   3.0529785e-01
   3.0300903e-01
   2.9919434e-01
   2.9595947e-01
   2.9254150e-01
   2.8866577e-01
   2.8649902e-01
   2.8283691e-01
   2.7984619e-01
   2.7670288e-01
   2.7218628e-01
   2.6962280e-01
   2.6669312e-01
   2.6278687e-01
   2.5994873e-01
   2.5613403e-01
   2.5320435e-01
   2.5039673e-01
   2.4685669e-01
   2.4386597e-01
   2.3999023e-01
   2.3629761e-01
   2.3358154e-01
   2.2988892e-01
   2.2671509e-01
   2.2384644e-01
   2.1957397e-01
   2.1575928e-01
   2.1191406e-01
   2.0819092e-01
   2.0513916e-01
   2.0129395e-01
   1.9747925e-01
   1.9406128e-01
   1.9006348e-01
   1.8679810e-01
   1.8286133e-01
   1.7864990e-01
   1.7550659e-01
   1.7120361e-01
   1.6757202e-01
   1.6375732e-01
   1.5960693e-01
   1.5634155e-01
   1.5164185e-01
   1.4758301e-01
   1.4373779e-01
   1.3897705e-01
   1.3528442e-01
   1.3159180e-01
   1.2753296e-01
   1.2347412e-01
   1.1947632e-01
   1.1514282e-01
   1.1087036e-01
   1.0598755e-01
   1.0168457e-01
   9.8266602e-02
   9.3353271e-02
   8.8775635e-02
   8.4625244e-02
   8.0383301e-02
   7.6171875e-02
   7.1807861e-02
   6.7138672e-02
   6.2683105e-02
   5.8898926e-02
   5.4138184e-02
   4.8828125e-02
   4.3914795e-02
   3.9489746e-02
   3.5308838e-02
   3.0578613e-02
   2.5726318e-02
   2.1301270e-02
   1.6510010e-02
   1.1718750e-02
   6.7138672e-03
   2.1057129e-03
  -2.6855469e-03
  -7.7209473e-03
  -1.3000488e-02
  -1.8157959e-02
  -2.3254395e-02
  -2.8259277e-02
  -3.3538818e-02
  -3.8574219e-02
  -4.3884277e-02
  -4.8980713e-02
  -5.3283691e-02
  -5.9204102e-02
  -6.4453125e-02
  -6.9610596e-02
  -7.5042725e-02
  -8.0352783e-02
  -8.6120605e-02
  -9.1583252e-02
  -9.6801758e-02
  -1.0226440e-01
  -1.0751343e-01
  -1.1349487e-01
  -1.1923218e-01
  -1.2426758e-01
  -1.3034058e-01
  -1.3635254e-01
  -1.4193726e-01
  -1.4761353e-01
  -1.5319824e-01
  -1.5863037e-01
  -1.6464233e-01
  -1.7062378e-01
  -1.7636108e-01
  -1.8252563e-01
  -1.8792725e-01
  -1.9418335e-01
  -2.0007324e-01
  -2.0550537e-01
  -2.1224976e-01
  -2.1740723e-01
  -2.2286987e-01
  -2.2943115e-01
  -2.3474121e-01
  -2.4096680e-01
  -2.4685669e-01
  -2.5274658e-01
  -2.5906372e-01
  -2.6440430e-01
  -2.7069092e-01
  -2.7679443e-01
  -2.8253174e-01
  -2.8860474e-01
  -2.9428101e-01
  -2.9998779e-01
  -3.0636597e-01
  -3.1192017e-01
  -3.1799316e-01
  -3.2400513e-01
  -3.2977295e-01
  -3.3633423e-01
  -3.4194946e-01
  -3.4750366e-01
  -3.5415649e-01
  -3.5903931e-01
  -3.6499023e-01
  -3.7121582e-01
  -3.7579346e-01
  -3.8223267e-01
  -3.8720703e-01
  -3.9312744e-01
  -3.9941406e-01
  -4.0341187e-01
  -4.0927124e-01
  -4.1424561e-01
  -4.1882324e-01
  -4.2550659e-01
  -4.2993164e-01
  -4.3551636e-01
  -4.4125366e-01
  -4.4476318e-01
  -4.5056152e-01
  -4.5520020e-01
  -4.5919800e-01
  -4.6517944e-01
  -4.6914673e-01
  -4.7402954e-01
  -4.7979736e-01
  -4.8324585e-01
  -4.8886108e-01
  -4.9395752e-01
  -4.9792480e-01
  -5.0305176e-01
  -5.0680542e-01
  -5.1181030e-01
  -5.1693726e-01
  -5.2047729e-01
  -5.2551270e-01
  -5.2938843e-01
  -5.3338623e-01
  -5.3823853e-01
  -5.4113770e-01
  -5.4589844e-01
  -5.4998779e-01
  -5.5288696e-01
  -5.5798340e-01
  -5.6048584e-01
  -5.6356812e-01
  -5.6851196e-01
  -5.7113647e-01
  -5.7513428e-01
  -5.7901001e-01
  -5.8142090e-01
  -5.8587646e-01
  -5.8804321e-01
  -5.9048462e-01
  -5.9490967e-01
  -5.9661865e-01
  -6.0003662e-01
  -6.0363770e-01
  -6.0559082e-01
  -6.0919189e-01
  -6.1077881e-01
  -6.1328125e-01
  -6.1685181e-01
  -6.1813354e-01
  -6.2142944e-01
  -6.2344360e-01
  -6.2466431e-01
  -6.2811279e-01
  -6.2933350e-01
  -6.3119507e-01
  -6.3415527e-01
  -6.3513184e-01
  -6.3781738e-01
  -6.3955688e-01
  -6.4022827e-01
  -6.4291382e-01
  -6.4312744e-01
  -6.4483643e-01
  -6.4733887e-01
  -6.4785767e-01
  -6.5014648e-01
  -6.5081787e-01
  -6.5148926e-01
  -6.5399170e-01
  -6.5390015e-01
  -6.5515137e-01
  -6.5667725e-01
  -6.5689087e-01
  -6.5872192e-01
  -6.5847778e-01
  -6.5902710e-01
  -6.6137695e-01
  -6.6107178e-01
  -6.6217041e-01
  -6.6323853e-01
  -6.6284180e-01
  -6.6455078e-01
  -6.6311646e-01
  -6.6311646e-01
  -6.6485596e-01
  -6.6366577e-01
  -6.6510010e-01
  -6.6494751e-01
  -6.6363525e-01
  -6.6485596e-01
  -6.6296387e-01
  -6.6284180e-01
  -6.6406250e-01
  -6.6186523e-01
  -6.6210938e-01
  -6.6250610e-01
  -6.6189575e-01
  -6.6265869e-01
  -6.6085815e-01
  -6.6043091e-01
  -6.6116333e-01
  -6.5933228e-01
  -6.5921021e-01
  -6.5786743e-01
  -6.5652466e-01
  -6.5698242e-01
  -6.5481567e-01
  -6.5454102e-01
  -6.5386963e-01
  -6.5176392e-01
  -6.5191650e-01
  -6.4974976e-01
  -6.4794922e-01
  -6.4828491e-01
  -6.4596558e-01
  -6.4532471e-01
  -6.4404297e-01
  -6.4160156e-01
  -6.4080811e-01
  -6.3809204e-01
  -6.3562012e-01
  -6.3467407e-01
  -6.3186646e-01
  -6.3043213e-01
  -6.2817383e-01
  -6.2490845e-01
  -6.2399292e-01
  -6.2060547e-01
  -6.1840820e-01
  -6.1727905e-01
  -6.1361694e-01
  -6.1138916e-01
  -6.0894775e-01
  -6.0601807e-01
  -6.0452271e-01
  -6.0058594e-01
  -5.9814453e-01
  -5.9619141e-01
  -5.9188843e-01
  -5.8978271e-01
  -5.8621216e-01
  -5.8227539e-01
  -5.8084106e-01
  -5.7626343e-01
  -5.7342529e-01
  -5.7046509e-01
  -5.6600952e-01
  -5.6353760e-01
  -5.5911255e-01
  -5.5493164e-01
  -5.5233765e-01
  -5.4772949e-01
  -5.4437256e-01
  -5.4077148e-01
  -5.3610229e-01
  -5.3317261e-01
  -5.2819824e-01
  -5.2389526e-01
  -5.2111816e-01
  -5.1623535e-01
  -5.1296997e-01
  -5.0845337e-01
  -5.0317383e-01
  -4.9984741e-01
  -4.9484253e-01
  -4.8989868e-01
  -4.8638916e-01
  -4.8095703e-01
  -4.7671509e-01
  -4.7247314e-01
  -4.6783447e-01
  -4.6377563e-01
  -4.5736694e-01
  -4.5263672e-01
  -4.4845581e-01
  -4.4281006e-01
  -4.3859863e-01
  -4.3344116e-01
  -4.2752075e-01
  -4.2330933e-01
  -4.1793823e-01
  -4.1302490e-01
  -4.0811157e-01
  -4.0209961e-01
  -3.9694214e-01
  -3.9120483e-01
  -3.8613892e-01
  -3.8156128e-01
  -3.7542725e-01
  -3.6990356e-01
  -3.6401367e-01
  -3.5818481e-01
  -3.5363770e-01
  -3.4765625e-01
  -3.4210205e-01
  -3.3706665e-01
  -3.3071899e-01
  -3.2586670e-01
  -3.2034302e-01
  -3.1402588e-01
  -3.0926514e-01
  -3.0261230e-01
  -2.9660034e-01
  -2.9162598e-01
  -2.8564453e-01
  -2.8051758e-01
  -2.7432251e-01
  -2.6791382e-01
  -2.6257324e-01
  -2.5607300e-01
  -2.5009155e-01
  -2.4484253e-01
  -2.3791504e-01
  -2.3211670e-01
  -2.2647095e-01
  -2.1963501e-01
  -2.1447754e-01
  -2.0828247e-01
  -2.0169067e-01
  -1.9607544e-01
  -1.8963623e-01
  -1.8362427e-01
  -1.7681885e-01
  -1.7071533e-01
  -1.6540527e-01
  -1.5884399e-01
  -1.5270996e-01
  -1.4614868e-01
  -1.3946533e-01
  -1.3375854e-01
  -1.2744141e-01
  -1.2091064e-01
  -1.1492920e-01
  -1.0858154e-01
  -1.0232544e-01
  -9.6405029e-02
  -8.9874268e-02
  -8.3679199e-02
  -7.7850342e-02
  -7.0922852e-02
  -6.4239502e-02
  -5.7708740e-02
  -5.1635742e-02
  -4.5562744e-02
  -3.9245605e-02
  -3.2806396e-02
  -2.6885986e-02
  -2.0782471e-02
  -1.3763428e-02
  -8.1787109e-03
  -2.5939941e-03
   4.0283203e-03
   1.0223389e-02
   1.6845703e-02
   2.3681641e-02
   2.9998779e-02
   3.5949707e-02
   4.2358398e-02
   4.8370361e-02
   5.4473877e-02
   6.1096191e-02
   6.6955566e-02
   7.2875977e-02
   7.9315186e-02
   8.5083008e-02
   9.1033936e-02
   9.7259521e-02
   1.0269165e-01
   1.0900879e-01
   1.1489868e-01
   1.2054443e-01
   1.2649536e-01
   1.3186646e-01
   1.3809204e-01
   1.4410400e-01
   1.4898682e-01
   1.5463257e-01
   1.6064453e-01
   1.6583252e-01
   1.7153931e-01
   1.7703247e-01
   1.8188477e-01
   1.8765259e-01
   1.9293213e-01
   1.9818115e-01
   2.0391846e-01
   2.0867920e-01
   2.1444702e-01
   2.1939087e-01
   2.2381592e-01
   2.2964478e-01
   2.3434448e-01
   2.3962402e-01
   2.4514771e-01
   2.4932861e-01
   2.5503540e-01
   2.6007080e-01
   2.6376343e-01
   2.6922607e-01
   2.7279663e-01
   2.7767944e-01
   2.8256226e-01
   2.8613281e-01
   2.9135132e-01
   2.9507446e-01
   2.9940796e-01
   3.0496216e-01
   3.0816650e-01
   3.1185913e-01
   3.1622314e-01
   3.1985474e-01
   3.2415771e-01
   3.2797241e-01
   3.3096313e-01
   3.3502197e-01
   3.3840942e-01
   3.4191895e-01
   3.4579468e-01
   3.4942627e-01
   3.5275269e-01
   3.5568237e-01
   3.5888672e-01
   3.6242676e-01
   3.6532593e-01
   3.6907959e-01
   3.7210083e-01
   3.7533569e-01
   3.7826538e-01
   3.7988281e-01
   3.8311768e-01
   3.8671875e-01
   3.8903809e-01
   3.9221191e-01
   3.9474487e-01
   3.9703369e-01
   4.0032959e-01
   4.0173340e-01
   4.0451050e-01
   4.0740967e-01
   4.0954590e-01
   4.1220093e-01
   4.1430664e-01
   4.1677856e-01
   4.1958618e-01
   4.2044067e-01
   4.2300415e-01
   4.2590332e-01
   4.2669678e-01
   4.2938232e-01
   4.3118286e-01
   4.3310547e-01
   4.3569946e-01
   4.3597412e-01
   4.3814087e-01
   4.3984985e-01
   4.4125366e-01
   4.4348145e-01
   4.4442749e-01
   4.4555664e-01
   4.4793701e-01
   4.4873047e-01
   4.5062256e-01
   4.5230103e-01
   4.5285034e-01
   4.5501709e-01
   4.5474243e-01
   4.5599365e-01
   4.5874023e-01
   4.5928955e-01
   4.6081543e-01
   4.6124268e-01
   4.6185303e-01
   4.6377563e-01
   4.6343994e-01
   4.6429443e-01
   4.6545410e-01
   4.6542358e-01
   4.6685791e-01
   4.6682739e-01
   4.6685791e-01
   4.6841431e-01
   4.6813965e-01
   4.6908569e-01
   4.7009277e-01
   4.6939087e-01
   4.7073364e-01
   4.7045898e-01
   4.7067261e-01
   4.7222900e-01
   4.7116089e-01
   4.7201538e-01
   4.7299194e-01
   4.7247314e-01
   4.7372437e-01
   4.7344971e-01
   4.7280884e-01
   4.7399902e-01
   4.7341919e-01
   4.7430420e-01
   4.7473145e-01
   4.7363281e-01
   4.7451782e-01
   4.7412109e-01
   4.7372437e-01
   4.7479248e-01
   4.7396851e-01
   4.7442627e-01
   4.7427368e-01
   4.7308350e-01
   4.7354126e-01
   4.7308350e-01
   4.7293091e-01
   4.7274780e-01
   4.7207642e-01
   4.7280884e-01
   4.7161865e-01
   4.7033691e-01
   4.7122192e-01
   4.6981812e-01
   4.6957397e-01
   4.6963501e-01
   4.6810913e-01
   4.6832275e-01
   4.6716309e-01
   4.6640015e-01
   4.6673584e-01
   4.6505737e-01
   4.6469116e-01
   4.6426392e-01
   4.6313477e-01
   4.6298218e-01
   4.6157837e-01
   4.6069336e-01
   4.6035767e-01
   4.5861816e-01
   4.5779419e-01
   4.5657349e-01
   4.5513916e-01
   4.5516968e-01
   4.5297241e-01
   4.5141602e-01
   4.5129395e-01
   4.4869995e-01
   4.4769287e-01
   4.4674683e-01
   4.4506836e-01
   4.4467163e-01
   4.4229126e-01
   4.4064331e-01
   4.3969727e-01
   4.3786621e-01
   4.3768311e-01
   4.3603516e-01
   4.3380737e-01
   4.3289185e-01
   4.3017578e-01
   4.2858887e-01
   4.2791748e-01
   4.2611694e-01
   4.2471313e-01
   4.2291260e-01
   4.2074585e-01
   4.2010498e-01
   4.1732788e-01
   4.1552734e-01
   4.1439819e-01
   4.1171265e-01
   4.1119385e-01
   4.0847778e-01
   4.0606689e-01
   4.0563965e-01
   4.0261841e-01
   4.0121460e-01
   3.9941406e-01
   3.9651489e-01
   3.9508057e-01
   3.9212036e-01
   3.8998413e-01
   3.8909912e-01
   3.8607788e-01
   3.8351440e-01
   3.8140869e-01
   3.7817383e-01
   3.7612915e-01
   3.7329102e-01
   3.7094116e-01
   3.6917114e-01
   3.6630249e-01
   3.6422729e-01
   3.6184692e-01
   3.5864258e-01
   3.5604858e-01
   3.5260010e-01
   3.5031128e-01
   3.4780884e-01
   3.4451294e-01
   3.4295654e-01
   3.3947754e-01
   3.3575439e-01
   3.3367920e-01
   3.2974243e-01
   3.2666016e-01
   3.2440186e-01
   3.2040405e-01
   3.1726074e-01
   3.1381226e-01
   3.0987549e-01
   3.0728149e-01
   3.0303955e-01
   2.9980469e-01
   2.9718018e-01
   2.9272461e-01
   2.8878784e-01
   2.8451538e-01
   2.8024292e-01
   2.7700806e-01
   2.7264404e-01
   2.6889038e-01
   2.6486206e-01
   2.5997925e-01
   2.5634766e-01
   2.5183105e-01
   2.4707031e-01
   2.4349976e-01
   2.3886108e-01
   2.3440552e-01
   2.2961426e-01
   2.2467041e-01
   2.2042847e-01
   2.1493530e-01
   2.0993042e-01
   2.0547485e-01
   2.0001221e-01
   1.9549561e-01
   1.9021606e-01
   1.8496704e-01
   1.7996216e-01
   1.7379761e-01
   1.6827393e-01
   1.6323853e-01
   1.5734863e-01
   1.5182495e-01
   1.4648438e-01
   1.4016724e-01
   1.3458252e-01
   1.2860107e-01
   1.2240601e-01
   1.1669922e-01
   1.1029053e-01
   1.0409546e-01
   9.7320557e-02
   9.1247559e-02
   8.4899902e-02
   7.7636719e-02
   7.1319580e-02
   6.4270020e-02
   5.7006836e-02
   5.0537109e-02
   4.3762207e-02
   3.6621094e-02
   2.9937744e-02
   2.2369385e-02
   1.5136719e-02
   8.1176758e-03
   4.5776367e-04
  -6.2866211e-03
  -1.3916016e-02
  -2.2094727e-02
  -2.9144287e-02
  -3.6407471e-02
  -4.4525146e-02
  -5.2490234e-02
  -6.0119629e-02
  -6.8115234e-02
  -7.5744629e-02
  -8.4136963e-02
  -9.2742920e-02
  -1.0095215e-01
  -1.0910034e-01
  -1.1706543e-01
  -1.2542725e-01
  -1.3388062e-01
  -1.4202881e-01
  -1.5115356e-01
  -1.5969849e-01
  -1.6775513e-01
  -1.7651367e-01
  -1.8478394e-01
  -1.9317627e-01
  -2.0205688e-01
  -2.1041870e-01
  -2.1890259e-01
  -2.2763062e-01
  -2.3645020e-01
  -2.4548340e-01
  -2.5424194e-01
  -2.6266479e-01
  -2.7209473e-01
  -2.8060913e-01
  -2.9037476e-01
  -2.9925537e-01
  -3.0758667e-01
  -3.1674194e-01
  -3.2534790e-01
  -3.3425903e-01
  -3.4381104e-01
  -3.5260010e-01
  -3.6245728e-01
  -3.7103271e-01
  -3.7966919e-01
  -3.8949585e-01
  -3.9749146e-01
  -4.0728760e-01
  -4.1699219e-01
  -4.2501831e-01
  -4.3487549e-01
  -4.4354248e-01
  -4.5181274e-01
  -4.6151733e-01
  -4.6929932e-01
  -4.7866821e-01
  -4.8867798e-01
  -4.9633789e-01
  -5.0616455e-01
  -5.1477051e-01
  -5.2304077e-01
  -5.3240967e-01
  -5.3979492e-01
  -5.4916382e-01
  -5.5862427e-01
  -5.6607056e-01
  -5.7540894e-01
  -5.8383179e-01
  -5.9219360e-01
  -6.0162354e-01
  -6.0876465e-01
  -6.1761475e-01
  -6.2564087e-01
  -6.3259888e-01
  -6.4221191e-01
  -6.4953613e-01
  -6.5756226e-01
  -6.6671753e-01
  -6.7312622e-01
  -6.8167114e-01
  -6.8899536e-01
  -6.9567871e-01
  -7.0468140e-01
  -7.1060181e-01
  -7.1783447e-01
  -7.2671509e-01
  -7.3242188e-01
  -7.4063110e-01
  -7.4716187e-01
  -7.5311279e-01
  -7.6132202e-01
  -7.6684570e-01
  -7.7368164e-01
  -7.8140259e-01
  -7.8640747e-01
  -7.9443359e-01
  -8.0026245e-01
  -8.0535889e-01
  -8.1286621e-01
  -8.1689453e-01
  -8.2312012e-01
  -8.2946777e-01
  -8.3361816e-01
  -8.4100342e-01
  -8.4536743e-01
  -8.4902954e-01
  -8.5546875e-01
  -8.5919189e-01
  -8.6492920e-01
  -8.6965942e-01
  -8.7255859e-01
  -8.7899780e-01
  -8.8174438e-01
  -8.8558960e-01
  -8.9175415e-01
  -8.9382935e-01
  -8.9892578e-01
  -9.0258789e-01
  -9.0478516e-01
  -9.0988159e-01
  -9.1152954e-01
  -9.1442871e-01
  -9.1912842e-01
  -9.1986084e-01
  -9.2349243e-01
  -9.2587280e-01
  -9.2742920e-01
  -9.3164063e-01
  -9.3170166e-01
  -9.3341064e-01
  -9.3630981e-01
  -9.3630981e-01
  -9.3923950e-01
  -9.3969727e-01
  -9.4006348e-01
  -9.4320679e-01
  -9.4134521e-01
  -9.4219971e-01
  -9.4387817e-01
  -9.4247437e-01
  -9.4396973e-01
  -9.4384766e-01
  -9.4262695e-01
  -9.4418335e-01
  -9.4168091e-01
  -9.4152832e-01
  -9.4146729e-01
  -9.3896484e-01
  -9.4003296e-01
  -9.3750000e-01
  -9.3518066e-01
  -9.3560791e-01
  -9.3182373e-01
  -9.3109131e-01
  -9.2947388e-01
  -9.2553711e-01
  -9.2489624e-01
  -9.2056274e-01
  -9.1760254e-01
  -9.1659546e-01
  -9.1159058e-01
  -9.0969849e-01
  -9.0646362e-01
  -9.0170288e-01
  -8.9974976e-01
  -8.9404297e-01
  -8.8958740e-01
  -8.8729858e-01
  -8.8085938e-01
  -8.7731934e-01
  -8.7283325e-01
  -8.6721802e-01
  -8.6395264e-01
  -8.5665894e-01
  -8.5183716e-01
  -8.4713745e-01
  -8.3938599e-01
  -8.3474731e-01
  -8.2839966e-01
  -8.2128906e-01
  -8.1677246e-01
  -8.0917358e-01
  -8.0300903e-01
  -7.9705811e-01
  -7.8890991e-01
  -7.8335571e-01
  -7.7551270e-01
  -7.6766968e-01
  -7.6208496e-01
  -7.5329590e-01
  -7.4649048e-01
  -7.3898315e-01
  -7.2967529e-01
  -7.2277832e-01
  -7.1420288e-01
  -7.0568848e-01
  -6.9876099e-01
  -6.8908691e-01
  -6.8139648e-01
  -6.7309570e-01
  -6.6265869e-01
  -6.5496826e-01
  -6.4514160e-01
  -6.3662720e-01
  -6.2911987e-01
  -6.1779785e-01
  -6.0900879e-01
  -5.9985352e-01
  -5.8914185e-01
  -5.8071899e-01
  -5.7000732e-01
  -5.6011963e-01
  -5.5148315e-01
  -5.4031372e-01
  -5.3067017e-01
  -5.1995850e-01
  -5.0942993e-01
  -5.0070190e-01
  -4.8898315e-01
  -4.7851563e-01
  -4.6878052e-01
  -4.5745850e-01
  -4.4750977e-01
  -4.3664551e-01
  -4.2544556e-01
  -4.1598511e-01
  -4.0447998e-01
  -3.9422607e-01
  -3.8354492e-01
  -3.7213135e-01
  -3.6181641e-01
  -3.5021973e-01
  -3.3908081e-01
  -3.2843018e-01
  -3.1729126e-01
  -3.0709839e-01
  -2.9614258e-01
  -2.8445435e-01
  -2.7441406e-01
  -2.6306152e-01
  -2.5167847e-01
  -2.4127197e-01
  -2.3001099e-01
  -2.1942139e-01
  -2.0843506e-01
  -1.9665527e-01
  -1.8566895e-01
  -1.7434692e-01
  -1.6351318e-01
  -1.5310669e-01
  -1.4169312e-01
  -1.3079834e-01
  -1.1993408e-01
  -1.0845947e-01
  -9.7503662e-02
  -8.6578369e-02
  -7.6141357e-02
  -6.5368652e-02
  -5.4168701e-02
  -4.3975830e-02
  -3.3355713e-02
  -2.2735596e-02
  -1.2847900e-02
  -2.1972656e-03
   8.5144043e-03
   1.9195557e-02
   2.9296875e-02
   3.8879395e-02
   4.8980713e-02
   5.9692383e-02
   6.9976807e-02
   7.9437256e-02
   8.9355469e-02
   9.9243164e-02
   1.0882568e-01
   1.1874390e-01
   1.2756348e-01
   1.3677979e-01
   1.4639282e-01
   1.5560913e-01
   1.6577148e-01
   1.7404175e-01
   1.8310547e-01
   1.9274902e-01
   2.0086670e-01
   2.0983887e-01
   2.1810913e-01
   2.2579956e-01
   2.3458862e-01
   2.4243164e-01
   2.4984741e-01
   2.5787354e-01
   2.6510620e-01
   2.7328491e-01
   2.8118896e-01
   2.8790283e-01
   2.9605103e-01
   3.0364990e-01
   3.1066895e-01
   3.1799316e-01
   3.2464600e-01
   3.3142090e-01
   3.3840942e-01
   3.4521484e-01
   3.5238647e-01
   3.5839844e-01
   3.6450195e-01
   3.7133789e-01
   3.7680054e-01
   3.8311768e-01
   3.8909912e-01
   3.9425659e-01
   4.0121460e-01
   4.0640259e-01
   4.1110229e-01
   4.1696167e-01
   4.2111206e-01
   4.2672729e-01
   4.3200684e-01
   4.3588257e-01
   4.4158936e-01
   4.4573975e-01
   4.4958496e-01
   4.5486450e-01
   4.5779419e-01
   4.6212769e-01
   4.6582031e-01
   4.6923828e-01
   4.7463989e-01
   4.7717285e-01
   4.8059082e-01
   4.8437500e-01
   4.8715210e-01
   4.9108887e-01
   4.9368286e-01
   4.9630737e-01
   5.0061035e-01
   5.0250244e-01
   5.0518799e-01
   5.0854492e-01
   5.0973511e-01
   5.1379395e-01
   5.1528931e-01
   5.1647949e-01
   5.2026367e-01
   5.2069092e-01
   5.2316284e-01
   5.2563477e-01
   5.2609253e-01
   5.2838135e-01
   5.2877808e-01
   5.3005981e-01
   5.3222656e-01
   5.3210449e-01
   5.3396606e-01
   5.3515625e-01
   5.3521729e-01
   5.3726196e-01
   5.3671265e-01
   5.3723145e-01
   5.3900146e-01
   5.3814697e-01
   5.3903198e-01
   5.3918457e-01
   5.3921509e-01
   5.4022217e-01
   5.3912354e-01
   5.3945923e-01
   5.3936768e-01
   5.3826904e-01
   5.3881836e-01
   5.3833008e-01
   5.3704834e-01
   5.3778076e-01
   5.3659058e-01
   5.3604126e-01
   5.3613281e-01
   5.3421021e-01
   5.3375244e-01
   5.3253174e-01
   5.3073120e-01
   5.3063965e-01
   5.2816772e-01
   5.2740479e-01
   5.2648926e-01
   5.2389526e-01
   5.2276611e-01
   5.2053833e-01
   5.1849365e-01
   5.1782227e-01
   5.1492310e-01
   5.1248169e-01
   5.1089478e-01
   5.0866699e-01
   5.0738525e-01
   5.0375366e-01
   5.0128174e-01
   5.0003052e-01
   4.9655151e-01
   4.9453735e-01
   4.9200439e-01
   4.8867798e-01
   4.8681641e-01
   4.8263550e-01
   4.7961426e-01
   4.7811890e-01
   4.7412109e-01
   4.7198486e-01
   4.6881104e-01
   4.6511841e-01
   4.6362305e-01
   4.5913696e-01
   4.5642090e-01
   4.5437622e-01
   4.5001221e-01
   4.4680786e-01
   4.4317627e-01
   4.3911743e-01
   4.3618774e-01
   4.3209839e-01
   4.2874146e-01
   4.2590332e-01
   4.2138672e-01
   4.1851807e-01
   4.1433716e-01
   4.1043091e-01
   4.0774536e-01
   4.0267944e-01
   3.9892578e-01
   3.9550781e-01
   3.9129639e-01
   3.8803101e-01
   3.8385010e-01
   3.7924194e-01
   3.7561035e-01
   3.7081909e-01
   3.6685181e-01
   3.6309814e-01
   3.5882568e-01
   3.5556030e-01
   3.5040283e-01
   3.4628296e-01
   3.4301758e-01
   3.3795166e-01
   3.3468628e-01
   3.3078003e-01
   3.2559204e-01
   3.2226563e-01
   3.1750488e-01
   3.1353760e-01
   3.1008911e-01
   3.0560303e-01
   3.0160522e-01
   2.9702759e-01
   2.9251099e-01
   2.8894043e-01
   2.8430176e-01
   2.8067017e-01
   2.7661133e-01
   2.7133179e-01
   2.6815796e-01
   2.6416016e-01
   2.5946045e-01
   2.5552368e-01
   2.5073242e-01
   2.4676514e-01
   2.4298096e-01
   2.3843384e-01
   2.3446655e-01
   2.2991943e-01
   2.2610474e-01
   2.2216797e-01
   2.1740723e-01
   2.1343994e-01
   2.0910645e-01
   2.0504761e-01
   2.0144653e-01
   1.9650269e-01
   1.9232178e-01
   1.8869019e-01
   1.8435669e-01
   1.8093872e-01
   1.7663574e-01
   1.7239380e-01
   1.6891479e-01
   1.6503906e-01
   1.6085815e-01
   1.5679932e-01
   1.5270996e-01
   1.4923096e-01
   1.4486694e-01
   1.4056396e-01
   1.3705444e-01
   1.3269043e-01
   1.2890625e-01
   1.2536621e-01
   1.2109375e-01
   1.1682129e-01
   1.1294556e-01
   1.0900879e-01
   1.0501099e-01
   1.0079956e-01
   9.6771240e-02
   9.2864990e-02
   8.8745117e-02
   8.4930420e-02
   8.0657959e-02
   7.6324463e-02
   7.2235107e-02
   6.7962646e-02
   6.4239502e-02
   6.0333252e-02
   5.6427002e-02
   5.2886963e-02
   4.8919678e-02
   4.4830322e-02
   4.0710449e-02
   3.7261963e-02
   3.3447266e-02
   2.9235840e-02
   2.5482178e-02
   2.2094727e-02
   1.7944336e-02
   1.3549805e-02
   9.8571777e-03
   6.1035156e-03
   1.9836426e-03
  -2.2888184e-03
  -6.8664551e-03
  -1.1077881e-02
  -1.4587402e-02
  -1.9073486e-02
  -2.3254395e-02
  -2.7465820e-02
  -3.1433105e-02
  -3.5217285e-02
  -3.9642334e-02
  -4.3670654e-02
  -4.7302246e-02
  -5.1635742e-02
  -5.5297852e-02
  -5.9539795e-02
  -6.4208984e-02
  -6.8389893e-02
  -7.2387695e-02
  -7.6568604e-02
  -8.0505371e-02
  -8.4503174e-02
  -8.8867188e-02
  -9.2498779e-02
  -9.6679688e-02
  -1.0086060e-01
  -1.0440063e-01
  -1.0827637e-01
  -1.1267090e-01
  -1.1749268e-01
  -1.2197876e-01
  -1.2576294e-01
  -1.2973022e-01
  -1.3342285e-01
  -1.3821411e-01
  -1.4270020e-01
  -1.4627075e-01
  -1.5066528e-01
  -1.5481567e-01
  -1.5826416e-01
  -1.6305542e-01
  -1.6702271e-01
  -1.7102051e-01
  -1.7578125e-01
  -1.7950439e-01
  -1.8377686e-01
  -1.8774414e-01
  -1.9171143e-01
  -1.9628906e-01
  -1.9989014e-01
  -2.0388794e-01
  -2.0816040e-01
  -2.1243286e-01
  -2.1652222e-01
  -2.2055054e-01
  -2.2460938e-01
  -2.2863770e-01
  -2.3248291e-01
  -2.3580933e-01
  -2.3992920e-01
  -2.4356079e-01
  -2.4792480e-01
  -2.5155640e-01
  -2.5509644e-01
  -2.5927734e-01
  -2.6254272e-01
  -2.6687622e-01
  -2.7056885e-01
  -2.7349854e-01
  -2.7777100e-01
  -2.8097534e-01
  -2.8463745e-01
  -2.8836060e-01
  -2.9150391e-01
  -2.9595947e-01
  -2.9861450e-01
  -3.0120850e-01
  -3.0569458e-01
  -3.0847168e-01
  -3.1179810e-01
  -3.1542969e-01
  -3.1838989e-01
  -3.2183838e-01
  -3.2443237e-01
  -3.2693481e-01
  -3.3062744e-01
  -3.3370972e-01
  -3.3685303e-01
  -3.4036255e-01
  -3.4298706e-01
  -3.4643555e-01
  -3.4875488e-01
  -3.5113525e-01
  -3.5531616e-01
  -3.5754395e-01
  -3.6071777e-01
  -3.6416626e-01
  -3.6611938e-01
  -3.6938477e-01
  -3.7152100e-01
  -3.7359619e-01
  -3.7692261e-01
  -3.7844849e-01
  -3.8122559e-01
  -3.8442993e-01
  -3.8613892e-01
  -3.8885498e-01
  -3.9056396e-01
  -3.9306641e-01
  -3.9648438e-01
  -3.9755249e-01
  -3.9938354e-01
  -4.0130615e-01
  -4.0301514e-01
  -4.0573120e-01
  -4.0722656e-01
  -4.0893555e-01
  -4.1131592e-01
  -4.1198730e-01
  -4.1418457e-01
  -4.1632080e-01
  -4.1796875e-01
  -4.1998291e-01
  -4.1952515e-01
  -4.2120361e-01
  -4.2376709e-01
  -4.2453003e-01
  -4.2663574e-01
  -4.2724609e-01
  -4.2764282e-01
  -4.2984009e-01
  -4.2962646e-01
  -4.3057251e-01
  -4.3240356e-01
  -4.3209839e-01
  -4.3325806e-01
  -4.3347168e-01
  -4.3359375e-01
  -4.3508911e-01
  -4.3438721e-01
  -4.3554688e-01
  -4.3664551e-01
  -4.3646240e-01
  -4.3780518e-01
  -4.3713379e-01
  -4.3731689e-01
  -4.3798828e-01
  -4.3710327e-01
  -4.3823242e-01
  -4.3807983e-01
  -4.3783569e-01
  -4.3875122e-01
  -4.3737793e-01
  -4.3743896e-01
  -4.3807983e-01
  -4.3661499e-01
  -4.3713379e-01
  -4.3679810e-01
  -4.3582153e-01
  -4.3640137e-01
  -4.3508911e-01
  -4.3490601e-01
  -4.3499756e-01
  -4.3338013e-01
  -4.3356323e-01
  -4.3218994e-01
  -4.3096924e-01
  -4.3121338e-01
  -4.2929077e-01
  -4.2880249e-01
  -4.2871094e-01
  -4.2672729e-01
  -4.2630005e-01
  -4.2483521e-01
  -4.2285156e-01
  -4.2288208e-01
  -4.2089844e-01
  -4.1964722e-01
  -4.1906738e-01
  -4.1680908e-01
  -4.1613770e-01
  -4.1448975e-01
  -4.1262817e-01
  -4.1210938e-01
  -4.1021729e-01
  -4.0917969e-01
  -4.0771484e-01
  -4.0499878e-01
  -4.0414429e-01
  -4.0255737e-01
  -4.0039063e-01
  -3.9950562e-01
  -3.9733887e-01
  -3.9566040e-01
  -3.9437866e-01
  -3.9221191e-01
  -3.9053345e-01
  -3.8796997e-01
  -3.8610840e-01
  -3.8497925e-01
  -3.8217163e-01
  -3.8046265e-01
  -3.7841797e-01
  -3.7637329e-01
  -3.7487793e-01
  -3.7197876e-01
  -3.7081909e-01
  -3.6920166e-01
  -3.6599731e-01
  -3.6505127e-01
  -3.6349487e-01
  -3.6096191e-01
  -3.5964966e-01
  -3.5653687e-01
  -3.5525513e-01
  -3.5418701e-01
  -3.5086060e-01
  -3.4939575e-01
  -3.4674072e-01
  -3.4408569e-01
  -3.4283447e-01
  -3.4002686e-01
  -3.3789063e-01
  -3.3639526e-01
  -3.3419800e-01
  -3.3221436e-01
  -3.2977295e-01
  -3.2742310e-01
  -3.2586670e-01
  -3.2333374e-01
  -3.2122803e-01
  -3.1921387e-01
  -3.1637573e-01
  -3.1500244e-01
  -3.1234741e-01
  -3.0957031e-01
  -3.0816650e-01
  -3.0535889e-01
  -3.0316162e-01
  -3.0068970e-01
  -2.9827881e-01
  -2.9629517e-01
  -2.9351807e-01
  -2.9147339e-01
  -2.8930664e-01
  -2.8616333e-01
  -2.8421021e-01
  -2.8149414e-01
  -2.7853394e-01
  -2.7633667e-01
  -2.7331543e-01
  -2.7066040e-01
  -2.6855469e-01
  -2.6535034e-01
  -2.6333618e-01
  -2.6101685e-01
  -2.5781250e-01
  -2.5595093e-01
  -2.5253296e-01
  -2.4920654e-01
  -2.4667358e-01
  -2.4401855e-01
  -2.4200439e-01
  -2.3898315e-01
  -2.3583984e-01
  -2.3355103e-01
  -2.3049927e-01
  -2.2805786e-01
  -2.2564697e-01
  -2.2250366e-01
  -2.2018433e-01
  -2.1734619e-01
  -2.1438599e-01
  -2.1188354e-01
  -2.0831299e-01
  -2.0635986e-01
  -2.0370483e-01
  -2.0037842e-01
  -1.9848633e-01
  -1.9522095e-01
  -1.9244385e-01
  -1.9030762e-01
  -1.8679810e-01
  -1.8417358e-01
  -1.8209839e-01
  -1.7959595e-01
  -1.7736816e-01
  -1.7453003e-01
  -1.7181396e-01
  -1.6949463e-01
  -1.6680908e-01
  -1.6448975e-01
  -1.6226196e-01
  -1.5945435e-01
  -1.5750122e-01
  -1.5472412e-01
  -1.5185547e-01
  -1.4993286e-01
  -1.4721680e-01
  -1.4514160e-01
  -1.4270020e-01
  -1.4010620e-01
  -1.3858032e-01
  -1.3647461e-01
  -1.3427734e-01
  -1.3241577e-01
  -1.3006592e-01
  -1.2808228e-01
  -1.2646484e-01
  -1.2390137e-01
  -1.2237549e-01
  -1.2054443e-01
  -1.1914063e-01
  -1.1816406e-01
  -1.1572266e-01
  -1.1404419e-01
  -1.1248779e-01
  -1.1111450e-01
  -1.1013794e-01
  -1.0876465e-01
  -1.0769653e-01
  -1.0647583e-01
  -1.0494995e-01
  -1.0427856e-01
  -1.0302734e-01
  -1.0189819e-01
  -1.0076904e-01
  -9.9517822e-02
  -9.8388672e-02
  -9.7259521e-02
  -9.6252441e-02
  -9.5458984e-02
  -9.4726563e-02
  -9.3811035e-02
  -9.2834473e-02
  -9.1461182e-02
  -9.1400146e-02
  -9.0911865e-02
  -8.9996338e-02
  -8.9874268e-02
  -8.8958740e-02
  -8.8195801e-02
  -8.7982178e-02
  -8.7799072e-02
  -8.7921143e-02
  -8.7860107e-02
[truncated: 26,801,368 more chars]
